# Supplementary material for: Response of spatially defined microglia states with distinct chromatin accessibility in a mouse model of Alzheimer’s disease
Source: Nat Neurosci. 2025 Jul 14;28(8):1688–703. doi: 10.1038/s41593-025-02006-0 (PMC12321583; doi:10.1038/s41593-025-02006-0)
Supplement: Supplementary file 4 — Chromatin accessibility differences between PAM and non-PAM. [file 41593_2025_2006_MOESM4_ESM.xlsx]

## Sheet: PAM_vs_nonPAM
Gene name	Chromosome	seqnames	start	end	width	strand	normalized_counts	log2FC	error_estimate	Wald_statistic	pValue	adj_pValue	#REF!	diff_acc	annotation	geneChr	geneStart	geneEnd	geneLength	geneStrand	geneId	transcriptId	distanceToTSS	ENSEMBL	GENENAME
Egr1	9	chr18	34864947	34866352	1406	*	234.797	-2.1674	0.162298	13.3545	1.12e-40	9.16e-37	36	Down	3' UTR	18	34861207	34864956	3750	1	13653	ENSMUST00000165033.1	3740	ENSMUSG00000038418	early growth response 1
Eef2k	32	chr7	120851092	120852487	1396	*	442.065	-1.06345	0.105558	10.0746	7.16e-24	1.65e-20	19.8	Down	Promoter (<=1kb)	7	120851189	120880354	29166	1	13631	ENSMUST00000143322.8	0	ENSMUSG00000035064	eukaryotic elongation factor-2 kinase
Crybb1	33	chr5	112255300	112255944	645	*	92.0454	-2.10605	0.209178	10.0682	7.64e-24	1.71e-20	19.8	Down	Promoter (<=1kb)	5	112255815	112269585	13771	1	12960	ENSMUST00000031286.12	0	ENSMUSG00000029343	crystallin, beta B1
Sall1	55	chr8	89042507	89044415	1909	*	737.022	-0.79839	0.0860818	9.27478	1.78e-20	2.39e-17	16.6	Down	Promoter (<=1kb)	8	89027235	89044162	16928	2	58198	ENSMUST00000034090.7	0	ENSMUSG00000031665	spalt like transcription factor 1
Ninj2	58	chr6	120173900	120175037	1138	*	259.13	-1.26069	0.136699	9.22238	2.91e-20	3.7e-17	16.4	Down	Intron (ENSMUST00000112711.8/29862, intron 1 of 3)	6	120193823	120200334	6512	1	29862	ENSMUST00000035244.5	-18786	ENSMUSG00000041377	ninjurin 2
Rptor	83	chr11	119874693	119876381	1689	*	80.4387	-2.15941	0.246325	8.76651	1.84e-18	1.64e-15	14.8	Down	Intron (ENSMUST00000026671.12/74370, intron 24 of 33)	11	119857444	119884967	27524	1	74370	ENSMUST00000131217.1	17249	ENSMUSG00000025583	regulatory associated protein of MTOR, complex 1
Rtf2	91	chr2	172430456	172431175	720	*	36.4196	-2.55817	0.295321	8.66234	4.62e-18	3.73e-15	14.4	Down	Intron (ENSMUST00000103073.8/320664, intron 5 of 5)	2	172440556	172469908	29353	1	66404	ENSMUST00000029005.3	-9381	ENSMUSG00000027502	replication termination factor 2
Mef2a	98	chr7	67444374	67446306	1933	*	549.749	-0.816781	0.0953061	8.57007	1.03e-17	7.8e-15	14.1	Down	Distal Intergenic	7	67251809	67372858	121050	2	17258	ENSMUST00000133074.1	-71516	ENSMUSG00000030557	myocyte enhancer factor 2A
Lrp5	99	chr19	3685897	3688511	2615	*	503.473	-0.859605	0.1007	8.53633	1.39e-17	1.03e-14	14	Down	Promoter (<=1kb)	19	3584828	3686556	101729	2	16973	ENSMUST00000025856.16	0	ENSMUSG00000024913	low density lipoprotein receptor-related protein 5
Sipa1	100	chr19	5660654	5661958	1305	*	409.396	-1.10608	0.129639	8.53195	1.44e-17	1.05e-14	14	Down	Promoter (<=1kb)	19	5651191	5661635	10445	2	20469	ENSMUST00000236006.1	0	ENSMUSG00000056917	signal-induced proliferation associated gene 1
Slco4a1	110	chr2	180441813	180442616	804	*	182.576	-1.34083	0.158803	8.44338	3.08e-17	2.07e-14	13.7	Down	Distal Intergenic	2	180456245	180474867	18623	1	108115	ENSMUST00000038259.12	-13629	ENSMUSG00000038963	solute carrier organic anion transporter family, member 4a1
Ggta1	112	chr2	35441466	35442716	1251	*	152.706	-1.35344	0.160592	8.4278	3.52e-17	2.32e-14	13.6	Down	Promoter (<=1kb)	2	35407945	35442101	34157	2	14594	ENSMUST00000131745.7	0	ENSMUSG00000035778	glycoprotein galactosyltransferase alpha 1, 3
Camk2n1	131	chr4	138463307	138465153	1847	*	316.862	-0.99497	0.120608	8.24965	1.59e-16	8.96e-14	13	Down	Distal Intergenic	4	138454314	138460123	5810	1	66259	ENSMUST00000050918.3	8993	ENSMUSG00000046447	calcium/calmodulin-dependent protein kinase II inhibitor 1
Uba7	139	chr9	107982421	107984063	1643	*	425.709	-0.855016	0.104164	8.20839	2.24e-16	1.19e-13	12.9	Down	Promoter (<=1kb)	9	107983025	107984053	1029	1	74153	ENSMUST00000177071.7	0	ENSMUSG00000032596	ubiquitin-like modifier activating enzyme 7
Hs1bp3	144	chr12	8347539	8348711	1173	*	318.733	-0.956195	0.11761	8.13018	4.29e-16	2.19e-13	12.7	Down	Distal Intergenic	12	8317611	8324033	6423	1	58240	ENSMUST00000220300.1	29928	ENSMUSG00000020605	HCLS1 binding protein 3
Pde2a	148	chr7	101465239	101467303	2065	*	145.094	-1.44995	0.178636	8.11679	4.79e-16	2.39e-13	12.6	Down	Intron (ENSMUST00000084894.14/207728, intron 3 of 31)	7	101460944	101494680	33737	1	207728	ENSMUST00000210535.1	4295	ENSMUSG00000030653	phosphodiesterase 2A, cGMP-stimulated
Rin3	151	chr12	102302077	102303144	1068	*	226.028	-1.09693	0.135334	8.10531	5.26e-16	2.58e-13	12.6	Down	Intron (ENSMUST00000056950.13/217835, intron 1 of 9)	12	102283641	102390855	107215	1	217835	ENSMUST00000133820.1	18436	ENSMUSG00000044456	Ras and Rab interactor 3
Trp53i11	155	chr2	93125799	93127118	1320	*	54.5379	-2.03887	0.252258	8.08249	6.35e-16	3.03e-13	12.5	Down	Distal Intergenic	2	93187548	93198919	11372	1	277414	ENSMUST00000150462.7	-60430	ENSMUSG00000068735	transformation related protein 53 inducible protein 11
Nfia	174	chr4	98090928	98092382	1455	*	168.657	-1.40225	0.177093	7.91814	2.41e-15	1.02e-12	12	Down	Intron (ENSMUST00000075448.12/18027, intron 10 of 10)	4	97911033	98042595	131563	1	18027	ENSMUST00000133011.1	179895	ENSMUSG00000028565	nuclear factor I/A
Slco4a1	178	chr2	180430455	180431133	679	*	120.858	-1.43701	0.182201	7.88697	3.1e-15	1.29e-12	11.9	Down	Distal Intergenic	2	180456245	180474867	18623	1	108115	ENSMUST00000038259.12	-25112	ENSMUSG00000038963	solute carrier organic anion transporter family, member 4a1
Trib1	191	chr15	59720921	59722139	1219	*	265.379	-1.07413	0.137402	7.81747	5.39e-15	2.09e-12	11.7	Down	Distal Intergenic	15	59648653	59653689	5037	1	211770	ENSMUST00000118228.1	72268	ENSMUSG00000032501	tribbles pseudokinase 1
Mafb	198	chr2	160366330	160368362	2033	*	661.329	-0.698381	0.0902407	7.73909	1e-14	3.74e-12	11.4	Down	Promoter (<=1kb)	2	160363703	160367065	3363	2	16658	ENSMUST00000099126.4	0	ENSMUSG00000074622	MAF bZIP transcription factor B
Iqcn	199	chr8	70702271	70703183	913	*	184.41	-1.33923	0.173115	7.73606	1.03e-14	3.81e-12	11.4	Down	Promoter (<=1kb)	8	70703457	70717650	14194	1	637079	ENSMUST00000212436.1	-274	ENSMUSG00000110622	IQ motif containing N
Cmtm7	207	chr9	114775156	114775836	681	*	97.2286	-1.53551	0.200073	7.67471	1.66e-14	5.92e-12	11.2	Down	Promoter (<=1kb)	9	114763292	114775451	12160	2	102545	ENSMUST00000217056.1	0	ENSMUSG00000032436	CKLF-like MARVEL transmembrane domain containing 7
Actb	210	chr5	142908956	142909963	1008	*	328.218	-0.863985	0.112812	7.65865	1.88e-14	6.61e-12	11.2	Down	Promoter (2-3kb)	5	142903115	142906754	3640	2	11461	ENSMUST00000100497.10	-2202	ENSMUSG00000029580	actin, beta
Ptp4a3	212	chr15	73731574	73733517	1944	*	290.047	-0.95872	0.125463	7.64144	2.15e-14	7.49e-12	11.1	Down	Intron (ENSMUST00000230864.1/19245, intron 1 of 3)	15	73724930	73757228	32299	1	19245	ENSMUST00000163582.8	6644	ENSMUSG00000059895	protein tyrosine phosphatase 4a3
Slc22a16	217	chr10	40515122	40515938	817	*	74.6584	-1.62537	0.214541	7.57604	3.56e-14	1.21e-11	10.9	Down	Distal Intergenic	10	40570336	40604132	33797	1	70840	ENSMUST00000078314.13	-54398	ENSMUSG00000019834	solute carrier family 22 (organic cation transporter), member 16
Ccdc162	221	chr10	41598108	41599662	1555	*	138.857	-1.26022	0.166804	7.55513	4.18e-14	1.4e-11	10.9	Down	Exon (ENSMUST00000219054.1/75973, exon 3 of 21)	10	41539292	41606595	67304	2	75973	ENSMUST00000179614.8	6933	ENSMUSG00000075225	coiled-coil domain containing 162
Pik3r1	245	chr13	101796635	101797625	991	*	240.408	-1.10459	0.149402	7.39345	1.43e-13	4.3e-11	10.4	Down	Distal Intergenic	13	101680563	101768217	87655	2	18708	ENSMUST00000055518.12	-28418	ENSMUSG00000041417	phosphoinositide-3-kinase regulatory subunit 1
Apoh	251	chr11	108222417	108223881	1465	*	377.248	-0.807118	0.110121	7.32938	2.31e-13	6.78e-11	10.2	Down	Intron (ENSMUST00000059595.10/18750, intron 2 of 16)	11	108343354	108395905	52552	1	11818	ENSMUST00000133383.7	-119473	ENSMUSG00000000049	apolipoprotein H
Olfm5	252	chr7	104169512	104170458	947	*	117.978	-1.97909	0.270036	7.32897	2.32e-13	6.78e-11	10.2	Down	Distal Intergenic	7	104153013	104164831	11819	2	244180	ENSMUST00000051137.14	-4681	ENSMUSG00000044265	olfactomedin 5
Slc1a3	257	chr15	8642038	8643645	1608	*	133.749	-1.20804	0.165485	7.30002	2.88e-13	8.24e-11	10.1	Down	Promoter (<=1kb)	15	8642256	8643247	992	2	20512	ENSMUST00000128879.1	0	ENSMUSG00000005360	solute carrier family 1 (glial high affinity glutamate transporter), member 3
Coro1c	258	chr5	113841204	113843474	2271	*	623.44	-0.659555	0.0907063	7.27132	3.56e-13	1.02e-10	9.99	Down	3' UTR	5	113846189	113847620	1432	2	23790	ENSMUST00000172016.1	4146	ENSMUSG00000004530	coronin, actin binding protein 1C
Fam43a	268	chr16	30787338	30788679	1342	*	77.9315	-1.60036	0.22159	7.22215	5.12e-13	1.41e-10	9.85	Down	Distal Intergenic	16	30599723	30602797	3075	1	224093	ENSMUST00000059078.3	187615	ENSMUSG00000046546	family with sequence similarity 43, member A
Slco4a1	269	chr2	180433740	180434391	652	*	54.812	-1.77867	0.246924	7.20329	5.88e-13	1.61e-10	9.79	Down	Distal Intergenic	2	180456245	180474867	18623	1	108115	ENSMUST00000038259.12	-21854	ENSMUSG00000038963	solute carrier organic anion transporter family, member 4a1
Ski	273	chr4	155222834	155223960	1127	*	612.606	-0.692215	0.096391	7.18132	6.9e-13	1.86e-10	9.73	Down	Promoter (<=1kb)	4	155154075	155222592	68518	2	20481	ENSMUST00000030917.5	-242	ENSMUSG00000029050	ski sarcoma viral oncogene homolog (avian)
Srm	278	chr4	148588717	148589297	581	*	55.8969	-1.73033	0.241696	7.15914	8.12e-13	2.15e-10	9.67	Down	Promoter (2-3kb)	4	148591503	148594619	3117	1	20810	ENSMUST00000006611.8	-2206	ENSMUSG00000006442	spermidine synthase
Mfng	280	chr15	78771536	78773887	2352	*	395.819	-0.816995	0.11423	7.15217	8.54e-13	2.25e-10	9.65	Down	Promoter (<=1kb)	15	78755882	78773475	17594	2	17305	ENSMUST00000018313.5	0	ENSMUSG00000018169	MFNG O-fucosylpeptide 3-beta-N-acetylglucosaminyltransferase
Lfng	289	chr5	140609406	140610082	677	*	88.4203	-1.48049	0.208135	7.11313	1.13e-12	2.89e-10	9.54	Down	Promoter (1-2kb)	5	140611509	140613332	1824	1	16848	ENSMUST00000200626.4	-1427	ENSMUSG00000029570	LFNG O-fucosylpeptide 3-beta-N-acetylglucosaminyltransferase
Nisch	308	chr14	31182511	31184470	1960	*	153.979	-1.17414	0.169323	6.93432	4.08e-12	9.76e-10	9.01	Down	Promoter (<=1kb)	14	31180850	31182829	1980	2	64652	ENSMUST00000167223.1	0	ENSMUSG00000021910	nischarin
Mrc1	315	chr2	14340261	14340920	660	*	93.7398	-1.41213	0.204462	6.90658	4.96e-12	1.16e-09	8.94	Down	Distal Intergenic	2	14328561	14331927	3367	1	17533	ENSMUST00000146168.2	11700	ENSMUSG00000026712	mannose receptor, C type 1
Mknk2	319	chr10	80677687	80678702	1016	*	335.382	-0.8092	0.117358	6.89516	5.38e-12	1.24e-09	8.91	Down	Promoter (<=1kb)	10	80671946	80678112	6167	2	17347	ENSMUST00000199949.1	0	ENSMUSG00000020190	MAP kinase-interacting serine/threonine kinase 2
Sohlh1	334	chr2	25852400	25853239	840	*	225.378	-0.922892	0.135102	6.83109	8.43e-12	1.86e-09	8.73	Down	Distal Intergenic	2	25842995	25847248	4254	2	227631	ENSMUST00000076989.6	-5152	ENSMUSG00000059625	spermatogenesis and oogenesis specific basic helix-loop-helix 1
Wasf2	337	chr4	133107582	133108473	892	*	110.964	-1.46284	0.214359	6.82425	8.84e-12	1.94e-09	8.71	Down	Distal Intergenic	4	133130505	133199756	69252	1	242687	ENSMUST00000084241.11	-22032	ENSMUSG00000028868	WASP family, member 2
Prpsap2	344	chr11	61743645	61744493	849	*	178.765	-1.03911	0.153207	6.78238	1.18e-11	2.53e-09	8.6	Down	Intron (ENSMUST00000168115.7/212627, intron 6 of 10)	11	61729654	61762012	32359	2	212627	ENSMUST00000151966.7	17519	ENSMUSG00000020528	phosphoribosyl pyrophosphate synthetase-associated protein 2
Jun	345	chr4	95048086	95049255	1170	*	278.985	-0.917436	0.135308	6.78033	1.2e-11	2.55e-09	8.59	Down	Promoter (2-3kb)	4	95049034	95052222	3189	2	16476	ENSMUST00000107094.1	2967	ENSMUSG00000052684	jun proto-oncogene
Ltc4s	352	chr11	50240126	50240734	609	*	135.225	-1.12242	0.16666	6.73477	1.64e-11	3.44e-09	8.46	Down	Promoter (1-2kb)	11	50236472	50238616	2145	2	17001	ENSMUST00000125555.1	-1510	ENSMUSG00000020377	leukotriene C4 synthase
Gata2	358	chr6	88184205	88185199	995	*	97.8605	-1.25066	0.186739	6.6974	2.12e-11	4.37e-09	8.36	Down	Distal Intergenic	6	88193891	88207032	13142	1	14461	ENSMUST00000170089.7	-8692	ENSMUSG00000015053	GATA binding protein 2
Ppp5c	364	chr7	17023684	17025355	1672	*	221.993	-0.980574	0.14761	6.643	3.07e-11	6.22e-09	8.21	Down	Promoter (<=1kb)	7	17009949	17024746	14798	2	19060	ENSMUST00000127311.7	0	ENSMUSG00000003099	protein phosphatase 5, catalytic subunit
Ythdf2	374	chr4	132214639	132215336	698	*	119.906	-1.29058	0.195214	6.61109	3.82e-11	7.52e-09	8.12	Down	Promoter (2-3kb)	4	132184912	132212303	27392	2	213541	ENSMUST00000152796.7	-2336	ENSMUSG00000040025	YTH N6-methyladenosine RNA binding protein 2
Epha2	388	chr4	141304029	141304763	735	*	107.054	-1.19383	0.181978	6.5603	5.37e-11	1.02e-08	7.99	Down	Promoter (1-2kb)	4	141302407	141308734	6328	1	13836	ENSMUST00000131026.1	1622	ENSMUSG00000006445	Eph receptor A2
Klhl3	389	chr13	58066667	58068987	2321	*	295.032	-0.882109	0.134559	6.55554	5.54e-11	1.05e-08	7.98	Down	Intron (ENSMUST00000091583.5/100503085, intron 6 of 16)	13	58000228	58102428	102201	2	100503085	ENSMUST00000091583.5	33441	ENSMUSG00000014164	kelch-like 3
Snn	390	chr16	11071777	11072475	699	*	79.3139	-1.32874	0.202762	6.55317	5.63e-11	1.06e-08	7.97	Down	5' UTR	16	11066330	11074985	8656	1	20621	ENSMUST00000089011.5	5447	ENSMUSG00000037972	stannin
Kcnip2	400	chr19	45833580	45834419	840	*	86.2883	-1.44011	0.2206	6.52816	6.66e-11	1.23e-08	7.91	Down	Intron (ENSMUST00000045396.8/71617, intron 24 of 25)	19	45792346	45816061	23716	2	80906	ENSMUST00000162528.8	-17519	ENSMUSG00000025221	Kv channel-interacting protein 2
Mvb12b	403	chr2	33870090	33872274	2185	*	226.21	-0.915197	0.140561	6.51104	7.46e-11	1.37e-08	7.86	Down	Intron (ENSMUST00000041555.9/72543, intron 2 of 9)	2	33787168	33886845	99678	2	72543	ENSMUST00000192765.5	14571	ENSMUSG00000038740	multivesicular body subunit 12B
Slc22a16	415	chr10	40499110	40500456	1347	*	311.5	-0.736967	0.113743	6.47924	9.22e-11	1.64e-08	7.79	Down	Distal Intergenic	10	40570336	40604132	33797	1	70840	ENSMUST00000078314.13	-69880	ENSMUSG00000019834	solute carrier family 22 (organic cation transporter), member 16
Dusp7	418	chr9	106385964	106387040	1077	*	203.526	-0.927433	0.143589	6.45896	1.05e-10	1.86e-08	7.73	Down	Distal Intergenic	9	106370744	106373856	3113	1	235584	ENSMUST00000173748.1	15220	ENSMUSG00000053716	dual specificity phosphatase 7
Hs1bp3	419	chr12	8357228	8358429	1202	*	100.163	-1.318	0.204168	6.45546	1.08e-10	1.89e-08	7.72	Down	Distal Intergenic	12	8317611	8324033	6423	1	58240	ENSMUST00000220300.1	39617	ENSMUSG00000020605	HCLS1 binding protein 3
Wdr26	424	chr1	181231984	181233121	1138	*	417.895	-0.69551	0.108082	6.43501	1.23e-10	2.15e-08	7.67	Down	Distal Intergenic	1	181173228	181212001	38774	2	226757	ENSMUST00000237749.1	-19983	ENSMUSG00000038733	WD repeat domain 26
Cryba4	425	chr5	112251148	112252838	1691	*	133.979	-1.11811	0.173769	6.43448	1.24e-10	2.15e-08	7.67	Down	Promoter (<=1kb)	5	112246493	112252518	6026	2	12959	ENSMUST00000112385.7	0	ENSMUSG00000066975	crystallin, beta A4
Mtrfr	440	chr5	124334161	124335037	877	*	242.762	-0.909863	0.142275	6.39511	1.6e-10	2.69e-08	7.57	Down	Intron (ENSMUST00000111477.1/72650, intron 1 of 1)	5	124328098	124341844	13747	1	72650	ENSMUST00000077376.2	6063	ENSMUSG00000047635	mitochondrial translation release factor in rescue
Jund	445	chr8	70698228	70699684	1457	*	673.109	-0.597662	0.0935618	6.38789	1.68e-10	2.79e-08	7.55	Down	Promoter (<=1kb)	8	70698949	70700616	1668	1	16478	ENSMUST00000095267.5	0	ENSMUSG00000071076	jun D proto-oncogene
Gm5122	458	chr9	61056030	61058306	2277	*	363.334	-0.715837	0.112665	6.35369	2.1e-10	3.39e-08	7.47	Down	Exon (ENSMUST00000216170.1/ENSMUST00000216170.1, exon 4 of 7)	9	61017069	61019797	2729	1	330956	ENSMUST00000216854.1	38961	ENSMUSG00000111290	predicted gene 5122
Jph3	472	chr8	121774750	121775380	631	*	45.0994	-1.62167	0.257144	6.30649	2.85e-10	4.46e-08	7.35	Down	Intron (ENSMUST00000127664.1/108148, intron 1 of 15)	8	121753476	121782570	29095	1	57340	ENSMUST00000172209.1	21274	ENSMUSG00000025318	junctophilin 3
Soga1	490	chr2	157081479	157082492	1014	*	151.925	-0.976668	0.155805	6.26851	3.65e-10	5.49e-08	7.26	Down	Promoter (2-3kb)	2	157015799	157079254	63456	2	320706	ENSMUST00000069098.6	-2225	ENSMUSG00000055485	suppressor of glucose, autophagy associated 1
Fry	497	chr5	150242590	150243751	1162	*	74.4902	-1.29759	0.20832	6.22883	4.7e-10	6.97e-08	7.16	Down	Intron (ENSMUST00000200960.3/320365, intron 2 of 4)	5	150259767	150497753	237987	1	320365	ENSMUST00000087204.8	-16016	ENSMUSG00000056602	FRY microtubule binding protein
Rcsd1	505	chr1	165717304	165719040	1737	*	269.632	-0.822598	0.132565	6.20526	5.46e-10	7.98e-08	7.1	Down	Distal Intergenic	1	165664953	165709393	44441	2	226594	ENSMUST00000193714.1	-7911	ENSMUSG00000040723	RCSD domain containing 1
Mir5130	508	chr14	102981294	102983607	2314	*	601.152	-0.60859	0.098283	6.19222	5.93e-10	8.61e-08	7.06	Down	Promoter (<=1kb)	14	102982549	102982632	84	2	100628599	ENSMUST00000175160.1	0	ENSMUSG00000092901	microRNA 5130
Mex3b	510	chr7	82827834	82828971	1138	*	109.053	-1.17078	0.189514	6.17778	6.5e-10	9.4e-08	7.03	Down	Distal Intergenic	7	82867333	82871515	4183	1	108797	ENSMUST00000082237.6	-38362	ENSMUSG00000057706	mex3 RNA binding family member B
Otulinl	521	chr15	27702137	27704150	2014	*	244.879	-0.803546	0.130464	6.15915	7.31e-10	1.04e-07	6.98	Down	Distal Intergenic	15	27655071	27681579	26509	2	223433	ENSMUST00000100739.4	-20558	ENSMUSG00000056069	OTU deubiquitinase with linear linkage specificity like
Dusp29	525	chr14	21678635	21680308	1674	*	142.107	-1.00203	0.162897	6.15131	7.68e-10	1.08e-07	6.97	Down	Intron (ENSMUST00000073870.6/435391, intron 3 of 3)	14	21684946	21703102	18157	2	435391	ENSMUST00000224735.1	22794	ENSMUSG00000063821	dual specificity phosphatase 29
Rhob	534	chr12	8499337	8500642	1306	*	684.717	-0.66304	0.108178	6.12917	8.83e-10	1.22e-07	6.91	Down	Promoter (<=1kb)	12	8497661	8500009	2349	2	11852	ENSMUST00000067384.5	0	ENSMUSG00000054364	ras homolog family member B
Sdk1	537	chr5	142074572	142075642	1071	*	306.888	-0.749449	0.122397	6.12312	9.18e-10	1.26e-07	6.9	Down	Intron (ENSMUST00000085774.10/330222, intron 22 of 44)	5	141856787	142213194	356408	1	330222	ENSMUST00000074546.6	217785	ENSMUSG00000039683	sidekick cell adhesion molecule 1
H2-DMa	543	chr17	34118966	34119898	933	*	454.388	-0.60441	0.0989678	6.10714	1.01e-09	1.38e-07	6.86	Down	Promoter (<=1kb)	17	34119541	34135412	15872	1	14998	ENSMUST00000236938.1	0	ENSMUSG00000037649	histocompatibility 2, class II, locus DMa
Camk2n1	544	chr4	138453803	138455664	1862	*	146.439	-1.01106	0.165616	6.10484	1.03e-09	1.4e-07	6.86	Down	Promoter (<=1kb)	4	138454314	138460123	5810	1	66259	ENSMUST00000050918.3	0	ENSMUSG00000046447	calcium/calmodulin-dependent protein kinase II inhibitor 1
Mlph	563	chr1	90917328	90918674	1347	*	150.885	-1.05545	0.174166	6.06005	1.36e-09	1.78e-07	6.75	Down	Promoter (2-3kb)	1	90915085	90951142	36058	1	171531	ENSMUST00000027528.6	2243	ENSMUSG00000026303	melanophilin
Hif3a	566	chr7	17057963	17059392	1430	*	317.654	-1.61681	0.267015	6.05513	1.4e-09	1.83e-07	6.74	Down	Promoter (1-2kb)	7	17035734	17056679	20946	2	53417	ENSMUST00000037762.10	-1284	ENSMUSG00000004328	hypoxia inducible factor 3, alpha subunit
Mir1945	567	chr16	11282469	11283446	978	*	421.317	-0.69774	0.115267	6.05325	1.42e-09	1.85e-07	6.73	Down	Distal Intergenic	16	11254368	11254445	78	2	100316833	ENSMUST00000157919.1	-28024	ENSMUSG00000088544	microRNA 1945
Soga1	568	chr2	157077321	157079748	2428	*	422.221	-0.654334	0.108127	6.05151	1.43e-09	1.86e-07	6.73	Down	Promoter (<=1kb)	2	157015799	157079254	63456	2	320706	ENSMUST00000069098.6	0	ENSMUSG00000055485	suppressor of glucose, autophagy associated 1
Lfng	571	chr5	140596294	140597820	1527	*	82.6286	-1.24256	0.205504	6.04642	1.48e-09	1.91e-07	6.72	Down	Distal Intergenic	5	140607320	140615545	8226	1	16848	ENSMUST00000031555.2	-9500	ENSMUSG00000029570	LFNG O-fucosylpeptide 3-beta-N-acetylglucosaminyltransferase
Gtf2i	581	chr5	134313221	134315598	2378	*	514.462	-0.592471	0.0981895	6.03396	1.6e-09	2.03e-07	6.69	Down	Promoter (<=1kb)	5	134237834	134314760	76927	2	14886	ENSMUST00000059042.13	0	ENSMUSG00000060261	general transcription factor II I
4921509O07Rik	586	chr13	113423476	113424364	889	*	157.761	-0.927239	0.15387	6.02612	1.68e-09	2.11e-07	6.67	Down	Exon (ENSMUST00000226016.1/ENSMUST00000226016.1, exon 1 of 2)	13	113446288	113502844	56557	2	70917	ENSMUST00000223835.1	78480	ENSMUSG00000114790	RIKEN cDNA 4921509O07 gene
Irf2	588	chr8	46844485	46845599	1115	*	191.519	-0.926043	0.153734	6.02367	1.71e-09	2.14e-07	6.67	Down	3' UTR	8	46807230	46818971	11742	1	16363	ENSMUST00000210334.1	37255	ENSMUSG00000031627	interferon regulatory factor 2
4930453L07Rik	589	chr8	9185076	9185880	805	*	61.6167	-1.41757	0.235325	6.02386	1.7e-09	2.14e-07	6.67	Down	Distal Intergenic	8	9144669	9149050	4382	1	74688	ENSMUST00000209053.1	40407	ENSMUSG00000109215	RIKEN cDNA 4930453L07 gene
Trit1	594	chr4	123018811	123019606	796	*	135.7	-1.11376	0.185733	5.99658	2.02e-09	2.5e-07	6.6	Down	Promoter (2-3kb)	4	123016597	123054949	38353	1	66966	ENSMUST00000147165.7	2214	ENSMUSG00000028653	tRNA isopentenyltransferase 1
F630206G17Rik	598	chr11	45545621	45546761	1141	*	142.679	-1.01318	0.169244	5.98653	2.14e-09	2.64e-07	6.58	Down	Distal Intergenic	11	45808087	45841171	33085	1	100009664	ENSMUST00000137002.1	-261326	NA	RIKEN cDNA F630206G17 gene
Susd3	599	chr13	49242093	49243864	1772	*	332.616	-0.720059	0.120277	5.98668	2.14e-09	2.64e-07	6.58	Down	Promoter (<=1kb)	13	49238904	49242900	3997	2	66329	ENSMUST00000131880.1	0	ENSMUSG00000021384	sushi domain containing 3
Ttc7	618	chr17	87330902	87331623	722	*	108.259	-1.11399	0.187837	5.93059	3.02e-09	3.6e-07	6.44	Down	Promoter (<=1kb)	17	87330214	87339949	9736	1	225049	ENSMUST00000148554.1	688	ENSMUSG00000036918	tetratricopeptide repeat domain 7
Arl4d	621	chr11	101657499	101659305	1807	*	343.168	-0.714708	0.120648	5.9239	3.14e-09	3.73e-07	6.43	Down	Exon (ENSMUST00000084010.1/ENSMUST00000084010.1, exon 1 of 1)	11	101665541	101667832	2292	1	80981	ENSMUST00000039388.2	-6236	ENSMUSG00000034936	ADP-ribosylation factor-like 4D
Hpn	648	chr7	31115377	31117183	1807	*	175.351	-0.859063	0.146602	5.85982	4.63e-09	5.28e-07	6.28	Down	Promoter (<=1kb)	7	31098725	31115290	16566	2	15451	ENSMUST00000108102.8	-87	ENSMUSG00000001249	hepsin
Gm5122	654	chr9	61021683	61023241	1559	*	441.688	-0.641649	0.11013	5.82631	5.67e-09	6.39e-07	6.19	Down	Distal Intergenic	9	61017069	61019797	2729	1	330956	ENSMUST00000216854.1	4614	ENSMUSG00000111290	predicted gene 5122
Il17ra	661	chr6	120466430	120467411	982	*	308.325	-0.777896	0.1341	5.80086	6.6e-09	7.37e-07	6.13	Down	Intron (ENSMUST00000204239.2/16172, intron 1 of 10)	6	120463247	120487559	24313	1	16172	ENSMUST00000002976.4	3183	ENSMUSG00000002897	interleukin 17 receptor A
Wnt5b	666	chr6	119437809	119438836	1028	*	112.706	-1.19385	0.206144	5.79134	6.98e-09	7.74e-07	6.11	Down	Intron (ENSMUST00000117171.7/22419, intron 4 of 4)	6	119432531	119449386	16856	2	22419	ENSMUST00000117171.7	10550	ENSMUSG00000030170	wingless-type MMTV integration site family, member 5B
C1qc	668	chr4	136892441	136893399	959	*	365.015	-0.690969	0.119357	5.78907	7.08e-09	7.82e-07	6.11	Down	Promoter (<=1kb)	4	136889804	136893065	3262	2	12262	ENSMUST00000046332.5	0	ENSMUSG00000036896	complement component 1, q subcomponent, C chain
Adtrp	671	chr13	41819253	41820351	1099	*	141.529	-0.965451	0.167103	5.77759	7.58e-09	8.32e-07	6.08	Down	Intron (ENSMUST00000072012.9/109254, intron 2 of 6)	13	41764558	41828359	63802	2	109254	ENSMUST00000220680.1	8008	ENSMUSG00000058022	androgen dependent TFPI regulating protein
Arhgap27	677	chr11	103344147	103345524	1378	*	235.021	-0.791708	0.13722	5.76961	7.95e-09	8.66e-07	6.06	Down	Promoter (<=1kb)	11	103331500	103344702	13203	2	544817	ENSMUST00000041385.13	0	ENSMUSG00000034255	Rho GTPase activating protein 27
Fkbp5	678	chr17	28517855	28518667	813	*	140.435	-1.01428	0.175896	5.76637	8.1e-09	8.8e-07	6.06	Down	Promoter (<=1kb)	17	28399105	28517524	118420	2	14229	ENSMUST00000177939.7	-331	ENSMUSG00000024222	FK506 binding protein 5
Lyl1	679	chr8	84701002	84702099	1098	*	297.483	-0.678328	0.117631	5.76658	8.09e-09	8.8e-07	6.06	Down	Promoter (<=1kb)	8	84701449	84702943	1495	1	17095	ENSMUST00000238364.1	0	ENSMUSG00000034041	lymphoblastomic leukemia 1
Arrdc3	692	chr13	80882778	80883733	956	*	172.943	-0.879563	0.153127	5.74402	9.25e-09	9.86e-07	6.01	Down	Promoter (<=1kb)	13	80883384	80889643	6260	1	105171	ENSMUST00000159090.1	0	ENSMUSG00000074794	arrestin domain containing 3
Slc29a1	695	chr17	45583971	45585942	1972	*	308.19	-0.667138	0.116465	5.72821	1.01e-08	1.08e-06	5.97	Down	Promoter (2-3kb)	17	45586218	45588741	2524	2	63959	ENSMUST00000171978.1	2799	ENSMUSG00000023942	solute carrier family 29 (nucleoside transporters), member 1
Tlr3	701	chr8	45414775	45416421	1647	*	244.345	-0.768632	0.134424	5.71796	1.08e-08	1.14e-06	5.94	Down	Distal Intergenic	8	45409820	45411080	1261	2	142980	ENSMUST00000209269.1	-3695	ENSMUSG00000031639	toll-like receptor 3
Pag1	705	chr3	9895603	9897508	1906	*	311.775	-0.745251	0.130407	5.7148	1.1e-08	1.15e-06	5.94	Down	Distal Intergenic	3	9687479	9833679	146201	2	94212	ENSMUST00000161949.7	-61924	ENSMUSG00000027508	phosphoprotein associated with glycosphingolipid microdomains 1
Efhd2	712	chr4	141871959	141872623	665	*	190.582	-0.806597	0.141521	5.69948	1.2e-08	1.25e-06	5.9	Down	Promoter (2-3kb)	4	141858142	141874920	16779	2	27984	ENSMUST00000036854.3	2297	ENSMUSG00000040659	EF hand domain containing 2
Dpysl5	715	chr5	30780530	30781530	1001	*	101.794	-1.10077	0.193416	5.6912	1.26e-08	1.3e-06	5.89	Down	Promoter (2-3kb)	5	30778130	30786934	8805	1	65254	ENSMUST00000127365.1	2400	ENSMUSG00000029168	dihydropyrimidinase-like 5
Hs1bp3	716	chr12	8344777	8345630	854	*	387.549	-0.628527	0.110467	5.68974	1.27e-08	1.31e-06	5.88	Down	Distal Intergenic	12	8317611	8324033	6423	1	58240	ENSMUST00000220300.1	27166	ENSMUSG00000020605	HCLS1 binding protein 3
Ralgps1	718	chr2	33353163	33354203	1041	*	273.311	-0.772981	0.135903	5.68772	1.29e-08	1.32e-06	5.88	Down	Intron (ENSMUST00000131298.6/241308, intron 1 of 17)	2	33133417	33371429	238013	2	241308	ENSMUST00000131298.6	17226	ENSMUSG00000038831	Ral GEF with PH domain and SH3 binding motif 1
9230117E06Rik	723	chr16	22517375	22518256	882	*	125.335	-0.960387	0.168932	5.68505	1.31e-08	1.34e-06	5.87	Down	Exon (ENSMUST00000159309.1/78082, exon 2 of 2)	16	22511480	22517681	6202	1	78082	ENSMUST00000159309.1	5895	ENSMUSG00000089874	RIKEN cDNA 9230117E06 gene
Fos	728	chr12	85473148	85474523	1376	*	273.276	-0.747707	0.131729	5.67608	1.38e-08	1.4e-06	5.85	Down	Promoter (<=1kb)	12	85473890	85477273	3384	1	14281	ENSMUST00000021674.6	0	ENSMUSG00000021250	FBJ osteosarcoma oncogene
Epn2	730	chr11	61529190	61529905	716	*	70.5384	-1.1989	0.211348	5.67261	1.41e-08	1.42e-06	5.85	Down	Intron (ENSMUST00000108711.7/13855, intron 6 of 9)	11	61532664	61544313	11650	2	13855	ENSMUST00000153984.1	14408	ENSMUSG00000001036	epsin 2
A230009B12Rik	737	chr17	10430733	10431714	982	*	94.5388	-1.17927	0.208289	5.66169	1.5e-08	1.5e-06	5.82	Down	Intron (ENSMUST00000041463.6/69310, intron 4 of 4)	17	10456216	10474123	17908	1	319750	ENSMUST00000160763.1	-24502	ENSMUSG00000089633	RIKEN cDNA A230009B12 gene
Gm5122	738	chr9	61054321	61055131	811	*	230.476	-0.760263	0.13432	5.6601	1.51e-08	1.51e-06	5.82	Down	Intron (ENSMUST00000216170.1/ENSMUST00000216170.1, intron 3 of 6)	9	61017069	61019797	2729	1	330956	ENSMUST00000216854.1	37252	ENSMUSG00000111290	predicted gene 5122
4933433H22Rik	741	chr17	84056747	84057966	1220	*	373.045	-0.615208	0.108803	5.65433	1.56e-08	1.56e-06	5.81	Down	Distal Intergenic	17	84078660	84089875	11216	1	74473	ENSMUST00000234076.1	-20694	ENSMUSG00000117571	RIKEN cDNA 4933433H22 gene
Sema4b	753	chr7	80191320	80193184	1865	*	137.212	-0.961781	0.17047	5.64194	1.68e-08	1.65e-06	5.78	Down	Intron (ENSMUST00000032754.8/20352, intron 1 of 14)	7	80186878	80221832	34955	1	20352	ENSMUST00000107383.7	4442	ENSMUSG00000030539	sema domain, immunoglobulin domain (Ig), transmembrane domain (TM) and short cytoplasmic domain, (semaphorin) 4B
Sqor	756	chr2	122776664	122777530	867	*	80.4294	-1.25103	0.221871	5.63854	1.72e-08	1.67e-06	5.78	Down	Intron (ENSMUST00000005953.10/59010, intron 1 of 9)	2	122781999	122809553	27555	1	59010	ENSMUST00000110506.8	-4469	ENSMUSG00000005803	sulfide quinone oxidoreductase
Smad3	757	chr9	63756865	63758853	1989	*	416.708	-0.675533	0.119814	5.63818	1.72e-08	1.68e-06	5.78	Down	Promoter (<=1kb)	9	63646767	63757994	111228	2	17127	ENSMUST00000034973.9	0	ENSMUSG00000032402	SMAD family member 3
Jak1	767	chr4	101172555	101173397	843	*	134.104	-0.94362	0.167846	5.62193	1.89e-08	1.82e-06	5.74	Down	Intron (ENSMUST00000102781.9/16451, intron 10 of 24)	4	101179591	101185425	5835	2	16451	ENSMUST00000136167.7	12028	ENSMUSG00000028530	Janus kinase 1
Gfm2	770	chr13	97173911	97174703	793	*	113.565	-1.05982	0.188577	5.62008	1.91e-08	1.83e-06	5.74	Down	Promoter (2-3kb)	13	97171449	97177486	6038	1	320806	ENSMUST00000159321.1	2462	ENSMUSG00000021666	G elongation factor, mitochondrial 2
Dleu2	773	chr14	61834155	61835043	889	*	85.3067	-1.10438	0.196732	5.61362	1.98e-08	1.89e-06	5.72	Down	Distal Intergenic	14	61602839	61682373	79535	2	668253	ENSMUST00000182768.7	-151782	ENSMUSG00000097589	deleted in lymphocytic leukemia, 2
Zfhx3	775	chr8	108748008	108750002	1995	*	333.743	-0.701694	0.125088	5.60961	2.03e-08	1.93e-06	5.71	Down	Intron (ENSMUST00000220518.1/11906, intron 7 of 15)	8	108714644	108961630	246987	1	11906	ENSMUST00000043896.9	33364	ENSMUSG00000038872	zinc finger homeobox 3
Dagla	783	chr19	10294317	10295317	1001	*	281.049	-0.703489	0.125641	5.59919	2.15e-08	2.03e-06	5.69	Down	Intron (ENSMUST00000039327.10/269060, intron 1 of 19)	19	10245268	10304857	59590	2	269060	ENSMUST00000125567.7	9540	ENSMUSG00000035735	diacylglycerol lipase, alpha
Rhob	786	chr12	8496047	8497376	1330	*	400.435	-0.708395	0.126541	5.59816	2.17e-08	2.03e-06	5.69	Down	Promoter (2-3kb)	12	8497661	8500009	2349	2	11852	ENSMUST00000067384.5	2633	ENSMUSG00000054364	ras homolog family member B
Klf3	788	chr5	64780460	64781647	1188	*	129.997	-0.941608	0.16852	5.58752	2.3e-08	2.16e-06	5.67	Down	Intron (ENSMUST00000180912.5/ENSMUST00000180912.5, intron 1 of 4)	5	64803388	64832901	29514	1	16599	ENSMUST00000165536.7	-21741	ENSMUSG00000029178	Kruppel-like transcription factor 3 (basic)
Abcd1	797	chrX	73715733	73717210	1478	*	413.213	-0.602302	0.108244	5.56428	2.63e-08	2.44e-06	5.61	Down	Promoter (<=1kb)	20	73716597	73738534	21938	1	11666	ENSMUST00000002084.13	0	ENSMUSG00000031378	ATP-binding cassette, sub-family D member 1
Gm21057	800	chr7	80074616	80075605	990	*	342.662	-0.632136	0.113649	5.56215	2.66e-08	2.46e-06	5.61	Down	Promoter (<=1kb)	7	80062710	80075247	12538	2	100859962	ENSMUST00000206111.1	0	ENSMUSG00000108714	predicted gene, 21057
Trit1	801	chr4	123025473	123027065	1593	*	245.388	-0.745797	0.134113	5.56094	2.68e-08	2.47e-06	5.61	Down	Intron (ENSMUST00000102649.3/66966, intron 1 of 10)	4	123016597	123054949	38353	1	66966	ENSMUST00000147165.7	8876	ENSMUSG00000028653	tRNA isopentenyltransferase 1
Epha2	809	chr4	141300083	141302459	2377	*	173.722	-0.83706	0.150735	5.55318	2.81e-08	2.56e-06	5.59	Down	Promoter (<=1kb)	4	141301240	141329384	28145	1	13836	ENSMUST00000006614.2	0	ENSMUSG00000006445	Eph receptor A2
Anapc16	811	chr10	59974006	59975274	1269	*	216.094	-1.22287	0.220289	5.55122	2.84e-08	2.58e-06	5.59	Down	Distal Intergenic	10	59988404	59990383	1980	2	52717	ENSMUST00000182925.1	15109	ENSMUSG00000020107	anaphase promoting complex subunit 16
Crybb1	812	chr5	112254256	112255116	861	*	176.706	-0.79798	0.143765	5.5506	2.85e-08	2.59e-06	5.59	Down	Promoter (<=1kb)	5	112255815	112269585	13771	1	12960	ENSMUST00000031286.12	-699	ENSMUSG00000029343	crystallin, beta B1
A830009L08Rik	818	chr13	91365082	91365857	776	*	59.6002	-1.25147	0.225692	5.545	2.94e-08	2.65e-06	5.58	Down	Distal Intergenic	13	91368990	91388085	19096	2	320297	ENSMUST00000181054.2	22228	ENSMUSG00000097182	RIKEN cDNA A830009L08 gene
Tab2	825	chr10	8028651	8029536	886	*	46.2159	-1.39969	0.252945	5.53356	3.14e-08	2.81e-06	5.55	Down	Distal Intergenic	10	7905653	7956230	50578	2	68652	ENSMUST00000146444.7	-72421	ENSMUSG00000015755	TGF-beta activated kinase 1/MAP3K7 binding protein 2
Enpp4	829	chr17	44105000	44106259	1260	*	168.618	-0.840734	0.152161	5.52527	3.29e-08	2.93e-06	5.53	Down	Promoter (<=1kb)	17	44096308	44105809	9502	2	224794	ENSMUST00000024757.13	0	ENSMUSG00000023961	ectonucleotide pyrophosphatase/phosphodiesterase 4
Mir874	833	chr13	58058303	58059146	844	*	100.98	-1.04344	0.189073	5.5187	3.42e-08	3.03e-06	5.52	Down	Intron (ENSMUST00000091583.5/100503085, intron 7 of 16)	13	58023125	58023200	76	2	100124491	ENSMUST00000104769.1	-35103	ENSMUSG00000077962	microRNA 874
Adrb2	836	chr18	62179080	62180621	1542	*	385.338	-0.640895	0.116185	5.51617	3.46e-08	3.06e-06	5.51	Down	Promoter (<=1kb)	18	62177816	62179959	2144	2	11555	ENSMUST00000053640.4	0	ENSMUSG00000045730	adrenergic receptor, beta 2
Trp53i11	840	chr2	93187106	93188099	994	*	185.037	-0.811186	0.147207	5.51051	3.58e-08	3.14e-06	5.5	Down	Promoter (<=1kb)	2	93187548	93198919	11372	1	277414	ENSMUST00000150462.7	0	ENSMUSG00000068735	transformation related protein 53 inducible protein 11
Setd2	844	chr9	110531940	110533353	1414	*	373.531	-0.609611	0.110761	5.50384	3.72e-08	3.25e-06	5.49	Down	Promoter (<=1kb)	9	110532597	110618633	86037	1	235626	ENSMUST00000153838.7	0	ENSMUSG00000044791	SET domain containing 2
Samd1	845	chr8	83996377	83998780	2404	*	243.493	-0.83698	0.15208	5.50355	3.72e-08	3.25e-06	5.49	Down	Promoter (<=1kb)	8	83997672	84000386	2715	1	666704	ENSMUST00000095228.3	0	ENSMUSG00000079003	sterile alpha motif domain containing 1
Ubash3b	852	chr9	41149739	41150406	668	*	79.9347	-1.1208	0.204003	5.49401	3.93e-08	3.4e-06	5.47	Down	Intron (ENSMUST00000044155.14/72828, intron 1 of 13)	9	41050554	41157502	106949	2	72828	ENSMUST00000136530.7	7096	ENSMUSG00000032020	ubiquitin associated and SH3 domain containing, B
Tab2	853	chr10	8020813	8022504	1692	*	111.656	-0.973917	0.177346	5.49161	3.98e-08	3.45e-06	5.46	Down	Exon (ENSMUST00000218165.1/ENSMUST00000218165.1, exon 1 of 2)	10	7905653	7956230	50578	2	68652	ENSMUST00000146444.7	-64583	ENSMUSG00000015755	TGF-beta activated kinase 1/MAP3K7 binding protein 2
Sparc	863	chr11	55419536	55420257	722	*	104.335	-1.00097	0.182632	5.48081	4.23e-08	3.62e-06	5.44	Down	Promoter (<=1kb)	11	55394500	55419898	25399	2	20692	ENSMUST00000108858.7	0	ENSMUSG00000018593	secreted acidic cysteine rich glycoprotein
Sgk2	864	chr2	162975682	162976522	841	*	65.5769	-1.24058	0.226359	5.48058	4.24e-08	3.62e-06	5.44	Down	Distal Intergenic	2	162987330	163014127	26798	1	27219	ENSMUST00000018012.13	-10808	ENSMUSG00000017868	serum/glucocorticoid regulated kinase 2
Mir142	869	chr11	87755084	87756020	937	*	293.578	-0.64435	0.117782	5.4707	4.48e-08	3.81e-06	5.42	Down	Promoter (<=1kb)	11	87756864	87756927	64	1	387160	ENSMUST00000198092.1	-844	ENSMUSG00000105196	microRNA 142
Zfp710	877	chr7	80044039	80044808	770	*	139.167	-0.925057	0.169358	5.46213	4.7e-08	3.96e-06	5.4	Down	Intron (ENSMUST00000164056.8/209225, intron 1 of 4)	7	80027814	80081169	53356	1	209225	ENSMUST00000206104.1	16225	ENSMUSG00000048897	zinc finger protein 710
1700017J07Rik	887	chr2	169087119	169087763	645	*	71.5126	-1.1544	0.211755	5.45157	4.99e-08	4.16e-06	5.38	Down	Distal Intergenic	2	168978268	168978906	639	1	75508	ENSMUST00000140241.1	108851	ENSMUSG00000086348	RIKEN cDNA 1700017J07 gene
Jade2	895	chr11	51857275	51859225	1951	*	205.528	-0.740678	0.136154	5.44001	5.33e-08	4.4e-06	5.36	Down	Promoter (<=1kb)	11	51813455	51857653	44199	2	76901	ENSMUST00000020655.13	0	ENSMUSG00000020387	jade family PHD finger 2
Itgae	902	chr11	73084162	73085922	1761	*	181.584	-0.884313	0.162893	5.42878	5.67e-08	4.64e-06	5.33	Down	3' UTR	11	73090583	73134834	44252	1	16407	ENSMUST00000102537.9	-4661	ENSMUSG00000005947	integrin alpha E, epithelial-associated
Csk	912	chr9	57650448	57651434	987	*	175.135	-0.832617	0.153784	5.4142	6.16e-08	4.98e-06	5.3	Down	Promoter (2-3kb)	9	57651931	57653471	1541	2	12988	ENSMUST00000213943.1	2037	ENSMUSG00000032312	c-src tyrosine kinase
Cdkn2aipnl	915	chr11	51915194	51917196	2003	*	391.625	-0.613059	0.113329	5.40954	6.32e-08	5.1e-06	5.29	Down	Distal Intergenic	11	51967661	51977334	9674	1	52626	ENSMUST00000102763.4	-50465	ENSMUSG00000020392	CDKN2A interacting protein N-terminal like
Mob3a	934	chr10	80694885	80696016	1132	*	350.665	-0.629247	0.116871	5.3841	7.28e-08	5.76e-06	5.24	Down	Promoter (1-2kb)	10	80691218	80693736	2519	2	208228	ENSMUST00000220138.1	-1149	ENSMUSG00000003348	MOB kinase activator 3A
Alox5ap	940	chr5	149234681	149235687	1007	*	104.826	-0.995162	0.185021	5.37864	7.51e-08	5.9e-06	5.23	Down	Exon (ENSMUST00000191240.1/ENSMUST00000191240.1, exon 4 of 4)	5	149264767	149288153	23387	1	11690	ENSMUST00000071130.4	-29080	ENSMUSG00000060063	arachidonate 5-lipoxygenase activating protein
Ggta1	941	chr2	35449529	35450260	732	*	85.1891	-1.11391	0.207147	5.3774	7.56e-08	5.93e-06	5.23	Down	Intron (ENSMUST00000113002.8/14594, intron 1 of 7)	2	35423329	35445833	22505	2	14594	ENSMUST00000130913.7	-3696	ENSMUSG00000035778	glycoprotein galactosyltransferase alpha 1, 3
Bank1	945	chr3	136325635	136326432	798	*	192.914	-0.769232	0.143144	5.37384	7.71e-08	6.02e-06	5.22	Down	Promoter (<=1kb)	3	136053363	136326046	272684	2	242248	ENSMUST00000196159.4	0	ENSMUSG00000037922	B cell scaffold protein with ankyrin repeats 1
Fos	949	chr12	85477509	85479418	1910	*	99.7444	-1.11962	0.208518	5.36943	7.9e-08	6.15e-06	5.21	Down	Promoter (2-3kb)	12	85474911	85476063	1153	1	14281	ENSMUST00000134311.1	2598	ENSMUSG00000021250	FBJ osteosarcoma oncogene
Ncor2	960	chr5	125140634	125142392	1759	*	323.009	-0.654568	0.122457	5.34527	9.03e-08	6.94e-06	5.16	Down	Intron (ENSMUST00000111402.8/20602, intron 1 of 47)	5	125017835	125124900	107066	2	20602	ENSMUST00000055256.13	-15734	ENSMUSG00000029478	nuclear receptor co-repressor 2
Znrf1	966	chr8	111595566	111596422	857	*	184.558	-0.799403	0.149794	5.33667	9.47e-08	7.24e-06	5.14	Down	Intron (ENSMUST00000172856.7/170737, intron 2 of 5)	8	111606748	111622962	16215	1	170737	ENSMUST00000173922.1	-10326	ENSMUSG00000033545	zinc and ring finger 1
Ankrd13d	977	chr19	4282665	4284514	1850	*	316.406	-0.594639	0.111828	5.31743	1.05e-07	7.95e-06	5.1	Down	Promoter (<=1kb)	19	4270180	4283135	12956	2	68423	ENSMUST00000056888.12	0	ENSMUSG00000005986	ankyrin repeat domain 13 family, member D
Opalin	978	chr19	41103779	41105384	1606	*	78.7967	-1.10379	0.207753	5.31302	1.08e-07	8.14e-06	5.09	Down	Exon (ENSMUST00000025986.14/24087, exon 12 of 21)	19	41062473	41077113	14641	2	226115	ENSMUST00000087176.7	-26666	ENSMUSG00000050121	oligodendrocytic myelin paranodal and inner loop protein
5430434I15Rik	979	chr3	38142906	38144665	1760	*	268.716	-0.698893	0.131565	5.31213	1.08e-07	8.17e-06	5.09	Down	Distal Intergenic	3	38203151	38208119	4969	2	71342	ENSMUST00000197658.1	63454	ENSMUSG00000106002	RIKEN cDNA 5430434I15 gene
0610039K10Rik	982	chr2	163642472	163643669	1198	*	268.499	-0.659684	0.124272	5.30839	1.11e-07	8.32e-06	5.08	Down	Promoter (1-2kb)	2	163644850	163645800	951	1	68386	ENSMUST00000076667.1	-1181	ENSMUSG00000058812	RIKEN cDNA 0610039K10 gene
Jade2	986	chr11	51817546	51818783	1238	*	184.174	-0.759478	0.143318	5.29926	1.16e-07	8.7e-06	5.06	Down	3' UTR	11	51842301	51857125	14825	2	76901	ENSMUST00000151277.1	38342	ENSMUSG00000020387	jade family PHD finger 2
Slc22a16	990	chr10	40519426	40519997	572	*	27.7104	-1.52155	0.28719	5.29807	1.17e-07	8.73e-06	5.06	Down	Distal Intergenic	10	40570336	40604132	33797	1	70840	ENSMUST00000078314.13	-50339	ENSMUSG00000019834	solute carrier family 22 (organic cation transporter), member 16
Tnk2	1002	chr16	32703227	32703964	738	*	34.7661	-1.469	0.278207	5.28025	1.29e-07	9.51e-06	5.02	Down	Distal Intergenic	16	32680814	32682908	2095	1	51789	ENSMUST00000232650.1	22413	ENSMUSG00000022791	tyrosine kinase, non-receptor, 2
Hcfc1r1	1005	chr17	23673267	23674267	1001	*	269.188	-0.677282	0.128408	5.27444	1.33e-07	9.78e-06	5.01	Down	Promoter (<=1kb)	17	23673596	23675227	1632	1	353502	ENSMUST00000180140.7	0	ENSMUSG00000023904	host cell factor C1 regulator 1 (XPO1-dependent)
Fez2	1006	chr17	78417309	78418564	1256	*	216.385	-0.703524	0.133488	5.27032	1.36e-07	1e-05	5	Down	Promoter (<=1kb)	17	78369212	78418096	48885	2	225020	ENSMUST00000234052.1	0	ENSMUSG00000056121	fasciculation and elongation protein zeta 2
Slc29a3	1009	chr10	60739506	60740364	859	*	155.864	-0.822067	0.156062	5.26757	1.38e-07	1.01e-05	5	Down	Intron (ENSMUST00000117513.7/71279, intron 2 of 5)	10	60712072	60752782	40711	2	71279	ENSMUST00000117513.7	12418	ENSMUSG00000020100	solute carrier family 29 (nucleoside transporters), member 3
4933406I18Rik	1013	chr7	114350738	114351500	763	*	86.9427	-1.03452	0.196564	5.26299	1.42e-07	1.03e-05	4.99	Down	Intron (ENSMUST00000163996.1/71045, intron 1 of 3)	7	114354640	114415021	60382	2	71045	ENSMUST00000124673.1	63521	ENSMUSG00000087475	RIKEN cDNA 4933406I18 gene
Engase	1038	chr11	118479633	118480274	642	*	38.5343	-1.39179	0.266125	5.22985	1.7e-07	1.21e-05	4.92	Down	Promoter (<=1kb)	11	118481122	118482946	1825	1	217364	ENSMUST00000139813.2	-848	ENSMUSG00000033857	endo-beta-N-acetylglucosaminidase
Efcc1	1040	chr6	87727981	87728664	684	*	67.9419	-1.24471	0.23808	5.2281	1.71e-07	1.22e-05	4.92	Down	Promoter (2-3kb)	6	87730869	87734017	3149	1	58229	ENSMUST00000160743.1	-2205	ENSMUSG00000068263	EF hand and coiled-coil domain containing 1
Zfp36	1043	chr7	28378966	28379590	625	*	331.872	-0.588064	0.112552	5.22482	1.74e-07	1.23e-05	4.91	Down	Promoter (<=1kb)	7	28376784	28380253	3470	2	22695	ENSMUST00000051241.6	663	ENSMUSG00000044786	zinc finger protein 36
Dleu2	1056	chr14	61803521	61804397	877	*	140.683	-0.924754	0.177605	5.2068	1.92e-07	1.34e-05	4.87	Down	Distal Intergenic	14	61602839	61682373	79535	2	668253	ENSMUST00000182768.7	-121148	ENSMUSG00000097589	deleted in lymphocytic leukemia, 2
Mir133a-2	1061	chr2	180420626	180421458	833	*	141.528	-1.44966	0.279094	5.19417	2.06e-07	1.43e-05	4.84	Down	Distal Intergenic	2	180398379	180398482	104	1	723954	ENSMUST00000083526.1	22247	ENSMUSG00000065460	microRNA 133a-2
Zbtb7a	1073	chr10	81136036	81136921	886	*	138.384	-0.913044	0.176333	5.17794	2.24e-07	1.54e-05	4.81	Down	Promoter (<=1kb)	10	81136271	81152222	15952	1	16969	ENSMUST00000048128.14	0	ENSMUSG00000035011	zinc finger and BTB domain containing 7a
Hlf	1087	chr11	90369393	90370117	725	*	48.4943	-1.27048	0.24592	5.16624	2.39e-07	1.62e-05	4.79	Down	Intron (ENSMUST00000004051.7/217082, intron 2 of 3)	11	90340827	90381935	41109	2	217082	ENSMUST00000137957.1	11818	ENSMUSG00000003949	hepatic leukemia factor
Dennd4a	1088	chr9	64775200	64776002	803	*	92.5847	-1.00273	0.194142	5.16494	2.41e-07	1.63e-05	4.79	Down	Distal Intergenic	9	64811340	64919667	108328	1	102442	ENSMUST00000038890.5	-35338	ENSMUSG00000053641	DENN domain containing 4A
Etv3l	1089	chr3	87565866	87566956	1091	*	109.978	-0.963511	0.186577	5.16416	2.42e-07	1.64e-05	4.79	Down	Distal Intergenic	3	87551249	87561109	9861	1	546801	ENSMUST00000238853.1	14617	ENSMUSG00000118505	ets variant 3-like
Rtn4rl1	1105	chr11	75208918	75209944	1027	*	294.929	-0.606991	0.118037	5.14236	2.71e-07	1.81e-05	4.74	Down	Intron (ENSMUST00000102514.3/237847, intron 1 of 1)	11	75193783	75267769	73987	1	237847	ENSMUST00000102514.3	15135	ENSMUSG00000045287	reticulon 4 receptor-like 1
Styxl2	1113	chr1	166105318	166106039	722	*	100.788	-0.947371	0.184363	5.13862	2.77e-07	1.84e-05	4.74	Down	Intron (ENSMUST00000192369.5/240892, intron 5 of 5)	1	166098153	166127896	29744	2	240892	ENSMUST00000085992.3	21857	ENSMUSG00000026564	serine/threonine/tyrosine interacting like 2
Alox5ap	1114	chr5	149245620	149246622	1003	*	284.344	-0.651484	0.126791	5.13825	2.77e-07	1.84e-05	4.74	Down	Intron (ENSMUST00000191240.1/ENSMUST00000191240.1, intron 1 of 3)	5	149264767	149288153	23387	1	11690	ENSMUST00000071130.4	-18145	ENSMUSG00000060063	arachidonate 5-lipoxygenase activating protein
Gtf2ird1	1116	chr5	134373826	134375112	1287	*	139.003	-0.897593	0.174712	5.13756	2.78e-07	1.84e-05	4.73	Down	Promoter (1-2kb)	5	134357786	134377024	19239	2	57080	ENSMUST00000202829.3	1912	ENSMUSG00000023079	general transcription factor II I repeat domain-containing 1
Tsc22d3	1117	chrX	140598478	140599990	1513	*	81.7268	-1.09538	0.213223	5.13724	2.79e-07	1.84e-05	4.73	Down	Promoter (<=1kb)	20	140540262	140600659	60398	2	14605	ENSMUST00000112996.8	669	ENSMUSG00000031431	TSC22 domain family, member 3
Prkab1	1118	chr5	116018483	116019116	634	*	19.9362	-1.60251	0.312001	5.13623	2.8e-07	1.85e-05	4.73	Down	Promoter (<=1kb)	5	116014316	116018211	3896	2	19079	ENSMUST00000143524.7	-272	ENSMUSG00000029513	protein kinase, AMP-activated, beta 1 non-catalytic subunit
Grk2	1119	chr19	4299808	4300857	1050	*	258.154	-0.688986	0.134168	5.13526	2.82e-07	1.86e-05	4.73	Down	Intron (ENSMUST00000025791.11/110355, intron 2 of 21)	19	4292567	4305208	12642	2	110355	ENSMUST00000167511.2	4351	ENSMUSG00000024858	G protein-coupled receptor kinase 2
Cnot2	1120	chr10	116580684	116583314	2631	*	380.435	-0.592972	0.115516	5.13326	2.85e-07	1.88e-05	4.73	Down	Promoter (<=1kb)	10	116485161	116581511	96351	2	72068	ENSMUST00000168036.7	0	ENSMUSG00000020166	CCR4-NOT transcription complex, subunit 2
D14Ertd670e	1138	chr14	19905473	19906206	734	*	90.1576	-0.993086	0.19432	5.11058	3.21e-07	2.08e-05	4.68	Down	Intron (ENSMUST00000160013.7/14702, intron 2 of 3)	14	19838925	19844677	5753	1	52512	ENSMUST00000225736.1	66548	ENSMUSG00000114350	DNA segment, Chr 14, ERATO Doi 670, expressed
Slc10a6	1141	chr5	103628506	103630000	1495	*	104.029	-1.00223	0.196181	5.10871	3.24e-07	2.1e-05	4.68	Down	Promoter (<=1kb)	5	103605711	103629403	23693	2	75750	ENSMUST00000031263.1	0	ENSMUSG00000029321	solute carrier family 10 (sodium/bile acid cotransporter family), member 6
Zfp648	1146	chr1	154115955	154116620	666	*	88.6614	-0.988008	0.193624	5.10272	3.35e-07	2.16e-05	4.67	Down	Exon (ENSMUST00000185465.6/ENSMUST00000185465.6, exon 1 of 3)	1	154201187	154205689	4503	1	100503355	ENSMUST00000086195.6	-84567	ENSMUSG00000066797	zinc finger protein 648
Ccdc162	1149	chr10	41604602	41605609	1008	*	111.577	-0.940493	0.184383	5.10076	3.38e-07	2.17e-05	4.66	Down	Promoter (<=1kb)	10	41539292	41606595	67304	2	75973	ENSMUST00000179614.8	986	ENSMUSG00000075225	coiled-coil domain containing 162
Gngt2	1151	chr11	95841916	95843558	1643	*	260.156	-0.657714	0.129068	5.09588	3.47e-07	2.23e-05	4.65	Down	Promoter (<=1kb)	11	95842295	95845734	3440	1	14710	ENSMUST00000107714.8	0	ENSMUSG00000038811	guanine nucleotide binding protein (G protein), gamma transducing activity polypeptide 2
Tbc1d9	1160	chr8	83140390	83141877	1488	*	339.625	-0.608041	0.119538	5.08658	3.65e-07	2.32e-05	4.63	Down	Distal Intergenic	8	83165352	83272422	107071	1	71310	ENSMUST00000034145.10	-23475	ENSMUSG00000031709	TBC1 domain family, member 9
Rps6ka1	1163	chr4	133892147	133892787	641	*	51.6885	-1.2489	0.245895	5.07902	3.79e-07	2.41e-05	4.62	Down	Distal Intergenic	4	133847290	133887797	40508	2	20111	ENSMUST00000105894.10	-4350	ENSMUSG00000003644	ribosomal protein S6 kinase polypeptide 1
Diras2	1165	chr13	52505519	52506242	724	*	35.2259	-1.3895	0.273707	5.07662	3.84e-07	2.44e-05	4.61	Down	3' UTR	13	52504380	52531279	26900	2	68203	ENSMUST00000057442.7	25037	ENSMUSG00000047842	DIRAS family, GTP-binding RAS-like 2
Mir378d	1170	chr10	126501947	126503069	1123	*	197.623	-0.782277	0.154299	5.06987	3.98e-07	2.51e-05	4.6	Down	Distal Intergenic	10	126710282	126710391	110	2	102465224	ENSMUST00000184232.1	207322	ENSMUSG00000098756	microRNA 378d
Tilz2	1173	chr5	137745378	137747051	1674	*	289.804	-0.605426	0.119461	5.06796	4.02e-07	2.53e-05	4.6	Down	Promoter (<=1kb)	5	137745730	137768450	22721	1	78829	ENSMUST00000100540.9	0	ENSMUSG00000029723	TSC22 domain family, member 4
Pten	1186	chr19	32905835	32907432	1598	*	157.153	-0.809407	0.160338	5.04813	4.46e-07	2.78e-05	4.56	Down	Distal Intergenic	19	32811225	32817977	6753	1	19211	ENSMUST00000154806.1	94610	ENSMUSG00000013663	phosphatase and tensin homolog
Tmem119	1188	chr5	113792520	113793575	1056	*	61.5356	-1.14895	0.227658	5.0468	4.49e-07	2.79e-05	4.55	Down	Distal Intergenic	5	113795638	113800446	4809	2	231633	ENSMUST00000160374.1	6871	ENSMUSG00000054675	transmembrane protein 119
Cdh23	1202	chr10	60639109	60640263	1155	*	120.391	-0.911539	0.181365	5.02599	5.01e-07	3.08e-05	4.51	Down	Intron (ENSMUST00000073242.10/22295, intron 2 of 66)	10	60628480	60653033	24554	2	22295	ENSMUST00000153677.1	12770	ENSMUSG00000012819	cadherin related 23 (otocadherin)
Nedd4l	1203	chr18	64886337	64888469	2133	*	331.639	-0.58636	0.116697	5.02462	5.04e-07	3.1e-05	4.51	Down	Promoter (<=1kb)	18	64887705	65213404	325700	1	83814	ENSMUST00000235343.1	0	ENSMUSG00000024589	neural precursor cell expressed, developmentally down-regulated gene 4-like
Glul	1219	chr1	154008346	154009456	1111	*	134.466	-0.826597	0.165069	5.0076	5.51e-07	3.34e-05	4.48	Down	Distal Intergenic	1	153906043	153907116	1074	1	14645	ENSMUST00000154576.1	102303	ENSMUSG00000026473	glutamate-ammonia ligase
Pik3r5	1224	chr11	68478378	68479029	652	*	57.2164	-1.17491	0.234781	5.00426	5.61e-07	3.38e-05	4.47	Down	Promoter (2-3kb)	11	68475481	68493330	17850	1	320207	ENSMUST00000155887.1	2897	ENSMUSG00000020901	phosphoinositide-3-kinase regulatory subunit 5
Tmem119	1235	chr5	113786842	113787501	660	*	161.552	-0.776253	0.155341	4.99708	5.82e-07	3.48e-05	4.46	Down	Distal Intergenic	5	113795638	113800446	4809	2	231633	ENSMUST00000160374.1	12945	ENSMUSG00000054675	transmembrane protein 119
Rapgef5	1238	chr12	117560083	117561064	982	*	275.59	-0.635067	0.127142	4.99496	5.88e-07	3.51e-05	4.45	Down	Intron (ENSMUST00000109691.3/217944, intron 3 of 27)	12	117533888	117658370	124483	1	217944	ENSMUST00000220781.1	26195	ENSMUSG00000041992	Rap guanine nucleotide exchange factor (GEF) 5
App	1250	chr16	85000081	85000845	765	*	68.7186	-1.10102	0.220827	4.9859	6.17e-07	3.64e-05	4.44	Down	Intron (ENSMUST00000227723.1/11820, intron 13 of 17)	16	84955148	84977983	22836	2	11820	ENSMUST00000228375.1	-22098	ENSMUSG00000022892	amyloid beta precursor protein
Arid3b	1253	chr9	57820104	57821167	1064	*	307.811	-0.622451	0.124907	4.98332	6.25e-07	3.68e-05	4.43	Down	Promoter (<=1kb)	9	57798150	57820627	22478	2	56380	ENSMUST00000170477.1	0	ENSMUSG00000004661	AT-rich interaction domain 3B
Acy1	1265	chr9	106437559	106439091	1533	*	279.843	-0.665769	0.134	4.96842	6.75e-07	3.94e-05	4.4	Down	Promoter (<=1kb)	9	106432981	106438175	5195	2	109652	ENSMUST00000190851.2	0	ENSMUSG00000023262	aminoacylase 1
Plet1	1267	chr9	50496076	50497388	1313	*	73.2016	-1.06387	0.21419	4.96694	6.8e-07	3.97e-05	4.4	Down	Promoter (1-2kb)	9	50494527	50501979	7453	1	76509	ENSMUST00000188047.1	1549	ENSMUSG00000032068	placenta expressed transcript 1
Zbtb16	1272	chr9	48740002	48740680	679	*	17.6515	-1.59183	0.320748	4.96285	6.95e-07	4.03e-05	4.39	Down	Intron (ENSMUST00000093852.4/235320, intron 3 of 6)	9	48654297	48835945	181649	2	235320	ENSMUST00000093852.4	95265	ENSMUSG00000066687	zinc finger and BTB domain containing 16
Hivep2	1282	chr10	13964260	13968299	4040	*	404.03	-0.603026	0.121721	4.95416	7.26e-07	4.19e-05	4.38	Down	Promoter (<=1kb)	10	13966075	14150589	184515	1	15273	ENSMUST00000187083.6	0	ENSMUSG00000015501	human immunodeficiency virus type I enhancer binding protein 2
E2f3	1285	chr13	30042820	30043598	779	*	155.357	-0.774017	0.156282	4.95271	7.32e-07	4.21e-05	4.38	Down	Distal Intergenic	13	29906575	29986063	79489	2	13557	ENSMUST00000102948.10	-56757	ENSMUSG00000016477	E2F transcription factor 3
Ssh2	1289	chr11	77370952	77371709	758	*	115.667	-0.853353	0.172379	4.95044	7.4e-07	4.24e-05	4.37	Down	Intron (ENSMUST00000156488.7/237860, intron 3 of 3)	11	77348288	77432157	83870	1	237860	ENSMUST00000180554.1	22664	ENSMUSG00000037926	slingshot protein phosphatase 2
Tex14	1290	chr11	87461576	87463102	1527	*	185.616	-0.753997	0.152319	4.9501	7.42e-07	4.25e-05	4.37	Down	Exon (ENSMUST00000184171.1/ENSMUST00000184171.1, exon 1 of 1)	11	87427591	87484766	57176	1	83560	ENSMUST00000156483.1	33985	ENSMUSG00000010342	testis expressed gene 14
Gck	1293	chr11	5949379	5950201	823	*	218.678	-0.665087	0.134481	4.94558	7.59e-07	4.34e-05	4.36	Down	Promoter (<=1kb)	11	5900823	5950081	49259	2	103988	ENSMUST00000102920.3	0	ENSMUSG00000041798	glucokinase
C1qb	1298	chr4	136887712	136888298	587	*	73.7675	-1.03197	0.208922	4.93947	7.83e-07	4.46e-05	4.35	Down	Promoter (1-2kb)	4	136880129	136886187	6059	2	12260	ENSMUST00000046384.8	-1525	ENSMUSG00000036905	complement component 1, q subcomponent, beta polypeptide
Asb2	1301	chr12	103332717	103333474	758	*	135.708	-0.792288	0.160513	4.93597	7.98e-07	4.53e-05	4.34	Down	Promoter (2-3kb)	12	103321146	103335584	14439	2	65256	ENSMUST00000127447.1	2110	ENSMUSG00000021200	ankyrin repeat and SOCS box-containing 2
2610307P16Rik	1304	chr13	28512411	28513488	1078	*	75.9047	-1.02266	0.207269	4.934	8.06e-07	4.56e-05	4.34	Down	Intron (ENSMUST00000134787.7/72518, intron 1 of 2)	13	28460941	28516781	55841	2	72518	ENSMUST00000154298.1	3293	ENSMUSG00000085936	RIKEN cDNA 2610307P16 gene
Gm2a	1311	chr11	55106368	55107295	928	*	108.283	-0.872647	0.177157	4.92584	8.4e-07	4.73e-05	4.32	Down	Intron (ENSMUST00000000608.7/14667, intron 2 of 3)	11	55098115	55113029	14915	1	14667	ENSMUST00000000608.7	8253	ENSMUSG00000000594	GM2 ganglioside activator protein
Txnip	1315	chr3	96562210	96562512	303	*	28.4043	-1.38347	0.281225	4.91946	8.68e-07	4.87e-05	4.31	Down	Promoter (2-3kb)	3	96560054	96560565	512	1	56338	ENSMUST00000128221.1	2156	ENSMUSG00000038393	thioredoxin interacting protein
Cpn2	1326	chr16	30187589	30188631	1043	*	188.643	-0.766791	0.156214	4.90859	9.17e-07	5.11e-05	4.29	Down	Distal Intergenic	16	30256378	30267499	11122	2	71756	ENSMUST00000064856.8	78868	ENSMUSG00000023176	carboxypeptidase N, polypeptide 2
Tab2	1327	chr10	8065567	8066418	852	*	83.7282	-1.00965	0.205723	4.9078	9.21e-07	5.12e-05	4.29	Down	Distal Intergenic	10	7905653	7956230	50578	2	68652	ENSMUST00000146444.7	-109337	ENSMUSG00000015755	TGF-beta activated kinase 1/MAP3K7 binding protein 2
Tex14	1328	chr11	87447937	87449489	1553	*	267.236	-0.65777	0.134027	4.90773	9.21e-07	5.12e-05	4.29	Down	Exon (ENSMUST00000198628.1/ENSMUST00000198628.1, exon 1 of 1)	11	87427591	87484766	57176	1	83560	ENSMUST00000156483.1	20346	ENSMUSG00000010342	testis expressed gene 14
Mir6995	1329	chr19	47263452	47264776	1325	*	149.837	-0.791863	0.161345	4.9079	9.21e-07	5.12e-05	4.29	Down	3' UTR	19	47273519	47273589	71	2	102466782	ENSMUST00000183658.1	8813	ENSMUSG00000098786	microRNA 6995
Rabl6	1334	chr2	25587668	25589142	1475	*	155.901	-0.78789	0.160692	4.90312	9.43e-07	5.22e-05	4.28	Down	Promoter (<=1kb)	2	25587445	25589159	1715	2	227624	ENSMUST00000140778.1	17	ENSMUSG00000015087	RAB, member RAS oncogene family-like 6
Ednrb	1347	chr14	103784916	103785753	838	*	75.0733	-1.04438	0.213621	4.88892	1.01e-06	5.56e-05	4.25	Down	Distal Intergenic	14	103814728	103843695	28968	2	13618	ENSMUST00000227824.1	57942	ENSMUSG00000022122	endothelin receptor type B
Cass4	1356	chr2	172405999	172406829	831	*	111.088	-0.865931	0.177277	4.88462	1.04e-06	5.64e-05	4.25	Down	Intron (ENSMUST00000099061.8/320664, intron 1 of 4)	2	172393901	172432860	38960	1	320664	ENSMUST00000228775.1	12098	ENSMUSG00000074570	Cas scaffolding protein family member 4
Rnaseh2b	1363	chr14	62001142	62002221	1080	*	169.81	-0.728893	0.149372	4.87973	1.06e-06	5.76e-05	4.24	Down	Distal Intergenic	14	62292589	62353558	60970	1	67153	ENSMUST00000166879.7	-290368	ENSMUSG00000021932	ribonuclease H2, subunit B
Pcsk4	1365	chr10	80329210	80330631	1422	*	283.102	-0.600758	0.123203	4.87615	1.08e-06	5.85e-05	4.23	Down	Promoter (<=1kb)	10	80321283	80329453	8171	2	18551	ENSMUST00000137177.7	0	ENSMUSG00000020131	proprotein convertase subtilisin/kexin type 4
Zfpm1	1373	chr8	122330835	122331747	913	*	130.642	-0.799059	0.16401	4.87201	1.1e-06	5.94e-05	4.23	Down	Promoter (1-2kb)	8	122333698	122335029	1332	1	22761	ENSMUST00000177356.1	-1951	ENSMUSG00000049577	zinc finger protein, multitype 1
Slco4a1	1377	chr2	180455733	180456877	1145	*	226.433	-0.671962	0.137977	4.8701	1.12e-06	5.98e-05	4.22	Down	Promoter (<=1kb)	2	180456245	180474867	18623	1	108115	ENSMUST00000038259.12	0	ENSMUSG00000038963	solute carrier organic anion transporter family, member 4a1
Adrb2	1379	chr18	62172580	62173358	779	*	92.8965	-0.921902	0.189362	4.86847	1.12e-06	6.02e-05	4.22	Down	Distal Intergenic	18	62177816	62179959	2144	2	11555	ENSMUST00000053640.4	6601	ENSMUSG00000045730	adrenergic receptor, beta 2
Ceacam1	1386	chr7	25477114	25478175	1062	*	129.878	-0.796831	0.163848	4.86324	1.15e-06	6.15e-05	4.21	Down	Promoter (<=1kb)	7	25461707	25477603	15897	2	26365	ENSMUST00000098666.8	0	ENSMUSG00000074272	CEA cell adhesion molecule 1
Cdkn2aipnl	1387	chr11	51926883	51927699	817	*	309.774	-0.681308	0.140109	4.8627	1.16e-06	6.16e-05	4.21	Down	Distal Intergenic	11	51967661	51977334	9674	1	52626	ENSMUST00000102763.4	-39962	ENSMUSG00000020392	CDKN2A interacting protein N-terminal like
Hmgxb3	1390	chr18	61134476	61135041	566	*	40.7772	-1.28549	0.264411	4.8617	1.16e-06	6.18e-05	4.21	Down	Promoter (2-3kb)	18	61132498	61137479	4982	2	106894	ENSMUST00000237101.1	2438	ENSMUSG00000024622	HMG box domain containing 3
Abhd15	1397	chr11	77518962	77519574	613	*	113.909	-0.889985	0.183365	4.85363	1.21e-06	6.41e-05	4.19	Down	Promoter (2-3kb)	11	77515984	77538607	22624	1	67477	ENSMUST00000145676.1	2978	ENSMUSG00000000686	abhydrolase domain containing 15
Marcks	1405	chr10	37248387	37250532	2146	*	121.717	-0.818873	0.169018	4.84488	1.27e-06	6.66e-05	4.18	Down	Distal Intergenic	10	37133375	37138920	5546	2	17118	ENSMUST00000092584.5	-109467	ENSMUSG00000069662	myristoylated alanine rich protein kinase C substrate
Col27a1	1413	chr4	63205157	63207598	2442	*	270.591	-0.584907	0.120785	4.84256	1.28e-06	6.7e-05	4.17	Down	Distal Intergenic	4	63214004	63292831	78828	1	373864	ENSMUST00000125504.7	-6406	ENSMUSG00000045672	collagen, type XXVII, alpha 1
H4c3	1414	chr13	23697605	23698875	1271	*	193.884	-0.665551	0.137454	4.84199	1.29e-06	6.72e-05	4.17	Down	Promoter (<=1kb)	13	23697635	23698454	820	2	319155	ENSMUST00000102967.2	0	ENSMUSG00000060678	H4 clustered histone 3
Il4ra	1421	chr7	125560441	125561876	1436	*	91.3909	-0.944906	0.19535	4.83698	1.32e-06	6.85e-05	4.16	Down	Intron (ENSMUST00000033004.7/16190, intron 1 of 10)	7	125552287	125577967	25681	1	16190	ENSMUST00000206846.1	8154	ENSMUSG00000030748	interleukin 4 receptor, alpha
Prodh2	1427	chr7	30507856	30508798	943	*	48.6663	-1.1613	0.240278	4.83316	1.34e-06	6.96e-05	4.16	Down	Promoter (1-2kb)	7	30506771	30513038	6268	1	56189	ENSMUST00000122876.1	1085	ENSMUSG00000036892	proline dehydrogenase (oxidase) 2
Gtf3c1	1433	chr7	125635333	125636462	1130	*	86.2853	-0.951563	0.197167	4.82618	1.39e-06	7.17e-05	4.14	Down	Distal Intergenic	7	125644183	125649977	5795	2	233863	ENSMUST00000206042.1	13515	ENSMUSG00000032777	general transcription factor III C 1
Ttc7	1434	chr17	87314583	87315824	1242	*	185.418	-0.705809	0.146424	4.82031	1.43e-06	7.38e-05	4.13	Down	Intron (ENSMUST00000041110.11/225049, intron 5 of 19)	17	87309332	87330077	20746	1	225049	ENSMUST00000127970.7	5251	ENSMUSG00000036918	tetratricopeptide repeat domain 7
Fam178b	1435	chr1	36595765	36597474	1710	*	55.6257	-1.10984	0.230398	4.81707	1.46e-06	7.5e-05	4.12	Down	Promoter (2-3kb)	1	36562696	36593332	30637	2	381337	ENSMUST00000193763.5	-2433	ENSMUSG00000046337	family with sequence similarity 178, member B
Pde2a	1441	chr7	101462249	101462856	608	*	54.8659	-1.18229	0.245673	4.81248	1.49e-06	7.64e-05	4.12	Down	Promoter (1-2kb)	7	101460944	101494680	33737	1	207728	ENSMUST00000210535.1	1305	ENSMUSG00000030653	phosphodiesterase 2A, cGMP-stimulated
Kdm6b	1442	chr11	69423760	69424488	729	*	19.9373	-1.5029	0.31243	4.81037	1.51e-06	7.72e-05	4.11	Down	Exon (ENSMUST00000035539.11/327954, exon 77 of 85)	11	69398508	69413675	15168	2	216850	ENSMUST00000094077.4	-10085	ENSMUSG00000018476	KDM1 lysine (K)-specific demethylase 6B
Or13c7b	1462	chr4	43820050	43820691	642	*	57.6142	-1.10764	0.23113	4.79228	1.65e-06	8.33e-05	4.08	Down	Promoter (<=1kb)	4	43820335	43821433	1099	2	29846	ENSMUST00000079465.4	742	ENSMUSG00000110970	olfactory receptor family 13 subfamily C member 7B
Man1a	1466	chr10	53927381	53928521	1141	*	173.984	-0.729118	0.152311	4.78705	1.69e-06	8.53e-05	4.07	Down	Intron (ENSMUST00000003843.15/17155, intron 8 of 12)	10	53918719	53977115	58397	2	17155	ENSMUST00000219234.1	48594	ENSMUSG00000003746	mannosidase 1, alpha
A630001O12Rik	1475	chr8	126824501	126825093	593	*	62.1531	-1.05992	0.221577	4.7835	1.72e-06	8.63e-05	4.06	Down	Intron (ENSMUST00000212406.1/ENSMUST00000212406.1, intron 5 of 8)	8	126839233	126851473	12241	1	414091	ENSMUST00000212914.1	-14140	NA	RIKEN cDNA A630001O12 gene
Spsb1	1483	chr4	149902603	149903391	789	*	111.98	-0.921843	0.19295	4.77762	1.77e-06	8.84e-05	4.05	Down	Intron (ENSMUST00000038562.8/74646, intron 2 of 2)	4	149898214	149907289	9076	2	74646	ENSMUST00000105684.1	3898	ENSMUSG00000039911	splA/ryanodine receptor domain and SOCS box containing 1
Smarca2	1491	chr19	26645939	26646729	791	*	157.898	-0.744849	0.156094	4.7718	1.83e-06	9.05e-05	4.04	Down	Intron (ENSMUST00000176769.8/67155, intron 5 of 32)	19	26623455	26631062	7608	1	67155	ENSMUST00000176584.1	22484	ENSMUSG00000024921	SWI/SNF related, matrix associated, actin dependent regulator of chromatin, subfamily a, member 2
Tbcel	1493	chr9	42427873	42428592	720	*	29.0864	-1.36392	0.285909	4.77048	1.84e-06	9.09e-05	4.04	Down	Promoter (<=1kb)	9	42413990	42428238	14249	2	272589	ENSMUST00000142775.1	0	ENSMUSG00000037287	tubulin folding cofactor E-like
Cpn2	1497	chr16	30184751	30185397	647	*	107.162	-0.8707	0.182664	4.76668	1.87e-06	9.24e-05	4.03	Down	Distal Intergenic	16	30256378	30267499	11122	2	71756	ENSMUST00000064856.8	82102	ENSMUSG00000023176	carboxypeptidase N, polypeptide 2
Ccdc121rt3	1500	chr5	112357401	112358280	880	*	142.091	-0.902284	0.189432	4.76311	1.91e-06	9.39e-05	4.03	Down	Promoter (1-2kb)	5	112353801	112356033	2233	2	625424	ENSMUST00000051117.2	-1368	ENSMUSG00000051503	coiled-coil domain containing 121, retrogene 3
Snx17	1501	chr5	31195690	31196538	849	*	232.111	-0.632603	0.132838	4.76222	1.91e-06	9.42e-05	4.03	Down	Promoter (<=1kb)	5	31195842	31197710	1869	1	266781	ENSMUST00000201835.3	0	ENSMUSG00000029146	sorting nexin 17
Ly86	1505	chr13	37477544	37478234	691	*	91.1233	-0.954703	0.200627	4.75859	1.95e-06	9.57e-05	4.02	Down	Intron (ENSMUST00000225986.1/ENSMUST00000225986.1, intron 1 of 1)	13	37345208	37419036	73829	1	17084	ENSMUST00000021860.6	132336	ENSMUSG00000021423	lymphocyte antigen 86
Gpsm1	1507	chr2	26330879	26331767	889	*	131.397	-0.783393	0.164718	4.75597	1.97e-06	9.67e-05	4.01	Down	Promoter (<=1kb)	2	26330434	26340531	10098	1	67839	ENSMUST00000127453.1	445	ENSMUSG00000026930	G-protein signalling modulator 1 (AGS3-like, C. elegans)
Lrig3	1512	chr10	125726431	125727021	591	*	25.7222	-1.41466	0.297509	4.75502	1.98e-06	9.69e-05	4.01	Down	Distal Intergenic	10	125966219	125998013	31795	1	320398	ENSMUST00000217813.1	-239198	ENSMUSG00000020105	leucine-rich repeats and immunoglobulin-like domains 3
Cdh23	1519	chr10	60686650	60687972	1323	*	87.4011	-0.964595	0.203219	4.74658	2.07e-06	0.000100605	4	Down	Promoter (<=1kb)	10	60657266	60687257	29992	2	22295	ENSMUST00000123309.1	0	ENSMUSG00000012819	cadherin related 23 (otocadherin)
Dcbld2	1520	chr16	58452805	58453738	934	*	29.1404	-1.3724	0.289163	4.74612	2.07e-06	0.000100771	4	Down	Promoter (1-2kb)	16	58455191	58465378	10188	1	73379	ENSMUST00000142830.7	-1453	ENSMUSG00000035107	discoidin, CUB and LCCL domain containing 2
Ckap2l	1523	chr2	129267395	129268139	745	*	62.7044	-1.10098	0.232148	4.74257	2.11e-06	0.000102352	3.99	Down	Intron (ENSMUST00000141964.1/ENSMUST00000141964.1, intron 2 of 2)	2	129268210	129297212	29003	2	70466	ENSMUST00000052708.6	29073	ENSMUSG00000048327	cytoskeleton associated protein 2-like
H4c4	1524	chr13	23581143	23582083	941	*	164.551	-0.736071	0.155223	4.74202	2.12e-06	0.00010256	3.99	Down	Promoter (<=1kb)	13	23581598	23582735	1138	1	319156	ENSMUST00000102968.2	0	ENSMUSG00000061482	H4 clustered histone 4
Ubxn11	1538	chr4	134118245	134118830	586	*	45.308	-1.20793	0.255309	4.73125	2.23e-06	0.000107104	3.97	Down	Intron (ENSMUST00000131329.7/67586, intron 2 of 5)	4	134123469	134126774	3306	1	67586	ENSMUST00000139616.1	-4639	ENSMUSG00000012126	UBX domain protein 11
Iqcn	1544	chr8	70701546	70701787	242	*	59.5736	-1.07998	0.228325	4.73	2.25e-06	0.000107416	3.97	Down	Promoter (1-2kb)	8	70703457	70717650	14194	1	637079	ENSMUST00000212436.1	-1670	ENSMUSG00000110622	IQ motif containing N
Rassf2	1545	chr2	132018999	132019983	985	*	201.57	-0.745674	0.157704	4.72832	2.26e-06	0.000108238	3.97	Down	Promoter (1-2kb)	2	132000922	132021173	20252	2	215653	ENSMUST00000155829.1	1190	ENSMUSG00000027339	Ras association (RalGDS/AF-6) domain family member 2
Ctnnbl1	1548	chr2	157814214	157815256	1043	*	77.4251	-0.954138	0.201897	4.72586	2.29e-06	0.000109344	3.96	Down	Intron (ENSMUST00000029178.6/66642, intron 7 of 15)	2	157789864	157836575	46712	1	66642	ENSMUST00000156300.1	24350	ENSMUSG00000027649	catenin, beta like 1
Creb1	1556	chr1	64481608	64482701	1094	*	136.932	-0.75771	0.160614	4.71759	2.39e-06	0.000113265	3.95	Down	Distal Intergenic	1	64532645	64597695	65051	1	12912	ENSMUST00000185594.6	-49944	ENSMUSG00000025958	cAMP responsive element binding protein 1
Atxn1	1562	chr13	46042286	46043975	1690	*	96.2604	-0.916529	0.194553	4.71094	2.47e-06	0.00011661	3.93	Down	Distal Intergenic	13	45792329	45965008	172680	2	20238	ENSMUST00000221082.1	-77278	ENSMUSG00000046876	ataxin 1
Maf	1567	chr8	115649890	115650968	1079	*	185.767	-0.701982	0.149107	4.70791	2.5e-06	0.000117978	3.93	Down	Distal Intergenic	8	115701435	115707794	6360	2	17132	ENSMUST00000109104.1	56826	ENSMUSG00000055435	MAF bZIP transcription factor
Col6a3	1576	chr1	90696975	90697687	713	*	33.8509	-1.29681	0.276505	4.69002	2.73e-06	0.000128044	3.89	Down	Distal Intergenic	1	90767389	90773215	5827	2	12835	ENSMUST00000150769.1	75528	ENSMUSG00000048126	collagen, type VI, alpha 3
Smox	1585	chr2	131491523	131493330	1808	*	215.83	-0.62419	0.133284	4.68314	2.83e-06	0.000131669	3.88	Down	Promoter (<=1kb)	2	131491764	131525183	33420	1	228608	ENSMUST00000028806.11	0	ENSMUSG00000027333	spermine oxidase
Pank4	1596	chr4	154963762	154964874	1113	*	269.348	-0.588471	0.125851	4.67592	2.93e-06	0.000135369	3.87	Down	Promoter (<=1kb)	4	154964123	154980871	16749	1	269614	ENSMUST00000030931.10	0	ENSMUSG00000029056	pantothenate kinase 4
I730028E13Rik	1600	chr9	61166643	61167677	1035	*	129.482	-0.829274	0.177478	4.67253	2.98e-06	0.000137399	3.86	Down	Distal Intergenic	9	61138515	61145259	6745	1	619328	ENSMUST00000216012.1	28128	ENSMUSG00000110998	RIKEN cDNA I730028E13 gene
N4bp1	1604	chr8	86807390	86808319	930	*	123.464	-0.787989	0.168827	4.66742	3.05e-06	0.000140466	3.85	Down	Exon (ENSMUST00000209389.1/ENSMUST00000209389.1, exon 2 of 2)	8	86844319	86852420	8102	2	80750	ENSMUST00000210029.1	44101	ENSMUSG00000031652	NEDD4 binding protein 1
Entpd1	1606	chr19	40678270	40679766	1497	*	229.177	-0.626183	0.13417	4.66709	3.05e-06	0.000140516	3.85	Down	Promoter (1-2kb)	19	40681667	40723193	41527	1	12495	ENSMUST00000137508.1	-1901	ENSMUSG00000048120	ectonucleoside triphosphate diphosphohydrolase 1
Adrb2	1633	chr18	62100974	62101927	954	*	55.3901	-1.06443	0.229165	4.64482	3.4e-06	0.000153973	3.81	Down	Distal Intergenic	18	62177816	62179959	2144	2	11555	ENSMUST00000053640.4	78032	ENSMUSG00000045730	adrenergic receptor, beta 2
Prcp	1636	chr7	93012901	93013886	986	*	28.0406	-1.37543	0.296244	4.64288	3.44e-06	0.00015514	3.81	Down	Intron (ENSMUST00000181886.1/ENSMUST00000181886.1, intron 1 of 3)	7	92875300	92934014	58715	1	72461	ENSMUST00000207594.1	137601	ENSMUSG00000061119	prolylcarboxypeptidase (angiotensinase C)
Cables1	1638	chr18	11793942	11795378	1437	*	253.951	-0.673381	0.145104	4.64068	3.47e-06	0.000156627	3.81	Down	Distal Intergenic	18	11839220	11945626	106407	1	63955	ENSMUST00000171109.8	-43842	ENSMUSG00000040957	CDK5 and Abl enzyme substrate 1
Tsc22d3	1639	chrX	140505636	140506315	680	*	107.246	-0.833393	0.179605	4.64014	3.48e-06	0.000156927	3.8	Down	Distal Intergenic	20	140539528	140542668	3141	2	14605	ENSMUST00000112995.2	36353	ENSMUSG00000031431	TSC22 domain family, member 3
Tppp	1654	chr13	74016744	74017425	682	*	27.0311	-1.34463	0.290441	4.62961	3.66e-06	0.000163524	3.79	Down	Intron (ENSMUST00000140217.7/72948, intron 1 of 2)	13	74009419	74035753	26335	1	72948	ENSMUST00000022057.8	7325	ENSMUSG00000021573	tubulin polymerization promoting protein
Mir5123	1663	chr4	40828851	40830560	1710	*	41.0358	-1.21951	0.264056	4.61837	3.87e-06	0.000171805	3.76	Down	Intron (ENSMUST00000030121.12/14595, intron 1 of 5)	4	40850056	40850138	83	2	100628614	ENSMUST00000177794.1	19578	ENSMUSG00000096377	microRNA 5123
Tusc1	1666	chr4	93550889	93551703	815	*	22.3977	-1.41106	0.30558	4.61766	3.88e-06	0.000172089	3.76	Down	Intron (ENSMUST00000137509.1/ENSMUST00000137509.1, intron 2 of 2)	4	93334138	93335511	1374	2	69136	ENSMUST00000066774.5	-215378	ENSMUSG00000054000	tumor suppressor candidate 1
Dock10	1668	chr1	80637002	80637974	973	*	156.258	-0.737417	0.159774	4.61537	3.92e-06	0.000173781	3.76	Down	Intron (ENSMUST00000077946.11/210293, intron 2 of 55)	1	80501713	80665275	163563	2	210293	ENSMUST00000190983.6	27301	ENSMUSG00000038608	dedicator of cytokinesis 10
Cib1	1687	chr7	80214320	80214948	629	*	51.9433	-1.15508	0.251412	4.59435	4.34e-06	0.000190095	3.72	Down	Intron (ENSMUST00000032754.8/20352, intron 4 of 14)	7	80227832	80230360	2529	2	23991	ENSMUST00000206211.1	15412	ENSMUSG00000030538	calcium and integrin binding 1
Ppp2r1b	1710	chr9	50846573	50847111	539	*	17.4956	-1.44992	0.316999	4.5739	4.79e-06	0.000206817	3.68	Down	Promoter (1-2kb)	9	50845301	50861761	16461	1	73699	ENSMUST00000174555.1	1272	ENSMUSG00000032058	protein phosphatase 2, regulatory subunit A, beta
Tex35	1720	chr1	157038455	157039682	1228	*	134.068	-0.758976	0.166164	4.56762	4.93e-06	0.000211865	3.67	Down	Intron (ENSMUST00000190681.1/ENSMUST00000190681.1, intron 2 of 2)	1	157099313	157108388	9076	2	73435	ENSMUST00000119526.1	68706	ENSMUSG00000026592	testis expressed 35
Zc3h18	1724	chr8	122407370	122408292	923	*	71.9809	-0.978619	0.214393	4.56461	5e-06	0.000214435	3.67	Down	Promoter (<=1kb)	8	122407843	122417359	9517	1	76014	ENSMUST00000177123.1	0	ENSMUSG00000017478	zinc finger CCCH-type containing 18
Lrch4	1730	chr5	137630405	137631666	1262	*	205.126	-0.623927	0.136819	4.56023	5.11e-06	0.000218193	3.66	Down	Promoter (<=1kb)	5	137630130	137640180	10051	1	231798	ENSMUST00000175968.7	275	ENSMUSG00000093445	leucine-rich repeats and calponin homology (CH) domain containing 4
Sox1ot	1731	chr8	12130179	12131088	910	*	27.8742	-1.32349	0.290263	4.55961	5.12e-06	0.000218713	3.66	Down	Distal Intergenic	8	12385771	12436729	50959	1	434280	ENSMUST00000080795.8	-254683	ENSMUSG00000047935	Sox1 overlapping transcript
Lrpprc	1754	chr17	84859547	84860677	1131	*	129.956	-0.782645	0.172436	4.53876	5.66e-06	0.000238327	3.62	Down	Distal Intergenic	17	84766428	84790789	24362	2	72416	ENSMUST00000161928.7	-68758	ENSMUSG00000024120	leucine-rich PPR-motif containing
Rbfox1	1766	chr16	7767765	7768864	1100	*	50.4954	-1.1069	0.244234	4.53214	5.84e-06	0.000244249	3.61	Down	Distal Intergenic	16	7352970	7409969	57000	1	268859	ENSMUST00000231031.1	414795	ENSMUSG00000008658	RNA binding protein, fox-1 homolog (C. elegans) 1
Atp6v0a2	1769	chr5	124633411	124633849	439	*	17.071	-1.44063	0.317943	4.53109	5.87e-06	0.00024505	3.61	Down	Intron (ENSMUST00000200292.4/21871, intron 2 of 3)	5	124629169	124641606	12438	1	21871	ENSMUST00000197931.1	4242	ENSMUSG00000038023	ATPase, H+ transporting, lysosomal V0 subunit A2
Atxn2	1784	chr5	121811493	121813481	1989	*	136.23	-0.779512	0.172474	4.5196	6.2e-06	0.000256568	3.59	Down	Promoter (<=1kb)	5	121811507	121814898	3392	1	20239	ENSMUST00000199864.1	0	ENSMUSG00000042605	ataxin 2
Rab3il1	1797	chr19	10025261	10026050	790	*	200.963	-0.642918	0.142579	4.50922	6.51e-06	0.000267508	3.57	Down	Intron (ENSMUST00000121418.7/74760, intron 4 of 12)	19	10031670	10033810	2141	1	74760	ENSMUST00000129882.1	-5620	ENSMUSG00000024663	RAB3A interacting protein (rabin3)-like 1
Gm572	1798	chr4	148675866	148677166	1301	*	91.0644	-0.872921	0.193603	4.50882	6.52e-06	0.000267846	3.57	Down	Distal Intergenic	4	148643317	148671572	28256	1	230909	ENSMUST00000105698.2	32549	ENSMUSG00000070577	predicted gene 572
Efnb2	1800	chr8	8660476	8662277	1802	*	165.037	-0.668076	0.148299	4.50494	6.64e-06	0.000272488	3.56	Down	Promoter (<=1kb)	8	8617434	8661242	43809	2	13642	ENSMUST00000001319.14	0	ENSMUSG00000001300	ephrin B2
Slc10a7	1801	chr8	78716569	78717847	1279	*	90.5803	-0.916565	0.203543	4.50304	6.7e-06	0.000274777	3.56	Down	Intron (ENSMUST00000209490.1/76775, intron 8 of 9)	8	78697174	78728576	31403	1	76775	ENSMUST00000210132.1	19395	ENSMUSG00000031684	solute carrier family 10 (sodium/bile acid cotransporter family), member 7
Tmem204	1808	chr17	25079241	25079734	494	*	31.3998	-1.22668	0.27295	4.49416	6.98e-06	0.00028539	3.54	Down	Promoter (1-2kb)	17	25057904	25078224	20321	2	407831	ENSMUST00000153745.1	-1017	ENSMUSG00000024168	transmembrane protein 204
Slc26a11	1815	chr11	119354622	119356246	1625	*	209.509	-0.623773	0.139047	4.48607	7.25e-06	0.000295293	3.53	Down	Promoter (<=1kb)	11	119355557	119381079	25523	1	268512	ENSMUST00000050880.7	0	ENSMUSG00000039908	solute carrier family 26, member 11
Ptger3	1817	chr3	157627067	157628136	1070	*	61.0976	-1.00336	0.223738	4.48454	7.31e-06	0.000297102	3.53	Down	Intron (ENSMUST00000041175.12/19218, intron 2 of 2)	3	157566900	157644756	77857	1	19218	ENSMUST00000173533.1	60167	ENSMUSG00000040016	prostaglandin E receptor 3 (subtype EP3)
Trp53i11	1824	chr2	93128971	93129980	1010	*	27.7062	-1.29276	0.288626	4.479	7.5e-06	0.000303743	3.52	Down	Distal Intergenic	2	93187548	93198919	11372	1	277414	ENSMUST00000150462.7	-57568	ENSMUSG00000068735	transformation related protein 53 inducible protein 11
Tsc22d3	1827	chrX	140507754	140508197	444	*	35.8887	-1.2347	0.275747	4.47766	7.55e-06	0.000305148	3.52	Down	Distal Intergenic	20	140539528	140542668	3141	2	14605	ENSMUST00000112995.2	34471	ENSMUSG00000031431	TSC22 domain family, member 3
Prim2	1830	chr1	33502576	33504097	1522	*	56.1267	-1.04624	0.233763	4.47566	7.62e-06	0.000307525	3.51	Down	Intron (ENSMUST00000027312.10/19076, intron 10 of 13)	1	33478942	33622142	143201	2	19076	ENSMUST00000189552.1	118045	ENSMUSG00000026134	DNA primase, p58 subunit
4921525O09Rik	1831	chr13	52024383	52025518	1136	*	64.4082	-1.03071	0.2303	4.47551	7.62e-06	0.00030756	3.51	Down	Distal Intergenic	13	52096741	52124158	27418	1	74050	ENSMUST00000220691.1	-71223	ENSMUSG00000113211	RIKEN cDNA 4921525O09 gene
Tpd52	1832	chr3	8971529	8972127	599	*	82.2644	-0.909981	0.203373	4.47444	7.66e-06	0.000308946	3.51	Down	Intron (ENSMUST00000120143.7/21985, intron 1 of 5)	3	8930788	8964048	33261	2	21985	ENSMUST00000094381.10	-7481	ENSMUSG00000027506	tumor protein D52
Foxn3	1834	chr12	99284228	99285119	892	*	117.071	-0.756598	0.169152	4.47288	7.72e-06	0.000310694	3.51	Down	Intron (ENSMUST00000046859.11/71375, intron 4 of 5)	12	99209503	99291277	81775	2	71375	ENSMUST00000176829.1	6158	ENSMUSG00000033713	forkhead box N3
Tnfrsf1b	1836	chr4	145239231	145239860	630	*	77.265	-0.94394	0.21107	4.47215	7.74e-06	0.000311584	3.51	Down	Intron (ENSMUST00000030336.10/21938, intron 1 of 9)	4	145213463	145246870	33408	2	21938	ENSMUST00000030336.10	7010	ENSMUSG00000028599	tumor necrosis factor receptor superfamily, member 1b
Hk2	1837	chr6	82806803	82808560	1758	*	34.6172	-1.2077	0.270078	4.47166	7.76e-06	0.000311965	3.51	Down	Distal Intergenic	6	82725025	82774454	49430	2	15277	ENSMUST00000000642.10	-32349	ENSMUSG00000000628	hexokinase 2
Tifab	1846	chr13	56172774	56173737	964	*	238.723	-0.621608	0.139135	4.46767	7.91e-06	0.000316555	3.5	Down	3' UTR	13	56173704	56178801	5098	2	212937	ENSMUST00000169652.2	5064	ENSMUSG00000049625	TRAF-interacting protein with forkhead-associated domain, family member B
Mir24-2	1860	chr8	84219914	84220781	868	*	245	-0.615173	0.138042	4.45642	8.33e-06	0.000331062	3.48	Down	Exon (ENSMUST00000039480.6/212168, exon 11 of 14)	8	84208920	84209609	690	1	723960	ENSMUST00000180630.1	10994	ENSMUSG00000065541	microRNA 24-2
Cdh5	1861	chr8	104110454	104111811	1358	*	208.725	-0.600302	0.134716	4.45604	8.35e-06	0.000331423	3.48	Down	Promoter (<=1kb)	8	104111307	104113017	1711	1	12562	ENSMUST00000209911.1	0	ENSMUSG00000031871	cadherin 5
Kcnip2	1862	chr19	45852026	45852701	676	*	34.3238	-1.2056	0.27058	4.45561	8.37e-06	0.000331912	3.48	Down	Intron (ENSMUST00000045396.8/71617, intron 23 of 25)	19	45792346	45816061	23716	2	80906	ENSMUST00000162528.8	-35965	ENSMUSG00000025221	Kv channel-interacting protein 2
Eci2	1865	chr13	35087365	35088177	813	*	41.1936	-1.16433	0.261367	4.4548	8.4e-06	0.000332638	3.48	Down	Distal Intergenic	13	34986106	35027094	40989	2	23986	ENSMUST00000163280.7	-60271	ENSMUSG00000021417	enoyl-Coenzyme A delta isomerase 2
Zfp36l2	1867	chr17	84145382	84146411	1030	*	130.843	-0.743308	0.166892	4.45382	8.44e-06	0.000333795	3.48	Down	Exon (ENSMUST00000234394.1/ENSMUST00000234394.1, exon 3 of 4)	17	84183931	84187947	4017	2	12193	ENSMUST00000060366.6	41536	ENSMUSG00000045817	zinc finger protein 36, C3H type-like 2
Actn1	1874	chr12	80229869	80230454	586	*	34.1437	-1.19804	0.269242	4.44965	8.6e-06	0.000339066	3.47	Down	Intron (ENSMUST00000021554.15/109711, intron 1 of 20)	12	80196949	80258784	61836	2	109711	ENSMUST00000220351.1	28330	ENSMUSG00000015143	actinin, alpha 1
Tagap	1875	chr17	7925114	7926355	1242	*	136.209	-0.730473	0.164202	4.44862	8.64e-06	0.000340529	3.47	Down	Promoter (<=1kb)	17	7926000	7934897	8898	1	72536	ENSMUST00000036370.7	0	ENSMUSG00000033450	T cell activation Rho GTPase activating protein
Fkbp5	1901	chr17	28513540	28514329	790	*	77.6908	-1.00072	0.225728	4.43328	9.28e-06	0.000360689	3.44	Down	Promoter (2-3kb)	17	28399226	28511357	112132	2	14229	ENSMUST00000233102.1	-2183	ENSMUSG00000024222	FK506 binding protein 5
Naglu	1905	chr11	101063500	101064477	978	*	117.061	-0.821226	0.185365	4.43033	9.41e-06	0.000364888	3.44	Down	3' UTR	11	101070012	101077672	7661	1	27419	ENSMUST00000001802.9	-5535	ENSMUSG00000001751	alpha-N-acetylglucosaminidase (Sanfilippo disease IIIB)
5430434I15Rik	1907	chr3	38094142	38094868	727	*	29.9492	-1.2523	0.282767	4.42872	9.48e-06	0.000367236	3.44	Down	Exon (ENSMUST00000199198.1/ENSMUST00000199198.1, exon 2 of 2)	3	38203151	38208119	4969	2	71342	ENSMUST00000197658.1	113251	ENSMUSG00000106002	RIKEN cDNA 5430434I15 gene
Apip	1908	chr2	103144965	103146683	1719	*	112.153	-0.787974	0.177929	4.42859	9.48e-06	0.000367259	3.44	Down	Distal Intergenic	2	103091836	103092638	803	1	56369	ENSMUST00000147131.1	53129	ENSMUSG00000010911	APAF1 interacting protein
Rps6kb2	1914	chr19	4164368	4165061	694	*	109.784	-0.802346	0.181287	4.42582	9.61e-06	0.000370841	3.43	Down	Promoter (1-2kb)	19	4162815	4163354	540	2	58988	ENSMUST00000125057.1	-1014	ENSMUSG00000024830	ribosomal protein S6 kinase, polypeptide 2
App	1920	chr16	84989702	84990548	847	*	142.367	-0.712395	0.161078	4.42267	9.75e-06	0.000375119	3.43	Down	Intron (ENSMUST00000227723.1/11820, intron 13 of 17)	16	84955148	84977983	22836	2	11820	ENSMUST00000228375.1	-11719	ENSMUSG00000022892	amyloid beta precursor protein
Itgae	1930	chr11	73107608	73109360	1753	*	175.727	-0.711257	0.161021	4.41716	1e-05	0.000382421	3.42	Down	Intron (ENSMUST00000102537.9/16407, intron 2 of 25)	11	73090583	73147446	56864	1	16407	ENSMUST00000006101.3	17025	ENSMUSG00000005947	integrin alpha E, epithelial-associated
Nlrp1c-ps	1935	chr11	71284835	71285809	975	*	118.273	-0.770025	0.174382	4.41573	1.01e-05	0.000384355	3.42	Down	Promoter (<=1kb)	11	71242430	71285232	42803	2	627984	ENSMUST00000171546.2	0	ENSMUSG00000121474	NLR family, pyrin domain containing 1C, pseudogene
Tbx19	1937	chr1	165160854	165161569	716	*	35.7777	-1.20837	0.273736	4.41437	1.01e-05	0.00038636	3.41	Down	Promoter (<=1kb)	1	165137855	165160773	22919	2	83993	ENSMUST00000027859.11	-81	ENSMUSG00000026572	T-box 19
Tbc1d14	1941	chr5	36562636	36564968	2333	*	223.62	-0.601939	0.136385	4.41353	1.02e-05	0.000387092	3.41	Down	Promoter (<=1kb)	5	36543180	36564056	20877	2	100855	ENSMUST00000146252.1	0	ENSMUSG00000029192	TBC1 domain family, member 14
Prag1	1948	chr8	36018855	36019923	1069	*	218.118	-0.670381	0.152048	4.40901	1.04e-05	0.000393838	3.4	Down	Distal Intergenic	8	36094828	36147787	52960	1	244418	ENSMUST00000110492.1	-74905	ENSMUSG00000050271	PEAK1 related kinase activating pseudokinase 1
Tbk1	1949	chr10	121590854	121591745	892	*	229.547	-0.62478	0.141798	4.40614	1.05e-05	0.000398883	3.4	Down	Intron (ENSMUST00000039810.7/73192, intron 24 of 24)	10	121546455	121586787	40333	2	56480	ENSMUST00000020316.3	-4067	ENSMUSG00000020115	TANK-binding kinase 1
Plekhg5	1964	chr4	152072021	152072876	856	*	102.584	-0.833893	0.189512	4.40021	1.08e-05	0.000406806	3.39	Down	Promoter (<=1kb)	4	152072498	152115390	42893	1	269608	ENSMUST00000105662.7	0	ENSMUSG00000039713	pleckstrin homology domain containing, family G (with RhoGef domain) member 5
Ttc7	1968	chr17	87332441	87333003	563	*	22.0377	-1.34	0.304788	4.3965	1.1e-05	0.00041299	3.38	Down	Promoter (2-3kb)	17	87330214	87339949	9736	1	225049	ENSMUST00000148554.1	2227	ENSMUSG00000036918	tetratricopeptide repeat domain 7
Lemd2	1979	chr17	27181501	27182279	779	*	17.2713	-1.38285	0.315014	4.3898	1.13e-05	0.000423332	3.37	Down	Distal Intergenic	17	27190112	27193480	3369	2	224640	ENSMUST00000237625.1	11201	ENSMUSG00000044857	LEM domain containing 2
Vps9d1	1981	chr8	123248385	123249254	870	*	172.171	-0.654715	0.149167	4.38913	1.14e-05	0.000424418	3.37	Down	Promoter (<=1kb)	8	123248553	123248983	431	2	72325	ENSMUST00000130965.1	0	ENSMUSG00000001062	VPS9 domain containing 1
Psmd1	1982	chr1	86063962	86065372	1411	*	196.282	-0.61508	0.140158	4.38848	1.14e-05	0.000425232	3.37	Down	Promoter (<=1kb)	1	86064387	86070776	6390	1	70247	ENSMUST00000147807.7	0	ENSMUSG00000026229	proteasome (prosome, macropain) 26S subunit, non-ATPase, 1
Lpin1	1989	chr12	16577748	16578343	596	*	34.018	-1.20439	0.274568	4.38648	1.15e-05	0.000427678	3.37	Down	Intron (ENSMUST00000067124.5/14245, intron 3 of 20)	12	16577069	16589720	12652	2	14245	ENSMUST00000221146.1	11377	ENSMUSG00000020593	lipin 1
Afap1l1	2000	chr18	61758528	61759422	895	*	111.215	-0.776476	0.177241	4.3809	1.18e-05	0.000436498	3.36	Down	Exon (ENSMUST00000154876.7/106877, exon 2 of 16)	18	61730261	61786611	56351	2	106877	ENSMUST00000154876.7	27189	ENSMUSG00000033032	actin filament associated protein 1-like 1
B930025P03Rik	2003	chr8	10827491	10828032	542	*	30.4606	-1.21538	0.277596	4.37825	1.2e-05	0.000441272	3.36	Down	Distal Intergenic	8	10871509	10882435	10927	2	320014	ENSMUST00000208358.1	54403	ENSMUSG00000109473	RIKEN cDNA B930025P03 gene
Cdh23	2004	chr10	60313498	60314771	1274	*	191.365	-0.64506	0.147336	4.37814	1.2e-05	0.000441272	3.36	Down	Exon (ENSMUST00000073242.10/22295, exon 51 of 67)	10	60303274	60321585	18312	2	22295	ENSMUST00000151194.7	6814	ENSMUSG00000012819	cadherin related 23 (otocadherin)
Tmc6	2007	chr11	117779077	117780126	1050	*	191.59	-0.623139	0.142409	4.37571	1.21e-05	0.00044555	3.35	Down	Promoter (<=1kb)	11	117765988	117779648	13661	2	217353	ENSMUST00000131606.7	0	ENSMUSG00000025572	transmembrane channel-like gene family 6
Fscn1	2023	chr5	142981880	142982756	877	*	86.5491	-0.862136	0.197668	4.36153	1.29e-05	0.000471682	3.33	Down	Distal Intergenic	5	142970085	142971989	1905	1	14086	ENSMUST00000135293.1	11795	ENSMUSG00000029581	fascin actin-bundling protein 1
Kcnk6	2027	chr7	29228008	29228730	723	*	125.614	-0.759467	0.174198	4.35978	1.3e-05	0.00047474	3.32	Down	Promoter (2-3kb)	7	29224918	29231307	6390	2	52150	ENSMUST00000208807.1	2577	ENSMUSG00000046410	potassium inwardly-rectifying channel, subfamily K, member 6
Mta1	2031	chr12	113124433	113125612	1180	*	195.677	-0.600485	0.137778	4.35836	1.31e-05	0.000476685	3.32	Down	Intron (ENSMUST00000109727.8/116870, intron 7 of 19)	12	113131332	113133380	2049	1	116870	ENSMUST00000134488.1	-5720	ENSMUSG00000021144	metastasis associated 1
Mapt	2038	chr11	104230744	104232226	1483	*	182.245	-0.624726	0.143503	4.3534	1.34e-05	0.00048451	3.31	Down	Promoter (<=1kb)	11	104231390	104332090	100701	1	17762	ENSMUST00000106992.9	0	ENSMUSG00000018411	microtubule-associated protein tau
Stab1	2039	chr14	31168366	31168937	572	*	53.0035	-1.05536	0.242399	4.3538	1.34e-05	0.00048451	3.31	Down	Promoter (<=1kb)	14	31139013	31168641	29629	2	192187	ENSMUST00000036618.13	0	ENSMUSG00000042286	stabilin 1
Tmem204	2040	chr17	25081954	25082952	999	*	97.4013	-0.823834	0.18923	4.35361	1.34e-05	0.00048451	3.31	Down	Promoter (<=1kb)	17	25057702	25083591	25890	2	407831	ENSMUST00000233505.1	639	ENSMUSG00000024168	transmembrane protein 204
Fkbp5	2041	chr17	28522382	28523598	1217	*	211.21	-0.698637	0.160474	4.35358	1.34e-05	0.00048451	3.31	Down	Exon (ENSMUST00000181029.2/ENSMUST00000181029.2, exon 1 of 1)	17	28399105	28517524	118420	2	14229	ENSMUST00000177939.7	-4858	ENSMUSG00000024222	FK506 binding protein 5
Rcbtb2	2051	chr14	73179017	73179719	703	*	59.604	-1.00372	0.230708	4.35059	1.36e-05	0.00048907	3.31	Down	Intron (ENSMUST00000164822.7/105670, intron 14 of 14)	14	73174451	73182682	8232	1	105670	ENSMUST00000170278.1	4566	ENSMUSG00000022106	regulator of chromosome condensation (RCC1) and BTB (POZ) domain containing protein 2
Tgfbr2	2057	chr9	116101175	116102537	1363	*	210.205	-0.585249	0.134602	4.34799	1.37e-05	0.000493468	3.31	Down	Intron (ENSMUST00000061101.11/21813, intron 6 of 7)	9	116084293	116175265	90973	2	21813	ENSMUST00000061101.11	72728	ENSMUSG00000032440	transforming growth factor, beta receptor II
Ipo11	2086	chr13	106760009	106761107	1099	*	173.995	-0.681596	0.15743	4.32951	1.49e-05	0.000529026	3.28	Down	Exon (ENSMUST00000225713.1/ENSMUST00000225713.1, exon 1 of 2)	13	106811888	106836321	24434	2	76582	ENSMUST00000191312.1	75214	ENSMUSG00000042590	importin 11
Ptprm	2087	chr17	67136367	67136994	628	*	61.8046	-0.943315	0.217878	4.32955	1.49e-05	0.000529026	3.28	Down	Intron (ENSMUST00000037974.9/19274, intron 2 of 32)	17	66956991	67047985	90995	2	19274	ENSMUST00000224862.1	-88382	ENSMUSG00000033278	protein tyrosine phosphatase receptor type M
Gm15326	2099	chr13	111892486	111893636	1151	*	52.7961	-1.02061	0.236018	4.32429	1.53e-05	0.000538422	3.27	Down	Distal Intergenic	13	111867936	111871937	4002	1	102636620	ENSMUST00000128198.1	24550	ENSMUSG00000086111	predicted gene 15326
Ncaph	2101	chr2	127113527	127114497	971	*	84.8774	-0.902977	0.208957	4.32136	1.55e-05	0.000545313	3.26	Down	Promoter (<=1kb)	2	127103827	127114670	10844	2	215387	ENSMUST00000152806.7	173	ENSMUSG00000034906	non-SMC condensin I complex, subunit H
Ptgs1	2103	chr2	36244479	36245478	1000	*	192.671	-0.620056	0.143527	4.32014	1.56e-05	0.000547799	3.26	Down	Promoter (2-3kb)	2	36242475	36245205	2731	1	19224	ENSMUST00000133777.1	2004	ENSMUSG00000047250	prostaglandin-endoperoxide synthase 1
Ang	2105	chr14	51093702	51094551	850	*	87.3867	-0.850333	0.19688	4.31903	1.57e-05	0.000549918	3.26	Down	Promoter (1-2kb)	14	51096000	51102005	6006	1	11727	ENSMUST00000069011.8	-1449	ENSMUSG00000072115	angiogenin, ribonuclease, RNase A family, 5
Zfp133-ps	2112	chr2	144458638	144459700	1063	*	106.689	-0.782603	0.181323	4.31607	1.59e-05	0.000555636	3.26	Down	Promoter (<=1kb)	2	144459280	144467794	8515	1	668917	ENSMUST00000124788.1	0	ENSMUSG00000083674	zinc finger protein 133, pseudogene
Srgap2	2114	chr1	131492200	131493129	930	*	164.372	-0.699694	0.162127	4.31572	1.59e-05	0.00055597	3.25	Down	Intron (ENSMUST00000097588.8/14270, intron 2 of 22)	1	131436675	131504366	67692	2	14270	ENSMUST00000187273.2	11237	ENSMUSG00000026425	SLIT-ROBO Rho GTPase activating protein 2
Sec31a	2118	chr5	100366905	100368204	1300	*	36.3634	-1.14162	0.264699	4.31291	1.61e-05	0.000562027	3.25	Down	Promoter (2-3kb)	5	100362146	100364270	2125	2	69162	ENSMUST00000182664.1	-2635	ENSMUSG00000035325	SEC31 homolog A, COPII coat complex component
Adap2	2129	chr11	80153692	80154607	916	*	219.099	-0.592649	0.137577	4.30777	1.65e-05	0.000572013	3.24	Down	Promoter (<=1kb)	11	80154105	80178958	24854	1	216991	ENSMUST00000021050.13	0	ENSMUSG00000020709	ArfGAP with dual PH domains 2
Gas6	2144	chr8	13503746	13504803	1058	*	206.14	-0.592164	0.137759	4.29854	1.72e-05	0.000592469	3.23	Down	Distal Intergenic	8	13465374	13494490	29117	2	14456	ENSMUST00000033828.6	-9256	ENSMUSG00000031451	growth arrest specific 6
Cds1	2149	chr5	101785615	101786752	1138	*	139.948	-0.710919	0.165432	4.29736	1.73e-05	0.000594434	3.23	Down	Exon (ENSMUST00000199649.1/ENSMUST00000199649.1, exon 1 of 1)	5	101806548	101821447	14900	1	74596	ENSMUST00000132213.1	-19796	ENSMUSG00000029330	CDP-diacylglycerol synthase 1
C5ar2	2150	chr7	16241579	16242603	1025	*	47.6162	-1.06295	0.247361	4.29718	1.73e-05	0.000594434	3.23	Down	Promoter (<=1kb)	7	16234585	16242331	7747	2	319430	ENSMUST00000098792.9	0	ENSMUSG00000074361	complement component 5a receptor 2
Itprid2	2151	chr2	79653247	79654248	1002	*	205.427	-0.625585	0.145613	4.2962	1.74e-05	0.00059651	3.22	Down	Intron (ENSMUST00000111785.8/70599, intron 9 of 17)	2	79639182	79672966	33785	1	70599	ENSMUST00000133266.1	14065	ENSMUSG00000027007	ITPR interacting domain containing 2
Lpcat3	2154	chr6	124694059	124694698	640	*	25.3424	-1.29891	0.302366	4.29581	1.74e-05	0.000597006	3.22	Down	Intron (ENSMUST00000135516.7/14792, intron 1 of 11)	6	124701419	124702613	1195	1	14792	ENSMUST00000141546.1	-6721	ENSMUSG00000004270	lysophosphatidylcholine acyltransferase 3
Ikzf1	2162	chr11	11685182	11686595	1414	*	210.893	-0.70358	0.16411	4.28724	1.81e-05	0.000618206	3.21	Down	Promoter (<=1kb)	11	11685925	11772112	86188	1	22778	ENSMUST00000065433.11	0	ENSMUSG00000018654	IKAROS family zinc finger 1
Rdm1	2163	chr11	101645151	101646154	1004	*	143.582	-0.705943	0.164688	4.28655	1.81e-05	0.000619858	3.21	Down	Exon (ENSMUST00000083317.1/ENSMUST00000083317.1, exon 1 of 1)	11	101633737	101635960	2224	1	66599	ENSMUST00000155222.1	11414	ENSMUSG00000010362	RAD52 motif 1
Cdc123	2169	chr2	5801183	5801821	639	*	68.2107	-0.924549	0.215783	4.28462	1.83e-05	0.000623521	3.21	Down	Promoter (2-3kb)	2	5798361	5804372	6012	2	98828	ENSMUST00000124662.1	2551	ENSMUSG00000039128	cell division cycle 123
Mgat1	2171	chr11	49237359	49238212	854	*	118.022	-0.739344	0.172589	4.28384	1.84e-05	0.000624916	3.2	Down	Distal Intergenic	11	49244191	49263022	18832	1	17308	ENSMUST00000167400.7	-5979	ENSMUSG00000020346	mannoside acetylglucosaminyltransferase 1
Pbx2	2175	chr17	34591735	34592788	1054	*	74.4943	-0.892175	0.208329	4.28253	1.85e-05	0.000627685	3.2	Down	Promoter (<=1kb)	17	34592263	34597400	5138	1	18515	ENSMUST00000038149.12	0	ENSMUSG00000034673	pre B cell leukemia homeobox 2
Mlxip	2181	chr5	123397733	123398343	611	*	87.9237	-0.827462	0.193535	4.27551	1.91e-05	0.000646019	3.19	Down	Promoter (2-3kb)	5	123394800	123457932	63133	1	208104	ENSMUST00000068237.11	2933	ENSMUSG00000038342	MLX interacting protein
Adrb2	2187	chr18	62087755	62088639	885	*	215.711	-0.612398	0.143277	4.27423	1.92e-05	0.000647823	3.19	Down	Distal Intergenic	18	62177816	62179959	2144	2	11555	ENSMUST00000053640.4	91320	ENSMUSG00000045730	adrenergic receptor, beta 2
Rgl1	2189	chr1	152555179	152555501	323	*	14.7349	-1.37664	0.32213	4.27356	1.92e-05	0.000649002	3.19	Down	Intron (ENSMUST00000111859.7/19731, intron 6 of 18)	1	152557543	152592759	35217	2	19731	ENSMUST00000128251.7	37258	ENSMUSG00000026482	ral guanine nucleotide dissociation stimulator,-like 1
Txndc2	2198	chr17	65683234	65684273	1040	*	171.695	-0.762477	0.178637	4.2683	1.97e-05	0.000662082	3.18	Down	Intron (ENSMUST00000070673.8/106572, intron 5 of 6)	17	65637507	65642168	4662	2	213272	ENSMUST00000050236.6	-41066	ENSMUSG00000050612	thioredoxin domain containing 2 (spermatozoa)
Pten	2204	chr19	32939507	32940226	720	*	77.385	-0.876182	0.205464	4.26441	2e-05	0.000671593	3.17	Down	Distal Intergenic	19	32811225	32817977	6753	1	19211	ENSMUST00000154806.1	128282	ENSMUSG00000013663	phosphatase and tensin homolog
4930417O13Rik	2206	chr6	125252042	125253312	1271	*	103.326	-0.772006	0.181041	4.26426	2.01e-05	0.000671739	3.17	Down	Distal Intergenic	6	125265476	125287286	21811	1	73870	ENSMUST00000204911.2	-12164	ENSMUSG00000108129	RIKEN cDNA 4930417O13 gene
Mmp14	2207	chr14	54444256	54444635	380	*	14.8443	-1.3597	0.318912	4.26355	2.01e-05	0.000673562	3.17	Down	3' UTR	14	54438592	54440479	1888	1	17387	ENSMUST00000226710.1	5664	ENSMUSG00000000957	matrix metallopeptidase 14 (membrane-inserted)
Foxn3	2217	chr12	99332178	99332815	638	*	50.508	-1.07028	0.251478	4.25595	2.08e-05	0.0006934	3.16	Down	Promoter (2-3kb)	12	99196670	99330063	133394	2	71375	ENSMUST00000222261.1	-2115	ENSMUSG00000033713	forkhead box N3
1700027F09Rik	2225	chr5	64410237	64411304	1068	*	128.123	-0.739638	0.174124	4.24777	2.16e-05	0.000716967	3.14	Down	Distal Intergenic	5	64454813	64467943	13131	2	69999	ENSMUST00000189767.2	56639	ENSMUSG00000100911	RIKEN cDNA 1700027F09 gene
C1qtnf7	2238	chr5	43392810	43393736	927	*	115.454	-0.735838	0.17355	4.23992	2.24e-05	0.000738162	3.13	Down	Distal Intergenic	5	43515538	43618803	103266	1	109323	ENSMUST00000076939.9	-121802	ENSMUSG00000061535	C1q and tumor necrosis factor related protein 7
Gpatch2l	2245	chr12	86262034	86263258	1225	*	181.653	-0.661229	0.156149	4.23459	2.29e-05	0.000753543	3.12	Down	Promoter (<=1kb)	12	86261676	86263339	1664	1	70373	ENSMUST00000222299.1	358	ENSMUSG00000021254	G patch domain containing 2 like
Tmem63a	2247	chr1	180973508	180974805	1298	*	190.61	-0.609308	0.143913	4.23385	2.3e-05	0.00075535	3.12	Down	3' UTR	1	180960067	180960841	775	1	208795	ENSMUST00000161942.1	13441	ENSMUSG00000026519	transmembrane protein 63a
Dok3	2249	chr13	55527383	55529229	1847	*	148.8	-0.69252	0.163598	4.23305	2.31e-05	0.000757365	3.12	Down	Promoter (<=1kb)	13	55523231	55528554	5324	2	27261	ENSMUST00000223944.1	0	ENSMUSG00000035711	docking protein 3
Rdm1	2250	chr11	101641542	101642601	1060	*	120.806	-0.736981	0.17413	4.23235	2.31e-05	0.000758738	3.12	Down	Exon (ENSMUST00000082768.1/ENSMUST00000082768.1, exon 1 of 1)	11	101633737	101635960	2224	1	66599	ENSMUST00000155222.1	7805	ENSMUSG00000010362	RAD52 motif 1
Sdk1	2254	chr5	141758615	141759410	796	*	93.7486	-0.804553	0.190175	4.23058	2.33e-05	0.000764037	3.12	Down	Intron (ENSMUST00000085774.10/330222, intron 4 of 44)	5	141856787	142213194	356408	1	330222	ENSMUST00000074546.6	-97377	ENSMUSG00000039683	sidekick cell adhesion molecule 1
2010106C02Rik	2259	chr17	86283401	86284692	1292	*	197.255	-0.591892	0.139993	4.22802	2.36e-05	0.00077109	3.11	Down	Promoter (2-3kb)	17	86285164	86287178	2015	2	72104	ENSMUST00000191222.1	2486	ENSMUSG00000100738	RIKEN cDNA 2010106C02 gene
Naaladl2	2262	chr3	25052847	25053530	684	*	35.0355	-1.15271	0.272779	4.22579	2.38e-05	0.000777724	3.11	Down	Intron (ENSMUST00000204227.1/635702, intron 1 of 2)	3	24551210	25144261	593052	2	635702	ENSMUST00000204227.1	90731	ENSMUSG00000102758	N-acetylated alpha-linked acidic dipeptidase-like 2
Tle4	2272	chr19	14585175	14586717	1543	*	209.92	-0.636392	0.150802	4.22005	2.44e-05	0.000793952	3.1	Down	Intron (ENSMUST00000052011.14/21888, intron 4 of 19)	19	14543726	14595539	51814	2	21888	ENSMUST00000235975.1	8822	ENSMUSG00000024642	transducin-like enhancer of split 4
1700029N11Rik	2274	chr13	44509528	44510057	530	*	18.0706	-1.33098	0.315407	4.21989	2.44e-05	0.000794154	3.1	Down	Exon (ENSMUST00000222493.1/ENSMUST00000222493.1, exon 1 of 2)	13	44439736	44469030	29295	1	69491	ENSMUST00000220639.1	69792	ENSMUSG00000098144	RIKEN cDNA 1700029N11 gene
Kcnj16	2275	chr11	110997057	110997884	828	*	85.1374	-0.841254	0.199385	4.21924	2.45e-05	0.000796103	3.1	Down	Promoter (<=1kb)	11	110997487	111027968	30482	1	16517	ENSMUST00000106635.1	0	ENSMUSG00000051497	potassium inwardly-rectifying channel, subfamily J, member 16
Cmtm6	2303	chr9	114736372	114736973	602	*	31.5869	-1.17311	0.278816	4.20749	2.58e-05	0.000828448	3.08	Down	Intron (ENSMUST00000217637.1/67213, intron 1 of 2)	9	114731173	114749344	18172	1	67213	ENSMUST00000035007.9	5199	ENSMUSG00000032434	CKLF-like MARVEL transmembrane domain containing 6
Cd33	2314	chr7	43544061	43545162	1102	*	179.497	-0.597851	0.142223	4.20361	2.63e-05	0.000838773	3.08	Down	Promoter (<=1kb)	7	43528374	43544428	16055	2	12489	ENSMUST00000039861.6	0	ENSMUSG00000004609	CD33 molecule
9130015G15Rik	2316	chr7	49139598	49140273	676	*	53.0849	-0.990001	0.235602	4.20201	2.65e-05	0.000844003	3.07	Down	Intron (ENSMUST00000183659.7/78286, intron 2 of 39)	7	49122334	49134276	11943	2	108167511	ENSMUST00000208636.1	-5322	NA	RIKEN cDNA 9130015G15 gene
Med24	2321	chr11	98710310	98711084	775	*	97.4557	-0.808369	0.192528	4.19871	2.68e-05	0.000854551	3.07	Down	Promoter (<=1kb)	11	98709646	98711066	1421	2	23989	ENSMUST00000144720.1	0	ENSMUSG00000017210	mediator complex subunit 24
Glul	2323	chr1	153913746	153914442	697	*	94.1935	-0.793992	0.189135	4.19801	2.69e-05	0.000856427	3.07	Down	Distal Intergenic	1	153906043	153907116	1074	1	14645	ENSMUST00000154576.1	7703	ENSMUSG00000026473	glutamate-ammonia ligase
P4ha2	2335	chr11	54112671	54113545	875	*	62.5512	-0.981714	0.234014	4.1951	2.73e-05	0.00086121	3.06	Down	Promoter (<=1kb)	11	54113203	54114274	1072	1	18452	ENSMUST00000155299.1	0	ENSMUSG00000018906	procollagen-proline, 2-oxoglutarate 4-dioxygenase (proline 4-hydroxylase), alpha II polypeptide
P2rx1	2336	chr11	72998646	72999364	719	*	80.4872	-0.87036	0.207469	4.19512	2.73e-05	0.00086121	3.06	Down	Promoter (<=1kb)	11	72999103	73015200	16098	1	18436	ENSMUST00000021141.13	0	ENSMUSG00000020787	purinergic receptor P2X, ligand-gated ion channel, 1
Zfp36l2	2337	chr17	84186983	84187302	320	*	57.4088	-0.962946	0.229534	4.19523	2.73e-05	0.00086121	3.06	Down	Promoter (<=1kb)	17	84183931	84187947	4017	2	12193	ENSMUST00000060366.6	645	ENSMUSG00000045817	zinc finger protein 36, C3H type-like 2
Slco4a1	2345	chr2	180445095	180445450	356	*	31.8567	-1.12997	0.269526	4.19243	2.76e-05	0.000869552	3.06	Down	Distal Intergenic	2	180456245	180474867	18623	1	108115	ENSMUST00000038259.12	-10795	ENSMUSG00000038963	solute carrier organic anion transporter family, member 4a1
Ksr1	2346	chr11	79016902	79017924	1023	*	85.9385	-0.836374	0.199517	4.192	2.77e-05	0.00087035	3.06	Down	Promoter (2-3kb)	11	79017036	79020410	3375	2	16706	ENSMUST00000209031.1	2486	ENSMUSG00000018334	kinase suppressor of ras 1
Vasp	2352	chr7	19269589	19270208	620	*	91.9148	-0.784448	0.187268	4.1889	2.8e-05	0.000880357	3.06	Down	Promoter (1-2kb)	7	19256929	19271817	14889	2	22323	ENSMUST00000032561.8	1609	ENSMUSG00000030403	vasodilator-stimulated phosphoprotein
Siglece	2353	chr7	43659672	43660732	1061	*	57.5058	-0.946294	0.225907	4.18886	2.8e-05	0.000880357	3.06	Down	Promoter (<=1kb)	7	43651070	43660161	9092	2	83382	ENSMUST00000032667.9	0	ENSMUSG00000030474	sialic acid binding Ig-like lectin E
Mycl	2358	chr4	122995224	122997623	2400	*	166.997	-0.648208	0.154892	4.18491	2.85e-05	0.000893889	3.05	Down	Promoter (<=1kb)	4	122995652	122996739	1088	1	16918	ENSMUST00000144998.1	0	ENSMUSG00000028654	v-myc avian myelocytomatosis viral oncogene lung carcinoma derived
Foxn3	2360	chr12	99294662	99295247	586	*	24.3615	-1.24849	0.298393	4.18405	2.86e-05	0.00089653	3.05	Down	Exon (ENSMUST00000176552.1/ENSMUST00000176552.1, exon 2 of 2)	12	99196686	99291389	94704	2	71375	ENSMUST00000176959.2	-3273	ENSMUSG00000033713	forkhead box N3
Pmepa1	2361	chr2	173335666	173336448	783	*	181.437	-0.626603	0.1498	4.18293	2.88e-05	0.000900564	3.05	Down	Distal Intergenic	2	173224458	173276533	52076	2	65112	ENSMUST00000036248.12	-59133	ENSMUSG00000038400	prostate transmembrane protein, androgen induced 1
Cdh23	2363	chr10	60371234	60372184	951	*	168.121	-0.644438	0.154099	4.18198	2.89e-05	0.000903587	3.04	Down	3' UTR	10	60376866	60380192	3327	2	22295	ENSMUST00000124712.1	8008	ENSMUSG00000012819	cadherin related 23 (otocadherin)
Fos	2364	chr12	85464820	85465294	475	*	22.3688	-1.26755	0.303139	4.18141	2.9e-05	0.00090545	3.04	Down	Distal Intergenic	12	85473890	85477273	3384	1	14281	ENSMUST00000021674.6	-8596	ENSMUSG00000021250	FBJ osteosarcoma oncogene
Nav2	2366	chr7	48908297	48909758	1462	*	138.561	-0.676985	0.161954	4.18009	2.91e-05	0.000909959	3.04	Down	Promoter (<=1kb)	7	48908716	48963824	55109	1	78286	ENSMUST00000184336.1	0	ENSMUSG00000052512	neuron navigator 2
Mtss1	2373	chr15	59089465	59090455	991	*	124.491	-0.733005	0.17554	4.17571	2.97e-05	0.000924672	3.03	Down	Distal Intergenic	15	59052748	59082005	29258	2	211401	ENSMUST00000228655.1	-7460	ENSMUSG00000022353	MTSS I-BAR domain containing 1
Spsb1	2376	chr4	149875038	149876178	1141	*	86.2304	-0.837236	0.200527	4.17518	2.98e-05	0.000925127	3.03	Down	Distal Intergenic	4	149898214	149907289	9076	2	74646	ENSMUST00000105684.1	31111	ENSMUSG00000039911	splA/ryanodine receptor domain and SOCS box containing 1
Itga9	2378	chr9	118649204	118650001	798	*	39.1422	-1.1218	0.26868	4.17522	2.98e-05	0.000925127	3.03	Down	Intron (ENSMUST00000044165.13/104099, intron 4 of 27)	9	118685835	118807231	121397	1	104099	ENSMUST00000125021.1	-35834	ENSMUSG00000039115	integrin alpha 9
Itgb4	2384	chr11	115955093	115955817	725	*	26.7903	-1.21068	0.290124	4.17298	3.01e-05	0.000931521	3.03	Down	Intron (ENSMUST00000140991.1/57230, intron 4 of 10)	11	115974709	116008412	33704	1	192897	ENSMUST00000021107.13	-18892	ENSMUSG00000020758	integrin beta 4
Gtf3c1	2391	chr7	125630098	125630849	752	*	123.668	-0.705706	0.169287	4.16869	3.06e-05	0.000946671	3.02	Down	3' UTR	7	125644183	125649977	5795	2	233863	ENSMUST00000206042.1	19128	ENSMUSG00000032777	general transcription factor III C 1
Rad9a	2395	chr19	4203696	4204475	780	*	127.702	-0.710909	0.170582	4.16756	3.08e-05	0.000949812	3.02	Down	Promoter (2-3kb)	19	4197168	4201662	4495	2	19367	ENSMUST00000237723.1	-2034	ENSMUSG00000024824	RAD9 checkpoint clamp component A
Jak1	2398	chr4	101182368	101183356	989	*	94.4363	-0.77211	0.185358	4.16551	3.11e-05	0.000957175	3.02	Down	Promoter (2-3kb)	4	101179591	101185425	5835	2	16451	ENSMUST00000136167.7	2069	ENSMUSG00000028530	Janus kinase 1
Xxylt1	2399	chr16	30976876	30977773	898	*	103.483	-0.764025	0.183442	4.16494	3.11e-05	0.000959189	3.02	Down	Intron (ENSMUST00000055389.8/268880, intron 3 of 3)	16	30957461	31061427	103967	2	268880	ENSMUST00000140566.7	83654	ENSMUSG00000047434	xyloside xylosyltransferase 1
Plxna4os1	2406	chr6	32510719	32512600	1882	*	182.619	-0.604297	0.145241	4.16064	3.17e-05	0.000974589	3.01	Down	Promoter (<=1kb)	6	32511073	32515576	4504	1	319849	ENSMUST00000150314.1	0	ENSMUSG00000086763	plexin A4, opposite strand 1
Nubp1	2410	chr16	10417270	10418560	1291	*	167.877	-0.630096	0.151513	4.1587	3.2e-05	0.000981266	3.01	Down	Promoter (2-3kb)	16	10421236	10423346	2111	1	26425	ENSMUST00000143617.1	-2676	ENSMUSG00000022503	nucleotide binding protein 1
Pptc7	2414	chr5	122314732	122315718	987	*	184.198	-0.729957	0.175568	4.15768	3.21e-05	0.000984255	3.01	Down	Intron (ENSMUST00000053426.14/320717, intron 3 of 5)	5	122295772	122322340	26569	1	320717	ENSMUST00000119015.1	18960	ENSMUSG00000038582	PTC7 protein phosphatase homolog
Inpp5d	2425	chr1	87658842	87659840	999	*	184.943	-0.627067	0.151086	4.1504	3.32e-05	0.00101126	3	Down	Intron (ENSMUST00000169754.7/16331, intron 2 of 26)	1	87676239	87720502	44264	1	16331	ENSMUST00000167032.1	-16399	ENSMUSG00000026288	inositol polyphosphate-5-phosphatase D
Nfatc2	2426	chr2	168569798	168570492	695	*	72.15	-0.865274	0.208573	4.14855	3.35e-05	0.00101902	2.99	Down	Intron (ENSMUST00000074618.9/18019, intron 2 of 9)	2	168476413	168552276	75864	2	18019	ENSMUST00000151292.7	-17522	ENSMUSG00000027544	nuclear factor of activated T cells, cytoplasmic, calcineurin dependent 2
Kcnk12	2429	chr17	87795946	87797100	1155	*	120.54	-0.711192	0.171478	4.14741	3.36e-05	0.00102283	2.99	Down	Promoter (<=1kb)	17	87745801	87797994	52194	2	210741	ENSMUST00000055221.8	894	ENSMUSG00000050138	potassium channel, subfamily K, member 12
Anapc16	2433	chr10	59978040	59978390	351	*	36.1539	-1.0953	0.264198	4.14575	3.39e-05	0.0010286	2.99	Down	Distal Intergenic	10	59988404	59990383	1980	2	52717	ENSMUST00000182925.1	11993	ENSMUSG00000020107	anaphase promoting complex subunit 16
Ptpn14	2434	chr1	189727797	189728706	910	*	22.5064	-1.23169	0.297121	4.14542	3.39e-05	0.00102963	2.99	Down	Promoter (<=1kb)	1	189728268	189876695	148428	1	19250	ENSMUST00000097442.8	0	ENSMUSG00000026604	protein tyrosine phosphatase, non-receptor type 14
Mir7029	2449	chr5	115578819	115579880	1062	*	93.9806	-0.811874	0.196165	4.13872	3.49e-05	0.00105368	2.98	Down	Promoter (1-2kb)	5	115580949	115581009	61	1	102466790	ENSMUST00000184777.1	-1069	ENSMUSG00000099047	microRNA 7029
Pde3b	2452	chr7	114414543	114416598	2056	*	240.442	-0.605162	0.146232	4.13836	3.5e-05	0.00105397	2.98	Down	Promoter (<=1kb)	7	114415281	114539251	123971	1	18576	ENSMUST00000032909.8	0	ENSMUSG00000030671	phosphodiesterase 3B, cGMP-inhibited
Nfia	2456	chr4	97923723	97924479	757	*	81.2977	-0.836236	0.202104	4.13765	3.51e-05	0.00105561	2.98	Down	Intron (ENSMUST00000152023.7/18027, intron 2 of 3)	4	97911033	98042595	131563	1	18027	ENSMUST00000133011.1	12690	ENSMUSG00000028565	nuclear factor I/A
Adgre1	2459	chr17	57341443	57343056	1614	*	36.5614	-1.09467	0.264652	4.13628	3.53e-05	0.00106017	2.97	Down	Distal Intergenic	17	57358691	57483527	124837	1	13733	ENSMUST00000086763.12	-15635	ENSMUSG00000004730	adhesion G protein-coupled receptor E1
Smad7	2460	chr18	75371327	75371977	651	*	104.825	-0.756175	0.182815	4.13629	3.53e-05	0.00106017	2.97	Down	Promoter (1-2kb)	18	75369976	75394365	24390	1	17131	ENSMUST00000174411.1	1351	ENSMUSG00000025880	SMAD family member 7
Tjp1	2474	chr7	65370386	65371669	1284	*	160.843	-0.654776	0.158486	4.13144	3.61e-05	0.00107665	2.97	Down	Promoter (<=1kb)	7	65296165	65371239	75075	2	21872	ENSMUST00000102592.9	0	ENSMUSG00000030516	tight junction protein 1
8030442B05Rik	2482	chr2	11398228	11399021	794	*	73.6921	-0.876118	0.212311	4.12657	3.68e-05	0.00109615	2.96	Down	Promoter (<=1kb)	2	11338366	11398501	60136	2	77543	ENSMUST00000192626.1	0	ENSMUSG00000102674	RIKEN cDNA 8030442B05 gene
Kcnk6	2485	chr7	29224975	29225570	596	*	52.2888	-0.964264	0.233771	4.12483	3.71e-05	0.00110315	2.96	Down	3' UTR	7	29224918	29231307	6390	2	52150	ENSMUST00000208807.1	5737	ENSMUSG00000046410	potassium inwardly-rectifying channel, subfamily K, member 6
G3bp2	2487	chr5	92106128	92107923	1796	*	160.552	-0.651599	0.158016	4.12363	3.73e-05	0.001108	2.96	Down	Distal Intergenic	5	92052164	92083719	31556	2	23881	ENSMUST00000113127.6	-22409	ENSMUSG00000029405	G3BP stress granule assembly factor 2
4933433H22Rik	2492	chr17	84117980	84118748	769	*	188.058	-0.587199	0.142511	4.12037	3.78e-05	0.00112153	2.95	Down	Distal Intergenic	17	84078660	84089875	11216	1	74473	ENSMUST00000234076.1	39320	ENSMUSG00000117571	RIKEN cDNA 4933433H22 gene
Cmtm6	2497	chr9	114745664	114746193	530	*	46.8393	-0.999863	0.242759	4.11874	3.81e-05	0.00112725	2.95	Down	Intron (ENSMUST00000035007.9/67213, intron 3 of 3)	9	114731173	114749344	18172	1	67213	ENSMUST00000035007.9	14491	ENSMUSG00000032434	CKLF-like MARVEL transmembrane domain containing 6
Ivns1abp	2503	chr1	151338084	151339345	1262	*	175.721	-0.611976	0.148673	4.11624	3.85e-05	0.00113679	2.94	Down	Distal Intergenic	1	151344477	151364422	19946	1	117198	ENSMUST00000023918.12	-5132	ENSMUSG00000023150	influenza virus NS1A binding protein
Nfkbid	2505	chr7	30422861	30423536	676	*	100.345	-0.744229	0.180827	4.1157	3.86e-05	0.00113859	2.94	Down	Promoter (<=1kb)	7	30423275	30428746	5472	1	243910	ENSMUST00000046177.8	0	ENSMUSG00000036931	nuclear factor of kappa light polypeptide gene enhancer in B cells inhibitor, delta
Lpar5	2510	chr6	125081691	125082339	649	*	36.1376	-1.10642	0.268982	4.11338	3.9e-05	0.00114779	2.94	Down	Exon (ENSMUST00000088292.6/381810, exon 2 of 2)	6	125071277	125082472	11196	1	381810	ENSMUST00000171989.2	10414	ENSMUSG00000067714	lysophosphatidic acid receptor 5
Ctsd	2519	chr7	142394156	142394707	552	*	80.8228	-0.841799	0.204842	4.10951	3.97e-05	0.00116303	2.93	Down	Distal Intergenic	7	142375911	142388038	12128	2	13033	ENSMUST00000151120.8	-6118	ENSMUSG00000007891	cathepsin D
Phldb3	2520	chr7	24607941	24608696	756	*	80.8046	-0.839761	0.204389	4.10863	3.98e-05	0.00116697	2.93	Down	Promoter (2-3kb)	7	24610763	24629297	18535	1	232970	ENSMUST00000206422.1	-2067	ENSMUSG00000074277	pleckstrin homology like domain, family B, member 3
Apoh	2524	chr11	108235150	108236082	933	*	66.7931	-0.891154	0.217071	4.10536	4.04e-05	0.00118128	2.93	Down	Intron (ENSMUST00000059595.10/18750, intron 2 of 16)	11	108343354	108395905	52552	1	11818	ENSMUST00000133383.7	-107272	ENSMUSG00000000049	apolipoprotein H
AY512915	2526	chr6	95463426	95464571	1146	*	196.578	-0.607422	0.147964	4.10519	4.04e-05	0.00118166	2.93	Down	Distal Intergenic	6	95290577	95333993	43417	2	414067	ENSMUST00000159937.7	-129433	ENSMUSG00000068180	cDNA sequence AY512915
Tmsb4x	2530	chrX	167208744	167209554	811	*	112.754	-0.709214	0.172863	4.10276	4.08e-05	0.0011923	2.92	Down	Promoter (<=1kb)	20	167207093	167209315	2223	2	19241	ENSMUST00000112172.3	0	ENSMUSG00000049775	thymosin, beta 4, X chromosome
Itgb5	2532	chr16	33859882	33860924	1043	*	88.9145	-0.806695	0.196753	4.10005	4.13e-05	0.00120538	2.92	Down	Intron (ENSMUST00000115028.10/16419, intron 2 of 14)	16	33885026	33910585	25560	1	16419	ENSMUST00000134262.7	-24102	ENSMUSG00000022817	integrin beta 5
Dusp22	2537	chr13	30697704	30698338	635	*	47.7799	-0.97842	0.238745	4.09818	4.16e-05	0.00121256	2.92	Down	Intron (ENSMUST00000091672.12/105352, intron 4 of 7)	13	30660101	30711231	51131	1	105352	ENSMUST00000095914.6	37603	ENSMUSG00000069255	dual specificity phosphatase 22
F830045P16Rik	2543	chr2	129549395	129550298	904	*	145.297	-0.669733	0.163502	4.09618	4.2e-05	0.00122041	2.91	Down	Distal Intergenic	2	129458359	129536602	78244	2	228592	ENSMUST00000050309.5	-12793	ENSMUSG00000043727	RIKEN cDNA F830045P16 gene
Gm11981	2550	chr11	6711620	6713348	1729	*	71.97	-0.922705	0.225496	4.09189	4.28e-05	0.0012398	2.91	Down	Distal Intergenic	11	6716001	6720037	4037	2	626419	ENSMUST00000139769.1	6689	ENSMUSG00000086808	predicted gene 11981
Tmem243	2552	chr5	9103796	9104381	586	*	68.8727	-0.849126	0.207571	4.09077	4.3e-05	0.00124482	2.9	Down	Intron (ENSMUST00000196029.4/652925, intron 2 of 5)	5	9100747	9119045	18299	1	652925	ENSMUST00000115365.2	3049	ENSMUSG00000079659	transmembrane protein 243, mitochondrial
Rab35	2558	chr5	115637543	115637970	428	*	34.9127	-1.15131	0.281626	4.08807	4.35e-05	0.00125643	2.9	Down	Exon (ENSMUST00000031492.14/77407, exon 2 of 6)	5	115632141	115646119	13979	1	77407	ENSMUST00000138885.1	5402	ENSMUSG00000029518	RAB35, member RAS oncogene family
Cxcr5	2563	chr9	44514008	44514574	567	*	33.1026	-1.09755	0.268567	4.08668	4.38e-05	0.00126159	2.9	Down	Exon (ENSMUST00000215293.1/12145, exon 4 of 4)	9	44511788	44526421	14634	2	12145	ENSMUST00000062215.7	11847	ENSMUSG00000047880	C-X-C motif chemokine receptor 5
Ago1	2570	chr4	126465656	126466314	659	*	172.922	-0.64445	0.157887	4.08171	4.47e-05	0.00128528	2.89	Down	Promoter (2-3kb)	4	126435012	126468583	33572	2	236511	ENSMUST00000097888.9	2269	ENSMUSG00000041530	argonaute RISC catalytic subunit 1
Ccnk	2575	chr12	108211872	108212516	645	*	61.5359	-0.906509	0.222206	4.07959	4.51e-05	0.00129458	2.89	Down	Intron (ENSMUST00000222310.1/668158, intron 2 of 5)	12	108199085	108202146	3062	1	12454	ENSMUST00000223363.1	12787	ENSMUSG00000021258	cyclin K
Hmg20a	2585	chr9	56495826	56496767	942	*	33.2049	-1.1194	0.274522	4.07765	4.55e-05	0.0013011	2.89	Down	3' UTR	9	56418830	56476117	57288	1	66867	ENSMUST00000214869.1	76996	ENSMUSG00000032329	high mobility group 20A
Gm15441	2595	chr3	96564480	96565203	724	*	126.683	-0.692623	0.170104	4.07175	4.67e-05	0.00132859	2.88	Down	Promoter (1-2kb)	3	96555788	96566801	11014	2	100038464	ENSMUST00000107095.2	1598	ENSMUSG00000074398	predicted gene 15441
P2ry12	2599	chr3	59264750	59265328	579	*	80.4613	-0.814102	0.200037	4.06977	4.71e-05	0.00133791	2.87	Down	Promoter (1-2kb)	3	59216361	59262871	46511	2	70839	ENSMUST00000199609.1	-1879	ENSMUSG00000036353	purinergic receptor P2Y, G-protein coupled 12
Ninj2	2619	chr6	120189127	120189754	628	*	49.4512	-1.02167	0.25163	4.06019	4.9e-05	0.00138334	2.86	Down	Intron (ENSMUST00000112711.8/29862, intron 1 of 3)	6	120193823	120200334	6512	1	29862	ENSMUST00000035244.5	-4069	ENSMUSG00000041377	ninjurin 2
Atp6v0a2	2620	chr5	124621009	124621981	973	*	148.428	-0.673551	0.165903	4.0599	4.91e-05	0.00138441	2.86	Down	Intron (ENSMUST00000100706.9/67978, intron 13 of 18)	5	124628576	124637540	8965	1	21871	ENSMUST00000200292.4	-6595	ENSMUSG00000038023	ATPase, H+ transporting, lysosomal V0 subunit A2
Nlk	2623	chr11	78569626	78570278	653	*	38.3698	-1.06305	0.261913	4.05878	4.93e-05	0.00138959	2.86	Down	Promoter (2-3kb)	11	78567414	78572399	4986	2	18099	ENSMUST00000170394.1	2121	ENSMUSG00000017376	nemo like kinase
Smkr-ps	2634	chr6	29994020	29994694	675	*	26.3069	-1.16256	0.286723	4.05465	5.02e-05	0.00140793	2.85	Down	Downstream (<=300bp)	6	29986095	29993530	7436	1	76419	ENSMUST00000238228.1	7925	NA	smal lysine rich protein 1, pseudogene
Sdk1	2638	chr5	141754078	141754805	728	*	173.733	-0.588432	0.145164	4.05356	5.04e-05	0.00141292	2.85	Down	Intron (ENSMUST00000085774.10/330222, intron 4 of 44)	5	141856787	142213194	356408	1	330222	ENSMUST00000074546.6	-101982	ENSMUSG00000039683	sidekick cell adhesion molecule 1
Fgd2	2639	chr17	29370812	29371701	890	*	63.1253	-0.902508	0.222721	4.05219	5.07e-05	0.00142065	2.85	Down	Promoter (1-2kb)	17	29373351	29374364	1014	1	26382	ENSMUST00000235065.1	-1650	ENSMUSG00000024013	FYVE, RhoGEF and PH domain containing 2
Mmp15	2640	chr8	95352083	95353144	1062	*	48.9071	-0.98471	0.243012	4.0521	5.08e-05	0.0014207	2.85	Down	Promoter (<=1kb)	8	95352268	95375080	22813	1	17388	ENSMUST00000034243.6	0	ENSMUSG00000031790	matrix metallopeptidase 15
Mir8118	2642	chr4	33513283	33514002	720	*	75.737	-0.865186	0.213549	4.05146	5.09e-05	0.00142299	2.85	Down	Distal Intergenic	4	33438081	33438209	129	1	102465904	ENSMUST00000183962.1	75202	ENSMUSG00000098310	microRNA 8118
Cops8	2647	chr1	90650602	90651403	802	*	148.153	-0.649007	0.16024	4.05022	5.12e-05	0.00142838	2.85	Down	Distal Intergenic	1	90611580	90612622	1043	1	108679	ENSMUST00000186882.1	39022	ENSMUSG00000034432	COP9 signalosome subunit 8
Tbc1d16	2648	chr11	119226077	119226719	643	*	77.825	-0.816395	0.201597	4.04964	5.13e-05	0.00143059	2.84	Down	Promoter (1-2kb)	11	119147135	119228461	81327	2	207592	ENSMUST00000207655.1	1742	ENSMUSG00000039976	TBC1 domain family, member 16
Rilpl1	2651	chr5	124532217	124533076	860	*	60.7815	-0.940492	0.232253	4.04942	5.13e-05	0.00143059	2.84	Down	Promoter (<=1kb)	5	124493080	124531391	38312	2	75695	ENSMUST00000062153.11	-826	ENSMUSG00000029392	Rab interacting lysosomal protein-like 1
Vav2	2660	chr2	27417995	27419404	1410	*	170.858	-0.625829	0.154646	4.04685	5.19e-05	0.00144142	2.84	Down	Intron (ENSMUST00000185188.7/22325, intron 1 of 29)	2	27262104	27426912	164809	2	22325	ENSMUST00000185188.7	7508	ENSMUSG00000009621	vav 2 oncogene
4930591E09Rik	2666	chr10	37978795	37979645	851	*	57.0707	-0.917843	0.227023	4.04296	5.28e-05	0.00146286	2.83	Down	Distal Intergenic	10	38175780	38181903	6124	1	75877	ENSMUST00000215643.1	-196135	ENSMUSG00000111234	RIKEN cDNA 4930591E09 gene
C030013C21Rik	2673	chr11	80549851	80550874	1024	*	108.464	-0.74435	0.184354	4.03761	5.4e-05	0.00149267	2.83	Down	Intron (ENSMUST00000041065.13/338367, intron 21 of 21)	11	80507410	80509106	1697	2	77417	ENSMUST00000133400.1	-40745	ENSMUSG00000085078	RIKEN cDNA C030013C21 gene
Rab43	2676	chr6	87809032	87809746	715	*	146.322	-0.652307	0.161668	4.03486	5.46e-05	0.0015086	2.82	Down	Promoter (<=1kb)	6	87788853	87809754	20902	2	69834	ENSMUST00000032134.8	8	ENSMUSG00000030055	RAB43, member RAS oncogene family
Grap	2677	chr11	61658871	61659826	956	*	105.177	-0.735466	0.182311	4.03413	5.48e-05	0.0015127	2.82	Down	Intron (ENSMUST00000004959.2/71520, intron 1 of 4)	11	61653265	61672784	19520	1	71520	ENSMUST00000004959.2	5606	ENSMUSG00000004837	GRB2-related adaptor protein
Or13c7b	2684	chr4	43818596	43819717	1122	*	116.885	-0.740552	0.183752	4.03017	5.57e-05	0.0015347	2.81	Down	Promoter (1-2kb)	4	43820335	43821433	1099	2	29846	ENSMUST00000079465.4	1716	ENSMUSG00000110970	olfactory receptor family 13 subfamily C member 7B
E130215H24Rik	2685	chr2	150665774	150666520	747	*	54.5506	-0.959339	0.238066	4.02972	5.58e-05	0.00153619	2.81	Down	Promoter (<=1kb)	2	150667494	150668935	1442	1	109344	ENSMUST00000145525.1	-974	ENSMUSG00000087406	RIKEN cDNA E130215H24 gene
Akna	2690	chr4	63371775	63372739	965	*	50.3386	-0.960998	0.238521	4.02899	5.6e-05	0.00153869	2.81	Down	Exon (ENSMUST00000035724.4/100182, exon 19 of 22)	4	63379924	63381203	1280	2	100182	ENSMUST00000140586.1	8464	ENSMUSG00000039158	AT-hook transcription factor
2610307P16Rik	2692	chr13	28573161	28573876	716	*	58.2063	-0.918802	0.228143	4.0273	5.64e-05	0.00154863	2.81	Down	Intron (ENSMUST00000148885.7/72518, intron 6 of 7)	13	28460034	28521108	61075	2	72518	ENSMUST00000134787.7	-52053	ENSMUSG00000085936	RIKEN cDNA 2610307P16 gene
Zfp217	2694	chr2	170130677	170131717	1041	*	176.993	-0.687204	0.170686	4.02614	5.67e-05	0.00155516	2.81	Down	Promoter (<=1kb)	2	170108643	170131220	22578	2	228913	ENSMUST00000063710.12	0	ENSMUSG00000052056	zinc finger protein 217
Plekho1	2705	chr3	95976942	95977865	924	*	147.836	-0.683958	0.170067	4.02169	5.78e-05	0.00157834	2.8	Down	Distal Intergenic	3	95988819	95995668	6850	2	67220	ENSMUST00000123006.7	17803	ENSMUSG00000015745	pleckstrin homology domain containing, family O member 1
Mrc2	2708	chr11	105347617	105348327	711	*	51.3981	-0.941039	0.234043	4.02079	5.8e-05	0.00158263	2.8	Down	Exon (ENSMUST00000100335.9/17534, exon 25 of 30)	11	105340832	105343144	2313	1	17534	ENSMUST00000151135.1	6785	ENSMUSG00000020695	mannose receptor, C type 2
Gm10640	2709	chr7	31155363	31157269	1907	*	153.098	-0.651662	0.162077	4.02069	5.8e-05	0.00158273	2.8	Down	Promoter (<=1kb)	7	31155668	31163550	7883	1	100038516	ENSMUST00000187312.1	0	ENSMUSG00000100985	predicted gene 10640
Rreb1	2715	chr13	37599781	37601240	1460	*	59.7654	-0.884037	0.220016	4.01806	5.87e-05	0.00159639	2.8	Down	Distal Intergenic	13	37778400	37893849	115450	1	68750	ENSMUST00000122842.7	-177160	ENSMUSG00000039087	ras responsive element binding protein 1
Dnajb6	2726	chr5	29840760	29841284	525	*	27.9969	-1.17522	0.29282	4.01345	5.98e-05	0.00162193	2.79	Down	Distal Intergenic	5	29765190	29766687	1498	1	23950	ENSMUST00000139126.1	75570	ENSMUSG00000029131	DnaJ heat shock protein family (Hsp40) member B6
Snx29	2730	chr16	11346019	11346716	698	*	96.3856	-0.75802	0.188979	4.01113	6.04e-05	0.00163553	2.79	Down	Intron (ENSMUST00000180792.7/74478, intron 1 of 20)	16	11322972	11403836	80865	1	74478	ENSMUST00000115814.3	23047	ENSMUSG00000071669	sorting nexin 29
Lilra5	2734	chr7	4226836	4228905	2070	*	26.2769	-1.14059	0.284593	4.00778	6.13e-05	0.00165647	2.78	Down	Distal Intergenic	7	4237754	4243463	5710	1	232801	ENSMUST00000117550.1	-8849	ENSMUSG00000070873	leukocyte immunoglobulin-like receptor, subfamily A (with TM domain), member 5
Ttpal	2736	chr2	163615737	163616940	1204	*	37.7863	-1.05772	0.263938	4.00747	6.14e-05	0.00165746	2.78	Down	3' UTR	2	163611520	163615426	3907	1	76080	ENSMUST00000132904.1	4217	ENSMUSG00000017679	tocopherol (alpha) transfer protein-like
Ptpn14	2739	chr1	189806416	189807476	1061	*	76.1597	-0.816858	0.203925	4.00567	6.18e-05	0.0016683	2.78	Down	Intron (ENSMUST00000097442.8/19250, intron 3 of 18)	1	189786672	189870068	83397	1	19250	ENSMUST00000027898.6	19744	ENSMUSG00000026604	protein tyrosine phosphatase, non-receptor type 14
Sipa1l1	2743	chr12	82214717	82215602	886	*	76.6644	-0.807632	0.201762	4.00288	6.26e-05	0.00168562	2.77	Down	Intron (ENSMUST00000220550.1/217692, intron 2 of 3)	12	82256585	82450271	193687	1	217692	ENSMUST00000222714.1	-40983	ENSMUSG00000042700	signal-induced proliferation-associated 1 like 1
Grap	2744	chr11	61654785	61655258	474	*	21.0484	-1.21226	0.302867	4.00263	6.26e-05	0.00168683	2.77	Down	Promoter (1-2kb)	11	61653265	61672784	19520	1	71520	ENSMUST00000004959.2	1520	ENSMUSG00000004837	GRB2-related adaptor protein
Dusp6	2764	chr10	99268336	99269305	970	*	117.393	-0.731001	0.183083	3.99274	6.53e-05	0.00174606	2.76	Down	Promoter (2-3kb)	10	99265641	99266799	1159	1	67603	ENSMUST00000220218.1	2695	ENSMUSG00000019960	dual specificity phosphatase 6
Ube2e3	2770	chr2	78868203	78869976	1774	*	180.809	-0.605911	0.151852	3.99015	6.6e-05	0.00176141	2.75	Down	Promoter (<=1kb)	2	78868238	78913739	45502	1	22193	ENSMUST00000130914.7	0	ENSMUSG00000027011	ubiquitin-conjugating enzyme E2E 3
4930591A17Rik	2777	chr2	179026983	179027912	930	*	89.0575	-0.81801	0.205193	3.98653	6.7e-05	0.00178399	2.75	Down	Distal Intergenic	2	179414936	179416882	1947	1	68175	ENSMUST00000041998.1	-387024	ENSMUSG00000039138	RIKEN cDNA 4930591A17 gene
Smg6	2779	chr11	75106451	75107236	786	*	77.9342	-0.81609	0.204776	3.98528	6.74e-05	0.00179147	2.75	Down	Intron (ENSMUST00000045281.12/103677, intron 13 of 18)	11	75132435	75139369	6935	1	103677	ENSMUST00000142038.1	-25199	ENSMUSG00000038290	SMG6 nonsense mediated mRNA decay factor
Armc7	2782	chr11	115477037	115478576	1540	*	168.224	-0.599474	0.150465	3.98415	6.77e-05	0.00179867	2.75	Down	Promoter (1-2kb)	11	115475954	115489062	13109	1	276905	ENSMUST00000140181.1	1083	ENSMUSG00000057219	armadillo repeat containing 7
Camk2n1	2787	chr4	138466991	138467602	612	*	60.7866	-0.907629	0.227969	3.98137	6.85e-05	0.0018166	2.74	Down	Distal Intergenic	4	138454314	138460123	5810	1	66259	ENSMUST00000050918.3	12677	ENSMUSG00000046447	calcium/calmodulin-dependent protein kinase II inhibitor 1
Itpr3	2793	chr17	27046656	27047153	498	*	17.2512	-1.26143	0.316921	3.98026	6.88e-05	0.00182118	2.74	Down	Distal Intergenic	17	27057304	27122223	64920	1	16440	ENSMUST00000049308.8	-10151	ENSMUSG00000042644	inositol 1,4,5-triphosphate receptor 3
Oasl1	2794	chr5	114915724	114917326	1603	*	131.491	-0.646193	0.162357	3.98006	6.89e-05	0.00182207	2.74	Down	Exon (ENSMUST00000127563.1/ENSMUST00000127563.1, exon 2 of 2)	5	114923240	114937912	14673	1	231655	ENSMUST00000031540.10	-5914	ENSMUSG00000041827	2'-5' oligoadenylate synthetase-like 1
2900052L18Rik	2795	chr11	120218754	120219472	719	*	105.962	-0.729481	0.18329	3.97993	6.89e-05	0.00182223	2.74	Down	Distal Intergenic	11	120229802	120231585	1784	2	102640779	ENSMUST00000139014.1	12113	NA	RIKEN cDNA 2900052L18 gene
Dennd10	2799	chr19	60818363	60819585	1223	*	161.074	-0.628346	0.15793	3.97864	6.93e-05	0.00182971	2.74	Down	Exon (ENSMUST00000147049.1/67894, exon 2 of 2)	19	60812040	60814761	2722	1	67894	ENSMUST00000136146.1	6323	ENSMUSG00000024993	DENN domain containing 10
Ksr1	2800	chr11	79020050	79020612	563	*	49.0951	-0.982737	0.247015	3.97845	6.94e-05	0.00183051	2.74	Down	Promoter (<=1kb)	11	79017036	79020410	3375	2	16706	ENSMUST00000209031.1	0	ENSMUSG00000018334	kinase suppressor of ras 1
Rreb1	2801	chr13	37607732	37608313	582	*	13.4463	-1.29391	0.325257	3.97812	6.95e-05	0.00183177	2.74	Down	Distal Intergenic	13	37778400	37893849	115450	1	68750	ENSMUST00000122842.7	-170087	ENSMUSG00000039087	ras responsive element binding protein 1
Lyzl4	2814	chr9	121635900	121636874	975	*	125.346	-0.703814	0.177068	3.97481	7.04e-05	0.00184995	2.73	Down	5' UTR	9	121578049	121641498	63450	2	69032	ENSMUST00000213757.1	4624	ENSMUSG00000032530	lysozyme-like 4
Abcc1	2816	chr16	14409585	14410356	772	*	83.8714	-0.84886	0.213585	3.97434	7.06e-05	0.00185187	2.73	Down	Intron (ENSMUST00000130671.7/17250, intron 7 of 30)	16	14402360	14420743	18384	1	17250	ENSMUST00000156089.1	7225	ENSMUSG00000023088	ATP-binding cassette, sub-family C member 1
Elac1	2818	chr18	73753788	73754813	1026	*	144.038	-0.635514	0.159951	3.97318	7.09e-05	0.00185918	2.73	Down	Promoter (<=1kb)	18	73735038	73754479	19442	2	114615	ENSMUST00000041138.2	0	ENSMUSG00000036941	elaC ribonuclease Z 1
5730435O14Rik	2830	chr10	41575823	41576719	897	*	25.2243	-1.16989	0.294966	3.96619	7.3e-05	0.00190613	2.72	Down	Promoter (<=1kb)	10	41575564	41576465	902	1	70538	ENSMUST00000165647.1	259	ENSMUSG00000091370	RIKEN cDNA 5730435O14 gene
Ly86	2840	chr13	37476119	37476811	693	*	58.6479	-0.891806	0.225	3.96358	7.38e-05	0.00192036	2.72	Down	Intron (ENSMUST00000225986.1/ENSMUST00000225986.1, intron 1 of 1)	13	37345208	37419036	73829	1	17084	ENSMUST00000021860.6	130911	ENSMUSG00000021423	lymphocyte antigen 86
Gm3519	2852	chr5	52431103	52432018	916	*	82.0151	-0.806592	0.203705	3.95961	7.51e-05	0.00194391	2.71	Down	Intron (ENSMUST00000198008.4/100503884, intron 3 of 4)	5	52441159	52443252	2094	1	100041805	ENSMUST00000196113.1	-9141	ENSMUSG00000106380	predicted gene 3519
Gm31763	2862	chr10	66995120	66995685	566	*	16.3657	-1.24596	0.314891	3.95681	7.6e-05	0.00195982	2.71	Down	Distal Intergenic	10	67005020	67040806	35787	1	102634101	ENSMUST00000217788.1	-9335	ENSMUSG00000112925	predicted gene, 31763
Acsl1	2869	chr8	46394680	46396066	1387	*	102.164	-0.707135	0.178873	3.95328	7.71e-05	0.00198491	2.7	Down	Distal Intergenic	8	46471037	46536051	65015	1	14081	ENSMUST00000034046.12	-74971	ENSMUSG00000018796	acyl-CoA synthetase long-chain family member 1
Tjp1	2875	chr7	65373288	65374197	910	*	127.294	-0.770009	0.194946	3.94986	7.82e-05	0.00200838	2.7	Down	Promoter (2-3kb)	7	65296165	65371239	75075	2	21872	ENSMUST00000102592.9	-2049	ENSMUSG00000030516	tight junction protein 1
Smad7	2882	chr18	75413997	75414683	687	*	69.8372	-0.856408	0.21691	3.94822	7.87e-05	0.00201793	2.7	Down	Distal Intergenic	18	75374914	75394001	19088	1	17131	ENSMUST00000172718.1	39083	ENSMUSG00000025880	SMAD family member 7
Gpr165	2887	chrX	96712939	96713918	980	*	79.2233	-0.825375	0.209212	3.94516	7.97e-05	0.00204077	2.69	Down	Promoter (<=1kb)	20	96713441	96716520	3080	1	76206	ENSMUST00000139205.7	0	ENSMUSG00000031210	G protein-coupled receptor 165
Atp6v0d1	2888	chr8	105533201	105534692	1492	*	98.0729	-0.728317	0.184634	3.94464	7.99e-05	0.00204408	2.69	Down	Intron (ENSMUST00000013304.7/11972, intron 2 of 7)	8	105530651	105539476	8826	2	11972	ENSMUST00000144486.1	4784	ENSMUSG00000013160	ATPase, H+ transporting, lysosomal V0 subunit D1
Pnp2	2898	chr14	50970517	50971567	1051	*	48.0234	-0.970596	0.24628	3.94103	8.11e-05	0.00206797	2.68	Down	Distal Intergenic	14	50956244	50963507	7264	1	667034	ENSMUST00000228593.1	14273	ENSMUSG00000068417	purine-nucleoside phosphorylase 2
Tgm2	2911	chr2	158156373	158157001	629	*	34.3213	-1.05343	0.267712	3.93492	8.32e-05	0.00211179	2.68	Down	Distal Intergenic	2	158116402	158146436	30035	2	21817	ENSMUST00000103122.9	-9937	ENSMUSG00000037820	transglutaminase 2, C polypeptide
Txndc2	2922	chr17	65656514	65657545	1032	*	50.3786	-0.951451	0.242057	3.93069	8.47e-05	0.00214125	2.67	Down	Intron (ENSMUST00000070673.8/106572, intron 6 of 6)	17	65637507	65642168	4662	2	213272	ENSMUST00000050236.6	-14346	ENSMUSG00000050612	thioredoxin domain containing 2 (spermatozoa)
Slc1a3	2932	chr15	8680907	8681642	736	*	95.5068	-0.785203	0.200072	3.92461	8.69e-05	0.00218853	2.66	Down	Exon (ENSMUST00000153455.7/20512, exon 5 of 5)	15	8708743	8709588	846	2	20512	ENSMUST00000126747.1	27946	ENSMUSG00000005360	solute carrier family 1 (glial high affinity glutamate transporter), member 3
Sdhaf1	2946	chr7	30333454	30333820	367	*	10.7232	-1.28377	0.327614	3.91853	8.91e-05	0.0022338	2.65	Down	Distal Intergenic	7	30321406	30323895	2490	2	68332	ENSMUST00000098586.4	-9559	ENSMUSG00000074211	succinate dehydrogenase complex assembly factor 1
Agps	2947	chr2	75828815	75829604	790	*	141.436	-0.645555	0.164761	3.91814	8.92e-05	0.0022367	2.65	Down	Promoter (2-3kb)	2	75832177	75931350	99174	1	228061	ENSMUST00000047232.13	-2573	ENSMUSG00000042410	alkylglycerone phosphate synthase
Lpcat3	2948	chr6	124670701	124671487	787	*	78.3148	-0.824336	0.210426	3.91747	8.95e-05	0.00224216	2.65	Down	Intron (ENSMUST00000135516.7/14792, intron 1 of 11)	6	124663215	124700560	37346	1	14792	ENSMUST00000133797.1	7486	ENSMUSG00000004270	lysophosphatidylcholine acyltransferase 3
Ttc7	2962	chr17	87333221	87333760	540	*	24.6472	-1.1472	0.293156	3.91327	9.11e-05	0.00227025	2.64	Down	Intron (ENSMUST00000041110.11/225049, intron 10 of 19)	17	87330214	87339949	9736	1	225049	ENSMUST00000148554.1	3007	ENSMUSG00000036918	tetratricopeptide repeat domain 7
Pten	2963	chr19	32950041	32951352	1312	*	72.694	-0.806227	0.206025	3.91324	9.11e-05	0.00227025	2.64	Down	Distal Intergenic	19	32811225	32817977	6753	1	19211	ENSMUST00000154806.1	138816	ENSMUSG00000013663	phosphatase and tensin homolog
Cst3	2965	chr2	148884648	148885244	597	*	39.1848	-1.00865	0.257771	3.91297	9.12e-05	0.00227124	2.64	Down	Distal Intergenic	2	148872848	148875692	2845	2	13010	ENSMUST00000144845.1	-8956	ENSMUSG00000027447	cystatin C
Rreb1	2983	chr13	37594296	37595942	1647	*	89.9049	-0.777953	0.199084	3.90767	9.32e-05	0.00230691	2.64	Down	Distal Intergenic	13	37778400	37893849	115450	1	68750	ENSMUST00000122842.7	-182458	ENSMUSG00000039087	ras responsive element binding protein 1
Frmd4a	2989	chr2	4573143	4573920	778	*	148.38	-0.634812	0.162498	3.90658	9.36e-05	0.00231339	2.64	Down	Intron (ENSMUST00000177457.7/209630, intron 15 of 24)	2	4566176	4594676	28501	1	209630	ENSMUST00000176864.2	6967	ENSMUSG00000026657	FERM domain containing 4A
Tle1	2991	chr4	71488447	71489421	975	*	133.467	-0.672383	0.17213	3.90626	9.37e-05	0.00231492	2.64	Down	Distal Intergenic	4	72118220	72120734	2515	2	21885	ENSMUST00000123259.1	631313	ENSMUSG00000008305	transducin-like enhancer of split 1
4933429O19Rik	2996	chr14	48795962	48796557	596	*	10.4332	-1.28116	0.32805	3.90537	9.41e-05	0.00231966	2.63	Down	Intron (ENSMUST00000228153.1/606497, intron 2 of 4)	14	48878873	48886062	7190	1	66770	ENSMUST00000227828.1	-82316	ENSMUSG00000115008	RIKEN cDNA 4933429O19 gene
Rab43	3002	chr6	87805928	87806513	586	*	109.504	-0.686686	0.176012	3.90136	9.57e-05	0.0023537	2.63	Down	Exon (ENSMUST00000203027.1/ENSMUST00000203027.1, exon 1 of 1)	6	87788853	87809754	20902	2	69834	ENSMUST00000032134.8	3241	ENSMUSG00000030055	RAB43, member RAS oncogene family
Gm12338	3009	chr11	75594314	75595069	756	*	92.3705	-0.751617	0.19288	3.89681	9.75e-05	0.00239249	2.62	Down	Exon (ENSMUST00000142068.1/ENSMUST00000142068.1, exon 1 of 2)	11	75599763	75599954	192	2	654359	ENSMUST00000122170.1	4885	NA	cytochrome c oxidase, subunit VIIc pseudogene
Vps13d	3017	chr4	145210755	145211821	1067	*	61.2414	-0.883677	0.226966	3.89343	9.88e-05	0.00241996	2.62	Down	Distal Intergenic	4	144972622	145195005	222384	2	230895	ENSMUST00000036579.13	-15750	ENSMUSG00000020220	vacuolar protein sorting 13D
Poc1a	3020	chr9	106299012	106299623	612	*	37.4887	-1.02694	0.263829	3.89246	9.92e-05	0.00242725	2.61	Down	Promoter (1-2kb)	9	106300758	106349877	49120	1	70235	ENSMUST00000189325.6	-1135	ENSMUSG00000023345	POC1 centriolar protein A
Tmem235	3052	chr11	117864498	117865390	893	*	93.6222	-0.749698	0.193355	3.8773	0.000105621	0.00255638	2.59	Down	3' UTR	11	117860752	117865543	4792	1	546519	ENSMUST00000093905.2	3746	ENSMUSG00000070330	transmembrane protein 235
Pkn1	3062	chr8	83695121	83695789	669	*	83.2711	-0.823647	0.21269	3.87252	0.000107714	0.00259852	2.59	Down	Promoter (1-2kb)	8	83670091	83694060	23970	2	320795	ENSMUST00000144258.7	-1061	ENSMUSG00000057672	protein kinase N1
Tmsb4x	3066	chrX	167179761	167181376	1616	*	171.656	-0.609086	0.157336	3.87124	0.000108284	0.00260888	2.58	Down	Distal Intergenic	20	167207292	167208827	1536	2	19241	ENSMUST00000112175.1	27451	ENSMUSG00000049775	thymosin, beta 4, X chromosome
Kat6a	3067	chr8	22935080	22936172	1093	*	86.9461	-0.791647	0.204507	3.871	0.000108389	0.00261055	2.58	Down	Exon (ENSMUST00000110696.7/244349, exon 16 of 17)	8	22913786	22923645	9860	1	244349	ENSMUST00000130718.1	21294	ENSMUSG00000031540	K(lysine) acetyltransferase 6A
Klf10	3068	chr15	38301983	38302635	653	*	58.7754	-0.896099	0.231496	3.87091	0.00010843	0.0026107	2.58	Down	Promoter (1-2kb)	15	38299874	38300706	833	2	21847	ENSMUST00000228416.1	-1277	ENSMUSG00000037465	Kruppel-like transcription factor 10
Nav2	3080	chr7	49428840	49429435	596	*	13.9241	-1.25511	0.32463	3.86628	0.000110508	0.00265035	2.58	Down	Intron (ENSMUST00000183659.7/78286, intron 7 of 39)	7	49450760	49464580	13821	1	78286	ENSMUST00000184155.1	-21325	ENSMUSG00000052512	neuron navigator 2
Dock4	3109	chr12	40655674	40657700	2027	*	136.44	-0.723334	0.187831	3.85099	0.000117644	0.0027952	2.55	Down	Intron (ENSMUST00000037488.7/238130, intron 8 of 52)	12	40787592	40811341	23750	1	238130	ENSMUST00000220783.1	-129892	ENSMUSG00000035954	dedicator of cytokinesis 4
Ica1l	3111	chr1	60015701	60017039	1339	*	70.8633	-0.860919	0.223578	3.85064	0.000117809	0.00279718	2.55	Down	Exon (ENSMUST00000027172.12/70375, exon 4 of 11)	1	60015255	60022615	7361	2	70375	ENSMUST00000187364.1	5576	ENSMUSG00000026018	islet cell autoantigen 1-like
4930417O22Rik	3115	chr11	101952406	101953601	1196	*	156.722	-0.638413	0.165877	3.84871	0.000118744	0.00281591	2.55	Down	Promoter (<=1kb)	11	101952421	101960573	8153	1	73887	ENSMUST00000123249.1	0	ENSMUSG00000071818	RIKEN cDNA 4930417O22 gene
4933433H22Rik	3123	chr17	84106393	84106638	246	*	29.8	-1.06023	0.275808	3.84409	0.000121001	0.0028621	2.54	Down	Distal Intergenic	17	84078660	84089875	11216	1	74473	ENSMUST00000234076.1	27733	ENSMUSG00000117571	RIKEN cDNA 4933433H22 gene
Mbnl1	3135	chr3	60320078	60320874	797	*	34.1631	-1.05997	0.275957	3.84109	0.000122489	0.00288621	2.54	Down	Distal Intergenic	3	60472830	60595764	122935	1	56758	ENSMUST00000195724.5	-151956	ENSMUSG00000027763	muscleblind like splicing regulator 1
Mfap3	3137	chr11	57517943	57519671	1729	*	146.734	-0.599476	0.156123	3.83977	0.000123148	0.00289988	2.54	Down	Promoter (<=1kb)	11	57518664	57533815	15152	1	216760	ENSMUST00000108849.7	0	ENSMUSG00000020522	microfibrillar-associated protein 3
Gmpr2	3141	chr14	55677448	55678074	627	*	73.5186	-0.809377	0.210881	3.83807	0.000124005	0.00291577	2.54	Down	Promoter (<=1kb)	14	55676957	55678316	1360	1	105446	ENSMUST00000227696.1	491	ENSMUSG00000002326	guanosine monophosphate reductase 2
Notch4	3142	chr17	34564070	34564651	582	*	25.6451	-1.16614	0.303837	3.83804	0.00012402	0.00291577	2.54	Down	Promoter (<=1kb)	17	34564268	34588503	24236	1	18132	ENSMUST00000015612.13	0	ENSMUSG00000015468	notch 4
F630206G17Rik	3146	chr11	45539307	45539977	671	*	54.0088	-0.878201	0.228936	3.83601	0.000125049	0.00293623	2.53	Down	Distal Intergenic	11	45808087	45841171	33085	1	100009664	ENSMUST00000137002.1	-268110	NA	RIKEN cDNA F630206G17 gene
Ptgs1	3152	chr2	36238037	36238845	809	*	153.85	-0.592279	0.154455	3.83464	0.000125746	0.00294699	2.53	Down	Promoter (1-2kb)	2	36236249	36252269	16021	1	19224	ENSMUST00000149930.2	1788	ENSMUSG00000047250	prostaglandin-endoperoxide synthase 1
A530013C23Rik	3155	chr2	167767923	167768401	479	*	15.7491	-1.21744	0.317609	3.83315	0.000126515	0.00296125	2.53	Down	Distal Intergenic	2	167691181	167697801	6621	1	329562	ENSMUST00000130679.1	76742	ENSMUSG00000006462	RIKEN cDNA A530013C23 gene
Mir1929	3160	chr10	44322024	44322641	618	*	38.3083	-0.992284	0.25899	3.83136	0.000127439	0.00297909	2.53	Down	Intron (ENSMUST00000039286.4/11793, intron 6 of 7)	10	44359676	44359768	93	1	100316688	ENSMUST00000158635.1	-37035	ENSMUSG00000089260	microRNA 1929
2310008N11Rik	3183	chr8	26907253	26908129	877	*	137.663	-0.669163	0.175043	3.82285	0.000131918	0.00306154	2.51	Down	Distal Intergenic	8	26814593	26880582	65990	2	72316	ENSMUST00000210732.1	-26671	ENSMUSG00000100335	RIKEN cDNA 2310008N11 gene
Abcc4	3187	chr14	118705527	118706874	1348	*	90.3839	-0.741324	0.194087	3.81954	0.000133702	0.00309904	2.51	Down	Promoter (<=1kb)	14	118482692	118706205	223514	2	239273	ENSMUST00000036554.13	0	ENSMUSG00000032849	ATP-binding cassette, sub-family C member 4
Fhit	3208	chr14	11160611	11162485	1875	*	145.743	-0.601095	0.157812	3.80892	0.000139573	0.00321395	2.49	Down	Promoter (<=1kb)	14	9550100	11162032	1611933	2	14198	ENSMUST00000162278.7	0	ENSMUSG00000060579	fragile histidine triad gene
Tnfrsf1b	3224	chr4	145228976	145229780	805	*	76.937	-0.775967	0.203994	3.80388	0.000142445	0.00326384	2.49	Down	Exon (ENSMUST00000030336.10/21938, exon 2 of 10)	4	145213463	145246870	33408	2	21938	ENSMUST00000030336.10	17090	ENSMUSG00000028599	tumor necrosis factor receptor superfamily, member 1b
Ahctf1	3226	chr1	179760161	179761153	993	*	45.6281	-0.976723	0.256816	3.8032	0.000142839	0.00327082	2.49	Down	Promoter (2-3kb)	1	179753699	179757989	4291	2	226747	ENSMUST00000125816.1	-2172	ENSMUSG00000026491	AT hook containing transcription factor 1
Arhgef40	3236	chr14	51995126	51996019	894	*	110.343	-0.674373	0.177455	3.80025	0.000144552	0.00329984	2.48	Down	Promoter (<=1kb)	14	51995352	51996350	999	1	268739	ENSMUST00000183167.1	0	ENSMUSG00000004562	Rho guanine nucleotide exchange factor 40
Arhgap4	3237	chrX	73910718	73912115	1398	*	105.481	-0.699748	0.184167	3.79954	0.000144967	0.00330829	2.48	Down	Promoter (<=1kb)	20	73891442	73911336	19895	2	171207	ENSMUST00000114405.7	0	ENSMUSG00000031389	Rho GTPase activating protein 4
Tnfrsf1b	3240	chr4	145231541	145232149	609	*	104.977	-0.699725	0.184212	3.79848	0.000145584	0.00331928	2.48	Down	Intron (ENSMUST00000030336.10/21938, intron 1 of 9)	4	145213463	145246870	33408	2	21938	ENSMUST00000030336.10	14721	ENSMUSG00000028599	tumor necrosis factor receptor superfamily, member 1b
Ralyl	3250	chr3	13592248	13593257	1010	*	26.2579	-1.10555	0.291305	3.79517	0.000147544	0.00335456	2.47	Down	Intron (ENSMUST00000191806.2/76897, intron 2 of 2)	3	13473220	14115727	642508	1	76897	ENSMUST00000211860.1	119028	ENSMUSG00000039717	RALY RNA binding protein-like
Tmc7	3254	chr7	118577485	118579099	1615	*	129.824	-0.678598	0.178881	3.79357	0.000148499	0.0033712	2.47	Down	Intron (ENSMUST00000044195.5/209760, intron 1 of 15)	7	118546585	118584686	38102	2	209760	ENSMUST00000153635.1	5587	ENSMUSG00000042246	transmembrane channel-like gene family 7
Ccr5	3270	chr9	124121187	124122511	1325	*	96.852	-0.699063	0.184649	3.7859	0.000153152	0.00346069	2.46	Down	Promoter (<=1kb)	9	124121543	124132484	10942	1	12774	ENSMUST00000111442.2	0	ENSMUSG00000079227	C-C motif chemokine receptor 5
Jmjd1c	3271	chr10	67129538	67130117	580	*	40.6583	-0.99117	0.261821	3.78568	0.000153286	0.00346179	2.46	Down	Promoter (2-3kb)	10	67127258	67256326	129069	1	108829	ENSMUST00000051446.15	2280	ENSMUSG00000037876	jumonji domain containing 1C
Sting1	3287	chr18	35739627	35740984	1358	*	132.736	-0.642132	0.169815	3.78137	0.000155966	0.0035049	2.46	Down	Promoter (<=1kb)	18	35733679	35740462	6784	2	72512	ENSMUST00000235495.1	0	ENSMUSG00000024349	stimulator of interferon response cGAMP interactor 1
Cebpe	3295	chr14	54742015	54743015	1001	*	29.4922	-1.11194	0.294232	3.77914	0.00015737	0.00352815	2.45	Down	Intron (ENSMUST00000022787.7/50934, intron 3 of 10)	14	54710360	54712174	1815	2	110794	ENSMUST00000064290.7	-29841	ENSMUSG00000052435	CCAAT/enhancer binding protein epsilon
Uvrag	3299	chr7	99100922	99103246	2325	*	125.085	-0.631714	0.167213	3.77789	0.000158162	0.0035423	2.45	Down	Promoter (1-2kb)	7	99056063	99099427	43365	2	78610	ENSMUST00000208012.1	-1495	ENSMUSG00000035354	UV radiation resistance associated gene
Gm31747	3305	chr6	73710545	73711705	1161	*	118.304	-0.653663	0.173102	3.77617	0.000159256	0.00355963	2.45	Down	Distal Intergenic	6	73586109	73608673	22565	2	102634075	ENSMUST00000204638.1	-101872	ENSMUSG00000107441	predicted gene, 31747
Itga9	3306	chr9	118665486	118666655	1170	*	28.1969	-1.07564	0.284856	3.77607	0.000159321	0.00356003	2.45	Down	Intron (ENSMUST00000044165.13/104099, intron 8 of 27)	9	118685835	118807231	121397	1	104099	ENSMUST00000125021.1	-19180	ENSMUSG00000039115	integrin alpha 9
Chd9	3310	chr8	90856623	90857452	830	*	48.4764	-0.940909	0.249292	3.77432	0.000160446	0.00358083	2.45	Down	Intron (ENSMUST00000048665.7/109151, intron 2 of 39)	8	90849667	90872090	22424	1	109151	ENSMUST00000211795.1	6956	ENSMUSG00000056608	chromodomain helicase DNA binding protein 9
Sec14l1	3312	chr11	117155400	117156103	704	*	63.5804	-0.874392	0.231724	3.77342	0.000161024	0.00359155	2.44	Down	Promoter (<=1kb)	11	117155069	117156475	1407	1	74136	ENSMUST00000153437.1	331	ENSMUSG00000020823	SEC14-like lipid binding 1
Rgs10	3315	chr7	128411815	128412667	853	*	120.749	-0.654104	0.173385	3.77255	0.000161589	0.00360117	2.44	Down	Exon (ENSMUST00000141541.1/ENSMUST00000141541.1, exon 1 of 2)	7	128402910	128418163	15254	2	67865	ENSMUST00000145739.2	5496	ENSMUSG00000030844	regulator of G-protein signalling 10
Rnase10	3316	chr14	50996952	50997696	745	*	70.7231	-0.789231	0.209288	3.77102	0.000162579	0.00362186	2.44	Down	Exon (ENSMUST00000228496.1/ENSMUST00000228496.1, exon 1 of 2)	14	51007751	51010758	3008	1	75019	ENSMUST00000164632.1	-10055	ENSMUSG00000021872	ribonuclease, RNase A family, 10 (non-active)
Setd2	3329	chr9	110527581	110528158	578	*	70.9634	-0.789548	0.209772	3.76384	0.000167327	0.00371309	2.43	Down	Distal Intergenic	9	110532597	110618633	86037	1	235626	ENSMUST00000153838.7	-4439	ENSMUSG00000044791	SET domain containing 2
Ccdc186	3341	chr19	56770560	56771134	575	*	38.3371	-0.991937	0.263946	3.75811	0.0001712	0.00378541	2.42	Down	Distal Intergenic	19	56790531	56795155	4625	2	213993	ENSMUST00000135666.7	24021	ENSMUSG00000035173	coiled-coil domain containing 186
Slc3a2	3350	chr19	8714819	8715357	539	*	49.6249	-0.943941	0.251231	3.75726	0.000171786	0.00378815	2.42	Down	Promoter (<=1kb)	19	8709766	8714433	4668	2	17254	ENSMUST00000206797.1	-386	ENSMUSG00000010095	solute carrier family 3 (activators of dibasic and neutral amino acid transport), member 2
Rnf19b	3352	chr4	129062941	129063590	650	*	76.1051	-0.804727	0.214231	3.75635	0.000172409	0.00379962	2.42	Down	Intron (ENSMUST00000168461.7/75234, intron 1 of 8)	4	129058814	129084526	25713	1	75234	ENSMUST00000097874.8	4127	ENSMUSG00000028793	ring finger protein 19B
Podxl2	3354	chr6	88848505	88849747	1243	*	66.0723	-0.808251	0.21522	3.75546	0.000173021	0.00381085	2.42	Down	Promoter (<=1kb)	6	88844176	88849377	5202	2	319655	ENSMUST00000141348.2	0	ENSMUSG00000033152	podocalyxin-like 2
Fez2	3359	chr17	78405341	78405900	560	*	21.9991	-1.13222	0.301716	3.75261	0.000175	0.00384869	2.41	Down	Intron (ENSMUST00000234052.1/225020, intron 2 of 7)	17	78377886	78401430	23545	2	225020	ENSMUST00000234601.1	-3911	ENSMUSG00000056121	fasciculation and elongation protein zeta 2
Gm10584	3375	chr7	132303931	132304885	955	*	95.5108	-0.690803	0.18433	3.74764	0.000178504	0.00390717	2.41	Down	Intron (ENSMUST00000124096.7/14183, intron 2 of 6)	7	132315664	132318291	2628	1	100043682	ENSMUST00000207036.1	-10779	ENSMUSG00000109270	predicted gene 10584
Hk2	3378	chr6	82804812	82805577	766	*	131.759	-0.622463	0.166131	3.74683	0.000179084	0.00391638	2.41	Down	Exon (ENSMUST00000209189.1/ENSMUST00000209189.1, exon 1 of 3)	6	82725025	82774454	49430	2	15277	ENSMUST00000000642.10	-30358	ENSMUSG00000000628	hexokinase 2
Snn	3379	chr16	11049061	11049610	550	*	20.4138	-1.15928	0.309413	3.7467	0.000179173	0.00391717	2.41	Down	Intron (ENSMUST00000162323.1/56722, intron 1 of 2)	16	11060945	11072983	12039	1	20621	ENSMUST00000228962.1	-11335	ENSMUSG00000037972	stannin
Lgmn	3382	chr12	102442520	102443176	657	*	154.812	-0.596474	0.159224	3.74614	0.000179577	0.00392186	2.41	Down	Promoter (2-3kb)	12	102394098	102439813	45716	2	19141	ENSMUST00000021607.8	-2707	ENSMUSG00000021190	legumain
Bicra	3384	chr7	16046177	16046965	789	*	133.855	-0.603463	0.161105	3.74577	0.000179839	0.00392591	2.41	Down	Promoter (<=1kb)	7	15970672	16047921	77250	2	243842	ENSMUST00000210781.1	956	ENSMUSG00000070808	BRD4 interacting chromatin remodeling complex associated protein
Srgap2	3389	chr1	131431344	131432423	1080	*	119.404	-0.649824	0.173586	3.74352	0.000181458	0.00395542	2.4	Down	Intron (ENSMUST00000097588.8/14270, intron 3 of 22)	1	131296641	131364064	67424	2	14270	ENSMUST00000185596.1	-67280	ENSMUSG00000026425	SLIT-ROBO Rho GTPase activating protein 2
Dnajc18	3392	chr18	35709367	35709693	327	*	12.7388	-1.2177	0.325359	3.74263	0.000182103	0.00396598	2.4	Down	Promoter (<=1kb)	18	35683272	35708414	25143	2	76594	ENSMUST00000237995.1	-953	ENSMUSG00000024350	DnaJ heat shock protein family (Hsp40) member C18
Nup210l	3396	chr3	90111433	90112200	768	*	48.1411	-0.87944	0.235112	3.74051	0.000183647	0.00399489	2.4	Down	Intron (ENSMUST00000029548.8/77595, intron 2 of 39)	3	90104134	90212048	107915	1	77595	ENSMUST00000200410.1	7299	ENSMUSG00000027939	nucleoporin 210-like
Ifngr1	3405	chr10	19583928	19584637	710	*	126.033	-0.629276	0.168336	3.73822	0.00018533	0.00402085	2.4	Down	Distal Intergenic	10	19591949	19610229	18281	1	15979	ENSMUST00000020188.12	-7312	ENSMUSG00000020009	interferon gamma receptor 1
Mex3b	3407	chr7	82838023	82839194	1172	*	79.8697	-0.772878	0.206801	3.73731	0.000186003	0.00403308	2.39	Down	Distal Intergenic	7	82867333	82871515	4183	1	108797	ENSMUST00000082237.6	-28139	ENSMUSG00000057706	mex3 RNA binding family member B
Notch1	3412	chr2	26474854	26475757	904	*	114.959	-0.649414	0.173871	3.73503	0.000187696	0.00406383	2.39	Down	Intron (ENSMUST00000028288.4/18128, intron 15 of 33)	2	26469825	26470498	674	2	18128	ENSMUST00000129506.1	-4356	ENSMUSG00000026923	notch 1
Sema4b	3413	chr7	80208667	80209283	617	*	25.9475	-1.11231	0.297819	3.73484	0.000187836	0.00406568	2.39	Down	Intron (ENSMUST00000032754.8/20352, intron 2 of 14)	7	80198536	80214065	15530	1	20352	ENSMUST00000123023.2	10131	ENSMUSG00000030539	sema domain, immunoglobulin domain (Ig), transmembrane domain (TM) and short cytoplasmic domain, (semaphorin) 4B
Kat6a	3415	chr8	22932223	22932785	563	*	34.4525	-1.05009	0.281182	3.73456	0.000188043	0.00406778	2.39	Down	Exon (ENSMUST00000110696.7/244349, exon 15 of 17)	8	22913786	22923645	9860	1	244349	ENSMUST00000130718.1	18437	ENSMUSG00000031540	K(lysine) acetyltransferase 6A
Mfsd2a	3424	chr4	122971521	122972205	685	*	48.8009	-0.897473	0.240493	3.73181	0.000190108	0.00410018	2.39	Down	Distal Intergenic	4	122956759	122961188	4430	2	76574	ENSMUST00000127047.1	-10333	ENSMUSG00000028655	MFSD2 lysolipid transporter A, lysophospholipid
Zfp462	3431	chr4	54535464	54536144	681	*	35.1864	-1.00897	0.270514	3.72984	0.000191603	0.00412546	2.38	Down	Distal Intergenic	4	54945048	55008314	63267	1	242466	ENSMUST00000133895.7	-408904	ENSMUSG00000060206	zinc finger protein 462
Tle3	3434	chr9	61396439	61397059	621	*	11.7382	-1.22036	0.327302	3.72856	0.000192575	0.00414277	2.38	Down	Intron (ENSMUST00000178113.7/21887, intron 6 of 19)	9	61401859	61410134	8276	1	21887	ENSMUST00000162962.7	-4800	ENSMUSG00000032280	transducin-like enhancer of split 3
Ubash3b	3435	chr9	41147214	41147675	462	*	22.3849	-1.12017	0.300492	3.72777	0.000193184	0.00415467	2.38	Down	Intron (ENSMUST00000044155.14/72828, intron 1 of 13)	9	41050554	41157502	106949	2	72828	ENSMUST00000136530.7	9827	ENSMUSG00000032020	ubiquitin associated and SH3 domain containing, B
Ptger3	3439	chr3	157616810	157617444	635	*	24.3367	-1.10449	0.296333	3.72718	0.000193632	0.00415945	2.38	Down	Intron (ENSMUST00000041175.12/19218, intron 2 of 2)	3	157566900	157644756	77857	1	19218	ENSMUST00000173533.1	49910	ENSMUSG00000040016	prostaglandin E receptor 3 (subtype EP3)
Bid	3441	chr6	120900406	120900972	567	*	28.6004	-1.07069	0.287318	3.72649	0.000194164	0.00416846	2.38	Down	Promoter (2-3kb)	6	120895618	120897568	1951	2	12122	ENSMUST00000161594.1	-2838	ENSMUSG00000004446	BH3 interacting domain death agonist
Nfia	3444	chr4	98114970	98115394	425	*	20.2853	-1.13993	0.305997	3.72532	0.00019507	0.00418409	2.38	Down	3' UTR	4	97911033	98042595	131563	1	18027	ENSMUST00000133011.1	203937	ENSMUSG00000028565	nuclear factor I/A
Rbfox1	3451	chr16	7150096	7150971	876	*	137.618	-0.593385	0.159332	3.72421	0.000195931	0.00419421	2.38	Down	Intron (ENSMUST00000230658.1/268859, intron 4 of 11)	16	7193747	7409969	216223	1	268859	ENSMUST00000231194.1	-42776	ENSMUSG00000008658	RNA binding protein, fox-1 homolog (C. elegans) 1
Mapk3	3458	chr7	126759090	126760988	1899	*	166.41	-0.587213	0.157851	3.72005	0.000199185	0.00425401	2.37	Down	Promoter (<=1kb)	7	126759601	126764845	5245	1	26417	ENSMUST00000050201.10	0	ENSMUSG00000063065	mitogen-activated protein kinase 3
Tmsb4x	3459	chrX	167210008	167210981	974	*	133.98	-0.636032	0.17097	3.72015	0.000199108	0.00425401	2.37	Down	Promoter (<=1kb)	20	167207093	167209315	2223	2	19241	ENSMUST00000112172.3	-693	ENSMUSG00000049775	thymosin, beta 4, X chromosome
Rbm26	3469	chr14	105164515	105165333	819	*	86.4464	-0.776508	0.209003	3.7153	0.000202961	0.00432181	2.36	Down	Intron (ENSMUST00000163545.7/74213, intron 1 of 21)	14	105114965	105176860	61896	2	74213	ENSMUST00000163545.7	11527	ENSMUSG00000022119	RNA binding motif protein 26
1700009J07Rik	3471	chr10	77880186	77880879	694	*	58.9312	-0.83724	0.225366	3.71503	0.000203182	0.00432439	2.36	Down	Intron (ENSMUST00000092366.3/252974, intron 9 of 11)	10	77893417	77896114	2698	1	75188	ENSMUST00000185309.1	-12538	ENSMUSG00000096573	RIKEN cDNA 1700009J07 gene
Cdh26	3476	chr2	178704202	178705030	829	*	32.3994	-1.01919	0.274574	3.71189	0.000205715	0.00437201	2.36	Down	Distal Intergenic	2	178460630	178466572	5943	1	381409	ENSMUST00000176869.1	243572	ENSMUSG00000039155	cadherin-like 26
Itsn1	3480	chr16	91903954	91904594	641	*	32.3052	-1.0334	0.278477	3.71089	0.000206534	0.00438366	2.36	Down	Promoter (<=1kb)	16	91904029	91912336	8308	1	16443	ENSMUST00000231852.1	0	ENSMUSG00000022957	intersectin 1 (SH3 domain protein 1A)
Ackr3	3483	chr1	90370529	90371160	632	*	40.0082	-0.97417	0.262545	3.71048	0.000206863	0.00438758	2.36	Down	Distal Intergenic	1	90204006	90213833	9828	1	12778	ENSMUST00000159654.1	166523	ENSMUSG00000044337	atypical chemokine receptor 3
Slc29a3	3488	chr10	60737819	60738874	1056	*	110.018	-0.68329	0.184205	3.7094	0.00020775	0.00439894	2.36	Down	Intron (ENSMUST00000117513.7/71279, intron 2 of 5)	10	60716030	60724316	8287	2	71279	ENSMUST00000127386.7	-13503	ENSMUSG00000020100	solute carrier family 29 (nucleoside transporters), member 3
Tvp23a	3490	chr16	10452130	10453124	995	*	95.2469	-0.684632	0.184591	3.70891	0.00020815	0.00440602	2.36	Down	Distal Intergenic	16	10420557	10447362	26806	2	383103	ENSMUST00000051118.6	-4768	ENSMUSG00000050908	trans-golgi network vesicle protein 23A
Tmem260	3493	chr14	48458355	48459632	1278	*	112.407	-0.6577	0.177377	3.70793	0.000208958	0.00441932	2.35	Down	Intron (ENSMUST00000227440.1/218989, intron 3 of 15)	14	48446398	48508372	61975	1	218989	ENSMUST00000156480.1	11957	ENSMUSG00000036339	transmembrane protein 260
A630001O12Rik	3494	chr8	126805581	126806406	826	*	136.984	-0.641328	0.172982	3.70748	0.000209333	0.00442599	2.35	Down	Distal Intergenic	8	126839233	126851473	12241	1	414091	ENSMUST00000212914.1	-32827	NA	RIKEN cDNA A630001O12 gene
Hpn	3504	chr7	31087972	31088233	262	*	14.9895	-1.18625	0.320251	3.70414	0.000212111	0.00447248	2.35	Down	Distal Intergenic	7	31098733	31099285	553	2	15451	ENSMUST00000171225.1	11052	ENSMUSG00000001249	hepsin
Gtpbp4	3506	chr13	9027060	9027813	754	*	55.2422	-0.843756	0.22781	3.70377	0.000212417	0.00447583	2.35	Down	Intron (ENSMUST00000221672.1/ENSMUST00000221672.1, intron 2 of 2)	13	8966331	8996083	29753	2	69237	ENSMUST00000222098.1	-30977	ENSMUSG00000021149	GTP binding protein 4
Vps37b	3516	chr5	124036729	124037546	818	*	38.3001	-0.977412	0.264118	3.70067	0.000215035	0.00451811	2.35	Down	Intron (ENSMUST00000196486.1/ENSMUST00000196486.1, intron 2 of 4)	5	124004641	124032270	27630	2	330192	ENSMUST00000040967.8	-4459	ENSMUSG00000066278	vacuolar protein sorting 37B
Mtss1	3519	chr15	59080819	59082528	1710	*	120.216	-0.640438	0.173113	3.69954	0.000215987	0.00453547	2.34	Down	Promoter (<=1kb)	15	58941234	59081989	140756	2	211401	ENSMUST00000080371.7	0	ENSMUSG00000022353	MTSS I-BAR domain containing 1
Lrrfip1	3522	chr1	91074209	91075240	1032	*	58.6946	-0.807964	0.218479	3.69813	0.00021719	0.00455563	2.34	Down	Intron (ENSMUST00000189505.6/16978, intron 3 of 12)	1	91053586	91128287	74702	1	16978	ENSMUST00000189617.2	20623	ENSMUSG00000026305	leucine rich repeat (in FLII) interacting protein 1
E230029C05Rik	3529	chr7	90054574	90055380	807	*	116.554	-0.631386	0.170795	3.69675	0.000218381	0.00457154	2.34	Down	Distal Intergenic	7	90029162	90049069	19908	1	319711	ENSMUST00000208266.1	25412	ENSMUSG00000097585	RIKEN cDNA E230029C05 gene
Naaladl2	3531	chr3	25143556	25144514	959	*	33.8794	-1.06873	0.28914	3.69626	0.000218801	0.00457773	2.34	Down	Promoter (<=1kb)	3	24551210	25144261	593052	2	635702	ENSMUST00000204227.1	0	ENSMUSG00000102758	N-acetylated alpha-linked acidic dipeptidase-like 2
Csmd3	3540	chr15	48583650	48584385	736	*	35.6595	-0.980399	0.265454	3.69328	0.000221376	0.00461983	2.34	Down	Intron (ENSMUST00000160658.7/239420, intron 3 of 68)	15	47580637	48791933	1211297	2	239420	ENSMUST00000160658.7	207548	ENSMUSG00000022311	CUB and Sushi multiple domains 3
Elf1	3561	chr14	79535195	79535809	615	*	59.6011	-0.81524	0.221199	3.68555	0.000228208	0.00473434	2.32	Down	Intron (ENSMUST00000040131.12/13709, intron 1 of 8)	14	79515698	79538827	23130	1	13709	ENSMUST00000227104.1	19497	ENSMUSG00000036461	E74 like ETS transcription factor 1
Cst3	3565	chr2	148877246	148877835	590	*	83.6304	-0.778715	0.211394	3.6837	0.00022987	0.00476213	2.32	Down	Promoter (1-2kb)	2	148872848	148875692	2845	2	13010	ENSMUST00000144845.1	-1554	ENSMUSG00000027447	cystatin C
Foxn3	3587	chr12	99303525	99304047	523	*	32.6048	-0.997246	0.271524	3.67276	0.00023994	0.00494167	2.31	Down	Intron (ENSMUST00000046859.11/71375, intron 3 of 5)	12	99196686	99291389	94704	2	71375	ENSMUST00000176959.2	-12136	ENSMUSG00000033713	forkhead box N3
Slc25a45	3589	chr19	5881897	5882554	658	*	87.5366	-0.73315	0.199667	3.67187	0.000240782	0.00495624	2.3	Down	Intron (ENSMUST00000145200.7/107375, intron 4 of 5)	19	5878656	5884485	5830	1	107375	ENSMUST00000141362.1	3241	ENSMUSG00000024818	solute carrier family 25, member 45
Lipa	3593	chr19	34515517	34516441	925	*	99.7581	-0.68241	0.185904	3.67077	0.000241822	0.00497211	2.3	Down	Intron (ENSMUST00000049572.14/16889, intron 3 of 9)	19	34495060	34510980	15921	2	16889	ENSMUST00000237497.1	-4537	ENSMUSG00000024781	lysosomal acid lipase A
Wdr5	3595	chr2	27563559	27564324	766	*	87.9836	-0.719641	0.196123	3.66933	0.000243191	0.00499748	2.3	Down	Distal Intergenic	2	27527772	27533355	5584	1	140858	ENSMUST00000125088.1	35787	ENSMUSG00000026917	WD repeat domain 5
Nuak2	3600	chr1	132312085	132313197	1113	*	65.3382	-0.808377	0.220377	3.66816	0.000244302	0.00501204	2.3	Down	Promoter (2-3kb)	1	132316126	132333293	17168	1	74137	ENSMUST00000072177.13	-2929	ENSMUSG00000009772	NUAK family, SNF1-like kinase, 2
Coro6	3609	chr11	77411143	77411775	633	*	80.9052	-0.753134	0.205482	3.66521	0.000247133	0.00505851	2.3	Down	Intron (ENSMUST00000037912.11/237860, intron 5 of 14)	11	77462411	77470484	8074	1	216961	ENSMUST00000102493.7	-50636	ENSMUSG00000020836	coronin 6
Rap1b	3613	chr10	117865951	117867872	1922	*	88.2895	-0.726937	0.198421	3.6636	0.000248692	0.00508507	2.29	Down	Exon (ENSMUST00000218113.1/ENSMUST00000218113.1, exon 2 of 3)	10	117813871	117846035	32165	2	215449	ENSMUST00000064667.8	-19916	ENSMUSG00000052681	RAS related protein 1b
Ttc7	3667	chr17	87354095	87354796	702	*	71.5513	-0.84273	0.231157	3.6457	0.000266665	0.00537084	2.27	Down	Intron (ENSMUST00000041110.11/225049, intron 15 of 19)	17	87330214	87339949	9736	1	225049	ENSMUST00000148554.1	23881	ENSMUSG00000036918	tetratricopeptide repeat domain 7
Mir21c	3672	chr8	128035496	128036282	787	*	118.85	-0.62961	0.172752	3.64459	0.000267817	0.00538819	2.27	Down	Distal Intergenic	8	128278148	128278225	78	2	102465212	ENSMUST00000184910.1	241943	ENSMUSG00000099326	microRNA 21c
Rps15a-ps4	3674	chr4	132225282	132225865	584	*	9.60393	-1.19431	0.327759	3.64385	0.000268586	0.00540074	2.27	Down	3' UTR	4	132219988	132220489	502	2	664903	ENSMUST00000229086.1	-4793	NA	ribosomal protein S15A, pseudogene 4
Gm11351	3676	chr13	25882675	25883270	596	*	10.6237	-1.19489	0.327961	3.64338	0.000269083	0.00540632	2.27	Down	Distal Intergenic	13	25921033	25966316	45284	2	100503530	ENSMUST00000139335.2	83046	ENSMUSG00000086531	predicted gene 11351
1600010M07Rik	3683	chr7	110001956	110002655	700	*	50.894	-0.848518	0.232995	3.6418	0.000270744	0.00543082	2.27	Down	Promoter (2-3kb)	7	109998404	109999233	830	2	69781	ENSMUST00000188662.1	-2723	ENSMUSG00000101585	RIKEN cDNA 1600010M07 gene
Lcp2	3685	chr11	34074363	34075101	739	*	41.6434	-0.940759	0.258342	3.64153	0.00027102	0.0054334	2.26	Down	Exon (ENSMUST00000052413.11/16822, exon 9 of 21)	11	34078177	34078592	416	1	16822	ENSMUST00000133120.1	-3076	ENSMUSG00000002699	lymphocyte cytosolic protein 2
Krt80	3690	chr15	101374791	101375475	685	*	134.381	-0.613437	0.168546	3.63958	0.000273088	0.00546676	2.26	Down	Intron (ENSMUST00000229584.1/ENSMUST00000229584.1, intron 3 of 4)	15	101356934	101370162	13229	2	74127	ENSMUST00000230107.1	-4629	ENSMUSG00000037185	keratin 80
Btg2	3692	chr1	134067090	134067654	565	*	60.4888	-0.806251	0.221533	3.63942	0.000273257	0.00546788	2.26	Down	Distal Intergenic	1	134075170	134079120	3951	2	12227	ENSMUST00000020692.6	11466	ENSMUSG00000020423	BTG anti-proliferation factor 2
Ifrd1	3700	chr12	40271089	40271856	768	*	45.3051	-0.885312	0.243384	3.6375	0.000275292	0.0054967	2.26	Down	Distal Intergenic	12	40216189	40248504	32316	2	15982	ENSMUST00000164354.1	-22585	ENSMUSG00000001627	interferon-related developmental regulator 1
Ninj1	3708	chr13	49189689	49190724	1036	*	66.9529	-0.786634	0.216441	3.63441	0.00027862	0.00555116	2.26	Down	Promoter (<=1kb)	13	49190296	49196244	5949	1	18081	ENSMUST00000153819.1	0	ENSMUSG00000037966	ninjurin 1
Mir1953	3720	chr2	151941159	151941779	621	*	22.8312	-1.07436	0.295904	3.63077	0.000282578	0.0056115	2.25	Down	Intron (ENSMUST00000028955.5/11602, intron 7 of 8)	2	151967529	151967617	89	2	100316704	ENSMUST00000157866.1	25838	ENSMUSG00000088491	microRNA 1953
9430078K24Rik	3724	chr12	79625672	79627094	1423	*	66.762	-0.766964	0.211277	3.63014	0.000283268	0.00561727	2.25	Down	Intron (ENSMUST00000171210.2/19363, intron 7 of 10)	12	79917019	79924733	7715	2	77290	ENSMUST00000218818.1	297639	ENSMUSG00000112765	RIKEN cDNA 9430078K24 gene
Tm6sf1	3728	chr7	81862983	81863695	713	*	113.325	-0.658232	0.181346	3.6297	0.000283755	0.00562313	2.25	Down	Promoter (<=1kb)	7	81862687	81883419	20733	1	107769	ENSMUST00000119543.1	296	ENSMUSG00000038623	transmembrane 6 superfamily member 1
Nr4a1	3730	chr15	101247863	101248482	620	*	83.9279	-0.749013	0.20637	3.62947	0.000284	0.00562497	2.25	Down	Distal Intergenic	15	101254269	101274795	20527	1	15370	ENSMUST00000228985.1	-5787	ENSMUSG00000023034	nuclear receptor subfamily 4, group A, member 1
Mgll	3745	chr6	88820589	88821408	820	*	80.3502	-0.750312	0.206951	3.62555	0.000288348	0.0056904	2.24	Down	Promoter (1-2kb)	6	88823130	88825833	2704	1	23945	ENSMUST00000205045.1	-1722	ENSMUSG00000033174	monoglyceride lipase
Adgre1	3755	chr17	57343965	57344808	844	*	133.42	-0.626823	0.173055	3.6221	0.000292222	0.00574931	2.24	Down	Distal Intergenic	17	57358691	57483527	124837	1	13733	ENSMUST00000086763.12	-13883	ENSMUSG00000004730	adhesion G protein-coupled receptor E1
Gm15441	3758	chr3	96571731	96572480	750	*	59.0438	-0.822571	0.227186	3.62069	0.000293814	0.00577607	2.24	Down	Distal Intergenic	3	96555788	96566801	11014	2	100038464	ENSMUST00000107095.2	-4930	ENSMUSG00000074398	predicted gene 15441
Wwc2	3759	chr8	47951261	47951837	577	*	21.3913	-1.10499	0.305198	3.62056	0.000293967	0.00577749	2.24	Down	Intron (ENSMUST00000057561.8/52357, intron 1 of 22)	8	47823959	47990551	166593	2	52357	ENSMUST00000057561.8	38714	ENSMUSG00000031563	WW, C2 and coiled-coil domain containing 2
Dpf1	3767	chr7	29303544	29304209	666	*	82.2598	-0.761495	0.210502	3.61752	0.000297437	0.00583455	2.23	Down	Promoter (<=1kb)	7	29303951	29317264	13314	1	29861	ENSMUST00000108231.7	0	ENSMUSG00000030584	double PHD fingers 1
Tmem106c	3772	chr15	97948923	97950195	1273	*	53.1763	-0.830513	0.229666	3.61617	0.000298994	0.00585605	2.23	Down	Distal Intergenic	15	97964200	97967277	3078	1	380967	ENSMUST00000229433.1	-14005	ENSMUSG00000052369	transmembrane protein 106C
Clip2	3791	chr5	134489516	134490038	523	*	31.2094	-0.982229	0.272015	3.61093	0.000305102	0.005945	2.23	Down	3' UTR	5	134513807	134516278	2472	2	269713	ENSMUST00000202408.1	26240	ENSMUSG00000063146	CAP-GLY domain containing linker protein 2
Slfn14	3793	chr11	83270856	83272963	2108	*	153.316	-0.593705	0.164441	3.61044	0.000305679	0.00595147	2.23	Down	Exon (ENSMUST00000082922.1/ENSMUST00000082922.1, exon 1 of 1)	11	83275110	83286726	11617	2	237890	ENSMUST00000163961.2	13763	ENSMUSG00000082101	schlafen 14
Plxna4os1	3795	chr6	32504840	32505481	642	*	36.978	-0.96718	0.267885	3.61042	0.000305697	0.00595147	2.23	Down	Intron (ENSMUST00000115096.3/243743, intron 2 of 31)	6	32511073	32515576	4504	1	319849	ENSMUST00000150314.1	-5592	ENSMUSG00000086763	plexin A4, opposite strand 1
Rgs1	3797	chr1	144282921	144284396	1476	*	57.4001	-0.877052	0.242989	3.60943	0.00030687	0.00597076	2.22	Down	Distal Intergenic	1	144242296	144249242	6947	2	50778	ENSMUST00000189061.6	-33679	ENSMUSG00000026358	regulator of G-protein signaling 1
Zc3h12c	3805	chr9	52373380	52373960	581	*	20.9705	-1.11315	0.308691	3.60605	0.000310898	0.00603781	2.22	Down	Distal Intergenic	9	52111344	52168572	57229	2	244871	ENSMUST00000213645.1	-204808	ENSMUSG00000035164	zinc finger CCCH type containing 12C
Cit	3816	chr5	115977032	115978361	1330	*	123.795	-0.605193	0.168063	3.60099	0.000317009	0.00613701	2.21	Down	Intron (ENSMUST00000141101.4/12704, intron 26 of 45)	5	115987174	115990790	3617	1	12704	ENSMUST00000134609.1	-8813	ENSMUSG00000029516	citron
Piezo1	3822	chr8	122526581	122527121	541	*	14.6791	-1.17205	0.325618	3.59946	0.000318883	0.00616393	2.21	Down	Intron (ENSMUST00000127664.1/108148, intron 1 of 15)	8	122481698	122551329	69632	2	234839	ENSMUST00000067252.13	24208	ENSMUSG00000014444	piezo-type mechanosensitive ion channel component 1
Map4k4	3823	chr1	39917318	39918010	693	*	81.7092	-0.704872	0.195833	3.59935	0.000319014	0.00616398	2.21	Down	Intron (ENSMUST00000163854.8/26921, intron 2 of 30)	1	39901230	40024925	123696	1	26921	ENSMUST00000192509.5	16088	ENSMUSG00000026074	mitogen-activated protein kinase kinase kinase kinase 4
4933433H22Rik	3834	chr17	84113871	84114463	593	*	80.3777	-0.72694	0.202111	3.59674	0.000322231	0.00620916	2.21	Down	Distal Intergenic	17	84078660	84089875	11216	1	74473	ENSMUST00000234076.1	35211	ENSMUSG00000117571	RIKEN cDNA 4933433H22 gene
Prim2	3844	chr1	33510953	33511835	883	*	34.2482	-0.988346	0.274993	3.59407	0.000325549	0.00625679	2.2	Down	Intron (ENSMUST00000027312.10/19076, intron 10 of 13)	1	33478942	33622142	143201	2	19076	ENSMUST00000189552.1	110307	ENSMUSG00000026134	DNA primase, p58 subunit
Acvr1	3847	chr2	58503208	58503820	613	*	24.7646	-1.08297	0.301425	3.59283	0.0003271	0.00628293	2.2	Down	Intron (ENSMUST00000145495.7/11477, intron 1 of 10)	2	58388644	58516272	127629	2	11477	ENSMUST00000145495.7	12452	ENSMUSG00000026836	activin A receptor, type 1
Tnfrsf21	3848	chr17	43075648	43076437	790	*	56.0601	-0.819631	0.228205	3.59164	0.000328606	0.00630897	2.2	Down	Intron (ENSMUST00000024708.5/94185, intron 4 of 5)	17	43016568	43038728	22161	1	94185	ENSMUST00000233482.1	59080	ENSMUSG00000023915	tumor necrosis factor receptor superfamily, member 21
Trp53i11	3854	chr2	93134994	93136163	1170	*	19.8333	-1.09871	0.306088	3.58954	0.000331263	0.0063501	2.2	Down	Distal Intergenic	2	93187548	93198919	11372	1	277414	ENSMUST00000150462.7	-51385	ENSMUSG00000068735	transformation related protein 53 inducible protein 11
Adam22	3863	chr5	8367595	8368567	973	*	46.5827	-0.897463	0.250114	3.58821	0.000332958	0.00636999	2.2	Down	Promoter (<=1kb)	5	8072352	8367982	295631	2	11496	ENSMUST00000050166.13	0	ENSMUSG00000040537	a disintegrin and metallopeptidase domain 22
Fundc1	3872	chrX	17513755	17514666	912	*	52.1652	-0.827664	0.230702	3.5876	0.000333741	0.00637346	2.2	Down	Distal Intergenic	20	17557898	17571624	13727	2	72018	ENSMUST00000127690.1	56958	ENSMUSG00000025040	FUN14 domain containing 1
Rb1cc1	3879	chr1	6271721	6272714	994	*	21.1186	-1.08825	0.303479	3.58591	0.000335908	0.00639677	2.19	Down	Promoter (1-2kb)	1	6270678	6275575	4898	1	12421	ENSMUST00000159656.1	1043	ENSMUSG00000025907	RB1-inducible coiled-coil 1
Garnl3	3884	chr2	33137855	33139015	1161	*	112.389	-0.682488	0.190439	3.58376	0.000338686	0.00644228	2.19	Down	Intron (ENSMUST00000131298.6/241308, intron 17 of 17)	2	33054171	33131654	77484	2	99326	ENSMUST00000127509.1	-6201	ENSMUSG00000038860	GTPase activating RANGAP domain-like 3
Gm5547	3886	chr3	105808394	105808977	584	*	17.4338	-1.14385	0.319353	3.58179	0.00034125	0.0064877	2.19	Down	Distal Intergenic	3	105815540	105817356	1817	1	433637	ENSMUST00000200182.4	-6563	ENSMUSG00000104835	predicted gene 5547
Il17ra	3888	chr6	120471796	120472461	666	*	139.885	-0.590354	0.164836	3.58147	0.000341665	0.00649224	2.19	Down	Promoter (1-2kb)	6	120473603	120480038	6436	1	16172	ENSMUST00000204078.1	-1142	ENSMUSG00000002897	interleukin 17 receptor A
Lrrk1	3889	chr7	66199163	66200162	1000	*	117.772	-0.637573	0.178026	3.58136	0.000341814	0.0064934	2.19	Down	Distal Intergenic	7	66226912	66262470	35559	2	233328	ENSMUST00000167705.7	62308	ENSMUSG00000015133	leucine-rich repeat kinase 1
Junb	3892	chr8	84975040	84975941	902	*	109.448	-0.706696	0.197355	3.58084	0.000342485	0.00650114	2.19	Down	Promoter (2-3kb)	8	84976910	84978718	1809	2	16477	ENSMUST00000064922.6	2777	ENSMUSG00000052837	jun B proto-oncogene
Taf4	3894	chr2	179976090	179977518	1429	*	135.129	-0.610752	0.170577	3.58051	0.000342928	0.00650683	2.19	Down	Promoter (<=1kb)	2	179912152	179976646	64495	2	228980	ENSMUST00000041618.12	0	ENSMUSG00000039117	TATA-box binding protein associated factor 4
Arhgap45	3901	chr10	80018581	80019304	724	*	126.568	-0.592868	0.165657	3.57889	0.000345053	0.0065348	2.18	Down	Promoter (<=1kb)	10	80019653	80031468	11816	1	70719	ENSMUST00000043311.6	-349	ENSMUSG00000035697	Rho GTPase activating protein 45
Zfp444	3903	chr7	6169351	6169923	573	*	67.9558	-0.778194	0.217515	3.57765	0.000346692	0.00656247	2.18	Down	Promoter (2-3kb)	7	6172226	6183951	11726	1	72667	ENSMUST00000128495.7	-2303	ENSMUSG00000044876	zinc finger protein 444
Mir7677	3909	chr17	27073915	27075018	1104	*	145.406	-0.587218	0.164222	3.57575	0.000349228	0.00660033	2.18	Down	Intron (ENSMUST00000049308.8/16440, intron 2 of 57)	17	27091245	27091311	67	1	102465779	ENSMUST00000184226.1	-16227	ENSMUSG00000098826	microRNA 7677
Gm9530	3917	chr1	155065111	155066164	1054	*	112.348	-0.659778	0.184653	3.57307	0.000352827	0.00665004	2.18	Down	Exon (ENSMUST00000181160.2/671336, exon 4 of 7)	1	155063447	155083266	19820	2	671336	ENSMUST00000181160.2	17102	ENSMUSG00000096950	predicted gene 9530
Irgm2	3918	chr11	58224067	58224922	856	*	88.7913	-0.69139	0.193505	3.57298	0.000352942	0.00665004	2.18	Down	Distal Intergenic	11	58215028	58222779	7752	1	54396	ENSMUST00000108836.1	9039	ENSMUSG00000069874	immunity-related GTPase family M member 2
Plxnb2	3919	chr15	89172391	89173055	665	*	98.2559	-0.702547	0.196627	3.57298	0.000352935	0.00665004	2.18	Down	Promoter (1-2kb)	15	89155549	89170688	15140	2	140570	ENSMUST00000060808.9	-1703	ENSMUSG00000036606	plexin B2
Idh2	3932	chr7	80134366	80134999	634	*	17.995	-1.12597	0.315471	3.56917	0.000358116	0.006729	2.17	Down	Distal Intergenic	7	80094846	80115392	20547	2	269951	ENSMUST00000107384.9	-18974	ENSMUSG00000030541	isocitrate dehydrogenase 2 (NADP+), mitochondrial
Pak1	3948	chr7	97809118	97809850	733	*	41.5576	-0.904406	0.253727	3.56448	0.000364576	0.00682236	2.17	Down	Intron (ENSMUST00000205757.1/18479, intron 1 of 1)	7	97788541	97911883	123343	1	18479	ENSMUST00000206984.1	20577	ENSMUSG00000030774	p21 (RAC1) activated kinase 1
C1qb	3959	chr4	136877990	136879208	1219	*	39.6007	-0.933165	0.262123	3.56002	0.000370823	0.00691825	2.16	Down	Distal Intergenic	4	136880129	136886187	6059	2	12260	ENSMUST00000046384.8	6979	ENSMUSG00000036905	complement component 1, q subcomponent, beta polypeptide
Filip1l	3964	chr16	57548917	57549824	908	*	67.1823	-0.758196	0.213032	3.55907	0.000372173	0.00693696	2.16	Down	Promoter (<=1kb)	16	57549242	57572804	23563	1	78749	ENSMUST00000159414.1	0	ENSMUSG00000043336	filamin A interacting protein 1-like
Snd1	3967	chr6	28880412	28881436	1025	*	107.539	-0.647454	0.181946	3.55849	0.000372989	0.0069464	2.16	Down	Promoter (<=1kb)	6	28880043	28886527	6485	1	56463	ENSMUST00000165151.1	369	ENSMUSG00000001424	staphylococcal nuclease and tudor domain containing 1
Clcf1	3972	chr19	4215867	4216596	730	*	93.5451	-0.681958	0.191713	3.55718	0.000374858	0.00697242	2.16	Down	Promoter (1-2kb)	19	4214594	4222513	7920	1	56708	ENSMUST00000126457.1	1273	ENSMUSG00000040663	cardiotrophin-like cytokine factor 1
Tmem44	3975	chr16	30552765	30553521	757	*	62.4437	-0.813596	0.228779	3.55624	0.000376195	0.006992	2.16	Down	Promoter (1-2kb)	16	30518111	30550842	32732	2	224090	ENSMUST00000125559.7	-1923	ENSMUSG00000022537	transmembrane protein 44
Pira6	3989	chr7	4273598	4275004	1407	*	72.4897	-0.7624	0.214618	3.55235	0.000381804	0.00707137	2.15	Down	Promoter (<=1kb)	7	4274189	4282645	8457	1	18729	ENSMUST00000118066.1	0	ENSMUSG00000074419	paired-Ig-like receptor A6
Elmo1	3992	chr13	20099281	20100089	809	*	61.178	-0.787893	0.221857	3.55136	0.000383251	0.00709283	2.15	Down	Intron (ENSMUST00000181429.7/140580, intron 1 of 6)	13	20090619	20608353	517735	1	140580	ENSMUST00000072519.6	8662	ENSMUSG00000041112	engulfment and cell motility 1
Smarca2	3997	chr19	26564511	26565442	932	*	68.4715	-0.769619	0.216819	3.54959	0.000385827	0.00713158	2.15	Down	Distal Intergenic	19	26605050	26778275	173226	1	67155	ENSMUST00000176769.8	-39608	ENSMUSG00000024921	SWI/SNF related, matrix associated, actin dependent regulator of chromatin, subfamily a, member 2
Zfp572	4023	chr15	59263303	59264530	1228	*	61.0909	-0.820268	0.231559	3.54236	0.000396559	0.0072826	2.14	Down	Distal Intergenic	15	59306948	59312013	5066	1	100416830	ENSMUST00000183674.1	-42418	ENSMUSG00000098528	zinc finger protein 572
R3hdm4	4029	chr10	79923554	79924430	877	*	40.8114	-0.89237	0.252047	3.54049	0.000399379	0.00732346	2.14	Down	Promoter (2-3kb)	10	79913634	79921208	7575	2	109284	ENSMUST00000219867.1	-2346	ENSMUSG00000035781	R3H domain containing 4
Nsmce1	4037	chr7	125471819	125473009	1191	*	138.797	-0.593853	0.16791	3.53674	0.000405094	0.00741516	2.13	Down	Exon (ENSMUST00000033006.13/67711, exon 3 of 8)	7	125471167	125478559	7393	2	67711	ENSMUST00000149289.1	5550	ENSMUSG00000030750	NSE1 homolog, SMC5-SMC6 complex component
Rtn1	4042	chr12	72309944	72311293	1350	*	110.584	-0.670062	0.189552	3.53498	0.000407801	0.0074538	2.13	Down	Intron (ENSMUST00000078505.13/104001, intron 1 of 8)	12	72212289	72236724	24436	2	104001	ENSMUST00000137990.1	-73220	ENSMUSG00000021087	reticulon 1
Mir1953	4043	chr2	151966808	151968524	1717	*	62.9388	-0.794957	0.224887	3.53492	0.000407898	0.0074538	2.13	Down	Promoter (<=1kb)	2	151967529	151967617	89	2	100316704	ENSMUST00000157866.1	0	ENSMUSG00000088491	microRNA 1953
Glis3	4045	chr19	28362984	28364057	1074	*	72.2433	-0.785042	0.222106	3.53453	0.000408494	0.00746151	2.13	Down	Intron (ENSMUST00000162022.7/226075, intron 4 of 10)	19	28262347	28326006	63660	2	226075	ENSMUST00000159520.7	-36978	ENSMUSG00000052942	GLIS family zinc finger 3
Sptbn4	4046	chr7	27408557	27409339	783	*	13.0372	-1.15303	0.326227	3.53445	0.000408623	0.00746151	2.13	Down	Exon (ENSMUST00000011895.13/80297, exon 14 of 36)	7	27356383	27396553	40171	2	80297	ENSMUST00000108363.7	-12004	ENSMUSG00000011751	spectrin beta, non-erythrocytic 4
Cse1l	4052	chr2	166884768	166885571	804	*	18.3564	-1.10643	0.313245	3.53216	0.000412183	0.00751538	2.12	Down	Intron (ENSMUST00000099078.9/99371, intron 34 of 38)	2	166906040	166944550	38511	1	110750	ENSMUST00000171410.7	-20469	ENSMUSG00000002718	chromosome segregation 1 like
Neurl1a	4056	chr19	47228453	47229521	1069	*	130.909	-0.630551	0.17857	3.53112	0.000413799	0.0075374	2.12	Down	Promoter (<=1kb)	19	47228911	47259435	30525	1	18011	ENSMUST00000111807.4	0	ENSMUSG00000006435	neuralized E3 ubiquitin protein ligase 1A
Alkbh4	4058	chr5	136139749	136140455	707	*	88.3595	-0.694934	0.196843	3.5304	0.000414933	0.00755433	2.12	Down	Promoter (<=1kb)	5	136138781	136141615	2835	1	72041	ENSMUST00000100568.2	968	ENSMUSG00000039754	alkB homolog 4, lysine demethylase
Nos1ap	4070	chr1	170477915	170479079	1165	*	95.6903	-0.682518	0.193621	3.52502	0.000423458	0.00768494	2.11	Down	Intron (ENSMUST00000160456.7/70729, intron 2 of 9)	1	170338209	170454914	116706	2	70729	ENSMUST00000160816.7	-23001	ENSMUSG00000038473	nitric oxide synthase 1 (neuronal) adaptor protein
Enpp5	4075	chr17	44078439	44079245	807	*	31.2389	-0.977316	0.277308	3.5243	0.000424605	0.00769818	2.11	Down	Promoter (<=1kb)	17	44078813	44086567	7755	1	83965	ENSMUST00000154166.7	0	ENSMUSG00000023960	ectonucleotide pyrophosphatase/phosphodiesterase 5
Cdh26	4082	chr2	178691442	178692355	914	*	22.9009	-1.07569	0.305419	3.52201	0.000428284	0.00775159	2.11	Down	Distal Intergenic	2	178460630	178466572	5943	1	381409	ENSMUST00000176869.1	230812	ENSMUSG00000039155	cadherin-like 26
Coq2	4089	chr5	100643154	100644565	1412	*	80.9308	-0.713362	0.202693	3.51942	0.000432485	0.00781422	2.11	Down	Distal Intergenic	5	100660172	100664419	4248	2	71883	ENSMUST00000135801.2	19854	ENSMUSG00000029319	coenzyme Q2 4-hydroxybenzoate polyprenyltransferase
Glul	4094	chr1	153953505	153954274	770	*	79.9405	-0.70369	0.200057	3.51744	0.000435732	0.00786328	2.1	Down	Distal Intergenic	1	153906043	153907116	1074	1	14645	ENSMUST00000154576.1	47462	ENSMUSG00000026473	glutamate-ammonia ligase
4930512M02Rik	4100	chr11	11564062	11565150	1089	*	74.5922	-0.725863	0.206451	3.51591	0.000438252	0.00789719	2.1	Down	Intron (ENSMUST00000146304.1/ENSMUST00000146304.1, intron 1 of 2)	11	11589223	11627824	38602	2	102631730	ENSMUST00000081896.4	62674	ENSMUSG00000062511	RIKEN cDNA 4930512M02 gene
Grap	4106	chr11	61660662	61661363	702	*	31.0797	-0.98133	0.279308	3.51344	0.000442348	0.00795935	2.1	Down	Intron (ENSMUST00000004959.2/71520, intron 2 of 4)	11	61653265	61672784	19520	1	71520	ENSMUST00000004959.2	7397	ENSMUSG00000004837	GRB2-related adaptor protein
Lrrfip1	4111	chr1	91037855	91038476	622	*	36.9356	-0.907931	0.258493	3.5124	0.000444076	0.00798074	2.1	Down	Intron (ENSMUST00000189505.6/16978, intron 1 of 12)	1	91053444	91128944	75501	1	16978	ENSMUST00000068167.12	-14968	ENSMUSG00000026305	leucine rich repeat (in FLII) interacting protein 1
Gramd1a	4117	chr7	31138510	31139186	677	*	91.1774	-0.672933	0.191753	3.50938	0.00044915	0.00806017	2.09	Down	Promoter (<=1kb)	7	31132541	31138131	5591	2	52857	ENSMUST00000202814.2	-379	ENSMUSG00000001248	GRAM domain containing 1A
Arhgap12	4119	chr18	6144607	6145727	1121	*	124.858	-0.632649	0.180301	3.50884	0.000450069	0.00806882	2.09	Down	Distal Intergenic	18	6025217	6136098	110882	2	75415	ENSMUST00000182559.7	-8509	ENSMUSG00000041225	Rho GTPase activating protein 12
Ppm1h	4122	chr10	122792258	122793481	1224	*	15.1711	-1.12369	0.320353	3.50765	0.000452087	0.00810304	2.09	Down	Exon (ENSMUST00000220013.1/ENSMUST00000220013.1, exon 1 of 1)	10	122811244	122815871	4628	1	319468	ENSMUST00000159885.1	-17763	ENSMUSG00000034613	protein phosphatase 1H (PP2C domain containing)
Adgrg1	4129	chr8	94996940	94997423	484	*	52.7829	-0.821133	0.234207	3.50601	0.000454881	0.00814049	2.09	Down	Promoter (1-2kb)	8	94995661	95005282	9622	1	14766	ENSMUST00000211984.1	1279	ENSMUSG00000031785	adhesion G protein-coupled receptor G1
Slc7a11	4138	chr3	50458656	50459405	750	*	13.3783	-1.13537	0.324108	3.50305	0.000459965	0.00821238	2.09	Down	Distal Intergenic	3	50415970	50443614	27645	2	26570	ENSMUST00000142932.2	-15042	ENSMUSG00000027737	solute carrier family 7 (cationic amino acid transporter, y+ system), member 11
Man2a2	4141	chr7	80353577	80354283	707	*	47.8328	-0.849751	0.242667	3.50172	0.000462263	0.00824743	2.08	Down	Intron (ENSMUST00000205318.1/140481, intron 10 of 12)	7	80351267	80359745	8479	2	140481	ENSMUST00000206807.1	5462	ENSMUSG00000038886	mannosidase 2, alpha 2
Srgap2	4145	chr1	131482127	131482783	657	*	78.3948	-0.72066	0.205823	3.50136	0.000462894	0.00825059	2.08	Down	Intron (ENSMUST00000097588.8/14270, intron 2 of 22)	1	131436675	131504366	67692	2	14270	ENSMUST00000187273.2	21583	ENSMUSG00000026425	SLIT-ROBO Rho GTPase activating protein 2
Tsc22d3	4149	chrX	140509877	140510737	861	*	38.9089	-0.902544	0.25786	3.50013	0.00046503	0.0082808	2.08	Down	Distal Intergenic	20	140539528	140542668	3141	2	14605	ENSMUST00000112995.2	31931	ENSMUSG00000031431	TSC22 domain family, member 3
Nisch	4157	chr14	31172380	31173616	1237	*	81.3016	-0.7094	0.202811	3.49784	0.000469048	0.00833373	2.08	Down	Promoter (<=1kb)	14	31172014	31173728	1715	2	64652	ENSMUST00000167449.1	112	ENSMUSG00000021910	nischarin
Rnaseh2b	4164	chr14	62166984	62167607	624	*	24.7731	-1.0239	0.29282	3.49668	0.000471087	0.00835446	2.08	Down	Intron (ENSMUST00000226702.1/ENSMUST00000226702.1, intron 1 of 3)	14	62292589	62353558	60970	1	67153	ENSMUST00000166879.7	-124982	ENSMUSG00000021932	ribonuclease H2, subunit B
Tmem119	4167	chr5	113796314	113797247	934	*	53.9233	-0.811708	0.232154	3.49642	0.000471545	0.00836057	2.08	Down	5' UTR	5	113795638	113800446	4809	2	231633	ENSMUST00000160374.1	3199	ENSMUSG00000054675	transmembrane protein 119
Bcl11a	4171	chr11	24137312	24137835	524	*	22.9882	-1.06354	0.304348	3.49447	0.000474998	0.0084117	2.08	Down	Intron (ENSMUST00000000881.12/14025, intron 2 of 4)	11	24142379	24163291	20913	1	14025	ENSMUST00000127494.1	-4544	ENSMUSG00000000861	BCL11 transcription factor A
4930417O22Rik	4175	chr11	101946402	101947025	624	*	15.4849	-1.11195	0.318353	3.49282	0.000477956	0.00845801	2.07	Down	Distal Intergenic	11	101952421	101960573	8153	1	73887	ENSMUST00000123249.1	-5396	ENSMUSG00000071818	RIKEN cDNA 4930417O22 gene
Bahcc1	4176	chr11	120254958	120255472	515	*	9.52611	-1.14043	0.32654	3.49248	0.000478561	0.00846668	2.07	Down	Intron (ENSMUST00000122148.7/268515, intron 2 of 27)	11	120236699	120292282	55584	1	268515	ENSMUST00000118987.1	18259	ENSMUSG00000039741	BAH domain and coiled-coil containing 1
Gabbr1	4178	chr17	37044540	37046889	2350	*	122.173	-0.617824	0.176922	3.49207	0.000479296	0.00847563	2.07	Down	Promoter (<=1kb)	17	37045966	37075067	29102	1	54393	ENSMUST00000025338.15	0	ENSMUSG00000024462	gamma-aminobutyric acid type B receptor subunit 1
Srgap3	4188	chr6	112751833	112753066	1234	*	48.2562	-0.867245	0.248543	3.48932	0.000484248	0.00854275	2.07	Down	Intron (ENSMUST00000088373.10/259302, intron 12 of 21)	6	112739025	112766937	27913	2	259302	ENSMUST00000131835.1	13871	ENSMUSG00000030257	SLIT-ROBO Rho GTPase activating protein 3
Mir8118	4189	chr4	33496837	33497956	1120	*	59.0961	-0.782123	0.224197	3.48855	0.000485645	0.00856536	2.07	Down	Intron (ENSMUST00000108153.8/24018, intron 14 of 15)	4	33438081	33438209	129	1	102465904	ENSMUST00000183962.1	58756	ENSMUSG00000098310	microRNA 8118
Atp6v0a2	4195	chr5	124616023	124616924	902	*	34.6183	-0.963251	0.276203	3.48748	0.000487594	0.00858744	2.07	Down	Exon (ENSMUST00000100706.9/67978, exon 11 of 19)	5	124628576	124637540	8965	1	21871	ENSMUST00000200292.4	-11652	ENSMUSG00000038023	ATPase, H+ transporting, lysosomal V0 subunit A2
Ttc7	4197	chr17	87351807	87352006	200	*	7.46641	-1.13491	0.325479	3.48688	0.000488683	0.00860251	2.07	Down	Intron (ENSMUST00000041110.11/225049, intron 15 of 19)	17	87330214	87339949	9736	1	225049	ENSMUST00000148554.1	21593	ENSMUSG00000036918	tetratricopeptide repeat domain 7
Mtfr1l	4204	chr4	134525370	134526754	1385	*	90.8766	-0.679885	0.195088	3.48501	0.000492113	0.00864848	2.06	Down	3' UTR	4	134529249	134535044	5796	2	76824	ENSMUST00000129836.1	8290	ENSMUSG00000046671	mitochondrial fission regulator 1-like
Cryba4	4208	chr5	112240334	112241334	1001	*	96.4569	-0.646841	0.185688	3.48349	0.000494929	0.00868971	2.06	Down	Distal Intergenic	5	112246494	112251162	4669	2	12959	ENSMUST00000112383.7	9828	ENSMUSG00000066975	crystallin, beta A4
B4galt4	4219	chr16	38763356	38764105	750	*	128.732	-0.606158	0.174184	3.47999	0.000501426	0.00878084	2.06	Down	Promoter (<=1kb)	16	38762891	38766278	3388	1	56375	ENSMUST00000161010.1	465	ENSMUSG00000022793	UDP-Gal:betaGlcNAc beta 1,4-galactosyltransferase, polypeptide 4
Rreb1	4236	chr13	37606120	37606796	677	*	35.6196	-0.917969	0.264087	3.47601	0.000508935	0.00887658	2.05	Down	Distal Intergenic	13	37778400	37893849	115450	1	68750	ENSMUST00000122842.7	-171604	ENSMUSG00000039087	ras responsive element binding protein 1
Csad	4239	chr15	102192198	102193461	1264	*	90.3743	-0.669699	0.192724	3.4749	0.00051104	0.00890699	2.05	Down	Promoter (<=1kb)	15	102187566	102192059	4494	2	246277	ENSMUST00000229470.1	-139	ENSMUSG00000023044	cysteine sulfinic acid decarboxylase
Pon1	4250	chr6	5164821	5165913	1093	*	48.7515	-0.819969	0.236319	3.46975	0.000520934	0.00905595	2.04	Down	3' UTR	6	5185549	5193763	8215	2	18979	ENSMUST00000176933.1	27850	ENSMUSG00000002588	paraoxonase 1
Mef2a	4252	chr7	67380051	67381489	1439	*	101.311	-0.625655	0.180391	3.46832	0.000523725	0.00910018	2.04	Down	Distal Intergenic	7	67251809	67372858	121050	2	17258	ENSMUST00000133074.1	-7193	ENSMUSG00000030557	myocyte enhancer factor 2A
Abcc4	4261	chr14	118635291	118636001	711	*	37.6235	-0.912828	0.263467	3.46468	0.000530868	0.00920482	2.04	Down	Intron (ENSMUST00000036554.13/239273, intron 4 of 30)	14	118483811	118676931	193121	2	239273	ENSMUST00000226703.1	40930	ENSMUSG00000032849	ATP-binding cassette, sub-family C member 4
Rpl29	4262	chr9	106420674	106422339	1666	*	63.8608	-0.745026	0.215056	3.46434	0.000531535	0.00921423	2.04	Down	Distal Intergenic	9	106429454	106431568	2115	1	19944	ENSMUST00000150576.7	-7115	ENSMUSG00000048758	ribosomal protein L29
Ifngr1	4263	chr10	19612947	19613995	1049	*	35.2997	-0.965591	0.27873	3.46425	0.000531719	0.00921526	2.04	Down	Distal Intergenic	10	19605919	19609256	3338	1	15979	ENSMUST00000168074.1	7028	ENSMUSG00000020009	interferon gamma receptor 1
Pwwp2a	4267	chr11	43681948	43683210	1263	*	62.2762	-0.813221	0.234849	3.46274	0.000534701	0.00925826	2.03	Down	Promoter (<=1kb)	11	43681998	43707191	25194	1	70802	ENSMUST00000061070.5	0	ENSMUSG00000044950	PWWP domain containing 2A
Stard8	4276	chrX	99023803	99024392	590	*	13.8489	-1.1161	0.322596	3.45976	0.000540649	0.00934156	2.03	Down	Intron (ENSMUST00000149999.7/236920, intron 2 of 5)	20	99042581	99074728	32148	1	236920	ENSMUST00000036606.13	-18189	ENSMUSG00000031216	StAR related lipid transfer domain containing 8
Bcas1	4287	chr2	170329396	170330889	1494	*	102.432	-0.65164	0.188466	3.4576	0.000545007	0.0093927	2.03	Down	Distal Intergenic	2	170347931	170349740	1810	2	76960	ENSMUST00000156657.7	18851	ENSMUSG00000013523	brain enriched myelin associated protein 1
Mir7115	4298	chr11	70437719	70438338	620	*	56.8101	-0.790677	0.229025	3.45237	0.000555693	0.00955377	2.02	Down	Promoter (<=1kb)	11	70438255	70438318	64	1	102465670	ENSMUST00000184275.1	0	ENSMUSG00000099109	microRNA 7115
Lrrc40	4303	chr3	158076533	158077978	1446	*	65.2858	-0.761762	0.220702	3.45154	0.000557397	0.00957052	2.02	Down	Distal Intergenic	3	158062679	158064056	1378	1	67144	ENSMUST00000199290.1	13854	ENSMUSG00000063052	leucine rich repeat containing 40
Plekho2	4305	chr9	65560887	65561591	705	*	87.3227	-0.668198	0.193639	3.45074	0.000559054	0.00959452	2.02	Down	Promoter (<=1kb)	9	65557002	65562164	5163	2	102595	ENSMUST00000213652.1	573	ENSMUSG00000050721	pleckstrin homology domain containing, family O member 2
Sash3	4307	chrX	48152979	48154059	1081	*	111.018	-0.616544	0.17869	3.45035	0.00055985	0.00960373	2.02	Down	Intron (ENSMUST00000033427.6/74131, intron 1 of 7)	20	48146436	48161565	15130	1	74131	ENSMUST00000033427.6	6543	ENSMUSG00000031101	SAM and SH3 domain containing 3
Ntpcr	4312	chr8	125726439	125727791	1353	*	77.2933	-0.733255	0.212593	3.4491	0.000562467	0.00963743	2.02	Down	Promoter (2-3kb)	8	125729963	125745299	15337	1	66566	ENSMUST00000146055.7	-2172	ENSMUSG00000031851	nucleoside-triphosphatase, cancer-related
Ccr6	4317	chr17	8228554	8229169	616	*	109.171	-0.599386	0.173925	3.44624	0.000568447	0.00972861	2.01	Down	Distal Intergenic	17	8236043	8256108	20066	1	12458	ENSMUST00000231340.1	-6874	ENSMUSG00000040899	C-C motif chemokine receptor 6
Slco4a1	4329	chr2	180437065	180437640	576	*	43.1739	-0.882309	0.256296	3.44254	0.000576289	0.0098355	2.01	Down	Distal Intergenic	2	180456245	180474867	18623	1	108115	ENSMUST00000038259.12	-18605	ENSMUSG00000038963	solute carrier organic anion transporter family, member 4a1
Gm34184	4332	chr10	84060445	84061400	956	*	89.7997	-0.698517	0.202943	3.44194	0.000577548	0.00985016	2.01	Down	Intron (ENSMUST00000216477.1/102637349, intron 2 of 4)	10	84036560	84100697	64138	2	102637349	ENSMUST00000216477.1	39297	ENSMUSG00000111049	predicted gene, 34184
Lmna	4336	chr3	88473348	88474055	708	*	39.9983	-0.883929	0.25693	3.44035	0.000580955	0.00989914	2	Down	Distal Intergenic	3	88482077	88482864	788	2	16905	ENSMUST00000150496.1	8809	ENSMUSG00000028063	lamin A
Usp24	4346	chr4	106333855	106334227	373	*	15.0699	-1.09808	0.319383	3.43814	0.000585724	0.00995515	2	Down	Intron (ENSMUST00000165709.7/329908, intron 1 of 67)	4	106316234	106441322	125089	1	329908	ENSMUST00000094933.4	17621	ENSMUSG00000028514	ubiquitin specific peptidase 24
I730030J21Rik	4351	chr15	100737220	100738567	1348	*	94.3543	-0.652079	0.189771	3.43614	0.000590062	0.0100197	2	Down	Distal Intergenic	15	100730504	100732737	2234	2	619313	ENSMUST00000231090.1	-4483	ENSMUSG00000116504	RIKEN cDNA I730030J21 gene
Tiprl	4369	chr1	165215652	165216415	764	*	65.9838	-0.78455	0.228722	3.43015	0.000603244	0.0102013	1.99	Down	3' UTR	1	165227505	165236513	9009	2	226591	ENSMUST00000195248.2	20098	ENSMUSG00000040843	TIP41, TOR signalling pathway regulator-like (S. cerevisiae)
Disc1	4377	chr8	125083304	125085054	1751	*	47.197	-0.871123	0.254168	3.42736	0.000609483	0.010288	1.99	Down	Promoter (2-3kb)	8	125087987	125102878	14892	1	244667	ENSMUST00000126111.1	-2933	ENSMUSG00000043051	disrupted in schizophrenia 1
Man1a	4378	chr10	54119085	54119884	800	*	124.246	-0.584697	0.170615	3.427	0.000610292	0.0102986	1.99	Down	Distal Intergenic	10	53907444	54076609	169166	2	17155	ENSMUST00000220088.1	-42476	ENSMUSG00000003746	mannosidase 1, alpha
Gm13710	4384	chr2	84530851	84531858	1008	*	65.5902	-0.751318	0.219336	3.42542	0.000613849	0.0103452	1.99	Down	Promoter (<=1kb)	2	84501171	84531322	30152	2	672763	ENSMUST00000139492.1	0	ENSMUSG00000087362	predicted gene 13710
Wdr73	4385	chr7	80882719	80883652	934	*	63.7527	-0.739996	0.216036	3.42533	0.000614059	0.0103463	1.99	Down	Distal Intergenic	7	80893700	80900504	6805	2	71968	ENSMUST00000147589.7	16852	ENSMUSG00000025722	WD repeat domain 73
Pom121l2	4388	chr13	21974003	21975440	1438	*	121.94	-0.586915	0.17137	3.42483	0.000615175	0.0103601	1.98	Down	Distal Intergenic	13	21981194	21988734	7541	1	195236	ENSMUST00000117882.1	-5754	ENSMUSG00000016982	POM121 transmembrane nucleoporin like 2
Plxna4os1	4399	chr6	32506803	32507257	455	*	29.0453	-0.966989	0.282499	3.42299	0.000619367	0.0104002	1.98	Down	Intron (ENSMUST00000115096.3/243743, intron 2 of 31)	6	32511073	32515576	4504	1	319849	ENSMUST00000150314.1	-3816	ENSMUSG00000086763	plexin A4, opposite strand 1
Gripap1	4400	chrX	7789303	7790470	1168	*	80.3739	-0.668162	0.195212	3.42274	0.000619928	0.0104073	1.98	Down	Promoter (<=1kb)	20	7789765	7820567	30803	1	54645	ENSMUST00000065932.13	0	ENSMUSG00000031153	GRIP1 associated protein 1
Nup107	4405	chr10	117754641	117756161	1521	*	104.688	-0.633194	0.18508	3.42118	0.000623491	0.0104528	1.98	Down	Intron (ENSMUST00000218576.1/103468, intron 26 of 27)	10	117757285	117761357	4073	2	103468	ENSMUST00000218375.1	5196	ENSMUSG00000052798	nucleoporin 107
Rorc	4409	chr3	94374571	94375664	1094	*	48.9471	-0.840199	0.245688	3.41978	0.000626716	0.0104998	1.98	Down	Promoter (1-2kb)	3	94377432	94398276	20845	1	19885	ENSMUST00000197040.4	-1768	ENSMUSG00000028150	RAR-related orphan receptor gamma
Rxra	4410	chr2	27758103	27759236	1134	*	92.7888	-0.657646	0.192315	3.41962	0.000627077	0.0105011	1.98	Down	Intron (ENSMUST00000077257.11/20181, intron 9 of 9)	2	27740201	27748671	8471	1	20181	ENSMUST00000148756.1	17902	ENSMUSG00000015846	retinoid X receptor alpha
Tgfbi	4412	chr13	56613351	56614130	780	*	122.941	-0.600965	0.175765	3.41914	0.000628198	0.0105174	1.98	Down	Intron (ENSMUST00000225600.1/21810, intron 1 of 16)	13	56609586	56639358	29773	1	21810	ENSMUST00000045173.9	3765	ENSMUSG00000035493	transforming growth factor, beta induced
Gpr107	4415	chr2	31170113	31170941	829	*	101.721	-0.61258	0.179209	3.41824	0.000630286	0.0105452	1.98	Down	Promoter (1-2kb)	2	31172267	31184851	12585	1	277463	ENSMUST00000151991.1	-1326	ENSMUSG00000000194	G protein-coupled receptor 107
Alox5ap	4418	chr5	149246692	149248205	1514	*	73.1846	-0.716554	0.209712	3.41685	0.00063349	0.0105917	1.98	Down	Exon (ENSMUST00000191240.1/ENSMUST00000191240.1, exon 1 of 4)	5	149264767	149288153	23387	1	11690	ENSMUST00000071130.4	-16562	ENSMUSG00000060063	arachidonate 5-lipoxygenase activating protein
Arid3a	4424	chr10	79932651	79933137	487	*	57.9466	-0.777112	0.227499	3.41589	0.000635739	0.0106148	1.97	Down	Promoter (2-3kb)	10	79930424	79931218	795	1	13496	ENSMUST00000131118.1	2227	ENSMUSG00000019564	AT-rich interaction domain 3A
Ints10	4427	chr8	68822454	68823511	1058	*	100.141	-0.625343	0.183096	3.41538	0.000636924	0.0106274	1.97	Down	Promoter (1-2kb)	8	68820686	68827501	6816	1	70885	ENSMUST00000147072.1	1768	ENSMUSG00000031864	integrator complex subunit 10
Flnb	4429	chr14	7749042	7749949	908	*	78.0588	-0.685502	0.200719	3.41523	0.000637277	0.0106285	1.97	Down	Exon (ENSMUST00000145085.2/ENSMUST00000145085.2, exon 1 of 3)	14	7817957	7951588	133632	1	286940	ENSMUST00000052678.8	-68008	ENSMUSG00000025278	filamin, beta
Tmem38a	4436	chr8	72582874	72583670	797	*	108.75	-0.594379	0.174116	3.41369	0.000640897	0.010672	1.97	Down	Intron (ENSMUST00000212763.1/74166, intron 4 of 4)	8	72572091	72586181	14091	1	74166	ENSMUST00000211914.1	10783	ENSMUSG00000031791	transmembrane protein 38A
2900040C04Rik	4446	chr14	76195143	76196166	1024	*	63.9137	-0.738166	0.216505	3.40946	0.00065092	0.0108146	1.97	Down	Distal Intergenic	14	76251457	76252327	871	1	72893	ENSMUST00000227933.1	-55291	ENSMUSG00000115625	RIKEN cDNA 2900040C04 gene
Cmklr1	4453	chr5	113647080	113647675	596	*	125.35	-0.604129	0.177292	3.40754	0.00065551	0.0108737	1.96	Down	Promoter (2-3kb)	5	113631306	113650396	19091	2	14747	ENSMUST00000151460.1	2721	ENSMUSG00000042190	chemerin chemokine-like receptor 1
Gnpda1	4467	chr18	38364712	38365612	901	*	91.9266	-0.634515	0.186399	3.40407	0.000663889	0.0109782	1.96	Down	Distal Intergenic	18	38327558	38339003	11446	2	26384	ENSMUST00000063814.14	-25709	ENSMUSG00000052102	glucosamine-6-phosphate deaminase 1
Dusp7	4468	chr9	106356309	106357052	744	*	46.7313	-0.834192	0.245063	3.404	0.000664073	0.0109788	1.96	Down	Distal Intergenic	9	106368632	106375724	7093	1	235584	ENSMUST00000172306.2	-11580	ENSMUSG00000053716	dual specificity phosphatase 7
Klf7	4469	chr1	64193015	64193696	682	*	42.2696	-0.851905	0.250279	3.40382	0.000664505	0.0109835	1.96	Down	Intron (ENSMUST00000190863.1/ENSMUST00000190863.1, intron 1 of 1)	1	64079103	64122282	43180	2	93691	ENSMUST00000135075.1	-70733	ENSMUSG00000025959	Kruppel-like transcription factor 7 (ubiquitous)
Tjp1	4470	chr7	65466441	65467289	849	*	23.6519	-1.01175	0.297311	3.403	0.000666501	0.011014	1.96	Down	Intron (ENSMUST00000206228.1/21872, intron 2 of 4)	7	65342617	65527696	185080	2	21872	ENSMUST00000206228.1	60407	ENSMUSG00000030516	tight junction protein 1
Gzmm	4477	chr10	79697728	79698382	655	*	48.3842	-0.828692	0.24364	3.4013	0.000670672	0.0110651	1.96	Down	Distal Intergenic	10	79693758	79695260	1503	1	16904	ENSMUST00000151213.1	3970	ENSMUSG00000054206	granzyme M (lymphocyte met-ase 1)
Vrk2	4482	chr11	26600470	26601171	702	*	26.6855	-0.972266	0.28596	3.4	0.00067385	0.0111016	1.95	Down	Distal Intergenic	11	26547848	26593999	46152	2	69922	ENSMUST00000156264.1	-6471	ENSMUSG00000064090	vaccinia related kinase 2
Entpd1	4487	chr19	40647105	40648189	1085	*	77.5074	-0.698182	0.205367	3.39969	0.000674632	0.0111062	1.95	Down	Intron (ENSMUST00000134063.7/12495, intron 1 of 9)	19	40659770	40741602	81833	1	12495	ENSMUST00000112231.8	-11581	ENSMUSG00000048120	ectonucleoside triphosphate diphosphohydrolase 1
Cass4	4489	chr2	172397808	172398499	692	*	24.425	-0.987976	0.290671	3.39896	0.000676438	0.011131	1.95	Down	Intron (ENSMUST00000099061.8/320664, intron 1 of 4)	2	172393901	172432860	38960	1	320664	ENSMUST00000228775.1	3907	ENSMUSG00000074570	Cas scaffolding protein family member 4
Prkcb	4526	chr7	122305261	122305943	683	*	41.525	-0.856713	0.25286	3.3881	0.000703798	0.0114866	1.94	Down	Intron (ENSMUST00000143692.7/18751, intron 2 of 17)	7	122290028	122425041	135014	1	18751	ENSMUST00000131167.7	15233	ENSMUSG00000052889	protein kinase C, beta
Msr1	4539	chr8	39619432	39620914	1483	*	98.0955	-0.615177	0.181825	3.38334	0.000716097	0.0116538	1.93	Down	Exon (ENSMUST00000026021.13/20288, exon 5 of 10)	8	39581685	39642620	60936	2	20288	ENSMUST00000026021.13	21706	ENSMUSG00000025044	macrophage scavenger receptor 1
Ak1	4540	chr2	32637514	32638509	996	*	73.9789	-0.719833	0.212803	3.38262	0.000717969	0.0116817	1.93	Down	Distal Intergenic	2	32629521	32633400	3880	1	11636	ENSMUST00000135392.1	7993	ENSMUSG00000026817	adenylate kinase 1
Frmd4b	4549	chr6	97321042	97321687	646	*	35.03	-0.897271	0.265427	3.38048	0.000723594	0.01175	1.93	Down	Promoter (2-3kb)	6	97308137	97324140	16004	2	232288	ENSMUST00000155326.7	2453	ENSMUSG00000030064	FERM domain containing 4B
Slc40a1	4558	chr1	45916075	45916693	619	*	25.662	-0.972972	0.288	3.37838	0.000729145	0.0118168	1.93	Down	Exon (ENSMUST00000191247.6/53945, exon 5 of 5)	1	45918928	45923309	4382	2	53945	ENSMUST00000188252.6	6616	ENSMUSG00000025993	solute carrier family 40 (iron-regulated transporter), member 1
Foxn3	4563	chr12	99239645	99240793	1149	*	67.1447	-0.720138	0.213233	3.37724	0.000732178	0.0118529	1.93	Down	Intron (ENSMUST00000046859.11/71375, intron 4 of 5)	12	99209503	99291277	81775	2	71375	ENSMUST00000176829.1	50484	ENSMUSG00000033713	forkhead box N3
Foxo3	4571	chr10	42251023	42251808	786	*	55.2521	-0.829136	0.245687	3.37477	0.000738776	0.0119388	1.92	Down	Intron (ENSMUST00000105502.7/56484, intron 2 of 3)	10	42197554	42258366	60813	2	56484	ENSMUST00000177542.1	6558	ENSMUSG00000048756	forkhead box O3
Hk1	4578	chr10	62287405	62288296	892	*	99.3106	-0.615957	0.182575	3.37372	0.000741587	0.0119659	1.92	Down	Promoter (2-3kb)	10	62284609	62290329	5721	2	15275	ENSMUST00000161160.1	2033	ENSMUSG00000037012	hexokinase 1
Bcat1	4588	chr6	145040700	145041342	643	*	20.0476	-1.05301	0.312405	3.37065	0.00074991	0.0120739	1.92	Down	Promoter (<=1kb)	6	145032790	145040755	7966	2	12035	ENSMUST00000155693.7	0	ENSMUSG00000030268	branched chain aminotransferase 1, cytosolic
I830077J02Rik	4596	chr3	105926951	105927565	615	*	13.7933	-1.08435	0.321947	3.36809	0.000756899	0.0121652	1.91	Down	Promoter (<=1kb)	3	105926417	105928016	1600	2	433638	ENSMUST00000196099.1	451	ENSMUSG00000074342	RIKEN cDNA I830077J02 gene
Ifitm10	4605	chr7	142359305	142360354	1050	*	78.2285	-0.701526	0.208414	3.36601	0.000762626	0.0122333	1.91	Down	Intron (ENSMUST00000059223.14/320802, intron 2 of 3)	7	142355508	142372259	16752	2	320802	ENSMUST00000084412.5	11905	ENSMUSG00000045777	interferon induced transmembrane protein 10
Arid3a	4612	chr10	79945970	79947163	1194	*	55.9075	-0.810973	0.241185	3.36246	0.000772517	0.0123651	1.91	Down	Promoter (<=1kb)	10	79946279	79952643	6365	1	13496	ENSMUST00000135005.1	0	ENSMUSG00000019564	AT-rich interaction domain 3A
Ctla4	4617	chr1	60862770	60863916	1147	*	82.5434	-0.667145	0.198427	3.36217	0.000773338	0.0123703	1.91	Down	Distal Intergenic	1	60887000	60912716	25717	1	12477	ENSMUST00000124816.1	-23084	ENSMUSG00000026011	cytotoxic T-lymphocyte-associated protein 4
Sema4b	4622	chr7	80171256	80171890	635	*	14.2023	-1.08535	0.322857	3.3617	0.00077463	0.0123802	1.91	Down	Distal Intergenic	7	80186841	80226527	39687	1	20352	ENSMUST00000032754.8	-14951	ENSMUSG00000030539	sema domain, immunoglobulin domain (Ig), transmembrane domain (TM) and short cytoplasmic domain, (semaphorin) 4B
Dennd5a	4623	chr7	109900860	109901383	524	*	10.0075	-1.10251	0.327969	3.36163	0.000774843	0.0123809	1.91	Down	Promoter (<=1kb)	7	109899072	109900464	1393	2	19347	ENSMUST00000134331.1	-396	ENSMUSG00000035901	DENN domain containing 5A
Gm8013	4624	chr5	96909201	96909730	530	*	66.9073	-0.726929	0.21626	3.36137	0.000775579	0.01239	1.91	Down	Distal Intergenic	5	96921272	96934867	13596	1	666266	ENSMUST00000200139.1	-11542	ENSMUSG00000106357	predicted gene 8013
Slc11a1	4626	chr1	74369784	74370408	625	*	81.4223	-0.668946	0.199071	3.36033	0.000778489	0.0124257	1.91	Down	Distal Intergenic	1	74375195	74385755	10561	1	18173	ENSMUST00000187516.6	-4787	ENSMUSG00000026177	solute carrier family 11 (proton-coupled divalent metal ion transporters), member 1
Plod1	4629	chr4	147921924	147923301	1378	*	89.2755	-0.650656	0.193646	3.36004	0.000779319	0.0124363	1.91	Down	Promoter (<=1kb)	4	147922850	147923727	878	2	18822	ENSMUST00000124041.1	426	ENSMUSG00000019055	procollagen-lysine, 2-oxoglutarate 5-dioxygenase 1
Tmod1	4636	chr4	46086553	46088349	1797	*	128.346	-0.600947	0.178961	3.35797	0.000785179	0.0125086	1.9	Down	Intron (ENSMUST00000107773.2/21916, intron 4 of 9)	4	46082847	46090881	8035	1	21916	ENSMUST00000136553.1	3706	ENSMUSG00000028328	tropomodulin 1
Srgap2	4639	chr1	131317293	131317908	616	*	10.7396	-1.0967	0.326669	3.35723	0.000787288	0.0125364	1.9	Down	Intron (ENSMUST00000097588.8/14270, intron 16 of 22)	1	131295219	131311065	15847	2	14270	ENSMUST00000189892.1	-6228	ENSMUSG00000026425	SLIT-ROBO Rho GTPase activating protein 2
Mfng	4643	chr15	78753308	78754701	1394	*	107.199	-0.591494	0.176262	3.35577	0.000791452	0.0125891	1.9	Down	Distal Intergenic	15	78763884	78767164	3281	2	17305	ENSMUST00000136795.1	12463	ENSMUSG00000018169	MFNG O-fucosylpeptide 3-beta-N-acetylglucosaminyltransferase
Hpn	4654	chr7	31089544	31090236	693	*	86.6722	-0.646707	0.192845	3.35351	0.000797932	0.012665	1.9	Down	Distal Intergenic	7	31098733	31099285	553	2	15451	ENSMUST00000171225.1	9049	ENSMUSG00000001249	hepsin
Tspan18	4658	chr2	93237717	93238364	648	*	25.4365	-1.02283	0.305228	3.35102	0.000805148	0.0127685	1.89	Down	Intron (ENSMUST00000111265.8/241556, intron 2 of 9)	2	93204247	93227786	23540	2	241556	ENSMUST00000028646.3	-9931	ENSMUSG00000027217	tetraspanin 18
Nedd4l	4662	chr18	65000559	65001719	1161	*	115.1	-0.635776	0.189797	3.34976	0.000808805	0.0128155	1.89	Down	Exon (ENSMUST00000237218.1/ENSMUST00000237218.1, exon 1 of 3)	18	65023549	65213307	189759	1	83814	ENSMUST00000080418.6	-21830	ENSMUSG00000024589	neural precursor cell expressed, developmentally down-regulated gene 4-like
Eno3	4677	chr11	70659494	70659961	468	*	24.9287	-0.984214	0.294128	3.34621	0.000819247	0.0129394	1.89	Down	Promoter (<=1kb)	11	70660773	70662264	1492	1	13808	ENSMUST00000179055.1	-812	ENSMUSG00000060600	enolase 3, beta muscle
Sh3tc2	4702	chr18	62073467	62074557	1091	*	65.6883	-0.721803	0.21605	3.3409	0.000835059	0.0131195	1.88	Down	Distal Intergenic	18	61977959	62015719	37761	1	225608	ENSMUST00000236759.1	95508	ENSMUSG00000045629	SH3 domain and tetratricopeptide repeats 2
Nfkb1	4703	chr3	135610230	135610721	492	*	41.6712	-0.837448	0.250675	3.34077	0.000835461	0.0131198	1.88	Down	Promoter (1-2kb)	3	135584882	135608483	23602	2	18033	ENSMUST00000129428.7	-1747	ENSMUSG00000028163	nuclear factor of kappa light polypeptide gene enhancer in B cells 1, p105
Erf	4706	chr7	25245304	25245658	355	*	33.2717	-0.889049	0.266148	3.34043	0.000836493	0.0131304	1.88	Down	3' UTR	7	25245447	25250730	5284	2	13875	ENSMUST00000116343.2	5072	ENSMUSG00000040857	Ets2 repressor factor
Pag1	4708	chr3	9863369	9864102	734	*	26.7397	-0.999055	0.29909	3.34031	0.000836835	0.0131317	1.88	Down	Distal Intergenic	3	9687479	9833679	146201	2	94212	ENSMUST00000161949.7	-29690	ENSMUSG00000027508	phosphoprotein associated with glycosphingolipid microdomains 1
Maco1	4711	chr4	134804715	134805275	561	*	7.60281	-1.08971	0.326367	3.3389	0.000841118	0.013189	1.88	Down	Exon (ENSMUST00000150031.1/66146, exon 3 of 3)	4	134802759	134811213	8455	2	66146	ENSMUST00000150031.1	5938	ENSMUSG00000028826	macoilin 1
Serpinf1	4714	chr11	75416662	75417274	613	*	51.8962	-0.826436	0.247601	3.33778	0.000844518	0.0132339	1.88	Down	Promoter (<=1kb)	11	75410064	75417996	7933	2	20317	ENSMUST00000168902.7	722	ENSMUSG00000000753	serine (or cysteine) peptidase inhibitor, clade F, member 1
Or6p1	4716	chr1	174434055	174434896	842	*	26.6502	-0.948667	0.284253	3.3374	0.000845655	0.0132461	1.88	Down	3' UTR	1	174430430	174431384	955	1	258756	ENSMUST00000053178.4	3625	ENSMUSG00000051509	olfactory receptor family 6 subfamily P member 1
Pepd	4724	chr7	34925223	34925986	764	*	24.9682	-0.99829	0.29925	3.33598	0.000850005	0.0132917	1.88	Down	Intron (ENSMUST00000075068.13/18624, intron 3 of 14)	7	34912379	35044708	132330	1	18624	ENSMUST00000075068.13	12844	ENSMUSG00000063931	peptidase D
Pnpo	4728	chr11	96938253	96938918	666	*	52.4809	-0.780616	0.234062	3.33509	0.000852728	0.0133244	1.88	Down	3' UTR	11	96937825	96943779	5955	2	103711	ENSMUST00000153896.1	4861	ENSMUSG00000018659	pyridoxine 5'-phosphate oxidase
Uchl5	4729	chr1	143813760	143814553	794	*	66.5917	-0.719891	0.215907	3.33426	0.000855257	0.0133597	1.87	Down	Distal Intergenic	1	143794717	143806941	12225	1	56207	ENSMUST00000185539.1	19043	ENSMUSG00000018189	ubiquitin carboxyl-terminal esterase L5
Pik3r6	4737	chr11	68493631	68494212	582	*	26.6043	-0.954624	0.286482	3.33223	0.000861515	0.0134347	1.87	Down	Exon (ENSMUST00000021283.7/320207, exon 12 of 19)	11	68503019	68552698	49680	1	104709	ENSMUST00000060441.6	-8807	ENSMUSG00000046207	phosphoinositide-3-kinase regulatory subunit 5
Lrrc39	4749	chr3	116570519	116571143	625	*	25.1189	-0.962282	0.289073	3.32885	0.000872049	0.0135647	1.87	Down	Exon (ENSMUST00000203327.1/109245, exon 5 of 5)	3	116562978	116583134	20157	1	109245	ENSMUST00000029573.7	7541	ENSMUSG00000027961	leucine rich repeat containing 39
Cdk5r1	4750	chr11	80474041	80474700	660	*	77.0335	-0.664089	0.199503	3.32871	0.00087248	0.0135657	1.87	Down	Promoter (2-3kb)	11	80477023	80481184	4162	1	12569	ENSMUST00000053413.11	-2323	ENSMUSG00000048895	cyclin dependent kinase 5, regulatory subunit 1
Mxi1	4751	chr19	53310209	53311201	993	*	102.927	-0.630943	0.189543	3.32876	0.00087234	0.0135657	1.87	Down	Promoter (<=1kb)	19	53310518	53373293	62776	1	17859	ENSMUST00000003870.14	0	ENSMUSG00000025025	MAX interactor 1, dimerization protein
4933433H22Rik	4753	chr17	84128106	84128789	684	*	41.9477	-0.849731	0.255323	3.32806	0.000874522	0.0135888	1.87	Down	Distal Intergenic	17	84078660	84089875	11216	1	74473	ENSMUST00000234076.1	49446	ENSMUSG00000117571	RIKEN cDNA 4933433H22 gene
Itpr2	4756	chr6	146478928	146480166	1239	*	82.1942	-0.667004	0.200427	3.32792	0.000874976	0.0135902	1.87	Down	Intron (ENSMUST00000079573.12/16439, intron 1 of 55)	6	146421418	146501878	80461	2	16439	ENSMUST00000111673.1	21712	ENSMUSG00000030287	inositol 1,4,5-triphosphate receptor 2
4930591A17Rik	4761	chr2	179193641	179194260	620	*	36.6273	-0.870062	0.261514	3.32702	0.000877788	0.0136167	1.87	Down	Distal Intergenic	2	179414936	179416882	1947	1	68175	ENSMUST00000041998.1	-220676	ENSMUSG00000039138	RIKEN cDNA 4930591A17 gene
Msn	4765	chrX	96133157	96133728	572	*	43.5763	-0.821492	0.246998	3.32591	0.000881313	0.0136628	1.86	Down	Intron (ENSMUST00000117399.1/17698, intron 1 of 12)	20	96096097	96151959	55863	1	17698	ENSMUST00000135027.1	37060	ENSMUSG00000031207	moesin
Tmed10	4767	chr12	85395562	85396433	872	*	58.5993	-0.805814	0.242392	3.32442	0.000886025	0.0137272	1.86	Down	Distal Intergenic	12	85342788	85374847	32060	2	68581	ENSMUST00000040766.8	-20715	ENSMUSG00000021248	transmembrane p24 trafficking protein 10
Rcn3	4771	chr7	45097257	45098004	748	*	50.1378	-0.796945	0.23982	3.3231	0.000890216	0.0137834	1.86	Down	Intron (ENSMUST00000209808.1/ENSMUST00000209808.1, intron 1 of 1)	7	45082913	45092221	9309	2	52377	ENSMUST00000211352.1	-5036	ENSMUSG00000019539	reticulocalbin 3, EF-hand calcium binding domain
Nav1	4772	chr1	135507395	135507990	596	*	17.3729	-1.03709	0.312097	3.32296	0.000890663	0.0137875	1.86	Down	Promoter (2-3kb)	1	135457782	135510384	52603	2	215690	ENSMUST00000189362.6	2394	ENSMUSG00000009418	neuron navigator 1
Plod1	4773	chr4	147937875	147938807	933	*	68.0108	-0.731672	0.220194	3.32284	0.000891044	0.0137905	1.86	Down	Promoter (1-2kb)	4	147909753	147936767	27015	2	18822	ENSMUST00000019199.13	-1108	ENSMUSG00000019055	procollagen-lysine, 2-oxoglutarate 5-dioxygenase 1
Dusp26	4792	chr8	30935308	30936679	1372	*	18.4418	-1.03457	0.311739	3.31872	0.000904315	0.0139404	1.86	Down	Distal Intergenic	8	31089471	31097047	7577	1	66959	ENSMUST00000036631.13	-152792	ENSMUSG00000039661	dual specificity phosphatase 26
D630024D03Rik	4799	chr11	31811921	31812790	870	*	84.2677	-0.657314	0.198231	3.31589	0.000913512	0.0140608	1.85	Down	Intron (ENSMUST00000129425.7/414116, intron 1 of 3)	11	31790113	31824473	34361	2	414116	ENSMUST00000129425.7	11683	ENSMUSG00000085772	RIKEN cDNA D630024D03 gene
Ppp6r2	4806	chr15	89230744	89231535	792	*	26.4939	-0.960584	0.289858	3.31398	0.000919791	0.0141348	1.85	Down	Intron (ENSMUST00000227951.1/71474, intron 1 of 2)	15	89211601	89286264	74664	1	71474	ENSMUST00000238818.1	19143	ENSMUSG00000036561	protein phosphatase 6, regulatory subunit 2
Ralgps1	4811	chr2	33359119	33359802	684	*	41.5757	-0.825518	0.249167	3.31312	0.000922626	0.0141666	1.85	Down	Intron (ENSMUST00000131298.6/241308, intron 1 of 17)	2	33133417	33371429	238013	2	241308	ENSMUST00000131298.6	11627	ENSMUSG00000038831	Ral GEF with PH domain and SH3 binding motif 1
Cited2	4813	chr10	17484795	17485976	1182	*	96.1445	-0.64226	0.193903	3.31227	0.000925421	0.0141985	1.85	Down	Distal Intergenic	10	17723218	17725674	2457	1	17684	ENSMUST00000038107.8	-237242	ENSMUSG00000039910	Cbp/p300-interacting transactivator, with Glu/Asp-rich carboxy-terminal domain, 2
Ap1b1	4830	chr11	4980006	4981023	1018	*	91.8128	-0.627974	0.189786	3.30885	0.000936799	0.0143158	1.84	Down	Distal Intergenic	11	4986824	5042729	55906	1	11764	ENSMUST00000109897.7	-5801	ENSMUSG00000009090	adaptor protein complex AP-1, beta 1 subunit
Tjp1	4834	chr7	65366470	65366734	265	*	8.99356	-1.08482	0.327842	3.30897	0.000936408	0.0143158	1.84	Down	Exon (ENSMUST00000206550.1/ENSMUST00000206550.1, exon 1 of 1)	7	65296708	65371015	74308	2	21872	ENSMUST00000032729.7	4281	ENSMUSG00000030516	tight junction protein 1
Limk2	4837	chr11	3352332	3353145	814	*	29.8765	-0.925756	0.279888	3.3076	0.000940997	0.0143623	1.84	Down	Promoter (<=1kb)	11	3350392	3352817	2426	2	16886	ENSMUST00000148771.1	0	ENSMUSG00000020451	LIM domain kinase 2
Actn1	4843	chr12	80231185	80231918	734	*	73.2298	-0.701662	0.212176	3.30698	0.000943073	0.0143849	1.84	Down	Intron (ENSMUST00000021554.15/109711, intron 1 of 20)	12	80196949	80258784	61836	2	109711	ENSMUST00000220351.1	26866	ENSMUSG00000015143	actinin, alpha 1
Plvap	4849	chr8	71507421	71508225	805	*	23.207	-0.989528	0.299388	3.30517	0.000949203	0.0144605	1.84	Down	Exon (ENSMUST00000048452.5/84094, exon 3 of 6)	8	71497765	71511752	13988	2	84094	ENSMUST00000048452.5	3527	ENSMUSG00000034845	plasmalemma vesicle associated protein
Pja2	4851	chr17	64140030	64140783	754	*	17.1237	-1.0298	0.311633	3.30454	0.000951326	0.0144869	1.84	Down	Distal Intergenic	17	64281006	64313031	32026	2	224938	ENSMUST00000024888.14	172248	ENSMUSG00000024083	praja ring finger ubiquitin ligase 2
Ada	4854	chr2	163735717	163736612	896	*	37.7657	-0.870684	0.263563	3.30352	0.000954809	0.0145309	1.84	Down	Intron (ENSMUST00000017841.3/11486, intron 2 of 11)	2	163730015	163730866	852	2	11486	ENSMUST00000156939.1	-4851	ENSMUSG00000017697	adenosine deaminase
Mylip	4871	chr13	45442210	45443652	1443	*	102.496	-0.623162	0.18889	3.29907	0.000970058	0.0147115	1.83	Down	Distal Intergenic	13	45390927	45411045	20119	1	218203	ENSMUST00000222178.1	51283	ENSMUSG00000038175	myosin regulatory light chain interacting protein
Pcnx3	4881	chr19	5674446	5675201	756	*	27.0081	-0.996226	0.302183	3.29677	0.000978035	0.0148021	1.83	Down	Promoter (<=1kb)	19	5664638	5673947	9310	2	104401	ENSMUST00000146638.1	-499	ENSMUSG00000054874	pecanex homolog 3
Efcab6	4888	chr15	84071976	84072712	737	*	102.15	-0.58683	0.178062	3.29565	0.000981954	0.0148371	1.83	Down	Distal Intergenic	15	84018668	84065379	46712	2	77627	ENSMUST00000122836.1	-6597	ENSMUSG00000022441	EF-hand calcium binding domain 6
Twf2	4891	chr9	106204313	106204912	600	*	77.8978	-0.663969	0.201499	3.29515	0.000983685	0.0148572	1.83	Down	Promoter (1-2kb)	9	106203145	106212819	9675	1	23999	ENSMUST00000187647.1	1168	ENSMUSG00000023277	twinfilin actin binding protein 2
Lgals2	4898	chr15	78863098	78864511	1414	*	79.4828	-0.656729	0.199391	3.29368	0.000988849	0.0149138	1.83	Down	Exon (ENSMUST00000181146.2/ENSMUST00000181146.2, exon 3 of 3)	15	78850860	78855529	4670	2	107753	ENSMUST00000044584.5	-7569	ENSMUSG00000043501	lectin, galactose-binding, soluble 2
Sema6a	4902	chr18	47269033	47269824	792	*	62.9514	-0.765047	0.232301	3.29335	0.000990016	0.0149182	1.83	Down	Intron (ENSMUST00000123228.7/20358, intron 4 of 4)	18	47235598	47281195	45598	2	20358	ENSMUST00000123228.7	11371	ENSMUSG00000019647	sema domain, transmembrane domain (TM), and cytoplasmic domain, (semaphorin) 6A
Gm30790	4910	chr16	76768472	76769092	621	*	25.8283	-0.946324	0.287556	3.29092	0.000998598	0.0150241	1.82	Down	Intron (ENSMUST00000208256.1/102632814, intron 1 of 3)	16	76752224	76764195	11972	2	102632814	ENSMUST00000208527.1	-4277	ENSMUSG00000109333	predicted gene, 30790
Rap1gap2	4913	chr11	74499611	74499948	338	*	8.18406	-1.07666	0.32722	3.29031	0.00100076	0.0150474	1.82	Down	Intron (ENSMUST00000102521.8/380711, intron 2 of 24)	11	74436924	74522751	85828	2	380711	ENSMUST00000208896.1	22803	ENSMUSG00000038807	RAP1 GTPase activating protein 2
Rhobtb1	4915	chr10	69254295	69254946	652	*	74.8624	-0.66667	0.202658	3.28963	0.00100319	0.0150779	1.82	Down	Intron (ENSMUST00000164034.7/69288, intron 4 of 10)	10	69265637	69270209	4573	1	69288	ENSMUST00000169569.1	-10691	ENSMUSG00000019944	Rho-related BTB domain containing 1
Usp24	4926	chr4	106296480	106297177	698	*	29.5338	-0.916396	0.278792	3.28702	0.00101252	0.0151841	1.82	Down	Distal Intergenic	4	106316213	106441317	125105	1	329908	ENSMUST00000165709.7	-19036	ENSMUSG00000028514	ubiquitin specific peptidase 24
Hip1	4932	chr5	135431065	135432029	965	*	24.9257	-0.975048	0.296723	3.28606	0.00101601	0.0152149	1.82	Down	3' UTR	5	135406535	135435148	28614	2	215114	ENSMUST00000202643.1	3119	ENSMUSG00000039959	huntingtin interacting protein 1
Tmem100	4934	chr11	90056107	90056656	550	*	18.1191	-1.01581	0.309193	3.28536	0.00101853	0.0152495	1.82	Down	Distal Intergenic	11	90030348	90036508	6161	1	67888	ENSMUST00000092788.3	25759	ENSMUSG00000069763	transmembrane protein 100
Frmd4a	4942	chr2	4570325	4570866	542	*	72.1617	-0.737488	0.224539	3.28446	0.00102179	0.0152753	1.82	Down	Intron (ENSMUST00000177457.7/209630, intron 14 of 24)	2	4566176	4594676	28501	1	209630	ENSMUST00000176864.2	4149	ENSMUSG00000026657	FERM domain containing 4A
Rcsd1	4946	chr1	165697454	165698120	667	*	92.9976	-0.626407	0.190744	3.28401	0.0010234	0.0152832	1.82	Down	Intron (ENSMUST00000097474.8/226594, intron 1 of 5)	1	165648947	165708048	59102	2	226594	ENSMUST00000040357.10	9928	ENSMUSG00000040723	RCSD domain containing 1
Psma1	4952	chr7	114310966	114311916	951	*	64.5582	-0.727757	0.221696	3.28268	0.00102824	0.0153389	1.81	Down	Distal Intergenic	7	114264606	114276118	11513	2	26440	ENSMUST00000033008.9	-34848	ENSMUSG00000030751	proteasome subunit alpha 1
Sdr9c7	4956	chr10	127893547	127894306	760	*	43.88	-0.80964	0.246731	3.28147	0.00103269	0.0153885	1.81	Down	Distal Intergenic	10	127898518	127911761	13244	1	70061	ENSMUST00000047134.7	-4212	ENSMUSG00000040127	4short chain dehydrogenase/reductase family 9C, member 7
Itga9	4960	chr9	118631658	118633375	1718	*	79.4252	-0.668704	0.203784	3.28144	0.0010328	0.0153885	1.81	Down	Intron (ENSMUST00000044165.13/104099, intron 3 of 27)	9	118606690	118901003	294314	1	104099	ENSMUST00000044165.13	24968	ENSMUSG00000039115	integrin alpha 9
Irf4	4970	chr13	30785949	30786775	827	*	66.8963	-0.709993	0.216494	3.2795	0.00103991	0.0154569	1.81	Down	Exon (ENSMUST00000222202.1/ENSMUST00000222202.1, exon 2 of 2)	13	30749307	30750768	1462	1	16364	ENSMUST00000222125.1	36642	ENSMUSG00000021356	interferon regulatory factor 4
Jup	4994	chr11	100378158	100379445	1288	*	69.7975	-0.692899	0.211619	3.27428	0.0010593	0.0156695	1.8	Down	Exon (ENSMUST00000001592.14/16480, exon 8 of 14)	11	100381297	100383092	1796	2	16480	ENSMUST00000149798.1	3647	ENSMUSG00000001552	junction plakoglobin
Adrb2	4995	chr18	62092450	62093147	698	*	37.4403	-0.848934	0.259303	3.27391	0.00106069	0.0156855	1.8	Down	Distal Intergenic	18	62177816	62179959	2144	2	11555	ENSMUST00000053640.4	86812	ENSMUSG00000045730	adrenergic receptor, beta 2
Phlpp2	4998	chr8	109913457	109914471	1015	*	87.9224	-0.65301	0.199481	3.27354	0.00106208	0.0156981	1.8	Down	Exon (ENSMUST00000179721.7/244650, exon 9 of 19)	8	109868611	109944671	76061	1	244650	ENSMUST00000034175.4	44846	ENSMUSG00000031732	PH domain and leucine rich repeat protein phosphatase 2
Rere	4999	chr4	150608539	150609235	697	*	53.3254	-0.74636	0.228015	3.27329	0.00106305	0.0157077	1.8	Down	Intron (ENSMUST00000105682.8/68703, intron 12 of 22)	4	150615415	150617420	2006	1	68703	ENSMUST00000219467.1	-6180	ENSMUSG00000039852	arginine glutamic acid dipeptide (RE) repeats
Ypel2	5001	chr11	87018930	87020058	1129	*	68.5415	-0.680563	0.207945	3.2728	0.00106488	0.0157167	1.8	Down	Distal Intergenic	11	86936425	86993707	57283	2	77864	ENSMUST00000018571.4	-25223	ENSMUSG00000018427	yippee like 2
Tcf7l2	5002	chr19	56068147	56069789	1643	*	86.5929	-0.649411	0.198426	3.27282	0.00106481	0.0157167	1.8	Down	Distal Intergenic	19	55898553	55919604	21052	1	21416	ENSMUST00000148666.1	169594	ENSMUSG00000024985	transcription factor 7 like 2, T cell specific, HMG box
Rxra	5010	chr2	27687748	27688571	824	*	106.532	-0.598946	0.183076	3.27157	0.00106954	0.0157704	1.8	Down	Intron (ENSMUST00000129514.7/20181, intron 1 of 3)	2	27677262	27761417	84156	1	20181	ENSMUST00000166775.7	10486	ENSMUSG00000015846	retinoid X receptor alpha
Btnl10	5012	chr11	58911231	58911731	501	*	14.14	-1.04879	0.320619	3.27115	0.00107112	0.0157842	1.8	Down	Distal Intergenic	11	58917908	58926608	8701	1	192194	ENSMUST00000069941.12	-6177	ENSMUSG00000020490	butyrophilin-like 10
Nbea	5017	chr3	56182894	56184088	1195	*	77.0763	-0.707893	0.216474	3.27011	0.00107507	0.0158317	1.8	Down	Promoter (<=1kb)	3	55625195	56183701	558507	2	26422	ENSMUST00000029374.7	0	ENSMUSG00000027799	neurobeachin
Mir3108	5021	chr8	108893970	108894821	852	*	79.4722	-0.670882	0.205212	3.26922	0.00107844	0.0158668	1.8	Down	Intron (ENSMUST00000220518.1/11906, intron 10 of 15)	8	108936860	108936938	79	1	100526511	ENSMUST00000175500.1	-42039	ENSMUSG00000093241	microRNA 3108
Rin3	5022	chr12	102319470	102320466	997	*	56.9946	-0.734713	0.22479	3.26844	0.0010814	0.0159041	1.8	Down	Intron (ENSMUST00000056950.13/217835, intron 2 of 9)	12	102354745	102361507	6763	1	217835	ENSMUST00000137249.7	-34279	ENSMUSG00000044456	Ras and Rab interactor 3
Zcchc24	5036	chr14	25745438	25746338	901	*	47.6502	-0.788351	0.241494	3.26448	0.00109665	0.0160835	1.79	Down	Intron (ENSMUST00000069180.7/71918, intron 2 of 3)	14	25711642	25769039	57398	2	71918	ENSMUST00000069180.7	22701	ENSMUSG00000055538	zinc finger, CCHC domain containing 24
Sgip1	5042	chr4	102753194	102754056	863	*	59.3949	-0.725664	0.222361	3.26345	0.00110063	0.0161259	1.79	Down	Intron (ENSMUST00000097948.8/73094, intron 1 of 7)	4	102759222	102883347	124126	1	73094	ENSMUST00000142430.7	-5166	ENSMUSG00000028524	SH3-domain GRB2-like (endophilin) interacting protein 1
Bsn	5044	chr9	108108335	108109013	679	*	84.4946	-0.624079	0.191251	3.26314	0.00110187	0.0161377	1.79	Down	Promoter (1-2kb)	9	108096023	108110413	14391	2	12217	ENSMUST00000124763.1	1400	ENSMUSG00000032589	bassoon
Pja2	5045	chr17	64201436	64202289	854	*	37.7237	-0.867478	0.265869	3.2628	0.00110316	0.0161513	1.79	Down	Distal Intergenic	17	64281006	64313031	32026	2	224938	ENSMUST00000024888.14	110742	ENSMUSG00000024083	praja ring finger ubiquitin ligase 2
Irf4	5049	chr13	30766348	30768145	1798	*	51.2851	-0.758133	0.232394	3.26228	0.00110521	0.0161646	1.79	Down	3' UTR	13	30749307	30750768	1462	1	16364	ENSMUST00000222125.1	17041	ENSMUSG00000021356	interferon regulatory factor 4
Stard3	5055	chr11	98367022	98367797	776	*	90.9754	-0.628749	0.192781	3.26146	0.00110839	0.0161918	1.79	Down	Intron (ENSMUST00000018311.4/59045, intron 1 of 14)	11	98375520	98378648	3129	1	59045	ENSMUST00000130323.7	-7723	ENSMUSG00000018167	StAR related lipid transfer domain containing 3
Mapk8	5056	chr14	33397798	33398966	1169	*	53.1449	-0.757984	0.2324	3.26154	0.00110808	0.0161918	1.79	Down	Intron (ENSMUST00000111945.8/26419, intron 5 of 11)	14	33382305	33390308	8004	2	26419	ENSMUST00000150659.7	-7490	ENSMUSG00000021936	mitogen-activated protein kinase 8
Hlf	5069	chr11	90419450	90420309	860	*	81.2553	-0.722151	0.221651	3.25805	0.00112181	0.0163487	1.79	Down	Distal Intergenic	11	90336536	90390895	54360	2	217082	ENSMUST00000004051.7	-28555	ENSMUSG00000003949	hepatic leukemia factor
Mir7029	5072	chr5	115574883	115575475	593	*	73.2141	-0.684527	0.210145	3.2574	0.00112439	0.0163766	1.79	Down	Exon (ENSMUST00000064454.11/231659, exon 4 of 58)	5	115580949	115581009	61	1	102466790	ENSMUST00000184777.1	-5474	ENSMUSG00000099047	microRNA 7029
Trappc9	5073	chr15	72933646	72934270	625	*	20.9856	-0.970619	0.298004	3.25707	0.00112568	0.0163922	1.79	Down	Intron (ENSMUST00000023276.15/76510, intron 14 of 21)	15	72589620	73055810	466191	2	76510	ENSMUST00000023276.15	121540	ENSMUSG00000047921	trafficking protein particle complex 9
4933433G08Rik	5079	chr9	61084284	61084863	580	*	16.4746	-1.02796	0.315729	3.25583	0.0011306	0.0164445	1.78	Down	Intron (ENSMUST00000215460.1/ENSMUST00000215460.1, intron 2 of 3)	9	61103012	61105385	2374	2	66785	ENSMUST00000217392.1	20522	ENSMUSG00000111807	RIKEN cDNA 4933433G08 gene
Mlph	5080	chr1	90914732	90915697	966	*	124.481	-0.587142	0.180347	3.25563	0.00113143	0.0164468	1.78	Down	Promoter (<=1kb)	1	90915085	90951142	36058	1	171531	ENSMUST00000027528.6	0	ENSMUSG00000026303	melanophilin
Pdlim5	5081	chr3	142313903	142314580	678	*	22.9204	-0.977921	0.300369	3.25573	0.00113101	0.0164468	1.78	Down	Exon (ENSMUST00000029941.15/56376, exon 4 of 13)	3	142249427	142304442	55016	2	56376	ENSMUST00000197808.4	-9461	ENSMUSG00000028273	PDZ and LIM domain 5
Ttc13	5085	chr8	124704198	124705126	929	*	61.9416	-0.712967	0.219048	3.25485	0.00113454	0.0164822	1.78	Down	Intron (ENSMUST00000117624.8/234875, intron 4 of 19)	8	124695661	124709948	14288	2	234875	ENSMUST00000215563.1	4822	ENSMUSG00000037300	tetratricopeptide repeat domain 13
Khdrbs3	5089	chr15	69077695	69079838	2144	*	126.091	-0.589119	0.181103	3.25295	0.00114215	0.0165798	1.78	Down	Intron (ENSMUST00000022954.6/13992, intron 7 of 8)	15	68930068	69024765	94698	1	13992	ENSMUST00000230073.1	147627	ENSMUSG00000022332	KH domain containing, RNA binding, signal transduction associated 3
4930511A08Rik	5091	chr6	94134041	94134641	601	*	17.1004	-1.01275	0.311373	3.25252	0.00114385	0.0165979	1.78	Down	Intron (ENSMUST00000055224.14/14924, intron 1 of 21)	6	94132923	94283025	150103	2	78178	ENSMUST00000203034.1	148384	ENSMUSG00000045095	RIKEN cDNA 4930511A08 gene
Ptpre	5093	chr7	135641696	135642353	658	*	29.6007	-0.924728	0.284339	3.2522	0.00114515	0.0166103	1.78	Down	Intron (ENSMUST00000211140.1/19267, intron 2 of 20)	7	135651937	135686293	34357	1	19267	ENSMUST00000209979.1	-9584	ENSMUSG00000041836	protein tyrosine phosphatase receptor type E
Pik3cd	5100	chr4	149701382	149701920	539	*	93.9375	-0.614785	0.189097	3.25116	0.00114934	0.0166482	1.78	Down	Promoter (<=1kb)	4	149649170	149701590	52421	2	18707	ENSMUST00000122059.7	0	ENSMUSG00000039936	phosphatidylinositol-4,5-bisphosphate 3-kinase catalytic subunit delta
Nav3	5117	chr10	110094274	110095183	910	*	58.112	-0.765523	0.235831	3.24607	0.00117011	0.0168927	1.77	Down	Intron (ENSMUST00000160159.2/260315, intron 3 of 4)	10	109681259	110000219	318961	2	260315	ENSMUST00000032719.14	-94055	ENSMUSG00000020181	neuron navigator 3
Scarb1	5122	chr5	125363574	125364387	814	*	65.1299	-0.713578	0.21993	3.24457	0.00117626	0.0169651	1.77	Down	Intron (ENSMUST00000200649.1/ENSMUST00000200649.1, intron 2 of 2)	5	125277087	125341094	64008	2	20778	ENSMUST00000086075.12	-22480	ENSMUSG00000037936	scavenger receptor class B, member 1
Csf1r	5126	chr18	61105289	61106183	895	*	122.466	-0.584284	0.180125	3.24377	0.00117958	0.0169996	1.77	Down	Promoter (<=1kb)	18	61105572	61131134	25563	1	12978	ENSMUST00000025523.12	0	ENSMUSG00000024621	colony stimulating factor 1 receptor
P2ry13	5128	chr3	59210436	59211228	793	*	94.8557	-0.663263	0.204485	3.24358	0.00118039	0.0170047	1.77	Down	Promoter (<=1kb)	3	59207892	59210882	2991	2	74191	ENSMUST00000040622.2	0	ENSMUSG00000036362	purinergic receptor P2Y, G-protein coupled 13
Ecscr	5138	chr18	35722169	35722759	591	*	27.6431	-0.945857	0.291772	3.24177	0.00118791	0.0170797	1.77	Down	Promoter (<=1kb)	18	35713086	35722356	9271	2	68545	ENSMUST00000133064.7	0	ENSMUSG00000073599	endothelial cell surface expressed chemotaxis and apoptosis regulator
Sall1	5150	chr8	89162917	89163599	683	*	37.0533	-0.849817	0.262391	3.23874	0.00120057	0.0172215	1.76	Down	Distal Intergenic	8	89027235	89044162	16928	2	58198	ENSMUST00000034090.7	-118755	ENSMUSG00000031665	spalt like transcription factor 1
Morc2a	5159	chr11	3676251	3677679	1429	*	70.2762	-0.688204	0.212695	3.23564	0.00121371	0.0173797	1.76	Down	Promoter (2-3kb)	11	3679907	3683907	4001	1	74522	ENSMUST00000126035.7	-2228	ENSMUSG00000034543	microrchidia 2A
Cdrt4os1	5163	chr11	62995611	62996258	648	*	46.9308	-0.77021	0.238106	3.23474	0.00121752	0.0174208	1.76	Down	Intron (ENSMUST00000153180.7/74884, intron 2 of 2)	11	62990453	63004128	13676	2	74884	ENSMUST00000153180.7	7870	ENSMUSG00000087604	CMT1A duplicated region transcript 4, opposite strand 1
Dyrk4	5173	chr6	126869675	126870701	1027	*	20.013	-0.971501	0.300462	3.23336	0.00122343	0.0174776	1.76	Down	Intron (ENSMUST00000095440.8/11642, intron 5 of 5)	6	126876193	126885384	9192	2	101320	ENSMUST00000171945.7	14683	ENSMUSG00000030345	dual-specificity tyrosine phosphorylation regulated kinase 4
Pim1	5174	chr17	29513004	29513740	737	*	44.6846	-0.789753	0.244273	3.23307	0.00122467	0.0174858	1.76	Down	Distal Intergenic	17	29493407	29494964	1558	1	18712	ENSMUST00000234270.1	19597	ENSMUSG00000024014	proviral integration site 1
Tmem273	5176	chr14	32812074	32813023	950	*	88.943	-0.630751	0.19512	3.23263	0.00122658	0.0175053	1.76	Down	Intron (ENSMUST00000039191.7/69069, intron 4 of 4)	14	32808234	32817092	8859	1	69069	ENSMUST00000228955.1	3840	ENSMUSG00000041707	transmembrane protein 273
Hmcn2	5185	chr2	31325121	31326127	1007	*	105.773	-0.587741	0.181916	3.23084	0.00123426	0.0175825	1.75	Down	Intron (ENSMUST00000113532.8/665700, intron 1 of 97)	2	31314415	31460738	146324	1	665700	ENSMUST00000226996.1	10706	ENSMUSG00000055632	hemicentin 2
Rcbtb2	5188	chr14	73116721	73117482	762	*	61.6792	-0.711215	0.220162	3.23042	0.00123608	0.0175977	1.75	Down	Distal Intergenic	14	73123037	73161986	38950	1	105670	ENSMUST00000163339.7	-5555	ENSMUSG00000022106	regulator of chromosome condensation (RCC1) and BTB (POZ) domain containing protein 2
Zfp36l2	5189	chr17	84140296	84141745	1450	*	72.2595	-0.673893	0.208606	3.23046	0.00123592	0.0175977	1.75	Down	Intron (ENSMUST00000234659.1/ENSMUST00000234659.1, intron 1 of 1)	17	84183931	84187947	4017	2	12193	ENSMUST00000060366.6	46202	ENSMUSG00000045817	zinc finger protein 36, C3H type-like 2
Cecr2	5193	chr6	120665266	120667376	2111	*	96.7755	-0.603754	0.186909	3.2302	0.00123703	0.017602	1.75	Down	Promoter (<=1kb)	6	120666369	120724920	58552	1	330409	ENSMUST00000148346.1	0	ENSMUSG00000071226	CECR2, histone acetyl-lysine reader
Foxn3	5195	chr12	99298766	99299281	516	*	24.9309	-0.937052	0.290117	3.22991	0.00123829	0.0176088	1.75	Down	Intron (ENSMUST00000046859.11/71375, intron 3 of 5)	12	99196686	99291389	94704	2	71375	ENSMUST00000176959.2	-7377	ENSMUSG00000033713	forkhead box N3
Wdfy1	5198	chr1	79757542	79758065	524	*	41.3952	-0.843922	0.261385	3.22865	0.00124375	0.0176762	1.75	Down	Intron (ENSMUST00000113512.7/69368, intron 1 of 11)	1	79733620	79761721	28102	2	69368	ENSMUST00000186464.1	3656	ENSMUSG00000073643	WD repeat and FYVE domain containing 1
Lrrk1	5202	chr7	66196440	66197477	1038	*	56.431	-0.767767	0.237879	3.22756	0.00124852	0.0177311	1.75	Down	Distal Intergenic	7	66226912	66262470	35559	2	233328	ENSMUST00000167705.7	64993	ENSMUSG00000015133	leucine-rich repeat kinase 1
Qki	5216	chr17	10009876	10010571	696	*	48.03	-0.779604	0.241721	3.22522	0.00125877	0.0178267	1.75	Down	Distal Intergenic	17	10209093	10213574	4482	2	19317	ENSMUST00000232721.1	203003	ENSMUSG00000062078	quaking, KH domain containing RNA binding
Abca1	5219	chr4	53078673	53079312	640	*	31.5994	-0.888449	0.275491	3.22497	0.00125986	0.0178306	1.75	Down	Intron (ENSMUST00000030010.3/11303, intron 18 of 49)	4	53035488	53040926	5439	2	11303	ENSMUST00000149127.1	-37747	ENSMUSG00000015243	ATP-binding cassette, sub-family A member 1
Iqcn	5231	chr8	70704171	70704390	220	*	33.1282	-0.928947	0.28827	3.22249	0.0012708	0.0179469	1.75	Down	Promoter (<=1kb)	8	70703457	70717650	14194	1	637079	ENSMUST00000212436.1	714	ENSMUSG00000110622	IQ motif containing N
H3f3a	5237	chr1	180771265	180772345	1081	*	49.9173	-0.764629	0.237439	3.22032	0.00128046	0.0180625	1.74	Down	Distal Intergenic	1	180803131	180813534	10404	2	15078	ENSMUST00000159789.1	41189	ENSMUSG00000060743	H3.3 histone A
Zbtb34	5254	chr2	33430734	33431874	1141	*	92.1604	-0.620659	0.192985	3.2161	0.00129946	0.0182655	1.74	Down	Promoter (<=1kb)	2	33406108	33431324	25217	2	241311	ENSMUST00000113158.7	0	ENSMUSG00000068966	zinc finger and BTB domain containing 34
Spi1	5255	chr2	91081963	91082373	411	*	45.4979	-0.795291	0.24728	3.21616	0.00129917	0.0182655	1.74	Down	Promoter (<=1kb)	2	91082390	91114366	31977	1	20375	ENSMUST00000169852.1	-17	ENSMUSG00000002111	spleen focus forming virus (SFFV) proviral integration oncogene
Tmed2	5257	chr5	124536675	124537250	576	*	67.1644	-0.687928	0.213899	3.21613	0.00129931	0.0182655	1.74	Down	Distal Intergenic	5	124540695	124550506	9812	1	56334	ENSMUST00000060226.10	-3445	ENSMUSG00000029390	transmembrane p24 trafficking protein 2
Rexo4	5261	chr2	26954595	26955473	879	*	19.836	-0.99516	0.309491	3.21547	0.00130231	0.018287	1.74	Down	Promoter (<=1kb)	2	26954428	26955684	1257	2	227656	ENSMUST00000145546.1	211	ENSMUSG00000052406	REX4, 3'-5' exonuclease
Srbd1	5268	chr17	86150716	86151508	793	*	84.6656	-0.635371	0.197666	3.21437	0.00130731	0.0183328	1.74	Down	Distal Intergenic	17	85984665	86145175	160511	2	78586	ENSMUST00000095187.3	-5541	ENSMUSG00000024135	S1 RNA binding domain 1
Rxra	5270	chr2	27641171	27641768	598	*	11.247	-1.05371	0.327867	3.21383	0.00130978	0.0183605	1.74	Down	Distal Intergenic	2	27676440	27741898	65459	1	20181	ENSMUST00000129514.7	-34672	ENSMUSG00000015846	retinoid X receptor alpha
Apeh	5278	chr9	108101168	108101801	634	*	16.3049	-1.01269	0.315188	3.21295	0.00131378	0.0183887	1.74	Down	Intron (ENSMUST00000035208.13/12217, intron 11 of 11)	9	108085413	108094606	9194	2	235606	ENSMUST00000193254.5	-6562	ENSMUSG00000032590	acylpeptide hydrolase
Hlf	5280	chr11	90390483	90391258	776	*	80.5044	-0.648027	0.201708	3.2127	0.00131495	0.0184003	1.74	Down	Promoter (<=1kb)	11	90336536	90390895	54360	2	217082	ENSMUST00000004051.7	0	ENSMUSG00000003949	hepatic leukemia factor
Tex9	5282	chr9	72467385	72469314	1930	*	91.6756	-0.602309	0.187511	3.21213	0.00131753	0.0184273	1.73	Down	Intron (ENSMUST00000184312.7/21778, intron 9 of 12)	9	72460344	72475263	14920	2	21778	ENSMUST00000183399.7	5949	ENSMUSG00000090626	testis expressed gene 9
Cmtm7	5285	chr9	114789523	114790105	583	*	52.8399	-0.80626	0.251018	3.21197	0.0013183	0.0184308	1.73	Down	3' UTR	9	114761399	114781856	20458	2	102545	ENSMUST00000214604.1	-7667	ENSMUSG00000032436	CKLF-like MARVEL transmembrane domain containing 7
Cstad	5297	chr2	30603758	30604316	559	*	17.3244	-1.01179	0.315362	3.20835	0.00133498	0.0186114	1.73	Down	Promoter (<=1kb)	2	30605217	30608217	3001	1	78617	ENSMUST00000129719.1	-901	ENSMUSG00000047363	CSA-conditional, T cell activation-dependent protein
Ift140	5301	chr17	25047198	25047605	408	*	9.22106	-1.05052	0.327461	3.20809	0.00133622	0.0186204	1.73	Down	Promoter (1-2kb)	17	25045566	25099495	53930	1	106633	ENSMUST00000153895.7	1632	ENSMUSG00000024169	intraflagellar transport 140
Ogfod1	5309	chr8	94054216	94054829	614	*	9.17866	-1.05116	0.327792	3.2068	0.0013422	0.0186768	1.73	Down	Promoter (<=1kb)	8	94055059	94057780	2722	1	270086	ENSMUST00000145717.1	-230	ENSMUSG00000033009	2-oxoglutarate and iron-dependent oxygenase domain containing 1
Rasgrp3	5328	chr17	75478757	75479414	658	*	62.5202	-0.693782	0.216559	3.20366	0.00135694	0.0188127	1.73	Down	Intron (ENSMUST00000235103.1/240168, intron 1 of 2)	17	75491104	75496417	5314	1	240168	ENSMUST00000234011.1	-11690	ENSMUSG00000071042	RAS, guanyl releasing protein 3
Zswim6	5332	chr13	107953937	107955231	1295	*	76.5531	-0.660967	0.206377	3.20271	0.00136142	0.0188626	1.72	Down	Distal Intergenic	13	107724618	107890064	165447	2	67263	ENSMUST00000105097.2	-63873	ENSMUSG00000032846	zinc finger SWIM-type containing 6
Ctr9	5337	chr7	111038871	111039595	725	*	17.0676	-1.01905	0.31837	3.20085	0.00137023	0.018967	1.72	Down	Intron (ENSMUST00000005749.5/22083, intron 6 of 24)	7	111034036	111035392	1357	1	22083	ENSMUST00000140220.1	4835	ENSMUSG00000005609	CTR9 homolog, Paf1/RNA polymerase II complex component
Tgm2	5338	chr2	158161411	158162130	720	*	35.7745	-0.866125	0.270615	3.20058	0.00137153	0.0189777	1.72	Down	Distal Intergenic	2	158116402	158146436	30035	2	21817	ENSMUST00000103122.9	-14975	ENSMUSG00000037820	transglutaminase 2, C polypeptide
Gse1	5340	chr8	120494720	120495409	690	*	71.9799	-0.727979	0.227458	3.20049	0.00137192	0.0189796	1.72	Down	Intron (ENSMUST00000127664.1/108148, intron 1 of 15)	8	120488447	120581390	92944	1	382034	ENSMUST00000034279.15	6273	ENSMUSG00000031822	genetic suppressor element 1, coiled-coil protein
Mir6353	5345	chr1	84212798	84213612	815	*	29.8076	-0.892484	0.279006	3.1988	0.00138003	0.0190739	1.72	Down	Intron (ENSMUST00000168574.8/98496, intron 1 of 2)	1	84218849	84218961	113	2	102465181	ENSMUST00000183596.1	5349	ENSMUSG00000098851	microRNA 6353
Ube2g2	5348	chr10	77624335	77624889	555	*	47.5089	-0.794722	0.248503	3.19804	0.00138366	0.0191134	1.72	Down	Promoter (1-2kb)	10	77622378	77641500	19123	1	22213	ENSMUST00000172772.1	1957	ENSMUSG00000009293	ubiquitin-conjugating enzyme E2G 2
Aebp2	5352	chr6	140789769	140790372	604	*	21.4804	-0.952067	0.297821	3.19677	0.00138975	0.0191797	1.72	Down	Distal Intergenic	6	140646817	140648390	1574	1	11569	ENSMUST00000160772.1	142952	ENSMUSG00000030232	AE binding protein 2
Umodl1	5368	chr17	30973133	30974012	880	*	100.093	-0.601543	0.188317	3.19431	0.00140168	0.0192902	1.71	Down	Exon (ENSMUST00000114555.2/52020, exon 6 of 22)	17	30954679	31010710	56032	1	52020	ENSMUST00000237889.1	18454	ENSMUSG00000054134	uromodulin-like 1
Nol11	5371	chr11	107235345	107235988	644	*	49.6427	-0.760866	0.238252	3.19354	0.00140539	0.0193244	1.71	Down	Intron (ENSMUST00000040380.12/71795, intron 5 of 7)	11	107166663	107189381	22719	2	68979	ENSMUST00000106757.7	-45964	ENSMUSG00000018433	nucleolar protein 11
Mtss1	5385	chr15	59003497	59004718	1222	*	105.939	-0.598974	0.187737	3.1905	0.00142028	0.0194846	1.71	Down	Intron (ENSMUST00000080371.7/211401, intron 3 of 14)	15	58947457	58972539	25083	2	211401	ENSMUST00000227290.1	-30958	ENSMUSG00000022353	MTSS I-BAR domain containing 1
4921509O07Rik	5391	chr13	113421394	113421638	245	*	14.7482	-1.01753	0.318996	3.18979	0.00142376	0.0195066	1.71	Down	Intron (ENSMUST00000226016.1/ENSMUST00000226016.1, intron 1 of 1)	13	113446288	113502844	56557	2	70917	ENSMUST00000223835.1	81206	ENSMUSG00000114790	RIKEN cDNA 4921509O07 gene
2500004C02Rik	5395	chr2	153332861	153333476	616	*	10.2259	-1.04607	0.328006	3.18918	0.00142677	0.0195373	1.71	Down	3' UTR	2	153342515	153343221	707	2	72326	ENSMUST00000125345.1	9745	ENSMUSG00000073236	RIKEN cDNA 2500004C02 gene
Tmem204	5397	chr17	25077999	25078570	572	*	42.597	-0.833945	0.261586	3.18803	0.00143245	0.0196078	1.71	Down	Promoter (<=1kb)	17	25057904	25078224	20321	2	407831	ENSMUST00000153745.1	0	ENSMUSG00000024168	transmembrane protein 204
Rasgef1c	5400	chr11	49986162	49987112	951	*	42.9907	-0.869815	0.272901	3.18729	0.00143612	0.0196472	1.71	Down	Distal Intergenic	11	49963785	49975750	11966	1	74563	ENSMUST00000109172.3	22377	ENSMUSG00000020374	RasGEF domain family, member 1C
Ptger3	5403	chr3	157575710	157576473	764	*	32.158	-0.862226	0.270561	3.18681	0.00143851	0.0196689	1.71	Down	Intron (ENSMUST00000041175.12/19218, intron 1 of 2)	3	157566900	157644756	77857	1	19218	ENSMUST00000173533.1	8810	ENSMUSG00000040016	prostaglandin E receptor 3 (subtype EP3)
Ggta1	5408	chr2	35504120	35504752	633	*	8.68896	-1.0448	0.327945	3.18589	0.00144311	0.0197136	1.71	Down	Intron (ENSMUST00000130083.2/ENSMUST00000130083.2, intron 1 of 1)	2	35432514	35463231	30718	2	14594	ENSMUST00000149442.1	-40889	ENSMUSG00000035778	glycoprotein galactosyltransferase alpha 1, 3
Slc46a1	5412	chr11	78464176	78464775	600	*	51.5004	-0.754394	0.236826	3.18543	0.00144538	0.01973	1.7	Down	Promoter (<=1kb)	11	78465697	78471945	6249	1	52466	ENSMUST00000001126.3	-922	ENSMUSG00000020829	solute carrier family 46, member 1
Hif3a	5420	chr7	17055862	17056752	891	*	68.3482	-0.709544	0.222899	3.18326	0.00145626	0.0198493	1.7	Down	Promoter (<=1kb)	7	17035734	17056679	20946	2	53417	ENSMUST00000037762.10	0	ENSMUSG00000004328	hypoxia inducible factor 3, alpha subunit
Ldhb	5427	chr6	142504039	142504654	616	*	86.2441	-0.64311	0.202103	3.18208	0.00146221	0.0199046	1.7	Down	Promoter (2-3kb)	6	142490336	142501387	11052	2	16832	ENSMUST00000204433.2	-2652	ENSMUSG00000030246	lactate dehydrogenase B
Rnase10	5435	chr14	50998283	50998806	524	*	23.4894	-0.949217	0.298528	3.17966	0.00147447	0.020042	1.7	Down	Distal Intergenic	14	51007751	51010758	3008	1	75019	ENSMUST00000164632.1	-8945	ENSMUSG00000021872	ribonuclease, RNase A family, 10 (non-active)
Slx9	5442	chr10	77521755	77523740	1986	*	86.7056	-0.61118	0.192332	3.17773	0.00148432	0.0201462	1.7	Down	Distal Intergenic	10	77486661	77515785	29125	2	108707	ENSMUST00000045454.8	-5970	ENSMUSG00000032977	SLX9 ribosome biogenesis factor
Rcan1	5444	chr16	92418955	92419538	584	*	63.9808	-0.714178	0.224788	3.17711	0.00148751	0.0201815	1.7	Down	Intron (ENSMUST00000060005.14/54720, intron 1 of 3)	16	92391955	92400077	8123	2	54720	ENSMUST00000023672.9	-18878	ENSMUSG00000022951	regulator of calcineurin 1
Tbc1d9	5449	chr8	83089211	83090953	1743	*	44.6566	-0.767473	0.241623	3.17632	0.00149156	0.0202203	1.69	Down	3' UTR	8	83165352	83272422	107071	1	71310	ENSMUST00000034145.10	-74399	ENSMUSG00000031709	TBC1 domain family, member 9
Card11	5450	chr5	141038112	141038951	840	*	70.2121	-0.690165	0.217296	3.17614	0.00149246	0.0202271	1.69	Down	Distal Intergenic	5	140872990	141000582	127593	2	108723	ENSMUST00000085786.6	-37530	ENSMUSG00000036526	caspase recruitment domain family, member 11
Rbbp9	5456	chr2	144543337	144544190	854	*	28.4914	-0.91164	0.287209	3.17414	0.00150284	0.0203437	1.69	Down	3' UTR	2	144543821	144550790	6970	2	26450	ENSMUST00000140340.1	6600	ENSMUSG00000027428	retinoblastoma binding protein 9, serine hydrolase
Gm13056	5457	chr4	141280945	141282224	1280	*	42.9948	-0.803049	0.253	3.1741	0.001503	0.0203437	1.69	Down	Promoter (2-3kb)	4	141278439	141279794	1356	1	100503810	ENSMUST00000142429.1	2506	ENSMUSG00000085395	predicted gene 13056
Cyren	5464	chr6	34871784	34872333	550	*	81.0001	-0.643692	0.202913	3.17226	0.00151258	0.0204472	1.69	Down	3' UTR	6	34875346	34876980	1635	2	78412	ENSMUST00000140458.1	4647	ENSMUSG00000046806	cell cycle regulator of NHEJ
Zfp648	5467	chr1	154117347	154119018	1672	*	241.127	-0.652734	0.205798	3.17172	0.00151537	0.0204737	1.69	Down	Exon (ENSMUST00000190485.1/ENSMUST00000190485.1, exon 1 of 4)	1	154201187	154205689	4503	1	100503355	ENSMUST00000086195.6	-82169	ENSMUSG00000066797	zinc finger protein 648
Nlk	5471	chr11	78566289	78567432	1144	*	59.8713	-0.691935	0.218235	3.1706	0.00152122	0.0205378	1.69	Down	3' UTR	11	78567414	78572399	4986	2	18099	ENSMUST00000170394.1	4967	ENSMUSG00000017376	nemo like kinase
Slc9a7	5476	chrX	20160228	20160811	584	*	16.6693	-0.988385	0.31192	3.16871	0.00153118	0.0206533	1.69	Down	Promoter (1-2kb)	20	20105754	20162200	56447	2	236727	ENSMUST00000224372.1	1389	ENSMUSG00000037341	solute carrier family 9 (sodium/hydrogen exchanger), member 7
Smg6	5480	chr11	75132100	75132618	519	*	15.0905	-1.01894	0.321673	3.16763	0.00153688	0.0207151	1.68	Down	Promoter (<=1kb)	11	75132435	75139369	6935	1	103677	ENSMUST00000142038.1	0	ENSMUSG00000038290	SMG6 nonsense mediated mRNA decay factor
Hrh2	5481	chr13	54219792	54220239	448	*	36.1092	-0.87372	0.275856	3.16731	0.00153858	0.0207304	1.68	Down	Exon (ENSMUST00000160797.1/ENSMUST00000160797.1, exon 3 of 3)	13	54214007	54236180	22174	1	15466	ENSMUST00000211742.1	5785	ENSMUSG00000034987	histamine receptor H2
Kmt2d	5488	chr15	98836434	98837976	1543	*	351.13	-0.670729	0.211868	3.16579	0.00154664	0.0208125	1.68	Down	Promoter (<=1kb)	15	98834301	98837164	2864	2	381022	ENSMUST00000191973.2	0	ENSMUSG00000048154	lysine (K)-specific methyltransferase 2D
Poc1a	5497	chr9	106306638	106307289	652	*	65.8725	-0.704967	0.222844	3.16351	0.00155881	0.020942	1.68	Down	Intron (ENSMUST00000072206.13/70235, intron 8 of 10)	9	106300758	106349877	49120	1	70235	ENSMUST00000189325.6	5880	ENSMUSG00000023345	POC1 centriolar protein A
5430434I15Rik	5510	chr3	38178098	38178845	748	*	20.749	-0.945471	0.299083	3.16123	0.00157104	0.0210594	1.68	Down	Distal Intergenic	3	38203151	38208119	4969	2	71342	ENSMUST00000197658.1	29274	ENSMUSG00000106002	RIKEN cDNA 5430434I15 gene
Smim38	5511	chr7	145102143	145102716	574	*	15.9921	-0.997966	0.315703	3.16109	0.0015718	0.0210629	1.68	Down	Distal Intergenic	7	145206389	145207182	794	2	100040049	ENSMUST00000207703.1	104466	ENSMUSG00000109305	small integral membrane protein 38
1700017B05Rik	5519	chr9	57317356	57318338	983	*	66.408	-0.735817	0.232896	3.15942	0.00158082	0.0211531	1.67	Down	Distal Intergenic	9	57253117	57262612	9496	2	74211	ENSMUST00000034846.6	-54744	ENSMUSG00000032300	RIKEN cDNA 1700017B05 gene
Jdp2	5522	chr12	85604236	85604775	540	*	23.3077	-0.965158	0.305615	3.15809	0.00158808	0.0212386	1.67	Down	Promoter (2-3kb)	12	85602222	85608292	6071	1	81703	ENSMUST00000222689.1	2014	ENSMUSG00000034271	Jun dimerization protein 2
Tcf7l2	5524	chr19	55830859	55831296	438	*	9.30106	-1.03568	0.328003	3.15752	0.00159116	0.0212722	1.67	Down	Intron (ENSMUST00000111662.10/21416, intron 4 of 13)	19	55893352	55919618	26267	1	21416	ENSMUST00000145249.7	-62056	ENSMUSG00000024985	transcription factor 7 like 2, T cell specific, HMG box
Malt1	5531	chr18	65502637	65503325	689	*	38.6624	-0.81052	0.256762	3.15669	0.00159569	0.0213052	1.67	Down	Exon (ENSMUST00000237946.1/ENSMUST00000237946.1, exon 3 of 3)	18	65470358	65476329	5972	1	240354	ENSMUST00000235999.1	32279	ENSMUSG00000032688	MALT1 paracaspase
Efnb1	5538	chrX	99165066	99165606	541	*	10.4519	-1.03403	0.3277	3.15543	0.00160263	0.0213714	1.67	Down	Distal Intergenic	20	99138131	99147230	9100	1	13641	ENSMUST00000151750.1	26935	ENSMUSG00000031217	ephrin B1
Tsc22d3	5541	chrX	140513319	140513863	545	*	20.8369	-0.949741	0.30102	3.15507	0.00160458	0.0213858	1.67	Down	Distal Intergenic	20	140539528	140542668	3141	2	14605	ENSMUST00000112995.2	28805	ENSMUSG00000031431	TSC22 domain family, member 3
Osbpl1a	5542	chr18	12927301	12927980	680	*	64.5793	-0.681296	0.215951	3.15486	0.00160573	0.0213973	1.67	Down	Intron (ENSMUST00000074352.10/64291, intron 4 of 27)	18	12898117	12941777	43661	2	64291	ENSMUST00000122175.7	13797	ENSMUSG00000044252	oxysterol binding protein-like 1A
Smad3	5551	chr9	63726413	63727105	693	*	64.1729	-0.671946	0.213171	3.15215	0.00162074	0.0215623	1.67	Down	Intron (ENSMUST00000034973.9/17127, intron 1 of 8)	9	63654799	63711969	57171	2	17127	ENSMUST00000154323.7	-14444	ENSMUSG00000032402	SMAD family member 3
Jdp2	5553	chr12	85612503	85612968	466	*	8.41161	-1.03121	0.327268	3.15097	0.00162727	0.0216375	1.66	Down	Intron (ENSMUST00000177587.8/81703, intron 2 of 3)	12	85602222	85608292	6071	1	81703	ENSMUST00000222689.1	10281	ENSMUSG00000034271	Jun dimerization protein 2
Tbc1d9	5558	chr8	83114885	83115663	779	*	17.235	-0.994412	0.31565	3.15036	0.00163069	0.0216635	1.66	Down	Distal Intergenic	8	83165352	83272422	107071	1	71310	ENSMUST00000034145.10	-49689	ENSMUSG00000031709	TBC1 domain family, member 9
Clip1	5564	chr5	123600317	123601053	737	*	50.6882	-0.74006	0.234961	3.14972	0.00163429	0.0216918	1.66	Down	Promoter (2-3kb)	5	123590069	123603719	13651	2	56430	ENSMUST00000154432.1	2666	ENSMUSG00000049550	CAP-GLY domain containing linker protein 1
B230311B06Rik	5604	chr7	118593595	118594514	920	*	52.2707	-0.756496	0.240797	3.14163	0.0016801	0.0221408	1.65	Down	Promoter (1-2kb)	7	118592516	118596837	4322	1	381914	ENSMUST00000207147.1	1079	ENSMUSG00000109284	RIKEN cDNA B230311B06 gene
Nfic	5610	chr10	81433797	81434460	664	*	83.7503	-0.64466	0.205311	3.13992	0.00168993	0.0222465	1.65	Down	Promoter (2-3kb)	10	81400953	81431005	30053	2	18029	ENSMUST00000117966.1	-2792	ENSMUSG00000055053	nuclear factor I/C
Pxk	5623	chr14	8125770	8126353	584	*	9.17928	-1.0293	0.32802	3.13791	0.0017016	0.0223484	1.65	Down	Intron (ENSMUST00000036682.8/218699, intron 3 of 17)	14	8135354	8140696	5343	1	218699	ENSMUST00000224462.1	-9001	ENSMUSG00000033885	PX domain containing serine/threonine kinase
Hs3st2	5633	chr7	121468945	121470124	1180	*	53.0589	-0.795976	0.253951	3.13437	0.00172223	0.0225822	1.65	Down	Exon (ENSMUST00000205739.1/75793, exon 6 of 6)	7	121392290	121501770	109481	1	195646	ENSMUST00000084628.4	76655	ENSMUSG00000046321	heparan sulfate (glucosamine) 3-O-sulfotransferase 2
Gtf2i	5641	chr5	134247666	134248307	642	*	14.541	-0.999941	0.319297	3.1317	0.00173797	0.0227534	1.64	Down	Promoter (2-3kb)	5	134240637	134244752	4116	2	14886	ENSMUST00000174003.7	-2914	ENSMUSG00000060261	general transcription factor II I
Myo1c	5644	chr11	75669729	75670314	586	*	36.1038	-0.818981	0.261549	3.13127	0.00174051	0.0227745	1.64	Down	Promoter (<=1kb)	11	75670276	75671727	1452	1	17913	ENSMUST00000155027.1	0	ENSMUSG00000017774	myosin IC
Gm15441	5646	chr3	96570655	96571238	584	*	40.5979	-0.814073	0.260106	3.12977	0.00174942	0.0228831	1.64	Down	Distal Intergenic	3	96555788	96566801	11014	2	100038464	ENSMUST00000107095.2	-3854	ENSMUSG00000074398	predicted gene 15441
Sema4d	5649	chr13	51800789	51801551	763	*	90.4265	-0.612384	0.1957	3.12919	0.00175286	0.0229121	1.64	Down	Distal Intergenic	13	51701246	51793747	92502	2	20354	ENSMUST00000021900.13	-7042	ENSMUSG00000021451	sema domain, immunoglobulin domain (Ig), transmembrane domain (TM) and short cytoplasmic domain, (semaphorin) 4D
Fmnl1	5657	chr11	103170762	103171386	625	*	78.1672	-0.644048	0.205901	3.12794	0.00176033	0.022981	1.64	Down	Promoter (<=1kb)	11	103171107	103198901	27795	1	57778	ENSMUST00000042286.11	0	ENSMUSG00000055805	formin-like 1
H2al2a	5662	chr2	17870406	17871052	647	*	34.1832	-0.837396	0.267799	3.12696	0.00176622	0.0230409	1.64	Down	Distal Intergenic	2	17996417	17996958	542	2	68231	ENSMUST00000105001.3	125906	ENSMUSG00000062651	H2A histone family member L2A
Gm12216	5664	chr11	53785837	53787049	1213	*	71.7305	-0.65954	0.210948	3.12655	0.00176869	0.0230616	1.64	Down	3' UTR	11	53783418	53795875	12458	2	622459	ENSMUST00000153206.7	8826	ENSMUSG00000081769	predicted gene 12216
Zfp608	5672	chr18	54907899	54908971	1073	*	46.3719	-0.764429	0.244585	3.12542	0.00177553	0.0231182	1.64	Down	Intron (ENSMUST00000064763.6/269023, intron 3 of 9)	18	54892481	54895562	3082	2	269023	ENSMUST00000237009.1	-12337	ENSMUSG00000052713	zinc finger protein 608
Jak1	5678	chr4	101159318	101159892	575	*	9.78651	-1.02441	0.327838	3.12475	0.00177954	0.0231459	1.64	Down	Intron (ENSMUST00000102781.9/16451, intron 17 of 24)	4	101154249	101155119	871	2	16451	ENSMUST00000151235.1	-4199	ENSMUSG00000028530	Janus kinase 1
Mamld1	5681	chrX	71038896	71039963	1068	*	47.2624	-0.758557	0.242814	3.12402	0.00178396	0.0231912	1.63	Down	Distal Intergenic	20	71050240	71154947	104708	1	333639	ENSMUST00000239162.1	-10277	ENSMUSG00000059401	mastermind-like domain containing 1
Nrip1	5686	chr16	76370043	76370680	638	*	47.4772	-0.744106	0.238216	3.12366	0.00178616	0.0231994	1.63	Down	Promoter (2-3kb)	16	76328283	76373037	44755	2	268903	ENSMUST00000141182.1	2357	ENSMUSG00000048490	nuclear receptor interacting protein 1
Nup210l	5688	chr3	90109427	90109992	566	*	19.7887	-0.945481	0.302742	3.12306	0.0017898	0.0232384	1.63	Down	Intron (ENSMUST00000029548.8/77595, intron 2 of 39)	3	90104134	90212048	107915	1	77595	ENSMUST00000200410.1	5293	ENSMUSG00000027939	nucleoporin 210-like
Stx2	5689	chr5	129005991	129006771	781	*	64.6269	-0.689835	0.220895	3.1229	0.00179077	0.023247	1.63	Down	Promoter (1-2kb)	5	128988908	129008423	19516	2	13852	ENSMUST00000141492.7	1652	ENSMUSG00000029428	syntaxin 2
Epg5	5692	chr18	78013944	78015311	1368	*	15.7361	-0.988022	0.316496	3.12175	0.00179781	0.0233219	1.63	Down	Exon (ENSMUST00000044622.6/100502841, exon 31 of 44)	18	78030189	78033230	3042	1	100502841	ENSMUST00000235433.1	-14878	ENSMUSG00000039840	ectopic P-granules 5 autophagy tethering factor
Reep3	5699	chr10	67035733	67036873	1141	*	57.5255	-0.699149	0.22406	3.12036	0.00180631	0.0233883	1.63	Down	Promoter (1-2kb)	10	67028926	67034632	5707	2	28193	ENSMUST00000218920.1	-1101	ENSMUSG00000019873	receptor accessory protein 3
Spen	5702	chr4	141511993	141512785	793	*	77.1969	-0.645743	0.206941	3.12042	0.00180594	0.0233883	1.63	Down	Intron (ENSMUST00000078886.9/56381, intron 3 of 14)	4	141495529	141516909	21381	2	56381	ENSMUST00000144500.1	4124	ENSMUSG00000040761	spen family transcription repressor
Mmp14	5708	chr14	54447882	54448458	577	*	26.1752	-0.892905	0.286311	3.11866	0.00181675	0.0235018	1.63	Down	Distal Intergenic	14	54438592	54440479	1888	1	17387	ENSMUST00000226710.1	9290	ENSMUSG00000000957	matrix metallopeptidase 14 (membrane-inserted)
Vps4b	5720	chr1	106817487	106818068	582	*	26.9814	-0.90879	0.291642	3.11612	0.00183248	0.0236596	1.63	Down	Distal Intergenic	1	106769430	106796728	27299	2	20479	ENSMUST00000094646.5	-20759	ENSMUSG00000009907	vacuolar protein sorting 4B
St3gal6	5721	chr16	58542896	58543976	1081	*	71.9055	-0.672551	0.215847	3.11588	0.00183399	0.023675	1.63	Down	Distal Intergenic	16	58469753	58524243	54491	2	54613	ENSMUST00000114358.8	-18653	ENSMUSG00000022747	ST3 beta-galactoside alpha-2,3-sialyltransferase 6
Fam72a	5727	chr1	131548258	131549515	1258	*	44.295	-0.768267	0.246671	3.11454	0.0018423	0.0237573	1.62	Down	Distal Intergenic	1	131527903	131539872	11970	1	108900	ENSMUST00000068613.4	20355	ENSMUSG00000055184	family with sequence similarity 72, member A
Aftph	5729	chr11	20733426	20734038	613	*	30.0118	-0.880619	0.282774	3.11421	0.00184437	0.0237757	1.62	Down	Intron (ENSMUST00000035350.11/216549, intron 1 of 8)	11	20685084	20727607	42524	2	216549	ENSMUST00000146722.8	-5819	ENSMUSG00000049659	aftiphilin
Susd3	5739	chr13	49247838	49248500	663	*	83.1866	-0.604546	0.194237	3.11242	0.00185563	0.0238751	1.62	Down	Promoter (<=1kb)	13	49230690	49248294	17605	2	66329	ENSMUST00000058196.12	0	ENSMUSG00000021384	sushi domain containing 3
Lix1	5743	chr17	17391749	17392320	572	*	39.2401	-0.792422	0.254674	3.11152	0.00186129	0.0239313	1.62	Down	Exon (ENSMUST00000181390.2/ENSMUST00000181390.2, exon 4 of 5)	17	17402672	17459387	56716	1	66643	ENSMUST00000115576.2	-10352	ENSMUSG00000047786	limb and CNS expressed 1
Tmem255b	5744	chr8	13472066	13472690	625	*	20.6613	-0.948661	0.304882	3.11157	0.00186097	0.0239313	1.62	Down	Intron (ENSMUST00000033828.6/14456, intron 10 of 14)	8	13455478	13468443	12966	1	272465	ENSMUST00000209950.1	16588	ENSMUSG00000038457	transmembrane protein 255B
Rybp	5755	chr6	100192591	100193231	641	*	38.2406	-0.794435	0.255527	3.109	0.00187722	0.0240901	1.62	Down	Distal Intergenic	6	100232011	100233131	1121	2	56353	ENSMUST00000203410.1	39900	ENSMUSG00000072872	RING1 and YY1 binding protein
Sft2d2	5769	chr1	165186848	165188041	1194	*	67.4871	-0.677832	0.218141	3.10731	0.00188801	0.0241697	1.62	Down	Exon (ENSMUST00000043338.9/108735, exon 3 of 8)	1	165179238	165194317	15080	2	108735	ENSMUST00000192565.1	6276	ENSMUSG00000040848	SFT2 domain containing 2
Scube1	5770	chr15	83724378	83725408	1031	*	115.368	-0.586404	0.188724	3.10721	0.00188864	0.0241736	1.62	Down	Promoter (<=1kb)	15	83604999	83725021	120023	2	64706	ENSMUST00000144773.1	0	ENSMUSG00000016763	signal peptide, CUB domain, EGF-like 1
Ccdc93	5783	chr1	121446622	121447147	526	*	13.2599	-1.00054	0.322306	3.10433	0.00190711	0.0243437	1.61	Down	Intron (ENSMUST00000036025.15/70829, intron 5 of 23)	1	121431110	121501588	70479	1	70829	ENSMUST00000112621.1	15512	ENSMUSG00000026339	coiled-coil domain containing 93
Efhd2	5788	chr4	141897651	141898318	668	*	19.8953	-0.95862	0.308799	3.10435	0.00190699	0.0243437	1.61	Down	Intron (ENSMUST00000105780.7/329977, intron 31 of 32)	4	141858142	141874920	16779	2	27984	ENSMUST00000036854.3	-22731	ENSMUSG00000040659	EF hand domain containing 2
Osbpl1a	5791	chr18	12795803	12796456	654	*	24.7193	-0.909142	0.292964	3.10326	0.00191405	0.02441	1.61	Down	Intron (ENSMUST00000121808.7/64291, intron 3 of 13)	18	12755331	12819598	64268	2	64291	ENSMUST00000234428.1	23142	ENSMUSG00000044252	oxysterol binding protein-like 1A
Ednrb	5809	chr14	103825816	103827102	1287	*	61.681	-0.678064	0.218697	3.10048	0.00193209	0.0245638	1.61	Down	Intron (ENSMUST00000022718.10/13618, intron 2 of 7)	14	103814728	103843695	28968	2	13618	ENSMUST00000227824.1	16593	ENSMUSG00000022122	endothelin receptor type B
Ralgps2	5812	chr1	157019252	157020396	1145	*	94.8201	-0.593348	0.191427	3.0996	0.00193781	0.0246239	1.61	Down	Intron (ENSMUST00000190681.1/ENSMUST00000190681.1, intron 2 of 2)	1	156813081	156939626	126546	2	78255	ENSMUST00000185198.6	-79626	ENSMUSG00000026594	Ral GEF with PH domain and SH3 binding motif 2
Gp9	5814	chr6	87789007	87789705	699	*	43.7787	-0.766504	0.247314	3.09931	0.0019397	0.0246395	1.61	Down	3' UTR	6	87778072	87779768	1697	1	54368	ENSMUST00000032133.4	10935	ENSMUSG00000030054	glycoprotein 9 platelet
Ankrd2	5817	chr19	42035180	42035922	743	*	46.0178	-0.79021	0.255027	3.09853	0.00194484	0.0246812	1.61	Down	Promoter (<=1kb)	19	42036000	42045110	9111	1	56642	ENSMUST00000238137.1	-78	ENSMUSG00000025172	ankyrin repeat domain 2
Fchsd2	5822	chr7	101072040	101072882	843	*	36.7154	-0.80138	0.258686	3.09789	0.00194906	0.0247243	1.61	Down	Distal Intergenic	7	101092863	101196903	104041	1	207278	ENSMUST00000208439.1	-19981	ENSMUSG00000030691	FCH and double SH3 domains 2
Gpa33	5835	chr1	166172933	166173485	553	*	15.8613	-0.980189	0.316689	3.09512	0.00196733	0.0249	1.6	Down	Distal Intergenic	1	166130467	166166509	36043	1	59290	ENSMUST00000166860.1	42466	ENSMUSG00000000544	glycoprotein A33 transmembrane
Cdc14a	5839	chr3	116450367	116451281	915	*	63.8348	-0.692049	0.223643	3.09443	0.00197189	0.0249412	1.6	Down	Distal Intergenic	3	116293524	116428745	135222	2	229776	ENSMUST00000239145.1	-21622	ENSMUSG00000033502	CDC14 cell division cycle 14A
Atp2b1	5843	chr10	98781729	98782536	808	*	41.18	-0.81766	0.264326	3.09337	0.00197896	0.0250135	1.6	Down	Distal Intergenic	10	98914406	98987122	72717	1	67972	ENSMUST00000219557.1	-131870	ENSMUSG00000019943	ATPase, Ca++ transporting, plasma membrane 1
Tnfrsf1b	5844	chr4	145242697	145243186	490	*	50.1903	-0.728418	0.235491	3.09319	0.00198017	0.0250202	1.6	Down	Intron (ENSMUST00000030336.10/21938, intron 1 of 9)	4	145213463	145246870	33408	2	21938	ENSMUST00000030336.10	3684	ENSMUSG00000028599	tumor necrosis factor receptor superfamily, member 1b
Lmo2	5847	chr2	103902818	103903595	778	*	52.4088	-0.742124	0.239934	3.09303	0.00198121	0.0250205	1.6	Down	Distal Intergenic	2	103957986	103981050	23065	1	16909	ENSMUST00000156813.7	-54391	ENSMUSG00000032698	LIM domain only 2
Nfkbil1	5856	chr17	35222202	35222681	480	*	29.9822	-0.855917	0.276851	3.09162	0.00199071	0.0250933	1.6	Down	Promoter (<=1kb)	17	35220836	35221657	822	2	18038	ENSMUST00000176748.1	-545	ENSMUSG00000042419	nuclear factor of kappa light polypeptide gene enhancer in B cells inhibitor like 1
A530064D06Rik	5857	chr17	48187178	48187776	599	*	15.2433	-0.980003	0.316985	3.09164	0.00199057	0.0250933	1.6	Down	Distal Intergenic	17	48165073	48167275	2203	2	328830	ENSMUST00000233815.1	-19903	ENSMUSG00000043939	RIKEN cDNA A530064D06 gene
Slc12a8	5864	chr16	33529404	33531748	2345	*	103.505	-0.605948	0.196065	3.09055	0.00199783	0.0251617	1.6	Down	Intron (ENSMUST00000121925.7/171286, intron 2 of 13)	16	33518536	33663408	144873	1	171286	ENSMUST00000119173.7	10868	ENSMUSG00000035506	solute carrier family 12 (potassium/chloride transporters), member 8
Sh3pxd2a	5867	chr19	47316497	47317169	673	*	68.1919	-0.750173	0.242747	3.09035	0.00199919	0.0251697	1.6	Down	Promoter (1-2kb)	19	47266913	47314751	47839	2	14218	ENSMUST00000237796.1	-1746	ENSMUSG00000053617	SH3 and PX domains 2A
Arhgap27	5871	chr11	103373782	103375332	1551	*	61.1245	-0.688675	0.222882	3.08987	0.00200244	0.0251897	1.6	Down	3' UTR	11	103331498	103363692	32195	2	544817	ENSMUST00000116102.8	-10090	ENSMUSG00000034255	Rho GTPase activating protein 27
Slc1a4	5877	chr11	20403320	20404006	687	*	45.153	-0.789223	0.25559	3.08785	0.00201611	0.0253357	1.6	Down	Distal Intergenic	11	20302180	20332713	30534	2	55963	ENSMUST00000109594.7	-70607	ENSMUSG00000020142	solute carrier family 1 (glutamate/neutral amino acid transporter), member 4
Bcl9l	5884	chr9	44510940	44511415	476	*	30.8872	-0.853549	0.276499	3.08699	0.00202197	0.0253867	1.6	Down	3' UTR	9	44499272	44500988	1717	1	80288	ENSMUST00000218913.1	11668	ENSMUSG00000063382	B cell CLL/lymphoma 9-like
4930556N09Rik	5887	chr10	96900773	96901723	951	*	17.1616	-0.963787	0.312269	3.0864	0.00202594	0.0254161	1.59	Down	Distal Intergenic	10	97035768	97061059	25292	1	75301	ENSMUST00000219466.1	-134045	ENSMUSG00000111924	RIKEN cDNA 4930556N09 gene
Hecw2	5893	chr1	53837977	53839059	1083	*	25.4556	-0.925821	0.300081	3.08524	0.00203389	0.0254875	1.59	Down	Promoter (2-3kb)	1	53832692	53841171	8480	2	329152	ENSMUST00000150677.7	2112	ENSMUSG00000042807	HECT, C2 and WW domain containing E3 ubiquitin protein ligase 2
Nfatc2	5896	chr2	168532348	168533117	770	*	20.1316	-0.956928	0.310196	3.08492	0.00203608	0.0255067	1.59	Down	Intron (ENSMUST00000074618.9/18019, intron 5 of 9)	2	168476413	168552276	75864	2	18019	ENSMUST00000151292.7	19159	ENSMUSG00000027544	nuclear factor of activated T cells, cytoplasmic, calcineurin dependent 2
Plekho1	5914	chr3	95995529	95996502	974	*	75.6975	-0.64685	0.209944	3.08106	0.00206267	0.0257544	1.59	Down	Promoter (<=1kb)	3	95988429	95996001	7573	2	67220	ENSMUST00000015889.9	0	ENSMUSG00000015745	pleckstrin homology domain containing, family O member 1
Tbc1d1	5917	chr5	64341767	64342715	949	*	53.834	-0.702557	0.228052	3.08068	0.00206526	0.025778	1.59	Down	Intron (ENSMUST00000043893.12/57915, intron 20 of 21)	5	64298530	64351481	52952	1	57915	ENSMUST00000140960.2	43237	ENSMUSG00000029174	TBC1 domain family, member 1
Camk2n1	5937	chr4	138492815	138493994	1180	*	64.9962	-0.677719	0.220172	3.07814	0.00208298	0.0259089	1.59	Down	Distal Intergenic	4	138454314	138460123	5810	1	66259	ENSMUST00000050918.3	38501	ENSMUSG00000046447	calcium/calmodulin-dependent protein kinase II inhibitor 1
Ifngr1	5944	chr10	19547884	19548525	642	*	33.6573	-0.833555	0.270884	3.07717	0.00208977	0.0259526	1.59	Down	Distal Intergenic	10	19591949	19610229	18281	1	15979	ENSMUST00000020188.12	-43424	ENSMUSG00000020009	interferon gamma receptor 1
Myh9	5945	chr15	77764145	77764971	827	*	71.0547	-0.665794	0.216365	3.07719	0.00208965	0.0259526	1.59	Down	Promoter (2-3kb)	15	77765328	77767190	1863	2	17886	ENSMUST00000139729.1	2219	ENSMUSG00000022443	myosin, heavy polypeptide 9, non-muscle
Smpd3	5950	chr8	106315717	106316337	621	*	14.5523	-0.987821	0.321108	3.07629	0.00209597	0.0260164	1.58	Down	Intron (ENSMUST00000067512.7/58994, intron 1 of 8)	8	106252548	106337988	85441	2	58994	ENSMUST00000067512.7	21651	ENSMUSG00000031906	sphingomyelin phosphodiesterase 3, neutral
Tnfsf13	5954	chr11	69689290	69690084	795	*	40.113	-0.793475	0.258018	3.07527	0.00210311	0.0260831	1.58	Down	Intron (ENSMUST00000144033.1/ENSMUST00000144033.1, intron 4 of 4)	11	69682932	69685784	2853	2	69583	ENSMUST00000108648.2	-3506	ENSMUSG00000089669	tumor necrosis factor (ligand) superfamily, member 13
Cttnbp2nl	5959	chr3	105049852	105050179	328	*	74.5127	-0.620794	0.201887	3.07496	0.0021053	0.0260973	1.58	Down	Promoter (2-3kb)	3	105006095	105052925	46831	2	80281	ENSMUST00000199002.1	2746	ENSMUSG00000062127	CTTNBP2 N-terminal like
Rybp	5968	chr6	100210454	100211840	1387	*	16.1517	-0.965172	0.313989	3.0739	0.00211278	0.0261461	1.58	Down	Distal Intergenic	6	100232011	100233131	1121	2	56353	ENSMUST00000203410.1	21291	ENSMUSG00000072872	RING1 and YY1 binding protein
Gse1	5984	chr8	120575727	120576562	836	*	21.5526	-0.932262	0.303547	3.07123	0.00213181	0.0263126	1.58	Down	Exon (ENSMUST00000034279.15/382034, exon 14 of 16)	8	120571329	120575210	3882	1	382034	ENSMUST00000141113.1	4398	ENSMUSG00000031822	genetic suppressor element 1, coiled-coil protein
Mtus1	5989	chr8	41001770	41002337	568	*	20.3763	-0.932316	0.303691	3.06995	0.00214096	0.0264061	1.58	Down	Promoter (1-2kb)	8	40998770	41000205	1436	2	102103	ENSMUST00000135194.1	-1565	ENSMUSG00000045636	mitochondrial tumor suppressor 1
Galnt6	5994	chr15	100721828	100722369	542	*	8.58418	-1.00495	0.327458	3.06895	0.00214812	0.0264682	1.58	Down	Promoter (1-2kb)	15	100692864	100720477	27614	2	207839	ENSMUST00000161514.1	-1351	ENSMUSG00000037280	polypeptide N-acetylgalactosaminyltransferase 6
Gm572	6005	chr4	148674899	148675610	712	*	20.8066	-0.934813	0.304757	3.0674	0.00215931	0.0265573	1.58	Down	Distal Intergenic	4	148643317	148671572	28256	1	230909	ENSMUST00000105698.2	31582	ENSMUSG00000070577	predicted gene 572
Bmf	6015	chr2	118545218	118545908	691	*	87.6105	-0.597101	0.19483	3.06472	0.00217872	0.0267515	1.57	Down	Promoter (<=1kb)	2	118532055	118545316	13262	2	171543	ENSMUST00000154521.1	0	ENSMUSG00000040093	BCL2 modifying factor
Cep85	6016	chr4	134149314	134149865	552	*	7.12624	-0.998028	0.325694	3.06432	0.00218169	0.0267791	1.57	Down	Intron (ENSMUST00000040271.11/70012, intron 7 of 13)	4	134152245	134154483	2239	2	70012	ENSMUST00000141992.1	4618	ENSMUSG00000037443	centrosomal protein 85
Ssbp3	6018	chr4	106875413	106876287	875	*	76.8681	-0.613256	0.200143	3.06409	0.00218333	0.0267948	1.57	Down	Distal Intergenic	4	106910701	107031069	120369	1	72475	ENSMUST00000150915.7	-34414	ENSMUSG00000061887	single-stranded DNA binding protein 3
Notch2	6031	chr3	98051648	98052248	601	*	41.1447	-0.765324	0.249912	3.06237	0.00219592	0.0268829	1.57	Down	Intron (ENSMUST00000198324.1/18129, intron 2 of 7)	3	98013538	98150361	136824	1	18129	ENSMUST00000079812.7	38110	ENSMUSG00000027878	notch 2
Etv5	6040	chr16	22471616	22472322	707	*	11.1804	-1.00144	0.32727	3.05999	0.00221342	0.0270563	1.57	Down	Intron (ENSMUST00000089925.9/110197, intron 24 of 24)	16	22381309	22439719	58411	2	104156	ENSMUST00000079601.12	-31897	ENSMUSG00000013089	ets variant 5
Gm9530	6047	chr1	155086803	155087393	591	*	67.4842	-0.649978	0.21249	3.05887	0.00222175	0.0271357	1.57	Down	Distal Intergenic	1	155063447	155083266	19820	2	671336	ENSMUST00000181160.2	-3537	ENSMUSG00000096950	predicted gene 9530
E2f4	6056	chr8	105303270	105305129	1860	*	79.0008	-0.613675	0.20074	3.05706	0.0022352	0.0272595	1.56	Down	Promoter (<=1kb)	8	105303925	105305370	1446	1	104394	ENSMUST00000212572.1	0	ENSMUSG00000014859	E2F transcription factor 4
Celf4	6067	chr18	25545770	25546317	548	*	15.3589	-0.965317	0.315915	3.05563	0.00224592	0.0273405	1.56	Down	Intron (ENSMUST00000115816.2/108013, intron 2 of 12)	18	25487268	25501239	13972	2	108013	ENSMUST00000226091.1	-44531	ENSMUSG00000024268	CUGBP, Elav-like family member 4
Ston2	6069	chr12	91710388	91712662	2275	*	55.5682	-0.701916	0.229724	3.05548	0.00224698	0.0273444	1.56	Down	Promoter (1-2kb)	12	91703413	91713974	10562	2	108800	ENSMUST00000111609.2	1312	ENSMUSG00000020961	stonin 2
Itsn1	6071	chr16	91904818	91905954	1137	*	27.2298	-0.887591	0.290551	3.05485	0.00225171	0.027393	1.56	Down	Promoter (<=1kb)	16	91904071	91912336	8266	1	16443	ENSMUST00000231735.1	747	ENSMUSG00000022957	intersectin 1 (SH3 domain protein 1A)
Atp5po	6072	chr16	91916371	91918352	1982	*	87.1389	-0.603598	0.197595	3.05473	0.00225263	0.0273996	1.56	Down	3' UTR	16	91925219	91926684	1466	2	28080	ENSMUST00000150642.7	8332	ENSMUSG00000022956	ATP synthase peripheral stalk subunit OSCP
Rab3il1	6075	chr19	10034633	10035238	606	*	41.9899	-0.758483	0.248332	3.05431	0.00225581	0.0274248	1.56	Down	Promoter (2-3kb)	19	10031670	10033810	2141	1	74760	ENSMUST00000129882.1	2963	ENSMUSG00000024663	RAB3A interacting protein (rabin3)-like 1
Fdxr	6076	chr11	115285063	115285864	802	*	50.566	-0.743161	0.243331	3.05411	0.00225728	0.0274382	1.56	Down	Exon (ENSMUST00000056153.7/328035, exon 4 of 6)	11	115268024	115277050	9027	2	14149	ENSMUST00000021078.2	-8013	ENSMUSG00000018861	ferredoxin reductase
Mrc1	6077	chr2	14341569	14342204	636	*	16.0715	-0.956446	0.313192	3.05386	0.00225917	0.0274566	1.56	Down	Distal Intergenic	2	14328561	14331927	3367	1	17533	ENSMUST00000146168.2	13008	ENSMUSG00000026712	mannose receptor, C type 1
Card11	6078	chr5	141080198	141081492	1295	*	104.89	-0.590123	0.193267	3.05341	0.00226258	0.0274891	1.56	Down	Exon (ENSMUST00000175603.1/ENSMUST00000175603.1, exon 1 of 1)	5	140872990	141000582	127593	2	108723	ENSMUST00000085786.6	-79616	ENSMUSG00000036526	caspase recruitment domain family, member 11
Ppp4r1	6083	chr17	65827404	65828294	891	*	77.379	-0.653433	0.214031	3.05298	0.00226581	0.0275101	1.56	Down	Promoter (<=1kb)	17	65828948	65833075	4128	1	70351	ENSMUST00000182940.1	-654	ENSMUSG00000061950	protein phosphatase 4, regulatory subunit 1
Ankdd1b	6092	chr13	96431602	96432281	680	*	19.5621	-0.931279	0.305182	3.05156	0.00227657	0.0276001	1.56	Down	Intron (ENSMUST00000181276.7/271144, intron 3 of 7)	13	96417095	96435952	18858	2	271144	ENSMUST00000181761.1	3671	ENSMUSG00000047117	ankyrin repeat and death domain containing 1B
Rapgef1	6097	chr2	29704725	29705429	705	*	18.9172	-0.954378	0.312822	3.05086	0.00228184	0.0276413	1.56	Down	Promoter (2-3kb)	2	29702482	29740363	37882	1	107746	ENSMUST00000147488.1	2243	ENSMUSG00000039844	Rap guanine nucleotide exchange factor (GEF) 1
Sema6d	6103	chr2	124575810	124576612	803	*	17.715	-0.939677	0.308077	3.05014	0.00228736	0.0276809	1.56	Down	Intron (ENSMUST00000103241.7/214968, intron 5 of 20)	2	124610106	124662885	52780	1	214968	ENSMUST00000132088.1	-33494	ENSMUSG00000027200	sema domain, transmembrane domain (TM), and cytoplasmic domain, (semaphorin) 6D
Sp2	6104	chr11	96992709	96993464	756	*	38.0921	-0.843816	0.276668	3.04992	0.00228904	0.0276966	1.56	Down	Distal Intergenic	11	96954219	96982959	28741	2	78912	ENSMUST00000062652.6	-9750	ENSMUSG00000018678	Sp2 transcription factor
Carlr	6105	chr2	18815900	18816571	672	*	64.1221	-0.67737	0.222105	3.04978	0.00229013	0.0277053	1.56	Down	Distal Intergenic	2	18799245	18801818	2574	2	66774	ENSMUST00000181515.1	-14082	ENSMUSG00000097638	cardiac and apoptosis-related long non-coding RNA
Mavs	6112	chr2	131222381	131223554	1174	*	57.345	-0.673714	0.220953	3.04913	0.00229502	0.0277275	1.56	Down	Distal Intergenic	2	131234063	131248022	13960	1	228607	ENSMUST00000130597.7	-10509	ENSMUSG00000037523	mitochondrial antiviral signaling protein
Gm15910	6131	chr10	120857354	120858207	854	*	45.0297	-0.783473	0.257194	3.04623	0.0023173	0.0279153	1.55	Down	Promoter (<=1kb)	10	120857629	120863326	5698	1	100504616	ENSMUST00000127564.1	0	ENSMUSG00000087480	predicted gene 15910
Sqor	6135	chr2	122780187	122780991	805	*	63.6902	-0.651019	0.213773	3.04537	0.00232392	0.0279768	1.55	Down	Promoter (1-2kb)	2	122781999	122809553	27555	1	59010	ENSMUST00000110506.8	-1008	ENSMUSG00000005803	sulfide quinone oxidoreductase
Gm35135	6141	chr12	52390099	52390823	725	*	19.8365	-0.953855	0.313384	3.04373	0.00233666	0.0280981	1.55	Down	Distal Intergenic	12	52475739	52480609	4871	2	102638611	ENSMUST00000219885.1	89786	ENSMUSG00000111982	predicted gene, 35135
Siglech	6143	chr7	55779153	55779485	333	*	19.261	-0.952172	0.312839	3.04365	0.00233729	0.0281011	1.55	Down	Downstream (<=300bp)	7	55768261	55778925	10665	1	233274	ENSMUST00000154933.1	10892	ENSMUSG00000051504	sialic acid binding Ig-like lectin H
Etv1	6147	chr12	39038569	39040333	1765	*	61.6534	-0.672778	0.221126	3.0425	0.00234619	0.0281897	1.55	Down	Distal Intergenic	12	38837398	38865716	28319	1	14009	ENSMUST00000161591.1	201171	ENSMUSG00000004151	ets variant 1
Exog	6148	chr9	119438522	119439130	609	*	45.4304	-0.757622	0.249044	3.04213	0.00234914	0.0282206	1.55	Down	Distal Intergenic	9	119444943	119465517	20575	1	208194	ENSMUST00000035094.13	-5813	ENSMUSG00000042787	exo/endonuclease G
Slc36a2	6155	chr11	55176747	55177551	805	*	47.7744	-0.749904	0.246583	3.04118	0.00235651	0.0282769	1.55	Down	Intron (ENSMUST00000039305.5/246049, intron 4 of 9)	11	55158470	55185077	26608	2	246049	ENSMUST00000039305.5	7526	ENSMUSG00000020264	solute carrier family 36 (proton/amino acid symporter), member 2
Myo1b	6158	chr1	51919380	51919955	576	*	29.3733	-0.853759	0.280816	3.04028	0.00236356	0.0283478	1.55	Down	Distal Intergenic	1	51749765	51916071	166307	2	17912	ENSMUST00000046390.13	-3309	ENSMUSG00000018417	myosin IB
N4bp1	6161	chr8	86843837	86844398	562	*	14.5917	-0.97709	0.321406	3.04005	0.00236536	0.0283509	1.55	Down	3' UTR	8	86844319	86852420	8102	2	80750	ENSMUST00000210029.1	8022	ENSMUSG00000031652	NEDD4 binding protein 1
Mir5130	6169	chr14	102922312	102923053	742	*	65.4468	-0.6435	0.211745	3.03904	0.00237336	0.0284124	1.55	Down	Distal Intergenic	14	102982549	102982632	84	2	100628599	ENSMUST00000175160.1	59579	ENSMUSG00000092901	microRNA 5130
Irf2	6179	chr8	46850367	46851095	729	*	69.2442	-0.653539	0.215224	3.03655	0.00239304	0.0286045	1.54	Down	Distal Intergenic	8	46807230	46818971	11742	1	16363	ENSMUST00000210334.1	43137	ENSMUSG00000031627	interferon regulatory factor 2
Btg3	6183	chr17	50737119	50737549	431	*	31.9989	-0.825003	0.271748	3.03591	0.00239808	0.0286445	1.54	Down	Intron (ENSMUST00000024717.9/72238, intron 21 of 21)	17	50698688	50699443	756	1	12228	ENSMUST00000061681.8	38431	ENSMUSG00000022863	BTG anti-proliferation factor 3
C1qtnf7	6184	chr5	43391530	43392532	1003	*	75.3202	-0.617046	0.203251	3.03588	0.00239838	0.0286445	1.54	Down	Distal Intergenic	5	43515538	43618803	103266	1	109323	ENSMUST00000076939.9	-123006	ENSMUSG00000061535	C1q and tumor necrosis factor related protein 7
Ccl9	6192	chr11	83565455	83566063	609	*	43.4043	-0.770616	0.25401	3.0338	0.00241495	0.0288052	1.54	Down	Distal Intergenic	11	83575318	83577142	1825	2	20308	ENSMUST00000136131.1	11079	ENSMUSG00000019122	C-C motif chemokine ligand 9
Mir30a	6198	chr1	23204271	23204741	471	*	9.54026	-0.992792	0.327508	3.03135	0.00243464	0.0290119	1.54	Down	Intron (ENSMUST00000191045.1/ENSMUST00000191045.1, intron 2 of 3)	1	23272269	23272339	71	1	387225	ENSMUST00000083471.3	-67528	ENSMUSG00000065405	microRNA 30a
Bmf	6199	chr2	118519654	118520705	1052	*	60.4788	-0.708565	0.233752	3.03127	0.0024353	0.0290152	1.54	Down	Distal Intergenic	2	118531974	118544587	12614	2	171543	ENSMUST00000143583.1	23882	ENSMUSG00000040093	BCL2 modifying factor
Mir6353	6211	chr1	84198776	84199474	699	*	50.1124	-0.723748	0.238989	3.02838	0.0024587	0.0292374	1.53	Down	Intron (ENSMUST00000168574.8/98496, intron 1 of 2)	1	84218849	84218961	113	2	102465181	ENSMUST00000183596.1	19487	ENSMUSG00000098851	microRNA 6353
Hic1	6216	chr11	75170250	75170956	707	*	91.5891	-0.600819	0.198444	3.02766	0.00246457	0.0292837	1.53	Down	Promoter (<=1kb)	11	75164565	75169519	4955	2	15248	ENSMUST00000055619.4	-731	ENSMUSG00000043099	hypermethylated in cancer 1
Rab37	6222	chr11	115157908	115158367	460	*	31.8299	-0.842421	0.278324	3.02677	0.00247186	0.0293362	1.53	Down	Exon (ENSMUST00000067754.10/58222, exon 3 of 9)	11	115154203	115157549	3347	1	58222	ENSMUST00000156383.1	3705	ENSMUSG00000020732	RAB37, member RAS oncogene family
Trio	6223	chr15	27854992	27855302	311	*	29.2444	-0.862894	0.285083	3.02682	0.00247143	0.0293362	1.53	Down	Exon (ENSMUST00000090247.6/223435, exon 13 of 57)	15	27746900	27841741	94842	2	223435	ENSMUST00000226644.1	-13251	ENSMUSG00000022263	triple functional domain (PTPRF interacting)
Tlr7	6229	chrX	167318624	167319763	1140	*	40.2812	-0.797771	0.263612	3.02631	0.00247556	0.0293566	1.53	Down	Intron (ENSMUST00000112161.7/170743, intron 2 of 4)	20	167317680	167330443	12764	2	170743	ENSMUST00000149507.1	10680	ENSMUSG00000044583	toll-like receptor 7
Apobec2	6237	chr17	48428003	48428610	608	*	42.0857	-0.75364	0.249161	3.02471	0.00248871	0.029471	1.53	Down	Intron (ENSMUST00000046549.4/11811, intron 1 of 2)	17	48431503	48432618	1116	2	11811	ENSMUST00000233707.1	4008	ENSMUSG00000040694	apolipoprotein B mRNA editing enzyme, catalytic polypeptide 2
Tspan18	6240	chr2	93359818	93360356	539	*	8.18487	-0.989069	0.327049	3.02422	0.00249271	0.0295055	1.53	Down	Distal Intergenic	2	93311263	93334505	23243	2	241556	ENSMUST00000152141.1	-25313	ENSMUSG00000027217	tetraspanin 18
Pparg	6245	chr6	115479656	115481259	1604	*	52.6841	-0.707682	0.234118	3.02275	0.00250487	0.0296244	1.53	Down	Intron (ENSMUST00000171644.7/19016, intron 7 of 7)	6	115439975	115463598	23624	1	19016	ENSMUST00000203896.1	39681	ENSMUSG00000000440	peroxisome proliferator activated receptor gamma
Sh3glb1	6265	chr3	144689131	144689760	630	*	31.8268	-0.836062	0.276836	3.02006	0.00252723	0.0297935	1.53	Down	3' UTR	3	144684895	144697467	12573	2	54673	ENSMUST00000199350.4	7707	ENSMUSG00000037062	SH3-domain GRB2-like B1 (endophilin)
Atp8a2	6267	chr14	60148063	60148777	715	*	90.6212	-0.619464	0.205136	3.01977	0.0025297	0.0298113	1.53	Down	Intron (ENSMUST00000131670.2/50769, intron 1 of 6)	14	60042441	60197179	154739	2	50769	ENSMUST00000131670.2	48402	ENSMUSG00000021983	ATPase, aminophospholipid transporter-like, class I, type 8A, member 2
Gm38414	6273	chr8	36134598	36135201	604	*	34.2707	-0.833922	0.276193	3.01934	0.00253323	0.0298339	1.53	Down	Intron (ENSMUST00000110492.1/244418, intron 4 of 5)	8	36156010	36161034	5025	1	330738	ENSMUST00000209819.1	-20809	ENSMUSG00000109704	predicted gene, 38414
Gm16675	6282	chr8	46732374	46733740	1367	*	26.2577	-0.88791	0.294288	3.01715	0.00255166	0.0300001	1.52	Down	Intron (ENSMUST00000208508.2/100503498, intron 2 of 4)	8	46668808	46739508	70701	2	100503498	ENSMUST00000208508.2	5768	ENSMUSG00000097534	predicted gene, 16675
Tab2	6285	chr10	8007167	8007820	654	*	22.0647	-0.88139	0.292223	3.01615	0.00256005	0.0300844	1.52	Down	Intron (ENSMUST00000218165.1/ENSMUST00000218165.1, intron 1 of 1)	10	7905653	7956230	50578	2	68652	ENSMUST00000146444.7	-50937	ENSMUSG00000015755	TGF-beta activated kinase 1/MAP3K7 binding protein 2
Col25a1	6296	chr3	130273660	130274454	795	*	34.105	-0.789949	0.262045	3.01455	0.00257357	0.0301857	1.52	Down	Intron (ENSMUST00000143830.2/77018, intron 2 of 19)	3	130181484	130595102	413619	1	77018	ENSMUST00000238846.1	92176	ENSMUSG00000058897	collagen, type XXV, alpha 1
Ankrd44	6300	chr1	54912162	54913056	895	*	90.5732	-0.585661	0.194325	3.01382	0.00257977	0.0302441	1.52	Down	Intron (ENSMUST00000179030.7/329154, intron 1 of 27)	1	54735302	54926354	191053	2	329154	ENSMUST00000178935.7	13298	ENSMUSG00000052331	ankyrin repeat domain 44
Phf24	6306	chr4	42900746	42901428	683	*	38.567	-0.806436	0.267684	3.01264	0.00258983	0.0303332	1.52	Down	Distal Intergenic	4	42916660	42937900	21241	1	230085	ENSMUST00000151824.1	-15232	ENSMUSG00000036062	PHD finger protein 24
Dcaf5	6311	chr12	80325640	80326616	977	*	38.0022	-0.785835	0.26091	3.0119	0.00259616	0.0303784	1.52	Down	Distal Intergenic	12	80366592	80376692	10101	2	320808	ENSMUST00000218728.1	50076	ENSMUSG00000049106	DDB1 and CUL4 associated factor 5
Bbs9	6314	chr9	22811204	22811664	461	*	31.3821	-0.834018	0.276927	3.01169	0.00259794	0.0303897	1.52	Down	Intron (ENSMUST00000039798.15/319845, intron 19 of 21)	9	22678750	22888274	209525	1	319845	ENSMUST00000124076.1	132454	ENSMUSG00000035919	Bardet-Biedl syndrome 9
Fscn1	6320	chr5	143017152	143018032	881	*	76.8403	-0.628819	0.208878	3.01046	0.00260852	0.0304845	1.52	Down	Intron (ENSMUST00000053498.12/108086, intron 14 of 16)	5	142970085	142971989	1905	1	14086	ENSMUST00000135293.1	47067	ENSMUSG00000029581	fascin actin-bundling protein 1
Socs3	6323	chr11	117955639	117956073	435	*	29.3515	-0.859696	0.285636	3.00976	0.00261452	0.0305401	1.52	Down	Distal Intergenic	11	117966079	117969186	3108	2	12702	ENSMUST00000054002.3	13113	ENSMUSG00000053113	suppressor of cytokine signaling 3
Usp6nl	6330	chr2	6444617	6445341	725	*	40.2263	-0.763215	0.253621	3.00927	0.00261878	0.0305596	1.51	Down	3' UTR	2	6420922	6424835	3914	1	98910	ENSMUST00000150515.1	23695	ENSMUSG00000039046	USP6 N-terminal like
Cib1	6340	chr7	80225499	80225925	427	*	8.93418	-0.984508	0.327285	3.00811	0.00262878	0.0306243	1.51	Down	3' UTR	7	80227832	80230360	2529	2	23991	ENSMUST00000206211.1	4435	ENSMUSG00000030538	calcium and integrin binding 1
Slc29a1	6345	chr17	45594949	45595873	925	*	80.4512	-0.602833	0.200465	3.00718	0.00263684	0.030698	1.51	Down	Promoter (<=1kb)	17	45585203	45595570	10368	2	63959	ENSMUST00000064889.12	0	ENSMUSG00000023942	solute carrier family 29 (nucleoside transporters), member 1
Ank2	6347	chr3	127018944	127019488	545	*	21.6109	-0.913116	0.303664	3.007	0.00263842	0.030698	1.51	Down	Intron (ENSMUST00000182078.8/109676, intron 15 of 45)	3	127015303	127024248	8946	2	109676	ENSMUST00000183097.1	4760	ENSMUSG00000032826	ankyrin 2, brain
Sdk1	6349	chr5	141781059	141781689	631	*	70.539	-0.622162	0.206912	3.00689	0.00263936	0.0306993	1.51	Down	Intron (ENSMUST00000085774.10/330222, intron 4 of 44)	5	141856787	142213194	356408	1	330222	ENSMUST00000074546.6	-75098	ENSMUSG00000039683	sidekick cell adhesion molecule 1
Hmcn1	6356	chr1	151036370	151037022	653	*	14.6353	-0.969838	0.322652	3.00584	0.0026485	0.0307735	1.51	Down	Distal Intergenic	1	150873748	150993435	119688	2	545370	ENSMUST00000155715.1	-42935	ENSMUSG00000066842	hemicentin 1
Mthfd1l	6373	chr10	4092664	4093408	745	*	42.574	-0.743316	0.247502	3.00327	0.00267095	0.0309546	1.51	Down	Intron (ENSMUST00000117291.7/270685, intron 24 of 27)	10	4032280	4048951	16672	1	270685	ENSMUST00000154517.1	60384	ENSMUSG00000040675	methylenetetrahydrofolate dehydrogenase (NADP+ dependent) 1-like
Pmfbp1	6376	chr8	109454969	109455688	720	*	47.9072	-0.72876	0.242746	3.00215	0.00268078	0.0310443	1.51	Down	Distal Intergenic	8	109494027	109542640	48614	1	56523	ENSMUST00000034162.7	-38339	ENSMUSG00000031727	polyamine modulated factor 1 binding protein 1
Rgs1	6389	chr1	144329968	144330903	936	*	49.7557	-0.709103	0.236413	2.99943	0.00270484	0.0312618	1.5	Down	Distal Intergenic	1	144242296	144249242	6947	2	50778	ENSMUST00000189061.6	-80726	ENSMUSG00000026358	regulator of G-protein signaling 1
Galnt16	6394	chr12	80594035	80594707	673	*	25.5149	-0.868657	0.289632	2.99917	0.00270715	0.0312712	1.5	Down	Promoter (1-2kb)	12	80592427	80598588	6162	1	108760	ENSMUST00000217926.1	1608	ENSMUSG00000021130	polypeptide N-acetylgalactosaminyltransferase 16
Ap1m1	6404	chr8	72244587	72245112	526	*	28.5834	-0.896489	0.299132	2.99697	0.00272676	0.0314486	1.5	Down	Intron (ENSMUST00000003117.14/11767, intron 1 of 11)	8	72240323	72251817	11495	1	11767	ENSMUST00000126885.1	4264	ENSMUSG00000003033	adaptor-related protein complex AP-1, mu subunit 1
Nt5dc2	6407	chr14	31136948	31137725	778	*	23.8024	-0.886709	0.29593	2.99635	0.00273232	0.0314979	1.5	Down	Promoter (<=1kb)	14	31138023	31139123	1101	1	70021	ENSMUST00000227690.1	-298	ENSMUSG00000071547	5'-nucleotidase domain containing 2
Nfatc2	6414	chr2	168555896	168557379	1484	*	87.669	-0.621197	0.20748	2.99401	0.00275333	0.0317056	1.5	Down	Intron (ENSMUST00000074618.9/18019, intron 3 of 9)	2	168476413	168552276	75864	2	18019	ENSMUST00000151292.7	-3620	ENSMUSG00000027544	nuclear factor of activated T cells, cytoplasmic, calcineurin dependent 2
Arhgef10l	6415	chr4	140622581	140623412	832	*	36.2459	-0.829802	0.277165	2.9939	0.0027544	0.031708	1.5	Down	Intron (ENSMUST00000039204.9/72754, intron 1 of 27)	4	140593169	140617065	23897	2	72754	ENSMUST00000154979.1	-5516	ENSMUSG00000040964	Rho guanine nucleotide exchange factor 10-like
Sptb	6422	chr12	76582692	76583349	658	*	17.4681	-0.936126	0.312759	2.99312	0.0027614	0.0317589	1.5	Down	Promoter (<=1kb)	12	76583231	76584086	856	2	20741	ENSMUST00000170532.1	737	ENSMUSG00000021061	spectrin beta, erythrocytic
0610040J01Rik	6448	chr5	63858510	63859429	920	*	65.3208	-0.634767	0.212353	2.98921	0.00279702	0.0320339	1.49	Down	Intron (ENSMUST00000081747.7/76261, intron 1 of 3)	5	63876309	63898266	21958	1	76261	ENSMUST00000196367.4	-16880	ENSMUSG00000060512	RIKEN cDNA 0610040J01 gene
1700027F06Rik	6449	chr6	124374324	124376049	1726	*	52.1885	-0.709113	0.237219	2.98928	0.00279638	0.0320339	1.49	Down	Exon (ENSMUST00000204273.1/ENSMUST00000204273.1, exon 2 of 2)	6	124363301	124364519	1219	2	72268	ENSMUST00000203901.1	-9805	NA	RIKEN cDNA 1700027F06 gene
Fut8	6460	chr12	77288335	77289349	1015	*	35.8269	-0.775408	0.259574	2.98724	0.00281512	0.0321864	1.49	Down	Intron (ENSMUST00000177595.8/53618, intron 3 of 12)	12	77239065	77476338	237274	1	53618	ENSMUST00000062804.7	49270	ENSMUSG00000021065	fucosyltransferase 8
Mgat5	6462	chr1	127253645	127254342	698	*	17.4545	-0.934573	0.312906	2.98675	0.00281956	0.0322256	1.49	Down	Intron (ENSMUST00000189427.6/107895, intron 1 of 7)	1	127205028	127398792	193765	1	107895	ENSMUST00000190921.1	48617	ENSMUSG00000036155	mannoside acetylglucosaminyltransferase 5
Lpcat3	6469	chr6	124673682	124674031	350	*	15.6614	-0.944447	0.316279	2.98612	0.00282538	0.0322588	1.49	Down	Intron (ENSMUST00000135516.7/14792, intron 1 of 11)	6	124663215	124700560	37346	1	14792	ENSMUST00000133797.1	10467	ENSMUSG00000004270	lysophosphatidylcholine acyltransferase 3
Rreb1	6472	chr13	37820341	37820936	596	*	19.7888	-0.904901	0.303084	2.98565	0.00282977	0.0322939	1.49	Down	Intron (ENSMUST00000122842.7/68750, intron 1 of 3)	13	37825975	37893826	67852	1	68750	ENSMUST00000138043.7	-5039	ENSMUSG00000039087	ras responsive element binding protein 1
Nbeal2	6487	chr9	110645014	110645809	796	*	33.915	-0.794674	0.266425	2.98273	0.00285693	0.0325286	1.49	Down	Promoter (<=1kb)	9	110638318	110645368	7051	2	235627	ENSMUST00000149089.1	0	ENSMUSG00000056724	neurobeachin-like 2
Sbf2	6491	chr7	110387407	110388046	640	*	25.32	-0.851695	0.285685	2.98124	0.00287085	0.0326669	1.49	Down	Intron (ENSMUST00000164759.7/319934, intron 17 of 39)	7	110341327	110364586	23260	2	319934	ENSMUST00000164525.1	-22821	ENSMUSG00000038371	SET binding factor 2
Irf2bp2	6495	chr8	126692231	126692720	490	*	16.7547	-0.938169	0.314749	2.98069	0.002876	0.0327055	1.49	Down	Distal Intergenic	8	126588296	126593986	5691	2	270110	ENSMUST00000054960.7	-98245	ENSMUSG00000051495	interferon regulatory factor 2 binding protein 2
Epb41l2	6496	chr10	25443416	25444137	722	*	87.1729	-0.586459	0.196759	2.98059	0.00287694	0.032711	1.49	Down	Promoter (1-2kb)	10	25441611	25492309	50699	1	13822	ENSMUST00000220121.1	1805	ENSMUSG00000019978	erythrocyte membrane protein band 4.1 like 2
Mtch1	6497	chr17	29353437	29354091	655	*	13.6852	-0.955753	0.320741	2.97983	0.00288408	0.0327872	1.48	Down	Distal Intergenic	17	29332076	29347934	15859	2	56462	ENSMUST00000234948.1	-5503	ENSMUSG00000024012	mitochondrial carrier 1
Scn10a	6514	chr9	119743718	119744504	787	*	62.6807	-0.654119	0.219836	2.97548	0.00292528	0.0331689	1.48	Down	Distal Intergenic	9	119608467	119719322	110856	2	20264	ENSMUST00000213392.1	-24396	ENSMUSG00000034533	sodium channel, voltage-gated, type X, alpha
Vwa5b1	6520	chr4	138561848	138562452	605	*	35.5594	-0.808248	0.271682	2.97498	0.00293008	0.0331953	1.48	Down	Distal Intergenic	4	138571046	138581083	10038	2	75718	ENSMUST00000137206.1	18631	ENSMUSG00000028753	von Willebrand factor A domain containing 5B1
Ano6	6526	chr15	95799519	95800211	693	*	31.8052	-0.828052	0.278495	2.97331	0.00294603	0.0333428	1.48	Down	Promoter (<=1kb)	15	95800722	95913642	112921	1	105722	ENSMUST00000226793.1	-511	ENSMUSG00000064210	anoctamin 6
Lmo2	6527	chr2	103955507	103956341	835	*	84.5298	-0.584611	0.196647	2.97289	0.00295008	0.0333835	1.48	Down	Promoter (1-2kb)	2	103957986	103981050	23065	1	16909	ENSMUST00000156813.7	-1645	ENSMUSG00000032698	LIM domain only 2
Hs6st1	6533	chr1	36058527	36059452	926	*	33.9181	-0.78713	0.26482	2.97232	0.00295557	0.033415	1.48	Down	Distal Intergenic	1	36068400	36106446	38047	1	50785	ENSMUST00000088174.3	-8948	ENSMUSG00000045216	heparan sulfate 6-O-sulfotransferase 1
Osbpl9	6535	chr4	109165389	109166103	715	*	8.61015	-0.971638	0.326973	2.97161	0.00296241	0.0334821	1.48	Down	Intron (ENSMUST00000194478.5/100273, intron 2 of 23)	4	109087447	109157125	69679	2	100273	ENSMUST00000139248.7	-8264	ENSMUSG00000028559	oxysterol binding protein-like 9
Psmb9	6537	chr17	34180277	34181321	1045	*	51.4882	-0.689902	0.232199	2.97116	0.00296675	0.0335208	1.47	Down	Promoter (2-3kb)	17	34182030	34183549	1520	2	16912	ENSMUST00000178857.1	2228	ENSMUSG00000096727	proteasome (prosome, macropain) subunit, beta type 9 (large multifunctional peptidase 2)
Ttc9	6538	chr12	81678286	81678876	591	*	11.2135	-0.97115	0.326883	2.97094	0.00296894	0.0335384	1.47	Down	Distal Intergenic	12	81631369	81664941	33573	1	69480	ENSMUST00000036116.5	46917	ENSMUSG00000042734	tetratricopeptide repeat domain 9
Cebpb	6543	chr2	167688358	167689711	1354	*	254.354	-0.62122	0.209163	2.97003	0.00297772	0.0336139	1.47	Down	Promoter (<=1kb)	2	167688915	167690418	1504	1	12608	ENSMUST00000070642.3	0	ENSMUSG00000056501	CCAAT/enhancer binding protein beta
Nhlrc2	6554	chr19	56586143	56586730	588	*	9.89559	-0.972977	0.327928	2.96704	0.00300679	0.03388	1.47	Down	Intron (ENSMUST00000071423.6/66866, intron 5 of 10)	19	56570797	56591644	20848	1	66866	ENSMUST00000236979.1	15346	ENSMUSG00000025078	NHL repeat containing 2
Cyb5r2	6555	chr7	107756615	107757241	627	*	17.3713	-0.943585	0.318019	2.96707	0.00300651	0.03388	1.47	Down	Promoter (<=1kb)	7	107749965	107757996	8032	2	320635	ENSMUST00000208217.1	755	ENSMUSG00000048065	cytochrome b5 reductase 2
Mir421	6566	chrX	103565080	103565905	826	*	15.4683	-0.929176	0.313226	2.96648	0.00301235	0.0338964	1.47	Down	Exon (ENSMUST00000234173.1/70252, exon 4 of 4)	20	103572921	103572996	76	2	100124494	ENSMUST00000083575.3	7091	ENSMUSG00000065509	microRNA 421
Tbc1d14	6568	chr5	36518215	36518831	617	*	23.7702	-0.873506	0.294493	2.96614	0.00301567	0.0339128	1.47	Down	Promoter (1-2kb)	5	36495165	36520487	25323	2	100855	ENSMUST00000149157.2	1656	ENSMUSG00000029192	TBC1 domain family, member 14
Siglece	6582	chr7	43654379	43655096	718	*	53.8055	-0.691462	0.233337	2.96336	0.00304302	0.0341476	1.47	Down	Intron (ENSMUST00000032667.9/83382, intron 6 of 6)	7	43651541	43659353	7813	2	83382	ENSMUST00000206421.1	4257	ENSMUSG00000030474	sialic acid binding Ig-like lectin E
Ipo11	6584	chr13	106842414	106842982	569	*	13.7961	-0.956634	0.322867	2.96294	0.00304718	0.0341841	1.47	Down	Intron (ENSMUST00000186033.6/76582, intron 26 of 29)	13	106833714	106847267	13554	2	76582	ENSMUST00000057427.10	4285	ENSMUSG00000042590	importin 11
Slc22a12	6587	chr19	6529477	6530140	664	*	29.406	-0.833382	0.281316	2.96245	0.00305204	0.0342178	1.47	Down	Intron (ENSMUST00000113462.7/18190, intron 22 of 22)	19	6536065	6541549	5485	2	20521	ENSMUST00000129698.1	11409	ENSMUSG00000061742	solute carrier family 22 (organic anion/cation transporter), member 12
Glul	6589	chr1	153963814	153964442	629	*	8.77432	-0.97164	0.328006	2.96226	0.00305386	0.0342329	1.47	Down	Distal Intergenic	1	153906043	153907116	1074	1	14645	ENSMUST00000154576.1	57771	ENSMUSG00000026473	glutamate-ammonia ligase
Abcc4	6590	chr14	118690631	118692649	2019	*	59.676	-0.665053	0.224531	2.96197	0.00305675	0.0342602	1.47	Down	Intron (ENSMUST00000036554.13/239273, intron 1 of 30)	14	118484333	118699492	215160	2	239273	ENSMUST00000228848.1	6843	ENSMUSG00000032849	ATP-binding cassette, sub-family C member 4
Sec14l1	6591	chr11	117174613	117175578	966	*	79.9649	-0.611408	0.206437	2.96172	0.00305929	0.0342835	1.46	Down	Distal Intergenic	11	117155069	117156475	1407	1	74136	ENSMUST00000153437.1	19544	ENSMUSG00000020823	SEC14-like lipid binding 1
Snx20	6596	chr8	88632260	88632825	566	*	42.0435	-0.744262	0.251386	2.96063	0.00307009	0.0343784	1.46	Down	Exon (ENSMUST00000209806.1/ENSMUST00000209806.1, exon 1 of 1)	8	88626563	88636128	9566	2	71607	ENSMUST00000034087.8	3303	ENSMUSG00000031662	sorting nexin 20
Tmco1	6597	chr1	167330629	167331876	1248	*	81.6687	-0.621352	0.209883	2.96046	0.00307175	0.0343918	1.46	Down	3' UTR	1	167314137	167330600	16464	1	68944	ENSMUST00000193101.1	16492	ENSMUSG00000052428	transmembrane and coiled-coil domains 1
Eeig1	6600	chr2	32530291	32530966	676	*	33.5343	-0.79825	0.269692	2.95986	0.00307781	0.034444	1.46	Down	Distal Intergenic	2	32535332	32569750	34419	1	98952	ENSMUST00000136816.7	-4366	ENSMUSG00000039157	estrogen-induced osteoclastogenesis regulator 1
Cmip	6615	chr8	117224391	117225310	920	*	34.5095	-0.785381	0.26554	2.95767	0.00309969	0.0346103	1.46	Down	Distal Intergenic	8	117257064	117459430	202367	1	74440	ENSMUST00000166750.8	-31754	ENSMUSG00000034390	c-Maf inducing protein
Arhgap22	6617	chr14	33235553	33236143	591	*	47.8125	-0.716626	0.242324	2.95731	0.00310338	0.0346357	1.46	Down	Intron (ENSMUST00000111956.8/239027, intron 2 of 10)	14	33250390	33343303	92914	1	239027	ENSMUST00000131086.2	-14247	ENSMUSG00000063506	Rho GTPase activating protein 22
Dapp1	6618	chr3	137950354	137950903	550	*	55.7775	-0.684841	0.231575	2.95733	0.0031032	0.0346357	1.46	Down	Intron (ENSMUST00000029806.12/26377, intron 3 of 8)	3	137932986	137954713	21728	2	26377	ENSMUST00000124827.7	3810	ENSMUSG00000028159	dual adaptor for phosphotyrosine and 3-phosphoinositides 1
Tanc1	6620	chr2	59798868	59799462	595	*	17.139	-0.937886	0.317179	2.95696	0.00310684	0.0346639	1.46	Down	Intron (ENSMUST00000112568.7/66860, intron 13 of 26)	2	59806068	59809504	3437	1	66860	ENSMUST00000162857.1	-6606	ENSMUSG00000035168	tetratricopeptide repeat, ankyrin repeat and coiled-coil containing 1
Cdh23	6625	chr10	60631504	60632121	618	*	17.519	-0.926866	0.313627	2.95532	0.00312349	0.0348179	1.46	Down	Intron (ENSMUST00000073242.10/22295, intron 2 of 66)	10	60628480	60653033	24554	2	22295	ENSMUST00000153677.1	20912	ENSMUSG00000012819	cadherin related 23 (otocadherin)
Kcnt1	6626	chr2	25913105	25913790	686	*	34.7966	-0.793482	0.268495	2.95529	0.00312373	0.0348179	1.46	Down	Promoter (2-3kb)	2	25910894	25916240	5347	1	227632	ENSMUST00000199269.1	2211	ENSMUSG00000058740	potassium channel, subfamily T, member 1
Fgd2	6629	chr17	29399124	29399719	596	*	10.1613	-0.968193	0.327629	2.95515	0.00312519	0.0348264	1.46	Down	Distal Intergenic	17	29376501	29378452	1952	1	26382	ENSMUST00000144616.1	22623	ENSMUSG00000024013	FYVE, RhoGEF and PH domain containing 2
Gm36738	6630	chr15	78587011	78587816	806	*	76.3147	-0.64752	0.219124	2.95504	0.00312633	0.0348288	1.46	Down	Distal Intergenic	15	78574411	78581616	7206	2	102640742	ENSMUST00000229702.1	-5395	ENSMUSG00000116097	predicted gene, 36738
Cd180	6643	chr13	102699963	102701219	1257	*	80.8479	-0.600188	0.20331	2.95208	0.00315643	0.0350907	1.45	Down	Intron (ENSMUST00000022124.9/17079, intron 1 of 2)	13	102693611	102739504	45894	1	17079	ENSMUST00000172138.1	6352	ENSMUSG00000021624	CD180 antigen
Nos1ap	6645	chr1	170465971	170466664	694	*	39.4926	-0.756179	0.256202	2.95149	0.00316241	0.035146	1.45	Down	Intron (ENSMUST00000160456.7/70729, intron 2 of 9)	1	170338209	170454914	116706	2	70729	ENSMUST00000160816.7	-11057	ENSMUSG00000038473	nitric oxide synthase 1 (neuronal) adaptor protein
Ppp5c	6646	chr7	17002175	17003712	1538	*	65.2239	-0.658883	0.223237	2.9515	0.00316236	0.035146	1.45	Down	Distal Intergenic	7	17005112	17007083	1972	2	19060	ENSMUST00000142831.1	3371	ENSMUSG00000003099	protein phosphatase 5, catalytic subunit
Rhob	6647	chr12	8481730	8482691	962	*	25.212	-0.860439	0.291539	2.95137	0.00316373	0.0351534	1.45	Down	Exon (ENSMUST00000218578.1/ENSMUST00000218578.1, exon 1 of 4)	12	8497661	8500009	2349	2	11852	ENSMUST00000067384.5	17318	ENSMUSG00000054364	ras homolog family member B
Marcks	6649	chr10	37342526	37343300	775	*	76.4082	-0.60113	0.203696	2.95111	0.0031663	0.0351734	1.45	Down	Intron (ENSMUST00000181602.1/ENSMUST00000181602.1, intron 2 of 2)	10	37133375	37138920	5546	2	17118	ENSMUST00000092584.5	-203606	ENSMUSG00000069662	myristoylated alanine rich protein kinase C substrate
Sccpdh	6651	chr1	179645401	179646282	882	*	69.1923	-0.62016	0.210191	2.95047	0.00317295	0.0352367	1.45	Down	Distal Intergenic	1	179668210	179687189	18980	1	109232	ENSMUST00000040538.9	-21928	ENSMUSG00000038936	saccharopine dehydrogenase (putative)
Ssb	6659	chr2	69848035	69849839	1805	*	45.9024	-0.724162	0.245542	2.94924	0.00318557	0.0353343	1.45	Down	Distal Intergenic	2	69861562	69871786	10225	1	20823	ENSMUST00000090852.10	-11723	ENSMUSG00000068882	small RNA binding exonuclease protection factor La
Rgl1	6663	chr1	152606130	152606787	658	*	15.1002	-0.931246	0.315834	2.94853	0.0031929	0.0353784	1.45	Down	Intron (ENSMUST00000111859.7/19731, intron 3 of 18)	1	152557543	152592759	35217	2	19731	ENSMUST00000128251.7	-13371	ENSMUSG00000026482	ral guanine nucleotide dissociation stimulator,-like 1
Cacnb4	6681	chr2	52577368	52578244	877	*	34.6759	-0.779799	0.264714	2.94582	0.00322098	0.0356095	1.45	Down	Intron (ENSMUST00000178799.7/12298, intron 2 of 13)	2	52428325	52558567	130243	2	12298	ENSMUST00000102761.8	-18801	ENSMUSG00000017412	calcium channel, voltage-dependent, beta 4 subunit
Nfatc2	6682	chr2	168553513	168554147	635	*	44.967	-0.734183	0.249292	2.94507	0.00322877	0.0356903	1.45	Down	Promoter (1-2kb)	2	168476413	168552276	75864	2	18019	ENSMUST00000151292.7	-1237	ENSMUSG00000027544	nuclear factor of activated T cells, cytoplasmic, calcineurin dependent 2
Tbc1d9	6691	chr8	83152290	83152905	616	*	20.3995	-0.898581	0.305281	2.94345	0.00324573	0.0358304	1.45	Down	Distal Intergenic	8	83165352	83272422	107071	1	71310	ENSMUST00000034145.10	-12447	ENSMUSG00000031709	TBC1 domain family, member 9
Csmd3	6692	chr15	48837777	48838604	828	*	62.8716	-0.651794	0.221459	2.94318	0.00324862	0.0358561	1.45	Down	Distal Intergenic	15	47580722	48792063	1211342	2	239420	ENSMUST00000162830.7	-45714	ENSMUSG00000022311	CUB and Sushi multiple domains 3
Paqr7	6694	chr4	134491652	134491991	340	*	24.4971	-0.872671	0.296569	2.94256	0.00325513	0.0359172	1.44	Down	Distal Intergenic	4	134496697	134508813	12117	1	71904	ENSMUST00000081525.3	-4706	ENSMUSG00000037348	progestin and adipoQ receptor family member VII
Dock8	6695	chr19	25043879	25045257	1379	*	22.4344	-0.891268	0.302905	2.9424	0.00325678	0.0359301	1.44	Down	Intron (ENSMUST00000025831.7/76088, intron 1 of 47)	19	25052613	25067004	14392	1	76088	ENSMUST00000237705.1	-7356	ENSMUSG00000052085	dedicator of cytokinesis 8
Irf2	6700	chr8	46887261	46887881	621	*	61.4229	-0.669639	0.227689	2.94103	0.00327123	0.0360626	1.44	Down	Distal Intergenic	8	46807230	46818971	11742	1	16363	ENSMUST00000210334.1	80031	ENSMUSG00000031627	interferon regulatory factor 2
Rgs1	6702	chr1	144317445	144318849	1405	*	7.49644	-0.959882	0.326453	2.94034	0.00327855	0.0361325	1.44	Down	Distal Intergenic	1	144242296	144249242	6947	2	50778	ENSMUST00000189061.6	-68203	ENSMUSG00000026358	regulator of G-protein signaling 1
Tm6sf1	6703	chr7	81859073	81859531	459	*	68.8098	-0.641973	0.218382	2.93968	0.00328549	0.0362036	1.44	Down	Promoter (<=1kb)	7	81859118	81865398	6281	1	107769	ENSMUST00000134861.7	0	ENSMUSG00000038623	transmembrane 6 superfamily member 1
Vill	6705	chr9	119064061	119065037	977	*	40.1105	-0.765841	0.260533	2.93951	0.00328729	0.0362126	1.44	Down	Promoter (<=1kb)	9	119063458	119066817	3360	1	22351	ENSMUST00000136561.1	603	ENSMUSG00000038775	villin-like
Abcg1	6706	chr17	31060420	31061335	916	*	70.04	-0.631148	0.214741	2.93912	0.00329146	0.0362478	1.44	Down	Promoter (2-3kb)	17	31057774	31098759	40986	1	11307	ENSMUST00000139013.1	2646	ENSMUSG00000024030	ATP binding cassette subfamily G member 1
B4galt5	6708	chr2	167377581	167378212	632	*	39.8563	-0.74694	0.254183	2.93859	0.00329707	0.0363041	1.44	Down	Distal Intergenic	2	167298444	167349183	50740	2	56336	ENSMUST00000109221.8	-28398	ENSMUSG00000017929	UDP-Gal:betaGlcNAc beta 1,4-galactosyltransferase, polypeptide 5
6030468B19Rik	6711	chr11	117798011	117798752	742	*	71.1513	-0.647528	0.22043	2.93756	0.00330802	0.0364083	1.44	Down	Promoter (<=1kb)	11	117797660	117807301	9642	1	77727	ENSMUST00000106331.1	351	ENSMUSG00000025573	RIKEN cDNA 6030468B19 gene
Cxxc5	6712	chr18	35862892	35863110	219	*	13.5866	-0.938805	0.319595	2.93749	0.00330884	0.0364083	1.44	Down	Intron (ENSMUST00000236587.1/ENSMUST00000236587.1, intron 1 of 1)	18	35854738	35858619	3882	1	67393	ENSMUST00000235404.1	8154	ENSMUSG00000046668	CXXC finger 5
Nr4a1	6723	chr15	101243858	101244562	705	*	62.82	-0.642361	0.218762	2.93635	0.00332102	0.0364896	1.44	Down	Distal Intergenic	15	101254269	101274795	20527	1	15370	ENSMUST00000228985.1	-9707	ENSMUSG00000023034	nuclear receptor subfamily 4, group A, member 1
Cbx8	6729	chr11	119056229	119057450	1222	*	76.3939	-0.603974	0.20575	2.93547	0.00333042	0.0365461	1.44	Down	Distal Intergenic	11	119036305	119040969	4665	2	30951	ENSMUST00000026663.7	-15260	ENSMUSG00000025578	chromobox 8
Prkca	6734	chr11	108103799	108105043	1245	*	31.2259	-0.78684	0.268109	2.93478	0.00333786	0.0366026	1.44	Down	Intron (ENSMUST00000059595.10/18750, intron 3 of 16)	11	107978341	108012805	34465	2	18750	ENSMUST00000134910.1	-90994	ENSMUSG00000050965	protein kinase C, alpha
Gm9949	6735	chr18	62228257	62228771	515	*	32.92	-0.791125	0.269564	2.93483	0.00333728	0.0366026	1.44	Down	Distal Intergenic	18	62180126	62184405	4280	1	225609	ENSMUST00000067743.1	48131	ENSMUSG00000054589	predicted gene 9949
Hk1	6738	chr10	62306381	62306966	586	*	14.3171	-0.946852	0.322687	2.93427	0.00334334	0.0366443	1.44	Down	Intron (ENSMUST00000099691.10/15275, intron 2 of 17)	10	62295860	62318393	22534	2	15275	ENSMUST00000152761.7	11427	ENSMUSG00000037012	hexokinase 1
Cd2ap	6739	chr17	42924309	42925626	1318	*	53.6996	-0.676158	0.230434	2.93429	0.00334314	0.0366443	1.44	Down	Distal Intergenic	17	42816264	42876665	60402	2	12488	ENSMUST00000233195.1	-47644	ENSMUSG00000061665	CD2-associated protein
Tmsb4x	6743	chrX	167145414	167146399	986	*	48.9607	-0.691112	0.235689	2.93231	0.00336452	0.0368547	1.43	Down	Distal Intergenic	20	167207292	167208827	1536	2	19241	ENSMUST00000112175.1	62428	ENSMUSG00000049775	thymosin, beta 4, X chromosome
Rbm5	6745	chr9	107750151	107750350	200	*	7.70263	-0.954588	0.325564	2.93211	0.00336671	0.0368677	1.43	Down	Promoter (<=1kb)	9	107744269	107750022	5754	2	83486	ENSMUST00000182332.1	-129	ENSMUSG00000032580	RNA binding motif protein 5
Wipf2	6747	chr11	98871280	98871897	618	*	23.5108	-0.845811	0.288533	2.93141	0.00337422	0.036939	1.43	Down	Intron (ENSMUST00000142414.7/68524, intron 1 of 4)	11	98864117	98892840	28724	1	68524	ENSMUST00000132006.1	7163	ENSMUSG00000038013	WAS/WASL interacting protein family, member 2
Ube4b	6750	chr4	149439583	149440321	739	*	16.2934	-0.927843	0.316573	2.9309	0.00337984	0.036985	1.43	Down	Distal Intergenic	4	149328416	149426749	98334	2	63958	ENSMUST00000103212.9	-12834	ENSMUSG00000028960	ubiquitination factor E4B
Grm7	6755	chr6	110020064	110020647	584	*	19.8984	-0.917615	0.313164	2.93014	0.00338811	0.0370465	1.43	Down	Distal Intergenic	6	110645581	111497090	851510	1	108073	ENSMUST00000174018.7	-624934	ENSMUSG00000056755	glutamate receptor, metabotropic 7
Gm8817	6756	chrX	167067924	167068455	532	*	7.76435	-0.959462	0.32745	2.9301	0.00338855	0.0370465	1.43	Down	Promoter (<=1kb)	20	167063552	167068389	4838	2	667794	ENSMUST00000171902.2	0	ENSMUSG00000086008	predicted gene 8817
Babam2	6765	chr5	31754444	31755279	836	*	61.2325	-0.676134	0.230846	2.92894	0.00340117	0.0371295	1.43	Down	Intron (ENSMUST00000201352.3/107976, intron 3 of 11)	5	31785383	31820643	35261	1	107976	ENSMUST00000202270.1	-30104	ENSMUSG00000052139	BRISC and BRCA1 A complex member 2
Vrk2	6772	chr11	26648917	26649776	860	*	11.9118	-0.955824	0.326555	2.92699	0.00342259	0.0373194	1.43	Down	Distal Intergenic	11	26547848	26593999	46152	2	69922	ENSMUST00000156264.1	-54918	ENSMUSG00000064090	vaccinia related kinase 2
Dtnb	6773	chr12	3690838	3691595	758	*	9.11368	-0.95979	0.32791	2.92699	0.00342255	0.0373194	1.43	Down	Intron (ENSMUST00000173199.7/13528, intron 9 of 19)	12	3686756	3718968	32213	1	13528	ENSMUST00000173074.1	4082	ENSMUSG00000071454	dystrobrevin, beta
Zbtb49	6777	chr5	38211615	38212226	612	*	25.5009	-0.848412	0.289883	2.92674	0.0034253	0.0373421	1.43	Down	Promoter (1-2kb)	5	38203749	38213552	9804	2	75079	ENSMUST00000129161.7	1326	ENSMUSG00000029127	zinc finger and BTB domain containing 49
Dusp7	6781	chr9	106348893	106349590	698	*	22.0654	-0.882398	0.301535	2.92635	0.00342963	0.0373575	1.43	Down	Intron (ENSMUST00000072206.13/70235, intron 10 of 10)	9	106368632	106375724	7093	1	235584	ENSMUST00000172306.2	-19042	ENSMUSG00000053716	dual specificity phosphatase 7
4930433B08Rik	6789	chr3	18641476	18642268	793	*	44.0145	-0.706366	0.241426	2.92581	0.00343564	0.037372	1.43	Down	Distal Intergenic	3	18468287	18480477	12191	2	73959	ENSMUST00000192010.1	-160999	ENSMUSG00000102699	RIKEN cDNA 4930433B08 gene
Pde4b	6790	chr4	102556794	102558497	1704	*	20.8598	-0.865432	0.295794	2.92579	0.00343584	0.037372	1.43	Down	3' UTR	4	102570095	102605847	35753	1	18578	ENSMUST00000097950.8	-11598	ENSMUSG00000028525	phosphodiesterase 4B, cAMP specific
Ttc7	6804	chr17	87369867	87370438	572	*	11.7183	-0.951272	0.325375	2.92361	0.00345993	0.0375603	1.43	Down	Intron (ENSMUST00000041110.11/225049, intron 18 of 19)	17	87378853	87381769	2917	1	225049	ENSMUST00000148126.1	-8415	ENSMUSG00000036918	tetratricopeptide repeat domain 7
Dtnbp1	6807	chr13	45144910	45145702	793	*	16.1328	-0.915775	0.313268	2.9233	0.00346343	0.0375817	1.43	Down	Distal Intergenic	13	44922079	45002147	80069	2	94245	ENSMUST00000072329.14	-142763	ENSMUSG00000057531	dystrobrevin binding protein 1
Rnf123	6810	chr9	108065329	108065909	581	*	22.4267	-0.867086	0.296685	2.92258	0.0034714	0.0376515	1.42	Down	Exon (ENSMUST00000160249.7/84585, exon 21 of 39)	9	108058168	108061989	3822	2	84585	ENSMUST00000160841.1	-3340	ENSMUSG00000041528	ring finger protein 123
Slc5a10	6811	chr11	61716641	61717292	652	*	22.9163	-0.858085	0.293619	2.92244	0.00347296	0.0376586	1.42	Down	Promoter (2-3kb)	11	61672782	61719946	47165	2	109342	ENSMUST00000151780.7	2654	ENSMUSG00000042371	solute carrier family 5 (sodium/glucose cotransporter), member 10
Creb1	6839	chr1	64485172	64485977	806	*	21.9738	-0.873597	0.299442	2.91741	0.00352947	0.0381176	1.42	Down	Distal Intergenic	1	64532645	64597695	65051	1	12912	ENSMUST00000185594.6	-46668	ENSMUSG00000025958	cAMP responsive element binding protein 1
Gm826	6840	chr2	160317738	160318872	1135	*	60.5677	-0.656706	0.225101	2.91738	0.00352983	0.0381176	1.42	Down	Exon (ENSMUST00000138905.1/329554, exon 2 of 3)	2	160311393	160313616	2224	2	329554	ENSMUST00000109475.2	-4122	ENSMUSG00000074623	predicted gene 826
Fxyd3	6864	chr7	31082651	31083468	818	*	23.5179	-0.862834	0.296286	2.91217	0.00358928	0.0386241	1.41	Down	Distal Intergenic	7	31068172	31076704	8533	2	17178	ENSMUST00000167369.7	-5947	ENSMUSG00000057092	FXYD domain-containing ion transport regulator 3
Acvr2a	6866	chr2	48816283	48816883	601	*	63.1616	-0.630455	0.21652	2.91177	0.00359392	0.0386627	1.41	Down	Promoter (2-3kb)	2	48814109	48903269	89161	1	11480	ENSMUST00000063886.3	2174	ENSMUSG00000052155	activin receptor IIA
Fads3	6867	chr19	10042519	10042802	284	*	10.1926	-0.951266	0.32673	2.91147	0.00359729	0.0386878	1.41	Down	Promoter (<=1kb)	19	10041732	10057936	16205	1	60527	ENSMUST00000237672.1	787	ENSMUSG00000024664	fatty acid desaturase 3
Spata13	6870	chr14	60714870	60715459	590	*	16.4134	-0.909746	0.312497	2.91122	0.00360026	0.0386971	1.41	Down	Intron (ENSMUST00000160973.7/219140, intron 4 of 12)	14	60702953	60750016	47064	1	219140	ENSMUST00000162131.8	11917	ENSMUSG00000021990	spermatogenesis associated 13
9130401M01Rik	6871	chr15	58022764	58023334	571	*	15.6082	-0.925541	0.317919	2.91125	0.0035999	0.0386971	1.41	Down	Intron (ENSMUST00000100655.4/75758, intron 5 of 5)	15	58022270	58027895	5626	2	75758	ENSMUST00000187062.1	4561	ENSMUSG00000101892	RIKEN cDNA 9130401M01 gene
Samm50	6874	chr15	84183172	84184778	1607	*	65.8859	-0.63743	0.218966	2.91109	0.00360174	0.0387019	1.41	Down	Promoter (1-2kb)	15	84181914	84195881	13968	1	68653	ENSMUST00000231124.1	1258	ENSMUSG00000022437	SAMM50 sorting and assembly machinery component
Mir378d	6878	chr10	126492097	126492727	631	*	33.9723	-0.782592	0.268916	2.91017	0.00361227	0.0387924	1.41	Down	Distal Intergenic	10	126710282	126710391	110	2	102465224	ENSMUST00000184232.1	217664	ENSMUSG00000098756	microRNA 378d
Jmjd1c	6881	chr10	67182546	67183096	551	*	63.9861	-0.650544	0.223602	2.90938	0.00362145	0.038874	1.41	Down	Promoter (2-3kb)	10	67185749	67216171	30423	1	108829	ENSMUST00000173661.7	-2653	ENSMUSG00000037876	jumonji domain containing 1C
Tiam1	6889	chr16	89881296	89881986	691	*	21.4801	-0.885341	0.304524	2.90729	0.00364571	0.039089	1.41	Down	Intron (ENSMUST00000163370.7/21844, intron 5 of 27)	16	89787111	89857817	70707	2	21844	ENSMUST00000114122.7	-23479	ENSMUSG00000002489	T cell lymphoma invasion and metastasis 1
Dcaf12	6893	chr4	41304233	41305019	787	*	61.1092	-0.666444	0.229301	2.90641	0.00365603	0.0391713	1.41	Down	Intron (ENSMUST00000030145.8/68970, intron 2 of 8)	4	41291300	41314889	23590	2	68970	ENSMUST00000030145.8	9870	ENSMUSG00000028436	DDB1 and CUL4 associated factor 12
Ddx18	6899	chr1	121557740	121558394	655	*	11.1464	-0.951523	0.327517	2.90526	0.00366948	0.0392869	1.41	Down	Promoter (<=1kb)	1	121555146	121559215	4070	2	66942	ENSMUST00000148809.1	821	ENSMUSG00000001674	DEAD box helicase 18
Eogt	6911	chr6	97155420	97156297	878	*	45.9093	-0.724661	0.24961	2.90317	0.00369404	0.0394813	1.4	Down	3' UTR	6	97110024	97149182	39159	2	101351	ENSMUST00000054344.10	-6238	ENSMUSG00000035245	EGF domain specific O-linked N-acetylglucosamine transferase
Pdlim5	6917	chr3	142318069	142318558	490	*	14.1606	-0.930456	0.320658	2.90171	0.00371137	0.0396275	1.4	Down	Intron (ENSMUST00000029941.15/56376, intron 3 of 12)	3	142249427	142304442	55016	2	56376	ENSMUST00000197808.4	-13627	ENSMUSG00000028273	PDZ and LIM domain 5
Adgre4	6926	chr17	55749670	55750360	691	*	19.0518	-0.892701	0.307732	2.9009	0.00372091	0.0396929	1.4	Down	Promoter (<=1kb)	17	55749984	55853662	103679	1	52614	ENSMUST00000025004.6	0	ENSMUSG00000032915	adhesion G protein-coupled receptor E4
Apob	6931	chr12	7975523	7976318	796	*	26.1545	-0.857663	0.29574	2.90006	0.00373088	0.039755	1.4	Down	Promoter (1-2kb)	12	7977648	7987818	10171	1	238055	ENSMUST00000171271.7	-1330	ENSMUSG00000020609	apolipoprotein B
Fam178b	6935	chr1	36588735	36590076	1342	*	32.7366	-0.782516	0.269922	2.89904	0.00374305	0.0398667	1.4	Down	Promoter (<=1kb)	1	36562696	36589317	26622	2	381337	ENSMUST00000193548.5	0	ENSMUSG00000046337	family with sequence similarity 178, member B
Dennd10	6939	chr19	60820337	60820888	552	*	21.5188	-0.872481	0.301069	2.89795	0.00375616	0.0399833	1.4	Down	Intron (ENSMUST00000128357.7/67894, intron 3 of 6)	19	60812040	60814761	2722	1	67894	ENSMUST00000136146.1	8297	ENSMUSG00000024993	DENN domain containing 10
Tspan14	6940	chr14	40924252	40925175	924	*	72.8849	-0.640432	0.221003	2.89784	0.00375741	0.0399851	1.4	Down	Intron (ENSMUST00000047652.5/52588, intron 2 of 8)	14	40915241	40934316	19076	2	52588	ENSMUST00000224349.1	9141	ENSMUSG00000037824	tetraspanin 14
Cbx4	6944	chr11	119078400	119079756	1357	*	48.8171	-0.692226	0.238915	2.89737	0.00376301	0.0400274	1.4	Down	3' UTR	11	119077573	119086221	8649	2	12418	ENSMUST00000026665.7	6465	ENSMUSG00000039989	chromobox 4
Arhgef6	6950	chrX	57298775	57299469	695	*	51.0835	-0.678286	0.234168	2.89658	0.00377251	0.0400939	1.4	Down	Promoter (1-2kb)	20	57298512	57300859	2348	2	73341	ENSMUST00000175636.1	1390	ENSMUSG00000031133	Rac/Cdc42 guanine nucleotide exchange factor 6
Cdk5rap1	6963	chr2	154376386	154376944	559	*	23.154	-0.865764	0.299083	2.89473	0.00379487	0.0402562	1.4	Down	3' UTR	2	154335380	154373010	37631	2	66971	ENSMUST00000109731.7	-3376	ENSMUSG00000027487	CDK5 regulatory subunit associated protein 1
Apobec2	6967	chr17	48437534	48437864	331	*	5.93069	-0.925906	0.319926	2.89413	0.00380212	0.0403042	1.39	Down	Distal Intergenic	17	48419231	48432930	13700	2	11811	ENSMUST00000046549.4	-4604	ENSMUSG00000040694	apolipoprotein B mRNA editing enzyme, catalytic polypeptide 2
Fry	6972	chr5	150295407	150296097	691	*	12.2229	-0.940029	0.324926	2.89305	0.00381519	0.0404195	1.39	Down	Promoter (<=1kb)	5	150295388	150497753	202366	1	320365	ENSMUST00000239118.1	19	ENSMUSG00000056602	FRY microtubule binding protein
Aga	6980	chr8	53495942	53496940	999	*	39.1539	-0.745207	0.257678	2.89201	0.00382785	0.0405072	1.39	Down	Distal Intergenic	8	53511727	53523334	11608	1	11593	ENSMUST00000211424.1	-14787	ENSMUSG00000031521	aspartylglucosaminidase
Utp20	6986	chr10	88746872	88747682	811	*	26.3377	-0.839084	0.290301	2.8904	0.00384756	0.0406809	1.39	Down	Promoter (<=1kb)	10	88746702	88747831	1130	2	70683	ENSMUST00000218990.1	149	ENSMUSG00000004356	UTP20 small subunit processome component
Gm19522	6990	chr16	42909936	42910542	607	*	5.8308	-0.932489	0.322677	2.88985	0.00385427	0.040732	1.39	Down	Promoter (1-2kb)	16	42884370	42912065	27696	2	100503040	ENSMUST00000231971.1	1523	ENSMUSG00000116903	predicted gene, 19522
Thada	6995	chr17	84292618	84293714	1097	*	64.7422	-0.646184	0.22366	2.88913	0.00386308	0.0407924	1.39	Down	Intron (ENSMUST00000047524.9/240174, intron 29 of 37)	17	84309626	84313679	4054	2	240174	ENSMUST00000235126.1	19965	ENSMUSG00000024251	thyroid adenoma associated
Ggta1	7005	chr2	35493377	35493841	465	*	32.3199	-0.773675	0.268038	2.88644	0.00389633	0.0410849	1.39	Down	Distal Intergenic	2	35432514	35463231	30718	2	14594	ENSMUST00000149442.1	-30146	ENSMUSG00000035778	glycoprotein galactosyltransferase alpha 1, 3
Masp2	7012	chr4	148600563	148601305	743	*	28.395	-0.81355	0.281941	2.88553	0.00390755	0.0411621	1.39	Down	Promoter (1-2kb)	4	148602554	148604417	1864	1	17175	ENSMUST00000105701.8	-1249	ENSMUSG00000028979	mannan-binding lectin serine peptidase 2
Maf	7022	chr8	115597043	115598405	1363	*	78.1075	-0.589648	0.204459	2.88394	0.00392738	0.0413164	1.38	Down	Distal Intergenic	8	115701435	115707794	6360	2	17132	ENSMUST00000109104.1	109389	ENSMUSG00000055435	MAF bZIP transcription factor
P2ry12	7023	chr3	59219110	59220872	1763	*	52.499	-0.692974	0.240331	2.88341	0.00393394	0.0413752	1.38	Down	Promoter (<=1kb)	3	59216360	59220259	3900	2	70839	ENSMUST00000170388.5	0	ENSMUSG00000036353	purinergic receptor P2Y, G-protein coupled 12
Msr1	7026	chr8	39695221	39695825	605	*	5.02332	-0.909835	0.31561	2.88278	0.00394179	0.0414401	1.38	Down	Distal Intergenic	8	39603454	39642673	39220	2	20288	ENSMUST00000170091.2	-52548	ENSMUSG00000025044	macrophage scavenger receptor 1
Cbr2	7040	chr11	120747891	120748749	859	*	40.9426	-0.725963	0.251956	2.88131	0.00396028	0.0415517	1.38	Down	Distal Intergenic	11	120729489	120732114	2626	2	12409	ENSMUST00000026148.8	-15777	ENSMUSG00000025150	carbonyl reductase 2
Dapp1	7043	chr3	137975311	137975965	655	*	28.4149	-0.804313	0.279217	2.8806	0.00396915	0.0416271	1.38	Down	Intron (ENSMUST00000029806.12/26377, intron 1 of 8)	3	137933104	137981530	48427	2	26377	ENSMUST00000154716.1	5565	ENSMUSG00000028159	dual adaptor for phosphotyrosine and 3-phosphoinositides 1
Tns1	7047	chr1	74082774	74083424	651	*	26.8017	-0.833926	0.289537	2.8802	0.00397423	0.0416567	1.38	Down	Intron (ENSMUST00000169786.7/21961, intron 1 of 34)	1	73910232	74091351	181120	2	21961	ENSMUST00000187584.6	7927	ENSMUSG00000055322	tensin 1
Spire1	7054	chr18	67568802	67569652	851	*	57.8773	-0.647331	0.224857	2.87885	0.00399128	0.0417939	1.38	Down	Intron (ENSMUST00000115050.9/68166, intron 2 of 16)	18	67488213	67552777	64565	2	68166	ENSMUST00000082243.6	-16025	ENSMUSG00000024533	spire type actin nucleation factor 1
Rpa2	7064	chr4	132777732	132778556	825	*	85.0941	-0.591781	0.205702	2.87689	0.00401615	0.0419949	1.38	Down	Promoter (2-3kb)	4	132775128	132777162	2035	1	19891	ENSMUST00000156968.1	2604	ENSMUSG00000028884	replication protein A2
Itgb5	7067	chr16	33917286	33917909	624	*	54.83	-0.681729	0.237048	2.87591	0.00402869	0.0421081	1.38	Down	Intron (ENSMUST00000115028.10/16419, intron 9 of 14)	16	33922486	33944148	21663	1	16419	ENSMUST00000151930.1	-4577	ENSMUSG00000022817	integrin beta 5
Pnp2	7068	chr14	50978237	50978915	679	*	41.9088	-0.73069	0.254077	2.87586	0.00402927	0.0421082	1.38	Down	Exon (ENSMUST00000228819.1/ENSMUST00000228819.1, exon 1 of 1)	14	50956244	50963507	7264	1	667034	ENSMUST00000228593.1	21993	ENSMUSG00000068417	purine-nucleoside phosphorylase 2
4930417O22Rik	7071	chr11	101935335	101935875	541	*	8.89279	-0.94302	0.328024	2.87485	0.00404217	0.0422251	1.37	Down	Distal Intergenic	11	101952421	101960573	8153	1	73887	ENSMUST00000123249.1	-16546	ENSMUSG00000071818	RIKEN cDNA 4930417O22 gene
Rin3	7073	chr12	102321230	102321791	562	*	25.7311	-0.836565	0.291035	2.87445	0.00404734	0.0422612	1.37	Down	Intron (ENSMUST00000056950.13/217835, intron 2 of 9)	12	102354745	102361507	6763	1	217835	ENSMUST00000137249.7	-32954	ENSMUSG00000044456	Ras and Rab interactor 3
Mir6415	7082	chr5	92465251	92466317	1067	*	22.7953	-0.854188	0.297377	2.87241	0.00407354	0.0424868	1.37	Down	Intron (ENSMUST00000031377.8/12492, intron 2 of 11)	5	92458557	92458656	100	1	102466159	ENSMUST00000184064.1	6694	ENSMUSG00000099160	microRNA 6415
Vav2	7098	chr2	27373077	27373953	877	*	29.977	-0.773224	0.26946	2.86953	0.00411086	0.0427794	1.37	Down	Intron (ENSMUST00000185188.7/22325, intron 1 of 29)	2	27302025	27344480	42456	2	22325	ENSMUST00000132642.1	-28597	ENSMUSG00000009621	vav 2 oncogene
Ifitm5	7101	chr7	140947997	140948746	750	*	45.3556	-0.698468	0.243427	2.86931	0.00411367	0.0427882	1.37	Down	Promoter (1-2kb)	7	140948958	140950291	1334	2	73835	ENSMUST00000026562.5	1545	ENSMUSG00000025489	interferon induced transmembrane protein 5
B930025P03Rik	7102	chr8	10845613	10846389	777	*	66.8427	-0.600145	0.209165	2.86924	0.00411459	0.0427882	1.37	Down	Distal Intergenic	8	10871509	10882435	10927	2	320014	ENSMUST00000208358.1	36046	ENSMUSG00000109473	RIKEN cDNA B930025P03 gene
Bod1	7106	chr11	31550531	31551543	1013	*	16.5193	-0.916884	0.319626	2.86862	0.00412267	0.042848	1.37	Down	Distal Intergenic	11	31666487	31671727	5241	2	69556	ENSMUST00000109415.1	120184	ENSMUSG00000044502	biorientation of chromosomes in cell division 1
Ecscr	7109	chr18	35720875	35721779	905	*	58.707	-0.672229	0.234349	2.8685	0.00412425	0.0428524	1.37	Down	Promoter (<=1kb)	18	35713086	35721491	8406	2	68545	ENSMUST00000097618.9	0	ENSMUSG00000073599	endothelial cell surface expressed chemotaxis and apoptosis regulator
Atp6v0a2	7110	chr5	124714716	124715730	1015	*	39.5986	-0.748983	0.261111	2.86844	0.00412499	0.0428541	1.37	Down	Promoter (<=1kb)	5	124715705	124723601	7897	1	21871	ENSMUST00000197087.4	0	ENSMUSG00000038023	ATPase, H+ transporting, lysosomal V0 subunit A2
Rhoq	7112	chr17	86967635	86968054	420	*	44.9976	-0.687002	0.239523	2.86821	0.00412798	0.0428731	1.37	Down	Intron (ENSMUST00000024956.14/104215, intron 2 of 4)	17	86963292	86995098	31807	1	104215	ENSMUST00000139344.1	4343	ENSMUSG00000024143	ras homolog family member Q
Cask	7115	chrX	13506161	13507033	873	*	48.7758	-0.69422	0.242096	2.86754	0.00413681	0.0429467	1.37	Down	Distal Intergenic	20	13521782	13526768	4987	2	12361	ENSMUST00000115435.8	19735	ENSMUSG00000031012	calcium/calmodulin dependent serine protein kinase
Dapp1	7125	chr3	137991021	137991732	712	*	79.699	-0.616871	0.215219	2.86625	0.00415372	0.0430646	1.37	Down	Distal Intergenic	3	137931007	137981545	50539	2	26377	ENSMUST00000029806.12	-9476	ENSMUSG00000028159	dual adaptor for phosphotyrosine and 3-phosphoinositides 1
4930524C18Rik	7138	chr14	114868562	114868823	262	*	16.7679	-0.888581	0.310353	2.86313	0.00419482	0.0434017	1.36	Down	Distal Intergenic	14	114831965	114861327	29363	1	75822	ENSMUST00000226121.1	36597	ENSMUSG00000115320	RIKEN cDNA 4930524C18 gene
Snx24	7146	chr18	53311648	53312596	949	*	69.4409	-0.609974	0.213142	2.86182	0.00421216	0.0435394	1.36	Down	Intron (ENSMUST00000165032.8/69226, intron 1 of 6)	18	53245769	53390823	145055	1	69226	ENSMUST00000025417.8	65879	ENSMUSG00000024535	sorting nexing 24
Abca9	7150	chr11	110156964	110157528	565	*	7.21383	-0.9232	0.322657	2.86125	0.00421981	0.0435636	1.36	Down	Exon (ENSMUST00000126499.1/217262, exon 5 of 5)	11	110156517	110168055	11539	2	217262	ENSMUST00000126499.1	10527	ENSMUSG00000041797	ATP-binding cassette, sub-family A member 9
Slc1a3	7153	chr15	8633632	8633840	209	*	6.94501	-0.927395	0.324123	2.86125	0.00421976	0.0435636	1.36	Down	Distal Intergenic	15	8642256	8643247	992	2	20512	ENSMUST00000128879.1	9407	ENSMUSG00000005360	solute carrier family 1 (glial high affinity glutamate transporter), member 3
Cd47	7157	chr16	49817903	49819219	1317	*	48.8752	-0.724169	0.253125	2.86092	0.00422417	0.0435965	1.36	Down	Intron (ENSMUST00000229640.1/16423, intron 4 of 12)	16	49800533	49911046	110514	1	16423	ENSMUST00000229640.1	17370	ENSMUSG00000055447	CD47 antigen (Rh-related antigen, integrin-associated signal transducer)
Amer2	7166	chr14	60451504	60452180	677	*	10.8739	-0.936274	0.327408	2.85965	0.00424106	0.0437158	1.36	Down	Distal Intergenic	14	60378286	60381003	2718	1	72125	ENSMUST00000239079.1	73218	ENSMUSG00000021986	APC membrane recruitment 2
Naa35	7173	chr13	59649714	59650140	427	*	11.3775	-0.930884	0.325636	2.85867	0.00425424	0.0438089	1.36	Down	Intron (ENSMUST00000022039.6/105348, intron 4 of 9)	13	59632725	59634639	1915	1	78689	ENSMUST00000172118.1	16989	ENSMUSG00000021555	N(alpha)-acetyltransferase 35, NatC auxiliary subunit
Apobec2	7174	chr17	48432412	48432761	350	*	16.1232	-0.907804	0.317593	2.85838	0.00425805	0.0438421	1.36	Down	Promoter (<=1kb)	17	48431503	48432618	1116	2	11811	ENSMUST00000233707.1	0	ENSMUSG00000040694	apolipoprotein B mRNA editing enzyme, catalytic polypeptide 2
Gm12718	7175	chr4	103358080	103359554	1475	*	42.9213	-0.717492	0.251025	2.85825	0.0042598	0.043854	1.36	Down	Intron (ENSMUST00000035780.3/67013, intron 8 of 8)	4	103382500	103492040	109541	1	622167	ENSMUST00000156144.1	-22946	ENSMUSG00000086136	predicted gene 12718
Angptl2	7179	chr2	33254137	33254843	707	*	29.1538	-0.794784	0.278101	2.8579	0.00426459	0.0438841	1.36	Down	Intron (ENSMUST00000131298.6/241308, intron 8 of 17)	2	33216117	33242393	26277	1	26360	ENSMUST00000193373.2	38020	ENSMUSG00000004105	angiopoietin-like 2
Macf1	7182	chr4	123547995	123548790	796	*	48.8838	-0.690527	0.24166	2.85743	0.00427087	0.0439251	1.36	Down	Intron (ENSMUST00000097897.10/11426, intron 2 of 97)	4	123349716	123544831	195116	2	11426	ENSMUST00000151346.7	-3164	ENSMUSG00000028649	microtubule-actin crosslinking factor 1
Ttc7	7183	chr17	87344163	87344899	737	*	40.516	-0.77126	0.269927	2.85729	0.00427277	0.0439385	1.36	Down	Intron (ENSMUST00000041110.11/225049, intron 14 of 19)	17	87330214	87339949	9736	1	225049	ENSMUST00000148554.1	13949	ENSMUSG00000036918	tetratricopeptide repeat domain 7
Hspa1a	7187	chr17	34968086	34968990	905	*	13.2023	-0.913756	0.319835	2.85696	0.00427718	0.0439594	1.36	Down	Distal Intergenic	17	34969190	34972156	2967	2	193740	ENSMUST00000087328.3	3166	ENSMUSG00000091971	heat shock protein 1A
Pias4	7189	chr10	81152365	81153025	661	*	18.676	-0.878924	0.307737	2.85609	0.00428895	0.0440681	1.36	Down	3' UTR	10	81154235	81156124	1890	2	59004	ENSMUST00000134017.1	3099	ENSMUSG00000004934	protein inhibitor of activated STAT 4
Cep68	7197	chr11	20239551	20241152	1602	*	31.3287	-0.783766	0.274579	2.85442	0.00431149	0.0442505	1.35	Down	Exon (ENSMUST00000050611.13/216543, exon 3 of 7)	11	20241523	20249383	7861	2	216543	ENSMUST00000161218.1	8231	ENSMUSG00000044066	centrosomal protein 68
Mnd1-ps	7205	chr14	9389032	9389827	796	*	40.548	-0.706259	0.247522	2.85332	0.00432647	0.0443427	1.35	Down	Distal Intergenic	14	9884195	9886768	2574	1	100042415	ENSMUST00000224435.1	-494368	ENSMUSG00000089686	Mnd1 retrotransposed pseudogene
Exoc3l2	7212	chr7	19476991	19477530	540	*	27.28	-0.819567	0.287341	2.85224	0.00434117	0.0444626	1.35	Down	Intron (ENSMUST00000137613.8/74463, intron 3 of 11)	7	19489056	19496760	7705	1	74463	ENSMUST00000011407.7	-11526	ENSMUSG00000011263	exocyst complex component 3-like 2
Pfkfb4	7218	chr9	109009587	109010131	545	*	6.26224	-0.912581	0.320128	2.85067	0.00436271	0.044646	1.35	Down	Promoter (1-2kb)	9	109011186	109028904	17719	1	270198	ENSMUST00000200015.5	-1055	ENSMUSG00000025648	6-phosphofructo-2-kinase/fructose-2,6-biphosphatase 4
Srgap2	7240	chr1	131324950	131325546	597	*	12.9104	-0.924116	0.324577	2.84714	0.00441145	0.045006	1.35	Down	Exon (ENSMUST00000097588.8/14270, exon 14 of 23)	1	131319535	131332263	12729	2	14270	ENSMUST00000188437.1	6717	ENSMUSG00000026425	SLIT-ROBO Rho GTPase activating protein 2
Gm11351	7252	chr13	25790632	25792011	1380	*	52.0343	-0.686864	0.241483	2.84436	0.00445008	0.0453268	1.34	Down	Distal Intergenic	13	25921033	25966316	45284	2	100503530	ENSMUST00000139335.2	174305	ENSMUSG00000086531	predicted gene 11351
Ptger1	7267	chr8	83662147	83662921	775	*	60.3886	-0.618466	0.217609	2.84209	0.00448182	0.0455559	1.34	Down	Exon (ENSMUST00000019577.9/67903, exon 4 of 7)	8	83666678	83672753	6076	1	19216	ENSMUST00000019608.6	-3757	ENSMUSG00000019464	prostaglandin E receptor 1 (subtype EP1)
Cd46	7276	chr1	195069236	195070039	804	*	56.1018	-0.660973	0.232716	2.84026	0.00450769	0.0457559	1.34	Down	Promoter (<=1kb)	1	195041835	195069114	27280	2	17221	ENSMUST00000161772.7	-122	ENSMUSG00000016493	CD46 antigen, complement regulatory protein
Ephb3	7289	chr16	21198438	21199309	872	*	48.2853	-0.674077	0.237567	2.83742	0.00454803	0.0460832	1.34	Down	Distal Intergenic	16	21204755	21223304	18550	1	13845	ENSMUST00000006112.6	-5446	ENSMUSG00000005958	Eph receptor B3
AB124611	7297	chr9	21527400	21528510	1111	*	69.8626	-0.611183	0.215483	2.83634	0.00456338	0.0461944	1.34	Down	Promoter (1-2kb)	9	21526228	21545331	19104	1	382062	ENSMUST00000076326.6	1172	ENSMUSG00000057191	cDNA sequence AB124611
Tmc5	7298	chr7	118649342	118650054	713	*	38.8948	-0.733952	0.258778	2.83622	0.00456511	0.0462056	1.34	Down	Exon (ENSMUST00000098088.10/74424, exon 11 of 22)	7	118633736	118675086	41351	1	74424	ENSMUST00000057320.7	15606	ENSMUSG00000030650	transmembrane channel-like gene family 5
Tdrd7	7299	chr4	46007988	46008668	681	*	22.4841	-0.847506	0.298867	2.83573	0.0045721	0.04627	1.33	Down	Intron (ENSMUST00000107777.8/100121, intron 8 of 16)	4	46026101	46034761	8661	1	100121	ENSMUST00000155936.1	-17433	ENSMUSG00000035517	tudor domain containing 7
Zfp36l1	7301	chr12	80106577	80107506	930	*	40.4359	-0.781103	0.275479	2.83543	0.00457634	0.0462759	1.33	Down	Distal Intergenic	12	80108756	80112994	4239	2	12192	ENSMUST00000219642.1	5488	ENSMUSG00000021127	zinc finger protein 36, C3H type-like 1
Pxn	7338	chr5	115508088	115508359	272	*	6.02255	-0.891928	0.315088	2.83073	0.0046442	0.0467507	1.33	Down	Promoter (1-2kb)	5	115506856	115554135	47280	1	19303	ENSMUST00000212819.2	1232	ENSMUSG00000029528	paxillin
Mgll	7349	chr6	88743490	88744063	574	*	7.31492	-0.922888	0.326196	2.82925	0.00466579	0.046897	1.33	Down	Exon (ENSMUST00000204286.1/ENSMUST00000204286.1, exon 1 of 1)	6	88725077	88825874	100798	1	23945	ENSMUST00000203824.1	18413	ENSMUSG00000033174	monoglyceride lipase
Irf2	7350	chr8	46791506	46793201	1696	*	78.5073	-0.588253	0.207922	2.8292	0.00466641	0.046897	1.33	Down	Promoter (<=1kb)	8	46793499	46847458	53960	1	16363	ENSMUST00000210218.1	-298	ENSMUSG00000031627	interferon regulatory factor 2
Mir3108	7360	chr8	108827147	108828155	1009	*	61.9518	-0.623115	0.22033	2.82809	0.00468263	0.0469925	1.33	Down	Intron (ENSMUST00000220518.1/11906, intron 9 of 15)	8	108936860	108936938	79	1	100526511	ENSMUST00000175500.1	-108705	ENSMUSG00000093241	microRNA 3108
1700019E08Rik	7364	chr2	46251376	46252109	734	*	17.5409	-0.880165	0.311264	2.82771	0.00468819	0.0470263	1.33	Down	Distal Intergenic	2	45696800	45698067	1268	1	69405	ENSMUST00000134308.1	554576	ENSMUSG00000086202	RIKEN cDNA 1700019E08 gene
Phactr2	7365	chr10	13470085	13470762	678	*	51.1103	-0.697514	0.246676	2.82765	0.00468906	0.0470287	1.33	Down	Intron (ENSMUST00000105545.11/215789, intron 1 of 12)	10	13207717	13474412	266696	2	215789	ENSMUST00000105545.11	3650	ENSMUSG00000062866	phosphatase and actin regulator 2
Trim8	7377	chr19	46506273	46506789	517	*	78.9287	-0.646491	0.228825	2.82527	0.00472411	0.0472968	1.33	Down	Intron (ENSMUST00000026008.8/93679, intron 1 of 5)	19	46501702	46516848	15147	1	93679	ENSMUST00000026008.8	4571	ENSMUSG00000025034	tripartite motif-containing 8
Lst1	7384	chr17	35189088	35189715	628	*	80.8885	-0.608907	0.215622	2.82396	0.00474344	0.0474517	1.32	Down	Promoter (<=1kb)	17	35185095	35188439	3345	2	16988	ENSMUST00000097336.4	-649	ENSMUSG00000073412	leukocyte specific transcript 1
Poldip2	7394	chr11	78524787	78525374	588	*	19.2576	-0.874374	0.309706	2.82324	0.00475404	0.0474935	1.32	Down	3' UTR	11	78518331	78519261	931	1	67811	ENSMUST00000151499.1	6456	ENSMUSG00000001100	polymerase (DNA-directed), delta interacting protein 2
Prag1	7408	chr8	36016207	36016756	550	*	41.8359	-0.738616	0.261769	2.82163	0.00477798	0.0476425	1.32	Down	Distal Intergenic	8	36094828	36147787	52960	1	244418	ENSMUST00000110492.1	-78072	ENSMUSG00000050271	PEAK1 related kinase activating pseudokinase 1
Cd82	7421	chr2	93448792	93449332	541	*	18.5241	-0.856331	0.30377	2.81901	0.00481722	0.0479497	1.32	Down	Intron (ENSMUST00000099696.7/12521, intron 1 of 8)	2	93419830	93452679	32850	2	12521	ENSMUST00000111257.7	3347	ENSMUSG00000027215	CD82 antigen
Pik3ip1	7423	chr11	3335550	3336291	742	*	77.9098	-0.859212	0.304827	2.81869	0.00482204	0.0479848	1.32	Down	Promoter (1-2kb)	11	3334381	3342005	7625	1	216505	ENSMUST00000130747.1	1169	ENSMUSG00000034614	phosphoinositide-3-kinase interacting protein 1
Cmtm8	7426	chr9	114860986	114862202	1217	*	18.8318	-0.867486	0.307854	2.81785	0.00483462	0.0480905	1.32	Down	Distal Intergenic	9	114789345	114844152	54808	2	70031	ENSMUST00000047013.3	-16834	ENSMUSG00000041012	CKLF-like MARVEL transmembrane domain containing 8
Hhip	7435	chr8	80262682	80263467	786	*	42.7793	-0.711242	0.252495	2.81686	0.00484959	0.0481856	1.32	Down	Distal Intergenic	8	79965853	80058006	92154	2	15245	ENSMUST00000079038.3	-204676	ENSMUSG00000064325	Hedgehog-interacting protein
Maf	7444	chr8	115635249	115635856	608	*	17.3734	-0.871171	0.309392	2.81575	0.00486629	0.0482886	1.32	Down	Distal Intergenic	8	115701435	115707794	6360	2	17132	ENSMUST00000109104.1	71938	ENSMUSG00000055435	MAF bZIP transcription factor
Lrp4	7447	chr2	91497702	91498973	1272	*	79.4414	-0.608796	0.216262	2.81509	0.00487637	0.0483691	1.32	Down	Exon (ENSMUST00000028689.3/228357, exon 31 of 38)	2	91476319	91478842	2524	1	228357	ENSMUST00000151907.1	21383	ENSMUSG00000027253	low density lipoprotein receptor-related protein 4
Marcks	7448	chr10	37136325	37136673	349	*	8.36906	-0.921628	0.327396	2.81502	0.00487737	0.0483726	1.32	Down	Promoter (2-3kb)	10	37133375	37138920	5546	2	17118	ENSMUST00000092584.5	2247	ENSMUSG00000069662	myristoylated alanine rich protein kinase C substrate
4930591A17Rik	7454	chr2	179037485	179038586	1102	*	45.5259	-0.721576	0.256421	2.81403	0.00489254	0.0484859	1.31	Down	Distal Intergenic	2	179414936	179416882	1947	1	68175	ENSMUST00000041998.1	-376350	ENSMUSG00000039138	RIKEN cDNA 4930591A17 gene
Myl12b	7461	chr17	70965891	70966600	710	*	45.2233	-0.721974	0.256721	2.81229	0.00491902	0.0487007	1.31	Down	Distal Intergenic	17	70974271	70975966	1696	2	67938	ENSMUST00000137537.1	9366	ENSMUSG00000034868	myosin, light chain 12B, regulatory
Jph3	7466	chr8	121770926	121771176	251	*	13.762	-0.903159	0.321229	2.81157	0.00493003	0.0487711	1.31	Down	Intron (ENSMUST00000127664.1/108148, intron 1 of 15)	8	121753476	121782570	29095	1	57340	ENSMUST00000172209.1	17450	ENSMUSG00000025318	junctophilin 3
Nr3c1	7478	chr18	39460668	39461293	626	*	11.5902	-0.913894	0.325284	2.80953	0.00496142	0.0490089	1.31	Down	Intron (ENSMUST00000115567.7/14815, intron 2 of 8)	18	39414482	39487232	72751	2	14815	ENSMUST00000097592.8	25939	ENSMUSG00000024431	nuclear receptor subfamily 3, group C, member 1
Naglu	7489	chr11	101062179	101062612	434	*	25.1841	-0.816205	0.290696	2.80776	0.00498875	0.0492065	1.31	Down	3' UTR	11	101070012	101077672	7661	1	27419	ENSMUST00000001802.9	-7400	ENSMUSG00000001751	alpha-N-acetylglucosaminidase (Sanfilippo disease IIIB)
Itga9	7490	chr9	118677172	118677699	528	*	14.8781	-0.894499	0.318588	2.8077	0.00498967	0.049209	1.31	Down	Intron (ENSMUST00000044165.13/104099, intron 11 of 27)	9	118685835	118807231	121397	1	104099	ENSMUST00000125021.1	-8136	ENSMUSG00000039115	integrin alpha 9
Snx29	7491	chr16	11345369	11345577	209	*	14.6326	-0.89468	0.318676	2.80749	0.00499295	0.0492314	1.31	Down	Intron (ENSMUST00000180792.7/74478, intron 1 of 20)	16	11322972	11403836	80865	1	74478	ENSMUST00000115814.3	22397	ENSMUSG00000071669	sorting nexin 29
Tbc1d9b	7495	chr11	50148982	50150211	1230	*	47.8464	-0.696576	0.248131	2.8073	0.00499594	0.0492314	1.31	Down	Promoter (<=1kb)	11	50148132	50149965	1834	1	76795	ENSMUST00000124605.1	850	ENSMUSG00000036644	TBC1 domain family, member 9B
Eif2a	7504	chr3	58501689	58502467	779	*	38.687	-0.720703	0.256782	2.80667	0.00500563	0.0492725	1.31	Down	Distal Intergenic	3	58525821	58557501	31681	1	229317	ENSMUST00000029387.14	-23354	ENSMUSG00000027810	eukaryotic translation initiation factor 2A
Pou2f2	7509	chr7	25181292	25181985	694	*	45.9479	-0.683662	0.243638	2.80606	0.00501516	0.0493353	1.31	Down	Promoter (1-2kb)	7	25120618	25179726	59109	2	18987	ENSMUST00000175754.3	-1566	ENSMUSG00000008496	POU domain, class 2, transcription factor 2
Mir1945	7516	chr16	11270428	11271254	827	*	45.0201	-0.683679	0.243761	2.80471	0.00503626	0.0494968	1.31	Down	Distal Intergenic	16	11254368	11254445	78	2	100316833	ENSMUST00000157919.1	-15983	ENSMUSG00000088544	microRNA 1945
Higd2a	7523	chr13	54591633	54591981	349	*	63.2484	-0.612759	0.218561	2.8036	0.00505349	0.0496106	1.3	Down	Promoter (1-2kb)	13	54590207	54591158	952	1	67044	ENSMUST00000026986.6	1426	ENSMUSG00000025868	HIG1 domain family, member 2A
Pten	7524	chr19	32881270	32881976	707	*	15.7259	-0.891012	0.317807	2.80362	0.00505318	0.0496106	1.3	Down	Distal Intergenic	19	32811225	32817977	6753	1	19211	ENSMUST00000154806.1	70045	ENSMUSG00000013663	phosphatase and tensin homolog
Sult1a1	7530	chr7	126675601	126676799	1199	*	68.373	-0.606038	0.216264	2.80231	0.00507382	0.0497733	1.3	Down	Promoter (<=1kb)	7	126672865	126676432	3568	2	20887	ENSMUST00000106373.8	0	ENSMUSG00000030711	sulfotransferase family 1A, phenol-preferring, member 1
Slco4a1	7531	chr2	180432154	180432455	302	*	33.8196	-0.764476	0.272812	2.80221	0.00507542	0.0497824	1.3	Down	Distal Intergenic	2	180456245	180474867	18623	1	108115	ENSMUST00000038259.12	-23790	ENSMUSG00000038963	solute carrier organic anion transporter family, member 4a1
Dguok	7535	chr6	83473083	83473751	669	*	18.4194	-0.879414	0.313858	2.80195	0.00507953	0.0497962	1.3	Down	Distal Intergenic	6	83481213	83487010	5798	2	27369	ENSMUST00000153415.1	13259	ENSMUSG00000014554	deoxyguanosine kinase
Kcnn1	7536	chr8	70856554	70857339	786	*	25.5978	-0.807247	0.288107	2.8019	0.00508034	0.0497975	1.3	Down	Promoter (<=1kb)	8	70842049	70857008	14960	2	84036	ENSMUST00000110081.9	0	ENSMUSG00000002908	potassium intermediate/small conductance calcium-activated channel, subfamily N, member 1
Rreb1	7538	chr13	37580642	37582084	1443	*	66.4528	-0.599635	0.214031	2.80163	0.00508449	0.0498227	1.3	Down	Exon (ENSMUST00000223604.1/ENSMUST00000223604.1, exon 1 of 2)	13	37778400	37893849	115450	1	68750	ENSMUST00000122842.7	-196316	ENSMUSG00000039087	ras responsive element binding protein 1
Ctnnd2	7544	chr15	30660704	30661211	508	*	6.55241	-0.899382	0.321093	2.801	0.00509451	0.049883	1.3	Down	Intron (ENSMUST00000081728.6/18163, intron 7 of 22)	15	30646532	30671124	24593	1	18163	ENSMUST00000228753.1	14172	ENSMUSG00000022240	catenin delta 2
Dock9	7550	chr14	121589225	121589922	698	*	34.3584	-0.763825	0.272776	2.80019	0.00510733	0.0499692	1.3	Down	Promoter (2-3kb)	14	121581334	121592000	10667	2	105445	ENSMUST00000212371.1	2078	ENSMUSG00000025558	dedicator of cytokinesis 9
Cyrib	7551	chr15	64053293	64054015	723	*	45.1859	-0.695962	0.248545	2.80014	0.00510799	0.0499692	1.3	Down	Intron (ENSMUST00000063838.10/223601, intron 1 of 11)	15	63944394	64060330	115937	2	223601	ENSMUST00000226675.1	6315	ENSMUSG00000022378	CYFIP related Rac1 interactor B
Fbxo24	7553	chr5	137623652	137624524	873	*	62.9175	-0.623094	0.222539	2.79993	0.00511141	0.0499894	1.3	Down	Promoter (<=1kb)	5	137612503	137625078	12576	2	71176	ENSMUST00000031732.13	554	ENSMUSG00000089984	F-box protein 24
Csf1r	398	chr18	61107442	61109103	1662	*	810.597	-0.57631	0.0882274	6.5321	6.49e-11	1.2e-08	7.92	Not sig	Promoter (1-2kb)	18	61105879	61120891	15013	1	12978	ENSMUST00000237485.1	1563	ENSMUSG00000024621	colony stimulating factor 1 receptor
Gm16537	408	chr15	99723003	99726157	3155	*	794.256	-0.583392	0.089783	6.4978	8.15e-11	1.47e-08	7.83	Not sig	Promoter (<=1kb)	15	99715543	99724474	8932	2	102638434	ENSMUST00000161529.1	0	ENSMUSG00000089671	predicted gene 16537
Sh2b3	443	chr5	121835787	121838126	2340	*	815.729	-0.556703	0.0870744	6.39341	1.62e-10	2.7e-08	7.57	Not sig	Promoter (<=1kb)	5	121815488	121836825	21338	2	16923	ENSMUST00000136960.7	0	ENSMUSG00000042594	SH2B adaptor protein 3
Mex3b	468	chr7	82865675	82867983	2309	*	808.676	-0.544931	0.086062	6.33184	2.42e-10	3.82e-08	7.42	Not sig	Promoter (<=1kb)	7	82867333	82871515	4183	1	108797	ENSMUST00000082237.6	0	ENSMUSG00000057706	mex3 RNA binding family member B
Slco2b1	476	chr7	99674071	99675574	1504	*	647.728	-0.575605	0.0913986	6.29774	3.02e-10	4.68e-08	7.33	Not sig	Intron (ENSMUST00000032985.10/101488, intron 7 of 13)	7	99659857	99664932	5076	2	101488	ENSMUST00000154295.1	-9139	ENSMUSG00000030737	solute carrier organic anion transporter family, member 2b1
9130023H24Rik	484	chr7	128237018	128239009	1992	*	771.38	-0.52472	0.0836159	6.27537	3.49e-10	5.32e-08	7.27	Not sig	Promoter (<=1kb)	7	128234458	128238031	3574	2	100043133	ENSMUST00000078816.4	0	ENSMUSG00000062944	RIKEN cDNA 9130023H24 gene
Cbx3	504	chr6	51468633	51471296	2664	*	726.131	-0.524757	0.0844879	6.21103	5.26e-10	7.7e-08	7.11	Not sig	Promoter (<=1kb)	6	51470360	51483033	12674	1	12417	ENSMUST00000094623.9	0	ENSMUSG00000029836	chromobox 3
Gsk3a	522	chr7	25237234	25239720	2487	*	816.738	-0.522787	0.0848959	6.15798	7.37e-10	1.04e-07	6.98	Not sig	Promoter (<=1kb)	7	25228258	25237851	9594	2	606496	ENSMUST00000071739.11	0	ENSMUSG00000057177	glycogen synthase kinase 3 alpha
Rps6ka1	535	chr4	133812954	133814950	1997	*	746.162	-0.54091	0.0883119	6.12499	9.07e-10	1.25e-07	6.9	Not sig	Distal Intergenic	4	133850557	133860930	10374	2	20111	ENSMUST00000173989.7	45980	ENSMUSG00000003644	ribosomal protein S6 kinase polypeptide 1
Jun	565	chr4	95051450	95053921	2472	*	901.067	-0.476756	0.0787156	6.05669	1.39e-09	1.81e-07	6.74	Not sig	Promoter (<=1kb)	4	95049034	95052222	3189	2	16476	ENSMUST00000107094.1	0	ENSMUSG00000052684	jun proto-oncogene
Kpnb1	587	chr11	97186772	97188883	2112	*	1192.78	-0.467179	0.0775562	6.02374	1.7e-09	2.14e-07	6.67	Not sig	Promoter (<=1kb)	11	97159714	97187881	28168	2	16211	ENSMUST00000001479.4	0	ENSMUSG00000001440	karyopherin subunit beta 1
Slc39a10	619	chr1	46852463	46854525	2063	*	729.48	-0.524646	0.088487	5.92907	3.05e-09	3.63e-07	6.44	Not sig	Promoter (<=1kb)	1	46807544	46854046	46503	2	227059	ENSMUST00000027131.5	0	ENSMUSG00000025986	solute carrier family 39 (zinc transporter), member 10
Rab1a	625	chr11	20200643	20202199	1557	*	810.701	-0.511967	0.0864447	5.92247	3.17e-09	3.74e-07	6.43	Not sig	Promoter (<=1kb)	11	20201432	20226856	25425	1	19324	ENSMUST00000020358.11	0	ENSMUSG00000020149	RAB1A, member RAS oncogene family
Ing1	629	chr8	11554990	11557075	2086	*	696.488	-0.535563	0.0904718	5.91967	3.23e-09	3.78e-07	6.42	Not sig	Promoter (<=1kb)	8	11555571	11563250	7680	1	26356	ENSMUST00000211007.1	0	ENSMUSG00000045969	inhibitor of growth family, member 1
Mnt	652	chr11	74829766	74831253	1488	*	981.555	-0.48445	0.0830093	5.83609	5.34e-09	6.05e-07	6.22	Not sig	Promoter (<=1kb)	11	74830920	74845725	14806	1	17428	ENSMUST00000000291.8	0	ENSMUSG00000000282	max binding protein
Ddx5	699	chr11	106787318	106789844	2527	*	988.474	-0.470007	0.0821829	5.71903	1.07e-08	1.13e-06	5.95	Not sig	Promoter (<=1kb)	11	106780355	106788532	8178	2	13207	ENSMUST00000021062.11	0	ENSMUSG00000020719	DEAD box helicase 5
Fermt3	725	chr19	7017574	7020749	3176	*	648.276	-0.531264	0.0934959	5.68222	1.33e-08	1.35e-06	5.87	Not sig	Promoter (<=1kb)	19	6998958	7019469	20512	2	108101	ENSMUST00000040772.8	0	ENSMUSG00000024965	fermitin family member 3
Zfpm1	731	chr8	122280834	122282432	1599	*	970.881	-0.508169	0.0896095	5.67092	1.42e-08	1.43e-06	5.84	Not sig	Promoter (<=1kb)	8	122282141	122337251	55111	1	22761	ENSMUST00000054052.14	0	ENSMUSG00000049577	zinc finger protein, multitype 1
Mertk	734	chr2	128697954	128699594	1641	*	493.057	-0.541784	0.0955858	5.66804	1.44e-08	1.45e-06	5.84	Not sig	Promoter (<=1kb)	2	128698956	128802894	103939	1	17289	ENSMUST00000014505.4	0	ENSMUSG00000014361	MER proto-oncogene tyrosine kinase
Eif5a	768	chr11	69919485	69922267	2783	*	960.072	-0.438527	0.0780239	5.62042	1.9e-08	1.83e-06	5.74	Not sig	Promoter (<=1kb)	11	69916714	69921085	4372	2	276770	ENSMUST00000164359.7	0	ENSMUSG00000078812	eukaryotic translation initiation factor 5A
Gna15	779	chr10	81523753	81525557	1805	*	429.501	-0.565558	0.100897	5.60528	2.08e-08	1.97e-06	5.71	Not sig	Promoter (<=1kb)	10	81502313	81524225	21913	2	14676	ENSMUST00000043709.7	0	ENSMUSG00000034792	guanine nucleotide binding protein, alpha 15
Abhd11	795	chr5	135008497	135010915	2419	*	866	-0.449931	0.0807508	5.57185	2.52e-08	2.34e-06	5.63	Not sig	Promoter (<=1kb)	5	135009152	135012131	2980	1	68758	ENSMUST00000111216.7	0	ENSMUSG00000040532	abhydrolase domain containing 11
Cd164	832	chr10	41518183	41520206	2024	*	464.296	-0.536462	0.0972079	5.5187	3.42e-08	3.03e-06	5.52	Not sig	Promoter (<=1kb)	10	41519414	41531048	11635	1	53599	ENSMUST00000019962.14	0	ENSMUSG00000019818	CD164 antigen
U2af2	859	chr7	5060696	5063007	2312	*	632.577	-0.511625	0.093271	5.48536	4.13e-08	3.55e-06	5.45	Not sig	Promoter (<=1kb)	7	5062143	5079938	17796	1	22185	ENSMUST00000005041.14	0	ENSMUSG00000030435	U2 small nuclear ribonucleoprotein auxiliary factor (U2AF) 2
Gm51400	870	chr19	6979311	6981191	1881	*	1096.73	-0.460906	0.0842571	5.47023	4.49e-08	3.81e-06	5.42	Not sig	Promoter (<=1kb)	19	6977747	6980250	2504	2	114841036	ENSMUST00000238181.1	0	ENSMUSG00000056629	predicted gene, 51400
Yipf6	874	chrX	98936762	98938979	2218	*	510.218	-0.526547	0.0962667	5.46967	4.51e-08	3.81e-06	5.42	Not sig	Promoter (<=1kb)	20	98937273	98943635	6363	1	77929	ENSMUST00000151353.7	0	ENSMUSG00000047694	Yip1 domain family, member 6
Mir8102	906	chr11	97743648	97745599	1952	*	513.353	-0.541755	0.0998695	5.42463	5.81e-08	4.73e-06	5.32	Not sig	Promoter (<=1kb)	11	97744897	97745035	139	1	102466256	ENSMUST00000184148.1	0	ENSMUSG00000098919	microRNA 8102
Trim41	907	chr11	48815997	48817885	1889	*	585.809	-0.49769	0.0917507	5.42437	5.82e-08	4.73e-06	5.32	Not sig	Promoter (<=1kb)	11	48806404	48817353	10950	2	211007	ENSMUST00000047145.13	0	ENSMUSG00000040365	tripartite motif-containing 41
Zfp646	925	chr7	127875358	127877361	2004	*	599.81	-0.501179	0.0928114	5.39997	6.67e-08	5.32e-06	5.27	Not sig	Promoter (<=1kb)	7	127876796	127880188	3393	1	233905	ENSMUST00000131000.1	0	ENSMUSG00000049739	zinc finger protein 646
Sp1	927	chr15	102405011	102407120	2110	*	1389.67	-0.406918	0.0754203	5.39533	6.84e-08	5.45e-06	5.26	Not sig	Promoter (<=1kb)	15	102406143	102408235	2093	1	20683	ENSMUST00000170884.7	0	ENSMUSG00000001280	trans-acting transcription factor 1
Inpp5d	955	chr1	87639635	87640938	1304	*	427.404	-0.573303	0.106894	5.3633	8.17e-08	6.32e-06	5.2	Not sig	Intron (ENSMUST00000169754.7/16331, intron 2 of 26)	1	87621674	87667916	46243	1	16331	ENSMUST00000163576.1	17961	ENSMUSG00000026288	inositol polyphosphate-5-phosphatase D
Fam72a	959	chr1	131526232	131528288	2057	*	1130.2	-0.404252	0.0756205	5.3458	9e-08	6.93e-06	5.16	Not sig	Promoter (<=1kb)	1	131527903	131539872	11970	1	108900	ENSMUST00000068613.4	0	ENSMUSG00000055184	family with sequence similarity 72, member A
Med16	973	chr10	79908039	79909730	1692	*	368.656	-0.580382	0.109004	5.32441	1.01e-07	7.68e-06	5.11	Not sig	Promoter (<=1kb)	10	79894708	79908921	14214	2	216154	ENSMUST00000105378.8	0	ENSMUSG00000013833	mediator complex subunit 16
Actb	997	chr5	142905550	142907125	1576	*	717.632	-0.503906	0.0952732	5.28907	1.23e-07	9.11e-06	5.04	Not sig	Promoter (<=1kb)	5	142903115	142906754	3640	2	11461	ENSMUST00000100497.10	0	ENSMUSG00000029580	actin, beta
Tbc1d17	998	chr7	44848305	44850634	2330	*	1006.09	-0.406896	0.0769597	5.28713	1.24e-07	9.19e-06	5.04	Not sig	Promoter (<=1kb)	7	44834623	44849075	14453	2	233204	ENSMUST00000047085.15	0	ENSMUSG00000038520	TBC1 domain family, member 17
Tmed1	1008	chr9	21509281	21510998	1718	*	493.565	-0.509286	0.096675	5.26801	1.38e-07	1.01e-05	5	Not sig	Promoter (<=1kb)	9	21507553	21510187	2635	2	17083	ENSMUST00000213316.1	0	ENSMUSG00000032180	transmembrane p24 trafficking protein 1
Tada1	1017	chr1	166378528	166380461	1934	*	444.635	-0.547625	0.104144	5.25833	1.45e-07	1.06e-05	4.98	Not sig	Promoter (<=1kb)	1	166379097	166393621	14525	1	27878	ENSMUST00000027846.7	0	ENSMUSG00000026563	transcriptional adaptor 1
Mbd3	1020	chr10	80398480	80400428	1949	*	861.906	-0.460987	0.0877789	5.25169	1.51e-07	1.09e-05	4.96	Not sig	Promoter (<=1kb)	10	80392539	80399550	7012	2	17192	ENSMUST00000092295.9	0	ENSMUSG00000035478	methyl-CpG binding domain protein 3
Creb1	1021	chr1	64532122	64534018	1897	*	491.192	-0.527315	0.100415	5.25134	1.51e-07	1.09e-05	4.96	Not sig	Promoter (<=1kb)	1	64532645	64597695	65051	1	12912	ENSMUST00000185594.6	0	ENSMUSG00000025958	cAMP responsive element binding protein 1
Fbxl19	1024	chr7	127744245	127746642	2398	*	724.451	-0.444535	0.0846679	5.25033	1.52e-07	1.1e-05	4.96	Not sig	Promoter (<=1kb)	7	127744543	127749714	5172	1	233902	ENSMUST00000205689.1	0	ENSMUSG00000030811	F-box and leucine-rich repeat protein 19
Maml3	1033	chr3	52101663	52103848	2186	*	622.475	-0.4938	0.0942859	5.23727	1.63e-07	1.17e-05	4.93	Not sig	Promoter (1-2kb)	3	51685907	52105076	419170	2	433586	ENSMUST00000121440.3	1228	ENSMUSG00000061143	mastermind like transcriptional coactivator 3
Pabpc1	1041	chr15	36607704	36609897	2194	*	754.769	-0.43899	0.0839761	5.22756	1.72e-07	1.22e-05	4.91	Not sig	Promoter (<=1kb)	15	36595661	36608973	13313	2	18458	ENSMUST00000001809.14	0	ENSMUSG00000022283	poly(A) binding protein, cytoplasmic 1
Nsd3	1042	chr8	25601041	25602692	1652	*	509.037	-0.519158	0.0993256	5.22683	1.72e-07	1.22e-05	4.91	Not sig	Promoter (<=1kb)	8	25601601	25677214	75614	1	234135	ENSMUST00000155861.7	0	ENSMUSG00000054823	nuclear receptor binding SET domain protein 3
Crlf3	1046	chr11	80080431	80081588	1158	*	485.642	-0.53825	0.103176	5.21681	1.82e-07	1.29e-05	4.89	Not sig	Promoter (<=1kb)	11	80046493	80080938	34446	2	54394	ENSMUST00000103233.9	0	ENSMUSG00000017561	cytokine receptor-like factor 3
Zbtb7a	1052	chr10	81137048	81138658	1611	*	692.084	-0.490916	0.0942634	5.20792	1.91e-07	1.34e-05	4.87	Not sig	Promoter (<=1kb)	10	81137953	81148458	10506	1	16969	ENSMUST00000117956.1	0	ENSMUSG00000035011	zinc finger and BTB domain containing 7a
Mepce	1054	chr5	137785489	137788051	2563	*	664.262	-0.501151	0.0962381	5.20741	1.91e-07	1.34e-05	4.87	Not sig	Promoter (<=1kb)	5	137781906	137786663	4758	2	231803	ENSMUST00000031740.15	0	ENSMUSG00000029726	methylphosphate capping enzyme
Msl2	1055	chr9	101073178	101075344	2167	*	553.114	-0.49509	0.0950718	5.20754	1.91e-07	1.34e-05	4.87	Not sig	Promoter (<=1kb)	9	101074101	101101785	27685	1	77853	ENSMUST00000189616.1	0	ENSMUSG00000066415	MSL complex subunit 2
Dusp6	1067	chr10	99261213	99263851	2639	*	610.838	-0.481368	0.0928228	5.18589	2.15e-07	1.49e-05	4.83	Not sig	Promoter (<=1kb)	10	99263231	99267488	4258	1	67603	ENSMUST00000020118.4	0	ENSMUSG00000019960	dual specificity phosphatase 6
Pik3r5	1068	chr11	68430399	68432842	2444	*	349.459	-0.577999	0.111453	5.18602	2.15e-07	1.49e-05	4.83	Not sig	Promoter (<=1kb)	11	68432121	68497849	65729	1	320207	ENSMUST00000021283.7	0	ENSMUSG00000020901	phosphoinositide-3-kinase regulatory subunit 5
Inpp5d	1078	chr1	87619946	87621995	2050	*	417.116	-0.526499	0.101813	5.17122	2.33e-07	1.59e-05	4.8	Not sig	Promoter (<=1kb)	1	87620312	87720507	100196	1	16331	ENSMUST00000169754.7	0	ENSMUSG00000026288	inositol polyphosphate-5-phosphatase D
Cic	1083	chr7	25267109	25268784	1676	*	1219.57	-0.395762	0.0765502	5.16997	2.34e-07	1.6e-05	4.8	Not sig	Promoter (<=1kb)	7	25267704	25294159	26456	1	71722	ENSMUST00000169266.7	0	ENSMUSG00000005442	capicua transcriptional repressor
Kdm6b	1084	chr11	69408471	69412107	3637	*	1035.23	-0.394487	0.0763202	5.16884	2.36e-07	1.6e-05	4.79	Not sig	Promoter (1-2kb)	11	69398508	69413675	15168	2	216850	ENSMUST00000094077.4	1568	ENSMUSG00000018476	KDM1 lysine (K)-specific demethylase 6B
Abi3	1095	chr11	95834067	95834908	842	*	405.697	-0.568678	0.110322	5.15471	2.54e-07	1.71e-05	4.77	Not sig	Promoter (<=1kb)	11	95832723	95835890	3168	2	66610	ENSMUST00000137645.1	982	ENSMUSG00000018381	ABI family member 3
Dedd	1097	chr1	171328464	171330511	2048	*	396.535	-0.576566	0.111866	5.15406	2.55e-07	1.72e-05	4.77	Not sig	Promoter (<=1kb)	1	171329145	171342331	13187	1	21945	ENSMUST00000111300.7	0	ENSMUSG00000013973	death effector domain-containing
Chd9	1108	chr8	90907730	90909759	2030	*	630.594	-0.490198	0.0953351	5.14184	2.72e-07	1.81e-05	4.74	Not sig	Promoter (<=1kb)	8	90908614	90976950	68337	1	109151	ENSMUST00000211403.1	0	ENSMUSG00000056608	chromodomain helicase DNA binding protein 9
Zcchc2	1123	chr1	105989850	105991780	1931	*	616.854	-0.479924	0.0935366	5.13087	2.88e-07	1.9e-05	4.72	Not sig	Promoter (<=1kb)	1	105990406	106034074	43669	1	227449	ENSMUST00000118196.7	0	ENSMUSG00000038866	zinc finger, CCHC domain containing 2
Vdac2	1128	chr14	21830602	21832575	1974	*	449.892	-0.525397	0.102541	5.12375	3e-07	1.96e-05	4.71	Not sig	Promoter (<=1kb)	14	21831269	21845879	14611	1	22334	ENSMUST00000022293.13	0	ENSMUSG00000021771	voltage-dependent anion channel 2
Phf12	1143	chr11	77981484	77983225	1742	*	797.592	-0.436166	0.0854372	5.10511	3.31e-07	2.14e-05	4.67	Not sig	Promoter (<=1kb)	11	77982754	78026214	43461	1	268448	ENSMUST00000108360.7	0	ENSMUSG00000037791	PHD finger protein 12
Irf2bp2	1147	chr8	126593740	126595084	1345	*	676.892	-0.453802	0.088948	5.10188	3.36e-07	2.17e-05	4.66	Not sig	Promoter (<=1kb)	8	126588296	126593986	5691	2	270110	ENSMUST00000054960.7	0	ENSMUSG00000051495	interferon regulatory factor 2 binding protein 2
Wnk1	1153	chr6	120036848	120039211	2364	*	561.956	-0.487334	0.0956367	5.09568	3.47e-07	2.23e-05	4.65	Not sig	Promoter (<=1kb)	6	119923969	120038672	114704	2	232341	ENSMUST00000060043.12	0	ENSMUSG00000045962	WNK lysine deficient protein kinase 1
Zfp36l2	1158	chr17	84187492	84189135	1644	*	584.225	-0.483211	0.0949703	5.08802	3.62e-07	2.31e-05	4.64	Not sig	Promoter (<=1kb)	17	84183931	84187947	4017	2	12193	ENSMUST00000060366.6	0	ENSMUSG00000045817	zinc finger protein 36, C3H type-like 2
Ell	1161	chr8	70537723	70539923	2201	*	854.626	-0.428818	0.0843304	5.08497	3.68e-07	2.34e-05	4.63	Not sig	Promoter (<=1kb)	8	70539457	70581641	42185	1	13716	ENSMUST00000210155.1	0	ENSMUSG00000070002	elongation factor RNA polymerase II
Tarbp2	1169	chr15	102516857	102519079	2223	*	889.884	-0.413312	0.0814951	5.07162	3.94e-07	2.49e-05	4.6	Not sig	Promoter (<=1kb)	15	102518192	102523674	5483	1	21357	ENSMUST00000131184.7	0	ENSMUSG00000023051	TARBP2, RISC loading complex RNA binding subunit
4930539J05Rik	1180	chr3	135437752	135439850	2099	*	896.877	-0.458207	0.090644	5.05502	4.3e-07	2.69e-05	4.57	Not sig	Promoter (<=1kb)	3	135436209	135438665	2457	2	319587	ENSMUST00000182865.1	0	ENSMUSG00000097032	RIKEN cDNA 4930539J05 gene
Nr3c1	1183	chr18	39488989	39491933	2945	*	637.723	-0.495365	0.0981222	5.04845	4.45e-07	2.78e-05	4.56	Not sig	Promoter (<=1kb)	18	39410545	39490674	80130	2	14815	ENSMUST00000115567.7	0	ENSMUSG00000024431	nuclear receptor subfamily 3, group C, member 1
Ccdc47	1191	chr11	106215813	106217617	1805	*	601.119	-0.460176	0.091217	5.04485	4.54e-07	2.81e-05	4.55	Not sig	Promoter (<=1kb)	11	106197408	106216344	18937	2	67163	ENSMUST00000002043.9	0	ENSMUSG00000078622	coiled-coil domain containing 47
Hps3	1206	chr3	20026819	20029100	2282	*	347.457	-0.555584	0.110615	5.02268	5.1e-07	3.12e-05	4.51	Not sig	Exon (ENSMUST00000012580.12/12807, exon 4 of 17)	3	19995951	20035280	39330	2	12807	ENSMUST00000130171.7	6180	ENSMUSG00000027615	HPS3, biogenesis of lysosomal organelles complex 2 subunit 1
Lnpep	1221	chr17	17624030	17625768	1739	*	692.964	-0.417362	0.083357	5.00692	5.53e-07	3.35e-05	4.48	Not sig	Promoter (<=1kb)	17	17521410	17625047	103638	2	240028	ENSMUST00000041047.3	0	ENSMUSG00000023845	leucyl/cystinyl aminopeptidase
Mknk2	1233	chr10	80675980	80677616	1637	*	631.662	-0.488503	0.097739	4.99804	5.79e-07	3.47e-05	4.46	Not sig	Promoter (<=1kb)	10	80665327	80676293	10967	2	17347	ENSMUST00000200082.4	0	ENSMUSG00000020190	MAP kinase-interacting serine/threonine kinase 2
Brpf1	1241	chr6	113306055	113308824	2770	*	978.151	-0.438155	0.0877245	4.99467	5.89e-07	3.51e-05	4.45	Not sig	Promoter (<=1kb)	6	113307137	113324857	17721	1	78783	ENSMUST00000113122.7	0	ENSMUSG00000001632	bromodomain and PHD finger containing, 1
Malat1	1249	chr19	5802061	5803986	1926	*	496.816	-0.519194	0.104107	4.9871	6.13e-07	3.62e-05	4.44	Not sig	Promoter (<=1kb)	19	5795690	5802672	6983	2	72289	ENSMUST00000172812.2	0	ENSMUSG00000092341	metastasis associated lung adenocarcinoma transcript 1 (non-coding RNA)
Socs3	1252	chr11	117968457	117970380	1924	*	360.246	-0.575355	0.11544	4.98403	6.23e-07	3.67e-05	4.43	Not sig	Promoter (<=1kb)	11	117966079	117969186	3108	2	12702	ENSMUST00000054002.3	0	ENSMUSG00000053113	suppressor of cytokine signaling 3
Tsen34	1255	chr7	3692003	3695031	3029	*	726.15	-0.450061	0.0903221	4.98285	6.27e-07	3.69e-05	4.43	Not sig	Promoter (<=1kb)	7	3692863	3694806	1944	1	66078	ENSMUST00000205734.1	0	ENSMUSG00000035585	tRNA splicing endonuclease subunit 34
Chaserr	1257	chr7	73557570	73559598	2029	*	629.136	-0.454016	0.0912159	4.97737	6.45e-07	3.79e-05	4.42	Not sig	Promoter (<=1kb)	7	73539203	73558395	19193	2	69170	ENSMUST00000184587.3	0	ENSMUSG00000101970	CHD2 adjacent suppressive regulatory RNA
Rnf2	1261	chr1	151499886	151501510	1625	*	408.411	-0.513144	0.103161	4.97421	6.55e-07	3.84e-05	4.42	Not sig	Promoter (<=1kb)	1	151469405	151500811	31407	2	19821	ENSMUST00000187048.6	0	ENSMUSG00000026484	ring finger protein 2
Thrap3	1273	chr4	126201852	126203354	1503	*	794.767	-0.433238	0.0873123	4.96193	6.98e-07	4.05e-05	4.39	Not sig	Promoter (<=1kb)	4	126164082	126202760	38679	2	230753	ENSMUST00000080919.11	0	ENSMUSG00000043962	thyroid hormone receptor associated protein 3
Ddit4	1276	chr10	59950835	59952938	2104	*	488.232	-0.527307	0.106333	4.95904	7.08e-07	4.1e-05	4.39	Not sig	Promoter (<=1kb)	10	59949669	59951834	2166	2	74747	ENSMUST00000020308.4	0	ENSMUSG00000020108	DNA-damage-inducible transcript 4
Ubtf	1308	chr11	102316443	102319883	3441	*	338.942	-0.576461	0.116909	4.93085	8.19e-07	4.62e-05	4.34	Not sig	Promoter (<=1kb)	11	102304560	102319096	14537	2	21429	ENSMUST00000174302.7	0	ENSMUSG00000020923	upstream binding transcription factor, RNA polymerase I
Cdca3	1309	chr6	124828440	124830407	1968	*	982.714	-0.382955	0.0776914	4.92918	8.26e-07	4.66e-05	4.33	Not sig	Promoter (<=1kb)	6	124829547	124832664	3118	1	14793	ENSMUST00000150120.7	0	ENSMUSG00000023505	cell division cycle associated 3
Zfp395	1321	chr14	65343049	65346000	2952	*	771.411	-0.438106	0.0891336	4.91516	8.87e-07	4.96e-05	4.3	Not sig	Distal Intergenic	14	65358389	65386388	28000	1	380912	ENSMUST00000224623.1	-12389	ENSMUSG00000034522	zinc finger protein 395
Oard1	1333	chr17	48408636	48410769	2134	*	1176.62	-0.41632	0.0849006	4.90361	9.41e-07	5.21e-05	4.28	Not sig	Promoter (<=1kb)	17	48410014	48417254	7241	1	106821	ENSMUST00000167180.7	0	ENSMUSG00000040771	O-acyl-ADP-ribose deacylase 1
Tbc1d14	1335	chr5	36581452	36582862	1411	*	648.327	-0.433857	0.0884857	4.90313	9.43e-07	5.22e-05	4.28	Not sig	Promoter (<=1kb)	5	36490604	36581803	91200	2	100855	ENSMUST00000136189.7	0	ENSMUSG00000029192	TBC1 domain family, member 14
H3f3a	1340	chr1	180812667	180814638	1972	*	400.817	-0.55949	0.114229	4.89796	9.68e-07	5.34e-05	4.27	Not sig	Promoter (<=1kb)	1	180800832	180813632	12801	2	15078	ENSMUST00000161308.7	0	ENSMUSG00000060743	H3.3 histone A
Fgd3	1345	chr13	49306727	49309771	3045	*	424.199	-0.532645	0.108901	4.89107	1e-06	5.51e-05	4.26	Not sig	Promoter (<=1kb)	13	49261554	49309240	47687	2	30938	ENSMUST00000110087.8	0	ENSMUSG00000037946	FYVE, RhoGEF and PH domain containing 3
Myo9a	1353	chr9	59750212	59751901	1690	*	603.092	-0.447208	0.0915251	4.88618	1.03e-06	5.61e-05	4.25	Not sig	Promoter (<=1kb)	9	59750896	59928866	177971	1	270163	ENSMUST00000128341.1	0	ENSMUSG00000039585	myosin IXa
Usp2	1358	chr9	44088739	44089836	1098	*	426.817	-0.512083	0.104855	4.8837	1.04e-06	5.66e-05	4.25	Not sig	Promoter (1-2kb)	9	44087190	44092500	5311	1	53376	ENSMUST00000175816.1	1549	ENSMUSG00000032010	ubiquitin specific peptidase 2
Prdx5	1361	chr19	6909275	6910970	1696	*	394.797	-0.57685	0.118142	4.88269	1.05e-06	5.68e-05	4.25	Not sig	Promoter (<=1kb)	19	6906697	6909978	3282	2	54683	ENSMUST00000145300.1	0	ENSMUSG00000024953	peroxiredoxin 5
Mir2861	1369	chr2	32712027	32713940	1914	*	583.458	-0.483456	0.0991755	4.87476	1.09e-06	5.88e-05	4.23	Not sig	Promoter (<=1kb)	2	32712807	32712888	82	2	100499514	ENSMUST00000175539.1	0	ENSMUSG00000093280	microRNA 2861
Fem1a	1372	chr17	56255687	56257554	1868	*	549.023	-0.463964	0.095232	4.87193	1.11e-06	5.94e-05	4.23	Not sig	Promoter (<=1kb)	17	56256810	56263610	6801	1	14154	ENSMUST00000060253.4	0	ENSMUSG00000043683	fem 1 homolog a
Ssbp4	1378	chr8	70609124	70611060	1937	*	677.559	-0.428662	0.0880431	4.86878	1.12e-06	6.02e-05	4.22	Not sig	Promoter (<=1kb)	8	70597491	70608872	11382	2	76900	ENSMUST00000210369.1	-252	ENSMUSG00000070003	single stranded DNA binding protein 4
Anapc16	1380	chr10	59980529	59981700	1172	*	309.733	-0.581058	0.119356	4.86827	1.13e-06	6.03e-05	4.22	Not sig	Distal Intergenic	10	59988404	59990383	1980	2	52717	ENSMUST00000182925.1	8683	ENSMUSG00000020107	anaphase promoting complex subunit 16
Nfe2l2	1393	chr2	75703323	75705650	2328	*	849.227	-0.418153	0.0860533	4.85924	1.18e-06	6.25e-05	4.2	Not sig	Promoter (<=1kb)	2	75675513	75704641	29129	2	18024	ENSMUST00000102672.4	0	ENSMUSG00000015839	nuclear factor, erythroid derived 2, like 2
Got1	1400	chr19	43523309	43525454	2146	*	419.036	0.528183	0.10885	-4.8524	1.22e-06	6.44e-05	4.19	Not sig	Promoter (<=1kb)	19	43499752	43524605	24854	2	14718	ENSMUST00000026196.13	0	ENSMUSG00000025190	glutamic-oxaloacetic transaminase 1, soluble
Gm11520	1406	chr11	95309289	95310993	1705	*	699.739	-0.413383	0.0853254	4.84479	1.27e-06	6.66e-05	4.18	Not sig	Promoter (<=1kb)	11	95310429	95324496	14068	1	102640811	ENSMUST00000122837.1	0	ENSMUSG00000085143	predicted gene 11520
Chd9	1412	chr8	90875918	90877908	1991	*	541.084	-0.468177	0.0966764	4.84273	1.28e-06	6.7e-05	4.17	Not sig	Exon (ENSMUST00000210665.1/ENSMUST00000210665.1, exon 1 of 1)	8	90849667	90872090	22424	1	109151	ENSMUST00000211795.1	26251	ENSMUSG00000056608	chromodomain helicase DNA binding protein 9
Dusp29	1417	chr14	21706507	21707760	1254	*	329.714	-0.576112	0.119023	4.84033	1.3e-06	6.76e-05	4.17	Not sig	Intron (ENSMUST00000073870.6/435391, intron 1 of 3)	14	21684946	21703102	18157	2	435391	ENSMUST00000224735.1	-3405	ENSMUSG00000063821	dual specificity phosphatase 29
B4galt1	1419	chr4	40851741	40854672	2932	*	801.466	-0.482358	0.0996874	4.8387	1.31e-06	6.8e-05	4.17	Not sig	Promoter (<=1kb)	4	40804602	40854005	49404	2	14595	ENSMUST00000030121.12	0	ENSMUSG00000028413	UDP-Gal:betaGlcNAc beta 1,4- galactosyltransferase, polypeptide 1
Gnai2	1420	chr9	107639976	107641148	1173	*	481.293	-0.505868	0.104576	4.83732	1.32e-06	6.85e-05	4.16	Not sig	Distal Intergenic	9	107614125	107635367	21243	2	14678	ENSMUST00000055704.11	-4609	ENSMUSG00000032562	G protein subunit alpha i2
Tcta	1440	chr9	108305518	108307183	1666	*	645.299	-0.467543	0.097133	4.81343	1.48e-06	7.61e-05	4.12	Not sig	Promoter (<=1kb)	9	108302958	108305990	3033	2	102791	ENSMUST00000044725.8	0	ENSMUSG00000039461	T cell leukemia translocation altered gene
Eif4g2	1447	chr7	111081860	111083743	1884	*	716.991	-0.469242	0.0976912	4.80331	1.56e-06	7.97e-05	4.1	Not sig	Promoter (<=1kb)	7	111067750	111083030	15281	2	13690	ENSMUST00000162415.8	0	ENSMUSG00000005610	eukaryotic translation initiation factor 4, gamma 2
Rps6ka1	1452	chr4	133910093	133911516	1424	*	626.211	-0.455408	0.0948814	4.79976	1.59e-06	8.08e-05	4.09	Not sig	Distal Intergenic	4	133847290	133887797	40508	2	20111	ENSMUST00000105894.10	-22296	ENSMUSG00000003644	ribosomal protein S6 kinase polypeptide 1
Mat2a	1454	chr6	72438599	72440592	1994	*	455.691	-0.469954	0.0979328	4.79874	1.6e-06	8.11e-05	4.09	Not sig	Promoter (<=1kb)	6	72432799	72439556	6758	2	232087	ENSMUST00000205335.1	0	ENSMUSG00000053907	methionine adenosyltransferase 2A
Parp16	1467	chr9	65195359	65197209	1851	*	351.073	-0.56626	0.118298	4.78671	1.7e-06	8.54e-05	4.07	Not sig	Promoter (<=1kb)	9	65195353	65238430	43078	1	214424	ENSMUST00000216702.1	6	ENSMUSG00000032392	poly (ADP-ribose) polymerase family, member 16
Junb	1489	chr8	84978297	84979088	792	*	325.957	-0.572254	0.119899	4.77281	1.82e-06	9.01e-05	4.05	Not sig	Promoter (<=1kb)	8	84976910	84978718	1809	2	16477	ENSMUST00000064922.6	0	ENSMUSG00000052837	jun B proto-oncogene
Pik3r1	1504	chr13	101766903	101769044	2142	*	468.472	-0.499088	0.104881	4.7586	1.95e-06	9.57e-05	4.02	Not sig	Promoter (<=1kb)	13	101680563	101768217	87655	2	18708	ENSMUST00000055518.12	0	ENSMUSG00000041417	phosphoinositide-3-kinase regulatory subunit 1
Stat3	1511	chr11	100938843	100940362	1520	*	690.119	-0.427073	0.0898093	4.75533	1.98e-06	9.69e-05	4.01	Not sig	Promoter (<=1kb)	11	100885098	100939404	54307	2	20848	ENSMUST00000103114.7	0	ENSMUSG00000004040	signal transducer and activator of transcription 3
Polr2a	1521	chr11	69757868	69759808	1941	*	622.381	-0.454799	0.0958356	4.74562	2.08e-06	0.000100953	4	Not sig	Promoter (<=1kb)	11	69733997	69758637	24641	2	20020	ENSMUST00000058470.15	0	ENSMUSG00000005198	polymerase (RNA) II (DNA directed) polypeptide A
Mlst8	1522	chr17	24478409	24479592	1184	*	294.642	-0.558703	0.117786	4.74335	2.1e-06	0.000102022	3.99	Not sig	Promoter (<=1kb)	17	24473551	24479055	5505	2	56716	ENSMUST00000234941.1	0	ENSMUSG00000024142	MTOR associated protein, LST8 homolog (S. cerevisiae)
Ube2m	1529	chr7	13037353	13039126	1774	*	420.137	-0.515475	0.108758	4.73966	2.14e-06	0.000103427	3.99	Not sig	Promoter (<=1kb)	7	13035120	13038275	3156	2	22192	ENSMUST00000165394.8	0	ENSMUSG00000005575	ubiquitin-conjugating enzyme E2M
Tent5a	1535	chr9	85326107	85328810	2704	*	471.849	-0.462948	0.0977819	4.7345	2.2e-06	0.000105678	3.98	Not sig	Promoter (<=1kb)	9	85320439	85327124	6686	2	212943	ENSMUST00000034802.14	0	ENSMUSG00000032265	terminal nucleotidyltransferase 5A
Mrpl34	1536	chr8	71464317	71465304	988	*	406.995	-0.491317	0.103799	4.73337	2.21e-06	0.000106195	3.97	Not sig	Promoter (<=1kb)	8	71464959	71465747	789	1	94065	ENSMUST00000048914.7	0	ENSMUSG00000034880	mitochondrial ribosomal protein L34
Carm1	1537	chr9	21545811	21547712	1902	*	669.879	-0.499252	0.105493	4.73255	2.22e-06	0.000106556	3.97	Not sig	Promoter (<=1kb)	9	21546894	21589467	42574	1	59035	ENSMUST00000034703.14	0	ENSMUSG00000032185	coactivator-associated arginine methyltransferase 1
Phpt1	1552	chr2	25574244	25575454	1211	*	351.704	-0.533581	0.112981	4.72276	2.33e-06	0.000110741	3.96	Not sig	Promoter (<=1kb)	2	25570174	25574845	4672	2	75454	ENSMUST00000142811.1	0	ENSMUSG00000036504	phosphohistidine phosphatase 1
Tada3	1564	chr6	113377205	113378763	1559	*	404.375	-0.489199	0.103856	4.71037	2.47e-06	0.000116843	3.93	Not sig	Promoter (<=1kb)	6	113366025	113377883	11859	2	101206	ENSMUST00000032410.13	0	ENSMUSG00000048930	transcriptional adaptor 3
Gmeb1	1568	chr4	132247298	132248669	1372	*	261.12	-0.577379	0.122678	4.70645	2.52e-06	0.000118748	3.93	Not sig	Promoter (1-2kb)	4	132236693	132246068	9376	2	56809	ENSMUST00000125534.1	-1230	ENSMUSG00000028901	glucocorticoid modulatory element binding protein 1
Etnk1	1573	chr6	143166143	143168076	1934	*	395.765	-0.509467	0.108423	4.69887	2.62e-06	0.000122852	3.91	Not sig	Promoter (<=1kb)	6	143167221	143218497	51277	1	75320	ENSMUST00000204947.2	0	ENSMUSG00000030275	ethanolamine kinase 1
Capza2	1574	chr6	17636604	17638059	1456	*	369.918	-0.549579	0.117126	4.69221	2.7e-06	0.000126843	3.9	Not sig	Promoter (<=1kb)	6	17636983	17666972	29990	1	12343	ENSMUST00000015877.13	0	ENSMUSG00000015733	capping actin protein of muscle Z-line subunit alpha 2
Ncf1	1575	chr5	134231290	134233371	2082	*	492.679	-0.548642	0.116946	4.69142	2.71e-06	0.000127249	3.9	Not sig	Promoter (1-2kb)	5	134220260	134229625	9366	2	17969	ENSMUST00000144086.1	-1665	ENSMUSG00000015950	neutrophil cytosolic factor 1
Fbrs	1597	chr7	127477477	127479465	1989	*	1223.95	-0.361625	0.0773378	4.67591	2.93e-06	0.000135369	3.87	Not sig	Promoter (<=1kb)	7	127479199	127491506	12308	1	14123	ENSMUST00000205432.2	0	ENSMUSG00000042423	fibrosin
Mgat4b	1602	chr11	50209873	50211406	1534	*	397.32	-0.513388	0.109953	4.66915	3.02e-06	0.000139465	3.86	Not sig	Promoter (<=1kb)	11	50210890	50231099	20210	1	103534	ENSMUST00000147468.7	0	ENSMUSG00000036620	mannoside acetylglucosaminyltransferase 4, isoenzyme B
Cd83	1605	chr13	43777088	43779179	2092	*	273.821	0.573242	0.122824	-4.66718	3.05e-06	0.000140516	3.85	Not sig	Distal Intergenic	13	43784775	43803132	18358	1	12522	ENSMUST00000015540.3	-5596	ENSMUSG00000015396	CD83 antigen
Timm13	1609	chr10	80899977	80901520	1544	*	480.733	-0.469026	0.100543	4.66495	3.09e-06	0.000141724	3.85	Not sig	Promoter (<=1kb)	10	80899450	80900969	1520	2	30055	ENSMUST00000020440.6	0	ENSMUSG00000020219	translocase of inner mitochondrial membrane 13
Yy1	1610	chr12	108792024	108793650	1627	*	516.301	-0.445147	0.0954703	4.66268	3.12e-06	0.000143121	3.84	Not sig	Promoter (<=1kb)	12	108792973	108820148	27176	1	22632	ENSMUST00000021692.8	0	ENSMUSG00000021264	YY1 transcription factor
Per1	1613	chr11	69098394	69099288	895	*	412.27	-0.530141	0.113731	4.66138	3.14e-06	0.000143851	3.84	Not sig	Promoter (<=1kb)	11	69098948	69109960	11013	1	18626	ENSMUST00000021271.13	0	ENSMUSG00000020893	period circadian clock 1
Cnot8	1617	chr11	58103506	58104933	1428	*	502.84	-0.461702	0.0991582	4.65621	3.22e-06	0.00014714	3.83	Not sig	Promoter (<=1kb)	11	58104153	58118594	14442	1	69125	ENSMUST00000020822.11	0	ENSMUSG00000020515	CCR4-NOT transcription complex, subunit 8
Peli1	1620	chr11	21090738	21092178	1441	*	520.898	-0.466907	0.100334	4.65353	3.26e-06	0.000148789	3.83	Not sig	Promoter (<=1kb)	11	21091291	21143005	51715	1	67245	ENSMUST00000156122.7	0	ENSMUSG00000020134	pellino 1
Tpr	1642	chr1	150392417	150394031	1615	*	657.053	-0.397288	0.0856498	4.63852	3.51e-06	0.00015781	3.8	Not sig	Promoter (<=1kb)	1	150392838	150449815	56978	1	108989	ENSMUST00000124973.8	0	ENSMUSG00000006005	translocated promoter region, nuclear basket protein
Slc38a10	1647	chr11	120142204	120143429	1226	*	441.732	-0.490821	0.105904	4.63461	3.58e-06	0.000160401	3.79	Not sig	Promoter (<=1kb)	11	120139109	120142784	3676	2	72055	ENSMUST00000152859.1	0	ENSMUSG00000061306	solute carrier family 38, member 10
Tut7	1649	chr13	59822285	59823604	1320	*	537.18	-0.449192	0.0969726	4.63215	3.62e-06	0.000162115	3.79	Not sig	Promoter (<=1kb)	13	59771561	59823147	51587	2	214290	ENSMUST00000071703.5	0	ENSMUSG00000035248	terminal uridylyl transferase 7
Hspa8	1650	chr9	40799804	40801822	2019	*	985.862	-0.399981	0.0863549	4.63183	3.62e-06	0.00016222	3.79	Not sig	Promoter (<=1kb)	9	40800984	40805200	4217	1	15481	ENSMUST00000015800.15	0	ENSMUSG00000015656	heat shock protein 8
Cnpy3	1653	chr17	46751134	46752694	1561	*	540.964	-0.456092	0.0985054	4.63012	3.65e-06	0.000163391	3.79	Not sig	Promoter (<=1kb)	17	46735705	46752214	16510	2	72029	ENSMUST00000059844.12	0	ENSMUSG00000023973	canopy FGF signaling regulator 3
Rnf5	1656	chr17	34603195	34605110	1916	*	881.322	-0.406008	0.0877021	4.6294	3.67e-06	0.000163593	3.79	Not sig	Promoter (<=1kb)	17	34601091	34603690	2600	2	54197	ENSMUST00000015622.7	0	ENSMUSG00000015478	ring finger protein 5
Arrdc3	1664	chr13	80884878	80886584	1707	*	625.74	-0.454604	0.098443	4.61795	3.88e-06	0.000171952	3.76	Not sig	Promoter (<=1kb)	13	80886095	80894320	8226	1	105171	ENSMUST00000161441.1	0	ENSMUSG00000074794	arrestin domain containing 3
Myo1c	1670	chr11	75653454	75655315	1862	*	596	-0.463947	0.100555	4.61387	3.95e-06	0.000174833	3.76	Not sig	Promoter (<=1kb)	11	75655873	75673908	18036	1	17913	ENSMUST00000108431.2	-558	ENSMUSG00000017774	myosin IC
Igf1r	1675	chr7	67950622	67953503	2882	*	389.588	-0.516473	0.112148	4.60527	4.12e-06	0.000181676	3.74	Not sig	Promoter (<=1kb)	7	67952827	68233668	280842	1	16001	ENSMUST00000005671.9	0	ENSMUSG00000005533	insulin-like growth factor I receptor
Trim65	1686	chr11	116129792	116131674	1883	*	486.686	-0.488556	0.106339	4.59435	4.34e-06	0.000190095	3.72	Not sig	Promoter (<=1kb)	11	116121846	116131124	9279	2	338364	ENSMUST00000106440.8	0	ENSMUSG00000054517	tripartite motif-containing 65
Higd1a	1693	chr9	121856889	121858656	1768	*	549.009	-0.443934	0.0967264	4.58959	4.44e-06	0.000193793	3.71	Not sig	Promoter (<=1kb)	9	121848563	121857612	9050	2	56295	ENSMUST00000215007.1	0	ENSMUSG00000038412	HIG1 domain family, member 1A
Rpl13a	1705	chr7	45128454	45129823	1370	*	493.573	-0.464683	0.101445	4.58065	4.64e-06	0.000200949	3.7	Not sig	Promoter (<=1kb)	7	45125558	45128761	3204	2	22121	ENSMUST00000150350.8	0	ENSMUSG00000074129	ribosomal protein L13A
Rita1	1707	chr5	120612104	120613961	1858	*	836.91	-0.373498	0.0815943	4.5775	4.71e-06	0.000203643	3.69	Not sig	Promoter (<=1kb)	5	120594305	120612339	18035	2	100764	ENSMUST00000111884.7	0	ENSMUSG00000029600	RBPJ interacting and tubulin associated 1
Ncln	1709	chr10	81495823	81497103	1281	*	458.46	-0.462004	0.100997	4.57442	4.78e-06	0.000206427	3.69	Not sig	Promoter (<=1kb)	10	81486249	81496392	10144	2	103425	ENSMUST00000020463.13	0	ENSMUSG00000020238	nicalin
Gm5122	1711	chr9	61012614	61013735	1122	*	302.921	-0.539269	0.117916	4.57332	4.8e-06	0.000207267	3.68	Not sig	Exon (ENSMUST00000215132.1/ENSMUST00000215132.1, exon 1 of 3)	9	61017069	61019797	2729	1	330956	ENSMUST00000216854.1	-3334	ENSMUSG00000111290	predicted gene 5122
Cst3	1722	chr2	148874477	148876133	1657	*	433.599	-0.464834	0.101807	4.56583	4.98e-06	0.000213442	3.67	Not sig	Promoter (<=1kb)	2	148871722	148875576	3855	2	13010	ENSMUST00000028938.6	0	ENSMUSG00000027447	cystatin C
Zhx1	1727	chr15	58075353	58077301	1949	*	661.506	-0.438025	0.0960075	4.5624	5.06e-06	0.000216327	3.66	Not sig	Promoter (<=1kb)	15	58047003	58076245	29243	2	22770	ENSMUST00000175805.8	0	ENSMUSG00000022361	zinc fingers and homeoboxes 1
Trim8	1735	chr19	46499640	46500700	1061	*	349.383	-0.556052	0.12207	4.55519	5.23e-06	0.000222846	3.65	Not sig	Promoter (1-2kb)	19	46501702	46516848	15147	1	93679	ENSMUST00000026008.8	-1002	ENSMUSG00000025034	tripartite motif-containing 8
Atp2b1	1736	chr10	98913655	98915774	2120	*	739.071	-0.424181	0.0931266	4.55488	5.24e-06	0.000223048	3.65	Not sig	Promoter (<=1kb)	10	98914406	98987122	72717	1	67972	ENSMUST00000219557.1	0	ENSMUSG00000019943	ATPase, Ca++ transporting, plasma membrane 1
Arhgap45	1737	chr10	80016223	80017910	1688	*	298.544	-0.524317	0.11512	4.55454	5.25e-06	0.000223285	3.65	Not sig	Promoter (<=1kb)	10	80016653	80031472	14820	1	70719	ENSMUST00000099501.9	0	ENSMUSG00000035697	Rho GTPase activating protein 45
Egr1	1739	chr18	34859661	34861866	2206	*	629.948	-0.501107	0.11008	4.55222	5.31e-06	0.000225499	3.65	Not sig	Promoter (<=1kb)	18	34859823	34864984	5162	1	13653	ENSMUST00000064795.5	0	ENSMUSG00000038418	early growth response 1
Dnajc18	1743	chr18	35707577	35708566	990	*	370.28	-0.51374	0.112903	4.55028	5.36e-06	0.000227061	3.64	Not sig	Promoter (<=1kb)	18	35683272	35708414	25143	2	76594	ENSMUST00000237995.1	0	ENSMUSG00000024350	DnaJ heat shock protein family (Hsp40) member C18
Nav2	1744	chr7	48997924	48999283	1360	*	350.27	-0.574792	0.12632	4.55029	5.36e-06	0.000227061	3.64	Not sig	Intron (ENSMUST00000183659.7/78286, intron 2 of 39)	7	48959097	49606821	647725	1	78286	ENSMUST00000183659.7	38827	ENSMUSG00000052512	neuron navigator 2
Abcc3	1751	chr11	94385713	94386941	1229	*	385.826	-0.530685	0.116852	4.54151	5.59e-06	0.000235645	3.63	Not sig	Intron (ENSMUST00000178136.7/76408, intron 1 of 30)	11	94364855	94392920	28066	2	76408	ENSMUST00000151124.7	5979	ENSMUSG00000020865	ATP-binding cassette, sub-family C member 3
Set	1758	chr2	30065784	30067616	1833	*	461.365	-0.519343	0.114525	4.53477	5.77e-06	0.000242323	3.62	Not sig	Promoter (<=1kb)	2	30066456	30072577	6122	1	56086	ENSMUST00000067996.6	0	ENSMUSG00000054766	SET nuclear oncogene
Myh9	1759	chr15	77840729	77842789	2061	*	654.982	-0.39742	0.0876448	4.53444	5.78e-06	0.000242572	3.62	Not sig	Promoter (<=1kb)	15	77760587	77842175	81589	2	17886	ENSMUST00000016771.12	0	ENSMUSG00000022443	myosin, heavy polypeptide 9, non-muscle
Erp29	1770	chr5	121451084	121453190	2107	*	575.913	-0.428983	0.0946798	4.53088	5.87e-06	0.000245157	3.61	Not sig	Promoter (<=1kb)	5	121428590	121452487	23898	2	67397	ENSMUST00000153758.1	0	ENSMUSG00000029616	endoplasmic reticulum protein 29
Tcf3	1772	chr10	80432955	80434641	1687	*	441.701	-0.454681	0.100399	4.52876	5.93e-06	0.000247355	3.61	Not sig	Promoter (<=1kb)	10	80409514	80433637	24124	2	21423	ENSMUST00000105344.7	0	ENSMUSG00000020167	transcription factor 3
Rnf44	1781	chr13	54693241	54694900	1660	*	872.921	-0.400775	0.0886562	4.52056	6.17e-06	0.000255838	3.59	Not sig	Promoter (<=1kb)	13	54679410	54693847	14438	2	105239	ENSMUST00000037422.15	0	ENSMUSG00000034928	ring finger protein 44
E2f3	1792	chr13	29983715	29985666	1952	*	405.718	-0.502976	0.111427	4.51395	6.36e-06	0.000262321	3.58	Not sig	Promoter (<=1kb)	13	29906575	29984391	77817	2	13557	ENSMUST00000221536.1	0	ENSMUSG00000016477	E2F transcription factor 3
Rab40c	1794	chr17	25919106	25920919	1814	*	1082.36	-0.378551	0.0838818	4.51291	6.39e-06	0.000263315	3.58	Not sig	Promoter (<=1kb)	17	25882114	25919556	37443	2	224624	ENSMUST00000166146.7	0	ENSMUSG00000025730	Rab40C, member RAS oncogene family
Klf3	1806	chr5	64802666	64804417	1752	*	367.42	-0.558734	0.124201	4.49863	6.84e-06	0.000279773	3.55	Not sig	Promoter (<=1kb)	5	64803388	64832901	29514	1	16599	ENSMUST00000165536.7	0	ENSMUSG00000029178	Kruppel-like transcription factor 3 (basic)
Klf16	1814	chr10	80576286	80579011	2726	*	638.945	-0.39722	0.0885388	4.48639	7.24e-06	0.000295014	3.53	Not sig	Promoter (<=1kb)	10	80567124	80577321	10198	2	118445	ENSMUST00000038558.8	0	ENSMUSG00000035397	Kruppel-like transcription factor 16
A630001O12Rik	1816	chr8	126757673	126758644	972	*	522.766	-0.45183	0.100744	4.48491	7.29e-06	0.000296741	3.53	Not sig	Exon (ENSMUST00000212695.1/ENSMUST00000212695.1, exon 1 of 2)	8	126839233	126851473	12241	1	414091	ENSMUST00000212914.1	-80589	NA	RIKEN cDNA A630001O12 gene
Mmachc	1821	chr4	116707843	116709155	1313	*	385.68	-0.473922	0.105773	4.48057	7.44e-06	0.000302014	3.52	Not sig	Promoter (<=1kb)	4	116702279	116708406	6128	2	67096	ENSMUST00000030453.4	0	ENSMUSG00000028690	methylmalonic aciduria cblC type, with homocystinuria
Zbtb7b	1828	chr3	89393388	89395328	1941	*	547.087	-0.428293	0.0956791	4.47635	7.59e-06	0.000306858	3.51	Not sig	Promoter (<=1kb)	3	89381138	89393678	12541	2	22724	ENSMUST00000126027.7	0	ENSMUSG00000028042	zinc finger and BTB domain containing 7B
Mgat1	1839	chr11	49243457	49244854	1398	*	614.646	-0.419123	0.093739	4.47117	7.78e-06	0.000312512	3.51	Not sig	Promoter (<=1kb)	11	49244191	49263022	18832	1	17308	ENSMUST00000167400.7	0	ENSMUSG00000020346	mannoside acetylglucosaminyltransferase 1
Ywhag	1848	chr5	135933617	135935748	2132	*	540.264	-0.428965	0.096074	4.46494	8.01e-06	0.000320177	3.49	Not sig	Promoter (<=1kb)	5	135908409	135934554	26146	2	22628	ENSMUST00000198270.1	0	ENSMUSG00000051391	tyrosine 3-monooxygenase/tryptophan 5-monooxygenase activation protein, gamma polypeptide
Pank3	1858	chr11	35768971	35770387	1417	*	468.901	-0.504701	0.113246	4.45668	8.32e-06	0.000330964	3.48	Not sig	Promoter (<=1kb)	11	35769484	35791285	21802	1	211347	ENSMUST00000018990.7	0	ENSMUSG00000018846	pantothenate kinase 3
Ptov1	1864	chr7	44868743	44870458	1716	*	482.785	-0.506346	0.113654	4.45516	8.38e-06	0.000332255	3.48	Not sig	Promoter (<=1kb)	7	44863068	44869788	6721	2	84113	ENSMUST00000046575.16	0	ENSMUSG00000038502	prostate tumor over expressed gene 1
Spen	1872	chr4	141544846	141547839	2994	*	458.377	-0.45973	0.103293	4.45075	8.56e-06	0.000337737	3.47	Not sig	Exon (ENSMUST00000049927.5/ENSMUST00000049927.5, exon 1 of 3)	4	141467890	141538597	70708	2	56381	ENSMUST00000105786.2	-6249	ENSMUSG00000040761	spen family transcription repressor
Mir8114	1878	chr1	153899368	153900915	1548	*	397.002	-0.497149	0.111803	4.44665	8.72e-06	0.000343105	3.46	Not sig	Promoter (<=1kb)	1	153899926	153900036	111	1	102466257	ENSMUST00000183582.1	0	ENSMUSG00000099227	microRNA 8114
Rpl7	1879	chr1	16103892	16106208	2317	*	366.109	-0.510301	0.114776	4.44605	8.75e-06	0.000343699	3.46	Not sig	Promoter (<=1kb)	1	16101295	16104662	3368	2	19989	ENSMUST00000058437.13	0	ENSMUSG00000043716	ribosomal protein L7
Pknox1	1881	chr17	31563864	31565844	1981	*	702.122	-0.462069	0.103959	4.44473	8.8e-06	0.00034563	3.46	Not sig	Promoter (<=1kb)	17	31564734	31607693	42960	1	18771	ENSMUST00000097352.10	0	ENSMUSG00000006705	Pbx/knotted 1 homeobox
Mbd6	1883	chr10	127288251	127291486	3236	*	868.227	-0.396415	0.0891965	4.44429	8.82e-06	0.000345792	3.46	Not sig	Promoter (<=1kb)	10	127281956	127288890	6935	2	110962	ENSMUST00000026476.12	0	ENSMUSG00000025409	methyl-CpG binding domain protein 6
Adamtsl4	1887	chr3	95673467	95676229	2763	*	406.465	-0.503353	0.113307	4.44239	8.9e-06	0.000348309	3.46	Not sig	Promoter (<=1kb)	3	95676750	95677151	402	2	229595	ENSMUST00000151054.1	922	ENSMUSG00000015850	ADAMTS-like 4
Rffl	1888	chr11	82869809	82871585	1777	*	502.88	-0.454732	0.10238	4.4416	8.93e-06	0.000349353	3.46	Not sig	Promoter (<=1kb)	11	82803822	82870744	66923	2	67338	ENSMUST00000093975.11	0	ENSMUSG00000020696	ring finger and FYVE like domain containing protein
Kat6a	1896	chr8	22858564	22860540	1977	*	271.621	-0.558496	0.125867	4.43718	9.11e-06	0.000355154	3.45	Not sig	Promoter (<=1kb)	8	22859535	22943259	83725	1	244349	ENSMUST00000110696.7	0	ENSMUSG00000031540	K(lysine) acetyltransferase 6A
Midn	1913	chr10	80147597	80149871	2275	*	663.099	-0.435783	0.0984586	4.42605	9.6e-06	0.000370647	3.43	Not sig	Promoter (<=1kb)	10	80148272	80158367	10096	1	59090	ENSMUST00000099492.9	0	ENSMUSG00000035621	midnolin
Cdc34	1915	chr10	79681123	79683349	2227	*	512.565	-0.45562	0.102974	4.42463	9.66e-06	0.000372699	3.43	Not sig	Promoter (<=1kb)	10	79682195	79688398	6204	1	216150	ENSMUST00000020550.12	0	ENSMUSG00000020307	cell division cycle 34
Papss1	1918	chr3	131642357	131643528	1172	*	355.053	-0.525741	0.118857	4.42332	9.72e-06	0.000374391	3.43	Not sig	3' UTR	3	131564935	131583200	18266	1	23971	ENSMUST00000196638.1	77422	ENSMUSG00000028032	3'-phosphoadenosine 5'-phosphosulfate synthase 1
Slc16a13	1919	chr11	70220428	70222594	2167	*	405.425	-0.458245	0.103608	4.42288	9.74e-06	0.000374953	3.43	Not sig	Promoter (<=1kb)	11	70216789	70220994	4206	2	69309	ENSMUST00000060010.2	0	ENSMUSG00000044367	solute carrier family 16 (monocarboxylic acid transporters), member 13
Tbl2	1921	chr5	135148647	135150125	1479	*	958.926	-0.412195	0.0932053	4.42244	9.76e-06	0.000375323	3.43	Not sig	Promoter (<=1kb)	5	135149657	135165760	16104	1	27368	ENSMUST00000153183.7	0	ENSMUSG00000005374	transducin (beta)-like 2
Smim3	1924	chr18	60499594	60502041	2448	*	440.065	0.474933	0.107437	-4.42057	9.84e-06	0.000377799	3.42	Not sig	Promoter (<=1kb)	18	60474191	60501987	27797	2	106878	ENSMUST00000042710.7	0	ENSMUSG00000038059	small integral membrane protein 3
Ptp4a2	1925	chr4	129781691	129783336	1646	*	329.248	-0.496721	0.112365	4.42061	9.84e-06	0.000377799	3.42	Not sig	Distal Intergenic	4	129811219	129839232	28014	1	19244	ENSMUST00000132386.1	-27883	ENSMUSG00000028788	protein tyrosine phosphatase 4a2
Unk	1927	chr11	116029678	116031509	1832	*	473.118	-0.453392	0.10259	4.41947	9.89e-06	0.000379334	3.42	Not sig	Promoter (<=1kb)	11	116030322	116061214	30893	1	217331	ENSMUST00000021116.11	0	ENSMUSG00000020770	unkempt family zinc finger
Ptma	1942	chr1	86524937	86527246	2310	*	826.974	-0.370872	0.0840365	4.41323	1.02e-05	0.000387425	3.41	Not sig	Promoter (<=1kb)	1	86526726	86530712	3987	1	19231	ENSMUST00000045897.14	0	ENSMUSG00000026238	prothymosin alpha
Fam168a	1947	chr7	100705852	100707287	1436	*	504.296	-0.42259	0.095827	4.40993	1.03e-05	0.000392372	3.41	Not sig	Promoter (<=1kb)	7	100706635	100841381	134747	1	319604	ENSMUST00000107042.8	0	ENSMUSG00000029461	family with sequence similarity 168, member A
Tpst2	1951	chr5	112276034	112277205	1172	*	701.224	-0.457583	0.103859	4.4058	1.05e-05	0.000399245	3.4	Not sig	Promoter (<=1kb)	5	112276691	112315361	38671	1	22022	ENSMUST00000031287.10	0	ENSMUSG00000029344	protein-tyrosine sulfotransferase 2
Chsy1	1955	chr7	66178821	66179768	948	*	324.952	-0.518864	0.117821	4.40383	1.06e-05	0.000401911	3.4	Not sig	Distal Intergenic	7	66109515	66173798	64284	1	269941	ENSMUST00000036372.7	69306	ENSMUSG00000032640	chondroitin sulfate synthase 1
Ptbp1	1959	chr10	79853704	79855603	1900	*	667.978	-0.407175	0.0924821	4.40274	1.07e-05	0.000403238	3.39	Not sig	Promoter (<=1kb)	10	79854427	79864432	10006	1	19205	ENSMUST00000172282.7	0	ENSMUSG00000006498	polypyrimidine tract binding protein 1
Sh3pxd2a	1960	chr19	47439726	47442146	2421	*	266.073	-0.547173	0.124313	4.40158	1.07e-05	0.00040481	3.39	Not sig	Intron (ENSMUST00000081619.9/14218, intron 1 of 14)	19	47266953	47464247	197295	2	14218	ENSMUST00000111800.3	22101	ENSMUSG00000053617	SH3 and PX domains 2A
Bin1	1966	chr18	32406909	32408285	1377	*	401.627	-0.460835	0.10476	4.39895	1.09e-05	0.000408762	3.39	Not sig	Promoter (<=1kb)	18	32407634	32419907	12274	1	30948	ENSMUST00000234024.1	0	ENSMUSG00000024381	bridging integrator 1
Sipa1l2	1970	chr8	125568169	125570552	2384	*	501.996	-0.463638	0.105519	4.39386	1.11e-05	0.000417615	3.38	Not sig	Promoter (<=1kb)	8	125418074	125569756	151683	2	244668	ENSMUST00000212168.1	0	ENSMUSG00000001995	signal-induced proliferation-associated 1 like 2
Icam1	1976	chr9	21014502	21017089	2588	*	437.337	-0.461512	0.105086	4.39176	1.12e-05	0.000420376	3.38	Not sig	Promoter (<=1kb)	9	21015985	21021004	5020	1	15894	ENSMUST00000215003.1	0	ENSMUSG00000037405	intercellular adhesion molecule 1
Junb	1985	chr8	84979524	84980364	841	*	400.534	-0.461146	0.105087	4.38822	1.14e-05	0.000425341	3.37	Not sig	Promoter (<=1kb)	8	84976910	84978718	1809	2	16477	ENSMUST00000064922.6	-806	ENSMUSG00000052837	jun B proto-oncogene
Lgmn	1986	chr12	102439343	102440590	1248	*	386.892	-0.466774	0.106377	4.38794	1.14e-05	0.000425683	3.37	Not sig	Promoter (<=1kb)	12	102394098	102439813	45716	2	19141	ENSMUST00000021607.8	0	ENSMUSG00000021190	legumain
Tgfbr1	1987	chr4	47352154	47354015	1862	*	683.262	-0.442029	0.100743	4.38769	1.15e-05	0.000425964	3.37	Not sig	Promoter (<=1kb)	4	47353222	47414931	61710	1	21812	ENSMUST00000007757.14	0	ENSMUSG00000007613	transforming growth factor, beta receptor I
Map3k3	1988	chr11	106083827	106085726	1900	*	898.011	-0.386076	0.0880131	4.38658	1.15e-05	0.000427678	3.37	Not sig	Promoter (<=1kb)	11	106084613	106155446	70834	1	26406	ENSMUST00000002044.9	0	ENSMUSG00000020700	mitogen-activated protein kinase kinase kinase 3
Rgs2	1991	chr1	144003635	144004870	1236	*	383.651	-0.492566	0.112303	4.38603	1.15e-05	0.000428355	3.37	Not sig	Promoter (<=1kb)	1	143999338	144004161	4824	2	19735	ENSMUST00000127206.7	0	ENSMUSG00000026360	regulator of G-protein signaling 2
Cactin	1997	chr10	81319255	81321674	2420	*	1025.25	-0.355683	0.0811714	4.38187	1.18e-05	0.0004353	3.36	Not sig	Promoter (<=1kb)	10	81321103	81326242	5140	1	70312	ENSMUST00000050867.7	0	ENSMUSG00000034889	cactin, spliceosome C complex subunit
Inpp5d	2009	chr1	87626201	87627025	825	*	336.045	-0.494488	0.113068	4.37336	1.22e-05	0.000449744	3.35	Not sig	Intron (ENSMUST00000169754.7/16331, intron 1 of 26)	1	87621674	87667916	46243	1	16331	ENSMUST00000163576.1	4527	ENSMUSG00000026288	inositol polyphosphate-5-phosphatase D
Gpbp1	2010	chr13	111488593	111490963	2371	*	737.857	-0.406071	0.0928515	4.37334	1.22e-05	0.000449744	3.35	Not sig	Promoter (<=1kb)	13	111425680	111490111	64432	2	73274	ENSMUST00000047627.13	0	ENSMUSG00000032745	GC-rich promoter binding protein 1
Klhl35	2013	chr7	99467922	99470178	2257	*	270.721	-0.538401	0.123176	4.37099	1.24e-05	0.000453939	3.34	Not sig	Promoter (<=1kb)	7	99468963	99471786	2824	1	72184	ENSMUST00000153736.1	0	ENSMUSG00000035298	kelch-like 35
Mef2a	2030	chr7	67372151	67374445	2295	*	540.279	-0.441354	0.101259	4.35865	1.31e-05	0.000476278	3.32	Not sig	Promoter (<=1kb)	7	67231163	67372858	141696	2	17258	ENSMUST00000156690.7	0	ENSMUSG00000030557	myocyte enhancer factor 2A
Cnot3	2034	chr7	3643693	3646147	2455	*	832.364	-0.398468	0.0914676	4.35639	1.32e-05	0.000480286	3.32	Not sig	Promoter (<=1kb)	7	3645290	3661108	15819	1	232791	ENSMUST00000143085.7	0	ENSMUSG00000035632	CCR4-NOT transcription complex, subunit 3
Fos	2036	chr12	85531976	85533783	1808	*	344.2	-0.492834	0.11314	4.35597	1.32e-05	0.00048073	3.32	Not sig	Intron (ENSMUST00000220590.1/ENSMUST00000220590.1, intron 1 of 2)	12	85474911	85476063	1153	1	14281	ENSMUST00000134311.1	57065	ENSMUSG00000021250	FBJ osteosarcoma oncogene
Wtap	2048	chr17	12990935	12993204	2270	*	512.463	-0.445802	0.102432	4.35216	1.35e-05	0.000486291	3.31	Not sig	Promoter (<=1kb)	17	12966796	12992497	25702	2	60532	ENSMUST00000159551.7	0	ENSMUSG00000060475	WT1 associating protein
Tcp11l2	2049	chr10	84575909	84577828	1920	*	426.785	-0.454692	0.104491	4.35149	1.35e-05	0.000487538	3.31	Not sig	Promoter (<=1kb)	10	84576626	84614359	37734	1	216198	ENSMUST00000020223.7	0	ENSMUSG00000020034	t-complex 11 (mouse) like 2
Kdm4b	2056	chr17	56325235	56326597	1363	*	666.507	-0.410419	0.0943909	4.34808	1.37e-05	0.000493468	3.31	Not sig	Promoter (<=1kb)	17	56326062	56356056	29995	1	193796	ENSMUST00000139679.7	0	ENSMUSG00000024201	lysine (K)-specific demethylase 4B
Bach2	2058	chr4	32248442	32251544	3103	*	435.478	0.452757	0.104163	-4.34663	1.38e-05	0.000496285	3.3	Not sig	Intron (ENSMUST00000108180.8/12014, intron 1 of 6)	4	32239077	32501636	262560	1	12014	ENSMUST00000149201.7	9365	ENSMUSG00000040270	BTB and CNC homology, basic leucine zipper transcription factor 2
Acin1	2060	chr14	54685739	54687412	1674	*	560.989	-0.4074	0.0937636	4.34497	1.39e-05	0.000499576	3.3	Not sig	Promoter (<=1kb)	14	54642161	54686931	44771	2	56215	ENSMUST00000022793.14	0	ENSMUSG00000022185	apoptotic chromatin condensation inducer 1
Prex1	2065	chr2	166622558	166624068	1511	*	482.952	-0.440753	0.101493	4.3427	1.41e-05	0.000503761	3.3	Not sig	Intron (ENSMUST00000036719.11/277360, intron 5 of 39)	2	166566960	166638968	72009	2	277360	ENSMUST00000099080.8	14900	ENSMUSG00000039621	phosphatidylinositol-3,4,5-trisphosphate-dependent Rac exchange factor 1
Cebpzos	2068	chr17	78917350	78918379	1030	*	323.801	-0.490347	0.112978	4.34021	1.42e-05	0.000508539	3.29	Not sig	Promoter (<=1kb)	17	78916700	78918438	1739	1	68554	ENSMUST00000192288.1	650	ENSMUSG00000062691	CCAAT/enhancer binding protein zeta, opposite strand
Pmp22	2072	chr11	63135454	63136751	1298	*	309.193	-0.495232	0.114139	4.33887	1.43e-05	0.000510676	3.29	Not sig	Promoter (2-3kb)	11	63133068	63158566	25499	1	18858	ENSMUST00000108700.1	2386	ENSMUSG00000018217	peripheral myelin protein 22
Asb2	2079	chr12	103343119	103344020	902	*	326.825	-0.533797	0.123133	4.33511	1.46e-05	0.000517725	3.29	Not sig	Intron (ENSMUST00000160463.1/ENSMUST00000160463.1, intron 1 of 3)	12	103321146	103338373	17228	2	65256	ENSMUST00000149431.1	-4746	ENSMUSG00000021200	ankyrin repeat and SOCS box-containing 2
Foxo3	2085	chr10	42276034	42278509	2476	*	809.425	-0.371161	0.0857227	4.32979	1.49e-05	0.000528882	3.28	Not sig	Promoter (<=1kb)	10	42181841	42276752	94912	2	56484	ENSMUST00000105502.7	0	ENSMUSG00000048756	forkhead box O3
Mef2c	2088	chr13	83571796	83572863	1068	*	401.467	-0.489286	0.11302	4.3292	1.5e-05	0.000529534	3.28	Not sig	Promoter (<=1kb)	13	83572348	83635453	63106	1	17260	ENSMUST00000196730.4	0	ENSMUSG00000005583	myocyte enhancer factor 2C
Mrpl41	2091	chr2	24974662	24976636	1975	*	859.42	-0.381609	0.0881594	4.32863	1.5e-05	0.000530145	3.28	Not sig	Promoter (<=1kb)	2	24974117	24975098	982	2	107733	ENSMUST00000045604.3	0	ENSMUSG00000036850	mitochondrial ribosomal protein L41
Pip5k1c	2093	chr10	81292057	81293499	1443	*	584.498	-0.440653	0.101841	4.32687	1.51e-05	0.000533883	3.27	Not sig	Promoter (<=1kb)	10	81292963	81319972	27010	1	18717	ENSMUST00000163075.7	0	ENSMUSG00000034902	phosphatidylinositol-4-phosphate 5-kinase, type 1 gamma
Zc3h4	2095	chr7	16399250	16401564	2315	*	558.833	-0.405566	0.0937448	4.32628	1.52e-05	0.000534791	3.27	Not sig	Promoter (<=1kb)	7	16400910	16416973	16064	1	330474	ENSMUST00000214735.1	0	ENSMUSG00000059273	zinc finger CCCH-type containing 4
Tsnaxip1	2097	chr8	105826223	105828044	1822	*	571.267	-0.42268	0.097722	4.32533	1.52e-05	0.0005366	3.27	Not sig	Promoter (<=1kb)	8	105827731	105844680	16950	1	72236	ENSMUST00000212566.1	0	ENSMUSG00000031893	translin-associated factor X (Tsnax) interacting protein 1
Cln8	2100	chr8	14891027	14892061	1035	*	229.743	-0.5694	0.131676	4.32427	1.53e-05	0.000538422	3.27	Not sig	Promoter (1-2kb)	8	14889359	14894919	5561	1	26889	ENSMUST00000128839.1	1668	ENSMUSG00000026317	CLN8 transmembrane ER and ERGIC protein
Gtpbp2	2106	chr17	46159832	46161766	1935	*	578.856	-0.410406	0.0950239	4.31898	1.57e-05	0.000549918	3.26	Not sig	Promoter (<=1kb)	17	46161032	46169368	8337	1	56055	ENSMUST00000169383.7	0	ENSMUSG00000023952	GTP binding protein 2
Dctpp1	2107	chr7	127253640	127254859	1220	*	289.505	-0.554078	0.128293	4.31885	1.57e-05	0.000549978	3.26	Not sig	5' UTR	7	127256959	127260709	3751	2	66422	ENSMUST00000035276.4	5850	ENSMUSG00000042462	dCTP pyrophosphatase 1
Iffo2	2115	chr4	139573952	139575715	1764	*	731.221	-0.398883	0.0924694	4.31367	1.61e-05	0.000560889	3.25	Not sig	Promoter (<=1kb)	4	139574720	139620382	45663	1	212632	ENSMUST00000174078.1	0	ENSMUSG00000041025	intermediate filament family orphan 2
Sertad3	2117	chr7	27472639	27475126	2488	*	821.038	-0.363299	0.0842282	4.31326	1.61e-05	0.000561399	3.25	Not sig	Promoter (<=1kb)	7	27473768	27477364	3597	1	170742	ENSMUST00000068641.7	0	ENSMUSG00000055200	SERTA domain containing 3
Hnrnpa0	2122	chr13	58127434	58129940	2507	*	487.393	-0.482082	0.111845	4.31027	1.63e-05	0.000567227	3.25	Not sig	Promoter (<=1kb)	13	58125879	58128556	2678	2	77134	ENSMUST00000007980.6	0	ENSMUSG00000007836	heterogeneous nuclear ribonucleoprotein A0
Tacc3	2126	chr5	33657300	33658969	1670	*	707.784	-0.372739	0.0864839	4.30992	1.63e-05	0.000567538	3.25	Not sig	Promoter (<=1kb)	5	33658128	33672201	14074	1	21335	ENSMUST00000074849.12	0	ENSMUSG00000037313	transforming, acidic coiled-coil containing protein 3
Rrbp1	2128	chr2	144009255	144011780	2526	*	820.808	-0.415473	0.0964267	4.3087	1.64e-05	0.000570156	3.24	Not sig	Promoter (<=1kb)	2	143947395	144011263	63869	2	81910	ENSMUST00000016072.11	0	ENSMUSG00000027422	ribosome binding protein 1
Klf2	2134	chr8	72295271	72297153	1883	*	326.263	-0.540327	0.125491	4.3057	1.66e-05	0.000576295	3.24	Not sig	Distal Intergenic	8	72319033	72321656	2624	1	16598	ENSMUST00000067912.7	-21880	ENSMUSG00000055148	Kruppel-like transcription factor 2 (lung)
Ppp2r5a	2136	chr1	191395950	191398048	2099	*	674.806	-0.394713	0.0916816	4.30527	1.67e-05	0.000576896	3.24	Not sig	Promoter (<=1kb)	1	191351975	191397041	45067	2	226849	ENSMUST00000067976.8	0	ENSMUSG00000026626	protein phosphatase 2, regulatory subunit B', alpha
Myo18a	2137	chr11	77800667	77803155	2489	*	286.698	-0.534062	0.124072	4.30444	1.67e-05	0.000578778	3.24	Not sig	Promoter (<=1kb)	11	77801298	77865837	64540	1	360013	ENSMUST00000100794.9	0	ENSMUSG00000000631	myosin XVIIIA
Gsdmd	2143	chr15	75856668	75858045	1378	*	343.148	-0.50242	0.116847	4.29982	1.71e-05	0.000589329	3.23	Not sig	Distal Intergenic	15	75862327	75867408	5082	1	69146	ENSMUST00000023238.5	-4282	ENSMUSG00000022575	gasdermin D
Usp22	2146	chr11	61174136	61175796	1661	*	844.794	-0.364342	0.0847749	4.29776	1.73e-05	0.000593999	3.23	Not sig	Promoter (<=1kb)	11	61151785	61175055	23271	2	216825	ENSMUST00000041683.8	0	ENSMUSG00000042506	ubiquitin specific peptidase 22
Lsm6	2155	chr8	78819816	78821500	1685	*	241.503	-0.570551	0.132822	4.29562	1.74e-05	0.000597254	3.22	Not sig	Promoter (<=1kb)	8	78804865	78821140	16276	2	78651	ENSMUST00000130325.7	0	ENSMUSG00000031683	LSM6 homolog, U6 small nuclear RNA and mRNA degradation associated
Sh3glb1	2159	chr3	144718571	144720841	2271	*	427.451	-0.498312	0.116087	4.29258	1.77e-05	0.000604371	3.22	Not sig	Promoter (<=1kb)	3	144683678	144720110	36433	2	54673	ENSMUST00000199531.4	0	ENSMUSG00000037062	SH3-domain GRB2-like B1 (endophilin)
Dnpep	2167	chr1	75316685	75318361	1677	*	960.982	-0.393702	0.091866	4.28561	1.82e-05	0.000621327	3.21	Not sig	Promoter (<=1kb)	1	75307896	75317637	9742	2	13437	ENSMUST00000066668.13	0	ENSMUSG00000026209	aspartyl aminopeptidase
Sf1	2168	chr19	6362975	6364946	1972	*	1071.43	-0.374324	0.0873595	4.28487	1.83e-05	0.000623112	3.21	Not sig	Promoter (<=1kb)	19	6363690	6378030	14341	1	22668	ENSMUST00000131252.7	0	ENSMUSG00000024949	splicing factor 1
Dip2b	2177	chr15	100040465	100042249	1785	*	274.885	-0.513124	0.119896	4.27976	1.87e-05	0.000634971	3.2	Not sig	Promoter (1-2kb)	15	100038664	100219473	180810	1	239667	ENSMUST00000100203.9	1801	ENSMUSG00000023026	disco interacting protein 2 homolog B
Epo	2178	chr5	137532715	137533958	1244	*	315.717	-0.514292	0.120178	4.27941	1.87e-05	0.000635662	3.2	Not sig	Promoter (<=1kb)	5	137483020	137533242	50223	2	13856	ENSMUST00000111038.7	0	ENSMUSG00000029711	erythropoietin
Rxra	2188	chr2	27739388	27740865	1478	*	258.998	-0.535981	0.1254	4.27417	1.92e-05	0.000647823	3.19	Not sig	Promoter (<=1kb)	2	27740201	27748671	8471	1	20181	ENSMUST00000148756.1	0	ENSMUSG00000015846	retinoid X receptor alpha
Zbtb18	2193	chr1	177441101	177443685	2585	*	576.722	-0.414705	0.0971066	4.27062	1.95e-05	0.00065674	3.18	Not sig	Promoter (<=1kb)	1	177442351	177447237	4887	1	30928	ENSMUST00000195002.1	0	ENSMUSG00000063659	zinc finger and BTB domain containing 18
Aamp	2201	chr1	74283963	74285746	1784	*	678.957	-0.412856	0.0967816	4.26585	1.99e-05	0.000668479	3.17	Not sig	Promoter (<=1kb)	1	74279840	74284738	4899	2	227290	ENSMUST00000006462.13	0	ENSMUSG00000006299	angio-associated migratory protein
Tial1	2203	chr7	128460068	128462310	2243	*	658.637	-0.38871	0.0911434	4.26481	2e-05	0.000670983	3.17	Not sig	Promoter (<=1kb)	7	128439777	128461672	21896	2	21843	ENSMUST00000106226.8	0	ENSMUSG00000030846	Tia1 cytotoxic granule-associated RNA binding protein-like 1
Hdlbp	2208	chr1	93477823	93479886	2064	*	890.022	-0.339489	0.0796383	4.26288	2.02e-05	0.000675279	3.17	Not sig	Promoter (<=1kb)	1	93405940	93478801	72862	2	110611	ENSMUST00000170883.7	0	ENSMUSG00000034088	high density lipoprotein (HDL) binding protein
Ppp2r5b	2212	chr19	6235340	6236704	1365	*	332.195	-0.480651	0.112817	4.26043	2.04e-05	0.000681485	3.17	Not sig	Promoter (<=1kb)	19	6227765	6235872	8108	2	225849	ENSMUST00000025695.9	0	ENSMUSG00000024777	protein phosphatase 2, regulatory subunit B', beta
Ltc4s	2214	chr11	50236383	50237498	1116	*	347.314	-0.471942	0.110806	4.25916	2.05e-05	0.000684769	3.16	Not sig	Promoter (<=1kb)	11	50236461	50237557	1097	2	17001	ENSMUST00000221391.1	59	ENSMUSG00000020377	leukotriene C4 synthase
Socs1	2219	chr16	10784597	10786811	2215	*	441.124	-0.437776	0.102907	4.25409	2.1e-05	0.00069869	3.16	Not sig	Promoter (<=1kb)	16	10782240	10785536	3297	2	12703	ENSMUST00000229866.1	0	ENSMUSG00000038037	suppressor of cytokine signaling 1
Slc43a2	2222	chr11	75572749	75573752	1004	*	296.751	-0.538088	0.126505	4.25349	2.1e-05	0.000699805	3.16	Not sig	3' UTR	11	75566816	75571790	4975	1	215113	ENSMUST00000155981.1	5933	ENSMUSG00000038178	solute carrier family 43, member 2
Cmtm7	2223	chr9	114779929	114782319	2391	*	380.032	-0.485732	0.114211	4.25292	2.11e-05	0.000701294	3.15	Not sig	Promoter (<=1kb)	9	114756836	114781849	25014	2	102545	ENSMUST00000035009.15	0	ENSMUSG00000032436	CKLF-like MARVEL transmembrane domain containing 7
Metap1	2226	chr3	138488512	138490146	1635	*	333.906	-0.474613	0.111749	4.24711	2.17e-05	0.000718728	3.14	Not sig	Promoter (<=1kb)	3	138458956	138489515	30560	2	75624	ENSMUST00000029804.12	0	ENSMUSG00000005813	methionyl aminopeptidase 1
Ctdsp1	2235	chr1	74391144	74393025	1882	*	312.515	-0.502671	0.118542	4.24046	2.23e-05	0.000737403	3.13	Not sig	Promoter (<=1kb)	1	74391509	74397285	5777	1	227292	ENSMUST00000027367.13	0	ENSMUSG00000026176	CTD small phosphatase 1
Capzb	2239	chr4	139191478	139193291	1814	*	501.475	-0.458054	0.108056	4.23905	2.24e-05	0.000740727	3.13	Not sig	Promoter (<=1kb)	4	139192899	139291818	98920	1	12345	ENSMUST00000102508.9	0	ENSMUSG00000028745	capping actin protein of muscle Z-line subunit beta
Sh3tc2	2268	chr18	62045225	62047587	2363	*	351.767	-0.467863	0.110803	4.22247	2.42e-05	0.000787205	3.1	Not sig	Distal Intergenic	18	61977959	62015719	37761	1	225608	ENSMUST00000236759.1	67266	ENSMUSG00000045629	SH3 domain and tetratricopeptide repeats 2
Fus	2269	chr7	127966751	127968667	1917	*	460.197	-0.44668	0.105793	4.22222	2.42e-05	0.000787707	3.1	Not sig	Promoter (<=1kb)	7	127967457	127985701	18245	1	233908	ENSMUST00000106251.9	0	ENSMUSG00000030795	fused in sarcoma
I730028E13Rik	2277	chr9	61168822	61169729	908	*	367.196	-0.481721	0.114181	4.21892	2.45e-05	0.000796539	3.1	Not sig	Distal Intergenic	9	61138515	61145259	6745	1	619328	ENSMUST00000216012.1	30307	ENSMUSG00000110998	RIKEN cDNA I730028E13 gene
Tppp	2279	chr13	74008845	74011129	2285	*	251.148	-0.53374	0.126546	4.21776	2.47e-05	0.000799917	3.1	Not sig	Promoter (<=1kb)	13	74009407	74031371	21965	1	72948	ENSMUST00000140217.7	0	ENSMUSG00000021573	tubulin polymerization promoting protein
Dnajb5	2283	chr4	42949201	42950643	1443	*	506.248	-0.434218	0.102994	4.21595	2.49e-05	0.000804949	3.09	Not sig	Promoter (<=1kb)	4	42949814	42959425	9612	1	56323	ENSMUST00000037872.9	0	ENSMUSG00000036052	DnaJ heat shock protein family (Hsp40) member B5
Srsf2	2284	chr11	116852112	116854263	2152	*	763.022	-0.386661	0.0917326	4.21509	2.5e-05	0.000807671	3.09	Not sig	Promoter (<=1kb)	11	116849901	116853094	3194	2	20382	ENSMUST00000092404.12	0	ENSMUSG00000034120	serine and arginine-rich splicing factor 2
Mir1894	2286	chr17	35915533	35918254	2722	*	687.359	-0.364497	0.0864957	4.21405	2.51e-05	0.000810474	3.09	Not sig	Promoter (<=1kb)	17	35917889	35917969	81	1	100316810	ENSMUST00000122802.1	0	ENSMUSG00000084751	microRNA 1894
Gm9949	2287	chr18	62188585	62189952	1368	*	279.293	-0.503583	0.119502	4.21401	2.51e-05	0.000810474	3.09	Not sig	Distal Intergenic	18	62180126	62184405	4280	1	225609	ENSMUST00000067743.1	8459	ENSMUSG00000054589	predicted gene 9949
Tef	2292	chr15	81809998	81812087	2090	*	804.68	-0.361571	0.0858436	4.21198	2.53e-05	0.000816041	3.09	Not sig	Promoter (<=1kb)	15	81811046	81821256	10211	1	21685	ENSMUST00000168200.1	0	ENSMUSG00000022389	thyrotroph embryonic factor
Fxr2	2296	chr11	69632229	69633593	1365	*	599.142	-0.427481	0.101545	4.20975	2.56e-05	0.000822321	3.08	Not sig	Promoter (<=1kb)	11	69632990	69653297	20308	1	23879	ENSMUST00000018909.3	0	ENSMUSG00000018765	FMR1 autosomal homolog 2
Lpcat2	2302	chr8	92852975	92854049	1075	*	232.471	-0.543062	0.129045	4.2083	2.57e-05	0.000826206	3.08	Not sig	Promoter (1-2kb)	8	92855339	92919279	63941	1	270084	ENSMUST00000046290.2	-1290	ENSMUSG00000033192	lysophosphatidylcholine acyltransferase 2
Slc43a2	2304	chr11	75530373	75532439	2067	*	353.141	-0.468788	0.111428	4.20707	2.59e-05	0.000829235	3.08	Not sig	Promoter (<=1kb)	11	75531694	75543323	11630	1	215113	ENSMUST00000149727.7	0	ENSMUSG00000038178	solute carrier family 43, member 2
Csnk1g2	2310	chr10	80621701	80624027	2327	*	742.597	-0.348543	0.0828814	4.20532	2.61e-05	0.000833878	3.08	Not sig	Promoter (<=1kb)	10	80622838	80640741	17904	1	103236	ENSMUST00000079773.13	0	ENSMUSG00000003345	casein kinase 1, gamma 2
Aldh4a1	2313	chr4	139622230	139623631	1402	*	334.334	-0.468983	0.111559	4.2039	2.62e-05	0.00083805	3.08	Not sig	Promoter (<=1kb)	4	139622866	139649690	26825	1	212647	ENSMUST00000039818.9	0	ENSMUSG00000028737	aldehyde dehydrogenase 4 family, member A1
Ninj2	2315	chr6	120111783	120113026	1244	*	306.674	-0.574006	0.136601	4.20207	2.64e-05	0.000844003	3.07	Not sig	Intron (ENSMUST00000112711.8/29862, intron 1 of 3)	6	120093350	120200339	106990	1	29862	ENSMUST00000112711.8	18433	ENSMUSG00000041377	ninjurin 2
A630001O12Rik	2318	chr8	126831863	126834083	2221	*	224.676	0.544956	0.129743	-4.20027	2.67e-05	0.000849781	3.07	Not sig	Intron (ENSMUST00000212406.1/ENSMUST00000212406.1, intron 4 of 8)	8	126839233	126851473	12241	1	414091	ENSMUST00000212914.1	-5150	NA	RIKEN cDNA A630001O12 gene
Idh3g	2319	chrX	73786264	73787750	1487	*	271.517	-0.503485	0.119903	4.1991	2.68e-05	0.00085379	3.07	Not sig	Promoter (<=1kb)	20	73778963	73786897	7935	2	15929	ENSMUST00000052761.8	0	ENSMUSG00000002010	isocitrate dehydrogenase 3 (NAD+), gamma
Ivns1abp	2320	chr1	151342970	151345626	2657	*	470.039	-0.435404	0.103695	4.19889	2.68e-05	0.000854238	3.07	Not sig	Promoter (<=1kb)	1	151344477	151364422	19946	1	117198	ENSMUST00000023918.12	0	ENSMUSG00000023150	influenza virus NS1A binding protein
Rbm39	2342	chr2	156179292	156180893	1602	*	599.467	-0.399958	0.095377	4.19344	2.75e-05	0.00086679	3.06	Not sig	Promoter (<=1kb)	2	156147239	156180238	33000	2	170791	ENSMUST00000109587.8	0	ENSMUSG00000027620	RNA binding motif protein 39
Mlxip	2351	chr5	123394029	123395605	1577	*	437.44	-0.465224	0.111036	4.18985	2.79e-05	0.000877259	3.06	Not sig	Promoter (<=1kb)	5	123394798	123446896	52099	1	208104	ENSMUST00000111596.7	0	ENSMUSG00000038342	MLX interacting protein
Hibch	2356	chr1	52844211	52845773	1563	*	439.584	-0.424153	0.101299	4.18715	2.82e-05	0.000885874	3.05	Not sig	Promoter (<=1kb)	1	52845013	52920981	75969	1	227095	ENSMUST00000159352.7	0	ENSMUSG00000041426	3-hydroxyisobutyryl-Coenzyme A hydrolase
C1qa	2359	chr4	136898288	136899282	995	*	242.908	-0.537342	0.128408	4.18464	2.86e-05	0.000894594	3.05	Not sig	Promoter (<=1kb)	4	136895917	136898803	2887	2	12259	ENSMUST00000046285.5	0	ENSMUSG00000036887	complement component 1, q subcomponent, alpha polypeptide
Itprid2	2370	chr2	79634642	79636527	1886	*	446.876	-0.437667	0.104735	4.1788	2.93e-05	0.000913607	3.04	Not sig	Promoter (<=1kb)	2	79635352	79672966	37615	1	70599	ENSMUST00000111785.8	0	ENSMUSG00000027007	ITPR interacting domain containing 2
Trp53i13	2371	chr11	77514496	77515967	1472	*	300.42	-0.534783	0.127992	4.17825	2.94e-05	0.000915428	3.04	Not sig	Promoter (<=1kb)	11	77509101	77515731	6631	2	216964	ENSMUST00000136101.1	0	ENSMUSG00000044328	transformation related protein 53 inducible protein 13
Spi1	2374	chr2	91096319	91097467	1149	*	230.343	-0.557486	0.133508	4.17568	2.97e-05	0.000924672	3.03	Not sig	Promoter (<=1kb)	2	91096780	91113315	16536	1	20375	ENSMUST00000132741.2	0	ENSMUSG00000002111	spleen focus forming virus (SFFV) proviral integration oncogene
Aftph	2375	chr11	20740324	20742766	2443	*	476.56	-0.410629	0.0983466	4.17532	2.98e-05	0.000925127	3.03	Not sig	Promoter (<=1kb)	11	20685084	20741589	56506	2	216549	ENSMUST00000035350.11	0	ENSMUSG00000049659	aftiphilin
Piezo1	2377	chr8	122550453	122551978	1526	*	244.964	-0.538468	0.128962	4.17538	2.97e-05	0.000925127	3.03	Not sig	Promoter (<=1kb)	8	122481698	122551329	69632	2	234839	ENSMUST00000067252.13	0	ENSMUSG00000014444	piezo-type mechanosensitive ion channel component 1
Tle4	2379	chr19	14596620	14599218	2599	*	820.042	-0.369652	0.0885383	4.17506	2.98e-05	0.000925243	3.03	Not sig	Promoter (<=1kb)	19	14448150	14598051	149902	2	21888	ENSMUST00000052011.14	0	ENSMUSG00000024642	transducin-like enhancer of split 4
Dnajc16	2380	chr4	141790108	141791295	1188	*	438.672	-0.430393	0.103096	4.1747	2.98e-05	0.000926288	3.03	Not sig	Promoter (<=1kb)	4	141760189	141790891	30703	2	214063	ENSMUST00000038014.10	0	ENSMUSG00000040697	DnaJ heat shock protein family (Hsp40) member C16
1700008O03Rik	2381	chr7	44373415	44374880	1466	*	262.337	-0.50617	0.12127	4.1739	2.99e-05	0.000929166	3.03	Not sig	Promoter (<=1kb)	7	44360099	44374514	14416	2	69349	ENSMUST00000137946.1	0	ENSMUSG00000008028	RIKEN cDNA 1700008O03 gene
Ktn1	2388	chr14	47734966	47736175	1210	*	207.208	-0.578965	0.138813	4.17084	3.03e-05	0.000938629	3.03	Not sig	3' UTR	14	47729659	47736561	6903	1	16709	ENSMUST00000190857.1	5307	ENSMUSG00000021843	kinectin 1
Rxra	2392	chr2	27715979	27716992	1014	*	195.37	-0.583391	0.139952	4.16851	3.07e-05	0.000947029	3.02	Not sig	Intron (ENSMUST00000129514.7/20181, intron 1 of 3)	2	27721151	27754348	33198	1	20181	ENSMUST00000238859.1	-4159	ENSMUSG00000015846	retinoid X receptor alpha
Tex14	2393	chr11	87442417	87443974	1558	*	261.876	-0.548566	0.13162	4.1678	3.08e-05	0.000949429	3.02	Not sig	Exon (ENSMUST00000200547.1/ENSMUST00000200547.1, exon 1 of 1)	11	87427591	87484766	57176	1	83560	ENSMUST00000156483.1	14826	ENSMUSG00000010342	testis expressed gene 14
[truncated: 72,314 more rows]
