# Supplementary material for: Response of spatially defined microglia states with distinct chromatin accessibility in a mouse model of Alzheimer’s disease
Source: Nat Neurosci. 2025 Jul 14;28(8):1688–703. doi: 10.1038/s41593-025-02006-0 (PMC12321583; doi:10.1038/s41593-025-02006-0)
Supplement: Supplementary file 6 — Individual data points are shown of all quantifications shown in this study. This includes the quantifications shown in Figs. 1b,c,h, 2e,k,l, 3g–i and 6c,d,f,g,k,l–n and Extended Data Figs. 2a,b,d and 5e–g. [file 41593_2025_2006_MOESM6_ESM.xlsx]

## Sheet: Figure 1B
	Figure 1B: Pu1+ cells per mm3
	Experimental Group	Biological replicate	Technical replicate	# of Pu.1+ cells	# of non-PAMs	# of PAMS	# of methoxy plaques	# of confetti cells	Area (center of Z-stack)	Size of Z-step (µm)	Top of Z-stack	Bottom of Z-stack	# of Z-steps	Total Height	Total Volume (µ^3)	# of cells/µ^3	# of cells/mm^3	# of non PAMs/µ^3	# of non PAMs/mm^3	# of PAMs/µ^3	#of PAMs/mm^3
	Early Stage 5xFAD-	1	1	130	130	0	0	0	338512	1	52	5	47	47	1.59101e+07	8.17092e-06	8170.92	8.17092e-06	8170.92	0	0
			2	124	124	0	0	0	338512	1	52	8	44	44	1.48945e+07	8.3252e-06	8325.2	8.3252e-06	8325.2	0	0
			3	145	145	0	0	0	338512	1	53	5	48	48	1.62486e+07	8.92385e-06	8923.85	8.92385e-06	8923.85	0	0
															Average:	8.47332e-06	8473.32	8.47332e-06	8473.32	0	0
		2
			1	110	110	0	0	0	338512	1	51	7	44	44	1.48945e+07	7.38525e-06	7385.25	7.38525e-06	7385.25	0	0
			2	116	116	0	0	0	338512	1	58	6	52	52	1.76026e+07	6.58992e-06	6589.92	6.58992e-06	6589.92	0	0
			3	118	118	0	0	0	338512	1	54	3	51	51	1.72641e+07	6.83498e-06	6834.98	6.83498e-06	6834.98	0	0
															Average:	6.93672e-06	6936.72	6.93672e-06	6936.72	0	0
		3
			1	133	133	0	0	0	338512	1	46	7	39	39	1.3202e+07	1.00742e-05	10074.2	1.00742e-05	10074.2	0	0
			2	126	126	0	0	0	338512	1	45	6	39	39	1.3202e+07	9.54402e-06	9544.02	9.54402e-06	9544.02	0	0
			3	108	108	0	0	0	338512	1	36	7	29	29	9.81686e+06	1.10015e-05	11001.5	1.10015e-05	11001.5	0	0
															Average:	1.02066e-05	10206.6	1.02066e-05	10206.6	0	0
		4
			1	132	132	0	0	0	338512	1	55	5	50	50	1.69256e+07	7.79883e-06	7798.83	7.79883e-06	7798.83	0	0
			2	140	140	0	0	0	338512	1	48	6	42	42	1.42175e+07	9.84701e-06	9847.01	9.84701e-06	9847.01	0	0
			3	95	95	0	0	0	338512	1	56	6	50	50	1.69256e+07	5.61279e-06	5612.79	5.61279e-06	5612.79	0	0
															Average:	7.75288e-06	7752.88	7.75288e-06	7752.88	0	0
		5
			1	119	119	0	0	0	338512	1	43	4	39	39	1.3202e+07	9.0138e-06	9013.8	9.0138e-06	9013.8	0	0
			2	160	160	0	0	0	338512	1	43	1	42	42	1.42175e+07	1.12537e-05	11253.7	1.12537e-05	11253.7	0	0
			3	130	130	0	0	0	338512	1	41	4	37	37	1.2525e+07	1.03793e-05	10379.3	1.03793e-05	10379.3	0	0
															Average:	1.02156e-05	10215.6	1.02156e-05	10215.6	0	0
		6
			1	125	125	0	0	0	338512	1	41	4	37	37	1.2525e+07	9.98007e-06	9980.07	9.98007e-06	9980.07	0	0
			2	134	134	0	0	0	338512	1	41	3	38	38	1.28635e+07	1.04171e-05	10417.1	1.04171e-05	10417.1	0	0
			3	133	133	0	0	0	338512	1	40	4	36	36	1.21864e+07	1.09138e-05	10913.8	1.09138e-05	10913.8	0	0
															Average:	1.0437e-05	10437	1.0437e-05	10437	0	0
		7
			1	139	139	0	0	0	338512	1	42	4	38	38	1.28635e+07	1.08058e-05	10805.8	1.08058e-05	10805.8	0	0
			2	169	169	0	0	0	338512	1	42	3	39	39	1.3202e+07	1.28011e-05	12801.1	1.28011e-05	12801.1	0	0
			3	142	142	0	0	0	338512	1	42	5	37	37	1.2525e+07	1.13374e-05	11337.4	1.13374e-05	11337.4	0	0
															Average:	1.16481e-05	11648.1	1.16481e-05	11648.1	0	0
		8
			1	118	118	0	0	0	338512	1	42	2	40	40	1.35405e+07	8.7146e-06	8714.6	8.7146e-06	8714.6	0	0
			2	137	137	0	0	0	338512	1	40	3	37	37	1.2525e+07	1.09382e-05	10938.2	1.09382e-05	10938.2	0	0
			3	145	145	0	0	0	338512	1	40	3	37	37	1.2525e+07	1.15769e-05	11576.9	1.15769e-05	11576.9	0	0
															Average:	1.04099e-05	10409.9	1.04099e-05	10409.9	0	0
	Experimental Group	Biological replicate	Technical replicate	# of Pu.1+ cells	# of non-PAMs	# of PAMS	# of methoxy plaques	# of confetti cells	Area (center of Z-stack)	Size of Z-step (µm)	Top of Z-stack	Bottom of Z-stack	# of Z-steps	Total Height	Total Volume (µ^3)	# of cells/µ^3	# of cells/mm^3	# of non PAMs/µ^3	# of non PAMs/mm^3	# of PAMs/µ^3	#of PAMs/mm^3
	Early Stage 5xFAD+	1	1	269	142	127	0	0	338512	1	60	7	53	53	1.79412e+07	1.49935e-05	14993.5	7.91476e-06	7914.76	7.0787e-06	7078.7
			2	251	93	158	0	0	338512	1	55	12	43	43	1.4556e+07	1.72437e-05	17243.7	6.3891e-06	6389.1	1.08546e-05	10854.6
			3	348	172	176	0	0	338512	1	60	5	55	55	1.86182e+07	1.86914e-05	18691.4	9.23828e-06	9238.28	9.45312e-06	9453.12
															Average:	1.69762e-05	16976.2	7.84738e-06	7847.38	9.12881e-06	9128.81
		2
			1	395	159	236	0	0	338512	1	50	6	44	44	1.48945e+07	2.65198e-05	26519.8	1.0675e-05	10675	1.58447e-05	15844.7
			2	310	180	130	0	0	338512	1	55	8	47	47	1.59101e+07	1.94845e-05	19484.5	1.13136e-05	11313.6	8.17092e-06	8170.92
			3	251	121	130	0	0	338512	1	45	8	37	37	1.2525e+07	2.004e-05	20040	9.66071e-06	9660.71	1.03793e-05	10379.3
															Average:	2.20148e-05	22014.8	1.05498e-05	10549.8	1.1465e-05	11465
		3
			1	303	129	174	0	0	338512	1	53	4	49	49	1.65871e+07	1.82672e-05	18267.2	7.77712e-06	7777.12	1.04901e-05	10490.1
			2	317	122	195	0	0	338512	1	50	6	44	44	1.48945e+07	2.1283e-05	21283	8.19092e-06	8190.92	1.3092e-05	13092
			3	146	111	35	0	0	338512	1	45	4	41	41	1.3879e+07	1.05195e-05	10519.5	7.99769e-06	7997.69	2.52179e-06	2521.79
															Average:	1.66899e-05	16689.9	7.98858e-06	7988.58	8.7013e-06	8701.3
		4
			1	184	111	73	0	0	338512	1	44	3	41	41	1.3879e+07	1.32574e-05	13257.4	7.99769e-06	7997.69	5.25974e-06	5259.74
			2	130	119	11	0	0	338512	1	40	4	36	36	1.21864e+07	1.06676e-05	10667.6	9.76495e-06	9764.95	9.02642e-07	902.642
			3	167	91	76	0	0	338512	1	42	3	39	39	1.3202e+07	1.26496e-05	12649.6	6.8929e-06	6892.9	5.75671e-06	5756.71
															Average:	1.21915e-05	12191.5	8.21851e-06	8218.51	3.97303e-06	3973.03
		5
			1	285	120	165	0	0	338512	1	40	1	39	39	1.3202e+07	2.15877e-05	21587.7	9.08954e-06	9089.54	1.24981e-05	12498.1
			2	237	148	89	0	0	338512	1	45	5	40	40	1.35405e+07	1.75031e-05	17503.1	1.09302e-05	10930.2	6.57288e-06	6572.88
			3	333	127	206	0	0	338512	1	45	5	40	40	1.35405e+07	2.45929e-05	24592.9	9.37927e-06	9379.27	1.52136e-05	15213.6
															Average:	2.12279e-05	21227.9	9.79966e-06	9799.66	1.14282e-05	11428.2
		6
			1	240	132	108	0	0	338512	1	43	5	38	38	1.28635e+07	1.86575e-05	18657.5	1.02616e-05	10261.6	8.39587e-06	8395.87
			2	500	147	353	0	0	338512	1	41	3	38	38	1.28635e+07	3.88698e-05	38869.8	1.14277e-05	11427.7	2.7442e-05	27442
			3	388	112	276	0	0	338512	1	38	2	36	36	1.21864e+07	3.18387e-05	31838.7	9.19054e-06	9190.54	2.26481e-05	22648.1
															Average:	2.97886e-05	29788.6	1.02933e-05	10293.3	1.94953e-05	19495.3
		7
			1	188	114	74	0	0	338512	1	52	10	42	42	1.42175e+07	1.32231e-05	13223.1	8.01828e-06	8018.28	5.20485e-06	5204.85
			2	241	126	115	0	0	338512	1	49	5	44	44	1.48945e+07	1.61804e-05	16180.4	8.45947e-06	8459.47	7.72095e-06	7720.95
			3	269	144	125	0	0	338512	1	58	6	52	52	1.76026e+07	1.52818e-05	15281.8	8.18059e-06	8180.59	7.10121e-06	7101.21
			4	275	149	126	0	0	328090	1	57	6	51	51	1.67326e+07	1.6435e-05	16435	8.90477e-06	8904.77	7.5302e-06	7530.2
			5	227	171	56	0	0	338512	1	52	6	46	46	1.55716e+07	1.45778e-05	14577.8	1.09816e-05	10981.6	3.5963e-06	3596.3
															Average:	1.51396e-05	15139.6	8.90893e-06	8908.93	6.2307e-06	6230.7
		8
			1	315	139	176	0	0	338512	1	51	3	48	48	1.62486e+07	1.93863e-05	19386.3	8.55459e-06	8554.59	1.08317e-05	10831.7
			2	237	158	79	0	0	338512	1	59	6	53	53	1.79412e+07	1.32099e-05	13209.9	8.80657e-06	8806.57	4.40328e-06	4403.28
			3	269	152	117	0	0	338512	1	52	6	46	46	1.55716e+07	1.72751e-05	17275.1	9.76138e-06	9761.38	7.51369e-06	7513.69
			4	156	108	48	0	0	338512	1	42	4	38	38	1.28635e+07	1.21274e-05	12127.4	8.39587e-06	8395.87	3.7315e-06	3731.5
			5	202	129	73	0	0	338512	1	55	9	46	46	1.55716e+07	1.29724e-05	12972.4	8.28433e-06	8284.33	4.68803e-06	4688.03
															Average:	1.49942e-05	14994.2	8.76055e-06	8760.55	6.23364e-06	6233.64
		9
			1	300	143	157	0	0	338512	1	54	2	52	52	1.76026e+07	1.70429e-05	17042.9	8.12378e-06	8123.78	8.91911e-06	8919.11
			2	285	148	137	0	0	338512	1	51	5	46	46	1.55716e+07	1.83026e-05	18302.6	9.5045e-06	9504.5	8.79809e-06	8798.09
			3	229	148	81	0	0	338512	1	46	4	42	42	1.42175e+07	1.61069e-05	16106.9	1.04097e-05	10409.7	5.6972e-06	5697.2
			4	310	176	134	0	0	338512	1	58	4	54	54	1.82797e+07	1.69587e-05	16958.7	9.62818e-06	9628.18	7.33055e-06	7330.55
			5	299	169	130	0	0	338512	1	52	3	49	49	1.65871e+07	1.8026e-05	18026	1.01886e-05	10188.6	7.83741e-06	7837.41
															Average:	1.72874e-05	17287.4	9.57096e-06	9570.96	7.71647e-06	7716.47
		10
			1	310	188	122	0	0	338512	1	59	5	54	54	1.82797e+07	1.69587e-05	16958.7	1.02846e-05	10284.6	6.67408e-06	6674.08
			2	288	120	168	0	0	338512	1	49	2	47	47	1.59101e+07	1.81017e-05	18101.7	7.54239e-06	7542.39	1.05593e-05	10559.3
			3	297	139	158	0	0	338512	1	47	6	41	41	1.3879e+07	2.13992e-05	21399.2	1.00151e-05	10015.1	1.13841e-05	11384.1
			4	283	171	112	0	0	338512	1	61	8	53	53	1.79412e+07	1.57738e-05	15773.8	9.53116e-06	9531.16	6.24263e-06	6242.63
			5	282	142	140	0	0	338512	1	56	4	52	52	1.76026e+07	1.60203e-05	16020.3	8.06697e-06	8066.97	7.95335e-06	7953.35
															Average:	1.76508e-05	17650.8	9.08806e-06	9088.06	8.5627e-06	8562.7
		11
			1	228	138	90	0	0	338512	1	55	2	53	53	1.79412e+07	1.27082e-05	12708.2	7.69181e-06	7691.81	5.0164e-06	5016.4
			2	177	148	29	0	0	338512	1	56	3	53	53	1.79412e+07	9.86558e-06	9865.58	8.24919e-06	8249.19	1.6164e-06	1616.4
			3	294	137	157	0	0	338512	1	50	5	45	45	1.52331e+07	1.93001e-05	19300.1	8.9936e-06	8993.6	1.03065e-05	10306.5
			4	261	155	106	0	0	338512	1	55	8	47	47	1.59101e+07	1.64047e-05	16404.7	9.74225e-06	9742.25	6.66244e-06	6662.44
			5	345	164	181	0	0	338512	1	55	8	47	47	1.59101e+07	2.16844e-05	21684.4	1.03079e-05	10307.9	1.13764e-05	11376.4
															Average:	1.59926e-05	15992.6	8.99696e-06	8996.96	6.99564e-06	6995.64

## Sheet: Figure 1C
	Figure 1C: BrdU+ cells per mm3
	Experimental Group	Biological replicate	Technical replicate	# of BrdU+ cells	# of BrdU+ PAMS	# of BrdU+ non-PAMs	Area of Image (µm^2)	# of cells/µm^2	# of cells/mm^2	# of non PAMs/µm^2	# of non PAMs/mm^2	# of PAMs/µm^2	#of PAMs/mm^2
	Early Stage 5xFAD-	1	1	8		8	395337	2.02359e-05	20.2359	2.02359e-05	20.2359	0	0
			2	9		9	395337	2.27654e-05	22.7654	2.27654e-05	22.7654	0	0
			3	10		10	395337	2.52949e-05	25.2949	2.52949e-05	25.2949	0	0
							Average:	2.27654e-05	22.7654	2.27654e-05	22.7654	0	0
		2
			1	1		1	395337	2.52949e-06	2.52949	2.52949e-06	2.52949	0	0
			2	0		0	395337	0	0	0	0	0	0
			3	0		0	395337	0	0	0	0	0	0
							Average:	8.43163e-07	0.843163	8.43163e-07	0.843163	0	0
		3
			1	0		0	395337	0	0	0	0	0	0
			2	3		3	395337	7.58847e-06	7.58847	7.58847e-06	7.58847	0	0
			3	0		0	395337	0	0	0	0	0	0
							Average:	2.52949e-06	2.52949	2.52949e-06	2.52949	0	0
		4
			1	0		0	395337	0	0	0	0	0	0
			2	0		0	395337	0	0	0	0	0	0
			3	2		2	395337	5.05898e-06	5.05898	5.05898e-06	5.05898	0	0
			4	0		0	395337	0	0	0	0	0	0
							Average:	1.26474e-06	1.26474	1.26474e-06	1.26474	0	0
		5
			1	2		2	395337	5.05898e-06	5.05898	5.05898e-06	5.05898	0	0
			2	1		1	395337	2.52949e-06	2.52949	2.52949e-06	2.52949	0	0
			3	3		3	395337	7.58847e-06	7.58847	7.58847e-06	7.58847	0	0
			4	4		4	395337	1.0118e-05	10.118	1.0118e-05	10.118	0	0
							Average:	6.32372e-06	6.32372	6.32372e-06	6.32372	0	0
		6
			1	2		2	395337	5.05898e-06	5.05898	5.05898e-06	5.05898	0	0
			2	0		0	395337	0	0	0	0	0	0
			3	0		0	395337	0	0	0	0	0	0
			4	0		0	395337	0	0	0	0	0	0
							Average:	1.26474e-06	1.26474	1.26474e-06	1.26474	0	0
	Experimental Group	Biological replicate	Technical replicate	# of BrdU+ cells	# of BrdU+ PAMS	# of BrdU+ non-PAMs	Area of Image (µm^2)	# of cells/µm^2	# of cells/mm^2	# of non PAMs/µm^2	# of non PAMs/mm^2	# of PAMs/µm^2	#of PAMs/mm^2
	Early Stage 5xFAD+	1	1	18	2	16	395337	4.55308e-05	45.5308	4.04718e-05	40.4718	5.05898e-06	5.05898
			2	3	0	3	395337	7.58847e-06	7.58847	7.58847e-06	7.58847	0	0
			3	3	1	2	395337	7.58847e-06	7.58847	5.05898e-06	5.05898	2.52949e-06	2.52949
							Average:	2.02359e-05	20.2359	1.77064e-05	17.7064	2.52949e-06	2.52949
		2
			1	20	18	2	395337	5.05898e-05	50.5898	5.05898e-06	5.05898	4.55308e-05	45.5308
			2	9	4	5	395337	2.27654e-05	22.7654	1.26474e-05	12.6474	1.0118e-05	10.118
			3	15	5	10	395337	3.79423e-05	37.9423	2.52949e-05	25.2949	1.26474e-05	12.6474
							Average:	3.70992e-05	37.0992	1.43338e-05	14.3338	2.27654e-05	22.7654
		3
			1	30	16	14	395337	7.58847e-05	75.8847	3.54128e-05	35.4128	4.04718e-05	40.4718
			2	11	3	8	395337	2.78244e-05	27.8244	2.02359e-05	20.2359	7.58847e-06	7.58847
			3	24	12	12	395337	6.07077e-05	60.7077	3.03539e-05	30.3539	3.03539e-05	30.3539
							Average:	5.48056e-05	54.8056	2.86675e-05	28.6675	2.6138e-05	26.138
		4
			1	12	6	6	395337	3.03539e-05	30.3539	1.51769e-05	15.1769	1.51769e-05	15.1769
			2	1	0	1	395337	2.52949e-06	2.52949	2.52949e-06	2.52949	0	0
			3	15	10	5	395337	3.79423e-05	37.9423	1.26474e-05	12.6474	2.52949e-05	25.2949
			4	7	6	1	395337	1.77064e-05	17.7064	2.52949e-06	2.52949	1.51769e-05	15.1769
							Average:	2.2133e-05	22.133	8.22084e-06	8.22084	1.39122e-05	13.9122
		5
			1	8	4	4	395337	2.02359e-05	20.2359	1.0118e-05	10.118	1.0118e-05	10.118
			2	15	5	10	395337	3.79423e-05	37.9423	2.52949e-05	25.2949	1.26474e-05	12.6474
			3	12	5	7	395337	3.03539e-05	30.3539	1.77064e-05	17.7064	1.26474e-05	12.6474
			4	10	3	7	395337	2.52949e-05	25.2949	1.77064e-05	17.7064	7.58847e-06	7.58847
							Average:	2.84567e-05	28.4567	1.77064e-05	17.7064	1.07503e-05	10.7503
		6
			1	29	17	12	395337	7.33552e-05	73.3552	3.03539e-05	30.3539	4.30013e-05	43.0013
			2	19	6	13	395337	4.80603e-05	48.0603	3.28833e-05	32.8833	1.51769e-05	15.1769
			3	10	8	2	395337	2.52949e-05	25.2949	5.05898e-06	5.05898	2.02359e-05	20.2359
			4	18	7	11	395337	4.55308e-05	45.5308	2.78244e-05	27.8244	1.77064e-05	17.7064
							Average:	4.80603e-05	48.0603	2.40301e-05	24.0301	2.40301e-05	24.0301

## Sheet: Figure 1H
	Figure 1H: Untreated 5xFAD plaque size + clone size correlation	Figure 1H: Untreated 5xFAD plaque size + clone size correlation
	Biological replicate	Technical replicate	Plaque Size (µm3)	Clone Size
	1	1	43.8769	1
			108.079	3
			108.079	3
			10.0013	3
			1192.74	2
			1192.74	2
			1814.44	1
		2	513.617	1
			1689.58	1
			1689.58	1
			1496.01	2
			1496.01	7
			222.933	7
			140.664	7
			1229.52	7
			12.905	7
			1229.52	7
			1794.43	7
			637.828	7
			1804.44	7
			170.668	7
			1804.44	7
			170.668	7
			1804.44	7
			565.882	1
		3	1195	2
			1298.24	2
			1298.24	2
			38.0696	2
			255.196	2
			21.9384	2
		4	998.199	2
			1774.43	2
			71.2999	1
			80.9786	5
	2	1	3926.33	5
			15.1633	5
			3467.56	5
			3467.56	5
			257.454	5
			15.1633	5
			3467.56	5
			64.2022	5
			64.2022	5
			1376.64	5
			116.145	1
			116.145	1
			25.4873	1
			25.4873	1
			5706.25	2
			25.4873	2
			5706.25	2
			10.0013	2
			5396.21	1
			5396.21	1
			17.4217	1
			365.856	1
			365.856	1
			644.28	6
			1644.41	6
		2	718.484	6
			989.165	6
			989.165	6
			1408.25	3
			2393.55	3
			2393.55	1
			2393.55	1
			267.133	1
			2461.94	2
			732.356	3
			225.514	3
			867.213	2
			867.213	3
			58.0723	3
			135.825	3
			535.878	1
			4131.85	1
			535.878	1
			11.6145	1
			95.4967	1
			4131.85	2
			4131.85	2
			11.6145	2
			11.6145	4
			64.2022	4
			441.672	4
			64.2022	4
			441.672	1
			42.2637	1
			114.532	1
			15.8086	1
			83.237	1
			47.7484	1
			3313.35	1
			1078.21	1
			1078.21	1
			3313.35	3
		3	1932.52	3
			1932.52	1
			1932.52	1
			912.703	1
			2093.51	1
			33.5529	1
			621.374	1
			2743.59	1
			2163.84	3
			2093.51	3
			343.272	2
			2175.78	2
			2277.73	2
			13.2276	2
			4011.18	2
			931.093	1
			632.343	2
			2556.15	2
			2556.15	2
			637.828	2
			2038.02	2
			294.878	1
			294.878	1
			28.3909	1
			33.5529	1
			1963.81	1
			1963.81	1
			1515.36	1
			19.3574	2
			2624.22	2
			134.534	1
		4	49.6841	1
			726.872	1
			15.486	1
			15.486	1
			726.872	1
			726.872	5
			53.5556	5
			1008.52	5
			1008.52	5
			1008.52	5
			732.034	5
			1523.11	5
			68.3963	1
			4815.16	1
			4815.16	2
			53.5556	2
			4815.16	1
			1123.7	1
			212.287	1
			19.6801	3
			1105.31	1
			51.6198	1
	3	1	4162.17	1
			4162.17	2
			210.996	1
			1138.54	2
			1138.54	1
			951.418	1
			951.418	1
			951.418	1
			696.223	1
			696.223	2
			13.2276	2
			13.2276	2
			8366.61	2
			269.714	2
			71.2999	2
			269.714	2
			71.2999	1
			78.7203	1
			19.6801	2
			3292.7	2
			90.6573	2
			23.8742	1
			23.8742	10
		2	109.047	10
			623.31	10
			2110.28	10
			1992.53	10
			623.31	10
			1992.53	10
			36.7791	10
			32.585	10
			56.4592	10
			36.7791	10
			314.236	10
			32.9076	10
			109.047	10
			64.8474	10
			97.7551	2
			36.7791	2
			56.4592	1
			64.2022	1
			1003.68	1
			128.082	1
			9.67872	1
			58.7176	1
		3	683.318	2
			3131.39	2
			683.318	2
			916.252	2
			45.8126	2
			10.9692	2
			14.8407	2
			14.5181	1
			80.9786	2
			591.37	2
			441.995	2
			392.956	6
			555.881	6
			23.8742	6
			392.956	6
			392.956	6
			1257.27	6
			621.051	6
			23.8742	6
			392.956	6
			370.695	6
			24.842	6
			370.695	2
			555.881	2
			419.734	2
			80.9786	1
		4	26.7778	1
			6175.35	1
			6175.35	1
			16.4538	4
			16.4538	1
			6175.35	2
			116.79	2
			86.1406	2
			86.1406	2
			16.4538	1
			24.5194	1
			2972.33	1
			2972.33	2
	4	1	1322.44	2
			1322.44	2
			42.909	2
			42.909	2
			118.403	2
			1076.6	2
			1076.6	3
			324.56	3
			690.738	3
			273.263	3
			690.738	3
			690.738	1
			273.263	2
			273.263	2
			690.738	2
			273.263	10
			690.738	10
			68.3963	10
			1322.44	10
			1322.44	10
			517.166	10
			92.2705	10
		2	4560.61	10
			42.5864	10
			42.5864	10
			4560.61	10
			42.5864	1
			4560.61	1
			42.5864	3
			42.5864	3
			5273.61	3
			84.5275	3
			5273.61	3
			5273.61	3
			15.486	3
			26.7778	3
			26.7778	3
			1483.75	3
			1483.75	3
			24.5194	1
			988.843	2
			24.5194	1
			1146.28	1
			883.345	1
			253.26	1
			18.7122	1
			273.585	1
			9.67872	1
			253.26	1
			84.5275	18
			11.6145	18
			14.1955	18
			741.067	18
			497.809	18
		3	2365.8	18
			2365.8	18
			307.461	18
			428.445	5
			307.461	5
			428.445	5
			428.445	5
			689.77	2
			257.454	2
			34.5208	2
			818.174	2
			2365.8	2
			2365.8	3
			809.464	3
			278.747	3
			506.842	3
			506.842	3
			809.464	3
			506.842	3
			75.1714	5
			75.1714	5
			75.1714	5
			1954.13	5
			75.1714	5
			328.109	5
			993.037	5
			861.406	5
			861.406	1
			27.1004	2
			861.406	3
			27.1004	3
			861.406	2
			689.77	2
			34.1981	2
			117.758	2
			117.758	2
		4	394.247	2
			36.4565	1
			557.817	1
			339.4	5
			36.4565	5
			10.6466	5
			36.4565	5
			36.4565	5
			557.817	4
			339.4	4
			108.402	4
			557.817	4
			339.4	4
			10.6466	4
			36.4565	4
			394.247	4
			36.4565	2
			339.4	2
			36.4565	2
			410.7	1
			410.7	1
			1540.85	1
			783.008	1
			206.802	1
			37.1018	1
			37.1018	2
			534.588	2
			20.6479	1
			528.781	1
			1660.55	1
			192.284	1
			1660.55	1
			600.081	1
			907.541	3
			907.541	3
			907.541	1
			907.541	4
			113.564	4
			907.541	2
		5	84.8501	2
			84.8501	2
			150.988	2
			44.8447	2
			149.375	2
			226.159	2
			249.066	2
			301.976	2
			301.976	4
			14.1955	11
			301.976	11
			14.1955	11
			813.335	11
			323.914	11
			304.234	11
			884.635	11
			452.319	11
			304.234	11
			189.058	11
			15.486	11
			452.319	11
			884.635	2
			614.921	1
			296.491	1
			614.921	3
			1948.97	3
			17.4217	3
			112.273	1
			17.4217	1
			129.372	1
			16.4538	1
			14.1955	1
			103.562	1

## Sheet: Figure 2E
	Figure 2E: % of PAM vs NonPAM of Tmem119+ cells
	Biological replicate	Technical replicate	Tmem119_Iba1	Iba1	CFP_Tmem119_Iba1	YFP_Tmem119_Iba1	GFP_Tmem119_Iba1	CFP_Iba1	YFP_Iba1	GFP_Iba1	PAM	NonPAM	PAM_Tmem119_Iba1	PAM_Iba1	PAM_CFP_Tmem119_Iba1	PAM_YFP_Tmem119_Iba1	PAM_GFP_Tmem119_Iba1	PAM_CFP_Iba1	PAM_YFP_Iba1	PAM_GFP_Iba1	NonPAM_Tmem119_Iba1	NonPAM_Iba1	NonPAM_CFP_Tmem119_Iba1	NonPAM_YFP_Tmem119_Iba1	NonPAM_GFP_Tmem119_Iba1	NonPAM_CFP_Iba1	NonPAM_YFP_Iba1	NonPAM_GFP_Iba1
	1	1	159	36	3	3	0	0	0	0	32	169	19	12	0	1	0	0	0	0	140	24	3	2	0	0	0	0
		2	155	76	10	9	0	5	8	0	28	235	17	9	0	1	0	1	0	0	138	67	10	8	0	4	8	0
		3	164	71	2	3	0	0	1	0	46	195	28	18	0	0	0	0	0	0	136	53	2	3	0	0	1	0
	2	1	229	68	6	14	0	1	8	0	81	245	47	22	1	8	0	0	3	0	182	46	5	6	0	1	5	0
		2	154	74	6	10	0	4	6	0	81	173	40	32	1	5	0	0	3	0	114	42	5	5	0	4	3	0
		3	152	76	12	11	0	2	1	1	62	193	34	23	0	2	0	1	1	1	118	53	12	9	0	1	0	0
	3	1	156	91	4	10	0	2	5	0	70	198	26	37	0	5	0	0	2	0	130	54	4	5	0	2	3	0
		2	140	57	5	9	0	2	3	0	77	139	49	23	2	3	0	0	0	0	91	34	3	6	0	2	3	0
		3	119	91	6	5	0	4	0	0	62	163	29	32	1	0	0	0	0	0	90	59	5	5	0	4	0	0
	4	1	99	54	1	11	0	2	1	0	55	113	29	19	0	6	0	0	1	0	70	35	1	5	0	2	0	0
		2	93	64	2	5	0	7	5	0	49	127	21	20	0	1	0	3	4	0	72	44	2	4	0	4	1	0
		3	65	35	5	0	0	1	2	0	34	74	24	8	0	0	0	0	2	0	41	27	5	0	0	1	0	0
	Biological replicate	Technical replicate	PAM% of Tmem119+ cells	NonPAM% of Tmem119+ cells
	1	1	12.1212	87.8788
		2	10.3448	89.6552
		3	16.568	83.432
	2	1	22.49	77.51
		2	27.0588	72.9412
		3	20.5714	79.4286
	3	1	18.2353	81.7647
		2	35.0649	64.9351
		3	23.0769	76.9231
	4	1	31.5315	68.4685
		2	22	78
		3	34.2857	65.7143

## Sheet: Figure 2K, 2L
	Figure 2K: # Confetti+ PAMs per clone (Tmem119CreERT2)						Figure 2L: % of PAMs associated with a nonPAM (2 vs 8 weeks post TAM)
	Experimental Group	# of Confetti+ PAMs per clone		Experimental Group	# of Confetti+ PAMs per clone		Experimental Group	PAMs associated with a nonPAM	PAMs not associated with a nonPAM	Total PAM	% PAMs associated with a nonPAM	% PAMs not associated with a nonPAM
	2 weeks post-TAM	6		8 weeks post-TAM	1		2 weeks post-TAM	83	19	102	81.3725	18.6275
	2 weeks post-TAM	4		8 weeks post-TAM	2		8 weeks post-TAM	128	17	145	88.2759	11.7241
	2 weeks post-TAM	1		8 weeks post-TAM	2
	2 weeks post-TAM	4		8 weeks post-TAM	3
	2 weeks post-TAM	0		8 weeks post-TAM	5
	2 weeks post-TAM	0		8 weeks post-TAM	1
	2 weeks post-TAM	2		8 weeks post-TAM	9
	2 weeks post-TAM	3		8 weeks post-TAM	0
	2 weeks post-TAM	3		8 weeks post-TAM	2
	2 weeks post-TAM	4		8 weeks post-TAM	4
	2 weeks post-TAM	8		8 weeks post-TAM	5
	2 weeks post-TAM	1		8 weeks post-TAM	3
	2 weeks post-TAM	0		8 weeks post-TAM	1
	2 weeks post-TAM	4		8 weeks post-TAM	3
	2 weeks post-TAM	2		8 weeks post-TAM	3
	2 weeks post-TAM	2		8 weeks post-TAM	4
	2 weeks post-TAM	2		8 weeks post-TAM	1
	2 weeks post-TAM	1		8 weeks post-TAM	2
	2 weeks post-TAM	1		8 weeks post-TAM	3
	2 weeks post-TAM	2		8 weeks post-TAM	3
	2 weeks post-TAM	4		8 weeks post-TAM	3
	2 weeks post-TAM	0		8 weeks post-TAM	2
	2 weeks post-TAM	2		8 weeks post-TAM	2
	2 weeks post-TAM	2		8 weeks post-TAM	2
	2 weeks post-TAM	4		8 weeks post-TAM	5
	2 weeks post-TAM	3		8 weeks post-TAM	1
	2 weeks post-TAM	6		8 weeks post-TAM	0
	2 weeks post-TAM	0		8 weeks post-TAM	2
	2 weeks post-TAM	0		8 weeks post-TAM	2
	2 weeks post-TAM	4		8 weeks post-TAM	2
	2 weeks post-TAM	4		8 weeks post-TAM	2
	2 weeks post-TAM	6		8 weeks post-TAM	1
	2 weeks post-TAM	0		8 weeks post-TAM	8
	2 weeks post-TAM	0		8 weeks post-TAM	0
	2 weeks post-TAM	0		8 weeks post-TAM	1
	2 weeks post-TAM	0		8 weeks post-TAM	2
	2 weeks post-TAM	1		8 weeks post-TAM	2
	2 weeks post-TAM	1		8 weeks post-TAM	9
	2 weeks post-TAM	0		8 weeks post-TAM	2
	2 weeks post-TAM	0		8 weeks post-TAM	1
	2 weeks post-TAM	0		8 weeks post-TAM	2
				8 weeks post-TAM	8
				8 weeks post-TAM	6
				8 weeks post-TAM	14
				8 weeks post-TAM	3
				8 weeks post-TAM	5
				8 weeks post-TAM	1
				8 weeks post-TAM	0

## Sheet: Figure 3G-I
	Figure 3G-I: Number of Confetti+ cells per clone, volume occupied per clone, and number of associated plaques per clone
	Experimental Group	Biological replicate	Technical replicate	Number of Confetti+ cells per clone	Volume occupied per clone (pixels)	Volume occupied per clone (µm^3)	Number of plaques associated to a single clone
	Early stage untreated	1	1	4	966	311.852	2
			2	3	1522	491.345	1
			3	4	1629	525.888	1
			4	6	2397	773.82	0
		2	1	13	14422	4655.83	4
				5	1452	468.747	1
			2	5	4316	1393.33	2
			3	3	255	82.3213	1
			4	4	5865	1893.39	0
			5	7	5226	1687.1	1
				5	1146	369.961	1
				5	2692	869.054	2
				4	374	120.738	1
		3	1	3	458	147.855	1
				5	1129	364.473	1
				5	3189	1029.5	2
			2	6	1573	507.809	2
				3	372	120.092	1
			3	5	2012	649.531	1
			4	3	355	114.604	1
			5	3	505	163.028	1
				3	355	114.604	1
				4	659	212.744	2
				4	902	291.191	1
				3	816	263.428	1
				11	4277	1380.74	1
		4	1	4	2002	646.303	2
				3	395	127.517	1
				3	2776	896.172	0
			2	5	547	176.587	1
				5	1129	364.473	5
				3	624	201.445	1
			3	6	5142	1659.98	3
			4	9	3743	1208.35	2
			5	14	7614	2458.02	2
				4	2019	651.791	2
				5	1682	542.998	2
				10	7594	2451.56	2
				8	6182	1995.73	2
				5	3462	1117.63	2
				3	844	272.467	2
		5	1	10	4866	1570.88	4
				9	4159	1342.64	2
			2	3	494	159.477	1
			3	7	8957	2891.57	3
				3	2519	813.205	1
			4	5	3257	1051.45	2
			5	8	6660	2150.04	3
				10	12485	4030.51	2
		6	1	5	1115	359.954	1
			2	5	5582	1802.03	4
		7	1	13	19265	6219.29	5
			2	7	3494	1127.96	2
			3	6	3635	1173.48	2
				3	419	135.265	1
		8	1	5	2655	857.11	3
			2	6	1231	397.402	1
			3	3	4636	1496.63	1
		9	1	4	1664	537.187	1
				4	1014	327.348	2
			2	3	1303	420.646	1
			3	6	975	314.758	1
		10	1	9	6144	1983.46	1
			2	6	5928	1913.73	2
			3	5	1390	448.732	2
				3	1644	530.73	1
		11	1	10	7047	2274.97	4
				4	792	255.68	1
			2	9	8493	2741.78	2
			3	5	1301	420	1
				4	886	286.026	1
		12	1	10	5127	1655.14	3
			2	3	1057	341.23	1
			3	4	739	238.57	1
				10	2459	793.835	1
				5	1585	511.683	1
				3	846	273.113	1
		13	1	10	6197	2000.57	4
				3	1294	417.74	2
			2	12	6483	2092.9	4
				13	5655	1825.6	2
			3	4	1464	472.621	2
				5	2916	941.368	2
				4	971	313.466	0
				3	1378	444.858	1
				3	3397	1096.65	0
				7	3358	1084.06	1
	Early stage ABX	1	1	4	2911	939.754	3
			2	4	1981	639.523	1
			3	4	1503	485.211	1
				4	2373	766.072	1
				3	900	290.546	3
		2	1	5	1268	409.347	2
				3	818	264.074	0
			2	3	1332	430.008	1
			3	3	632	204.028	1
				4	4322	1395.26	2
		3	1	4	852	275.05	2
				10	4586	1480.49	2
			2	8	3911	1262.58	2
			3	3	853	275.373	3
				3	511	164.965	1
				6	3288	1061.46	4
		4	1	5	2828	912.959	3
				4	1924	621.122	2
				5	6410	2069.33	3
			2	9	5416	1748.44	3
				3	2125	686.011	2
			3	4	564	182.075	1
			4	4	4827	1558.29	3
				3	234	75.5419	1
				3	572	184.658	2
			5	3	4428	1429.48	2
				3	453	146.241	1
				7	1417	457.448	1
				3	340	109.762	2
				6	5448	1758.77	2
				6	4687	1513.1	2
				5	3363	1085.67	2
				3	375	121.061	1
				3	972	313.789	1
		5	1	3	1378	444.858	1
				3	1110	358.34	0
			2	3	5704	1841.41	3
			3	4	2112	681.814	1
			4	3	697	225.011	2
			5
		6	1	4	2050	661.798	2
			2	8	3699	1194.14	3
			3	4	251	81.03	1
				3	1985	640.815	2
			4	3	352	113.636	2
			5	4	606	195.634	1
				3	1136	366.733	2
				3	1066	344.135	2
		7	1	7	5360	1730.36	3
			2	3	552	178.201	1
			3	10	7702	2486.43	3
			4	3	1178	380.292	1
			5	4	1164	375.772	2
				6	5608	1810.42	4
				6	4942	1595.42	3
		8	1	4	2029	655.019	4
				3	1297	418.709	1
			2	4	3312	1069.21	2
			3	4	687	221.783	2
			4	7	2939	948.793	3
				3	1220	393.851	2
				8	1079	348.332	2
	Early stage LPS	1	1	3	682	220.169	0
			2	13	8917	2878.66	3
			3	3	1409	454.865	2
				8	4522	1459.83	2
				11	11259	3634.73	2
				3	589	190.146	1
				3	347	112.021	1
		2	1	7	4801	1549.9	2
			2	6	1828	590.131	1
				6	1987	641.46	4
				4	759	245.027	2
			3	11	3564	1150.56	3
				10	7264	2345.03	2
				4	2599	839.031	1
				6	6862	2215.25	0
		3	1	5	4034	1302.29	2
			2	3	528	170.453	1
			3	10	6302	2034.47	3
		4	1	9	3749	1210.28	2
			2	3	950	306.687	1
			3	9	4369	1410.44	3
				16	19313	6234.79	4
				6	6623	2138.09	2
				4	1634	527.502	1
			4	3	959	309.593	2
				4	1177	379.969	2
			5	28	47278	15262.7	9
			6	12	20566	6639.29	5
				13	4163	1343.94	6
				3	699	225.657	3
				16	11384	3675.08	6
				3	1724	556.556	1
				3	496	160.123	1
		5	1	8	1711	552.36	2
				4	442	142.69	1
				4	2477	799.646	1
			2	3	307	99.1084	0
			3	3	741	239.216	1
				7	1553	501.353	3
			4	3	598	193.051	1
			5	8	2099	677.617	3
				12	12769	4122.2	3
				6	1370	442.275	2
				5	1345	434.204	2
				10	7308	2359.23	3
				4	1749	564.627	0
				3	1084	349.946	2
				7	3945	1273.56	3
		6	1	5	4371	1411.08	1
				18	13054	4214.2	4
			2	13	5696	1838.83	4
			3	12	11045	3565.64	4
			4	8	2218	716.034	2
				17	18935	6112.76	4
			5	13	8033	2593.28	4
				10	6140	1982.17	3
		7	1	8	11060	3570.48	6
			2	10	5209	1681.61	2
			3	10	10826	3494.94	6
			4	15	12873	4155.77	7
			5	5	6436	2077.72	2
		8	1	16	16344	5276.31	5
				3	369	119.124	1
			2	12	3417	1103.11	5
			3	3	2272	733.466	3
				19	21048	6794.89	9
			4	10	10549	3405.52	7
				12	6473	2089.67	4
			5	13	11449	3696.06	4
				3	1375	443.889	1
				16	13483	4352.7	3
		9	1	3	2556	825.15	2
				3	3617	1167.67	1
			2	15	13116	4234.22	5
			3	6	14233	4594.82	2
			4	11	10672	3445.23	8
			5	11	6874	2219.12	3
				7	4663	1505.35	4
				8	6273	2025.1	4
	Late stage untreated	1	1	6	1857	599.493	2
			2
			3
		2	1	3	477	153.989	0
			2	4	2439	787.379	1
			3	4	1531	494.25	1
		3	1	3	562	181.43	2
				4	1279	412.898	1
			2	5	3094	998.831	2
			3	4	629	203.059	1
			4	7	3634	1173.16	2
			5	4	1402	452.606	1
				5	1768	570.761	2
		4	1	6	1026	331.222	1
			2	3	1533	494.896	1
			3
		5	1	5	8023	2590.05	1
			2	3	858	276.987	1
			3	5	11861	3829.07	1
			4	3	656	211.776	0
			5	3	2790	900.692	0
			6	7	2555	824.827	1
			7	4	2692	869.054	2
				3	766	247.287	1
				5	6230	2011.22	2
		6	1	5	5218	1684.52	0
			2	4	1684	543.643	1
			3	3	331	106.856	1
			4	5	1745	563.336	2
			5	5	1921	620.154	3
			6	3	982	317.018	0
			7	4	3199	1032.73	3
			8	6	1528	493.282	2
		7	1	7	2734	882.613	2
			2	7	4476	1444.98	1
			3	3	970	313.144	1
		8	1	9	2961	955.895	3
			2	4	514	165.934	2
			3	3	264	85.2267	2
			4	4	4697	1516.33	2
			5	4	1628	525.565	3
			6	7	2083	672.452	2
			7	5	3692	1191.88	2
			8
		9	1	3	893	288.286	1
			2	4	1133	365.765	1
			3	3	1107	357.371	2
			4	7	5207	1680.97	3
			5	3	368	118.801	1
		10	1	5	2291	739.6	1
				3	68	21.9523	1
			2	3	215	69.4081	2
			3	3	38.7	12.4935	1
			4	4	695	224.366	3
			5	4	1926	621.768	1
				5	1451	468.424	2
			6	3	788	254.389	1
				4	614	198.217	1
		11	1	3	385	124.289	1
			2	5	1908	615.957	3
			3	3	306	98.7855	1
			4	3	461	148.824	0
			5	3	302	97.4942	1
				3	640	206.61	1
			6	5	900	290.546	1
	Late stage ABX	1	1	3	659	212.744	1
		2	1	3	384	123.966	1
			2
			3
		3	1
			2	3	526	169.808	0
			3
		4	1	7	6590	2127.44	3
				3	910	293.774	1
			2	3	2575	831.283	1
		5	1	3	557	179.815	1
		6	1
			2
		7	1	3	595	192.083	1
			2	10	9604	3100.45	5
				5	851	274.727	1
				3	513	165.611	1
				3	835	269.562	3
			3	4	502	162.06	1
			4	3	785	253.42	1
				3	389	125.58	1
				3	432	139.462	2
				4	1376	444.212	1
				3	217	70.0538	1
		8	1
			2	4	2299	742.183	1
				3	291	93.9431	1
				3	1409	454.865	1
			3	3	874	282.152	2
				3	247	79.7386	1
			4	3	753	243.09	2
			5	5	1562	504.258	1
				6	1789	577.54	2
				3	766	247.287	2
	Late stage LPS	1	1	4	781	252.129	2
				4	1548	499.739	1
			2	6	2821	910.699	2
				4	678	218.878	1
		2	1	3	1475	476.172	1
			2	3	1311	423.228	2
				3	2675	863.566	1
			3	3	667	215.327	1
				4	4047	1306.49	1
				3	831	268.27	1
				3	519	167.548	1
		3	1	3	759	245.027	1
			2	7	8606	2778.26	4
				4	1232	397.725	1
				3	2398	774.143	1
		4	1	12	8001	2582.95	2
			2	7	6278	2026.72	2
			3
			4	3	1542	497.802	2
			5
		5	1	5	4289	1384.61	2
			2	9	2789	900.369	3
			3	3	469	151.407	1
			4	3	1420	458.416	1
			5	8	4168	1345.55	3
				3	1173	378.678	2
		6	1	6	1885	608.532	1
			2	6	1287	415.48	2
			3	6	3959	1278.08	1
				4	5323	1718.42	0
			4	11	17009	5490.99	3
			5	3	1502	484.888	1
				3	1329	429.039	1
				4	372	120.092	1
		7	1	3	677	218.555	2
			2	4	1236	399.016	2
				3	999	322.506	0
			3	4	2263	730.561	1
			4	5	8331	2689.48	2
			5	9	6076	1961.51	3
				3	692	223.397	2
		8	1	10	20266	6542.44	3
			2	4	3599	1161.86	4
			3	4	1585	511.683	2
			4	3	883	285.058	1
			5	8	4917	1587.35	5
				3	1319	425.811	2
				5	2859	922.967	2
		9	1	4	1806	583.028	2
				3	1358	438.401	1
			2	5	1666	537.832	2
				4	1709	551.714	1
				4	3990	1288.09	0
			3	5	4812	1553.45	2
			4	4	3202	1033.7	2
			5	5	3603	1163.15	2
				3	1276	411.929	2
				3	3896	1257.74	2
				3	215	69.4081	1

## Sheet: Ext. Figure 2A-1
	Ext. Figure 2A-1: Plaque Number
	Experimental Group	Biological replicate	Technical replicate	# of methoxy+ plaques	Area (center of Z-stack)	Size of Z-step (µm)	Top of Z-stack	Bottom of Z-stack	# of Z-steps	Total Height	Total Volume (µm^3)	# of plaques/µm^3	# of plaques/mm^3
	Early Stage Untreated FAD Pos (i.e. 5xFAD+)	1	1	44	338512	1	60	7	53	53	1.79412e+07	2.45246e-06	2452.46
			2	62	338512	1	55	12	43	43	1.4556e+07	4.2594e-06	4259.4
			3	61	338512	1	60	5	55	55	1.86182e+07	3.27637e-06	3276.37
											AVERAGE	3.32941e-06	3329.41
		2	1	79	338512	1	50	6	44	44	1.48945e+07	5.30396e-06	5303.96
			2	52	338512	1	55	8	47	47	1.59101e+07	3.26837e-06	3268.37
			3	47	338512	1	45	8	37	37	1.2525e+07	3.75251e-06	3752.51
											AVERAGE	4.10828e-06	4108.28
		3	1	75	338512	1	53	4	49	49	1.65871e+07	4.52158e-06	4521.58
			2	62	338512	1	50	6	44	44	1.48945e+07	4.1626e-06	4162.6
			3	18	338512	1	45	4	41	41	1.3879e+07	1.29692e-06	1296.92
											AVERAGE	3.32703e-06	3327.03
		4	1	28	338512	1	44	3	41	41	1.3879e+07	2.01744e-06	2017.44
			2	10	338512	1	40	4	36	36	1.21864e+07	8.20584e-07	820.584
			3	32	338512	1	42	3	39	39	1.3202e+07	2.42388e-06	2423.88
											AVERAGE	1.75397e-06	1753.97
		5	1	45	338512	1	40	1	39	39	1.3202e+07	3.40858e-06	3408.58
			2	30	338512	1	45	5	40	40	1.35405e+07	2.21558e-06	2215.58
			3	49	338512	1	45	5	40	40	1.35405e+07	3.61877e-06	3618.77
											AVERAGE	3.08098e-06	3080.98
		6	1	55	338512	1	43	5	38	38	1.28635e+07	4.27567e-06	4275.67
			2	81	338512	1	41	3	38	38	1.28635e+07	6.2969e-06	6296.9
			3	73	338512	1	38	2	36	36	1.21864e+07	5.99026e-06	5990.26
											AVERAGE	5.52095e-06	5520.95
		7	1	39	338512	1	52	10	42	42	1.42175e+07	2.74309e-06	2743.09
			2	52	338512	1	49	5	44	44	1.48945e+07	3.49121e-06	3491.21
			3	51	338512	1	58	6	52	52	1.76026e+07	2.89729e-06	2897.29
			4	39	328090	1	57	6	51	51	1.67326e+07	2.33078e-06	2330.78
			5	25	338512	1	52	6	46	46	1.55716e+07	1.60549e-06	1605.49
											AVERAGE	2.61357e-06	2613.57
		8	1	64	338512	1	51	3	48	48	1.62486e+07	3.9388e-06	3938.8
			2	33	338512	1	59	6	53	53	1.79412e+07	1.83935e-06	1839.35
			3	44	338512	1	52	6	46	46	1.55716e+07	2.82566e-06	2825.66
			4	27	338512	1	42	4	38	38	1.28635e+07	2.09897e-06	2098.97
			5	38	338512	1	55	9	46	46	1.55716e+07	2.44034e-06	2440.34
											AVERAGE	2.62862e-06	2628.62
		9	1	52	338512	1	54	2	52	52	1.76026e+07	2.9541e-06	2954.1
			2	48	338512	1	51	5	46	46	1.55716e+07	3.08254e-06	3082.54
			3	35	338512	1	46	4	42	42	1.42175e+07	2.46175e-06	2461.75
			4	45	338512	1	58	4	54	54	1.82797e+07	2.46175e-06	2461.75
			5	36	338512	1	52	3	49	49	1.65871e+07	2.17036e-06	2170.36
											AVERAGE	2.6261e-06	2626.1
		10	1	45	338512	1	59	5	54	54	1.82797e+07	2.46175e-06	2461.75
			2	64	338512	1	49	2	47	47	1.59101e+07	4.02261e-06	4022.61
			3	59	338512	1	47	6	41	41	1.3879e+07	4.25102e-06	4251.02
			4	43	338512	1	61	8	53	53	1.79412e+07	2.39672e-06	2396.72
			5	43	338512	1	56	4	52	52	1.76026e+07	2.44281e-06	2442.81
											AVERAGE	3.11498e-06	3114.98
		11	1	46	338512	1	55	2	53	53	1.79412e+07	2.56394e-06	2563.94
			2	18	338512	1	56	3	53	53	1.79412e+07	1.00328e-06	1003.28
			3	60	338512	1	50	5	45	45	1.52331e+07	3.9388e-06	3938.8
			4	34	338512	1	55	8	47	47	1.59101e+07	2.13701e-06	2137.01
			5	57	338512	1	55	8	47	47	1.59101e+07	3.58263e-06	3582.63
											AVERAGE	2.64513e-06	2645.13
	Early Stage Antibiotics-Treated FAD Pos (i.e. ABX 5xFAD+)	1	1	58	338512	1	56	2	54	54	1.82797e+07	3.17292e-06	3172.92
			2	61	338512	1	51	10	41	41	1.3879e+07	4.39513e-06	4395.13
			3	57	338512	1	47	7	40	40	1.35405e+07	4.20959e-06	4209.59
			4	92	338512	1	52	9	43	43	1.4556e+07	6.3204e-06	6320.4
			5	80	338512	1	46	10	36	36	1.21864e+07	6.56467e-06	6564.67
											AVERAGE	4.93254e-06	4932.54
		2	1	65	338512	1	53	12	41	41	1.3879e+07	4.68333e-06	4683.33
			2	63	338512	1	50	9	41	41	1.3879e+07	4.53923e-06	4539.23
			3	35	338512	1	42	8	34	34	1.15094e+07	3.04099e-06	3040.99
			4	40	338512	1	38	8	30	30	1.01554e+07	3.9388e-06	3938.8
			5	31	338512	1	36	6	30	30	1.01554e+07	3.05257e-06	3052.57
											AVERAGE	3.85098e-06	3850.98
		3	1	62	338512	1	43	11	32	32	1.08324e+07	5.72357e-06	5723.57
			2	81	338512	1	48	9	39	39	1.3202e+07	6.13544e-06	6135.44
			3	62	338512	1	53	12	41	41	1.3879e+07	4.46718e-06	4467.18
			4	62	338512	1	52	9	43	43	1.4556e+07	4.2594e-06	4259.4
			5	46	338512	1	39	10	29	29	9.81686e+06	4.68582e-06	4685.82
											AVERAGE	5.05428e-06	5054.28
		4	1	43	338512	1	41	10	31	31	1.04939e+07	4.09762e-06	4097.62
			2	87	338512	1	42	9	33	33	1.11709e+07	7.78809e-06	7788.09
			3	72	338512	1	44	8	36	36	1.21864e+07	5.9082e-06	5908.2
			4	81	338512	1	44	6	38	38	1.28635e+07	6.2969e-06	6296.9
			5	44	338512	1	36	8	28	28	9.47835e+06	4.64216e-06	4642.16
											AVERAGE	5.74659e-06	5746.59
		5	1	7	338512	1	36	5	31	31	1.04939e+07	6.67055e-07	667.055
			2	73	338512	1	42	10	32	32	1.08324e+07	6.73904e-06	6739.04
			3	57	338512	1	42	11	31	31	1.04939e+07	5.43174e-06	5431.74
			4	42	338512	1	41	9	32	32	1.08324e+07	3.87726e-06	3877.26
			5	59	338512	1	39	9	30	30	1.01554e+07	5.80973e-06	5809.73
											AVERAGE	4.50497e-06	4504.97
		6	1	59	338512	1	64	7	57	57	1.92952e+07	3.05775e-06	3057.75
			2	38	338512	1	64	7	57	57	1.92952e+07	1.9694e-06	1969.4
			3	42	338512	1	60	4	56	56	1.89567e+07	2.21558e-06	2215.58
											AVERAGE	2.41424e-06	2414.24
		7	1	31	338512	1	47	4	43	43	1.4556e+07	2.1297e-06	2129.7
			2	20	338512	1	58	4	54	54	1.82797e+07	1.09411e-06	1094.11
			3	40	338512	1	57	6	51	51	1.72641e+07	2.31694e-06	2316.94
											AVERAGE	1.84692e-06	1846.92
		8	1	51	338512	1	62	3	59	59	1.99722e+07	2.55355e-06	2553.55
			2	50	338512	1	59	7	52	52	1.76026e+07	2.84048e-06	2840.48
			3	47	338512	1	59	6	53	53	1.79412e+07	2.61967e-06	2619.67
											AVERAGE	2.67123e-06	2671.23
	Early Stage LPS-Treated FAD Pos (i.e. LPS 5xFAD+)	1	1	30	338512	1	42	7	35	35	1.18479e+07	2.53209e-06	2532.09
			2	96	338512	1	41	3	38	38	1.28635e+07	7.46299e-06	7462.99
			3	84	338512	1	50	11	39	39	1.3202e+07	6.36268e-06	6362.68
			4	87	338512	1	50	11	39	39	1.3202e+07	6.58992e-06	6589.92
			5	90	338512	1	42	8	34	34	1.15094e+07	7.81968e-06	7819.68
											AVERAGE	6.15347e-06	6153.47
		2	1	58	338512	1	44	7	37	37	1.2525e+07	4.63075e-06	4630.75
			2	34	338512	1	46	13	33	33	1.11709e+07	3.04362e-06	3043.62
			3	68	338512	1	46	12	34	34	1.15094e+07	5.9082e-06	5908.2
			4	54	338512	1	43	11	32	32	1.08324e+07	4.98505e-06	4985.05
			5	59	338512	1	40	13	27	27	9.13983e+06	6.45526e-06	6455.26
											AVERAGE	5.00458e-06	5004.58
		3	1	101	338512	1	43	12	31	31	1.04939e+07	9.62465e-06	9624.65
			2	43	338512	1	38	10	28	28	9.47835e+06	4.53666e-06	4536.66
			3	54	338512	1	40	10	30	30	1.01554e+07	5.31738e-06	5317.38
			4	54	338512	1	40	12	28	28	9.47835e+06	5.6972e-06	5697.2
			5	66	338512	1	39	11	28	28	9.47835e+06	6.96324e-06	6963.24
											AVERAGE	6.42783e-06	6427.83
		4	1	172	338512	1	44	10	34	34	1.15094e+07	1.49443e-05	14944.3
			2	41	338512	1	41	13	28	28	9.47835e+06	4.32565e-06	4325.65
			3	178	338512	1	43	14	29	29	9.81686e+06	1.81321e-05	18132.1
			4	104	338512	1	45	12	33	33	1.11709e+07	9.3099e-06	9309.9
			5	53	338512	1	46	10	36	36	1.21864e+07	4.34909e-06	4349.09
											AVERAGE	1.02122e-05	10212.2
		5	1	60	338512	1	38	10	28	28	9.47835e+06	6.33022e-06	6330.22
			2	111	338512	1	46	10	36	36	1.21864e+07	9.10848e-06	9108.48
			3	161	338512	1	48	12	36	36	1.21864e+07	1.32114e-05	13211.4
			4	55	338512	1	49	11	38	38	1.28635e+07	4.27567e-06	4275.67
			5	81	338512	1	49	13	36	36	1.21864e+07	6.64673e-06	6646.73
											AVERAGE	7.9145e-06	7914.5
		6	1	51	338512	1	44	10	34	34	1.15094e+07	4.43115e-06	4431.15
			2	58	338512	1	44	9	35	35	1.18479e+07	4.89537e-06	4895.37
			3	95	338512	1	47	10	37	37	1.2525e+07	7.58486e-06	7584.86
			4	107	338512	1	45	10	35	35	1.18479e+07	9.03111e-06	9031.11
			5	167	338512	1	41	10	31	31	1.04939e+07	1.5914e-05	15914
											AVERAGE	8.3713e-06	8371.3
		7	1	63	338512	1	55	6	49	49	1.65871e+07	3.79813e-06	3798.13
			2	61	338512	1	55	8	47	47	1.59101e+07	3.83405e-06	3834.05
			3	71	338512	1	48	9	39	39	1.3202e+07	5.37798e-06	5377.98
											AVERAGE	5.34537e-06	5345.37
		8	1	64	338512	1	53	6	47	47	1.59101e+07	4.02261e-06	4022.61
			2	70	338512	1	56	8	48	48	1.62486e+07	4.30806e-06	4308.06
			3	35	338512	1	53	9	44	44	1.48945e+07	2.34985e-06	2349.85
											AVERAGE	4.00647e-06	4006.47
		9	1	49	338512	1	47	10	37	37	1.2525e+07	3.91219e-06	3912.19
			2	48	338512	1	48	6	42	42	1.42175e+07	3.37612e-06	3376.12
			3	39	338512	1	58	7	51	51	1.72641e+07	2.25902e-06	2259.02
											AVERAGE	3.38845e-06	3388.45
	Late Stage Untreated FAD Pos (i.e. 5xFAD+)	1	1	104	338512	1	44	5	39	39	1.3202e+07	7.8776e-06	7877.6
			2	83	338512	1	42	7	35	35	1.18479e+07	7.00544e-06	7005.44
			3	111	338512	1	44	7	37	37	1.2525e+07	8.8623e-06	8862.3
			4	117	338512	1	42	5	37	37	1.2525e+07	9.34135e-06	9341.35
			5	115	338512	1	41	5	36	36	1.21864e+07	9.43671e-06	9436.71
											AVERAGE	8.50468e-06	8504.68
		2	1	45	338512	1	39	5	34	34	1.15094e+07	3.90984e-06	3909.84
			2	60	338512	1	49	5	44	44	1.48945e+07	4.02832e-06	4028.32
			3	40	338512	1	40	4	36	36	1.21864e+07	3.28234e-06	3282.34
			4	64	338512	1	46	6	40	40	1.35405e+07	4.72656e-06	4726.56
			5	33	338512	1	47	4	43	43	1.4556e+07	2.2671e-06	2267.1
											AVERAGE	3.64283e-06	3642.83
		3	1	68	338512	1	41	6	35	35	1.18479e+07	5.7394e-06	5739.4
			2	70	338512	1	48	6	42	42	1.42175e+07	4.9235e-06	4923.5
			3	91	338512	1	47	7	40	40	1.35405e+07	6.72058e-06	6720.58
			4	78	338512	1	45	6	39	39	1.3202e+07	5.9082e-06	5908.2
			5	65	338512	1	39	5	34	34	1.15094e+07	5.64755e-06	5647.55
											AVERAGE	5.78785e-06	5787.85
		4	1	90	338512	1	44	4	40	40	1.35405e+07	6.64673e-06	6646.73
			2	98	338512	1	46	5	41	41	1.3879e+07	7.06102e-06	7061.02
			3	87	338512	1	53	5	48	48	1.62486e+07	5.35431e-06	5354.31
			4	32	338512	1	49	4	45	45	1.52331e+07	2.10069e-06	2100.69
			5	62	338512	1	56	3	53	53	1.79412e+07	3.45574e-06	3455.74
											AVERAGE	4.9237e-06	4923.7
		5	1	90	338512	1	58	8	50	50	1.69256e+07	5.31738e-06	5317.38
			2	110	338512	1	66	10	56	56	1.89567e+07	5.8027e-06	5802.7
			3	83	338512	1	61	8	53	53	1.79412e+07	4.62623e-06	4626.23
											AVERAGE	5.1675e-06	5167.5
		6	1	67	338512	1	59	10	49	49	1.65871e+07	4.03928e-06	4039.28
			2	85	338512	1	61	6	55	55	1.86182e+07	4.56543e-06	4565.43
			3	85	338512	1	54	8	46	46	1.55716e+07	5.45867e-06	5458.67
											AVERAGE	4.80772e-06	4807.72
		7	1	39	338512	1	56	7	49	49	1.65871e+07	2.35122e-06	2351.22
			2	41	338512	1	60	6	54	54	1.82797e+07	2.24293e-06	2242.93
			3	66	338512	1	67	8	59	59	1.99722e+07	3.30459e-06	3304.59
											AVERAGE	3.17662e-06	3176.62
		8	1	71	338512	1	54	7	47	47	1.59101e+07	4.46258e-06	4462.58
			2	72	338512	1	51	5	46	46	1.55716e+07	4.62381e-06	4623.81
			3	86	338512	1	53	6	47	47	1.59101e+07	5.40538e-06	5405.38
											AVERAGE	4.4171e-06	4417.1
		9	1	45	338512	1	56	6	50	50	1.69256e+07	2.65869e-06	2658.69
			2	21	338512	1	56	5	51	51	1.72641e+07	1.21639e-06	1216.39
			3	67	338512	1	59	5	54	54	1.82797e+07	3.66527e-06	3665.27
											AVERAGE	2.98936e-06	2989.36
		10	1	85	338512	1	47	5	42	42	1.42175e+07	5.97854e-06	5978.54
			2	74	338512	1	48	5	43	43	1.4556e+07	5.0838e-06	5083.8
			3	79	338512	1	49	6	43	43	1.4556e+07	5.4273e-06	5427.3
											AVERAGE	4.86975e-06	4869.75
		11	1	50	338512	1	50	3	47	47	1.59101e+07	3.14266e-06	3142.66
			2	62	338512	1	55	8	47	47	1.59101e+07	3.8969e-06	3896.9
			3	48	338512	1	54	6	48	48	1.62486e+07	2.9541e-06	2954.1
											AVERAGE	3.71585e-06	3715.85
	Late Stage Antibiotics-Treated FAD Pos (i.e. ABX 5xFAD+)	1	1	148	338512	1	57	6	51	51	1.72641e+07	8.57269e-06	8572.69
			2	99	338512	1	60	5	55	55	1.86182e+07	5.31738e-06	5317.38
			3	92	338512	1	57	5	52	52	1.76026e+07	5.22649e-06	5226.49
											AVERAGE	5.7081e-06	5708.1
		2	1	30	338512	1	47	4	43	43	1.4556e+07	2.061e-06	2061
			2	27	338512	1	52	5	47	47	1.59101e+07	1.69704e-06	1697.04
			3	31	338512	1	54	7	47	47	1.59101e+07	1.94845e-06	1948.45
											AVERAGE	2.85365e-06	2853.65
		3	1	21	338512	1	59	5	54	54	1.82797e+07	1.14882e-06	1148.82
			2	21	338512	1	50	7	43	43	1.4556e+07	1.4427e-06	1442.7
			3	40	338512	1	56	6	50	50	1.69256e+07	2.36328e-06	2363.28
											AVERAGE	1.95211e-06	1952.11
		4	1	62	338512	1	52	7	45	45	1.52331e+07	4.0701e-06	4070.1
			2	46	338512	1	60	6	54	54	1.82797e+07	2.51646e-06	2516.46
			3	57	338512	1	59	7	52	52	1.76026e+07	3.23815e-06	3238.15
											AVERAGE	2.9442e-06	2944.2
		5	1	75	338512	1	51	8	43	43	1.4556e+07	5.1525e-06	5152.5
			2	87	338512	1	57	6	51	51	1.72641e+07	5.03935e-06	5039.35
			3	54	338512	1	53	7	46	46	1.55716e+07	3.46786e-06	3467.86
											AVERAGE	4.15098e-06	4150.98
		6	1	89	338512	1	39	10	29	29	9.81686e+06	9.06604e-06	9066.04
			2	119	338512	1	39	9	30	30	1.01554e+07	1.17179e-05	11717.9
			3	98	338512	1	40	9	31	31	1.04939e+07	9.33877e-06	9338.77
			4	105	338512	1	44	11	33	33	1.11709e+07	9.39941e-06	9399.41
			5	53	338512	1	44	10	34	34	1.15094e+07	4.60492e-06	4604.92
											AVERAGE	8.82542e-06	8825.42
		7	1	67	338512	1	46	10	36	36	1.21864e+07	5.49791e-06	5497.91
			2	91	338512	1	53	10	43	43	1.4556e+07	6.2517e-06	6251.7
			3	84	338512	1	52	11	41	41	1.3879e+07	6.05231e-06	6052.31
			4	75	338512	1	50	13	37	37	1.2525e+07	5.98804e-06	5988.04
			5	94	338512	1	45	8	37	37	1.2525e+07	7.50501e-06	7505.01
											AVERAGE	6.259e-06	6259
		8	1	65	338512	1	45	9	36	36	1.21864e+07	5.33379e-06	5333.79
			2	62	338512	1	46	14	32	32	1.08324e+07	5.72357e-06	5723.57
			3	66	338512	1	48	9	39	39	1.3202e+07	4.99925e-06	4999.25
			4	72	338512	1	50	17	33	33	1.11709e+07	6.44531e-06	6445.31
			5	80	338512	1	40	13	27	27	9.13983e+06	8.75289e-06	8752.89
											AVERAGE	6.25096e-06	6250.96
	Late Stage LPS-Treated FAD Pos (i.e. LPS 5xFAD+)	1	1	55	338512	1	47	9	38	38	1.28635e+07	4.27567e-06	4275.67
			2	93	338512	1	55	12	43	43	1.4556e+07	6.3891e-06	6389.1
			3	108	338512	1	57	14	43	43	1.4556e+07	7.4196e-06	7419.6
			4	78	338512	1	43	11	32	32	1.08324e+07	7.20062e-06	7200.62
			5	98	338512	1	50	8	42	42	1.42175e+07	6.8929e-06	6892.9
											AVERAGE	6.43558e-06	6435.58
		2	1	63	338512	1	58	9	49	49	1.65871e+07	3.79813e-06	3798.13
			2	83	338512	1	61	11	50	50	1.69256e+07	4.90381e-06	4903.81
			3	107	338512	1	61	12	49	49	1.65871e+07	6.45079e-06	6450.79
			4	129	338512	1	55	10	45	45	1.52331e+07	8.46842e-06	8468.42
			5	107	338512	1	52	10	42	42	1.42175e+07	7.52593e-06	7525.93
											AVERAGE	6.22942e-06	6229.42
		3	1	56	338512	1	46	11	35	35	1.18479e+07	4.72656e-06	4726.56
			2	68	338512	1	48	12	36	36	1.21864e+07	5.57997e-06	5579.97
			3	44	338512	1	46	13	33	33	1.11709e+07	3.9388e-06	3938.8
			4	56	338512	1	49	13	36	36	1.21864e+07	4.59527e-06	4595.27
			5	33	338512	1	43	12	31	31	1.04939e+07	3.14469e-06	3144.69
											AVERAGE	4.39706e-06	4397.06
		4	1	49	338512	1	48	13	35	35	1.18479e+07	4.13574e-06	4135.74
			2	71	338512	1	50	12	38	38	1.28635e+07	5.51951e-06	5519.51
			3	48	338512	1	49	11	38	38	1.28635e+07	3.7315e-06	3731.5
			4	108	338512	1	55	13	42	42	1.42175e+07	7.59626e-06	7596.26
			5	52	338512	1	47	14	33	33	1.11709e+07	4.65495e-06	4654.95
											AVERAGE	5.12759e-06	5127.59
		5	1	55	338512	1	35	7	28	28	9.47835e+06	5.8027e-06	5802.7
			2	63	338512	1	39	10	29	29	9.81686e+06	6.41753e-06	6417.53
			3	71	338512	1	41	10	31	31	1.04939e+07	6.76585e-06	6765.85
			4	74	338512	1	37	9	28	28	9.47835e+06	7.80727e-06	7807.27
			5	69	338512	1	38	11	27	27	9.13983e+06	7.54937e-06	7549.37
											AVERAGE	6.86854e-06	6868.54
		6	1	49	338512	1	48	8	40	40	1.35405e+07	3.61877e-06	3618.77
			2	44	338512	1	46	10	36	36	1.21864e+07	3.61057e-06	3610.57
			3	63	338512	1	50	14	36	36	1.21864e+07	5.16968e-06	5169.68
			4	112	338512	1	45	10	35	35	1.18479e+07	9.45312e-06	9453.12
			5	81	338512	1	45	7	38	38	1.28635e+07	6.2969e-06	6296.9
											AVERAGE	5.62981e-06	5629.81
		7	1	71	338512	1	46	7	39	39	1.3202e+07	5.37798e-06	5377.98
			2	60	338512	1	59	5	54	54	1.82797e+07	3.28234e-06	3282.34
			3	71	338512	1	50	6	44	44	1.48945e+07	4.76685e-06	4766.85
											AVERAGE	4.76424e-06	4764.24
		8	1	49	338512	1	51	9	42	42	1.42175e+07	3.44645e-06	3446.45
			2	46	338512	1	47	5	42	42	1.42175e+07	3.23544e-06	3235.44
			3	84	338512	1	43	6	37	37	1.2525e+07	6.70661e-06	6706.61
											AVERAGE	4.53819e-06	4538.19
		9	1	86	338512	1	55	10	45	45	1.52331e+07	5.64562e-06	5645.62
			2	72	338512	1	55	5	50	50	1.69256e+07	4.25391e-06	4253.91
			3	93	338512	1	53	6	47	47	1.59101e+07	5.84535e-06	5845.35
											AVERAGE	5.07076e-06	5070.76

## Sheet: Ext. Figure 2A-2
	Ext. Figure 2A-2: Plaque Size in µm^3
	Experimental Group	Biological replicate	Technical replicate	Plaque Sizes (in µm^3); voxel dimensions = 0.56818µm * 0.56818µm * 1µm; see table below for original pixel values
	Early Stage Untreated FAD Pos (i.e. 5xFAD+)	1	1	340.261	249.546	200.799	72.9592	223.397	179.493	2067.39	1400.75	299.908	8.07071	3115.62	129.777	93.6203	8.07071	2850.58	2232.36	1475	224.366	949.116	1068.89	15.1729	22.2752	12.2675	447.117	1769.1	77.8017	890.684	39.3851	46.4873	196.28	301.522	384.166	766.718	16.1414	8.07071	128.809	88.7778	149.147	8.07071
			2	3337.72	451.96	1498.57	165.611	787.056	20.0154	98.4627	66.1798	385.134	232.437	394.174	495.542	31.6372	8.07071	445.826	222.752	158.832	928.455	246.641	285.38	1706.47	614.02	647.594	3007.79	630.807	13.8816	160.446	8.07071	1252.25	188.209	451.314	696.341	143.982	1918.89	418.063	1443.69	276.341	189.5	537.187	25.8263	922.321	417.417	32.6057	28.7317	413.22	260.523
			3	750.253	1048.55	262.46	1053.71	8.07071	783.828	1263.55	44.8732	188.532	2494.82	501.998	470.038	337.356	2249.47	663.735	285.38	541.383	20.0154	1354.91	48.1014	112.667	79.4158	536.864	89.4235	1054.36	724.104	2576.49	30.6687	489.731	3493.97	253.098	12.2675	939.108	2646.87	148.501	130.746	462.613	535.573	31.3144	318.632	50.6841	360.599	716.679	225.98	119.124	30.3459
			4	665.672	312.498	294.097	244.381	1259.68	1844	89.1007	1876.6	76.1875	243.09	447.44	5593.97	644.043	1540.21	41.9677	926.518	39.7079	668.578	701.184	1463.7	1808.16	2123.89	1050.81	450.669	486.503	431.622	8.07071	2243.98	12.2675	1960.54	716.679	70.6994	630.161	432.59	195.634	819.016	327.025	76.5104	12.2675
			5	869.377	174.005	50.3612	29.0546	285.058	849.039	30.6687	21.9523	338.001	163.674	723.459	997.54	186.272	130.1	77.156	31.6372	256.649	24.2121	1260.65	19.0469	284.412	788.67	307.656	95.8801	46.1645
		2	1	546.549	306.687	926.195	36.4796	1462.41	846.456	472.944	1557.65	155.281	35.1883	1024.33	31.6372	157.54	20.0154	848.716	615.634	448.086	243.413	1133.77	2466.09	419.354	383.843	781.245	61.9831	131.391	1928.58	46.4873	205.965	690.53	468.424	30.6687	47.7786	685.365	8.07071	1133.13	305.073	233.405	12.2675	1380.41	1347.16	237.602	853.559	1377.83	1465.32	1565.07	1508.25
			2	2919.02	268.593	2550.67	25.8263	8.07071	244.381	312.498	1603.81	53.5895	326.057	1780.08	527.179	926.195	12.2675	71.3451	166.902	662.121	261.814	84.9039	66.5027	2328.24	1827.86	23.2437	432.913	23.8893	518.14	8.07071	982.044	119.447	64.5657	18.0784	95.5572	24.2121
			3	1889.19	583.028	316.695	1440.78	16.1414	615.957	154.635	54.8808	31.6372	487.794	14.8501	19.3697	124.289	1210.28	1491.14	547.517	23.5665	887.133	253.42	276.341	874.22	1071.47	19.0469	207.902	458.094	614.343	179.815	781.568	3182.44	29.3774	8.07071	655.019	691.176	581.737	104.919	774.466	682.137	224.043	756.71	611.114	38.0938	19.6925	52.9439	111.376
			4	167.871	56.1722	574.635	50.0384	16.4643	27.7633	2529.36	20.9839	1667.09	182.721	507.486	878.416	1597.03	141.722	87.8094	8.07071	1015.3	101.045	1180.91	8.07071	22.9208	314.112	29.7002	554.942	22.2752	8.07071	8.07071
			5	3888.79	25.1806	162.706	3104	68.7625	1054.36	783.182	1447.89	23.2437	428.071	436.787	507.486	8.07071	160.446	361.245	338.97	8.07071	376.095	151.407	8.07071	12.2675	1575.4	1786.21	40.6764	930.715	437.433	1050.81	71.6679	795.772	8.07071	1365.89	467.779	8.07071	564.304	284.735	720.876	43.9047	15.1729
		3	1	203.382	920.707	173.036	103.305	15.1729	20.3382	1081.48	658.247	275.05	277.31	1388.16	1083.41	3593.73	229.531	566.241	1902.43	706.349	1559.91	1884.03	106.533	1520.2	36.4796	188.855	290.868	1444.01	16.4643	20.9839	1896.29	8.07071	895.849	159.8	412.898	1189.95	586.257	430.976	207.579	308.624	1401.08	1090.51	1250.64	16.4643	20.9839	278.278	173.682	22.9208	1144.1
			2	843.228	456.157	51.3297	239.216	1919.22	1900.81	548.808	1213.51	1608.98	122.675	2501.6	211.453	654.051	50.0384	315.081	207.902	277.633	640.492	67.1483	12.2675	707.64	1446.27	409.347	542.675	25.8263	4689.41	190.146	166.257	32.9285	307.978	532.344	1285.18	556.556	1081.8	367.056	487.794	121.706	102.982	40.3536	20.3382	8.07071	72.6364	47.133	23.8893	20.9839	21.9523
			3	809.654	8.07071	786.41	207.256	8.07071	471.007	183.044	8.07071	8.07071	799.001	1392.36	281.184	912.313	12.2675	166.257	236.956	72.6364	223.72	1398.17	554.297	366.733	1009.48	1698.72	2515.8	1078.89	1175.42	308.624	56.495	383.197	60.6918	44.2275	310.884	40.6764	15.1729	20.0154
			4	427.425	311.53	241.799	344.781	28.4089	121.706	484.243	58.1091	20.9839	173.036	147.533	312.821	168.839	19.0469	1589.28	428.393	293.451	41.6449	12.2675	2450.27	50.6841	189.5	155.281	450.991	2906.43	46.8101	125.257	33.897	428.393	152.375	164.32	3184.06	496.51	1041.44	6.13374	185.626	1177.03	648.885	442.921	509.746	1607.04	78.4473	102.014	49.7156	42.6134
			5	191.114	594.973	338.647	21.3067	132.36	2146.49	57.7863	150.761	30.6687	12.2675	8.07071	32.2829	25.8263	232.437	700.215	2151.65	8.07071	45.196	103.951	2014.13	1085.67	27.7633	2338.89	191.114	908.117	1399.46	628.224	116.218	396.433	172.39	571.729	1713.57	73.6049	20.3382	32.6057	52.9439
		4	1	1565.72	163.674	426.779	483.274	214.358	143.013	219.846	2522.9	3711.56	29.7002	59.4004	105.565	1170.58	78.4473	81.3528	724.427	269.239	819.016	124.935	636.295	1250.64	1236.43	712.16	19.3697	243.736	239.862	1148.62	72.3136	147.855	311.852	981.076	2415.73	144.95	1464.67	671.806	186.918	595.941	97.1714	21.9523	43.5818	70.0538	16.1414	39.7079	46.4873	8.07071
			2	1453.05	80.7071	512.975	1540.54	2419.6	245.35	495.219	379.969	761.23	174.65	96.5257	1213.19	214.358	1460.48	184.981	420.968	22.9208	12.2675	577.863	1682.26	1834.96	388.686	822.89	973.328	61.6602	1148.95	392.237	24.535	8.07071	8.07071	132.36	1352.01	105.565	778.017	106.211	578.186	8.07071	86.518	3344.18	2100.65	131.391	215.004	403.858	1541.51	401.921	123.966
			3	903.597	1008.19	1368.15	657.279	1129.25	47.4558	182.075	49.3928	1385.26	3997.26	867.763	14.8501	768.332	2005.41	1637.06	670.192	233.405	142.045	1708.73	1538.92	1445.3	946.856	641.783	451.637	1328.76	805.134	19.3697	1025.3	8.07071	832.252	553.005	40.9992	759.293	94.5888	601.43	705.38	8.07071	199.508	848.393	2016.71	842.582	73.9277	102.014	31.96	363.505	1473.71
			4	609.5	1051.45	264.719	349.3	863.566	771.237	113.313	360.277	421.614	406.441	680.2	146.241	516.203	541.383	583.674	974.296	680.2	319.923	526.856	852.59	2208.15	78.7702	681.814	248.901	20.9839	395.142	146.241	2430.58	3372.59	132.36	181.107	128.809	781.568	26.7948	56.495	51.3297	257.294	1753.6	149.47	354.466	1108.59	29.3774	139.139
			5	817.402	418.386	211.776	178.524	48.7471	611.114	1620.28	816.11	233.405	1993.79	635.327	917.479	2679.48	1455.96	2455.76	120.415	1491.14	83.6126	474.235	731.852	77.4788	94.2659	18.0784	342.198	1817.52	1177.03	29.3774	869.7	203.382	914.896	15.1729	1294.87	55.8493	637.586	58.432	358.662	189.5	15.1729	599.493	462.613	266.656	439.37	61.0146
		5	1	344.781	276.341	757.679	75.219	6.13374	851.622	294.42	497.479	1005.61	72.6364	182.075	1415.6	1537.63	310.561	8.07071	36.4796	2345.03	103.951	113.636	59.0776	892.944	49.0699	41.6449	17.1099	296.357	303.136	452.606	1216.42	977.525	58.7548	895.203	215.972	1165.41	8.07071	117.51	8.07071	511.683	229.208	30.3459	31.6372	328.317	8.07071	503.29	107.825	25.1806	71.3451
			2	390.3	238.893	1129.9	35.834	50.6841	20.3382	215.327	166.257	767.363	984.304	32.2829	260.845	1387.19	273.759	112.99	468.424	267.302	26.7948
			3	588.516	383.52	854.85	21.9523	60.3689	12.2675	17.1099	429.039	166.902	775.434	590.453	182.398	412.252	439.047	195.634	1328.76	26.7948	188.532	4668.75	655.019	154.635	6094.68	822.244	518.463	199.185	8.07071	2024.13	192.406	811.591	762.844	290.868	93.6203	233.728	1084.7	48.4243	1346.84	2293.37	1000.45	151.729	2214.6	19.3697	46.8101	205.642	400.307	112.344	37.7709
			4	1083.74	893.912	316.695	310.238	23.8893	90.0692	138.171	768.655	80.0615	20.0154	157.54	509.746	156.572	125.903	181.107	1497.6	473.267	89.4235	47.133	213.067	846.779	1214.48	183.689	147.21	1324.24	1905.98	529.762	70.6994	1307.46	210.807	1053.39	12.2675	160.769	82.9669
			5	828.701	322.183	40.6764	699.892	49.7156	598.201	215.972	508.455	15.1729	105.565	28.4089	793.512	71.3451	935.557	1259.03	311.207	12.2675	203.059	554.297	151.729	19.0469	179.17	2127.12	350.915	735.081	68.7625	186.918	1113.44	432.59	2870.27	2337.92	124.935	22.9208	79.4158	344.458	681.814	104.919	469.07	685.042	2119.69	94.9116	1291.31	1081.48	358.662	256.003	1207.06
		6	1	1250.64	655.019	1832.37	68.4396	98.4627	734.758	402.244	210.807	609.823	55.8493	600.461	34.2198	96.2029	730.238	44.8732	348.978	38.0938	41.322	536.541	118.478	136.556	733.789	8.07071	1612.85	87.8094	53.9124	382.552	107.825	1608.33	377.064	537.832	1354.27	299.585	109.439	459.385	36.1568	237.602	57.4635	1145.07	536.864	43.259	102.659	8.07071	338.001	544.612	32.6057
			2	671.16	104.919	1019.17	758.647	834.189	26.4719	12.2675	365.442	560.43	67.794	400.307	225.98	1050.81	393.851	773.174	551.068	14.8501	195.634	579.8	198.862	257.94	30.6687	83.6126	879.708	97.1714	1964.09	982.044	953.635	1987.01	1008.19	545.903	95.5572	47.133	87.1637	624.35	884.873	123.966	555.911	56.8178	209.193	50.6841	653.082	1286.15	248.578	322.829	96.5257
			3	1312.3	156.572	520.722	2535.82	251.806	122.675	961.706	598.524	106.211	85.8724	49.7156	1104.72	18.0784	88.7778	43.9047	199.508	206.933	45.5188
		7	1	464.55	13.8816	678.586	1397.85	562.044	399.339	241.153	3021.03	123.32	72.6364	426.456	1188.65	49.3928	430.653	1016.59	1385.58	1034.67	2968.09	1354.59	138.816	836.772	64.8885	204.35	1626.73	257.617	16.7871	403.536	8.07071
			2	823.536	563.013	1175.42	140.753	76.5104	122.352	45.196	63.2744	312.498	41.9677
			3	829.669	827.087	185.626	187.563	980.753	46.8101	614.02	762.844	863.243	623.382	686.333	121.061	488.44	12.2675	74.5734	829.024	1075.02	1231.59	358.34	784.473	2417.34	214.358	91.3605	446.472	121.706	59.7233	294.42	46.8101	19.0469	40.9992	975.911	98.1399
		8	1	685.365	882.936	1537.31	484.888	18.0784	536.864	3042.98	2059	12.2675	8.07071	611.437	873.251	19.3697	1472.74	12.2675	25.8263	62.3059	2423.15	681.168	1095.03	167.225	1445.95	176.91	36.8025	667.609	153.989	561.399	288.609	685.365	264.719	146.887	16.1414	772.851	212.421	874.542	14.8501	16.4643	189.823	1713.25	1202.54	241.153	212.744	15.1729	179.17	34.5427
			2	3445.23	894.558	1477.91	177.556	363.505	8.07071	575.926	12.2675	207.902	2953.88	1265.16	192.406	2020.91	257.94	448.086	1197.05	541.706	590.776	966.871	201.122	112.021	204.996	141.722	1001.74	521.045	770.269	121.706	133.005	12.2675	8.07071
			3	1033.37	1333.28	2496.43	3194.07	156.895	451.314	37.7709	8.07071	146.887	20.0154	468.101	12.2675	8.07071	668.255	8.07071	106.211	625.319	61.6602	179.17	1864.98	34.8655	2901.58	696.987	1669.67	1531.18	1844.32	2113.24	1735.85	86.8409	47.7786	1303.26	295.711	1124.73	661.798	902.629	2670.76	120.415	369.316	143.982	419.354	1664.18	105.565	173.359	27.4404	35.1883	12.2675
		9	1	2371.5	730.884	1185.43	162.06	420.968	8.07071	8.07071	107.825	365.442	543.966	30.6687	624.028	35.5111	1518.59	3257.66	501.353	58.1091	1405.6	631.775	1785.56	581.414	208.547	957.832	12.2675	338.001	8.07071	189.178	63.5972	207.256	22.2752
			2	978.17	488.762	584.642	865.18	241.799	30.6687	30.9915	2092.57	47.133	302.49	8.07071	462.936	150.115	95.2344	703.443	209.193	696.664	753.805	508.132	1364.27	8.07071	94.5888	489.408	1644.49	687.948	143.336	2030.27	125.257	28.7317	365.119	430.653	1020.78	27.1176	679.231	340.907	2749.53	84.9039	685.365	453.574	207.579	391.591	48.7471	41.6449	51.6526	827.409	136.556
			3	5006.75	380.292	170.453	106.856	235.665	30.6687	181.107	204.028	4802.07	8.07071	188.209	329.285	78.4473	117.51	19.3697	176.587	20.9839	20.661	118.478	229.208	174.65	717.971	15.1729	80.7071	51.9754
		10	1	954.604	288.609	845.488	982.044	69.731	8.07071	1089.87	93.6203	29.3774	867.117	306.687	53.9124	721.845	148.178	381.906	2013.8	6225.75	4893.43	1164.44	3090.76	708.609	1451.44	27.7633	1672.9	848.716	64.8885	3207.95	597.556	1257.74	369.961	661.798	34.2198	768.655	550.1	1644.81	1921.8	391.591	149.47	186.272	1312.62	280.538	291.191	23.2437	447.44	122.675	157.217
			2	640.169	2333.08	969.454	377.387	1417.54	1407.21	221.46	314.112	1123.77	36.8025	2578.43	32.9285	311.207	1108.59	114.604	48.7471	138.493	96.8486	24.535	358.985	245.35	1339.74	132.36	278.278	691.499	571.729	307.333	329.285	19.3697	1112.47	1121.18	27.7633	111.376	19.3697	312.821	8.07071	186.595	427.748	777.694	686.011	239.862	223.397	495.219	152.052	344.135	242.767
			3	2285.3	1331.67	2239.78	1068.56	1164.44	279.247	647.271	277.955	485.534	3048.79	2998.75	92.6518	1680.32	1451.44	126.226	354.466	232.437	375.772	213.712	1233.2	1686.78	146.241	410.315	1958.6	64.8885	178.847	73.6049	381.906	60.3689	892.944	53.9124	180.461	127.517	882.29	21.9523	351.56	85.5496	501.353	599.493	983.336	618.539	438.724	64.2429	81.03	99.1084	200.799
		11	1	1567.33	1200.28	487.794	166.902	519.108	1163.8	170.453	70.3766	78.4473	1113.44	171.745	359.308	18.0784	969.131	15.1729	836.772	179.17	55.8493	845.811	47.133	611.114	3405.52	1762.64	1379.45	1106.01	195.311	2928.38	873.251	3519.8	109.116	2536.79	951.376	997.863	1526.01	566.241	90.0692	2303.38	917.156	311.53	307.333	8.07071	475.526	1378.15	308.624	546.226	126.226
			2	1889.52	954.281	879.385	2319.2	1103.11	776.08	708.286	1186.07	696.018	174.005	194.988	3636.02	20.0154	152.375	575.28	569.469	147.533	938.785	450.669	639.846	230.822	51.9754	154.635	3317.71	980.107	161.414	249.224	407.41	81.6756	233.728	1677.42	14.2045	942.336	48.1014	585.288	301.522	152.052	96.5257	131.391	1028.85	35.1883	30.6687	40.3536	1731.65	2173.28	303.459
			3	1763.61	609.5	581.737	285.38	253.743	361.245	174.327	810.945	191.437	2042.86	184.981	660.184	183.044	16.4643	517.817	401.599	15.1729	44.8732	4219.37	919.738	299.908	719.908	163.028	324.443	1847.55	1322.31	1480.81	194.666	739.923	1368.15	94.2659	8.07071	1936.97	2171.02	3175.99	202.091	1358.46	1526.66	440.015	521.691	1933.1	12.2675	133.005	823.858	94.9116	295.388
		12	1	655.665	394.496	29.0546	26.7948	646.626	361.568	3153.07	905.534	211.453	474.235	743.797	97.4942	8.07071	8.07071	8.07071	2580.05	1084.06	1137.32	214.358	1718.09	14.2045	390.623	37.7709	2775.03	153.021	1023.37	1167.67	1266.13	23.8893	1044.03	449.7	19.3697	357.371	183.367	89.4235	146.241	1331.67	210.161	422.905	242.121	16.1414	15.1729	12.2675	8.07071
			2	402.244	587.871	719.262	1118.92	1290.67	8.07071	22.9208	562.69	231.468	57.1406	12.2675	51.6526	591.422	470.361	633.712	706.672	345.749	532.344	753.482	430.33	18.0784	1553.45	230.5	58.7548	1059.2	84.9039	761.875	554.942	534.281	870.346	36.4796	86.518	108.793	418.063	403.858	2434.77	499.093	375.45	3002.95	596.587	765.104	1641.58	1058.23	1814.62	723.782	596.91
			3	668.901	176.587	93.9431	344.458	1093.74	2385.38	504.258	107.179	477.141	189.5	27.7633	1558.94	8.07071	45.5188	12.2675	704.412	38.4166	20.0154	742.828	407.732	532.021	1666.44	92.0061	476.172	860.015	332.513	263.428	114.604	126.226	36.4796	20.9839	34.5427	192.729	525.565	247.932	2754.7	242.121	171.422	28.7317	157.217	23.2437	796.418	12.2675	413.22	636.618	12.2675
		13	1	1575.4	723.459	712.805	367.702	29.7002	406.764	45.196	1978.94	89.4235	122.675	613.051	650.822	495.542	436.464	18.0784	330.576	827.732	1296.8	307.01	16.4643	151.729	8.07071	470.684	607.886	14.2045	1033.7	184.335	781.568	60.6918	15.1729	948.47	106.211	506.195	595.296	278.601	59.4004	654.696	131.391	31.96	3255.08	1637.06	229.854	155.281	1696.46	3146.61	654.696
			2	147.855	185.304	1484.69	948.47	37.4481	612.406	2271.42	1810.1	557.525	310.561	34.5427	177.556	36.1568	53.9124	16.4643	8.07071	2261.41	246.641	161.091	354.143	2069.98	283.121	81.3528	27.1176	450.346	17.1099	894.235	187.886	1825.92	446.795	2797.63	2358.91	8.07071	1770.07	2092.25	695.695	1813.33	1533.11	32.6057	35.1883	63.2744	516.526	371.898	64.8885	251.161	57.1406
			3	861.952	718.616	514.266	165.288	468.101	27.4404	614.988	15.1729	869.377	831.929	710.223	8.07071	1978.94	19.0469	21.9523	12.2675	539.769	29.7002	618.862	465.842	1470.48	931.36	223.075	1000.45	631.775	527.179	17.7556	28.0861	708.931	325.411	742.183	96.8486	372.867	2098.06	756.387	837.74	279.892	197.894	8.07071	123.966	8.07071	358.985	555.911	739.277	8.07071	159.477
	Early Stage Antibiotics-Treated FAD Pos (i.e. ABX 5xFAD+)	1	1	342.521	16.1414	439.047	297.325	841.937	157.217	286.672	107.825	467.133	19.3697	199.508	40.9992	411.606	349.946	119.124	433.236	24.535	27.1176	532.021	135.265	393.851	862.275	537.187	184.658	19.0469	276.018	1271.62	334.45	414.189	114.604	1041.77	47.133	88.455	1230.95	44.8732	91.6833	1167.35	788.67	12.2675	22.2752	68.7625	172.39	94.5888	91.3605	20.9839	8.07071
			2	1030.47	899.4	28.7317	101.691	214.358	545.58	1197.69	1367.82	38.4166	1364.6	613.697	166.257	2739.85	487.471	114.281	213.39	1598	1925.67	416.449	891.33	2432.84	1282.6	628.224	15.1729	34.8655	1937.29	299.262	635.649	63.5972	199.185	53.5895	129.777	2484.49	796.741	138.816	748.962	120.738	914.25	2283.69	39.7079	517.817	645.011	162.706	193.374	1183.49	81.6756
			3	2087.09	248.255	563.013	2774.39	138.816	1228.69	90.0692	941.368	32.6057	359.954	79.093	8.07071	88.455	8.07071	711.837	404.827	16.4643	1206.73	314.758	1458.54	2163.92	206.61	2437.68	1031.44	1594.13	1990.88	22.9208	1248.38	515.234	22.2752	2075.14	20.0154	333.482	20.3382	421.614	39.3851	671.806	377.064	234.374	331.222	262.782	1674.83	471.33	201.768	785.119	2033.82
			4	1557.97	938.462	3424.89	1465.32	1031.11	971.714	671.16	386.749	1830.11	1305.84	533.958	194.343	1434.97	265.688	798.355	4091.21	39.3851	2172.64	322.183	333.805	1877.89	47.7786	131.391	8.07071	32.2829	252.129	746.38	4173.53	128.163	62.9516	61.9831	1027.56	123.643	1889.52	384.166	65.857	50.3612	1037.25	316.372	373.835	1577.34	98.4627	283.121	752.513	68.7625	2212.67
			5	921.03	1382.03	2891.57	1315.53	618.539	344.458	1162.51	776.725	254.389	1466.61	189.823	655.988	217.909	234.051	12.2675	232.114	22.9208	2730.81	2628.79	318.632	8.07071	1523.75	28.4089	75.8647	18.0784	1442.4	90.392	742.828	27.7633	2362.78	127.194	1587.02	945.888	1884.67	91.6833	2527.1	76.1875	1513.1	694.081	204.996	2478.03	297.648	2827.33	230.5	1794.28	772.851
		2	1	1604.46	258.908	217.264	63.5972	550.423	20.9839	739.923	60.6918	143.013	20.9839	12.2675	18.0784	290.223	370.607	1262.58	478.755	42.2905	1347.49	3072.68	317.018	411.606	61.6602	1046.93	341.553	15.1729	1446.59	35.1883	129.454	100.722	652.436	572.375	209.516	576.249	60.6918	1732.94	325.411	1187.36	8.07071	1694.85	258.908	200.154	22.598	992.052	803.52	1568.3	309.915
			2	1054.68	688.593	912.959	3516.89	30.3459	8.07071	518.785	947.502	596.91	205.319	51.3297	1204.8	171.422	3141.77	1301	12.2675	337.679	583.028	12.2675	2201.69	341.875	12.2675	149.792	1199.31	36.4796	382.552	160.123	861.952	62.9516	80.3843	937.817	1583.8	163.997	928.778	333.482	12.2675	1729.39	307.656	48.4243	1589.28	1981.52	46.1645	207.902	105.888	407.087	119.124
			3	51.3297	72.3136	194.988	591.099	171.745	55.2037	66.5027	20.661	576.895	2088.38	142.69	112.99	668.255	110.407	155.281	508.132	356.08	29.0546	1332.31	507.809	178.524	98.1399	12.2675	64.2429	624.028	45.8416	122.352	423.228	181.752	1580.89	16.1414	514.589	105.565	573.989	25.5035
			4	1742.31	5015.46	547.517	557.202	2124.21	1198.66	15.1729	15.1729	77.4788	31.6372	108.47	612.083	199.508	43.9047	740.891	2438.97	1563.78	1644.81	3020.71	1258.71	597.878	3040.08	19.6925	1161.21	178.847	524.274	445.503	231.468	836.126	12.2675	298.939	586.902	174.005	12.9131	130.1	18.4012	94.5888	8.07071	182.075	32.6057
			5	1397.52	1282.6	1383.32	2282.07	1164.12	197.894	45.8416	165.288	738.309	99.754	47.133	33.2513	29.0546	16.4643	224.366	261.814	1694.2	1449.5	8.07071	276.664	20.661	521.368	25.8263	60.3689	2819.58	8.07071	8.07071	196.925	14.8501	20.0154	16.4643
		3	1	5196.57	363.505	1776.53	1164.12	3278.32	239.862	61.3374	33.2513	84.2582	1929.87	8.07071	604.012	171.099	8.07071	22.2752	61.9831	1769.1	105.565	126.226	8.07071	591.099	15.1729	58.7548	1422.38	110.73	32.2829	2567.13	12.2675	76.8332	838.386	84.2582	1500.51	788.67	882.936	86.518	134.619	180.138	157.54	76.1875	8.07071	354.789	359.631	24.8578	359.954	415.48	335.419
			2	474.558	2062.23	228.563	221.138	2937.74	23.8893	1183.81	285.703	542.352	15.1729	104.274	71.6679	1425.93	3987.9	160.123	1910.5	29.7002	488.762	1219.65	297.325	1043.7	177.879	56.495	162.06	496.833	248.901	201.445	721.199	158.509	81.6756	131.714	145.596	135.911	188.855	153.021	545.58	721.199	101.045	3040.08	950.407	133.974	7311.42	153.666	43.259	2266.26	23.8893
			3	1637.39	3190.51	2645.58	1514.07	161.414	77.8017	2175.86	448.409	52.621	1298.42	18.0784	60.6918	32.6057	27.4404	208.87	202.091	580.123	335.096	680.2	349.3	2101.29	12.2675	1863.04	1010.45	8.07071	618.217	852.913	178.847	3384.21	1699.37	709.577	3280.58	1951.82	1642.23	65.857	394.819	2111.62	1838.83	8.07071	58.7548	1101.49	1209.32	2042.86	198.862	1083.74	198.862
			4	511.038	2040.28	1120.21	527.502	836.772	118.478	426.134	709.9	343.49	195.634	1377.83	946.21	121.061	742.183	120.738	90.7148	8.07071	119.769	412.252	316.372	134.942	1303.58	1403.66	250.838	1538.28	9.0392	321.537	86.1952	118.155	1065.66	52.621	104.919	182.398	89.7463	559.785	260.845	136.879	882.29	1589.93	621.445	382.229	13.8816	71.0223	40.6764	252.452	118.478
			5	1033.05	3438.12	1452.41	736.372	34.2198	335.419	70.6994	284.735	31.96	25.8263	28.4089	1346.84	628.547	306.364	200.154	261.168	1363.63	1147.98	1230.62	99.4312	83.6126	382.229	1305.2	1050.48	288.286	206.61	1485.98	31.3144	659.216	244.704	118.155	64.5657	198.862	44.8732	1012.07	36.4796	34.2198	963.32	287.963	54.2352	226.626	8.07071	49.0699	185.304	301.199	8.07071
		4	1	2247.85	2344.06	1413.99	1883.38	430.008	345.749	3225.38	1892.74	12.2675	8.07071	1225.46	1838.83	231.145	2971.31	8.07071	80.7071	2782.78	15.1729	61.9831	4995.45	168.194	766.718	810.3	457.448	2007.67	141.076	581.091	452.606	40.6764	285.38	432.913	644.689	307.01	8.07071	15.1729	753.805	637.586	173.682	266.979	21.9523	26.1491	105.888	96.5257
			2	2505.79	3707.69	1356.2	1801.71	4618.71	685.688	4053.11	117.832	882.613	915.542	63.92	140.753	317.986	211.453	2035.76	76.8332	4352.05	12.2675	1074.37	1703.57	1734.88	119.769	314.758	3149.84	26.1491	75.219	3227.32	8.07071	259.877	1157.34	2653.33	157.863	247.932	2947.75	75.5419	20.0154	1971.19	396.111	1066.3	267.302	453.251	56.495	385.457	71.0223	342.844	3585.66
			3	924.904	595.296	234.051	929.746	2369.24	1920.18	1055	568.178	8.07071	306.041	18.0784	8.07071	159.154	2260.12	8.07071	18.0784	1067.27	20.9839	44.2275	435.173	120.415	2202.66	2785.36	306.687	8.07071	3559.51	6913.05	115.573	357.694	178.847	8.07071	596.91	430.008	44.8732	614.02	2776.65	3170.5	3405.2	102.014	89.7463	15.1729	495.865	32.6057	38.0938	3371.3	701.506
			4	448.086	347.363	760.261	1558.29	529.439	1579.28	1402.04	501.353	476.818	183.689	157.54	46.1645	25.1806	1912.44	1188.33	574.312	756.064	153.344	581.414	5583	312.821	871.96	22.2752	603.366	204.35	1089.22	139.785	1646.75	971.714	1853.04	13.8816	1222.23	583.997	1699.05	464.55	27.7633	858.078	29.7002	48.1014	2482.87	118.155	322.506	40.3536	2244.63	268.27	225.011
			5	823.213	448.086	623.059	1533.11	452.928	463.259	506.841	2405.07	580.123	443.244	149.792	63.5972	2408.95	155.926	807.071	535.25	28.7317	1390.42	1670.31	181.107	1131.51	562.044	140.108	8.07071	1342.32	159.8	286.026	73.9277	336.387	28.4089	519.431	40.0307	51.0069	92.6518	38.0938	8.07071	67.4712	8.07071	55.2037	170.131	35.834	17.1099	8.07071	23.2437
		5	1	8.07071	945.242	128.163	8.07071	147.21	331.545	73.9277
			2	1056.62	757.033	755.096	638.232	704.089	486.18	285.38	118.478	363.505	659.861	311.207	39.3851	24.8578	1188.98	81.9984	74.5734	1527.3	1286.79	8.07071	157.217	29.3774	165.288	12.2675	1115.7	696.341	24.535	105.565	73.6049	1652.88	978.17	134.619	88.7778	322.829	473.267	236.31	16.4643	566.887	1000.45	319.6	2588.44	914.896	138.493	72.3136	835.157	500.384	673.097
			3	1107.95	2740.49	2125.5	448.409	3540.78	1543.77	284.089	145.596	84.9039	254.712	98.7855	38.7394	12.2675	38.4166	30.0231	667.932	14.8501	2163.27	864.858	418.386	8.07071	716.679	128.163	607.886	305.719	28.7317	360.922	15.1729	923.935	76.8332	3103.67	119.447	2586.5	27.4404	363.828	331.222	785.442	15.1729	2623.3	206.287	1223.2	1375.25	48.4243	316.695	18.0784	81.3528
			4	1034.99	2728.87	265.042	1059.85	311.852	1357.82	54.558	2294.99	1148.62	655.665	2007.67	196.28	71.9908	1732.94	80.3843	3700.58	41.322	1554.42	422.905	96.2029	2353.42	1389.45	463.582	1623.18	1519.55	25.8263	400.307	1105.36	216.618	1195.11	1047.9	159.477	133.005	27.7633	181.752	279.892	755.742	368.025	424.519	220.169	144.627	12.2675
			5	503.29	716.034	708.286	901.337	216.941	594.004	596.91	8.07071	2392.8	635.972	348.655	451.314	325.734	74.2506	2068.04	1075.34	792.544	12.2675	2975.51	339.938	859.37	8.07071	12.2675	121.384	519.431	448.409	2634.6	519.754	1078.25	1642.55	112.99	1146.69	12.2675	44.8732	1430.13	346.718	1185.75	1911.14	885.841	504.258	163.674	513.943	134.619	1155.73	37.1253	112.344
		6	1	2032.85	565.273	62.9516	197.894	394.819	15.4958	698.601	64.8885	64.8885	261.168	21.9523	97.4942	369.316	401.921	310.884	892.944	109.762	442.598	223.397	571.729	59.0776	553.005	18.4012	8.07071	50.0384	881.645	646.626	564.95	256.971	948.47	23.8893	19.3697	591.422	554.297	557.848	109.439	113.958	23.8893	791.576	84.9039	778.017	200.799	20.661	430.653	145.918	391.591
			2	143.013	294.42	129.454	825.795	16.1414	28.0861	75.5419	12.2675	4793.03	12.2675	804.811	113.313	361.245	185.626	127.84	279.569	1162.18	1325.86	536.864	8.07071	423.874	2027.69	259.554	1092.13	8.07071	391.591	180.138	1516	365.442	1154.43	1607.69	515.557	165.288	125.903	1674.83	15.4958	1474.36	337.679
			3	1942.78	21.9523	760.261	65.857	31.6372	8.07071	322.829	121.061	26.1491	300.876	301.199	450.023	200.477	8.07071	155.281	534.927	750.253	53.5895	2220.74	88.7778	93.2974	256.326	107.825	140.43	1523.75	182.398	782.536	1743.92	21.9523	29.7002	1199.95	28.0861	580.446	50.3612	237.279	1574.43	407.087	47.7786	365.119	56.495	91.0376	8.07071
		7	1	277.955	89.4235	8.07071	52.2982	73.2821	423.228	188.855	1102.78	323.797	26.1491	334.773	862.275	49.0699	44.8732	1236.11	156.895	669.546	1273.88	553.328	1720.35	470.038	174.327	842.26	87.8094	37.4481	191.114	46.4873	266.011	21.9523	12.2675	12.2675
			2	12.2675	631.13	1279.37	32.9285	21.9523	324.765	146.241	356.726	1186.39	61.6602	26.4719	101.368	546.549	16.1414	64.5657	1007.87	433.559	94.5888	12.2675	24.2121
			3	2588.12	226.948	133.005	359.954	46.4873	21.9523	690.853	2817	8.07071	484.566	610.146	77.8017	2848.64	1574.11	645.657	78.4473	140.108	398.37	175.942	649.208	212.098	1545.7	548.163	950.084	221.783	72.6364	606.918	308.301	760.261	904.888	122.352	514.911	727.01	211.453	8.07071	59.4004	444.858	301.845	45.5188	8.07071
		8	1	8.07071	103.305	114.281	349.623	207.902	186.272	338.324	74.2506	40.3536	520.722	442.921	23.5665	58.1091	39.7079	2135.83	750.576	48.4243	214.358	65.857	2771.16	1048.22	2397.65	24.2121	50.6841	239.862	8.07071	130.423	2766.96	23.5665	794.481	20.3382	1401.72	888.101	48.4243	8.07071	449.054	8.07071	9.0392	709.577	133.651	619.508	78.7702	8.07071	109.116	240.507	345.749
			2	1407.53	330.576	303.782	196.603	56.495	41.9677	705.057	2190.07	18.0784	841.937	48.7471	8.07071	4432.76	379.324	321.86	175.296	219.201	53.9124	477.463	119.769	1946.33	16.4643	1005.61	1866.92	1082.44	875.511	144.95	1815.26	1537.31	212.098	94.5888	69.0853	154.958	333.159	1505.67	539.769	314.758	1596.71	155.603	151.407	10.9762	467.133	314.758	448.409	100.077	209.516
			3	938.785	14.5273	40.9992	85.2267	1059.2	2576.49	225.334	24.8578	182.721	85.8724	1659.02	643.074	243.09	121.384	407.41	44.8732	263.105	127.517	713.451	68.1168	2004.77	1304.87	262.137	907.794	12.2675	46.1645	1851.42	87.4865	2396.03	146.564	2229.13	270.207	1618.34	162.706	2223	195.311	842.582	81.03	97.1714	439.047	665.35	163.351	208.224	383.197	8.07071	12.2675
	Early Stage LPS-Treated FAD Pos (i.e. LPS 5xFAD+)	1	1	573.343	973.005	30.9915	8.07071	695.695	244.704	890.684	204.673	171.745	661.476	2507.41	40.6764	279.892	311.53	1112.79	461.645	51.9754	699.892	737.34	247.287	307.656	48.4243	4852.76	1636.74	420	1172.19	144.304	309.915	280.861	88.455
			2	658.247	237.925	1011.42	3886.86	5161.71	414.835	101.691	446.472	328.639	161.737	12.2675	2787.95	4251.65	40.9992	295.711	5633.36	2764.7	1081.15	373.835	4816.28	800.292	788.67	11.9447	851.299	4990.93	1365.24	3122.4	208.224	8853.25	82.6441	12.2675	37.4481	2481.91	2843.47	603.366	278.601	1648.69	157.863	3942.38	1403.34	1306.81	8.07071	687.302	2763.41	1514.07	279.569
			3	1993.14	2342.12	255.035	2720.15	352.529	439.692	311.852	59.7233	34.2198	112.99	1546.03	48.1014	453.251	103.951	23.2437	556.556	1562.81	532.667	567.855	1170.9	297.002	1344.58	47.133	1166.38	122.998	12.2675	395.788	8.07071	1325.21	1644.81	8.07071	166.257	2841.21	1460.48	1432.39	15.1729	484.888	8.07071	27.1176	176.587	143.659	1034.02	8.07071	466.487	271.499	2382.47
			4	1285.5	1467.58	599.493	1694.53	1652.24	321.537	201.122	1086.64	1053.71	51.3297	358.017	8.07071	12.2675	198.54	28.7317	389.654	72.3136	402.89	1420.45	497.156	1951.5	125.257	18.0784	169.162	819.016	133.328	108.148	1146.69	2063.52	172.39	78.7702	28.0861	2692.07	86.8409	561.076	250.515	196.925	840	710.868	69.731	25.5035	14.8501	49.0699	1305.2	12.2675	967.194
			5	1732.94	356.726	44.2275	264.397	342.198	519.108	767.041	1646.43	389.331	1290.99	155.926	671.483	760.907	929.746	139.462	1542.15	234.051	1381.06	177.233	48.1014	1381.38	49.3928	298.616	42.2905	341.553	341.23	702.475	74.2506	5930.36	318.955	3408.1	706.026	1398.17	1047.58	252.452	915.219	130.746	121.061	195.311	21.6295	271.499	18.0784	744.765	487.148	2006.38	1443.69
		2	1	609.177	486.503	225.98	500.384	822.89	683.105	2172.64	1164.44	552.36	603.044	1222.87	556.556	4274.9	20.9839	277.633	706.672	29.7002	2919.34	872.283	2407.98	1319.4	347.686	2095.8	70.6994	23.8893	94.2659	246.318	2290.79	52.2982	3356.45	3154.03	819.339	56.8178	17.7556	706.026	884.55	2274.97	68.7625	102.014	8.07071	150.115	276.664	1864.33	44.5503	840	62.9516
			2	1426.26	1280.66	136.879	127.517	2265.93	970.1	12.2675	1890.48	8.07071	112.344	37.4481	2079.02	1163.8	136.234	258.263	206.61	2175.22	120.738	1235.79	23.8893	584.32	8.07071	1710.35	2537.75	2052.22	24.8578	641.46	106.856	645.011	161.414	101.045	73.6049	20.0154	27.7633
			3	1877.89	487.148	1274.53	61.9831	75.219	425.488	41.322	1076.31	2026.72	82.9669	566.564	144.627	155.281	26.7948	272.79	3242.49	105.888	37.4481	1225.46	338.647	239.862	15.1729	483.597	19.6925	13.8816	201.122	24.8578	2030.27	161.737	85.5496	384.489	47.4558	12.2675	8.07071	967.84	1930.51	1132.48	4374	2638.8	610.792	8.07071	81.9984	18.0784	8.07071	1161.21	85.2267
			4	172.713	128.809	3946.26	31.6372	706.349	178.201	40.0307	7.74788	1280.34	1138.62	8.07071	2348.25	377.709	971.391	991.084	722.813	4522.83	845.811	656.31	46.8101	392.559	134.942	103.305	8.07071	224.689	557.525	1041.12	623.382	24.8578	8.07071	75.5419	289.254	997.54	173.359	40.3536	8.07071	88.7778	1353.62	107.179	473.912	131.068	35.5111	56.1722	71.6679	262.137	243.736
			5	1850.78	2742.75	2656.23	340.907	3054.93	252.452	290.868	3851.67	4366.9	686.656	25.5035	939.754	155.603	37.7709	484.888	70.0538	40.3536	3320.29	1065.98	2137.12	397.725	8.07071	311.207	557.202	1271.62	8.07071	1212.87	172.713	75.219	1004.97	8.07071	2449.95	112.99	1792.02	123.32	180.461	409.669	1269.36	145.918	1724.55	827.732	39.3851	8.07071	860.984	20.9839	1546.35
		3	1	2900.61	4810.79	1987.98	911.668	396.111	109.439	889.393	1422.71	59.7233	702.475	5176.88	14.8501	1878.54	8.07071	12.2675	246.318	141.722	692.79	1974.42	114.281	20.9839	86.8409	789.639	307.656	1838.83	87.1637	82.9669	451.314	220.492	102.337	1706.79	1261.94	338.647	38.7394	910.376	143.659	2888.99	105.242	129.454	455.834	55.5265	194.02	66.8255	185.626	1244.83	8.07071
			2	2856.06	2469.64	703.121	877.771	2612.65	157.54	8.07071	4096.05	14.2045	3243.14	49.7156	589.162	687.302	87.4865	1625.44	14.8501	939.108	1142.81	84.9039	532.021	26.7948	131.714	81.03	3262.83	435.173	1071.79	103.951	271.822	97.4942	342.198	1861.43	260.523	411.606	972.359	204.996	133.651	150.438	16.4643	148.501	303.459	83.6126	46.8101	8.07071
			3	2151.01	1602.52	274.727	1829.79	65.2114	628.224	442.275	1282.6	861.952	164.965	12.2675	21.9523	369.316	2459.63	1255.48	939.108	65.857	10.3305	19.0469	115.25	961.706	2407.33	53.9124	3424.89	435.496	796.095	1102.46	573.343	2533.88	4045.04	150.438	1808.16	76.5104	1530.85	3357.74	482.951	307.333	2179.74	1209.32	276.341	2136.48	678.908	217.909	356.08	255.68	224.689
			4	2152.3	130.746	62.6287	441.629	471.33	1819.78	272.467	704.412	1008.52	327.348	262.46	280.215	1084.38	2030.91	1616.4	2784.07	288.609	307.978	8.07071	85.2267	1408.18	28.0861	699.247	839.354	274.081	771.56	1338.77	1341.68	512.329	20.661	4942.5	300.231	1221.26	2096.45	523.305	1476.94	1182.2	286.672	437.433	1579.28	706.026	61.0146	1544.73	49.3928	1512.77	2192.33
			5	1655.14	1315.53	773.174	2307.58	6437.2	288.932	1137.65	1006.58	219.846	1185.1	183.367	5812.53	309.593	209.839	15.1729	692.144	8.07071	8.07071	22.9208	203.705	1149.59	455.188	2507.09	73.9277	2929.99	36.1568	30.3459	175.296	585.934	778.985	18.4012	1126.35	738.954	12.2675	2026.07	3519.48	3183.09	1132.81	446.472	1283.24	1514.71	2692.07	432.59	1060.49	8.07071	169.485
		4	1	2765.99	1753.93	1344.58	933.297	859.37	1142.49	389.331	1694.53	691.176	162.706	1316.49	1081.15	83.6126	205.965	660.507	107.825	23.8893	244.704	22.598	179.815	321.86	290.868	18.0784	231.791	46.4873	346.072	2556.8	6.13374	901.66	47.133	286.349	128.486	89.4235	2108.07	37.4481	28.7317	833.543	1956.34	2589.73	412.575	281.829	36.4796	335.096	467.456	2571.33	389.008
			2	4525.09	2420.89	523.951	1950.85	1980.88	551.391	1220.29	340.584	165.934	20.9839	3216.02	97.817	1226.1	1646.43	20.9839	8.07071	373.513	185.626	8.07071	207.256	358.017	993.666	129.777	3291.24	8.07071	1825.92	189.178	2173.93	222.429	1379.77	657.925	280.215	2091.28	506.841	782.859	2423.15	252.452	61.6602	208.87	117.51	122.998
			3	2358.26	1108.92	4613.87	3118.52	1788.79	1829.47	3144.67	1403.66	771.237	1610.59	4361.41	523.628	2942.26	737.34	1181.55	4027.93	336.064	387.071	54.2352	1175.1	566.564	267.625	104.596	361.568	6312.91	35.5111	92.9746	625.964	40.9992	8.07071	34.5427	325.734	273.436	8.07071	102.337	144.627	1916.96	12.2675	3369.36	8.07071	491.022	85.8724	15.1729	12.2675	3885.56	1884.35
			4	1224.17	2079.34	389.008	151.084	711.191	834.835	126.549	2996.49	203.382	1383	144.304	1452.41	8.07071	1583.15	596.264	604.981	76.8332	294.42	412.898	234.696	2029.95	1900.49	20.0154	20.661	1380.09	272.467	875.511	615.957	1168.96	767.686	8.07071	178.524	355.111	1390.1	1896.94	1541.18	443.889	238.247	663.735	23.8893	518.463	410.961	59.0776	974.619	179.815	63.2744
			5	509.423	801.583	495.219	2707.89	511.038	2478.03	398.048	8.07071	90.392	804.489	1586.7	576.895	77.8017	35.834	430.976	537.832	1363.63	12.2675	328.962	152.052	507.486	213.39	69.731	18.0784	1667.09	8.07071	1260.97	241.153	1011.74	3579.52	21.9523	867.763	176.264	26.7948	42.9362	567.533	700.215	97.4942	1134.42	43.259	140.108	103.628	47.7786	54.8808	327.348	158.509
		5	1	3860.38	1674.51	1425.61	1147.33	23.8893	1115.05	558.816	15.1729	3314.48	310.561	14.2045	554.619	12.2675	8.07071	72.3136	4034.71	252.452	41.9677	686.333	141.076	1195.76	15.1729	12.2675	1022.72	14.8501	27.7633	154.958	1080.83	897.786	549.777	161.414	892.944	2278.52	12.2675	397.402	722.49	621.768	8.07071	1307.78	1225.78	97.4942	278.601	1299.71	90.0692	1575.4	173.036
			2	1689.36	465.842	742.828	562.69	570.115	536.218	85.2267	925.872	311.207	23.2437	702.798	1107.3	1636.42	46.8101	62.3059	493.928	1214.16	619.185	196.28	1388.49	166.902	1717.45	117.832	186.918	20.3382	278.924	682.137	2152.94	31.6372	8.07071	1318.75	57.4635	1785.89	15.1729	49.3928	841.614	105.565	245.027	36.1568	482.306	59.4004	284.089	12.2675	950.084	24.2121	31.96
			3	1561.84	548.808	272.467	72.3136	115.895	48.4243	1022.4	180.461	184.335	457.125	298.616	31.96	1080.51	37.4481	32.9285	1697.11	18.0784	12.2675	1364.6	137.848	546.872	1083.41	418.386	208.547	2361.49	40.9992	1088.25	990.438	38.4166	63.92	91.3605	2972.6	1198.02	193.697	691.499	584.32	1721.97	59.7233	20.661	422.583	18.4012	102.982	313.789	2011.54	1637.06	83.9354
			4	94.9116	737.986	621.768	15.1729	2159.08	155.281	170.776	632.421	361.245	2096.13	247.287	71.6679	31.6372	1511.81	18.4012	908.762	50.6841	292.16	8.07071	8.07071	1130.55	15.1729	11.9447	324.12	36.8025	440.984	387.394	15.1729	77.156	714.097	305.719	472.621	2333.73	577.54	529.762	284.089	59.4004	91.0376	1584.44	2108.39	605.303	97.4942	930.392	372.221	89.1007	159.154
			5	1685.49	368.67	146.564	151.407	8.07071	57.4635	211.13	240.83	65.857	769.3	813.851	2123.57	1630.93	205.642	156.895	2793.44	41.322	185.304	51.0069	1088.58	200.799	39.3851	2193.62	405.15	252.129	319.923	515.88	98.1399	768.332	456.157	8.07071	3121.75	714.097	278.924	319.923	34.2198	31.3144	8.07071	128.809	8.07071	502.644	728.624	21.9523	159.154	1187.69	209.516
		6	1	1706.47	736.695	1708.41	355.434	49.0699	15.1729	29.7002	2709.18	113.313	1310.04	640.169	1285.83	631.453	422.26	54.8808	68.1168	1216.1	89.7463	367.056	1526.33	1693.24	345.104	430.653	387.394	814.174	750.576	229.854	1720.03	185.626	618.539	195.957	208.547	39.3851	1523.1	12.2675	110.407	1343.29	8.07071	223.397	372.221	25.8263	955.25	145.918	81.9984	12.2675	142.69
			2	182.721	514.911	95.2344	8.07071	30.3459	40.0307	18.0784	427.748	1540.86	575.926	8.07071	316.372	1184.13	104.919	157.54	42.2905	1458.54	458.739	138.816	85.5496	1447.89	209.839	30.3459	62.3059	569.792	114.927	1853.04	29.7002	774.788	21.6295	138.816	776.403	611.437	236.633	792.221	58.7548	182.721	65.5342	588.516	162.706	21.9523	187.886	239.539	354.466	82.9669	40.3536
			3	368.67	91.6833	304.104	309.27	203.059	99.754	16.1414	22.598	297.648	428.071	182.075	172.39	204.996	38.4166	157.217	110.085	49.7156	190.469	189.178	108.148	45.196	354.789	343.812	503.935	40.9992	8.07071	135.265	148.824	99.4312	660.83	42.2905	603.366	36.8025	162.383	166.902	98.4627	8.07071	723.782	224.366	279.892	68.7625	439.692	189.5	280.861	277.31	174.973
			4	701.829	1780.4	169.162	8.07071	383.197	58.1091	232.114	8.07071	46.8101	129.777	58.1091	1709.38	208.87	746.057	54.8808	1232.88	131.391	18.0784	345.749	83.2898	944.596	728.947	40.3536	48.4243	188.209	363.505	105.565	667.609	8.07071	26.7948	112.667	494.25	19.0469	995.603	14.8501	1651.27	371.576	209.193	320.892	369.961	40.3536	1132.81	12.2675	49.3928	387.071	466.81
			5	2320.49	1916.31	742.183	1849.16	431.622	611.114	4567.7	38.7394	607.886	1595.42	211.13	338.324	170.453	1512.77	413.543	92.9746	348.332	30.6687	330.254	1508.25	2596.83	92.9746	291.837	17.7556	41.6449	58.432	122.998	54.558	31.6372	182.721	194.988	189.178	26.1491	12.2675	194.666	8.07071	242.121	48.4243	8.07071	129.777	352.206	16.1414	218.878	164.643	830.315	2616.53
		7	1	1004.64	209.516	170.776	342.844	99.754	517.494	142.045	82.3213	35.5111	714.419	342.844	60.0461	619.185	1093.1	408.701	123.643	905.857	45.196	8.07071	33.5742	550.423	8.07071	783.182	12.2675	37.4481	273.436	930.069	40.3536	323.151	115.25	272.79	120.092	36.8025	16.4643	1085.03	379.646	8.07071	2301.12	8.07071	142.045	2725.32	117.187	1107.95	1828.82	2539.69	669.869
			2	234.696	185.304	1429.81	165.934	846.134	64.5657	838.063	772.206	1687.75	3355.48	71.9908	157.217	142.367	1979.58	8.07071	389.977	2113.88	2078.05	348.655	1625.12	668.578	54.2352	167.871	318.955	1043.7	1203.83	43.5818	53.9124	144.95	387.717	104.274	645.98	1433.68	2160.37	836.772	564.304	421.614	78.1245	43.9047	1302.29	256.649	559.139	1452.08	2929.67	1771.04	550.423
			3	4251.97	1157.66	294.742	1399.46	1564.1	3106.26	1250.31	67.1483	1118.92	36.8025	140.43	25.8263	2125.83	8.07071	9.0392	2119.05	228.885	2282.4	612.406	666.641	752.19	557.848	502.967	123.643	1516.33	289.254	1483.07	858.401	12.2675	1755.54	457.448	531.699	15.4958	729.915	33.5742	31.96	102.659	16.1414	27.1176	1535.7	1652.24	1911.14	44.2275	371.576	210.161	1926.32
		8	1	437.433	132.36	25.8263	140.108	81.3528	24.2121	160.446	937.817	12.2675	380.292	280.538	16.1414	2011.54	8.07071	36.4796	857.11	1992.17	134.942	864.858	194.02	1598.32	1742.31	77.4788	1222.87	699.892	1160.57	8.07071	47.4558	58.432	1314.88	686.333	1333.93	2182.97	21.9523	153.666	298.294	69.731	1011.1	15.1729	218.232	438.401	42.9362	262.137	397.725	80.0615	329.608
			2	6996.34	81.6756	213.39	81.9984	18.0784	1713.25	153.666	211.776	83.9354	73.9277	1125.7	14.8501	106.856	1299.38	635.972	1092.77	8.07071	4113.16	333.805	195.957	1646.43	765.104	605.626	14.8501	130.423	770.269	1478.88	1733.59	2364.07	90.7148	1752.96	23.8893	8.07071	108.148	165.611	178.201	239.862	1288.09	291.191	210.161	151.729	434.85	29.3774	1081.8	1570.56	374.481
			3	438.401	874.865	508.132	161.414	391.268	896.818	664.058	65.5342	779.631	2950.65	39.7079	90.0692	1172.51	765.749	534.604	654.373	400.307	923.29	6.13374	1049.84	425.165	562.044	815.465	360.922	68.4396	1504.7	20.0154	851.622	586.902	274.727	93.6203	62.3059	72.3136	48.1014	46.1645
		9	1	806.426	68.4396	625.319	1387.52	645.334	232.759	30.3459	542.998	1084.06	630.807	246.964	980.107	97.817	1059.52	37.4481	20.3382	8.07071	1688.72	992.698	243.09	1032.41	4730.73	420.323	389.331	1287.76	24.8578	1949.56	1691.94	39.3851	1398.49	32.2829	53.2667	61.3374	402.567	529.116	69.4081	737.663	38.0938	83.9354	226.303	830.961	78.7702	94.9116	31.96	54.8808	38.7394
			2	1188.98	1051.45	329.608	57.1406	324.443	450.346	2400.23	96.5257	334.128	19.3697	1948.92	490.699	8.07071	993.021	30.6687	1722.29	2035.11	180.461	552.682	875.188	786.087	1210.93	241.153	1028.85	28.7317	144.627	62.3059	332.191	588.516	518.14	816.433	1097.29	140.753	180.138	1083.09	40.6764	264.074	22.2752	364.151	27.7633	537.832	8.07071	59.0776	53.2667	420.646	319.277
			3	291.191	12.2675	87.8094	376.418	1644.81	8.07071	1010.13	105.888	19.3697	51.9754	217.264	1464.03	18.0784	22.9208	1027.56	1334.25	273.113	684.719	102.659	1077.6	481.66	285.058	12.2675	1374.28	1360.4	1397.85	92.6518	387.717	185.304	722.813	378.355	35.5111	457.448	26.7948	605.626	65.5342	245.995	199.508	18.0784
	Late Stage Untreated FAD Pos (i.e. 5xFAD+)	1	1	3943.03	1482.11	1312.3	2007.02	2880.28	1007.55	1913.73	852.59	683.751	583.351	7412.79	112.021	80.3843	1914.37	1427.22	204.028	18.0784	69.4081	1535.37	1123.12	2634.93	45.5188	2615.88	747.994	163.674	1086	828.701	1808.49	20.9839	1245.47	1748.44	3276.71	19.6925	527.502	310.238	6.13374	2203.63	3426.18	51.3297	1057.59	171.422	3021.35	272.467	245.995	3188.58	427.425
			2	1721.97	4506.04	1170.25	1480.49	2139.06	2746.62	1477.91	2682.38	2160.69	555.588	325.088	1867.56	215.649	1016.26	2058.03	1094.71	582.06	66.1798	446.149	32.2829	1838.19	257.94	25.5035	520.077	1330.38	71.6679	333.805	75.8647	8.07071	444.858	213.712	979.462	809.654	611.76	3090.76	147.533	2117.76	83.6126	1325.53	58.1091	1549.9	1700.34	570.438	1259.35	378.032	15.1729
			3	930.392	654.696	2366.98	691.176	386.426	1039.18	2554.86	304.75	83.9354	671.483	268.27	53.5895	18.0784	2469.96	1041.44	68.1168	42.2905	344.135	12.2675	601.43	2409.27	1031.11	268.916	1932.77	100.4	4635.17	761.23	5450.64	1729.72	1675.8	650.499	572.698	2597.16	1408.82	149.47	1780.4	1328.12	3177.6	165.934	114.604	3195.36	41.6449	367.379	59.4004	105.565	79.4158
			4	1392.04	631.775	2150.68	841.291	1543.12	464.55	372.221	906.18	1793.64	851.944	1757.16	1797.51	6490.47	134.297	15.1729	764.781	113.636	1332.64	1478.23	87.8094	3353.87	1334.9	618.862	71.6679	1706.15	38.0938	23.2437	8.07071	176.587	12.2675	12.2675	27.7633	44.2275	1144.1	4564.8	100.4	14.8501	20.9839	8.07071	2454.47	416.126	8.07071	1398.49	161.414	214.358	4118.65
			5	126.549	507.809	1290.99	627.901	584.32	234.374	2334.7	1414.96	4754.3	127.84	2215.89	1807.84	1496.31	2289.5	17.7556	693.758	3472.02	42.2905	1877.89	121.706	903.274	886.164	426.456	39.0623	1904.04	1425.29	711.837	1642.87	1277.11	12.2675	853.881	102.337	217.264	3236.68	431.945	2881.57	41.322	12.2675	2525.81	674.066	3110.45	263.428	16.4643	86.1952	241.153	53.2667
		2	1	566.564	395.465	69.731	1201.89	198.862	15.1729	288.932	611.76	12.2675	297.002	324.12	583.997	696.664	583.351	29.0546	246.318	103.628	15.8186	82.9669	373.19	159.8	1812.36	63.92	2724.67	1874.34	1999.28	171.422	12.2675	486.503	522.337	928.455	151.407	889.393	8.07071	501.676	1128.29	183.367	303.782	381.583	303.136	40.3536	112.344	8.07071	25.8263	8.07071
			2	1430.45	1572.82	780.922	1672.9	326.38	247.609	1907.92	1145.4	834.512	789.316	1540.86	1400.43	340.584	1690.98	154.312	726.041	1257.09	1260	1614.47	495.219	98.1399	1218.03	2920.95	109.439	15.1729	122.029	595.296	26.4719	8.07071	32.9285	81.03	8.07071	738.309	1653.2	78.7702	513.62	1096.97	171.099	1567.01	542.029	95.2344	8.07071	994.635	1225.13	167.548	53.2667
			3	1767.49	836.449	337.356	9.0392	270.207	1443.04	320.569	1014.97	526.533	184.658	203.705	120.092	14.2045	147.855	1770.71	4117.03	2005.41	1288.41	1063.07	12.2675	1280.98	37.4481	95.5572	765.104	56.8178	1383.64	203.705	1343.29	285.703	664.058	33.897	110.73	248.901	237.602	8.07071	725.073	249.224	63.2744	25.8263	43.5818
			4	2599.42	821.599	182.721	944.273	1200.92	62.6287	1005.61	1288.41	2900.61	139.785	70.0538	263.428	405.15	63.2744	12.2675	14.8501	32.6057	3212.14	198.217	12.2675	37.7709	1769.1	156.895	366.088	8.07071	2323.07	257.294	532.99	613.697	194.343	314.435	2214.93	47.133	3052.99	2991.97	128.486	2157.46	420.323	32.2829	161.091	93.2974	8.07071	2088.7	2941.61	910.054	240.83
			5	2165.21	1491.14	284.735	29.7002	875.188	24.8578	699.892	655.342	2593.93	98.1399	516.848	656.633	104.919	926.841	909.085	71.0223	171.745	571.084	2080.63	2126.15	309.27	2706.59	439.692	580.446	435.496	14.8501	22.2752	75.5419	2572.3	330.254	1029.5	35.5111	140.108
		3	1	3934.96	705.057	862.598	1655.46	701.506	114.927	1070.5	131.391	1453.37	609.823	8.07071	609.5	360.922	18.0784	210.484	40.3536	48.1014	22.9208	76.8332	8.07071	47.4558	435.818	1724.23	453.897	66.8255	16.4643	2298.54	1620.92	16.4643	51.3297	1681.61	12.9131	20.661	651.468	388.686	181.43	3515.6	3649.9	2407.33	48.7471	28.7317	129.777	4046.98	1064.69	127.517	364.473
			2	1385.9	1169.61	2090.64	148.178	8.07071	287.963	467.456	542.675	204.673	79.7386	71.9908	12.2675	23.8893	127.517	953.313	52.9439	1298.09	527.179	963.32	418.063	374.158	1520.2	353.497	1677.42	2212.34	982.367	148.824	3117.23	233.728	1150.88	89.1007	4502.17	762.844	567.21	1172.51	612.406	222.429	86.1952	30.3459	995.603	196.925	261.814	919.738	102.014	1201.24	55.8493
			3	1353.94	1263.55	1636.74	135.911	2111.3	1197.05	386.103	81.3528	108.47	167.871	121.061	1187.69	164.965	3027.81	898.755	242.767	1412.37	2571.65	28.4089	49.7156	637.586	1618.02	434.527	512.975	656.956	261.168	2180.71	849.039	296.034	2853.48	1751.67	101.368	2774.07	1733.27	531.699	20.3382	1380.41	362.214	697.632	222.106	1127.32	2636.22	1337.8	1542.8	2520	368.993
			4	2314.36	2194.27	544.935	1386.87	407.087	1894.68	1011.74	99.754	585.611	15.1729	334.45	1079.22	38.4166	1933.74	920.384	314.435	2711.76	146.241	51.9754	374.804	2589.08	174.005	112.021	359.954	52.2982	199.831	125.903	351.237	171.745	48.7471	3599.54	1424.97	1173.48	1062.43	2537.75	108.148	1393.01	49.0699	3871.68	269.239	1085.03	738.309	1393.01	367.379	783.182	61.0146
			5	4171.59	1124.09	3252.82	5432.56	3298.02	810.3	604.335	415.48	22.9208	2834.43	680.845	151.729	12.2675	15.8186	2294.34	285.703	18.0784	1310.04	699.569	12.2675	183.689	3882.01	2397	245.672	219.846	2083.54	373.513	22.9208	1279.69	86.1952	437.755	3793.56	1429.48	20.0154	381.26	1249.02	3282.2	82.6441	299.908	1956.02	719.585	379.969	20.9839	56.8178	1746.18	945.565
		4	1	1469.84	1418.19	1557.32	451.96	480.046	5251.77	210.484	584.32	2569.39	298.294	22.9208	20.0154	3779.03	244.704	1395.26	846.134	399.662	299.585	1545.7	348.655	119.124	497.479	52.9439	3100.77	2932.57	2127.76	78.1245	1338.45	1059.2	775.757	67.4712	1739.72	728.301	1715.19	25.8263	1059.52	48.4243	1287.44	77.156	21.9523	448.732	1363.95	267.302	4989.96	38.4166	1078.25
			2	528.147	740.569	633.067	453.574	469.715	1190.91	285.703	235.988	3832.62	1750.7	398.693	2689.81	51.6526	1841.09	541.061	885.196	1077.6	428.716	2029.95	3822.29	81.9984	156.249	175.942	16.1414	870.991	1183.17	180.138	2403.14	200.477	126.549	2050.61	406.441	20.9839	1976.36	15.1729	921.03	4563.18	629.838	280.861	137.525	43.5818	322.506	141.399	259.231	1283.57	3073.97
			3	3439.74	4408.55	772.206	4052.47	1606.39	2364.4	198.54	495.219	1434.97	199.831	948.47	636.295	22.2752	2837.66	8.07071	89.7463	8.07071	54.8808	12.2675	577.217	269.885	611.437	2590.05	1547.32	32.9285	567.855	634.681	6.13374	1901.78	1785.56	1820.11	1671.93	480.046	1097.94	2053.83	1748.44	122.998	734.758	72.6364	809.008	67.794	37.7709	775.434	2795.37	34.5427	815.788
			4	667.287	1428.52	267.302	657.602	911.022	54.2352	28.7317	290.223	8.07071	245.672	956.541	1137.97	40.0307	831.929	1867.89	282.798	195.311	472.621	43.5818	569.792	141.076	48.7471	722.49	907.794	404.827	420	159.154	696.018	664.704	363.182	313.466	551.391
			5	2524.84	1671.61	676.649	751.545	754.773	372.867	444.212	91.6833	22.9208	188.532	227.271	936.526	47.4558	443.244	122.029	264.397	700.861	46.8101	21.9523	172.39	188.855	782.859	86.1952	1434	830.961	1785.89	511.36	15.1729	835.48	888.424	1432.07	580.446	2336.63	354.466	879.708	2264.96	1915.34	702.152	838.063	287.64	169.485	82.3213	1826.24	100.4	1378.15	3797.43
		5	1	414.512	252.129	1119.25	71.9908	1211.58	377.709	218.878	357.371	22.598	2152.94	348.978	593.359	882.29	40.3536	59.0776	105.888	251.161	36.4796	40.0307	786.087	187.886	623.382	780.277	487.471	640.169	12.2675	18.0784	376.418	1465.64	40.9992	1211.9	784.473	1042.41	2574.56	133.328	193.374	121.061	451.637	338.001	1011.74	8.07071	400.63	370.607	2358.26	679.554	1364.6
			2	498.77	1289.7	193.374	297.325	285.38	418.386	306.041	102.014	424.519	711.191	376.741	413.22	240.83	382.875	656.633	109.116	693.758	17.1099	264.397	795.127	12.2675	471.007	868.409	1304.55	640.492	16.7871	204.028	30.0231	40.3536	1017.88	59.7233	91.6833	91.0376	493.605	133.974	543.32	21.9523	117.187	1272.91	359.308	979.462	385.134	197.894	667.287	426.456	16.4643
			3	196.603	257.94	1895.97	229.854	161.414	1349.75	191.76	37.7709	80.3843	275.373	480.692	428.393	321.214	392.882	27.7633	2298.54	40.0307	116.864	1448.85	180.461	273.759	1222.23	400.63	324.765	70.3766	8.07071	154.635	186.595	120.092	1032.08	8.07071	344.458	1996.69	241.153	517.171	69.731	211.13	26.4719	1559.26	1121.51	203.705	2496.43	1501.15	77.4788	4835.97	310.238
		6	1	130.1	260.845	864.858	42.6134	389.008	255.035	613.051	40.3536	46.1645	1072.44	412.252	569.469	345.104	1730.68	1315.53	131.391	22.2752	302.813	252.775	379.001	333.805	85.2267	381.906	48.1014	32.6057	1559.26	1319.08	42.2905	227.594	899.4	262.782	936.203	1227.39	16.1414	259.231	34.5427	18.0784	609.823	182.721	144.95	2174.9	409.347	572.698	608.855	804.811	1361.37
			2	1976.68	1995.08	2422.51	512.975	302.167	255.035	360.277	68.7625	42.9362	12.2675	19.3697	492.313	1248.06	67.794	22.2752	12.2675	25.8263	316.372	347.363	47.4558	493.605	328.962	356.08	552.037	1542.8	537.187	38.4166	221.138	3310.28	329.608	544.612	3220.86	1369.76	326.38	1443.69	364.151	1023.04	642.752	1247.41	509.423	67.4712	345.749	573.021	1052.1	880.676	337.679
			3	1675.48	1559.26	1455.63	3670.56	661.153	3803.89	928.132	2445.75	42.2905	20.0154	1235.46	315.403	924.581	1122.15	2275.3	8.07071	263.751	2556.8	3065.9	801.906	2048.67	26.7948	317.663	1751.99	2102.58	4931.21	2739.52	1643.52	1018.85	2290.47	65.2114	155.281	220.815	211.13	1955.37	359.308	2528.39	62.3059	742.828	41.6449	45.8416	513.297	163.028	9758.46	2945.81	97.1714
		7	1	1105.69	2794.4	447.117	953.313	2996.82	1220.61	1272.91	1198.02	1395.59	592.067	350.915	3013.6	519.108	64.8885	1324.57	4638.72	785.119	2266.26	2671.08	108.148	3481.38	1039.18	603.366	194.666	1164.12	8.07071	903.274	302.167	1874.34	121.061	1872.08	1263.23	655.342	247.932	852.913	306.364	133.974	77.4788	8.07071
			2	750.576	977.848	1178.97	1827.86	1746.5	57.7863	1275.5	73.6049	42.2905	1280.34	8.07071	861.952	108.793	379.969	1077.92	1810.75	355.111	398.048	201.445	111.053	235.342	49.0699	452.928	1974.1	2192.33	229.208	809.008	176.91	2363.1	521.368	1122.15	1819.46	734.435	430.653	213.39	56.495	367.702	56.1722	419.677	22.9208	8.07071
			3	312.175	97.1714	61.3374	302.167	145.918	8.07071	26.4719	104.274	2209.76	95.5572	985.595	994.312	585.611	532.021	375.772	207.579	70.6994	510.069	901.66	1018.85	207.579	45.196	27.7633	783.182	2236.56	8.07071	333.159	1037.89	99.4312	1493.73	922.967	509.423	48.1014	411.284	277.955	1487.92	932.652	1131.51	1650.95	926.518	21.9523	8.07071	1425.61	806.748	870.023	3099.8
		8	1	815.465	508.455	2199.43	1472.1	59.4004	643.397	938.785	997.863	276.987	160.123	271.499	523.305	1004.32	22.598	49.0699	1689.04	369.639	139.785	397.402	2770.19	263.428	3004.89	8.07071	1018.85	1569.59	1035.31	1366.21	39.0623	132.36	416.449	116.864	885.841	591.745	1762.32	375.45	34.2198	1152.5	416.449	9.0392	156.895	3502.37	825.15	307.978	1901.14	1397.2	61.9831
			2	2061.91	4903.77	529.116	204.996	1224.81	800.292	1990.56	1657.72	336.064	23.8893	288.932	365.442	2526.13	1969.58	1823.01	16.4643	33.897	22.9208	467.456	463.259	876.479	1961.18	345.749	587.225	1865.63	582.383	50.0384	3198.26	4397.25	601.107	279.892	631.453	2557.77	8.07071	55.8493	1586.38	132.36	1993.14	425.165	332.191	792.221	696.018	530.407	1891.45	3198.58	1657.72
			3	3303.18	967.517	722.813	921.675	1767.49	115.25	190.469	369.961	4300.08	177.556	141.076	49.7156	1549.25	831.929	865.826	341.23	792.544	93.6203	498.124	3523.03	244.381	142.69	1384.29	2096.45	4850.5	494.573	1041.12	189.5	9281.97	123.643	55.2037	63.2744	3599.86	30.6687	5114.89	12.2675	69.4081	1711.96	1442.07	3602.77	30.3459	32.6057	247.287	4077.97	1582.83	456.48
		9	1	1263.55	645.011	2155.53	1647.39	1716.16	1823.34	84.2582	2837.66	46.8101	1101.49	328.962	383.52	45.5188	70.3766	1200.6	27.7633	70.3766	176.91	50.6841	114.927	1000.77	613.051	500.061	12.2675	2888.67	124.289	936.203	965.58	1055.97	96.8486	1988.3	2841.86	898.755	2457.37	13.8816	1235.46	1974.74	136.234	291.837	265.042	161.737	872.283	22.9208	8.07071	8.07071
			2	208.87	1365.56	512.329	549.777	129.454	220.492	19.3697	22.9208	1049.52	1446.27	219.201	109.762	845.811	1022.08	1478.88	453.574	722.49	679.231	155.603	1330.05	355.111
			3	972.682	174.973	40.0307	755.742	52.2982	35.5111	195.634	81.3528	1840.45	603.044	75.8647	1641.58	1994.43	140.753	862.275	36.8025	505.549	1007.87	270.53	308.301	2692.07	745.734	874.22	1650.62	295.711	8.07071	371.898	46.1645	303.136	1180.58	1903.4	31.3144	8.07071	1465	21.9523	2570.68	1045	383.843	2773.42	16.4643	60.6918	832.575	1513.1	556.556	4794.97	939.431
		10	1	797.064	2027.69	148.178	1705.18	96.2029	532.021	779.631	110.73	1177.03	21.3067	1501.48	12.2675	32.2829	8.07071	23.5665	870.991	194.988	1176.06	295.065	47.133	177.233	1468.22	1801.38	3041.69	107.179	440.984	934.589	4269.73	468.424	697.31	249.224	47.133	733.144	1005.61	8.07071	3039.43	420	376.418	1241.28	339.293	54.8808	95.8801	16.4643	1624.15	1568.95	1111.18
			2	4634.53	4286.84	210.484	366.733	39.3851	1649.33	2171.34	610.469	1566.69	134.619	834.835	12.2675	79.093	7202.63	294.42	125.257	573.343	4038.26	231.145	179.815	566.564	2571.65	158.186	2760.83	487.471	359.954	58.432	24.535	1353.3	2048.99	513.943	695.05	530.084	957.832	2824.1	993.666	69.4081	1019.17	1051.13	346.072	1224.49	3563.38	1604.46	35.834	2439.62	406.441
			3	1541.51	407.087	463.259	712.805	1610.59	672.452	1931.81	865.18	45.8416	2747.27	891.975	8.07071	871.637	735.726	165.611	1881.12	6.13374	601.752	815.465	365.119	1759.42	102.659	678.908	70.0538	129.131	27.1176	56.8178	29.3774	597.878	2238.17	1267.1	793.512	12.2675	627.901	745.411	1132.16	107.179	483.92	446.795	329.931	188.855	229.531	177.233	2123.89	781.891	47.4558
		11	1	77.8017	1730.68	277.31	392.559	512.652	95.5572	69.0853	198.217	143.013	216.295	1667.09	2472.22	251.806	27.7633	2848.64	9.0392	187.241	389.008	967.84	522.659	203.705	1426.26	622.091	583.028	46.4873	697.955	363.505	104.919	27.4404	482.306	1057.91	179.815	966.871	395.788	1646.1	420.968	95.2344	259.231	1257.42	415.48	1002.06	96.8486	59.4004	282.475	240.507	294.742
			2	1475.33	1806.55	100.722	2245.92	165.934	448.409	2295.96	15.1729	263.751	2417.99	12.2675	116.864	56.1722	80.3843	921.675	71.6679	2916.76	53.2667	70.6994	1088.58	225.98	461.968	118.478	71.0223	2327.27	419.354	184.335	724.427	2175.54	3593.4	5221.43	3442.97	241.476	15.1729	1998.31	1292.93	1324.89	3037.49	1757.16	2013.8	249.869	21.9523	382.229	215.972	2141.97	2616.85
			3	82.9669	165.934	147.533	1304.23	8.07071	77.8017	1504.7	8.07071	26.1491	22.2752	244.704	1564.43	2350.19	841.291	91.0376	34.2198	140.753	1775.56	8.07071	286.026	567.855	141.722	2195.56	275.373	12.2675	20.0154	228.563	2937.42	639.2	8.07071	100.722	1199.63	340.584	264.719	1177.03	160.769	1854	1936.97	1090.19	317.663	333.159	18.0784	15.1729	42.6134	601.107	6.13374
	Late Stage Antibiotics-Treated FAD Pos (i.e.ABX 5xFAD+)	1	1	1460.48	312.175	873.251	431.622	146.887	323.474	892.621	1188.33	955.25	954.927	467.133	443.889	42.2905	12.2675	270.207	1053.71	809.008	54.8808	12.2675	79.093	2420.25	19.3697	149.147	135.588	1543.77	1330.7	649.208	320.892	59.7233	856.787	155.281	29.0546	1212.54	1044.35	856.464	686.979	435.496	8.07071	1864.33	514.911	78.4473	77.4788	62.3059	1151.85	20.0154	157.863
			2	487.794	2973.25	452.283	578.832	604.981	1591.54	167.225	320.569	245.995	153.021	20.0154	878.094	753.159	18.0784	653.082	1506	1162.51	235.665	90.0692	8.07071	1718.09	1175.74	157.217	485.857	422.26	100.077	2860.58	8.07071	387.071	69.4081	62.9516	183.044	782.213	485.211	247.932	77.4788	117.832	135.265	860.984	1224.81	574.958	1318.75	105.242	345.749	470.038	1380.74
			3	851.299	3259.92	214.035	637.263	995.603	1028.21	688.593	58.7548	212.744	432.59	2282.07	206.933	976.233	1106.66	2353.42	147.855	810.622	666.318	182.075	95.2344	699.247	39.3851	380.938	430.653	142.69	555.265	1161.21	740.246	111.053	78.1245	8.07071	55.8493	445.826	994.957	180.784	261.168	31.6372	43.9047	266.011	1167.99	1342	172.39	576.572	114.927	249.224	846.134
		2	1	1682.26	1829.15	1092.77	230.177	343.49	336.387	16.4643	160.769	2409.59	641.137	361.245	1185.75	979.139	21.9523	473.589	1471.78	505.227	918.77	1948.27	159.477	110.407	567.855	1623.83	79.7386	1438.2	536.541	595.296	598.847	50.0384	45.5188
			2	222.752	450.669	1891.45	4097.99	448.409	237.925	226.626	208.87	405.15	944.919	222.752	2507.09	1266.13	4422.1	183.689	232.759	562.69	12.2675	764.135	542.998	4282	2269.48	18.0784	2405.4	611.76	264.719	788.993
			3	495.219	1737.79	76.1875	1888.55	799.646	28.0861	47.4558	12.2675	560.107	19.3697	276.987	3031.04	8.07071	12.2675	927.809	950.407	152.375	172.39	150.438	2414.11	194.343	1022.72	249.869	105.888	1956.02	1687.42	1228.69	687.948	593.036	255.035	57.7863
		3	1	401.921	71.6679	380.938	23.8893	900.369	373.513	41.9677	524.596	1096	12.2675	188.209	548.486	397.079	2408.3	818.693	588.194	99.754	424.197	761.552	97.817	12.2675
			2	1930.51	18.0784	938.462	298.294	487.471	320.246	937.171	45.5188	999.8	78.1245	1100.2	284.412	910.054	372.221	1363.3	777.048	539.446	929.746	360.922	221.138	24.8578
			3	666.318	1135.71	329.931	892.621	934.911	750.576	57.4635	341.553	818.37	96.5257	529.116	41.9677	951.053	16.4643	173.036	1981.84	98.4627	295.388	1086.32	575.926	12.2675	190.792	293.774	692.467	321.537	34.2198	867.44	33.2513	18.0784	89.7463	76.1875	12.2675	12.2675	244.381	341.553	26.4719	8.07071	168.194	34.8655	34.8655
		4	1	585.934	4540.26	2447.36	1244.18	1790.41	37.4481	823.536	2124.86	1277.11	289.254	67.1483	330.254	196.603	256.649	969.777	2598.45	1315.53	127.517	1035.96	8.07071	776.08	283.121	1801.71	335.096	111.376	772.851	122.352	375.772	98.7855	2537.11	132.037	2483.52	576.895	366.733	116.541	1009.16	251.483	1873.7	1163.15	21.9523	2381.18	3553.05	911.668	98.1399	4023.09	710.868
			2	926.518	815.788	2048.99	335.742	78.7702	178.847	3284.46	748.316	17.1099	362.536	8.07071	946.533	354.789	462.936	66.5027	393.205	1010.45	142.367	733.789	1957.31	2546.79	440.661	550.1	295.711	38.0938	55.8493	596.264	363.828	598.847	386.103	2568.75	1659.66	571.084	72.6364	1901.14	2606.84	899.077	92.329	1962.8	131.714	1929.87	255.035	25.8263	95.8801	327.348	53.9124
			3	95.5572	315.081	200.477	799.323	61.9831	358.017	13.8816	64.2429	754.45	1385.58	71.9908	63.92	327.994	300.231	372.544	718.616	2550.99	15.1729	189.823	335.419	83.6126	150.761	652.436	33.897	846.456	235.665	705.057	102.982	424.519	104.919	249.546	77.4788	375.45	925.549	735.403	522.982	658.57	2918.69	366.41	73.9277	150.761	1064.37	75.219	429.362	73.2821	364.151
		5	1	2547.44	420	891.33	794.158	1086.96	2491.27	362.859	283.121	4521.86	115.895	235.665	882.936	377.387	84.9039	45.8416	933.297	35.1883	311.207	677.294	882.936	2202.66	60.6918	985.273	2353.42	52.9439	27.7633	160.123	338.647	4272.96	873.574	62.6287	488.117	1106.98	493.605	181.107	149.792	371.253	76.8332	311.207	685.042	637.586	1439.17	121.061	752.836	1589.61	974.942
			2	2076.11	606.595	851.299	345.749	2009.61	269.562	511.683	81.6756	1542.15	365.119	429.362	2406.36	75.219	1007.55	773.82	1378.48	757.679	944.596	622.736	59.7233	1323.27	2700.78	535.895	1620.92	1990.24	42.6134	176.264	546.872	610.792	1742.63	670.515	127.84	2328.88	896.818	79.7386	1422.06	519.431	1216.42	122.029	2106.46	747.671	585.288	2865.75	442.275	15.1729	542.675
			3	2338.89	371.253	1278.08	1452.73	439.047	44.5503	1825.6	545.58	122.029	207.579	40.3536	1466.61	1047.26	12.2675	24.8578	104.919	1508.9	105.565	255.035	103.628	1968.93	1538.6	469.715	417.417	960.092	297.971	1677.42	20.9839	1748.12	69.4081	490.699	643.72	2100.65	825.15	164.32	174.005	3784.52	65.2114	117.51	28.7317	662.444	1131.19	372.221	446.149	676.003	379.969
		6	1	1447.56	812.559	918.77	110.73	651.468	646.626	548.486	1641.58	1382.03	2601.03	372.867	666.964	97.1714	223.397	515.557	3945.61	1514.39	1590.9	1480.49	1087.29	1340.38	696.987	186.272	2250.44	2502.24	2854.77	3812.28	143.982	145.596	539.124	4944.12	22.598	285.703	462.29	2081.6	633.067	20.0154	22.9208	77.4788	1231.27	97.4942	1686.46	834.835	682.459	67.1483	1524.72
			2	632.098	3335.14	4197.42	1273.24	189.178	1501.48	1150.88	491.345	1828.5	695.695	1071.47	502.644	5504.23	2115.82	1615.11	942.982	2122.92	3546.59	551.068	159.8	53.5895	888.101	198.217	26.4719	6945.01	195.311	39.0623	3865.87	50.6841	31.6372	551.068	4997.71	16.1414	386.426	70.0538	1254.83	344.458	2396.68	322.183	435.173	68.1168	232.437	850.976	1301.32	18.0784	4396.92
			3	1669.35	2828.95	882.936	932.329	2227.84	1548.29	486.18	292.16	1283.89	26.7948	150.761	490.699	2797.31	446.472	1750.38	251.483	13.8816	8.07071	30.0231	415.803	1786.86	2211.05	124.935	31.6372	557.202	530.084	1464.03	2090.96	118.478	2381.51	1059.52	1000.77	500.061	746.702	1800.41	128.163	3065.58	3245.4	3015.86	418.386	995.926	462.613	1928.58	896.172	720.876	24.2121
			4	3630.53	2388.93	2648.81	964.612	2290.15	3396.16	1201.57	770.592	362.214	62.3059	93.9431	483.597	405.795	572.375	144.627	228.885	58.432	43.9047	554.297	1609.3	426.456	28.7317	25.8263	82.3213	59.4004	389.977	225.011	15.1729	428.393	8.07071	16.4643	206.287	203.705	21.9523	8.07071	1166.7	30.3459	18.0784	14.8501	771.56	246.641	12.2675	1097.29	70.3766	23.8893	188.532
			5	1205.12	948.47	911.345	984.95	32.6057	12.2675	286.026	15.1729	3568.22	487.471	2335.02	539.124	591.745	2054.8	2057.71	1207.06	176.587	467.779	2894.16	1428.52	550.745	1929.87	1608.65	1782.01	4958.65	25.5035	1391.71	2061.91	3042.01	2071.59	299.262	1545.38	1218.35	2267.55	659.539	350.915	2322.43	241.476	340.584	3961.11	53.5895	1094.39	501.676	191.114	8.07071	160.769
		7	1	1180.91	1226.75	1128.29	405.473	254.712	3939.8	264.074	293.128	488.117	3264.12	538.801	1399.14	69.0853	1261.94	66.1798	912.959	25.8263	2792.79	1512.13	33.5742	50.0384	1080.51	695.05	1953.11	250.838	171.745	723.136	77.4788	892.298	1145.4	1119.57	472.298	12.2675	2277.88	616.602	1663.21	4853.08	1098.59	181.43	1626.41	223.075	326.057	3467.18	1201.89	345.104	1884.03
			2	1121.51	485.857	614.343	2015.42	1148.3	1254.83	1956.34	1084.38	1143.46	52.2982	108.793	1576.37	446.472	582.705	90.392	2182.64	1054.68	581.737	549.777	1787.5	1730.36	1531.5	135.265	1705.18	3237	1167.67	1317.79	15.1729	920.061	1160.89	1494.05	626.933	1982.81	1409.79	184.012	381.583	33.2513	460.999	1832.37	43.259	1979.58	333.805	18.0784	911.991	285.703	431.299
			3	413.543	477.463	2929.02	615.634	715.388	1258.71	158.509	1061.46	41.322	751.545	1214.48	366.733	544.289	499.093	582.06	33.2513	34.5427	371.576	1531.18	112.667	305.719	1945.69	116.218	3210.85	1527.62	1901.46	328.317	105.242	192.083	368.347	3886.21	120.738	2002.51	1422.06	637.263	625.642	3710.91	4987.05	793.835	2095.16	213.712	197.248	161.091	313.466	49.0699	595.941
			4	1897.26	3305.44	447.117	320.569	181.43	1776.2	1213.51	8.07071	999.8	182.398	15.1729	18.0784	13.8816	255.035	731.207	1310.68	327.671	548.163	2229.45	103.305	31.96	138.493	116.218	72.9592	1669.67	468.101	1723.58	179.17	12.2675	681.491	2049.32	3678.63	1558.94	650.822	5138.78	1325.21	397.079	4092.17	975.265	2082.89	1860.46	564.627	2315	89.4235	618.862	1069.21
			5	779.631	2023.81	947.179	3375.82	1243.86	472.621	218.878	5273.08	41.9677	259.554	153.344	23.8893	24.8578	739.923	229.208	2339.22	262.46	1517.62	245.027	1032.73	448.409	12.2675	1401.08	272.467	1514.71	317.34	8.07071	1542.47	548.808	2641.71	286.672	42.9362	2054.16	54.2352	75.219	55.2037	249.224	471.652	341.23	1232.88	6608.3	2637.19	25.8263	5029.99	1833.02	1512.77
		8	1	793.512	415.157	36.4796	551.714	725.073	125.257	263.751	1892.42	688.916	105.888	104.596	63.92	214.358	763.812	107.502	63.92	604.981	126.226	114.604	163.028	467.779	701.506	236.31	25.1806	639.2	815.465	83.6126	199.185	153.666	1050.48	2412.5	738.309	1817.52	287.963	152.375	1604.13	1454.67	713.774	2365.36	3483.97	543.643	1763.29	38.0938	20.9839	200.477	581.414
			2	4707.16	1529.56	3383.57	1348.13	129.777	27.4404	187.241	2633.64	16.1414	174.65	451.637	450.023	1670.64	2145.2	611.114	4258.11	96.5257	206.61	102.982	1071.79	56.1722	1400.11	435.496	53.2667	1049.19	2861.55	221.46	292.16	675.034	1034.99	68.4396	925.227	1556.36	133.328	265.688	151.407	2157.79	370.607	425.811	1598.65	1298.09	1995.73	15.4958	1469.19	2923.21	273.759
			3	1538.92	1706.15	34.8655	2728.22	154.635	1581.86	1282.92	44.2275	26.1491	8.07071	32.2829	1776.2	55.8493	406.441	218.232	1107.95	1391.71	45.8416	686.333	1534.73	512.975	440.015	1098.59	289.577	123.32	330.899	201.445	3030.71	229.854	845.488	1638.35	165.934	209.839	199.185	306.041	707.317	52.9439	324.12	158.832	301.199	553.005	193.374	2393.77	166.257	658.893	935.557
			4	2872.85	3102.06	398.693	2863.49	3218.28	431.622	56.8178	464.873	1320.37	531.053	156.895	277.955	211.776	176.91	149.147	8.07071	1363.95	280.215	727.01	2851.87	15.1729	266.011	214.358	707.64	1309.72	10.9762	772.529	828.055	2143.26	1994.11	20.3382	1230.95	2073.85	102.337	45.5188	1032.41	2726.61	2420.25	4291.68	138.493	135.588	205.319	706.349	632.744	1921.15	13.8816
			5	696.018	2354.39	609.823	395.465	1992.5	24.8578	391.591	180.138	2929.35	748.639	42.2905	796.095	27.7633	72.9592	18.0784	16.1414	36.4796	996.894	743.474	266.979	161.091	8.07071	694.081	1309.07	1010.45	1457.89	238.57	63.5972	656.31	40.3536	332.836	184.012	1096.97	1301.97	71.6679	12.2675	617.894	12.2675	480.692	106.211	81.6756	891.007	368.993	3659.26	1224.81	18.0784
	Late Stage LPS-Treated FAD Pos (i.e.LPS 5xFAD+)	1	1	535.895	2690.78	170.131	72.6364	237.602	1794.6	187.241	1271.94	436.464	291.514	752.836	692.79	1050.81	128.486	231.145	1142.17	114.927	3786.13	3508.5	94.9116	93.6203	4296.85	2136.8	74.8962	14.8501	88.455	27.7633	1263.87	146.564	774.143	177.233	1523.43	1473.07	1444.66	1145.07	25.8263	278.924	62.9516	2075.79	168.516	454.543	389.977	742.506	116.541	171.422	371.898
			2	1034.02	108.148	5540.06	3081.72	815.465	2189.1	143.659	3454.59	8.07071	692.79	500.061	107.179	1124.73	1976.03	3776.13	1633.19	1364.92	158.832	61.3374	475.526	78.4473	614.02	2185.55	650.499	2147.46	46.1645	19.0469	8585.95	52.621	669.224	38.4166	819.339	2322.43	3687.02	255.68	4100.24	3656.03	2111.3	291.514	1333.28	207.256	8.07071	45.5188	66.5027	1106.33	317.018
			3	1934.07	1248.06	378.032	319.923	641.137	330.576	1054.68	1477.26	35.5111	234.374	266.334	91.6833	43.9047	948.47	8.07071	605.949	354.143	112.344	2192.33	550.423	186.272	921.998	1849.16	203.059	402.89	1422.71	2202.66	235.988	114.604	153.344	690.853	225.334	490.054	1185.75	301.845	14.8501	626.287	109.439	417.74	21.9523	333.482	2993.91	204.35	124.612	163.997	72.9592
			4	1102.46	423.228	245.027	151.407	222.752	302.813	1722.29	181.107	277.955	19.0469	1087.29	70.0538	58.432	8.07071	2693.04	15.1729	818.693	6253.51	35.5111	275.373	2458.98	1993.47	1711.31	65.857	18.4012	1845.93	5964.58	424.519	3959.49	368.025	175.942	28.7317	2962.92	1113.76	2455.76	636.295	4928.62	3989.51	1740.37	1948.92	2468.35	461.322	196.28	2765.35	3426.18	1981.52
			5	837.094	1198.34	2114.85	526.21	6793.6	119.124	111.699	1199.63	1273.88	72.3136	255.035	325.088	471.33	1312.3	80.0615	561.722	999.8	2547.76	1728.75	1356.53	537.509	368.347	329.285	108.47	1260	256.003	253.098	189.5	3349.35	22.598	362.214	180.138	604.981	21.9523	1472.1	345.749	681.491	1127.64	574.312	4900.21	2426.7	716.356	112.021	505.549	958.478	18.0784
		2	1	562.367	164.643	1463.38	1702.6	16.4643	266.656	543.32	111.053	202.413	419.031	429.685	2559.06	126.549	447.117	104.274	23.8893	651.145	360.277	1842.06	3257.02	509.101	15.1729	903.274	3123.69	360.277	342.844	2311.77	3962.72	335.419	2359.88	979.462	1809.78	6302.58	948.793	239.216	3875.56	2426.7	663.413	3095.6	2376.66	3667.01	4604.5	116.218	630.484	223.397	8.07071
			2	619.185	1316.82	705.38	3647.32	799.001	586.902	650.822	65.857	38.4166	40.3536	2235.91	1277.11	12.9131	1412.37	405.795	2658.49	1466.29	12.2675	414.189	542.675	1004	122.352	36.4796	112.344	347.363	3493.33	1038.22	3748.68	57.7863	1838.19	182.398	40.6764	156.572	573.343	18.4012	4552.85	4611.93	8.07071	874.22	250.192	1464.67	176.91	343.49	588.839	1227.07	3484.93
			3	1119.25	1845.93	848.716	850.976	945.242	422.905	371.253	116.541	378.355	27.4404	128.163	1616.4	822.567	8.07071	33.897	3402.94	1134.1	117.832	330.576	768.009	1536.99	2766.96	1639.32	1313.91	81.3528	430.008	285.38	341.553	2240.75	757.033	104.274	49.7156	725.073	99.1084	2891.25	6975.03	1929.22	1370.73	754.45	2684.64	12.2675	291.514	59.4004	189.5	745.088	2418.63
			4	1873.05	1137	179.17	30.6687	32.6057	1564.43	324.12	158.186	1169.61	159.477	269.562	379.646	509.746	34.8655	16.1414	23.8893	18.7241	8.07071	14.2045	1388.16	92.329	253.098	909.085	799.323	556.234	328.962	1490.82	197.571	185.304	276.018	8.07071	169.162	675.034	53.2667	484.243	1976.03	5733.76	638.878	711.191	16.1414	167.548	1251.61	501.998	35.1883	38.0938	2313.71
			5	1119.25	1845.93	848.716	850.976	945.242	422.905	371.253	116.541	378.355	27.4404	128.163	1616.4	822.567	8.07071	33.897	3402.94	1134.1	117.832	330.576	768.009	1536.99	2766.96	1639.32	1313.91	81.3528	430.008	285.38	341.553	2240.75	757.033	104.274	49.7156	725.073	99.1084	2891.25	6975.03	1929.22	1370.73	754.45	2684.64	12.2675	291.514	59.4004	189.5	745.088	2418.63
		3	1	1383	1231.59	2625.24	1592.51	1205.12	928.132	1124.09	247.287	607.24	86.1952	963.643	1255.16	112.344	302.167	541.383	135.265	1196.73	379.969	670.838	816.433	61.0146	3783.55	2276.91	748.316	1738.11	702.475	8.07071	771.56	670.515	241.153	3462.98	463.259	296.679	662.767	2372.47	1388.49	253.42	316.049	177.556	1694.2	424.842	373.19	1119.25	11.9447	1168.32	147.21
			2	1152.17	1160.89	1882.09	2635.57	279.247	1132.81	146.241	418.386	213.067	556.556	236.956	1392.36	1303.58	81.3528	12.2675	25.8263	35.1883	12.2675	771.237	64.2429	410.315	3672.17	560.43	1122.15	1220.61	307.978	711.191	2389.9	448.732	192.406	33.2513	65.2114	1375.9	508.132	334.128	566.241	1513.1	56.8178	8.07071	1991.53	832.575	1661.6	891.652	4730.73	649.854	754.45
			3	1458.54	772.529	346.072	452.928	46.8101	1105.04	749.931	1524.07	1883.06	119.769	1737.14	198.54	562.69	314.435	5568.47	681.168	461.645	175.619	698.278	732.175	888.101	113.636	1055.65	1144.1	2745.01	409.669	2209.44	866.472	1451.11	155.926	648.24	34.8655	1228.36	59.0776	464.55	807.394	6.13374	757.033	9.0392	313.144	557.848	228.885	132.037	63.5972
			4	1383	1231.59	2625.24	1592.51	1205.12	928.132	1124.09	247.287	607.24	86.1952	963.643	1255.16	112.344	302.167	541.383	135.265	1196.73	379.969	670.838	816.433	61.0146	3783.55	2276.91	748.316	1738.11	702.475	8.07071	771.56	670.515	241.153	3462.98	463.259	296.679	662.767	2372.47	1388.49	253.42	316.049	177.556	1694.2	424.842	373.19	1119.25	11.9447	1168.32	147.21
			5	2216.22	778.662	136.556	2808.61	1695.82	326.702	38.7394	41.322	628.547	103.305	8.07071	1817.85	1251.28	20.9839	691.176	2805.06	344.135	1081.8	373.835	389.331	645.011	1099.88	1942.78	1095.36	2067.72	306.687	1193.17	227.594	327.025	95.2344	252.775	185.949	68.1168
		4	1	4205.81	1428.52	1403.98	2006.38	579.8	762.521	2101.94	25.8263	966.871	1077.6	347.041	2920.63	611.76	642.752	5224.98	117.832	965.58	1841.74	8.07071	95.2344	484.888	1550.22	7447.65	975.588	1200.28	15.1729	33.5742	3762.89	325.734	2333.4	1291.64	1233.53	267.948	759.615	722.167	146.887	269.885	448.086	143.013	2203.3	1189.62	158.509	165.611	1003.35	571.406	1414.63
			2	2159.08	2751.79	1977.97	1505.35	7860.55	2778.26	604.658	12.2675	3084.3	71.0223	169.162	23.8893	315.403	245.995	240.507	4062.8	112.344	907.794	1898.88	2420.57	402.567	46.1645	3096.25	153.666	2321.46	25.1806	43.5818	37.7709	332.191	126.549	1028.53	146.241	84.5811	385.457	96.2029	122.352	176.264	3309.96	8.07071	91.3605	38.7394	1121.18	817.079	512.329	1692.27	2190.39
			3	2905.46	769.946	368.025	316.049	35.834	490.699	64.8885	577.863	235.342	722.813	37.7709	164.643	118.155	528.147	3024.58	3544.01	472.298	768.655	137.202	332.836	676.326	2063.2	1556.03	1648.36	462.613	481.337	798.355	278.601	42.9362	730.238	2706.59	2198.78	134.942	687.948	160.446	1207.06	20.9839	834.189	628.224	326.057	204.673	893.266	39.0623	491.668	20.0154	22.9208
			4	5518.11	2344.06	1921.15	4608.38	593.682	1499.54	282.798	316.695	80.0615	3788.39	895.849	12.2675	120.738	40.0307	8.07071	2597.48	169.162	598.524	838.386	221.46	4763.33	1920.83	381.583	878.739	8.07071	411.284	1673.54	1228.04	1434	1183.17	383.197	407.41	2009.28	114.927	657.925	979.462	24.8578	228.563	88.455	1029.18	1086	1466.93	2620.08	362.214	72.3136	3388.41
			5	2194.59	485.211	388.04	76.5104	1625.76	470.684	320.569	408.378	230.822	1475	22.598	412.575	12.2675	1068.56	239.539	42.6134	2558.42	1178	641.137	8.07071	2009.28	191.114	4670.36	1868.85	1006.9	409.024	159.154	102.659	669.546	125.58	566.564	38.7394	1111.18	419.677	855.818	345.104	60.3689	347.363	800.938	114.927	843.228	630.161	104.919	437.433	95.5572	45.5188
		5	1	2141.64	1302.29	642.106	780.277	2794.08	42.2905	5733.43	6187.98	231.468	8.07071	413.543	1067.59	170.776	3143.06	1284.53	2844.12	27.7633	696.987	1403.01	1021.43	402.244	74.5734	2037.05	697.955	516.848	379.324	644.689	45.8416	15.1729	975.265	778.662	325.088	1622.86	315.403	1708.09	554.942	415.48	25.1806	310.238	2373.11	28.7317	16.4643	1448.85	1509.22	314.435	127.84
			2	1603.49	2583.92	192.729	12.2675	179.815	1924.7	2608.78	2280.78	642.106	454.543	54.558	1633.84	1938.91	553.651	266.011	2990.04	341.875	1391.39	1214.16	768.009	1206.41	662.444	187.241	1940.2	1762.64	149.147	307.656	542.029	3672.82	1773.94	2956.79	288.932	1960.21	263.751	1491.47	8.07071	688.916	755.742	739.923	291.514	15.1729	1896.29	281.184	1011.74	747.025	157.863
			3	1630.28	978.17	1386.23	24.8578	139.462	114.927	752.836	569.147	737.017	50.0384	1434.65	1644.81	826.118	186.595	428.716	821.276	733.789	15.4958	516.526	1851.1	2675.6	204.673	260.845	548.808	12.2675	859.047	343.812	274.081	1664.18	254.712	466.487	1029.18	590.453	995.926	254.389	113.313	336.71	140.753	1060.81	688.27	957.509	985.595	1270.01	98.1399	665.027	524.919
			4	1090.19	2855.1	431.299	6415.25	1755.54	264.719	2726.93	153.989	174.973	16.1414	8.07071	150.438	114.927	870.023	2375.05	25.5035	1039.18	1342.64	2672.7	3990.16	475.849	383.843	3110.78	8.07071	73.9277	581.091	371.576	189.823	3634.4	276.018	37.1253	68.4396	5378.65	1751.67	6.13374	640.815	8.07071	417.417	1205.76	1755.86	671.483	508.455	395.142	109.762	2098.39	21.9523
			5	345.749	5559.11	3562.41	1755.54	3091.41	537.509	598.847	1244.83	857.11	3296.4	102.982	165.288	22.9208	1396.56	266.979	3104.96	624.35	83.6126	2482.23	46.1645	279.569	3129.5	390.945	1914.37	833.22	6709.34	109.439	1489.85	946.533	2843.47	818.693	240.83	242.121	1594.13	8.07071	387.717	99.754	28.4089	31.96	50.3612	2792.14	1054.04	828.701	672.452	2344.7	2138.09
		6	1	1952.14	705.38	588.839	848.393	1092.77	654.696	950.407	70.6994	351.56	1126.03	905.857	1477.59	819.662	651.145	1899.52	23.8893	748.316	411.929	2972.28	482.951	1598.65	1885.64	663.09	110.73	298.939	6.13374	1927.61	1160.89	263.428	259.877	590.453	484.566	1129.58	634.681	194.988	1279.69	15.1729	8.07071	208.87	512.975	224.689	40.3536	318.955	177.879	382.875	206.61
			2	1964.41	65.2114	626.287	63.5972	230.5	160.123	594.973	67.4712	100.722	2052.87	269.239	1092.45	1823.66	81.03	2800.54	1033.05	706.349	404.181	493.605	1511.48	900.369	23.8893	3642.8	72.9592	525.565	2460.6	16.4643	232.114	2625.24	264.719	728.947	345.427	59.4004	409.024	1565.07	495.542	364.473	1093.1	8.07071	45.8416	403.858	269.562	153.989	37.4481
			3	2922.24	984.304	313.144	427.102	611.114	237.925	1299.71	259.554	638.555	96.2029	244.704	2100.32	625.319	1022.72	116.864	646.303	125.58	2185.23	304.75	2007.02	934.589	674.389	3308.35	381.906	371.898	436.141	159.8	1429.16	15.4958	2891.9	1313.27	1487.92	1905.66	390.623	38.4166	3730.93	659.861	1249.02	1318.43	647.594	1388.81	33.2513	217.264	294.42	21.6295	1583.8
			4	4463.75	1530.85	3692.51	2791.18	2479	547.194	2295.31	8063.29	315.403	364.796	603.366	1450.79	1372.67	75.8647	41.322	41.9677	2125.5	50.0384	2443.17	12.2675	17.1099	358.985	74.5734	150.438	8.07071	409.669	18.0784	8.07071	147.533	434.527	2772.77	1909.85	772.529	553.005	788.347	8.07071	3229.9	197.894	957.187	3754.5	5538.45	1401.08	604.012	150.761	767.041	2556.48
			5	1839.48	5771.21	549.131	1463.38	911.991	5138.14	2966.79	116.218	1831.41	2263.35	221.46	14.8501	1667.41	599.493	1528.27	676.971	2105.81	1084.06	28.7317	205.965	73.6049	1162.83	2889.64	308.947	1455.31	1811.39	3334.5	391.268	97.1714	256.326	112.344	4817.25	234.696	3990.16	104.919	12.2675	672.452	4027.29	26.4719	104.274	1038.54	2215.89	556.879	182.398	453.897	90.392
		7	1	1596.06	539.769	2858.65	2667.53	6099.84	1489.53	1142.17	334.128	1722.94	65.857	2131.31	61.0146	47.133	23.5665	196.925	27.7633	2524.52	497.156	593.682	39.0623	122.998	12.2675	705.38	61.0146	2464.8	147.21	67.794	164.32	2540.34	64.2429	2597.16	200.477	327.994	217.586	340.261	16.4643	1651.91	1684.84	98.1399	2238.82	1058.55	8.07071	99.1084	2021.23	1900.81	197.248
			2	676.649	553.328	61.6602	822.244	51.0069	725.718	319.277	247.932	519.754	192.406	84.2582	100.722	321.86	1108.59	752.513	1349.1	8.07071	122.998	808.363	44.5503	320.892	1189.3	148.178	1587.99	139.139	1238.37	31.6372	673.097	348.332	18.0784	81.3528	494.25	3495.91	2804.41	862.598	392.882	961.706	31.3144	2508.7	348.978	583.351	1507.29	12.2675	71.3451	74.5734	8.07071
			3	637.586	591.099	2242.69	414.835	2177.48	599.815	1045	177.879	350.269	65.5342	8.07071	388.363	196.925	625.642	871.637	116.541	91.0376	1681.29	52.621	1256.13	12.2675	2116.79	106.856	237.602	2070.94	167.871	690.53	586.257	2325.33	80.3843	92.0061	252.775	46.4873	56.495	23.2437	603.044	15.1729	85.5496	3457.17	68.1168	208.547	1338.45	300.876	2561	472.298	157.54
		8	1	1906.95	467.456	906.18	777.048	2309.84	94.2659	40.6764	605.303	103.951	230.177	1199.31	583.997	566.241	912.636	1423.35	199.508	45.5188	228.885	1230.3	367.056	506.195	876.802	520.077	12.2675	1964.41	693.758	224.043	133.974	96.5257	3193.74	2405.72	25.5035	1298.09	1069.21	67.4712	367.056	111.376	224.689	153.344	959.769	460.353	81.03	584.965	136.234	8.07071	169.162
			2	1043.38	106.211	146.887	36.4796	24.8578	2852.84	665.027	12.2675	1175.74	2999.4	368.993	56.495	8.07071	195.634	1149.59	194.988	212.744	1772.65	142.367	32.6057	15.1729	247.932	1800.74	1762.64	243.09	754.45	30.6687	190.469	1398.82	163.674	1674.19	439.692	675.357	29.7002	125.257	317.018	106.533	142.69	1285.18	61.3374	640.815	8.07071	225.334	36.4796	17.1099	8.07071
			3	1020.46	1064.69	457.771	409.347	1448.21	273.759	141.399	256.649	167.871	31.6372	60.3689	2512.57	235.019	276.987	432.267	144.95	747.994	2934.19	267.302	36.4796	559.462	68.1168	1072.44	253.743	3592.76	8.07071	569.792	694.081	915.219	1119.25	155.281	337.356	1944.72	377.387	1657.4	142.367	545.58	680.845	25.5035	2691.1	215.972	636.295	4244.23	1648.36	54.8808	224.043
		9	1	502.644	1532.47	1230.62	197.571	285.703	53.2667	8.07071	135.265	157.863	514.266	62.3059	875.511	1878.22	81.03	53.5895	142.045	224.366	492.959	323.797	468.101	2515.48	527.502	242.121	492.636	113.958	81.3528	2064.81	867.44	153.021	361.891	1889.52	271.822	985.273	199.185	180.784	148.501	1488.56	907.794	113.636	1478.23	706.026	744.443	1503.09	360.277	20.3382	272.467
			2	2031.56	918.77	913.928	870.668	1104.72	474.235	1120.86	16.4643	1452.41	137.848	21.9523	1412.37	1015.62	222.429	345.749	38.0938	1166.38	200.154	293.774	568.824	396.756	445.826	1314.88	196.603	774.143	847.425	22.2752	1198.34	1200.6	425.488	304.427	340.584	2856.06	107.825	942.014	8.07071	550.423	733.789	2868.65	2395.71	195.311	904.243	684.074	8.07071	449.054	61.9831
			3	1608.01	1918.57	856.464	1761.35	242.767	2721.77	1093.1	337.033	67.1483	226.303	145.596	21.3067	24.2121	64.8885	358.662	59.4004	1517.94	158.832	20.3382	159.477	14.8501	1165.73	263.428	27.1176	2185.23	307.656	59.4004	27.7633	55.5265	145.918	2203.3	56.8178	829.024	1018.52	299.908	853.881	1250.31	953.313	1899.85	243.09	70.3766	129.777	1004.97	44.8732	426.134	470.038
	Experimental Group	Biological replicate	Technical replicate	Plaque Size (in pixels)
	Early Stage Untreated FAD Pos (i.e. 5xFAD+)	1	1	1054	773	622	226	692	556	6404	4339	929	25	9651	402	290	25	8830	6915	4569	695	2940	3311	47	69	38	1385	5480	241	2759	122	144	608	934	1190	2375	50	25	399	275	462	25
			2	10339	1400	4642	513	2438	62	305	205	1193	720	1221	1535	98	25	1381	690	492	2876	764	884	5286	1902	2006	9317	1954	43	497	25	3879	583	1398	2157	446	5944	1295	4472	856	587	1664	80	2857	1293	101	89	1280	807
			3	2324	3248	813	3264	25	2428	3914	139	584	7728	1555	1456	1045	6968	2056	884	1677	62	4197	149	349	246	1663	277	3266	2243	7981	95	1517	10823	784	38	2909	8199	460	405	1433	1659	97	987	157	1117	2220	700	369	94
			4	2062	968	911	757	3902	5712	276	5813	236	753	1386	17328	1995	4771	130	2870	123	2071	2172	4534	5601	6579	3255	1396	1507	1337	25	6951	38	6073	2220	219	1952	1340	606	2537	1013	237	38
			5	2693	539	156	90	883	2630	95	68	1047	507	2241	3090	577	403	239	98	795	75	3905	59	881	2443	953	297	143
		2	1	1693	950	2869	113	4530	2622	1465	4825	481	109	3173	98	488	62	2629	1907	1388	754	3512	7639	1299	1189	2420	192	407	5974	144	638	2139	1451	95	148	2123	25	3510	945	723	38	4276	4173	736	2644	4268	4539	4848	4672
			2	9042	832	7901	80	25	757	968	4968	166	1010	5514	1633	2869	38	221	517	2051	811	263	206	7212	5662	72	1341	74	1605	25	3042	370	200	56	296	75
			3	5852	1806	981	4463	50	1908	479	170	98	1511	46	60	385	3749	4619	1696	73	2748	785	856	2708	3319	59	644	1419	1903	557	2421	9858	91	25	2029	2141	1802	325	2399	2113	694	2344	1893	118	61	164	345
			4	520	174	1780	155	51	86	7835	65	5164	566	1572	2721	4947	439	272	25	3145	313	3658	25	71	973	92	1719	69	25	25
			5	12046	78	504	9615	213	3266	2426	4485	72	1326	1353	1572	25	497	1119	1050	25	1165	469	25	38	4880	5533	126	2883	1355	3255	222	2465	25	4231	1449	25	1748	882	2233	136	47
		3	1	630	2852	536	320	47	63	3350	2039	852	859	4300	3356	11132	711	1754	5893	2188	4832	5836	330	4709	113	585	901	4473	51	65	5874	25	2775	495	1279	3686	1816	1335	643	956	4340	3378	3874	51	65	862	538	71	3544
			2	2612	1413	159	741	5945	5888	1700	3759	4984	380	7749	655	2026	155	976	644	860	1984	208	38	2192	4480	1268	1681	80	14526	589	515	102	954	1649	3981	1724	3351	1137	1511	377	319	125	63	25	225	146	74	65	68
			3	2508	25	2436	642	25	1459	567	25	25	2475	4313	871	2826	38	515	734	225	693	4331	1717	1136	3127	5262	7793	3342	3641	956	175	1187	188	137	963	126	47	62
			4	1324	965	749	1068	88	377	1500	180	65	536	457	969	523	59	4923	1327	909	129	38	7590	157	587	481	1397	9003	145	388	105	1327	472	509	9863	1538	3226	19	575	3646	2010	1372	1579	4978	243	316	154	132
			5	592	1843	1049	66	410	6649	179	467	95	38	25	100	80	720	2169	6665	25	140	322	6239	3363	86	7245	592	2813	4335	1946	360	1228	534	1771	5308	228	63	101	164
		4	1	4850	507	1322	1497	664	443	681	7815	11497	92	184	327	3626	243	252	2244	834	2537	387	1971	3874	3830	2206	60	755	743	3558	224	458	966	3039	7483	449	4537	2081	579	1846	301	68	135	217	50	123	144	25
			2	4501	250	1589	4772	7495	760	1534	1177	2358	541	299	3758	664	4524	573	1304	71	38	1790	5211	5684	1204	2549	3015	191	3559	1215	76	25	25	410	4188	327	2410	329	1791	25	268	10359	6507	407	666	1251	4775	1245	384
			3	2799	3123	4238	2036	3498	147	564	153	4291	12382	2688	46	2380	6212	5071	2076	723	440	5293	4767	4477	2933	1988	1399	4116	2494	60	3176	25	2578	1713	127	2352	293	1863	2185	25	618	2628	6247	2610	229	316	99	1126	4565
			4	1888	3257	820	1082	2675	2389	351	1116	1306	1259	2107	453	1599	1677	1808	3018	2107	991	1632	2641	6840	244	2112	771	65	1224	453	7529	10447	410	561	399	2421	83	175	159	797	5432	463	1098	3434	91	431
			5	2532	1296	656	553	151	1893	5019	2528	723	6176	1968	2842	8300	4510	7607	373	4619	259	1469	2267	240	292	56	1060	5630	3646	91	2694	630	2834	47	4011	173	1975	181	1111	587	47	1857	1433	826	1361	189
		5	1	1068	856	2347	233	19	2638	912	1541	3115	225	564	4385	4763	962	25	113	7264	322	352	183	2766	152	129	53	918	939	1402	3768	3028	182	2773	669	3610	25	364	25	1585	710	94	98	1017	25	1559	334	78	221
			2	1209	740	3500	111	157	63	667	515	2377	3049	100	808	4297	848	350	1451	828	83
			3	1823	1188	2648	68	187	38	53	1329	517	2402	1829	565	1277	1360	606	4116	83	584	14462	2029	479	18879	2547	1606	617	25	6270	596	2514	2363	901	290	724	3360	150	4172	7104	3099	470	6860	60	145	637	1240	348	117
			4	3357	2769	981	961	74	279	428	2381	248	62	488	1579	485	390	561	4639	1466	277	146	660	2623	3762	569	456	4102	5904	1641	219	4050	653	3263	38	498	257
			5	2567	998	126	2168	154	1853	669	1575	47	327	88	2458	221	2898	3900	964	38	629	1717	470	59	555	6589	1087	2277	213	579	3449	1340	8891	7242	387	71	246	1067	2112	325	1453	2122	6566	294	4000	3350	1111	793	3739
		6	1	3874	2029	5676	212	305	2276	1246	653	1889	173	1860	106	298	2262	139	1081	118	128	1662	367	423	2273	25	4996	272	167	1185	334	4982	1168	1666	4195	928	339	1423	112	736	178	3547	1663	134	318	25	1047	1687	101
			2	2079	325	3157	2350	2584	82	38	1132	1736	210	1240	700	3255	1220	2395	1707	46	606	1796	616	799	95	259	2725	301	6084	3042	2954	6155	3123	1691	296	146	270	1934	2741	384	1722	176	648	157	2023	3984	770	1000	299
			3	4065	485	1613	7855	780	380	2979	1854	329	266	154	3422	56	275	136	618	641	141
		7	1	1439	43	2102	4330	1741	1237	747	9358	382	225	1321	3682	153	1334	3149	4292	3205	9194	4196	430	2592	201	633	5039	798	52	1250	25
			2	2551	1744	3641	436	237	379	140	196	968	130
			3	2570	2562	575	581	3038	145	1902	2363	2674	1931	2126	375	1513	38	231	2568	3330	3815	1110	2430	7488	664	283	1383	377	185	912	145	59	127	3023	304
		8	1	2123	2735	4762	1502	56	1663	9426	6378	38	25	1894	2705	60	4562	38	80	193	7506	2110	3392	518	4479	548	114	2068	477	1739	894	2123	820	455	50	2394	658	2709	46	51	588	5307	3725	747	659	47	555	107
			2	10672	2771	4578	550	1126	25	1784	38	644	9150	3919	596	6260	799	1388	3708	1678	1830	2995	623	347	635	439	3103	1614	2386	377	412	38	25
			3	3201	4130	7733	9894	486	1398	117	25	455	62	1450	38	25	2070	25	329	1937	191	555	5777	108	8988	2159	5172	4743	5713	6546	5377	269	148	4037	916	3484	2050	2796	8273	373	1144	446	1299	5155	327	537	85	109	38
		9	1	7346	2264	3672	502	1304	25	25	334	1132	1685	95	1933	110	4704	10091	1553	180	4354	1957	5531	1801	646	2967	38	1047	25	586	197	642	69
			2	3030	1514	1811	2680	749	95	96	6482	146	937	25	1434	465	295	2179	648	2158	2335	1574	4226	25	293	1516	5094	2131	444	6289	388	89	1131	1334	3162	84	2104	1056	8517	263	2123	1405	643	1213	151	129	160	2563	423
			3	15509	1178	528	331	730	95	561	632	14875	25	583	1020	243	364	60	547	65	64	367	710	541	2224	47	250	161
		10	1	2957	894	2619	3042	216	25	3376	290	91	2686	950	167	2236	459	1183	6238	19285	15158	3607	9574	2195	4496	86	5182	2629	201	9937	1851	3896	1146	2050	106	2381	1704	5095	5953	1213	463	577	4066	869	902	72	1386	380	487
			2	1983	7227	3003	1169	4391	4359	686	973	3481	114	7987	102	964	3434	355	151	429	300	76	1112	760	4150	410	862	2142	1771	952	1020	60	3446	3473	86	345	60	969	25	578	1325	2409	2125	743	692	1534	471	1066	752
			3	7079	4125	6938	3310	3607	865	2005	861	1504	9444	9289	287	5205	4496	391	1098	720	1164	662	3820	5225	453	1271	6067	201	554	228	1183	187	2766	167	559	395	2733	68	1089	265	1553	1857	3046	1916	1359	199	251	307	622
		11	1	4855	3718	1511	517	1608	3605	528	218	243	3449	532	1113	56	3002	47	2592	555	173	2620	146	1893	10549	5460	4273	3426	605	9071	2705	10903	338	7858	2947	3091	4727	1754	279	7135	2841	965	952	25	1473	4269	956	1692	391
			2	5853	2956	2724	7184	3417	2404	2194	3674	2156	539	604	11263	62	472	1782	1764	457	2908	1396	1982	715	161	479	10277	3036	500	772	1262	253	724	5196	44	2919	149	1813	934	471	299	407	3187	109	95	125	5364	6732	940
			3	5463	1888	1802	884	786	1119	540	2512	593	6328	573	2045	567	51	1604	1244	47	139	13070	2849	929	2230	505	1005	5723	4096	4587	603	2292	4238	292	25	6000	6725	9838	626	4208	4729	1363	1616	5988	38	412	2552	294	915
		12	1	2031	1222	90	83	2003	1120	9767	2805	655	1469	2304	302	25	25	25	7992	3358	3523	664	5322	44	1210	117	8596	474	3170	3617	3922	74	3234	1393	60	1107	568	277	453	4125	651	1310	750	50	47	38	25
			2	1246	1821	2228	3466	3998	25	71	1743	717	177	38	160	1832	1457	1963	2189	1071	1649	2334	1333	56	4812	714	182	3281	263	2360	1719	1655	2696	113	268	337	1295	1251	7542	1546	1163	9302	1848	2370	5085	3278	5621	2242	1849
			3	2072	547	291	1067	3388	7389	1562	332	1478	587	86	4829	25	141	38	2182	119	62	2301	1263	1648	5162	285	1475	2664	1030	816	355	391	113	65	107	597	1628	768	8533	750	531	89	487	72	2467	38	1280	1972	38
		13	1	4880	2241	2208	1139	92	1260	140	6130	277	380	1899	2016	1535	1352	56	1024	2564	4017	951	51	470	25	1458	1883	44	3202	571	2421	188	47	2938	329	1568	1844	863	184	2028	407	99	10083	5071	712	481	5255	9747	2028
			2	458	574	4599	2938	116	1897	7036	5607	1727	962	107	550	112	167	51	25	7005	764	499	1097	6412	877	252	84	1395	53	2770	582	5656	1384	8666	7307	25	5483	6481	2155	5617	4749	101	109	196	1600	1152	201	778	177
			3	2670	2226	1593	512	1450	85	1905	47	2693	2577	2200	25	6130	59	68	38	1672	92	1917	1443	4555	2885	691	3099	1957	1633	55	87	2196	1008	2299	300	1155	6499	2343	2595	867	613	25	384	25	1112	1722	2290	25	494
	Early Stage Antibiotics-Treated FAD Pos (i.e. ABX 5xFAD+)	1	1	1061	50	1360	921	2608	487	888	334	1447	60	618	127	1275	1084	369	1342	76	84	1648	419	1220	2671	1664	572	59	855	3939	1036	1283	355	3227	146	274	3813	139	284	3616	2443	38	69	213	534	293	283	65	25
			2	3192	2786	89	315	664	1690	3710	4237	119	4227	1901	515	8487	1510	354	661	4950	5965	1290	2761	7536	3973	1946	47	108	6001	927	1969	197	617	166	402	7696	2468	430	2320	374	2832	7074	123	1604	1998	504	599	3666	253
			3	6465	769	1744	8594	430	3806	279	2916	101	1115	245	25	274	25	2205	1254	51	3738	975	4518	6703	640	7551	3195	4938	6167	71	3867	1596	69	6428	62	1033	63	1306	122	2081	1168	726	1026	814	5188	1460	625	2432	6300
			4	4826	2907	10609	4539	3194	3010	2079	1198	5669	4045	1654	602	4445	823	2473	12673	122	6730	998	1034	5817	148	407	25	100	781	2312	12928	397	195	192	3183	383	5853	1190	204	156	3213	980	1158	4886	305	877	2331	213	6854
			5	2853	4281	8957	4075	1916	1067	3601	2406	788	4543	588	2032	675	725	38	719	71	8459	8143	987	25	4720	88	235	56	4468	280	2301	86	7319	394	4916	2930	5838	284	7828	236	4687	2150	635	7676	922	8758	714	5558	2394
		2	1	4970	802	673	197	1705	65	2292	188	443	65	38	56	899	1148	3911	1483	131	4174	9518	982	1275	191	3243	1058	47	4481	109	401	312	2021	1773	649	1785	188	5368	1008	3678	25	5250	802	620	70	3073	2489	4858	960
			2	3267	2133	2828	10894	94	25	1607	2935	1849	636	159	3732	531	9732	4030	38	1046	1806	38	6820	1059	38	464	3715	113	1185	496	2670	195	249	2905	4906	508	2877	1033	38	5357	953	150	4923	6138	143	644	328	1261	369
			3	159	224	604	1831	532	171	206	64	1787	6469	442	350	2070	342	481	1574	1103	90	4127	1573	553	304	38	199	1933	142	379	1311	563	4897	50	1594	327	1778	79
			4	5397	15536	1696	1726	6580	3713	47	47	240	98	336	1896	618	136	2295	7555	4844	5095	9357	3899	1852	9417	61	3597	554	1624	1380	717	2590	38	926	1818	539	40	403	57	293	25	564	101
			5	4329	3973	4285	7069	3606	613	142	512	2287	309	146	103	90	51	695	811	5248	4490	25	857	64	1615	80	187	8734	25	25	610	46	62	51
		3	1	16097	1126	5503	3606	10155	743	190	103	261	5978	25	1871	530	25	69	192	5480	327	391	25	1831	47	182	4406	343	100	7952	38	238	2597	261	4648	2443	2735	268	417	558	488	236	25	1099	1114	77	1115	1287	1039
			2	1470	6388	708	685	9100	74	3667	885	1680	47	323	222	4417	12353	496	5918	92	1514	3778	921	3233	551	175	502	1539	771	624	2234	491	253	408	451	421	585	474	1690	2234	313	9417	2944	415	22648	476	134	7020	74
			3	5072	9883	8195	4690	500	241	6740	1389	163	4022	56	188	101	85	647	626	1797	1038	2107	1082	6509	38	5771	3130	25	1915	2642	554	10483	5264	2198	10162	6046	5087	204	1223	6541	5696	25	182	3412	3746	6328	616	3357	616
			4	1583	6320	3470	1634	2592	367	1320	2199	1064	606	4268	2931	375	2299	374	281	25	371	1277	980	418	4038	4348	777	4765	28	996	267	366	3301	163	325	565	278	1734	808	424	2733	4925	1925	1184	43	220	126	782	367
			5	3200	10650	4499	2281	106	1039	219	882	99	80	88	4172	1947	949	620	809	4224	3556	3812	308	259	1184	4043	3254	893	640	4603	97	2042	758	366	200	616	139	3135	113	106	2984	892	168	702	25	152	574	933	25
		4	1	6963	7261	4380	5834	1332	1071	9991	5863	38	25	3796	5696	716	9204	25	250	8620	47	192	15474	521	2375	2510	1417	6219	437	1800	1402	126	884	1341	1997	951	25	47	2335	1975	538	827	68	81	328	299
			2	7762	11485	4201	5581	14307	2124	12555	365	2734	2836	198	436	985	655	6306	238	13481	38	3328	5277	5374	371	975	9757	81	233	9997	25	805	3585	8219	489	768	9131	234	62	6106	1227	3303	828	1404	175	1194	220	1062	11107
			3	2865	1844	725	2880	7339	5948	3268	1760	25	948	56	25	493	7001	25	56	3306	65	137	1348	373	6823	8628	950	25	11026	21414	358	1108	554	25	1849	1332	139	1902	8601	9821	10548	316	278	47	1536	101	118	10443	2173
			4	1388	1076	2355	4827	1640	4892	4343	1553	1477	569	488	143	78	5924	3681	1779	2342	475	1801	17294	969	2701	69	1869	633	3374	433	5101	3010	5740	43	3786	1809	5263	1439	86	2658	92	149	7691	366	999	125	6953	831	697
			5	2550	1388	1930	4749	1403	1435	1570	7450	1797	1373	464	197	7462	483	2500	1658	89	4307	5174	561	3505	1741	434	25	4158	495	886	229	1042	88	1609	124	158	287	118	25	209	25	171	527	111	53	25	72
		5	1	25	2928	397	25	456	1027	229
			2	3273	2345	2339	1977	2181	1506	884	367	1126	2044	964	122	77	3683	254	231	4731	3986	25	487	91	512	38	3456	2157	76	327	228	5120	3030	417	275	1000	1466	732	51	1756	3099	990	8018	2834	429	224	2587	1550	2085
			3	3432	8489	6584	1389	10968	4782	880	451	263	789	306	120	38	119	93	2069	46	6701	2679	1296	25	2220	397	1883	947	89	1118	47	2862	238	9614	370	8012	85	1127	1026	2433	47	8126	639	3789	4260	150	981	56	252
			4	3206	8453	821	3283	966	4206	169	7109	3558	2031	6219	608	223	5368	249	11463	128	4815	1310	298	7290	4304	1436	5028	4707	80	1240	3424	671	3702	3246	494	412	86	563	867	2341	1140	1315	682	448	38
			5	1559	2218	2194	2792	672	1840	1849	25	7412	1970	1080	1398	1009	230	6406	3331	2455	38	9217	1053	2662	25	38	376	1609	1389	8161	1610	3340	5088	350	3552	38	139	4430	1074	3673	5920	2744	1562	507	1592	417	3580	115	348
		6	1	6297	1751	195	613	1223	48	2164	201	201	809	68	302	1144	1245	963	2766	340	1371	692	1771	183	1713	57	25	155	2731	2003	1750	796	2938	74	60	1832	1717	1728	339	353	74	2452	263	2410	622	64	1334	452	1213
			2	443	912	401	2558	50	87	234	38	14847	38	2493	351	1119	575	396	866	3600	4107	1663	25	1313	6281	804	3383	25	1213	558	4696	1132	3576	4980	1597	512	390	5188	48	4567	1046
			3	6018	68	2355	204	98	25	1000	375	81	932	933	1394	621	25	481	1657	2324	166	6879	275	289	794	334	435	4720	565	2424	5402	68	92	3717	87	1798	156	735	4877	1261	148	1131	175	282	25
		7	1	861	277	25	162	227	1311	585	3416	1003	81	1037	2671	152	139	3829	486	2074	3946	1714	5329	1456	540	2609	272	116	592	144	824	68	38	38
			2	38	1955	3963	102	68	1006	453	1105	3675	191	82	314	1693	50	200	3122	1343	293	38	75
			3	8017	703	412	1115	144	68	2140	8726	25	1501	1890	241	8824	4876	2000	243	434	1234	545	2011	657	4788	1698	2943	687	225	1880	955	2355	2803	379	1595	2252	655	25	184	1378	935	141	25
		8	1	25	320	354	1083	644	577	1048	230	125	1613	1372	73	180	123	6616	2325	150	664	204	8584	3247	7427	75	157	743	25	404	8571	73	2461	63	4342	2751	150	25	1391	25	28	2198	414	1919	244	25	338	745	1071
			2	4360	1024	941	609	175	130	2184	6784	56	2608	151	25	13731	1175	997	543	679	167	1479	371	6029	51	3115	5783	3353	2712	449	5623	4762	657	293	214	480	1032	4664	1672	975	4946	482	469	34	1447	975	1389	310	649
			3	2908	45	127	264	3281	7981	698	77	566	266	5139	1992	753	376	1262	139	815	395	2210	211	6210	4042	812	2812	38	143	5735	271	7422	454	6905	837	5013	504	6886	605	2610	251	301	1360	2061	506	645	1187	25	38
	Early Stage LPS-Treated FAD Pos (i.e. LPS 5xFAD+)	2	1	1776	3014	96	25	2155	758	2759	634	532	2049	7767	126	867	965	3447	1430	161	2168	2284	766	953	150	15032	5070	1301	3631	447	960	870	274
			2	2039	737	3133	12040	15989	1285	315	1383	1018	501	38	8636	13170	127	916	17450	8564	3349	1158	14919	2479	2443	37	2637	15460	4229	9672	645	27424	256	38	116	7688	8808	1869	863	5107	489	12212	4347	4048	25	2129	8560	4690	866
			3	6174	7255	790	8426	1092	1362	966	185	106	350	4789	149	1404	322	72	1724	4841	1650	1759	3627	920	4165	146	3613	381	38	1226	25	4105	5095	25	515	8801	4524	4437	47	1502	25	84	547	445	3203	25	1445	841	7380
			4	3982	4546	1857	5249	5118	996	623	3366	3264	159	1109	25	38	615	89	1207	224	1248	4400	1540	6045	388	56	524	2537	413	335	3552	6392	534	244	87	8339	269	1738	776	610	2602	2202	216	79	46	152	4043	38	2996
			5	5368	1105	137	819	1060	1608	2376	5100	1206	3999	483	2080	2357	2880	432	4777	725	4278	549	149	4279	153	925	131	1058	1057	2176	230	18370	988	10557	2187	4331	3245	782	2835	405	375	605	67	841	56	2307	1509	6215	4472
		3	1	1887	1507	700	1550	2549	2116	6730	3607	1711	1868	3788	1724	13242	65	860	2189	92	9043	2702	7459	4087	1077	6492	219	74	292	763	7096	162	10397	9770	2538	176	55	2187	2740	7047	213	316	25	465	857	5775	138	2602	195
			2	4418	3967	424	395	7019	3005	38	5856	25	348	116	6440	3605	422	800	640	6738	374	3828	74	1810	25	5298	7861	6357	77	1987	331	1998	500	313	228	62	86
			3	5817	1509	3948	192	233	1318	128	3334	6278	257	1755	448	481	83	845	10044	328	116	3796	1049	743	47	1498	61	43	623	77	6289	501	265	1191	147	38	25	2998	5980	3508	13549	8174	1892	25	254	56	25	3597	264
			4	535	399	12224	98	2188	552	124	24	3966	3527	25	7274	1170	3009	3070	2239	14010	2620	2033	145	1216	418	320	25	696	1727	3225	1931	77	25	234	896	3090	537	125	25	275	4193	332	1468	406	110	174	222	812	755
			5	5733	8496	8228	1056	9463	782	901	11931	13527	2127	79	2911	482	117	1502	217	125	10285	3302	6620	1232	25	964	1726	3939	25	3757	535	233	3113	25	7589	350	5551	382	559	1269	3932	452	5342	2564	122	25	2667	65	4790
		4	1	8985	14902	6158	2824	1227	339	2755	4407	185	2176	16036	46	5819	25	38	763	439	2146	6116	354	65	269	2446	953	5696	270	257	1398	683	317	5287	3909	1049	120	2820	445	8949	326	401	1412	172	601	207	575	3856	25
			2	8847	7650	2178	2719	8093	488	25	12688	44	10046	154	1825	2129	271	5035	46	2909	3540	263	1648	83	408	251	10107	1348	3320	322	842	302	1060	5766	807	1275	3012	635	414	466	51	460	940	259	145	25
			3	6663	4964	851	5668	202	1946	1370	3973	2670	511	38	68	1144	7619	3889	2909	204	32	59	357	2979	7457	167	10609	1349	2466	3415	1776	7849	12530	466	5601	237	4742	10401	1496	952	6752	3746	856	6618	2103	675	1103	792	696
			4	6667	405	194	1368	1460	5637	844	2182	3124	1014	813	868	3359	6291	5007	8624	894	954	25	264	4362	87	2166	2600	849	2390	4147	4156	1587	64	15310	930	3783	6494	1621	4575	3662	888	1355	4892	2187	189	4785	153	4686	6791
			5	5127	4075	2395	7148	19940	895	3524	3118	681	3671	568	18005	959	650	47	2144	25	25	71	631	3561	1410	7766	229	9076	112	94	543	1815	2413	57	3489	2289	38	6276	10902	9860	3509	1383	3975	4692	8339	1340	3285	25	525
		5	1	8568	5433	4165	2891	2662	3539	1206	5249	2141	504	4078	3349	259	638	2046	334	74	758	70	557	997	901	56	718	144	1072	7920	19	2793	146	887	398	277	6530	116	89	2582	6060	8022	1278	873	113	1038	1448	7965	1205
			2	14017	7499	1623	6043	6136	1708	3780	1055	514	65	9962	303	3798	5100	65	25	1157	575	25	642	1109	3078	402	10195	25	5656	586	6734	689	4274	2038	868	6478	1570	2425	7506	782	191	647	364	381
			3	7305	3435	14292	9660	5541	5667	9741	4348	2389	4989	13510	1622	9114	2284	3660	12477	1041	1199	168	3640	1755	829	324	1120	19555	110	288	1939	127	25	107	1009	847	25	317	448	5938	38	10437	25	1521	266	47	38	12036	5837
			4	3792	6441	1205	468	2203	2586	392	9282	630	4284	447	4499	25	4904	1847	1874	238	912	1279	727	6288	5887	62	64	4275	844	2712	1908	3621	2378	25	553	1100	4306	5876	4774	1375	738	2056	74	1606	1273	183	3019	557	196
			5	1578	2483	1534	8388	1583	7676	1233	25	280	2492	4915	1787	241	111	1335	1666	4224	38	1019	471	1572	661	216	56	5164	25	3906	747	3134	11088	68	2688	546	83	133	1758	2169	302	3514	134	434	321	148	170	1014	491
		6	1	11958	5187	4416	3554	74	3454	1731	47	10267	962	44	1718	38	25	224	12498	782	130	2126	437	3704	47	38	3168	46	86	480	3348	2781	1703	500	2766	7058	38	1231	2238	1926	25	4051	3797	302	863	4026	279	4880	536
			2	5233	1443	2301	1743	1766	1661	264	2868	964	72	2177	3430	5069	145	193	1530	3761	1918	608	4301	517	5320	365	579	63	864	2113	6669	98	25	4085	178	5532	47	153	2607	327	759	112	1494	184	880	38	2943	75	99
			3	4838	1700	844	224	359	150	3167	559	571	1416	925	99	3347	116	102	5257	56	38	4227	427	1694	3356	1296	646	7315	127	3371	3068	119	198	283	9208	3711	600	2142	1810	5334	185	64	1309	57	319	972	6231	5071	260
			4	294	2286	1926	47	6688	481	529	1959	1119	6493	766	222	98	4683	57	2815	157	905	25	25	3502	47	37	1004	114	1366	1200	47	239	2212	947	1464	7229	1789	1641	880	184	282	4908	6531	1875	302	2882	1153	276	493
			5	5221	1142	454	469	25	178	654	746	204	2383	2521	6578	5052	637	486	8653	128	574	158	3372	622	122	6795	1255	781	991	1598	304	2380	1413	25	9670	2212	864	991	106	97	25	399	25	1557	2257	68	493	3679	649
		7	1	5286	2282	5292	1101	152	47	92	8392	351	4058	1983	3983	1956	1308	170	211	3767	278	1137	4728	5245	1069	1334	1200	2522	2325	712	5328	575	1916	607	646	122	4718	38	342	4161	25	692	1153	80	2959	452	254	38	442
			2	566	1595	295	25	94	124	56	1325	4773	1784	25	980	3668	325	488	131	4518	1421	430	265	4485	650	94	193	1765	356	5740	92	2400	67	430	2405	1894	733	2454	182	566	203	1823	504	68	582	742	1098	257	125
			3	1142	284	942	958	629	309	50	70	922	1326	564	534	635	119	487	341	154	590	586	335	140	1099	1065	1561	127	25	419	461	308	2047	131	1869	114	503	517	305	25	2242	695	867	213	1362	587	870	859	542
			4	2174	5515	524	25	1187	180	719	25	145	402	180	5295	647	2311	170	3819	407	56	1071	258	2926	2258	125	150	583	1126	327	2068	25	83	349	1531	59	3084	46	5115	1151	648	994	1146	125	3509	38	153	1199	1446
			5	7188	5936	2299	5728	1337	1893	14149	120	1883	4942	654	1048	528	4686	1281	288	1079	95	1023	4672	8044	288	904	55	129	181	381	169	98	566	604	586	81	38	603	25	750	150	25	402	1091	50	678	510	2572	8105
		8	1	3112	649	529	1062	309	1603	440	255	110	2213	1062	186	1918	3386	1266	383	2806	140	25	104	1705	25	2426	38	116	847	2881	125	1001	357	845	372	114	51	3361	1176	25	7128	25	440	8442	363	3432	5665	7867	2075
			2	727	574	4429	514	2621	200	2596	2392	5228	10394	223	487	441	6132	25	1208	6548	6437	1080	5034	2071	168	520	988	3233	3729	135	167	449	1201	323	2001	4441	6692	2592	1748	1306	242	136	4034	795	1732	4498	9075	5486	1705
			3	13171	3586	913	4335	4845	9622	3873	208	3466	114	435	80	6585	25	28	6564	709	7070	1897	2065	2330	1728	1558	383	4697	896	4594	2659	38	5438	1417	1647	48	2261	104	99	318	50	84	4757	5118	5920	137	1151	651	5967
		9	1	1355	410	80	434	252	75	497	2905	38	1178	869	50	6231	25	113	2655	6171	418	2679	601	4951	5397	240	3788	2168	3595	25	147	181	4073	2126	4132	6762	68	476	924	216	3132	47	676	1358	133	812	1232	248	1021
			2	21672	253	661	254	56	5307	476	656	260	229	3487	46	331	4025	1970	3385	25	12741	1034	607	5100	2370	1876	46	404	2386	4581	5370	7323	281	5430	74	25	335	513	552	743	3990	902	651	470	1347	91	3351	4865	1160
			3	1358	2710	1574	500	1212	2778	2057	203	2415	9140	123	279	3632	2372	1656	2027	1240	2860	19	3252	1317	1741	2526	1118	212	4661	62	2638	1818	851	290	193	224	149	143
		10	1	2498	212	1937	4298	1999	721	94	1682	3358	1954	765	3036	303	3282	116	63	25	5231	3075	753	3198	14654	1302	1206	3989	77	6039	5241	122	4332	100	165	190	1247	1639	215	2285	118	260	701	2574	244	294	99	170	120
			2	3683	3257	1021	177	1005	1395	7435	299	1035	60	6037	1520	25	3076	95	5335	6304	559	1712	2711	2435	3751	747	3187	89	448	193	1029	1823	1605	2529	3399	436	558	3355	126	818	69	1128	86	1666	25	183	165	1303	989
			3	902	38	272	1166	5095	25	3129	328	60	161	673	4535	56	71	3183	4133	846	2121	318	3338	1492	883	38	4257	4214	4330	287	1201	574	2239	1172	110	1417	83	1876	203	762	618	56
	Late Stage Untreated FAD Pos (i.e. 5xFAD+)	1	1	12214	4591	4065	6217	8922	3121	5928	2641	2118	1807	22962	347	249	5930	4421	632	56	215	4756	3479	8162	141	8103	2317	507	3364	2567	5602	65	3858	5416	10150	61	1634	961	19	6826	10613	159	3276	531	9359	844	762	9877	1324
			2	5334	13958	3625	4586	6626	8508	4578	8309	6693	1721	1007	5785	668	3148	6375	3391	1803	205	1382	100	5694	799	79	1611	4121	222	1034	235	25	1378	662	3034	2508	1895	9574	457	6560	259	4106	180	4801	5267	1767	3901	1171	47
			3	2882	2028	7332	2141	1197	3219	7914	944	260	2080	831	166	56	7651	3226	211	131	1066	38	1863	7463	3194	833	5987	311	14358	2358	16884	5358	5191	2015	1774	8045	4364	463	5515	4114	9843	514	355	9898	129	1138	184	327	246
			4	4312	1957	6662	2606	4780	1439	1153	2807	5556	2639	5443	5568	20105	416	47	2369	352	4128	4579	272	10389	4135	1917	222	5285	118	72	25	547	38	38	86	137	3544	14140	311	46	65	25	7603	1289	25	4332	500	664	12758
			5	392	1573	3999	1945	1810	726	7232	4383	14727	396	6864	5600	4635	7092	55	2149	10755	131	5817	377	2798	2745	1321	121	5898	4415	2205	5089	3956	38	2645	317	673	10026	1338	8926	128	38	7824	2088	9635	816	51	267	747	165
		2	1	1755	1225	216	3723	616	47	895	1895	38	920	1004	1809	2158	1807	90	763	321	49	257	1156	495	5614	198	8440	5806	6193	531	38	1507	1618	2876	469	2755	25	1554	3495	568	941	1182	939	125	348	25	80	25
			2	4431	4872	2419	5182	1011	767	5910	3548	2585	2445	4773	4338	1055	5238	478	2249	3894	3903	5001	1534	304	3773	9048	339	47	378	1844	82	25	102	251	25	2287	5121	244	1591	3398	530	4854	1679	295	25	3081	3795	519	165
			3	5475	2591	1045	28	837	4470	993	3144	1631	572	631	372	44	458	5485	12753	6212	3991	3293	38	3968	116	296	2370	176	4286	631	4161	885	2057	105	343	771	736	25	2246	772	196	80	135
			4	8052	2545	566	2925	3720	194	3115	3991	8985	433	217	816	1255	196	38	46	101	9950	614	38	117	5480	486	1134	25	7196	797	1651	1901	602	974	6861	146	9457	9268	398	6683	1302	100	499	289	25	6470	9112	2819	746
			5	6707	4619	882	92	2711	77	2168	2030	8035	304	1601	2034	325	2871	2816	220	532	1769	6445	6586	958	8384	1362	1798	1349	46	69	234	7968	1023	3189	110	434
		3	1	12189	2184	2672	5128	2173	356	3316	407	4502	1889	25	1888	1118	56	652	125	149	71	238	25	147	1350	5341	1406	207	51	7120	5021	51	159	5209	40	64	2018	1204	562	10890	11306	7457	151	89	402	12536	3298	395	1129
			2	4293	3623	6476	459	25	892	1448	1681	634	247	223	38	74	395	2953	164	4021	1633	2984	1295	1159	4709	1095	5196	6853	3043	461	9656	724	3565	276	13946	2363	1757	3632	1897	689	267	94	3084	610	811	2849	316	3721	173
			3	4194	3914	5070	421	6540	3708	1196	252	336	520	375	3679	511	9379	2784	752	4375	7966	88	154	1975	5012	1346	1589	2035	809	6755	2630	917	8839	5426	314	8593	5369	1647	63	4276	1122	2161	688	3492	8166	4144	4779	7806	1143
			4	7169	6797	1688	4296	1261	5869	3134	309	1814	47	1036	3343	119	5990	2851	974	8400	453	161	1161	8020	539	347	1115	162	619	390	1088	532	151	11150	4414	3635	3291	7861	335	4315	152	11993	834	3361	2287	4315	1138	2426	189
			5	12922	3482	10076	16828	10216	2510	1872	1287	71	8780	2109	470	38	49	7107	885	56	4058	2167	38	569	12025	7425	761	681	6454	1157	71	3964	267	1356	11751	4428	62	1181	3869	10167	256	929	6059	2229	1177	65	176	5409	2929
		4	1	4553	4393	4824	1400	1487	16268	652	1810	7959	924	71	62	11706	758	4322	2621	1238	928	4788	1080	369	1541	164	9605	9084	6591	242	4146	3281	2403	209	5389	2256	5313	80	3282	150	3988	239	68	1390	4225	828	15457	119	3340
			2	1636	2294	1961	1405	1455	3689	885	731	11872	5423	1235	8332	160	5703	1676	2742	3338	1328	6288	11840	254	484	545	50	2698	3665	558	7444	621	392	6352	1259	65	6122	47	2853	14135	1951	870	426	135	999	438	803	3976	9522
			3	10655	13656	2392	12553	4976	7324	615	1534	4445	619	2938	1971	69	8790	25	278	25	170	38	1788	836	1894	8023	4793	102	1759	1966	19	5891	5531	5638	5179	1487	3401	6362	5416	381	2276	225	2506	210	117	2402	8659	107	2527
			4	2067	4425	828	2037	2822	168	89	899	25	761	2963	3525	124	2577	5786	876	605	1464	135	1765	437	151	2238	2812	1254	1301	493	2156	2059	1125	971	1708
			5	7821	5178	2096	2328	2338	1155	1376	284	71	584	704	2901	147	1373	378	819	2171	145	68	534	585	2425	267	4442	2574	5532	1584	47	2588	2752	4436	1798	7238	1098	2725	7016	5933	2175	2596	891	525	255	5657	311	4269	11763
		5	1	1284	781	3467	223	3753	1170	678	1107	70	6669	1081	1838	2733	125	183	328	778	113	124	2435	582	1931	2417	1510	1983	38	56	1166	4540	127	3754	2430	3229	7975	413	599	375	1399	1047	3134	25	1241	1148	7305	2105	4227
			2	1545	3995	599	921	884	1296	948	316	1315	2203	1167	1280	746	1186	2034	338	2149	53	819	2463	38	1459	2690	4041	1984	52	632	93	125	3153	185	284	282	1529	415	1683	68	363	3943	1113	3034	1193	613	2067	1321	51
			3	609	799	5873	712	500	4181	594	117	249	853	1489	1327	995	1217	86	7120	124	362	4488	559	848	3786	1241	1006	218	25	479	578	372	3197	25	1067	6185	747	1602	216	654	82	4830	3474	631	7733	4650	240	14980	961
		6	1	403	808	2679	132	1205	790	1899	125	143	3322	1277	1764	1069	5361	4075	407	69	938	783	1174	1034	264	1183	149	101	4830	4086	131	705	2786	814	2900	3802	50	803	107	56	1889	566	449	6737	1268	1774	1886	2493	4217
			2	6123	6180	7504	1589	936	790	1116	213	133	38	60	1525	3866	210	69	38	80	980	1076	147	1529	1019	1103	1710	4779	1664	119	685	10254	1021	1687	9977	4243	1011	4472	1128	3169	1991	3864	1578	209	1071	1775	3259	2728	1046
			3	5190	4830	4509	11370	2048	11783	2875	7576	131	62	3827	977	2864	3476	7048	25	817	7920	9497	2484	6346	83	984	5427	6513	15275	8486	5091	3156	7095	202	481	684	654	6057	1113	7832	193	2301	129	142	1590	505	30228	9125	301
		7	1	3425	8656	1385	2953	9283	3781	3943	3711	4323	1834	1087	9335	1608	201	4103	14369	2432	7020	8274	335	10784	3219	1869	603	3606	25	2798	936	5806	375	5799	3913	2030	768	2642	949	415	240	25
			2	2325	3029	3652	5662	5410	179	3951	228	131	3966	25	2670	337	1177	3339	5609	1100	1233	624	344	729	152	1403	6115	6791	710	2506	548	7320	1615	3476	5636	2275	1334	661	175	1139	174	1300	71	25
			3	967	301	190	936	452	25	82	323	6845	296	3053	3080	1814	1648	1164	643	219	1580	2793	3156	643	140	86	2426	6928	25	1032	3215	308	4627	2859	1578	149	1274	861	4609	2889	3505	5114	2870	68	25	4416	2499	2695	9602
		8	1	2526	1575	6813	4560	184	1993	2908	3091	858	496	841	1621	3111	70	152	5232	1145	433	1231	8581	816	9308	25	3156	4862	3207	4232	121	410	1290	362	2744	1833	5459	1163	106	3570	1290	28	486	10849	2556	954	5889	4328	192
			2	6387	15190	1639	635	3794	2479	6166	5135	1041	74	895	1132	7825	6101	5647	51	105	71	1448	1435	2715	6075	1071	1819	5779	1804	155	9907	13621	1862	867	1956	7923	25	173	4914	410	6174	1317	1029	2454	2156	1643	5859	9908	5135
			3	10232	2997	2239	2855	5475	357	590	1146	13320	550	437	154	4799	2577	2682	1057	2455	290	1543	10913	757	442	4288	6494	15025	1532	3225	587	28752	383	171	196	11151	95	15844	38	215	5303	4467	11160	94	101	766	12632	4903	1414
		9	1	3914	1998	6677	5103	5316	5648	261	8790	145	3412	1019	1188	141	218	3719	86	218	548	157	356	3100	1899	1549	38	8948	385	2900	2991	3271	300	6159	8803	2784	7612	43	3827	6117	422	904	821	501	2702	71	25	25
			2	647	4230	1587	1703	401	683	60	71	3251	4480	679	340	2620	3166	4581	1405	2238	2104	482	4120	1100
			3	3013	542	124	2341	162	110	606	252	5701	1868	235	5085	6178	436	2671	114	1566	3122	838	955	8339	2310	2708	5113	916	25	1152	143	939	3657	5896	97	25	4538	68	7963	3237	1189	8591	51	188	2579	4687	1724	14853	2910
		10	1	2469	6281	459	5282	298	1648	2415	343	3646	66	4651	38	100	25	73	2698	604	3643	914	146	549	4548	5580	9422	332	1366	2895	13226	1451	2160	772	146	2271	3115	25	9415	1301	1166	3845	1051	170	297	51	5031	4860	3442
			2	14356	13279	652	1136	122	5109	6726	1891	4853	417	2586	38	245	22311	912	388	1776	12509	716	557	1755	7966	490	8552	1510	1115	181	76	4192	6347	1592	2153	1642	2967	8748	3078	215	3157	3256	1072	3793	11038	4970	111	7557	1259
			3	4775	1261	1435	2208	4989	2083	5984	2680	142	8510	2763	25	2700	2279	513	5827	19	1864	2526	1131	5450	318	2103	217	400	84	176	91	1852	6933	3925	2458	38	1945	2309	3507	332	1499	1384	1022	585	711	549	6579	2422	147
		11	1	241	5361	859	1216	1588	296	214	614	443	670	5164	7658	780	86	8824	28	580	1205	2998	1619	631	4418	1927	1806	144	2162	1126	325	85	1494	3277	557	2995	1226	5099	1304	295	803	3895	1287	3104	300	184	875	745	913
			2	4570	5596	312	6957	514	1389	7112	47	817	7490	38	362	174	249	2855	222	9035	165	219	3372	700	1431	367	220	7209	1299	571	2244	6739	11131	16174	10665	748	47	6190	4005	4104	9409	5443	6238	774	68	1184	669	6635	8106
			3	257	514	457	4040	25	241	4661	25	81	69	758	4846	7280	2606	282	106	436	5500	25	886	1759	439	6801	853	38	62	708	9099	1980	25	312	3716	1055	820	3646	498	5743	6000	3377	984	1032	56	47	132	1862	19
	Late Stage Antibiotics-Treated FAD Pos (i.e.ABX 5xFAD+)	1	1	4524	967	2705	1337	455	1002	2765	3681	2959	2958	1447	1375	131	38	837	3264	2506	170	38	245	7497	60	462	420	4782	4122	2011	994	185	2654	481	90	3756	3235	2653	2128	1349	25	5775	1595	243	240	193	3568	62	489
			2	1511	9210	1401	1793	1874	4930	518	993	762	474	62	2720	2333	56	2023	4665	3601	730	279	25	5322	3642	487	1505	1308	310	8861	25	1199	215	195	567	2423	1503	768	240	365	419	2667	3794	1781	4085	326	1071	1456	4277
			3	2637	10098	663	1974	3084	3185	2133	182	659	1340	7069	641	3024	3428	7290	458	2511	2064	564	295	2166	122	1180	1334	442	1720	3597	2293	344	242	25	173	1381	3082	560	809	98	136	824	3618	4157	534	1786	356	772	2621
		2	1	5211	5666	3385	713	1064	1042	51	498	7464	1986	1119	3673	3033	68	1467	4559	1565	2846	6035	494	342	1759	5030	247	4455	1662	1844	1855	155	141
			2	690	1396	5859	12694	1389	737	702	647	1255	2927	690	7766	3922	13698	569	721	1743	38	2367	1682	13264	7030	56	7451	1895	820	2444
			3	1534	5383	236	5850	2477	87	147	38	1735	60	858	9389	25	38	2874	2944	472	534	466	7478	602	3168	774	328	6059	5227	3806	2131	1837	790	179
		3	1	1245	222	1180	74	2789	1157	130	1625	3395	38	583	1699	1230	7460	2536	1822	309	1314	2359	303	38
			2	5980	56	2907	924	1510	992	2903	141	3097	242	3408	881	2819	1153	4223	2407	1671	2880	1118	685	77
			3	2064	3518	1022	2765	2896	2325	178	1058	2535	299	1639	130	2946	51	536	6139	305	915	3365	1784	38	591	910	2145	996	106	2687	103	56	278	236	38	38	757	1058	82	25	521	108	108
		4	1	1815	14064	7581	3854	5546	116	2551	6582	3956	896	208	1023	609	795	3004	8049	4075	395	3209	25	2404	877	5581	1038	345	2394	379	1164	306	7859	409	7693	1787	1136	361	3126	779	5804	3603	68	7376	11006	2824	304	12462	2202
			2	2870	2527	6347	1040	244	554	10174	2318	53	1123	25	2932	1099	1434	206	1218	3130	441	2273	6063	7889	1365	1704	916	118	173	1847	1127	1855	1196	7957	5141	1769	225	5889	8075	2785	286	6080	408	5978	790	80	297	1014	167
			3	296	976	621	2476	192	1109	43	199	2337	4292	223	198	1016	930	1154	2226	7902	47	588	1039	259	467	2021	105	2622	730	2184	319	1315	325	773	240	1163	2867	2278	1620	2040	9041	1135	229	467	3297	233	1330	227	1128
		5	1	7891	1301	2761	2460	3367	7717	1124	877	14007	359	730	2735	1169	263	142	2891	109	964	2098	2735	6823	188	3052	7290	164	86	496	1049	13236	2706	194	1512	3429	1529	561	464	1150	238	964	2122	1975	4458	375	2332	4924	3020
			2	6431	1879	2637	1071	6225	835	1585	253	4777	1131	1330	7454	233	3121	2397	4270	2347	2926	1929	185	4099	8366	1660	5021	6165	132	546	1694	1892	5398	2077	396	7214	2778	247	4405	1609	3768	378	6525	2316	1813	8877	1370	47	1681
			3	7245	1150	3959	4500	1360	138	5655	1690	378	643	125	4543	3244	38	77	325	4674	327	790	321	6099	4766	1455	1293	2974	923	5196	65	5415	215	1520	1994	6507	2556	509	539	11723	202	364	89	2052	3504	1153	1382	2094	1177
		6	1	4484	2517	2846	343	2018	2003	1699	5085	4281	8057	1155	2066	301	692	1597	12222	4691	4928	4586	3368	4152	2159	577	6971	7751	8843	11809	446	451	1670	15315	70	885	1432	6448	1961	62	71	240	3814	302	5224	2586	2114	208	4723
			2	1958	10331	13002	3944	586	4651	3565	1522	5664	2155	3319	1557	17050	6554	5003	2921	6576	10986	1707	495	166	2751	614	82	21513	605	121	11975	157	98	1707	15481	50	1197	217	3887	1067	7424	998	1348	211	720	2636	4031	56	13620
			3	5171	8763	2735	2888	6901	4796	1506	905	3977	83	467	1520	8665	1383	5422	779	43	25	93	1288	5535	6849	387	98	1726	1642	4535	6477	367	7377	3282	3100	1549	2313	5577	397	9496	10053	9342	1296	3085	1433	5974	2776	2233	75
			4	11246	7400	8205	2988	7094	10520	3722	2387	1122	193	291	1498	1257	1773	448	709	181	136	1717	4985	1321	89	80	255	184	1208	697	47	1327	25	51	639	631	68	25	3614	94	56	46	2390	764	38	3399	218	74	584
			5	3733	2938	2823	3051	101	38	886	47	11053	1510	7233	1670	1833	6365	6374	3739	547	1449	8965	4425	1706	5978	4983	5520	15360	79	4311	6387	9423	6417	927	4787	3774	7024	2043	1087	7194	748	1055	12270	166	3390	1554	592	25	498
		7	1	3658	3800	3495	1256	789	12204	818	908	1512	10111	1669	4334	214	3909	205	2828	80	8651	4684	104	155	3347	2153	6050	777	532	2240	240	2764	3548	3468	1463	38	7056	1910	5152	15033	3403	562	5038	691	1010	10740	3723	1069	5836
			2	3474	1505	1903	6243	3557	3887	6060	3359	3542	162	337	4883	1383	1805	280	6761	3267	1802	1703	5537	5360	4744	419	5282	10027	3617	4082	47	2850	3596	4628	1942	6142	4367	570	1182	103	1428	5676	134	6132	1034	56	2825	885	1336
			3	1281	1479	9073	1907	2216	3899	491	3288	128	2328	3762	1136	1686	1546	1803	103	107	1151	4743	349	947	6027	360	9946	4732	5890	1017	326	595	1141	12038	374	6203	4405	1974	1938	11495	15448	2459	6490	662	611	499	971	152	1846
			4	5877	10239	1385	993	562	5502	3759	25	3097	565	47	56	43	790	2265	4060	1015	1698	6906	320	99	429	360	226	5172	1450	5339	555	38	2111	6348	11395	4829	2016	15918	4105	1230	12676	3021	6452	5763	1749	7171	277	1917	3312
			5	2415	6269	2934	10457	3853	1464	678	16334	130	804	475	74	77	2292	710	7246	813	4701	759	3199	1389	38	4340	844	4692	983	25	4778	1700	8183	888	133	6363	168	233	171	772	1461	1057	3819	20470	8169	80	15581	5678	4686
		8	1	2458	1286	113	1709	2246	388	817	5862	2134	328	324	198	664	2366	333	198	1874	391	355	505	1449	2173	732	78	1980	2526	259	617	476	3254	7473	2287	5630	892	472	4969	4506	2211	7327	10792	1684	5462	118	65	621	1801
			2	14581	4738	10481	4176	402	85	580	8158	50	541	1399	1394	5175	6645	1893	13190	299	640	319	3320	174	4337	1349	165	3250	8864	686	905	2091	3206	212	2866	4821	413	823	469	6684	1148	1319	4952	4021	6182	48	4551	9055	848
			3	4767	5285	108	8451	479	4900	3974	137	81	25	100	5502	173	1259	676	3432	4311	142	2126	4754	1589	1363	3403	897	382	1025	624	9388	712	2619	5075	514	650	617	948	2191	164	1004	492	933	1713	599	7415	515	2041	2898
			4	8899	9609	1235	8870	9969	1337	176	1440	4090	1645	486	861	656	548	462	25	4225	868	2252	8834	47	824	664	2192	4057	34	2393	2565	6639	6177	63	3813	6424	317	141	3198	8446	7497	13294	429	420	636	2188	1960	5951	43
			5	2156	7293	1889	1225	6172	77	1213	558	9074	2319	131	2466	86	226	56	50	113	3088	2303	827	499	25	2150	4055	3130	4516	739	197	2033	125	1031	570	3398	4033	222	38	1914	38	1489	329	253	2760	1143	11335	3794	56
	Late Stage LPS-Treated FAD Pos (i.e.LPS 5xFAD+)	1	1	1660	8335	527	225	736	5559	580	3940	1352	903	2332	2146	3255	398	716	3538	356	11728	10868	294	290	13310	6619	232	46	274	86	3915	454	2398	549	4719	4563	4475	3547	80	864	195	6430	522	1408	1208	2300	361	531	1152
			2	3203	335	17161	9546	2526	6781	445	10701	25	2146	1549	332	3484	6121	11697	5059	4228	492	190	1473	243	1902	6770	2015	6652	143	59	26596	163	2073	119	2538	7194	11421	792	12701	11325	6540	903	4130	642	25	141	206	3427	982
			3	5991	3866	1171	991	1986	1024	3267	4576	110	726	825	284	136	2938	25	1877	1097	348	6791	1705	577	2856	5728	629	1248	4407	6823	731	355	475	2140	698	1518	3673	935	46	1940	339	1294	68	1033	9274	633	386	508	226
			4	3415	1311	759	469	690	938	5335	561	861	59	3368	217	181	25	8342	47	2536	19371	110	853	7617	6175	5301	204	57	5718	18476	1315	12265	1140	545	89	9178	3450	7607	1971	15267	12358	5391	6037	7646	1429	608	8566	10613	6138
			5	2593	3712	6551	1630	21044	369	346	3716	3946	224	790	1007	1460	4065	248	1740	3097	7892	5355	4202	1665	1141	1020	336	3903	793	784	587	10375	70	1122	558	1874	68	4560	1071	2111	3493	1779	15179	7517	2219	347	1566	2969	56
		2	1	1742	510	4533	5274	51	826	1683	344	627	1298	1331	7927	392	1385	323	74	2017	1116	5706	10089	1577	47	2798	9676	1116	1062	7161	12275	1039	7310	3034	5606	19523	2939	741	12005	7517	2055	9589	7362	11359	14263	360	1953	692	25
			2	1918	4079	2185	11298	2475	1818	2016	204	119	125	6926	3956	40	4375	1257	8235	4542	38	1283	1681	3110	379	113	348	1076	10821	3216	11612	179	5694	565	126	485	1776	57	14103	14286	25	2708	775	4537	548	1064	1824	3801	10795
			3	3467	5718	2629	2636	2928	1310	1150	361	1172	85	397	5007	2548	25	105	10541	3513	365	1024	2379	4761	8571	5078	4070	252	1332	884	1058	6941	2345	323	154	2246	307	8956	21606	5976	4246	2337	8316	38	903	184	587	2308	7492
			4	5802	3522	555	95	101	4846	1004	490	3623	494	835	1176	1579	108	50	74	58	25	44	4300	286	784	2816	2476	1723	1019	4618	612	574	855	25	524	2091	165	1500	6121	17761	1979	2203	50	519	3877	1555	109	118	7167
			5	3467	5718	2629	2636	2928	1310	1150	361	1172	85	397	5007	2548	25	105	10541	3513	365	1024	2379	4761	8571	5078	4070	252	1332	884	1058	6941	2345	323	154	2246	307	8956	21606	5976	4246	2337	8316	38	903	184	587	2308	7492
		3	1	4284	3815	8132	4933	3733	2875	3482	766	1881	267	2985	3888	348	936	1677	419	3707	1177	2078	2529	189	11720	7053	2318	5384	2176	25	2390	2077	747	10727	1435	919	2053	7349	4301	785	979	550	5248	1316	1156	3467	37	3619	456
			2	3569	3596	5830	8164	865	3509	453	1296	660	1724	734	4313	4038	252	38	80	109	38	2389	199	1271	11375	1736	3476	3781	954	2203	7403	1390	596	103	202	4262	1574	1035	1754	4687	176	25	6169	2579	5147	2762	14654	2013	2337
			3	4518	2393	1072	1403	145	3423	2323	4721	5833	371	5381	615	1743	974	17249	2110	1430	544	2163	2268	2751	352	3270	3544	8503	1269	6844	2684	4495	483	2008	108	3805	183	1439	2501	19	2345	28	970	1728	709	409	197
			4	4284	3815	8132	4933	3733	2875	3482	766	1881	267	2985	3888	348	936	1677	419	3707	1177	2078	2529	189	11720	7053	2318	5384	2176	25	2390	2077	747	10727	1435	919	2053	7349	4301	785	979	550	5248	1316	1156	3467	37	3619	456
			5	6865	2412	423	8700	5253	1012	120	128	1947	320	25	5631	3876	65	2141	8689	1066	3351	1158	1206	1998	3407	6018	3393	6405	950	3696	705	1013	295	783	576	211
		4	1	13028	4425	4349	6215	1796	2362	6511	80	2995	3338	1075	9047	1895	1991	16185	365	2991	5705	25	295	1502	4802	23070	3022	3718	47	104	11656	1009	7228	4001	3821	830	2353	2237	455	836	1388	443	6825	3685	491	513	3108	1770	4382
			2	6688	8524	6127	4663	24349	8606	1873	38	9554	220	524	74	977	762	745	12585	348	2812	5882	7498	1247	143	9591	476	7191	78	135	117	1029	392	3186	453	262	1194	298	379	546	10253	25	283	120	3473	2531	1587	5242	6785
			3	9000	2385	1140	979	111	1520	201	1790	729	2239	117	510	366	1636	9369	10978	1463	2381	425	1031	2095	6391	4820	5106	1433	1491	2473	863	133	2262	8384	6811	418	2131	497	3739	65	2584	1946	1010	634	2767	121	1523	62	71
			4	17093	7261	5951	14275	1839	4645	876	981	248	11735	2775	38	374	124	25	8046	524	1854	2597	686	14755	5950	1182	2722	25	1274	5184	3804	4442	3665	1187	1262	6224	356	2038	3034	77	708	274	3188	3364	4544	8116	1122	224	10496
			5	6798	1503	1202	237	5036	1458	993	1265	715	4569	70	1278	38	3310	742	132	7925	3649	1986	25	6224	592	14467	5789	3119	1267	493	318	2074	389	1755	120	3442	1300	2651	1069	187	1076	2481	356	2612	1952	325	1355	296	141
		5	1	6634	4034	1989	2417	8655	131	17760	19168	717	25	1281	3307	529	9736	3979	8810	86	2159	4346	3164	1246	231	6310	2162	1601	1175	1997	142	47	3021	2412	1007	5027	977	5291	1719	1287	78	961	7351	89	51	4488	4675	974	396
			2	4967	8004	597	38	557	5962	8081	7065	1989	1408	169	5061	6006	1715	824	9262	1059	4310	3761	2379	3737	2052	580	6010	5460	462	953	1679	11377	5495	9159	895	6072	817	4620	25	2134	2341	2292	903	47	5874	871	3134	2314	489
			3	5050	3030	4294	77	432	356	2332	1763	2283	155	4444	5095	2559	578	1328	2544	2273	48	1600	5734	8288	634	808	1700	38	2661	1065	849	5155	789	1445	3188	1829	3085	788	351	1043	436	3286	2132	2966	3053	3934	304	2060	1626
			4	3377	8844	1336	19872	5438	820	8447	477	542	50	25	466	356	2695	7357	79	3219	4159	8279	12360	1474	1189	9636	25	229	1800	1151	588	11258	855	115	212	16661	5426	19	1985	25	1293	3735	5439	2080	1575	1224	340	6500	68
			5	1071	17220	11035	5438	9576	1665	1855	3856	2655	10211	319	512	71	4326	827	9618	1934	259	7689	143	866	9694	1211	5930	2581	20783	339	4615	2932	8808	2536	746	750	4938	25	1201	309	88	99	156	8649	3265	2567	2083	7263	6623
		6	1	6047	2185	1824	2628	3385	2028	2944	219	1089	3488	2806	4577	2539	2017	5884	74	2318	1276	9207	1496	4952	5841	2054	343	926	19	5971	3596	816	805	1829	1501	3499	1966	604	3964	47	25	647	1589	696	125	988	551	1186	640
			2	6085	202	1940	197	714	496	1843	209	312	6359	834	3384	5649	251	8675	3200	2188	1252	1529	4682	2789	74	11284	226	1628	7622	51	719	8132	820	2258	1070	184	1267	4848	1535	1129	3386	25	142	1251	835	477	116
			3	9052	3049	970	1323	1893	737	4026	804	1978	298	758	6506	1937	3168	362	2002	389	6769	944	6217	2895	2089	10248	1183	1152	1351	495	4427	48	8958	4068	4609	5903	1210	119	11557	2044	3869	4084	2006	4302	103	673	912	67	4906
			4	13827	4742	11438	8646	7679	1695	7110	24977	977	1130	1869	4494	4252	235	128	130	6584	155	7568	38	53	1112	231	466	25	1269	56	25	457	1346	8589	5916	2393	1713	2442	25	10005	613	2965	11630	17156	4340	1871	467	2376	7919
			5	5698	17877	1701	4533	2825	15916	9190	360	5673	7011	686	46	5165	1857	4734	2097	6523	3358	89	638	228	3602	8951	957	4508	5611	10329	1212	301	794	348	14922	727	12360	325	38	2083	12475	82	323	3217	6864	1725	565	1406	280
		7	1	4944	1672	8855	8263	18895	4614	3538	1035	5337	204	6602	189	146	73	610	86	7820	1540	1839	121	381	38	2185	189	7635	456	210	509	7869	199	8045	621	1016	674	1054	51	5117	5219	304	6935	3279	25	307	6261	5888	611
			2	2096	1714	191	2547	158	2248	989	768	1610	596	261	312	997	3434	2331	4179	25	381	2504	138	994	3684	459	4919	431	3836	98	2085	1079	56	252	1531	10829	8687	2672	1217	2979	97	7771	1081	1807	4669	38	221	231	25
			3	1975	1831	6947	1285	6745	1858	3237	551	1085	203	25	1203	610	1938	2700	361	282	5208	163	3891	38	6557	331	736	6415	520	2139	1816	7203	249	285	783	144	175	72	1868	47	265	10709	211	646	4146	932	7933	1463	488
		8	1	5907	1448	2807	2407	7155	292	126	1875	322	713	3715	1809	1754	2827	4409	618	141	709	3811	1137	1568	2716	1611	38	6085	2149	694	415	299	9893	7452	79	4021	3312	209	1137	345	696	475	2973	1426	251	1812	422	25	524
			2	3232	329	455	113	77	8837	2060	38	3642	9291	1143	175	25	606	3561	604	659	5491	441	101	47	768	5578	5460	753	2337	95	590	4333	507	5186	1362	2092	92	388	982	330	442	3981	190	1985	25	698	113	53	25
			3	3161	3298	1418	1268	4486	848	438	795	520	98	187	7783	728	858	1339	449	2317	9089	828	113	1733	211	3322	786	11129	25	1765	2150	2835	3467	481	1045	6024	1169	5134	441	1690	2109	79	8336	669	1971	13147	5106	170	694
		9	1	1557	4747	3812	612	885	165	25	419	489	1593	193	2712	5818	251	166	440	695	1527	1003	1450	7792	1634	750	1526	353	252	6396	2687	474	1121	5853	842	3052	617	560	460	4611	2812	352	4579	2187	2306	4656	1116	63	844
			2	6293	2846	2831	2697	3422	1469	3472	51	4499	427	68	4375	3146	689	1071	118	3613	620	910	1762	1229	1381	4073	609	2398	2625	69	3712	3719	1318	943	1055	8847	334	2918	25	1705	2273	8886	7421	605	2801	2119	25	1391	192
			3	4981	5943	2653	5456	752	8431	3386	1044	208	701	451	66	75	201	1111	184	4702	492	63	494	46	3611	816	84	6769	953	184	86	172	452	6825	176	2568	3155	929	2645	3873	2953	5885	753	218	402	3113	139	1320	1456
[truncated: 132 more columns]

## Sheet: Ext. Figure 2B
	Ext. Figure 2B: Soluble vs insoluble AB42
	Experimental Group	Soluble AB42 (ng/mg)		Experimental Group	Insoluble AB42 (ng/mg)
	Early stage untreated 5xFAD+	0.37027		Early stage untreated 5xFAD+	1692.24
		1.02818			3669.67
		0.49358			3684.87
	Early stage ABX	0.2119		Early stage ABX	460.83
		0.34321			296.49
	Early stage LPS	0.43091			306.35
		0.16805		Early stage LPS	1485.88
		0.53373			1693.61
		0.06553			1947.78
	Late stage untreated 5xFAD+	0.71776		Late stage untreated 5xFAD+	3611.95
		1.34039			1818.25
		1.85185			2755.66
	Late stage ABX	1.04303		Late stage ABX	2869.9
		1.03612			3739.55
		2.39892			2650.74
	Late stage LPS	2.04348		Late stage LPS	3558.27
		1.9497			2617.89
		0.83879			1483.13

## Sheet: Ext. Figure 2D
	Ext. Figure 2D: CD68% in Iba-1+ Cells
	Experimental Group	Biological replicate	Technical replicate	Total CD68+ Iba-1+ signal in microglia (Number of Pixels)	Total Iba-1+ signal in microglia (Number of Pixels)	% of CD68+ Iba1+ signal relative to Iba1+ signal in microglia
	Early stage untreated FAD Neg	1	1	1809	50967	3.54936
			2	2271	45558	4.98485
			3	531	3815	13.9187
			4	1182	13637	8.6676
			5	2491	53096	4.6915
					Average	7.16241
		2	1	1034	14382	7.18954
			2	2016	18560	10.8621			`
			3	667	9839	6.77914
			4	1565	16073	9.73683
					Average	8.6419
		3	1	739	5238	14.1084
			2	2395	15640	15.3133
			3	1547	11672	13.2539
			4	1163	7561	15.3816
					Average	14.5143
		4	1	1249	12436	10.0434
			2	1827	28057	6.51174
			3	656	4650	14.1075
			4	1384	18998	7.28498
					Average	9.48692
	Early stage untreated FAD Pos	1	1	15054	46247	32.5513
			2	22054	71779	30.7249
			3	26056	66053	39.4471
			4	18585	54722	33.9626
					Average	34.1715
		2	1	8976	38600	23.2539
			2	6303	26234	24.0261
			3	6397	42141	15.18
			4	7492	45414	16.4971
					Average	19.7393
		3	1	13796	53032	26.0145
			2	11547	41565	27.7806
			3	19598	55630	35.2292
			4	6563	29493	22.2527
					Average	27.8192
		4	1	13365	34421	38.828
			2	12607	40845	30.8655
			3	9787	29890	32.7434
			4	7669	33114	23.1594
					Average	31.3991
		5	1	16019	60655	26.41
			2	18076	53619	33.7119
			3	17156	68341	25.1035
			4	18550	67234	27.5902
					Average	28.2039
	Early stage ABX	1	1	5369	26507	20.255
			2	2679	13555	19.7639
			3	5882	33398	17.6118
			4	4369	28391	15.3887
					Average	18.2549
		2	1	8031	34208	23.477
			2	13428	30988	43.3329
			3	5399	23487	22.9872
			4	7145	26318	27.1487
					Average	29.2364
		3	1	10197	30364	33.5825
			2	13476	40789	33.0383
			3	10615	33332	31.8463
			4	11449	37638	30.4187
					Average	32.2215
		4	1	17153	46059	37.2414
			2	21849	62932	34.7184
			3	23621	81833	28.8649
			4	30730	102328	30.0309
					Average	32.7139
		5	1	13538	32779	41.3008
			2	17601	47208	37.2839
			3	12610	42984	29.3365
			4	17157	36976	46.4004
					Average	38.5804
	Early stage LPS	1	1	9554	28305	33.7538
			2	7205	27248	26.4423
			3	11500	37053	31.0366
			4	11157	32915	33.8964
					Average	31.2823
		2	1	9152	36724	24.921
			2	17767	60642	29.2982
			3	20459	73708	27.7568
			4	8976	40015	22.4316
					Average	26.1019
		3	1	15546	67928	22.886
			2	8932	30629	29.1619
			3	11900	54553	21.8136
			4	13363	54756	24.4046
					Average	24.5665
		4	1	6145	30677	20.0313
			2	9880	38464	25.6864
			3	10998	34340	32.0268
			4	12953	56762	22.8198
					Average	25.1411
		5	1	12811	46237	27.7072
			2	5805	25904	22.4097
			3	8843	40682	21.7369
			4	8132	27525	29.5441
					Average	25.3495
	Late stage untreated FAD Neg	1	1	1876	8119	23.1063
			2	1416	7752	18.2663
			3	1613	5956	27.0819
			4	1127	5238	21.5158
					Average	22.4926
		2	1	1075	5196	20.689
			2	1372	6667	20.579
			3	2175	11113	19.5717
			4	1759	6679	26.3363
					Average	21.794
		3	1	1255	5742	21.8565
			2	976	5057	19.3
			3	1042	4914	21.2047
			4	1020	3858	26.4386
					Average	22.1999
		4	1	1937	14902	12.9983
			2	2367	7969	29.7026
			3	2420	8792	27.525
			4	3732	15845	23.5532
					Average	23.4448
		5	1	2202	6871	32.0477
			2	1768	7879	22.4394
			3	1633	9905	16.4866
			4	1549	6581	23.5375
					Average	23.6278
	Last stage untreated FAD Pos	1	1	17518	45133	38.8142
			2	9718	44596	21.7912
			3	21699	85950	25.2461
			4	11994	43331	27.68
					Average	28.3828
		2	1	18383	88624	20.7427
			2	9993	55413	18.0337
			3	10107	37113	27.233
			4	8052	49303	16.3317
					Average	20.5853
		3	1	14298	83820	17.058
			2	14225	91002	15.6315
			3	22360	90812	24.6223
			4	18570	71435	25.9957
					Average	20.8269
		4	1	19092	59034	32.3407
			2	16213	61742	26.2593
			3	19299	62132	31.0613
			4	12000	48101	24.9475
					Average	28.6522
		5	1	21847	78426	27.8568
			2	8565	67588	12.6724
			3	10510	78517	13.3856
			4	15162	75766	20.0116
					Average	18.4816
	Late stage ABX	1	1	38159	105639	36.1221
			2	31582	79966	39.4943
			3	28236	69261	40.7675
			4	34210	84551	40.4608
					Average	39.2112
		2	1	36511	123965	29.4527
			2	37814	128320	29.4685
			3	31329	100335	31.2244
			4	40941	102462	39.9573
					Average	32.5257
		3	1	9339	23551	39.6544
			2	35806	68323	52.4069
			3	26423	61539	42.937
			4	30347	49313	61.5396
					Average	49.1345
		4	1	29351	70683	41.5248
			2	36092	94176	38.324
			3	43614	140041	31.1437
			4	61439	174629	35.1826
					Average	36.5438
		5	1	28748	79105	36.3416
			2	33732	61456	54.888
			3	22389	49307	45.4073
			4	38200	82058	46.5524
					Average	45.7974
	Late stage LPS	1	1	10316	50114	20.5851
			2	19153	73706	25.9857
			3	9451	46823	20.1845
			4	15311	76946	19.8984
					Average	21.6634
		2	1	23685	78124	30.3172
			2	24758	65691	37.6886
			3	15505	61359	25.2693
			4	19656	69389	28.3273
					Average	30.4006
		3	1	16918	49311	34.3088
			2	13561	52959	25.6066
			3	23304	71614	32.5411
			4	12294	36993	33.2333
					Average	31.4225
		4	1	25862	51385	50.3299
			2	8979	20644	43.4945
			3	12928	33431	38.6707
			4	10451	29489	35.4403
					Average	41.9838
		5	1	19075	50285	37.9338
			2	21478	51324	41.8479
			3	23492	50466	46.5502
			4	19143	35446	54.0061
					Average	45.0845

[truncated: 10 more sheets: Figure 6C, Figure 6D, Figure 6F, Figure 6G, Figure 6K, Figure 6L, Figure 6M, Figure 6N, Ext. Figure 5E-G, Ext. Figure 5G2]
