# Supplementary material for: Response of spatially defined microglia states with distinct chromatin accessibility in a mouse model of Alzheimer’s disease
Source: Nat Neurosci. 2025 Jul 14;28(8):1688–703. doi: 10.1038/s41593-025-02006-0 (PMC12321583; doi:10.1038/s41593-025-02006-0)
Supplement: Supplementary file 7 — Data tested in MC simulations shown in Figs. 1f, 3c,e and 6b and Extended Data Fig. 5d. [file 41593_2025_2006_MOESM7_ESM.zip]

Archive with 30 entries (29 files):
- Source Data Folder 1 - MonteCarlo/
- Source Data Folder 1 - MonteCarlo/ExtFig5D_MCandMeasured_PBSandIL34.xlsx
- Source Data Folder 1 - MonteCarlo/Fig1F_MC_nonPAM.xlsx
- Source Data Folder 1 - MonteCarlo/Fig1F_MC_PAM.xlsx
- Source Data Folder 1 - MonteCarlo/Fig1F_Measured_nonPAM.xlsx
- Source Data Folder 1 - MonteCarlo/Fig1F_Measured_PAM.xlsx
- Source Data Folder 1 - MonteCarlo/Fig3C_MC_EarlystageABX.xlsx
- Source Data Folder 1 - MonteCarlo/Fig3C_MC_EarlystageFADNeg.xlsx
- Source Data Folder 1 - MonteCarlo/Fig3C_MC_EarlystageFADPos.xlsx
- Source Data Folder 1 - MonteCarlo/Fig3C_MC_EarlystageLPS.xlsx
- Source Data Folder 1 - MonteCarlo/Fig3C_Measured_EarlystageABX.xlsx
- Source Data Folder 1 - MonteCarlo/Fig3C_Measured_EarlystageFADNeg.xlsx
- Source Data Folder 1 - MonteCarlo/Fig3C_Measured_EarlystageFADPos.xlsx
- Source Data Folder 1 - MonteCarlo/Fig3C_Measured_EarlystageLPS.xlsx
- Source Data Folder 1 - MonteCarlo/Fig3E_MC_LatestageABX.xlsx
- Source Data Folder 1 - MonteCarlo/Fig3E_MC_LatestageFADNeg.xlsx
- Source Data Folder 1 - MonteCarlo/Fig3E_MC_LatestageFADPos.xlsx
- Source Data Folder 1 - MonteCarlo/Fig3E_MC_LatestageLPS.xlsx
- Source Data Folder 1 - MonteCarlo/Fig3E_Measured_LatestageABX.xlsx
- Source Data Folder 1 - MonteCarlo/Fig3E_Measured_LatestageFADNeg.xlsx
- Source Data Folder 1 - MonteCarlo/Fig3E_Measured_LatestageFADPos.xlsx
- Source Data Folder 1 - MonteCarlo/Fig3E_Measured_LatestageLPS.xlsx
- Source Data Folder 1 - MonteCarlo/Fig6B_MC_FAD+ Csf1.xlsx
- Source Data Folder 1 - MonteCarlo/Fig6B_MC_FAD+ PBS.xlsx
- Source Data Folder 1 - MonteCarlo/Fig6B_MC_FAD- Csf1.xlsx
- Source Data Folder 1 - MonteCarlo/Fig6B_MC_FAD- PBS.xlsx
- Source Data Folder 1 - MonteCarlo/Fig6B_Measured_FAD+ Csf1.xlsx
- Source Data Folder 1 - MonteCarlo/Fig6B_Measured_FAD+ PBS.xlsx
- Source Data Folder 1 - MonteCarlo/Fig6B_Measured_FAD- Csf1.xlsx
- Source Data Folder 1 - MonteCarlo/Fig6B_Measured_FAD- PBS.xlsx
