# Supplementary material for: Response of spatially defined microglia states with distinct chromatin accessibility in a mouse model of Alzheimer’s disease
Source: Nat Neurosci. 2025 Jul 14;28(8):1688–703. doi: 10.1038/s41593-025-02006-0 (PMC12321583; doi:10.1038/s41593-025-02006-0)
Supplement: Supplementary file 7 — Data tested in MC simulations shown in Figs. 1f, 3c,e and 6b and Extended Data Fig. 5d. [file 41593_2025_2006_MOESM7_ESM.zip › Source Data Folder 1 - MonteCarlo/ExtFig5D_MCandMeasured_PBSandIL34.xlsx]

## Sheet: PAM+ FAD+
PAM+ FAD+ IL34_measured confetti
	10	30	50	70	90	110	130	150	170	190	210	230	250	270	290
mean	9.07949	1.71496	0.627173	0.136022	0.110072	0.0364079	0.0530255	0.103409	0.0620562	0.0726092	0.0748018	0.189021	0.0754786	0.027981	0.0718663
median	8.97544	1.75221	0.376005	0.0399646	0.0751534	0	0.0360556	0.0438612	0.0726566	0.0539293	0.0562998	0.0891735	0.0735503	0	0.0267449
Average	9.07949	1.71496	0.627173	0.136022	0.110072	0.0364079	0.0530255	0.103409	0.0620562	0.0726092	0.0748018	0.189021	0.0754786	0.027981	0.0718663
Standard Dev.	3.21018	1.58934	0.749282	0.206907	0.118123	0.0566724	0.0671071	0.145786	0.0530145	0.0884847	0.0852924	0.228046	0.0730398	0.0685391	0.0915311
Sample Size	6	6	6	6	6	6	6	6	6	6	6	6	6	6	6
95% Confid. Coeff. =Distr. T. Inv (error alfa;n-1)	2.57058	2.57058	2.57058	2.57058	2.57058	2.57058	2.57058	2.57058	2.57058	2.57058	2.57058	2.57058	2.57058	2.57058	2.57058
SEM	1.31055	0.648844	0.305893	0.0844694	0.0482236	0.0231364	0.0273964	0.0595169	0.0216431	0.0361237	0.0348205	0.0930996	0.0298184	0.027981	0.0373674
Upper Bound	12.4484	3.38287	1.4135	0.353158	0.234035	0.095882	0.12345	0.256402	0.117692	0.165468	0.164311	0.428341	0.152129	0.0999083	0.167922
Lower Bound	5.71061	0.0470558	-0.15915	-0.0811131	-0.0138904	-0.0230661	-0.0173991	-0.0495843	0.00642081	-0.0202498	-0.0147071	-0.0502986	-0.00117195	-0.0439464	-0.0241897
PAM+ IL34 MC line
Average	0.123819	0.11452	0.141711	0.142701	0.14248	0.140743	0.140954	0.142179	0.141945	0.142646	0.141006	0.140707	0.139075	0.138976	0.138069
Standard Dev.	0.0990796	0.0569679	0.0501579	0.0437422	0.039552	0.0367597	0.0347029	0.0337611	0.0324829	0.0319968	0.0312101	0.030753	0.0301096	0.0299136	0.030318
Sample Size	10000	10000	10000	10000	10000	10000	10000	10000	10000	10000	10000	10000	10000	10000	10000
95% Confid. Coeff. =Distr. T. Inv (error alfa;n-1)	1.9602	1.9602	1.9602	1.9602	1.9602	1.9602	1.9602	1.9602	1.9602	1.9602	1.9602	1.9602	1.9602	1.9602	1.9602
SEM	0.000990796	0.000569679	0.000501579	0.000437422	0.00039552	0.000367597	0.000347029	0.000337611	0.000324829	0.000319968	0.000312101	0.00030753	0.000301096	0.000299136	0.00030318
Upper Bound	0.125761	0.115637	0.142694	0.143558	0.143255	0.141463	0.141635	0.142841	0.142582	0.143273	0.141617	0.14131	0.139665	0.139563	0.138664
Lower Bound	0.121876	0.113404	0.140728	0.141843	0.141705	0.140022	0.140274	0.141517	0.141308	0.142019	0.140394	0.140104	0.138485	0.13839	0.137475
PAM_FAD+_PBS_measured confetti
	10	30	50	70	90	110	130	150	170	190	210	230	250	270	290
mean	7.43891	2.86863	1.36373	0.378566	0.200229	0.0652275	0.0712268	0.113781	0.154342	0.0640328	0.0632112	0.074414	0.0194829	0.0600138	0.0509338
median	7.03468	2.90822	0.835881	0.182507	0.0727637	0.0315673	0.0311175	0.114138	0.124799	0.0274274	0.0657136	0.0881338	0.0169005	0.0548354	0.0445242
Average	7.43891	2.86863	1.36373	0.378566	0.200229	0.0652275	0.0712268	0.113781	0.154342	0.0640328	0.0632112	0.074414	0.0194829	0.0600138	0.0509338
Standard Dev.	4.76738	1.62708	1.78075	0.500446	0.311099	0.0932425	0.10514	0.0928727	0.184634	0.0950798	0.0619086	0.0548537	0.0228887	0.0698121	0.0597375
Sample Size	4	4	4	4	4	4	4	4	4	4	4	4	4	4	4
95% Confid. Coeff. =Distr. T. Inv (error alfa;n-1)	3.18245	3.18245	3.18245	3.18245	3.18245	3.18245	3.18245	3.18245	3.18245	3.18245	3.18245	3.18245	3.18245	3.18245	3.18245
SEM	2.38369	0.813539	0.890375	0.250223	0.155549	0.0466213	0.0525699	0.0464363	0.092317	0.0475399	0.0309543	0.0274269	0.0114444	0.034906	0.0298687
Upper Bound	15.0249	5.45767	4.1973	1.17489	0.695257	0.213597	0.238528	0.261562	0.448136	0.215326	0.161721	0.161699	0.055904	0.1711	0.145989
Lower Bound	-0.147054	0.279589	-1.46984	-0.417756	-0.294798	-0.0831422	-0.096074	-0.0340003	-0.139451	-0.0872604	-0.0352992	-0.0128704	-0.0169382	-0.0510727	-0.0441218
PAM_FAD+_PBS_MC line
Average	0.137183	0.149418	0.163019	0.155478	0.158122	0.157132	0.15539	0.155023	0.155291	0.15514	0.15262	0.152541	0.150667	0.151251	0.150232
Standard Dev.	0.126958	0.0787914	0.0648601	0.0560642	0.0514887	0.0468161	0.0446692	0.0434445	0.0416666	0.0403987	0.0394353	0.0389967	0.0385655	0.0382041	0.0382062
Sample Size	10000	10000	10000	10000	10000	10000	10000	10000	10000	10000	10000	10000	10000	10000	10000
95% Confid. Coeff. =Distr. T. Inv (error alfa;n-1)	1.9602	1.9602	1.9602	1.9602	1.9602	1.9602	1.9602	1.9602	1.9602	1.9602	1.9602	1.9602	1.9602	1.9602	1.9602
SEM	0.00126958	0.000787914	0.000648601	0.000560642	0.000514887	0.000468161	0.000446692	0.000434445	0.000416666	0.000403987	0.000394353	0.000389967	0.000385655	0.000382041	0.000382062
Upper Bound	0.139672	0.150962	0.16429	0.156577	0.159132	0.15805	0.156265	0.155875	0.156108	0.155932	0.153393	0.153306	0.151423	0.152	0.150981
Lower Bound	0.134694	0.147873	0.161747	0.154379	0.157113	0.156215	0.154514	0.154171	0.154474	0.154348	0.151847	0.151777	0.149911	0.150502	0.149483

## Sheet: nonPAM+ FAD+
nonPAM+ IL34 FAD+_measured_count
	10	30	50	70	90	110	130	150	170	190	210	230	250	270	290
mean	1.53491	0.516442	0.136381	0.0974684	0.0872415	0.0953858	0.14736	0.1098	0.0974031	0.0971149	0.0763335	0.10223	0.0891118	0.212697	0.0792135
median	1.25816	0.325123	0.0481009	0.0180015	0.0973211	0.0856949	0.174931	0.103944	0.0527368	0.0895013	0.0808943	0.106506	0.0777074	0.217568	0.0634432
Average	1.53491	0.516442	0.136381	0.0974684	0.0872415	0.0953858	0.14736	0.1098	0.0974031	0.0971149	0.0763335	0.10223	0.0891118	0.212697	0.0792135
Standard Dev.	1.3131	0.572513	0.181892	0.139495	0.0531957	0.075545	0.0951619	0.102176	0.113595	0.0916013	0.0536542	0.0682977	0.0916197	0.103315	0.068437
Sample Size	6	6	6	6	6	6	6	6	6	6	6	6	6	6	6
95% Confid. Coeff. =Distr. T. Inv (error alfa;n-1)	2.57058	2.57058	2.57058	2.57058	2.57058	2.57058	2.57058	2.57058	2.57058	2.57058	2.57058	2.57058	2.57058	2.57058	2.57058
SEM	0.53607	0.233727	0.0742573	0.0569484	0.0217171	0.0308411	0.0388497	0.0417131	0.0463751	0.0373961	0.0219042	0.0278824	0.0374036	0.0421783	0.0279393
Upper Bound	2.91292	1.11726	0.327266	0.243859	0.143067	0.174665	0.247226	0.217027	0.216614	0.193245	0.13264	0.173904	0.185261	0.32112	0.151034
Lower Bound	0.156897	-0.0843732	-0.0545032	-0.0489222	0.031416	0.0161062	0.0474933	0.00257279	-0.0218079	0.000985173	0.0200269	0.0305562	-0.00703722	0.104275	0.00739323
nonPAM+ IL34 MC sim
Average	0.133016	0.123992	0.154613	0.155566	0.154883	0.15278	0.153617	0.154035	0.154588	0.154598	0.152972	0.152504	0.151242	0.151032	0.150986
Standard Dev.	0.093397	0.0534777	0.0470154	0.0415864	0.0371149	0.034552	0.0330254	0.0316312	0.0308211	0.0300953	0.0291456	0.0287146	0.0284617	0.0281587	0.0281162
Sample Size	10000	10000	10000	10000	10000	10000	10000	10000	10000	10000	10000	10000	10000	10000	10000
95% Confid. Coeff. =Distr. T. Inv (error alfa;n-1)	1.9602	1.9602	1.9602	1.9602	1.9602	1.9602	1.9602	1.9602	1.9602	1.9602	1.9602	1.9602	1.9602	1.9602	1.9602
SEM	0.00093397	0.000534777	0.000470154	0.000415864	0.000371149	0.00034552	0.000330254	0.000316312	0.000308211	0.000300953	0.000291456	0.000287146	0.000284617	0.000281587	0.000281162
Upper Bound	0.134847	0.12504	0.155534	0.156382	0.15561	0.153457	0.154265	0.154655	0.155192	0.155188	0.153543	0.153067	0.1518	0.151584	0.151537
Lower Bound	0.131185	0.122943	0.153691	0.154751	0.154155	0.152103	0.15297	0.153415	0.153984	0.154008	0.1524	0.151941	0.150684	0.15048	0.150434
nonPAM PBS FAD+_measured_count
	10	30	50	70	90	110	130	150	170	190	210	230	250	270	290
mean	0.739669	0.358102	0.144547	0.101921	0.0687747	0.0584347	0.0807707	0.0588861	0.020039	0.0392556	0.108784	0.0951069	0.124082	0.142795	0.0961236
median	0.412613	0.352518	0.0764894	0.0752089	0.0520409	0.0402113	0.0380856	0.0628551	0.0172934	0	0.0845518	0.0772102	0.11516	0.137578	0.108708
Average	0.739669	0.358102	0.144547	0.101921	0.0687747	0.0584347	0.0807707	0.0588861	0.020039	0.0392556	0.108784	0.0951069	0.124082	0.142795	0.0961236
Standard Dev.	1.00733	0.0907755	0.200524	0.0831544	0.0748382	0.0737455	0.116436	0.045493	0.0235694	0.0785112	0.120449	0.100362	0.0265844	0.133236	0.0760956
Sample Size	4	4	4	4	4	4	4	4	4	4	4	4	4	4	4
95% Confid. Coeff. =Distr. T. Inv (error alfa;n-1)	3.18245	3.18245	3.18245	3.18245	3.18245	3.18245	3.18245	3.18245	3.18245	3.18245	3.18245	3.18245	3.18245	3.18245	3.18245
SEM	0.503667	0.0453878	0.100262	0.0415772	0.0374191	0.0368727	0.0582178	0.0227465	0.0117847	0.0392556	0.0602246	0.050181	0.0132922	0.066618	0.0380478
Upper Bound	2.34256	0.502546	0.463625	0.234238	0.187859	0.17578	0.266046	0.131276	0.0575431	0.164185	0.300445	0.254805	0.166384	0.354803	0.217209
Lower Bound	-0.863225	0.213658	-0.174532	-0.0303967	-0.0503096	-0.0589108	-0.104504	-0.0135034	-0.0174652	-0.0856733	-0.0828779	-0.0645913	0.0817802	-0.0692132	-0.0249615
nonPAM+ PBS MC sim
Average	0.112774	0.123671	0.135713	0.129654	0.132086	0.131004	0.130265	0.128778	0.130446	0.12986	0.126845	0.126124	0.125561	0.126768	0.125027
Standard Dev.	0.125848	0.0798174	0.0659519	0.0555922	0.0509925	0.0475239	0.0448568	0.0426042	0.0407413	0.0404775	0.0391276	0.0386619	0.037665	0.0383919	0.037681
Sample Size	10000	10000	10000	10000	10000	10000	10000	10000	10000	10000	10000	10000	10000	10000	10000
95% Confid. Coeff. =Distr. T. Inv (error alfa;n-1)	1.9602	1.9602	1.9602	1.9602	1.9602	1.9602	1.9602	1.9602	1.9602	1.9602	1.9602	1.9602	1.9602	1.9602	1.9602
SEM	0.00125848	0.000798174	0.000659519	0.000555922	0.000509925	0.000475239	0.000448568	0.000426042	0.000407413	0.000404775	0.000391276	0.000386619	0.00037665	0.000383919	0.00037681
Upper Bound	0.11524	0.125236	0.137006	0.130743	0.133086	0.131936	0.131144	0.129613	0.131244	0.130654	0.127612	0.126881	0.1263	0.127521	0.125765
Lower Bound	0.110307	0.122107	0.13442	0.128564	0.131086	0.130072	0.129386	0.127943	0.129647	0.129067	0.126078	0.125366	0.124823	0.126016	0.124288

## Sheet: All FAD+
All IL34 FAD+_measured_count
	10	30	50	70	90	110	130	150	170	190	210	230	250	270	290
mean	5.12728	1.59968	0.601808	0.306748	0.252443	0.139029	0.230987	0.176011	0.172143	0.196139	0.197046	0.21907	0.184186	0.240297	0.164674
median	3.57268	1.38015	0.478478	0.314514	0.286993	0.141731	0.240675	0.194098	0.181093	0.194226	0.225024	0.228559	0.184851	0.218855	0.151843
Average	5.12728	1.59968	0.601808	0.306748	0.252443	0.139029	0.230987	0.176011	0.172143	0.196139	0.197046	0.21907	0.184186	0.240297	0.164674
Standard Dev.	2.93035	1.22412	0.56147	0.194973	0.136293	0.105342	0.14687	0.150497	0.105121	0.13273	0.154481	0.0526975	0.106677	0.098797	0.0552365
Sample Size	6	6	6	6	6	6	6	6	6	6	6	6	6	6	6
95% Confid. Coeff. =Distr. T. Inv (error alfa;n-1)	2.57058	2.57058	2.57058	2.57058	2.57058	2.57058	2.57058	2.57058	2.57058	2.57058	2.57058	2.57058	2.57058	2.57058	2.57058
SEM	1.19631	0.499744	0.229219	0.0795974	0.0556415	0.0430055	0.0599596	0.06144	0.0429157	0.0541867	0.0630668	0.0215136	0.0435507	0.0403337	0.0225502
Upper Bound	8.20249	2.88431	1.19103	0.511359	0.395474	0.249579	0.385118	0.333947	0.282461	0.33543	0.359164	0.274373	0.296136	0.343978	0.222641
Lower Bound	2.05207	0.31505	0.0125818	0.102136	0.109412	0.0284801	0.0768559	0.0180745	0.0618249	0.0568476	0.0349272	0.163768	0.072235	0.136616	0.106707
All IL34 FAD+ MC line
Average	0.236161	0.221116	0.2739	0.276926	0.273961	0.272449	0.272576	0.273615	0.274328	0.275014	0.27195	0.271258	0.268633	0.269009	0.267937
Standard Dev.	0.0934113	0.0541437	0.0476246	0.0424259	0.0388055	0.0358661	0.0337506	0.0326268	0.0317962	0.0312706	0.0307428	0.0302468	0.0293812	0.0292004	0.0292219
Sample Size	10000	10000	10000	10000	10000	10000	10000	10000	10000	10000	10000	10000	10000	10000	10000
95% Confid. Coeff. =Distr. T. Inv (error alfa;n-1)	1.9602	1.9602	1.9602	1.9602	1.9602	1.9602	1.9602	1.9602	1.9602	1.9602	1.9602	1.9602	1.9602	1.9602	1.9602
SEM	0.000934113	0.000541437	0.000476246	0.000424259	0.000388055	0.000358661	0.000337506	0.000326268	0.000317962	0.000312706	0.000307428	0.000302468	0.000293812	0.000292004	0.000292219
Upper Bound	0.237992	0.222177	0.274833	0.277758	0.274721	0.273152	0.273238	0.274255	0.274951	0.275627	0.272553	0.271851	0.269209	0.269581	0.26851
Lower Bound	0.23433	0.220055	0.272966	0.276095	0.2732	0.271746	0.271914	0.272976	0.273705	0.274401	0.271348	0.270665	0.268057	0.268436	0.267364
All PBS FAD+ measured_counts
	10	30	50	70	90	110	130	150	170	190	210	230	250	270	290
mean	6.57258	2.54265	1.24561	0.511684	0.242602	0.139667	0.15477	0.165452	0.180969	0.169265	0.199117	0.179332	0.172753	0.260457	0.222377
median	5.97683	2.68845	1.11342	0.387032	0.174852	0.105342	0.12833	0.167021	0.177876	0.19523	0.17966	0.192852	0.124643	0.204426	0.16291
Average	6.57258	2.54265	1.24561	0.511684	0.242602	0.139667	0.15477	0.165452	0.180969	0.169265	0.199117	0.179332	0.172753	0.260457	0.222377
Standard Dev.	3.68106	1.34711	1.273	0.417748	0.270342	0.115004	0.151895	0.0674933	0.150329	0.0889447	0.169454	0.134009	0.135837	0.19953	0.188
Sample Size	4	4	4	4	4	4	4	4	4	4	4	4	4	4	4
95% Confid. Coeff. =Distr. T. Inv (error alfa;n-1)	3.18245	3.18245	3.18245	3.18245	3.18245	3.18245	3.18245	3.18245	3.18245	3.18245	3.18245	3.18245	3.18245	3.18245	3.18245
SEM	1.84053	0.673556	0.636501	0.208874	0.135171	0.057502	0.0759477	0.0337467	0.0751647	0.0444724	0.0847272	0.0670045	0.0679184	0.099765	0.0940002
Upper Bound	12.43	4.6862	3.27124	1.17641	0.672775	0.322664	0.39647	0.272849	0.420176	0.310796	0.468756	0.39257	0.3889	0.577953	0.521528
Lower Bound	0.715196	0.399092	-0.780019	-0.153047	-0.187572	-0.0433296	-0.0869296	0.0580555	-0.0582386	0.0277339	-0.0705231	-0.0339068	-0.0433933	-0.05704	-0.0767731
All PBS FAD+ MC line
Average	0.244165	0.264393	0.29051	0.276423	0.280095	0.277987	0.277635	0.274576	0.277566	0.27678	0.270296	0.270731	0.26867	0.270508	0.266178
Standard Dev.	0.128401	0.0796602	0.0651202	0.0563355	0.0529037	0.04821	0.0463606	0.0441455	0.0433357	0.0425107	0.0405709	0.0401043	0.0397669	0.0400169	0.0394437
Sample Size	10000	10000	10000	10000	10000	10000	10000	10000	10000	10000	10000	10000	10000	10000	10000
95% Confid. Coeff. =Distr. T. Inv (error alfa;n-1)	1.9602	1.9602	1.9602	1.9602	1.9602	1.9602	1.9602	1.9602	1.9602	1.9602	1.9602	1.9602	1.9602	1.9602	1.9602
SEM	0.00128401	0.000796602	0.000651202	0.000563355	0.000529037	0.0004821	0.000463606	0.000441455	0.000433357	0.000425107	0.000405709	0.000401043	0.000397669	0.000400169	0.000394437
Upper Bound	0.246682	0.265954	0.291787	0.277527	0.281132	0.278932	0.278544	0.275442	0.278416	0.277613	0.271091	0.271517	0.26945	0.271292	0.266951
Lower Bound	0.241648	0.262831	0.289234	0.275319	0.279058	0.277042	0.276727	0.273711	0.276717	0.275947	0.2695	0.269944	0.267891	0.269723	0.265405
