# Supplementary material for: Response of spatially defined microglia states with distinct chromatin accessibility in a mouse model of Alzheimer’s disease
Source: Nat Neurosci. 2025 Jul 14;28(8):1688–703. doi: 10.1038/s41593-025-02006-0 (PMC12321583; doi:10.1038/s41593-025-02006-0)
Supplement: Supplementary file 7 — Data tested in MC simulations shown in Figs. 1f, 3c,e and 6b and Extended Data Fig. 5d. [file 41593_2025_2006_MOESM7_ESM.zip › Source Data Folder 1 - MonteCarlo/Fig1F_MC_nonPAM.xlsx]

## Sheet: wMCsim_10000_confetti_count_ES-
	10	30	50	70	90	110	130	150	170	190	210	230	250	270	290
1	6	10	26	40	26	36	52	42	56	56	78	70	54	66	94
2	2	10	20	26	28	48	34	34	36	46	32	60	46	50	60
3	4	12	30	42	52	36	60	50	56	86	62	74	72	74	94
4	6	20	24	24	26	52	48	58	70	66	60	56	72	48	60
5	10	18	32	26	52	38	84	50	54	60	68	86	70	82	66
6	6	26	32	26	32	60	68	66	68	86	70	60	60	78	72
7	0	14	32	22	44	20	62	68	54	66	52	82	74	68	72
8	4	12	22	26	26	44	34	52	32	40	48	58	50	52	54
9	8	22	14	22	32	32	48	52	66	56	68	54	56	58	68
10	8	22	38	56	42	98	56	90	78	102	72	60	94	70	60
11	2	18	8	36	42	50	68	72	68	62	56	56	88	54	84
12	8	24	44	46	30	60	82	76	98	90	98	78	96	46	78
13	4	16	18	40	40	54	72	46	50	64	68	58	82	72	72
14	0	16	24	38	34	50	52	52	66	70	58	86	62	52	72
15	0	12	36	28	44	26	48	48	56	56	56	60	60	60	54
16	6	14	38	20	40	44	52	64	58	58	82	78	58	86	78
17	2	10	24	32	62	54	54	96	74	88	80	108	66	112	60
18	4	16	20	20	24	64	50	50	50	42	56	46	60	46	56
19	6	18	22	30	54	42	42	40	52	58	70	64	66	54	60
20	6	6	22	16	48	48	64	46	52	58	64	58	70	52	62
21	2	24	36	42	46	46	56	60	64	74	66	88	64	74	78
22	4	6	14	20	20	30	40	48	48	46	30	46	48	54	50
23	10	10	44	40	50	72	66	48	66	78	94	64	104	70	72
24	4	10	24	42	34	44	46	54	38	70	72	62	80	78	72
25	8	20	20	34	34	40	60	74	72	80	54	82	94	80	66
26	0	8	22	22	22	22	28	28	78	40	54	46	48	56	52
27	4	14	16	32	40	52	54	62	42	52	78	86	62	88	82
28	10	18	30	30	30	52	48	56	52	84	60	88	72	70	78
29	4	14	18	32	28	42	54	50	52	54	68	64	62	56	56
30	2	16	22	54	52	36	64	34	38	60	42	60	66	40	48
31	6	24	34	40	26	62	62	58	58	82	72	82	70	84	86
32	2	16	16	20	40	38	54	38	44	44	42	48	60	52	58
33	2	10	44	44	34	52	58	54	58	64	72	64	58	84	54
34	4	16	20	20	36	44	42	46	64	50	38	68	46	68	58
35	10	22	34	38	34	38	58	58	52	54	78	76	74	66	76
36	0	16	32	30	36	44	46	60	64	72	64	60	66	72	62
37	6	18	56	42	46	78	68	96	64	92	70	100	82	80	72
38	4	18	18	32	50	46	48	58	62	50	82	64	76	74	72
39	0	22	34	56	32	54	44	52	58	50	70	64	62	86	78
40	6	16	36	36	20	34	38	46	78	50	78	82	58	80	78
41	8	16	28	32	30	30	62	40	62	80	38	80	60	52	64
42	2	10	36	34	40	74	60	78	56	80	54	72	78	74	60
43	8	26	42	46	54	72	92	80	92	100	70	90	104	92	70
44	6	20	46	24	56	42	58	60	80	74	84	104	88	84	94
45	4	14	24	30	36	64	44	56	36	62	74	64	62	72	76
46	6	22	50	44	40	32	34	72	50	68	64	70	88	84	74
47	10	10	26	44	46	44	30	62	56	44	90	64	70	72	58
48	8	14	22	26	60	26	66	54	68	66	62	62	56	62	50
49	4	26	40	46	54	64	64	72	92	100	88	76	72	90	84
50	4	16	32	22	50	42	50	54	56	52	56	58	58	48	40
51	6	16	24	30	60	48	78	38	58	46	66	60	56	54	68
52	14	14	20	42	52	42	56	58	52	62	54	40	68	54	68
53	4	12	30	34	42	42	40	50	52	68	46	66	42	82	60
54	2	6	28	34	16	44	32	66	48	60	54	56	64	54	62
55	4	12	18	32	52	50	34	68	42	54	52	52	72	52	74
56	4	22	22	36	26	32	42	40	52	42	50	56	70	72	52
57	8	8	26	28	36	58	46	52	62	58	76	62	72	66	70
58	2	8	18	20	52	52	42	40	44	54	64	60	68	68	64
59	4	6	30	44	42	30	60	74	54	52	64	70	62	64	84
60	6	16	22	24	26	62	58	64	74	38	72	84	70	64	76
61	8	18	32	50	38	44	52	66	50	68	56	80	62	84	100
62	10	18	38	46	20	48	46	52	80	58	62	58	52	52	70
63	4	8	14	22	48	32	40	50	38	56	50	54	70	58	70
64	4	14	48	24	62	72	46	68	78	76	62	94	80	82	66
65	8	22	30	28	38	68	38	58	72	64	52	60	58	72	80
66	6	10	18	24	34	34	50	60	40	50	44	64	74	82	44
67	4	16	22	28	44	32	32	52	58	60	54	42	70	66	72
68	4	10	30	24	48	54	62	50	62	46	52	62	76	54	68
69	4	12	8	24	28	34	38	52	46	44	58	58	52	68	48
70	2	16	26	42	28	34	38	26	52	48	22	50	58	70	34
71	2	12	14	30	24	24	30	40	54	54	48	46	60	40	40
72	6	10	32	32	40	44	64	58	66	76	70	56	82	52	78
73	4	12	18	30	40	54	56	48	60	66	62	56	42	74	76
74	4	12	14	30	32	54	72	50	34	76	58	50	64	64	74
75	2	8	24	32	30	48	44	32	60	56	72	46	78	62	62
76	8	18	34	38	48	46	62	66	52	60	58	84	68	66	74
77	0	8	20	24	38	38	28	40	44	42	38	50	32	54	50
78	0	14	34	46	38	52	54	42	48	50	62	54	72	50	54
79	10	10	28	24	58	54	50	44	52	72	50	58	56	66	54
80	4	16	34	28	32	42	46	48	52	52	74	46	68	58	60
81	6	26	26	30	50	46	48	68	74	80	90	86	70	74	100
82	0	12	26	38	38	38	36	58	58	70	86	48	54	72	58
83	6	24	26	30	26	38	56	56	52	56	90	78	70	66	82
84	6	12	36	24	38	36	36	58	52	72	74	64	64	80	52
85	6	20	26	40	44	78	66	56	82	60	44	70	80	64	68
86	6	18	26	30	60	60	62	66	70	82	84	60	102	88	74
87	14	20	24	28	46	44	58	60	70	62	88	68	82	94	86
88	0	14	18	28	26	38	54	68	44	36	46	52	58	44	52
89	4	8	18	28	28	52	50	54	72	46	74	80	68	90	54
90	4	14	28	42	42	42	66	48	52	54	58	72	66	66	46
91	2	14	22	30	48	52	52	58	68	72	68	80	80	62	68
92	2	16	28	26	38	66	50	66	58	70	72	58	56	88	50
93	8	14	14	22	38	46	74	46	50	60	42	60	64	64	60
94	2	22	22	38	46	52	60	72	54	58	78	86	78	68	70
95	4	14	22	16	24	38	36	72	60	70	52	60	68	66	50
96	14	18	24	28	50	38	76	90	86	72	88	82	74	62	94
97	8	16	36	44	56	18	34	52	68	64	104	60	82	62	56
98	4	14	42	32	44	68	54	52	78	62	72	78	82	98	78
99	6	16	14	22	20	30	56	60	50	60	64	42	64	54	56
100	10	10	18	42	34	34	62	36	60	70	54	74	64	56	84
101	6	26	24	26	26	56	66	38	52	54	72	72	60	66	66
102	6	12	18	30	44	48	42	58	74	80	74	80	80	96	94
103	2	22	32	48	52	54	64	80	64	76	86	106	62	64	122
104	10	22	28	46	50	46	48	64	58	80	70	66	50	64	80
105	6	16	34	34	36	60	60	58	74	86	60	68	58	88	76
106	2	18	22	28	52	66	36	40	28	48	64	72	80	90	76
107	4	22	30	38	34	50	52	56	56	70	70	78	58	78	62
108	8	14	30	34	32	34	58	62	88	52	68	64	76	58	78
109	2	12	20	36	40	36	52	52	54	62	66	46	64	88	68
110	2	22	38	36	36	52	52	68	90	78	104	96	76	80	64
111	4	12	24	36	24	48	44	56	48	52	84	64	68	80	58
112	6	16	54	42	30	44	56	74	56	46	40	70	52	72	66
113	12	14	24	34	58	40	28	52	50	48	46	50	64	46	62
114	8	14	24	30	34	54	66	54	64	86	92	76	68	78	50
115	6	20	22	26	34	44	54	48	64	46	60	58	68	52	40
116	4	12	20	44	28	50	44	46	38	66	68	66	78	64	80
117	2	24	40	48	66	46	62	68	92	68	74	72	76	84	92
118	6	18	36	18	52	52	58	46	62	72	54	64	70	76	78
119	4	10	26	14	20	54	38	44	42	46	42	36	20	40	54
120	8	10	14	44	34	54	36	60	50	54	60	48	52	60	76
121	24	22	36	20	36	76	74	82	88	82	70	92	94	80	88
122	4	10	24	18	44	42	46	44	58	96	64	76	70	70	72
123	2	26	32	38	46	54	58	62	60	76	82	76	60	74	50
124	4	18	16	32	46	40	66	64	44	38	50	58	54	64	48
125	4	16	46	44	42	60	60	74	78	52	98	78	86	54	72
126	4	18	36	38	38	40	50	46	54	48	46	56	58	62	62
127	4	12	28	26	42	42	46	58	56	76	82	42	62	54	96
128	2	10	18	24	30	38	46	52	66	54	60	76	50	54	74
129	4	8	26	38	54	66	68	58	80	62	90	74	92	86	68
130	2	16	30	42	60	48	62	76	64	54	78	90	86	64	92
131	6	14	16	32	26	44	46	46	50	56	54	64	56	68	48
132	2	34	34	44	60	54	66	92	96	86	98	116	120	76	82
133	2	4	18	30	34	36	52	56	46	74	52	52	64	60	38
134	8	10	30	34	42	50	70	88	64	90	76	76	78	86	68
135	6	12	38	42	48	82	60	70	68	70	66	66	86	96	76
136	10	4	20	18	28	34	18	44	54	44	52	70	62	52	58
137	4	16	24	42	62	62	52	54	66	48	70	60	92	76	84
138	4	4	24	40	36	48	36	54	64	70	38	68	78	66	52
139	6	16	48	26	40	48	48	74	68	72	68	86	84	96	102
140	12	20	22	32	34	34	44	44	68	48	56	58	62	68	64
141	8	16	36	24	38	30	62	62	28	68	66	48	64	50	42
142	2	14	20	26	34	40	50	48	70	52	60	44	78	66	66
143	12	18	24	28	62	62	74	78	78	82	76	74	78	94	68
144	4	16	36	44	44	42	40	74	68	58	82	72	66	68	76
145	6	18	24	34	42	24	42	58	66	66	56	72	80	58	62
146	4	16	26	26	26	62	36	52	66	62	70	66	78	82	62
147	2	18	24	52	60	60	50	62	66	72	66	90	62	60	92
148	10	14	36	34	28	42	38	46	52	62	70	52	60	56	54
149	4	24	46	22	48	56	80	38	68	34	66	68	62	76	86
150	4	8	30	32	40	36	46	94	64	72	74	78	68	86	92
151	4	8	18	32	44	60	46	44	62	52	58	46	56	42	76
152	6	16	26	20	28	48	40	46	52	48	48	68	70	50	72
153	4	22	28	30	44	46	50	66	48	60	70	78	88	80	70
154	10	20	40	36	52	68	70	60	94	90	86	76	100	86	96
155	0	14	12	32	24	32	40	36	42	36	56	60	46	56	52
156	6	22	34	30	58	60	44	88	74	82	74	70	86	62	78
157	8	14	30	50	60	78	66	62	78	84	94	92	68	70	76
158	10	8	24	40	24	42	60	48	70	74	52	60	50	70	68
159	4	4	14	30	26	40	44	60	42	62	62	52	60	54	58
160	8	14	36	28	26	36	66	64	66	82	74	66	74	62	64
161	8	16	24	30	46	26	44	78	58	44	46	84	54	72	38
162	2	18	24	20	48	36	58	54	60	46	54	86	66	68	70
163	4	8	20	42	26	50	48	66	38	62	68	64	52	74	76
164	10	16	34	30	36	54	40	62	64	58	70	68	72	78	78
165	4	8	26	44	40	52	46	60	78	48	94	62	90	82	62
166	2	12	18	32	42	34	54	60	42	56	42	62	74	54	54
167	10	4	22	28	32	62	64	58	68	66	74	74	54	98	68
168	8	10	28	36	30	34	42	44	50	46	40	58	68	56	50
169	2	20	36	32	42	46	64	52	64	58	70	80	66	52	88
170	2	14	22	14	30	36	18	54	40	48	48	40	36	54	54
171	6	12	30	18	42	32	32	54	56	56	52	54	74	56	72
172	8	12	26	24	40	32	56	64	74	68	70	62	66	62	72
173	6	24	20	30	34	48	38	50	74	60	70	86	86	54	78
174	4	12	20	34	42	34	38	42	54	66	66	102	58	76	64
175	4	20	16	32	38	36	34	42	52	54	78	56	72	52	68
176	8	8	18	48	40	24	26	46	48	58	62	36	52	62	40
177	4	8	20	24	40	58	54	60	66	68	84	72	66	94	74
178	2	16	34	26	42	66	70	56	78	66	66	82	68	84	62
179	4	16	22	40	32	40	60	48	60	64	60	52	68	66	48
180	4	6	38	20	46	34	44	50	46	66	64	66	52	64	58
181	6	12	20	36	60	54	52	62	70	82	108	104	92	64	74
182	6	12	14	30	22	32	46	42	40	72	42	70	76	50	38
183	6	16	18	42	38	32	34	48	54	52	62	68	50	42	52
184	8	18	24	28	42	58	70	82	60	64	86	86	84	102	94
185	8	12	20	28	30	28	50	62	78	66	74	78	60	50	86
186	8	6	22	30	44	42	56	62	32	66	52	60	84	70	52
187	0	10	18	38	32	36	34	34	38	30	50	58	48	84	44
188	4	16	40	26	50	56	36	60	46	86	72	64	100	66	82
189	8	12	40	28	38	58	42	46	72	80	70	58	68	82	58
190	6	18	28	60	50	46	52	54	66	86	102	78	98	88	80
191	8	12	20	40	22	40	52	56	70	52	56	60	64	70	46
192	2	8	34	42	38	64	70	60	62	68	70	56	60	62	66
193	2	8	38	26	42	52	64	68	72	76	74	60	88	78	72
194	4	20	16	40	70	46	48	74	78	98	96	112	108	100	76
195	2	4	28	26	36	36	58	30	60	44	74	42	42	42	58
196	8	14	18	46	24	38	52	44	58	56	60	70	62	92	56
197	4	16	20	24	44	58	60	40	60	66	68	56	76	86	58
198	2	22	24	30	34	48	36	50	70	74	76	60	76	58	72
199	4	6	16	38	46	42	48	74	50	44	38	64	54	54	78
200	10	18	42	44	46	48	64	52	60	84	102	74	78	94	124
201	6	16	32	40	34	56	34	44	44	66	64	40	74	88	74
202	4	16	20	48	50	50	52	64	58	88	66	100	74	62	70
203	4	24	10	38	30	48	80	54	64	48	50	64	54	46	66
204	4	10	24	38	52	62	70	94	74	82	64	78	82	68	78
205	0	20	28	36	46	58	80	82	52	76	90	88	84	68	82
206	2	24	12	18	40	42	42	36	56	52	54	68	76	56	64
207	12	4	22	30	48	28	64	62	64	52	54	64	60	50	64
208	4	6	14	14	36	26	42	50	60	52	46	66	56	50	46
209	8	30	26	38	40	40	60	62	66	74	70	100	62	74	112
210	8	12	18	40	56	48	62	76	54	76	98	94	82	92	74
211	14	12	26	30	24	34	42	54	40	44	60	48	46	68	64
212	12	10	16	40	50	68	56	60	66	58	74	106	92	72	86
213	6	16	44	36	34	40	46	56	68	76	58	66	82	84	76
214	8	18	26	28	40	34	46	72	64	58	78	70	60	66	58
215	0	12	28	18	30	40	32	50	46	66	64	60	58	56	50
216	0	16	20	46	50	48	56	72	42	54	54	72	40	66	68
217	8	8	22	34	46	48	50	82	96	72	66	50	88	86	78
218	4	26	34	36	48	50	64	60	68	82	88	112	56	68	66
219	4	12	28	36	44	44	70	44	62	72	64	84	84	76	66
220	6	12	18	46	36	46	74	68	48	66	60	72	92	74	78
221	8	18	22	30	34	44	52	34	44	32	52	56	48	58	52
222	4	10	22	28	24	24	38	42	42	50	58	58	66	70	58
223	4	16	22	28	20	34	58	66	64	62	68	56	64	64	50
224	6	20	30	34	50	58	92	48	72	48	88	54	80	84	60
225	8	12	18	46	24	30	52	54	48	62	68	78	68	66	72
226	0	6	20	40	34	40	48	52	58	58	52	76	54	86	70
227	4	12	30	30	20	34	42	58	46	48	46	64	58	56	56
228	0	16	34	46	52	46	48	46	68	56	66	54	54	62	70
229	2	10	20	22	30	34	26	40	52	46	52	60	64	54	44
230	4	18	24	34	56	58	34	62	68	70	54	58	80	66	76
231	4	12	12	22	18	38	32	22	46	48	38	36	60	52	34
232	2	18	28	32	32	46	60	62	68	92	86	58	96	70	90
233	2	24	16	30	26	42	62	34	48	60	56	54	64	64	58
234	8	10	20	26	24	26	32	36	52	56	52	56	56	56	44
235	8	18	30	22	36	46	68	78	50	72	54	64	46	104	78
236	8	18	40	50	72	50	70	82	122	86	88	100	88	100	84
237	2	18	26	24	34	52	46	48	44	52	58	36	42	56	50
238	0	10	30	36	46	44	52	62	60	56	62	66	74	60	64
239	4	16	32	42	46	42	54	74	34	42	76	52	66	62	82
240	10	28	34	46	36	38	74	66	64	70	88	64	68	62	106
241	6	20	34	28	48	56	56	92	68	68	80	64	52	66	74
242	2	14	12	52	42	20	52	54	42	56	74	58	66	60	46
243	6	12	26	36	48	52	68	68	54	70	88	76	60	80	72
244	2	4	22	28	48	34	48	62	52	54	76	62	72	64	58
245	4	16	24	38	42	34	50	60	38	52	60	70	58	78	66
246	10	12	24	40	28	34	26	36	30	34	64	42	62	60	50
247	10	14	36	46	56	48	68	54	82	94	70	90	86	70	88
248	4	14	26	30	22	62	60	68	58	64	84	82	76	74	72
249	16	12	24	22	30	44	28	48	42	86	54	46	88	58	50
250	8	20	22	30	26	64	48	60	54	50	38	46	64	66	56
251	10	24	26	54	32	56	72	58	58	64	74	84	106	112	82
252	2	20	20	36	28	68	38	46	60	58	62	62	60	74	78
253	14	4	34	36	28	42	48	70	64	64	84	68	64	66	72
254	4	16	26	30	16	28	42	54	38	52	48	40	68	58	52
255	0	10	34	22	46	48	46	58	46	62	52	72	72	86	52
256	0	24	24	46	50	76	88	92	50	74	78	98	102	96	94
257	4	18	18	32	28	64	54	66	62	66	60	68	84	52	60
258	14	10	32	20	18	48	54	58	48	50	66	70	68	84	60
259	10	22	32	26	30	32	38	40	80	66	62	80	64	70	62
260	6	22	28	44	30	34	72	46	66	54	56	62	74	86	82
261	6	10	16	34	32	60	48	56	52	50	58	78	78	66	56
262	2	16	28	48	28	38	40	60	60	74	76	94	48	68	52
263	2	10	24	32	42	46	54	56	40	80	42	44	52	72	50
264	4	16	34	26	40	48	48	60	76	78	82	70	62	74	84
265	4	18	26	48	48	48	48	80	68	78	72	82	66	96	66
266	2	12	16	32	20	26	36	36	32	60	36	28	64	50	42
267	4	24	30	22	62	42	54	48	44	56	58	48	68	60	74
268	2	10	30	30	40	42	62	64	62	54	84	94	72	72	66
269	4	20	30	30	44	46	56	54	44	68	66	54	56	72	56
270	0	30	32	20	38	34	54	62	50	64	56	68	70	62	42
271	4	18	24	40	58	60	70	68	78	100	86	96	102	80	94
272	2	16	26	40	38	38	50	60	60	54	62	80	82	56	60
273	4	12	20	24	32	28	40	46	26	52	36	62	56	50	40
274	6	20	42	38	64	54	70	84	74	78	78	84	114	80	74
275	6	16	12	50	36	38	52	62	82	72	64	80	68	66	78
276	8	10	36	50	40	48	62	38	60	56	70	52	86	60	66
277	2	8	34	46	32	42	70	60	94	82	66	80	50	72	82
278	6	20	20	20	38	52	54	44	64	86	54	80	74	68	38
279	6	18	22	38	42	58	54	70	82	82	66	80	82	70	72
280	4	12	28	44	50	54	52	48	62	68	40	66	52	78	72
281	4	20	24	42	46	66	46	76	88	52	68	68	54	74	62
282	6	6	14	28	20	32	32	60	46	64	64	58	62	54	70
283	4	24	18	26	48	44	44	44	86	74	82	104	78	82	72
284	6	14	32	28	30	42	56	42	66	72	62	82	78	80	70
285	6	10	36	50	38	60	64	74	70	54	84	72	66	86	84
286	8	8	30	18	32	50	54	56	46	56	62	48	66	90	80
287	8	14	34	18	48	48	66	64	50	52	68	54	70	70	54
288	8	16	20	26	28	38	48	58	50	56	56	68	62	60	56
289	0	12	34	26	48	38	56	56	48	54	64	42	84	52	72
290	2	20	22	32	48	56	40	68	68	88	68	90	72	78	86
291	4	10	14	34	36	32	74	50	70	54	46	70	98	50	74
292	8	12	18	28	54	66	56	40	80	70	70	64	68	74	74
293	2	22	10	50	50	42	54	58	88	72	64	96	56	72	86
294	0	16	24	26	48	70	46	72	84	64	70	72	86	78	54
295	6	12	38	38	38	40	42	62	70	66	60	72	84	66	64
296	2	12	28	32	44	46	52	34	56	74	66	66	52	60	70
297	6	20	32	60	54	48	54	68	54	62	72	80	88	64	56
298	2	10	20	28	30	38	54	68	52	38	48	48	46	42	60
299	4	16	32	36	30	58	74	72	40	48	36	62	36	80	60
300	4	8	14	32	50	30	44	64	58	62	72	54	56	60	52
301	0	10	16	32	36	40	50	94	34	54	70	70	68	76	60
302	6	14	28	36	32	40	36	60	68	52	54	48	48	66	60
303	8	24	16	40	24	28	46	46	52	54	50	88	66	56	60
304	4	6	28	22	12	36	46	46	64	56	58	52	62	54	62
305	0	10	24	24	44	28	26	42	48	54	54	72	64	60	58
306	2	22	24	30	26	46	48	70	58	92	46	78	66	58	62
307	6	18	42	40	48	44	50	76	62	76	86	92	86	80	84
308	6	26	30	28	20	54	64	60	92	86	76	78	76	86	68
309	0	24	38	32	50	52	62	60	58	70	70	78	88	78	80
310	8	26	30	64	56	54	64	84	66	92	80	96	76	90	102
311	6	8	24	24	42	56	52	66	48	68	62	86	74	94	72
312	10	12	26	22	26	32	52	62	42	54	66	68	52	44	38
313	6	30	44	42	56	72	60	78	68	78	74	126	88	102	92
314	2	18	26	4	36	46	66	62	88	66	76	76	70	82	68
315	4	12	28	48	48	60	38	86	52	86	54	76	74	78	100
316	4	18	22	22	48	56	60	60	78	60	80	58	66	72	90
317	2	24	36	48	54	50	66	70	60	84	76	80	86	78	66
318	4	26	34	30	42	40	52	70	90	74	98	96	64	90	72
319	10	18	32	32	38	34	48	54	68	60	76	80	92	70	86
320	2	30	44	40	74	70	86	76	84	88	96	90	102	76	100
321	10	10	20	42	46	50	54	68	60	52	84	86	100	66	92
322	4	12	20	30	34	44	38	54	34	52	50	58	58	58	32
323	6	14	26	30	26	48	48	64	50	48	60	54	74	44	72
324	2	6	22	24	28	38	46	82	66	76	52	62	70	92	74
325	10	22	22	16	40	70	58	74	78	56	66	78	90	96	90
326	6	12	30	28	38	58	48	56	70	58	66	98	72	76	60
327	6	16	16	30	36	48	52	54	58	58	56	58	54	68	44
328	4	30	34	30	34	42	56	86	94	104	64	76	106	62	76
329	4	22	24	32	38	30	60	62	82	68	94	80	58	82	92
330	10	16	26	28	40	26	44	46	46	44	64	56	68	64	50
331	8	10	26	32	22	30	46	58	46	52	46	62	62	52	60
332	4	34	10	36	38	24	40	42	56	68	70	68	36	52	60
333	6	16	16	30	56	52	52	84	50	96	92	60	84	88	62
334	8	24	6	44	50	62	100	66	80	82	92	96	90	84	84
335	8	16	38	20	32	50	50	58	46	60	72	54	76	94	78
336	4	26	42	26	54	62	58	78	66	70	74	76	100	82	86
337	8	16	20	30	28	58	46	64	52	60	78	60	66	66	54
338	2	16	26	40	22	46	44	58	74	36	48	56	60	64	64
339	8	28	18	38	48	44	64	66	84	76	72	102	126	114	88
340	2	16	26	28	40	44	46	84	64	72	46	50	70	56	74
341	8	14	32	42	46	54	74	72	68	52	102	72	90	70	100
342	4	8	24	28	40	56	68	84	66	74	68	60	82	86	80
343	0	16	28	22	44	44	70	40	56	48	48	64	56	66	102
344	8	10	14	34	66	48	48	78	64	54	50	78	66	86	96
345	6	22	18	56	58	76	62	82	86	92	84	100	108	96	96
346	10	12	22	30	58	54	52	54	54	40	82	72	74	76	66
347	4	16	22	38	30	54	48	66	60	58	92	56	58	70	62
348	6	20	26	40	36	42	58	60	76	74	62	72	94	94	66
349	0	12	32	34	30	48	62	72	62	58	70	62	100	70	54
350	4	10	22	22	22	30	38	54	52	48	48	36	50	38	76
351	6	22	28	28	46	48	66	68	62	66	72	80	84	72	98
352	8	10	30	36	56	60	50	60	76	64	72	66	66	90	48
353	14	6	20	34	40	42	40	64	56	82	64	74	60	56	68
354	4	8	22	42	48	42	50	74	66	72	66	78	70	78	78
355	6	10	26	28	38	34	50	46	60	60	46	54	56	82	60
356	2	14	38	28	38	60	38	34	58	60	50	76	54	70	76
357	6	16	32	28	44	54	50	58	56	68	80	78	94	66	78
358	4	8	28	30	42	42	54	40	62	58	54	76	56	64	68
359	0	16	20	34	30	50	62	64	52	76	78	82	60	78	84
360	2	10	28	40	54	58	64	82	44	80	78	76	78	92	84
361	4	12	32	26	28	38	50	60	62	90	62	70	46	62	44
362	4	18	24	34	62	82	50	82	86	56	92	108	90	72	88
363	6	24	18	32	42	62	58	68	64	92	72	88	82	82	78
364	6	20	28	34	40	34	72	58	68	72	74	72	72	90	70
365	4	18	36	38	40	54	58	74	74	40	74	76	64	76	82
366	4	12	22	36	24	48	66	52	62	70	70	78	60	80	76
367	0	16	36	42	36	62	48	62	56	48	80	62	78	72	58
368	0	30	34	36	50	54	82	76	64	84	128	94	86	76	84
369	2	18	20	38	46	56	64	58	92	76	84	72	72	60	76
370	8	18	30	30	54	38	64	60	68	58	58	48	48	58	56
371	2	10	20	30	24	50	68	68	56	60	62	52	74	72	80
372	2	12	18	24	48	54	46	76	66	70	50	58	70	82	72
373	4	4	26	22	36	36	44	28	28	56	64	70	66	82	40
374	16	16	20	36	34	34	50	54	74	58	74	62	66	74	84
375	0	20	36	46	30	46	44	70	76	40	52	78	50	68	74
376	6	12	40	30	38	52	36	38	68	46	52	56	80	66	62
377	4	4	22	34	30	44	50	64	70	68	58	62	68	56	52
378	6	16	26	28	32	40	38	62	62	70	62	74	66	72	52
379	4	10	22	24	34	42	38	60	56	46	48	56	56	72	64
380	4	30	36	48	46	54	52	66	88	70	80	66	90	96	72
381	6	16	24	34	38	56	68	78	66	68	84	84	46	80	56
382	4	8	16	26	12	42	36	64	74	60	46	70	48	60	62
383	4	12	16	28	30	42	50	56	42	52	66	70	52	56	60
384	2	18	28	18	24	38	62	52	56	72	56	58	88	72	60
385	6	10	32	18	16	32	70	40	50	58	60	62	62	54	46
386	4	14	12	46	30	34	48	64	72	48	82	56	84	98	80
387	6	24	30	28	40	56	68	56	74	66	84	58	74	88	74
388	4	8	16	26	32	66	68	54	64	56	74	68	82	64	82
389	6	12	32	36	26	56	48	54	78	68	66	58	72	58	68
390	6	12	36	36	32	46	52	66	68	52	52	88	78	62	86
391	6	14	24	22	34	44	64	52	70	62	82	82	82	66	66
392	4	18	24	30	66	68	68	56	58	60	98	84	88	80	68
393	4	6	34	30	34	46	32	36	52	58	54	68	68	64	48
394	2	18	22	20	24	20	34	44	48	66	46	50	62	48	42
395	8	10	24	46	32	54	60	78	68	76	66	80	94	80	70
396	4	24	30	22	26	52	32	72	64	62	52	72	82	66	62
397	2	6	20	34	40	40	64	72	54	68	66	56	58	78	56
398	2	12	20	50	46	50	74	62	78	54	74	66	78	56	50
399	0	16	24	28	34	34	32	30	72	52	62	52	52	72	66
400	6	10	24	26	26	44	38	50	50	68	72	64	62	64	50
401	4	26	26	36	42	40	58	46	64	56	32	68	46	52	56
402	4	12	24	28	46	44	60	82	42	76	74	76	70	78	62
403	4	16	34	22	26	52	72	68	60	76	88	62	80	88	72
404	6	18	36	24	32	72	72	54	94	92	72	88	70	98	70
405	2	22	28	42	56	56	52	64	68	76	66	54	78	80	68
406	6	20	30	38	32	42	50	52	66	56	74	62	60	80	74
407	4	16	38	32	30	50	74	88	70	88	68	66	76	70	78
408	0	18	26	26	38	38	48	70	68	64	68	86	58	48	80
409	2	14	20	24	26	32	36	38	56	58	78	74	60	68	74
410	4	14	26	30	44	38	42	44	56	54	44	64	72	64	76
411	10	8	26	36	48	56	44	68	44	70	64	84	68	48	56
412	4	18	24	44	42	62	62	52	56	60	82	86	80	70	60
413	4	12	20	28	40	50	34	54	58	54	50	46	36	66	54
414	8	16	28	38	42	56	62	66	74	78	74	92	64	84	86
415	4	14	36	34	52	70	74	66	84	98	70	86	78	78	78
416	6	12	20	26	40	50	42	54	70	62	46	54	52	56	72
417	4	12	24	24	38	46	54	34	74	32	50	66	76	82	74
418	0	20	28	34	38	40	50	52	70	52	76	68	54	70	78
419	4	8	22	28	56	22	60	42	80	50	72	52	48	56	106
420	2	24	16	44	40	58	42	62	68	64	78	80	60	80	72
421	2	2	18	24	58	54	46	48	78	72	60	68	98	54	62
422	2	10	12	20	32	34	42	30	28	60	60	54	42	52	78
423	4	8	26	44	48	56	72	56	46	58	74	82	54	74	62
424	4	6	26	42	20	36	34	62	62	42	56	78	68	66	60
425	6	12	26	42	24	36	36	46	70	54	76	42	62	62	46
426	8	16	34	36	42	36	46	64	70	76	70	80	62	60	74
427	2	6	14	22	32	34	72	62	52	62	66	56	86	78	82
428	4	24	28	48	44	60	50	50	72	60	66	96	90	66	62
429	6	12	30	30	46	60	52	80	62	62	66	62	92	76	78
430	6	12	18	28	32	38	46	54	64	66	80	62	58	60	56
431	2	16	24	26	48	62	34	54	68	52	60	56	54	58	48
432	4	18	24	36	58	44	56	70	76	78	68	62	88	62	76
433	2	18	34	40	52	50	40	78	106	62	82	80	80	80	98
434	0	6	10	38	36	32	68	48	64	52	70	64	58	60	42
435	2	10	22	22	28	28	26	48	54	60	62	52	58	56	46
436	6	14	32	32	26	42	54	38	46	50	40	54	70	66	62
437	0	14	20	34	50	54	62	76	72	64	94	74	66	60	56
438	4	10	22	32	42	48	48	64	62	52	44	58	82	50	44
439	6	26	22	38	34	36	32	48	48	78	56	54	84	58	80
440	0	16	20	38	44	62	50	66	54	64	80	74	78	58	78
441	8	22	34	38	48	48	50	46	56	80	80	66	90	66	80
442	0	20	32	50	54	64	52	80	64	70	76	60	72	58	68
443	2	18	28	32	24	34	56	68	46	76	70	64	48	58	78
444	2	12	12	18	36	28	46	38	50	54	58	58	58	82	52
445	4	22	18	34	52	46	54	62	70	82	112	80	70	68	64
446	2	6	20	22	50	44	42	66	64	76	64	58	78	58	90
447	0	12	32	38	32	26	64	68	52	62	66	58	68	78	70
448	2	24	32	36	32	42	66	74	74	94	62	62	56	68	80
449	2	26	34	24	50	62	50	44	54	58	62	46	72	90	70
450	8	40	42	38	46	42	48	46	58	76	56	104	106	66	74
451	6	18	26	30	38	40	46	46	62	40	64	70	46	52	64
452	4	6	36	26	36	46	48	68	42	42	72	46	80	58	56
453	10	18	24	12	16	40	48	44	50	44	48	48	38	58	30
454	2	6	20	28	30	44	48	52	46	60	58	78	68	78	80
455	4	8	38	24	22	50	52	62	40	64	66	74	84	82	72
456	0	12	22	44	40	42	56	62	56	48	54	60	56	80	66
457	0	12	14	20	24	48	42	38	68	64	46	58	42	66	64
458	10	14	34	58	32	56	38	62	76	64	62	80	76	86	64
459	6	8	40	50	20	54	36	52	48	74	84	66	80	64	68
460	8	14	16	24	50	64	68	70	72	56	102	60	60	102	72
461	2	16	22	44	34	48	52	74	76	58	54	74	72	74	72
462	2	16	20	30	46	46	50	56	64	54	90	78	92	84	92
463	6	4	24	22	44	46	60	40	48	50	74	62	54	46	52
464	2	18	30	32	58	40	56	58	78	78	84	64	78	68	96
465	2	24	26	54	42	64	64	72	64	78	64	90	90	92	80
466	0	16	34	44	46	50	66	62	62	56	64	64	48	64	66
467	0	14	32	38	32	44	30	54	56	58	38	76	52	80	54
468	8	12	28	36	18	50	48	50	62	48	50	38	58	72	52
469	4	16	20	20	58	56	46	72	68	104	60	68	70	70	68
470	2	8	26	24	36	48	50	70	66	38	76	78	84	60	72
471	2	14	18	32	40	58	64	74	64	60	80	66	88	62	58
472	2	10	32	30	56	58	52	54	72	82	78	76	70	92	86
473	8	16	22	40	46	42	40	54	54	62	58	66	70	70	62
474	12	10	24	42	34	52	78	82	66	86	90	80	98	88	66
475	0	16	22	38	40	44	38	62	42	74	84	84	62	70	64
476	6	18	18	20	32	36	36	42	62	78	56	66	48	56	38
477	0	10	44	40	40	40	94	56	72	74	86	98	66	76	92
478	4	22	18	42	28	44	50	46	60	38	80	58	68	56	54
479	2	16	26	24	66	72	36	66	70	80	82	66	70	82	68
480	10	6	18	22	28	52	36	56	52	68	58	88	70	66	112
481	6	14	38	52	22	52	78	76	78	82	48	58	80	94	102
482	6	14	22	32	28	34	30	36	42	52	66	44	72	58	54
483	8	26	26	28	58	58	32	54	44	60	70	66	86	78	60
484	0	16	28	52	44	62	62	62	76	90	100	108	80	84	96
485	12	18	28	26	44	42	54	46	58	72	70	74	72	70	72
486	2	10	16	12	26	42	44	44	60	60	58	58	40	50	60
487	6	20	18	32	38	36	30	28	60	70	58	56	66	74	58
488	12	18	28	32	30	46	52	50	54	62	50	42	42	70	72
489	6	10	26	26	42	46	68	62	70	50	66	86	92	78	90
490	2	14	20	26	34	34	26	64	46	54	74	70	60	74	66
491	0	16	24	48	26	38	54	58	56	70	72	62	76	84	84
492	10	12	6	28	38	18	36	42	38	44	52	52	62	66	40
493	4	14	18	14	44	44	60	48	50	60	46	62	72	58	60
494	4	6	28	38	24	52	42	60	58	42	46	62	82	62	86
495	4	14	26	42	48	46	48	46	80	70	62	48	68	84	90
496	4	6	18	36	36	38	66	40	52	66	44	60	74	50	60
497	4	6	26	16	42	56	32	34	76	56	62	60	64	60	38
498	8	14	28	48	40	60	76	70	76	60	82	90	78	74	70
499	4	22	20	24	36	50	36	40	56	48	60	70	66	80	52
500	4	22	34	50	34	58	50	70	74	60	78	72	66	62	74
501	8	12	20	18	28	30	52	86	58	52	60	92	86	72	66
502	4	12	22	40	42	44	48	52	58	50	60	86	48	48	74
503	8	6	26	28	36	40	40	56	56	62	48	64	38	64	70
504	0	22	28	22	28	50	48	50	48	66	86	78	50	70	72
505	2	22	20	42	48	62	48	78	98	102	80	106	84	76	60
506	8	20	18	32	38	34	60	44	70	64	74	84	66	62	68
507	6	14	34	28	30	70	54	64	54	78	54	72	72	72	68
508	8	26	28	30	44	62	58	72	64	70	78	86	82	78	76
509	0	8	46	38	32	48	66	64	68	66	64	76	62	68	82
510	6	12	12	30	36	40	66	50	50	34	50	56	42	70	66
511	8	10	24	24	44	54	74	60	56	76	44	88	66	68	68
512	12	22	22	40	48	40	56	56	70	76	66	72	58	78	78
513	8	22	24	36	54	58	40	52	62	66	84	80	90	84	78
514	6	6	28	16	40	44	54	44	52	58	66	62	42	52	58
515	4	12	36	24	26	26	28	46	70	64	54	60	86	82	68
516	6	18	18	20	28	58	46	60	56	54	68	68	54	60	50
517	6	10	12	22	24	38	40	68	46	48	36	52	56	58	48
518	4	14	24	42	34	42	52	58	68	68	52	72	64	58	76
519	6	10	24	40	36	50	60	56	94	50	66	70	58	42	50
520	10	12	26	38	44	66	66	76	82	62	78	64	92	84	70
521	6	6	14	22	38	44	66	62	64	66	56	66	54	62	68
522	4	6	32	46	44	48	80	54	74	70	70	70	74	72	82
523	6	26	28	40	42	30	34	54	66	62	70	48	58	88	66
524	8	30	20	42	44	60	30	70	46	40	40	76	78	64	76
525	2	18	26	30	58	50	54	82	72	72	104	56	68	112	74
526	0	12	38	26	26	40	56	50	54	54	54	34	68	58	60
527	10	16	22	46	60	60	78	84	94	96	108	92	100	76	94
528	8	14	28	32	28	50	66	74	56	74	54	80	56	54	102
529	4	20	30	30	46	34	58	58	54	44	52	60	42	70	60
530	8	16	36	36	48	42	68	60	62	86	64	76	84	54	76
531	6	4	18	48	50	44	56	54	46	58	52	68	64	82	62
532	4	16	22	32	36	38	34	38	44	48	56	64	60	50	58
533	8	10	24	30	38	36	48	32	38	50	46	46	60	76	52
534	8	20	30	40	42	44	60	84	50	60	86	80	76	90	66
535	0	18	18	30	40	46	56	76	64	76	84	68	52	96	82
536	10	10	44	34	52	62	72	74	82	68	86	94	76	78	84
537	2	20	26	26	40	48	62	72	64	62	58	88	86	80	96
538	8	18	14	20	34	36	46	52	56	56	54	74	60	42	50
539	2	12	22	26	34	58	60	64	68	66	70	96	62	70	56
540	2	14	44	34	56	46	62	70	58	74	76	72	72	72	76
541	4	12	18	34	42	68	46	46	44	60	62	56	72	42	44
542	10	20	32	40	40	38	54	70	64	90	86	80	74	90	78
543	4	8	18	30	40	58	64	58	54	46	78	64	58	60	66
544	4	12	22	26	34	46	54	62	68	56	64	48	56	74	58
545	14	14	38	26	48	74	54	44	52	74	68	84	60	90	84
546	4	22	30	44	38	52	88	70	78	88	88	66	78	102	100
547	2	12	20	28	44	52	26	48	40	42	46	56	64	48	58
548	6	22	28	16	34	42	60	66	88	72	76	52	106	92	70
549	2	10	24	22	40	44	52	46	58	52	46	60	36	46	56
550	4	18	24	18	32	26	42	46	66	70	62	88	70	60	74
551	2	14	16	40	26	30	46	30	28	42	60	62	46	70	58
552	6	8	10	22	32	28	60	64	62	64	62	64	68	94	58
553	2	16	24	30	28	44	34	46	48	70	56	74	64	84	62
554	12	14	24	30	34	40	44	62	82	60	80	76	82	90	76
555	6	20	30	40	36	40	50	76	64	72	92	80	64	72	58
556	8	24	38	60	52	58	50	78	68	86	96	104	62	60	84
557	2	16	24	32	28	52	46	56	68	46	50	60	84	72	56
558	6	22	26	34	30	50	56	68	62	62	72	66	78	74	62
559	10	28	32	26	42	52	60	38	44	52	46	58	60	52	46
560	6	18	18	46	40	48	56	64	52	64	66	60	74	68	70
561	8	22	46	42	36	60	50	92	58	72	74	92	108	88	80
562	4	26	46	52	46	58	58	64	76	60	78	66	80	70	86
563	4	18	32	28	50	40	56	62	66	64	84	72	88	60	72
564	4	34	28	50	58	44	82	42	72	72	74	88	100	88	100
565	2	12	20	42	44	52	52	80	54	62	70	58	56	62	66
566	8	24	28	28	32	50	56	54	40	38	74	72	56	70	76
567	8	20	26	48	60	46	60	52	64	68	70	52	78	90	66
568	4	4	20	36	42	42	48	60	42	54	58	64	48	64	66
569	0	22	24	32	30	34	50	50	54	50	54	52	64	54	56
570	2	18	34	20	40	66	52	44	66	68	78	78	66	74	62
571	8	14	28	34	42	60	48	82	60	82	88	52	74	76	90
572	12	14	30	42	56	54	46	62	50	54	44	60	50	66	62
573	10	16	14	30	26	32	42	52	78	42	78	90	64	60	52
574	4	8	18	18	34	46	30	46	62	78	70	56	60	56	46
575	8	14	30	42	40	68	46	84	80	72	80	100	74	58	68
576	4	12	34	38	38	42	44	40	56	54	62	70	94	58	60
577	8	8	16	24	32	24	38	30	32	56	54	38	46	70	50
578	4	26	26	26	40	38	70	66	94	68	96	94	64	80	68
579	6	22	22	30	30	58	32	46	62	68	68	50	74	92	54
580	12	10	30	40	24	56	42	38	50	74	54	76	70	62	56
581	4	28	22	38	50	50	68	46	82	56	62	96	72	78	62
582	4	18	26	44	40	48	64	62	48	56	66	66	80	44	66
583	2	18	18	22	28	50	48	56	50	70	64	56	40	72	56
584	2	16	22	32	50	52	52	70	52	50	76	54	60	56	46
585	14	18	36	48	58	72	68	84	74	80	90	84	94	90	62
586	10	14	10	12	30	34	42	42	46	46	42	56	62	34	44
587	2	34	42	46	68	64	112	92	94	94	106	94	102	92	100
588	8	32	32	50	36	64	66	70	72	60	64	94	74	72	86
589	8	14	26	32	52	52	70	50	82	66	82	60	92	88	70
590	8	14	24	26	36	38	48	56	70	46	54	62	74	78	82
591	10	20	24	38	56	82	42	48	56	60	52	86	82	82	62
592	2	14	26	24	44	38	64	56	54	60	56	52	58	68	72
593	8	18	10	28	34	32	52	48	68	68	88	56	50	68	62
594	2	20	22	38	40	44	38	56	62	48	62	74	68	98	60
595	10	12	28	48	48	64	66	80	76	82	66	60	64	56	88
596	4	20	36	46	46	48	52	32	70	44	78	56	70	62	70
597	0	10	24	26	22	40	62	48	52	86	78	74	68	52	58
598	10	24	30	26	36	38	44	72	52	68	66	56	82	66	64
599	14	16	28	42	24	30	60	36	48	60	64	66	66	64	72
600	4	12	18	20	16	26	42	66	58	64	72	38	46	42	60
601	8	28	36	30	26	40	52	58	58	60	74	76	80	82	80
602	12	30	30	32	38	46	70	60	72	86	74	70	92	78	64
603	8	10	28	42	52	36	42	36	54	44	54	72	54	80	56
604	10	16	22	30	38	48	42	60	56	52	62	82	86	86	78
605	0	8	18	30	44	60	46	42	56	74	48	60	60	54	62
606	6	6	24	32	34	38	40	34	42	68	56	78	56	64	58
607	2	10	10	16	26	34	44	52	60	58	48	38	54	58	84
608	4	18	18	22	56	44	66	48	40	52	66	64	64	56	74
609	10	14	20	30	42	36	44	60	74	60	48	60	64	56	60
610	4	12	24	30	60	48	62	60	58	88	62	82	96	70	88
611	8	18	34	40	40	40	42	54	60	78	96	80	72	72	76
612	2	8	28	48	46	44	50	52	54	54	62	52	90	66	66
613	2	12	28	28	40	40	56	66	60	44	54	62	76	46	66
614	2	10	32	28	34	42	56	72	68	72	70	68	78	46	88
615	2	12	18	26	24	26	50	46	54	42	38	60	58	50	62
616	4	12	24	20	44	36	36	40	42	44	56	52	58	58	46
617	6	20	24	38	48	48	66	56	60	64	88	92	70	90	98
618	12	16	26	36	54	44	58	50	74	90	72	76	78	60	66
619	8	16	18	32	44	44	46	66	88	66	76	70	70	68	76
620	2	16	22	34	46	38	56	72	54	74	74	86	60	74	62
621	8	22	28	40	34	46	62	76	68	50	76	58	56	64	86
622	18	26	30	44	32	52	42	88	80	70	76	102	48	86	72
623	4	18	18	32	22	40	72	68	84	90	98	58	76	68	88
624	2	16	40	44	54	38	64	50	68	72	62	84	78	96	72
625	4	18	38	36	50	46	60	44	40	66	62	94	90	70	74
626	4	30	20	52	36	44	66	78	66	90	92	74	78	72	66
627	12	14	34	42	32	62	52	66	68	76	82	68	58	62	58
628	6	10	18	28	26	38	38	40	42	56	52	48	66	64	58
629	10	14	12	36	72	54	56	48	76	72	76	58	90	80	84
630	2	12	24	36	38	44	46	46	72	66	62	90	62	66	64
631	8	18	22	28	26	28	42	54	42	66	52	70	92	46	46
632	6	6	16	36	18	44	24	46	38	54	40	60	50	62	68
633	4	18	16	52	64	48	70	44	66	76	76	90	68	66	96
634	6	12	40	28	16	40	58	52	40	46	66	60	62	58	72
635	12	22	34	50	36	56	86	98	66	70	82	70	64	86	74
636	10	20	22	46	38	60	44	64	64	74	64	92	74	96	66
637	6	22	20	32	22	42	50	40	66	64	52	60	58	54	42
638	2	14	30	28	46	54	44	56	44	58	76	66	56	54	52
639	2	24	34	42	46	50	60	60	64	76	62	54	70	80	60
640	2	12	34	30	26	52	46	52	60	62	60	84	54	76	84
641	6	20	16	40	26	54	44	70	76	42	78	76	90	78	78
642	4	16	34	36	26	64	46	56	50	62	72	54	90	64	68
643	4	24	32	32	36	26	38	70	86	86	68	48	72	70	50
644	12	24	18	40	52	42	56	68	68	66	86	86	86	76	70
645	0	12	20	26	40	36	42	48	50	58	66	58	74	54	56
646	2	14	30	34	50	42	54	68	52	70	72	60	72	70	78
647	6	30	30	50	28	50	46	66	62	64	48	74	68	94	52
648	2	14	18	18	46	48	36	46	46	66	46	58	60	70	58
649	8	12	10	20	32	40	42	56	50	56	64	70	98	64	78
650	4	16	22	26	52	56	78	80	62	68	88	78	68	92	60
651	6	28	22	52	54	74	60	62	86	96	92	68	92	62	72
652	6	18	30	40	34	36	66	66	52	60	86	84	78	76	92
653	2	12	40	18	34	50	46	64	28	56	52	62	70	68	76
654	6	12	36	36	56	50	56	56	58	86	56	82	64	82	52
655	4	22	22	20	38	24	62	46	34	38	80	54	62	54	52
656	8	18	28	44	36	56	48	60	56	86	54	86	108	68	84
657	4	22	30	26	36	58	76	68	80	84	84	80	102	52	64
658	10	26	28	64	50	48	76	76	90	100	102	80	82	94	94
659	0	8	22	24	30	34	42	58	64	56	68	44	54	54	58
660	8	20	18	24	36	68	40	58	52	64	64	64	54	60	72
661	10	30	30	34	56	56	56	52	84	86	64	76	64	68	80
662	6	18	30	36	38	40	58	62	52	58	38	60	80	58	72
663	2	20	24	30	32	60	60	52	54	60	84	76	52	58	72
664	2	14	40	38	52	40	66	56	76	74	74	110	78	78	74
665	8	4	24	28	36	36	38	68	78	58	78	44	60	62	48
666	4	12	32	40	38	58	56	78	62	84	64	46	84	50	78
667	6	20	24	34	52	60	64	76	86	100	86	66	64	68	80
668	6	14	14	40	36	56	58	62	70	54	56	50	62	70	56
669	4	12	30	24	42	58	48	50	50	56	78	98	92	82	70
670	0	16	34	38	46	40	68	70	72	98	76	70	72	96	96
671	4	8	32	30	40	64	60	62	70	88	72	62	68	94	72
672	0	2	30	36	56	32	52	64	82	70	54	100	72	90	74
673	12	14	20	34	26	64	56	68	48	86	58	56	64	58	70
674	2	12	20	34	34	38	40	44	52	38	50	42	32	42	48
675	8	10	26	36	60	64	32	58	70	80	58	48	74	70	66
676	2	14	30	30	42	50	58	46	58	58	66	52	90	70	64
677	2	18	34	46	48	50	58	58	86	82	96	78	82	66	72
678	4	10	24	22	16	42	34	48	58	66	48	52	48	58	54
679	4	4	22	30	30	38	46	48	58	50	56	40	54	60	50
680	4	16	14	34	56	46	54	58	66	68	64	54	60	66	56
681	8	26	8	20	44	44	42	42	46	56	46	50	50	66	44
682	2	14	20	26	26	52	42	54	62	44	54	56	72	46	44
683	4	14	20	22	30	50	44	68	68	54	58	50	52	68	68
684	12	20	24	46	36	40	58	68	70	60	72	58	62	72	80
685	8	20	28	52	38	60	52	70	72	84	76	84	62	80	72
686	4	12	46	22	38	44	44	62	68	56	76	48	72	64	58
687	2	18	36	42	66	50	94	84	96	82	90	76	106	56	76
688	4	8	24	34	42	40	54	70	76	64	76	56	72	66	60
689	8	4	18	24	38	54	68	70	68	84	70	86	58	56	64
690	8	20	26	56	52	44	72	80	84	80	98	96	96	92	88
691	12	28	32	44	52	70	58	58	68	60	64	78	84	58	80
692	12	20	24	32	50	46	64	92	62	58	72	70	72	88	86
693	6	22	22	32	50	50	74	60	64	52	64	62	66	76	80
694	8	16	16	36	38	52	50	54	72	64	74	52	62	78	76
695	6	10	36	54	46	50	56	64	68	72	32	58	68	84	56
696	6	8	16	16	22	30	46	54	66	36	76	64	64	46	48
697	2	12	24	22	38	30	54	62	66	66	92	62	54	78	66
698	4	20	10	22	32	52	48	82	42	72	50	64	68	62	46
699	6	10	24	22	46	36	56	50	56	56	70	92	76	78	38
700	2	10	14	38	50	54	56	34	70	54	64	58	70	56	72
701	2	22	22	34	40	72	60	56	60	100	88	70	88	100	66
702	4	10	38	34	20	44	48	38	54	50	52	52	54	60	56
703	6	12	14	16	32	40	56	40	64	60	86	52	44	60	66
704	6	24	36	38	36	38	38	58	70	64	98	72	78	74	68
705	6	20	18	28	38	40	40	54	54	44	58	48	76	50	72
706	2	24	20	44	30	40	64	42	60	68	58	56	60	58	46
707	4	4	24	48	42	42	48	52	56	72	44	64	56	78	68
708	4	6	40	24	34	56	76	58	54	58	34	74	80	84	66
709	2	12	28	22	58	52	54	42	54	62	76	60	88	60	96
710	8	10	26	20	30	42	60	48	78	62	72	52	44	62	76
711	2	10	16	28	40	34	42	38	46	52	66	54	34	50	60
712	8	12	28	32	58	48	70	72	74	72	70	84	62	68	76
713	6	22	28	30	48	38	64	62	62	94	68	66	82	66	74
714	4	16	26	22	44	44	54	74	80	78	82	42	96	78	54
715	6	22	36	52	30	40	76	54	74	68	70	72	94	128	92
716	8	22	22	22	38	68	78	62	72	80	66	84	64	100	84
717	2	18	22	32	36	52	54	68	74	66	92	70	62	92	88
718	2	10	32	40	38	56	70	94	76	66	78	64	90	90	86
719	6	24	28	36	62	40	64	80	62	72	90	84	90	100	62
720	6	6	12	24	40	34	48	46	34	40	62	58	56	66	64
721	2	20	22	60	44	50	58	64	66	70	88	66	88	70	50
722	0	16	22	36	24	62	54	62	40	62	66	62	68	58	74
723	4	22	28	32	42	48	52	50	62	82	56	74	74	84	76
724	4	16	28	52	42	36	36	64	52	64	72	62	68	64	76
725	6	18	32	26	34	44	52	54	44	78	76	62	60	74	66
726	6	16	8	32	50	38	56	38	34	70	62	38	80	52	50
727	6	16	34	24	24	42	44	52	66	56	56	66	74	82	70
728	2	14	22	42	38	54	48	58	62	76	76	74	82	76	90
729	4	14	16	42	30	36	68	70	72	68	78	84	68	74	108
730	6	6	28	40	46	46	52	60	68	56	94	76	76	62	62
731	2	18	26	18	24	42	44	38	60	50	66	62	64	58	64
732	2	18	30	40	50	58	70	62	86	84	62	72	58	100	80
733	4	16	34	6	4	50	28	30	62	54	74	52	74	52	50
734	10	14	18	30	44	50	64	74	84	64	60	84	76	70	80
735	6	20	22	48	42	42	54	52	80	90	58	68	86	78	76
736	4	18	26	22	38	36	56	54	66	64	52	58	52	72	58
737	10	10	22	38	48	52	42	58	58	58	64	54	82	72	68
738	8	18	36	48	56	40	26	44	48	54	80	74	50	70	50
739	8	16	28	32	44	44	68	38	72	54	78	52	58	76	78
740	0	16	18	30	46	36	46	64	50	78	64	54	68	72	80
741	12	24	24	32	52	46	50	44	32	88	76	70	78	66	74
742	4	14	30	16	30	38	66	54	68	66	62	58	60	62	66
743	8	14	16	34	50	34	38	60	54	46	70	40	56	68	86
744	12	12	14	20	32	34	22	46	44	38	46	48	44	60	52
745	4	10	38	36	48	70	54	76	88	80	86	84	74	84	92
746	2	12	8	30	52	44	62	56	46	78	60	72	72	66	66
747	8	32	38	36	38	30	26	50	58	50	88	64	86	64	66
748	4	16	20	28	38	46	56	62	72	86	64	76	68	46	76
749	0	18	18	30	44	56	70	66	66	88	76	68	80	82	70
750	2	18	18	40	44	54	70	74	70	94	90	114	78	86	114
751	6	8	18	34	46	52	54	66	76	58	86	64	84	96	78
752	4	8	20	20	46	54	54	44	46	88	64	56	54	58	72
753	6	10	12	30	32	36	46	56	60	64	60	84	58	56	46
754	6	24	20	20	24	50	44	48	52	38	50	62	60	52	46
755	6	16	32	38	30	74	60	84	42	96	72	48	60	64	54
756	2	16	14	26	40	28	48	46	46	40	64	42	44	58	58
757	4	16	24	14	30	40	62	64	48	78	50	86	70	58	88
758	6	8	34	28	36	34	60	44	64	76	52	62	72	84	72
759	8	12	12	18	20	40	54	58	52	34	58	46	54	70	58
760	12	26	16	40	18	42	60	64	50	60	64	46	82	62	70
761	2	4	26	32	50	48	50	62	44	62	72	70	72	70	66
762	2	18	16	32	40	38	44	42	40	58	34	34	36	58	48
763	2	6	26	28	44	38	38	48	56	64	62	74	70	56	86
764	6	16	22	42	40	46	66	58	66	62	64	66	64	80	76
765	2	28	18	36	42	50	28	52	46	44	44	52	64	50	52
766	6	4	18	46	36	56	58	64	76	94	102	84	66	84	92
767	6	14	32	30	46	48	48	70	48	56	52	72	80	30	68
768	8	26	16	36	28	62	64	50	56	76	46	64	58	102	56
769	6	12	12	22	52	30	52	36	78	42	64	60	52	70	44
770	4	18	30	24	34	44	72	48	52	60	64	54	62	40	60
771	6	16	26	20	30	46	50	32	50	56	54	66	64	58	52
772	2	16	18	32	38	52	58	70	60	58	106	68	74	48	76
773	10	24	12	30	38	22	42	38	36	44	56	26	58	60	60
774	10	14	28	30	44	72	50	84	66	74	72	94	84	80	78
775	4	16	26	44	36	54	40	70	64	46	76	80	76	56	54
776	2	16	24	30	36	48	50	54	46	44	74	72	54	66	82
777	2	8	26	30	40	42	62	70	74	74	88	88	68	62	68
778	4	28	22	28	34	44	42	64	48	70	74	64	48	70	72
779	8	18	18	20	42	44	70	54	70	50	80	74	56	94	88
780	8	22	30	42	36	52	72	62	54	66	80	112	74	92	74
781	4	22	20	34	34	36	34	58	54	54	80	80	76	64	68
782	0	6	20	24	40	34	42	48	46	48	56	54	46	50	80
783	10	28	30	44	58	60	62	92	96	94	86	86	84	86	118
784	8	16	20	16	30	34	50	64	46	70	54	82	46	60	68
785	6	12	24	34	28	44	34	62	40	60	76	40	60	64	66
786	4	14	18	58	42	52	74	82	64	98	88	76	90	94	54
787	4	26	24	28	52	26	62	70	68	82	66	74	60	86	74
788	6	6	30	32	40	56	42	66	60	56	72	66	42	58	42
789	2	8	26	38	46	34	44	60	50	64	82	68	56	70	68
790	4	12	24	34	36	48	34	46	56	52	66	52	36	52	62
791	2	20	22	42	50	52	42	70	44	72	90	86	56	50	76
792	4	18	10	22	46	52	64	56	54	48	72	84	58	60	62
793	4	12	42	38	46	46	64	56	56	68	76	62	70	78	74
794	8	14	24	30	36	50	58	68	70	56	62	66	66	72	72
795	14	10	26	32	38	40	62	56	50	72	90	68	64	88	74
796	4	26	22	32	32	24	38	54	58	34	52	54	58	56	54
797	8	12	16	30	48	56	38	52	32	38	50	50	48	50	64
798	8	18	40	34	44	66	76	54	62	98	72	78	70	90	102
799	4	24	28	42	42	68	50	74	58	72	64	60	98	78	88
800	8	12	24	32	40	42	42	36	58	58	58	52	66	98	64
801	0	14	30	22	40	48	24	58	74	62	66	58	68	80	78
802	4	10	14	32	52	72	66	66	76	56	106	52	80	78	82
803	4	26	24	28	36	30	44	62	42	54	62	62	72	66	86
804	4	16	22	26	30	32	40	48	48	42	62	48	56	58	76
805	6	24	34	32	42	56	60	80	72	50	90	80	74	72	68
806	4	20	36	22	38	32	64	52	46	56	64	70	78	78	70
807	0	16	44	26	38	52	50	66	62	80	52	88	92	82	90
808	8	10	22	36	38	46	46	68	56	86	82	62	70	70	70
809	6	8	26	30	32	34	56	30	48	58	62	38	52	70	66
810	2	26	16	30	50	42	50	56	52	46	70	72	86	46	50
811	0	10	18	34	38	70	68	46	50	60	60	72	102	92	76
812	4	12	46	32	40	46	76	84	66	76	72	68	68	66	62
813	12	12	20	34	36	40	64	56	64	54	40	52	66	64	56
814	12	20	42	50	28	40	60	68	72	76	92	88	90	74	62
815	8	20	30	30	42	50	48	42	56	44	78	48	54	72	66
816	6	26	24	42	44	62	60	50	56	76	60	76	84	66	70
817	4	20	16	36	28	26	76	66	60	86	92	92	106	84	92
818	6	6	22	38	56	50	74	72	50	88	64	56	58	66	40
819	10	18	32	28	50	64	70	56	70	76	84	84	70	76	98
820	8	16	22	40	28	48	56	52	56	64	78	62	66	94	82
821	2	22	16	24	38	44	48	56	52	42	42	72	50	96	56
822	6	22	30	60	32	28	60	66	66	76	90	60	72	80	58
823	6	10	32	32	44	40	84	64	56	76	78	94	82	94	78
824	12	16	24	38	52	36	46	50	70	60	84	70	68	66	62
825	8	4	38	40	40	50	66	52	44	46	54	68	70	78	66
826	2	10	36	24	46	46	54	64	70	62	66	62	62	98	68
827	4	16	26	24	40	22	46	48	54	66	58	64	86	66	58
828	4	16	38	42	44	42	72	78	76	64	88	94	88	96	54
829	4	10	20	28	48	58	36	52	54	66	58	58	74	62	72
830	4	26	46	24	36	48	48	58	58	40	32	50	62	80	62
831	4	22	40	42	54	58	46	60	70	50	86	58	88	116	70
832	6	8	26	38	28	38	50	62	40	70	64	74	80	70	70
833	2	8	18	24	44	38	40	54	64	54	70	72	50	54	66
834	6	14	30	32	40	50	78	74	72	76	60	98	88	74	64
835	2	20	14	28	48	36	36	50	66	40	76	64	66	56	66
836	8	14	18	36	44	58	52	62	70	74	74	80	48	90	88
837	0	14	18	30	42	36	54	62	70	60	78	66	54	94	64
838	10	10	30	20	28	56	56	36	50	38	72	50	62	66	50
839	12	18	26	44	60	56	76	74	74	66	90	108	82	74	92
840	10	20	30	44	62	64	46	68	68	68	78	46	68	82	72
841	6	10	38	16	24	28	56	48	48	70	58	56	50	70	66
842	0	18	24	34	50	46	60	64	48	58	76	66	76	68	66
843	2	18	28	20	50	42	44	40	46	74	80	60	68	52	54
844	4	14	34	40	36	52	34	78	78	110	62	76	86	78	102
845	4	12	14	24	40	58	70	46	74	70	72	56	64	50	76
846	6	16	22	32	50	62	40	76	50	54	96	70	82	68	72
847	4	10	26	46	40	26	36	70	50	52	66	48	62	60	64
848	18	6	42	40	46	52	74	66	80	88	100	86	116	100	94
849	4	12	20	32	54	50	38	60	58	78	70	66	66	68	62
850	14	18	24	34	48	24	62	58	58	70	60	90	84	96	68
851	2	12	18	36	20	52	44	68	64	68	74	50	68	56	68
852	2	10	16	28	38	36	44	48	58	80	48	62	40	66	58
853	8	8	14	32	26	34	38	58	58	52	58	66	40	50	72
854	6	32	40	34	52	56	66	68	104	70	58	94	86	84	94
855	6	12	30	30	46	46	38	42	48	50	74	58	90	72	50
856	0	20	18	24	50	46	66	38	40	72	58	66	68	70	70
857	6	22	28	38	40	62	68	58	60	68	80	70	62	74	60
858	10	14	26	24	44	38	58	68	64	58	62	76	84	94	98
859	2	16	12	16	28	46	48	30	56	68	54	74	48	46	52
860	2	8	26	24	32	36	36	52	46	48	56	36	76	32	46
861	4	18	24	20	22	54	72	52	44	42	80	84	76	56	74
862	12	12	36	24	44	52	50	74	54	50	32	68	62	72	64
863	10	6	46	42	44	74	58	82	74	92	128	88	70	60	96
864	6	18	32	16	50	50	52	58	56	60	74	40	60	64	52
865	6	20	22	34	42	58	56	84	78	80	70	70	84	82	72
866	10	10	12	32	32	30	28	38	64	60	62	56	60	32	40
867	0	18	20	32	28	36	60	68	38	84	54	68	70	86	74
868	6	10	16	30	18	48	44	46	38	64	62	56	102	66	78
869	6	20	42	34	34	52	32	74	82	86	68	74	78	76	68
870	2	20	14	40	32	46	38	36	56	58	60	62	56	52	70
871	6	12	20	34	44	38	62	44	64	70	64	78	82	72	114
872	6	16	18	52	68	64	56	52	74	88	70	70	100	96	80
873	0	20	18	16	46	34	52	62	48	74	50	66	60	70	54
874	10	6	32	40	40	26	44	68	66	64	92	70	40	68	68
875	6	24	12	36	42	42	74	54	76	74	94	64	96	80	58
876	2	8	36	52	58	58	66	102	64	76	98	90	86	84	88
877	4	14	26	40	60	52	78	64	50	86	84	88	80	76	78
878	8	20	16	28	44	66	66	68	56	56	100	76	68	58	80
879	4	10	28	30	48	44	58	70	80	52	68	62	64	74	84
880	2	20	26	36	50	64	44	56	78	82	86	60	48	74	84
881	4	4	18	12	22	34	44	50	44	56	52	62	42	44	44
882	4	18	34	46	42	30	40	60	58	80	68	72	84	66	74
883	12	22	14	46	40	48	42	66	80	70	92	54	90	70	76
884	4	12	28	58	56	46	62	44	46	76	74	92	80	98	92
885	8	6	22	26	22	38	34	62	42	40	76	58	62	54	54
886	2	26	22	30	34	56	48	70	72	90	64	86	90	70	66
887	6	32	20	40	42	52	56	66	66	84	62	74	86	74	90
888	8	14	30	32	14	50	32	58	64	64	84	58	86	82	92
889	16	20	36	50	60	74	66	70	88	98	116	110	74	112	90
890	8	32	42	26	48	62	30	76	34	56	56	58	72	52	68
891	4	18	24	20	34	36	42	42	38	40	56	66	56	60	42
892	6	22	22	56	64	56	72	60	72	68	80	80	68	74	86
893	2	14	16	34	32	30	46	54	48	54	72	58	60	60	50
894	8	20	28	46	40	44	62	50	62	82	62	80	70	84	60
895	6	6	16	32	36	32	52	54	44	70	40	52	70	66	44
896	2	12	26	30	38	40	28	32	68	50	48	46	64	64	52
897	2	12	36	26	52	52	68	80	80	62	84	94	92	74	86
898	8	14	26	46	64	26	38	66	72	60	60	62	50	68	74
899	4	24	30	30	36	46	42	52	32	58	50	76	74	42	64
900	4	16	30	34	64	50	56	70	80	68	82	84	76	70	94
901	4	8	26	20	24	36	34	34	46	56	48	52	46	36	60
902	4	14	26	36	56	46	66	68	68	82	98	62	90	66	94
903	2	10	26	32	34	40	40	64	68	84	60	54	66	60	74
904	10	24	20	44	36	52	52	58	54	78	88	32	60	58	56
905	4	18	22	28	30	46	46	68	46	78	64	66	72	90	66
906	2	10	30	30	32	48	46	80	62	60	66	84	90	68	70
907	2	28	28	28	48	36	62	52	60	66	80	82	88	76	52
908	6	18	36	48	34	44	78	50	86	64	70	74	64	84	72
909	8	16	30	36	44	44	48	36	50	74	66	48	66	66	46
910	8	14	38	48	52	62	62	70	72	78	100	64	92	88	74
911	10	12	30	40	60	62	50	68	58	82	88	80	80	76	72
912	0	26	32	50	42	66	58	78	74	66	90	96	68	70	108
913	4	8	22	36	36	52	56	64	40	64	60	56	52	52	54
914	2	10	54	40	44	28	58	58	72	90	92	74	68	64	62
915	2	14	14	32	30	38	46	46	48	70	62	66	44	68	74
916	10	24	30	34	50	74	54	56	58	86	72	92	116	92	96
917	8	26	28	40	40	50	56	72	64	78	66	72	76	64	66
918	4	24	18	28	34	36	32	34	32	52	42	40	68	66	58
919	14	22	42	36	28	48	66	54	68	68	78	64	84	76	72
920	2	12	30	34	44	38	54	62	50	52	60	72	82	62	76
921	8	6	20	34	38	46	38	48	50	46	70	68	66	64	74
922	0	16	16	22	46	52	54	58	58	68	68	68	58	66	58
923	0	14	26	44	56	48	66	68	58	82	62	82	104	120	66
924	6	14	26	46	34	70	60	60	74	68	86	62	68	58	58
925	4	12	16	28	32	48	60	48	52	74	64	56	62	68	64
926	2	16	24	44	44	56	60	40	40	62	50	78	60	52	80
927	2	16	28	20	34	28	44	58	50	46	46	58	44	62	62
928	6	22	18	14	22	22	48	44	42	52	66	58	62	66	42
929	6	18	32	46	48	80	60	82	84	72	68	58	78	96	70
930	2	12	44	22	50	42	50	62	66	90	66	66	62	78	58
931	2	12	32	40	56	44	44	70	60	54	60	74	44	82	70
932	8	6	26	30	42	50	44	48	62	62	66	72	58	88	60
933	12	26	28	30	22	46	38	36	54	82	80	64	64	74	64
934	10	24	26	38	36	50	48	68	74	80	74	58	54	78	74
935	0	16	22	54	38	34	42	44	60	64	76	90	84	62	88
936	8	14	34	16	46	46	52	54	68	80	44	46	54	56	88
937	4	22	30	38	42	42	32	60	54	76	72	60	94	70	70
938	4	8	28	50	66	54	76	80	80	64	84	90	104	96	100
939	4	28	32	48	66	48	82	86	76	90	88	106	88	92	96
940	2	10	24	36	36	42	52	54	46	58	62	50	50	70	44
941	2	18	14	40	18	22	56	40	46	42	54	52	50	54	64
942	0	6	24	38	44	70	40	78	70	94	84	72	80	110	100
943	4	14	24	44	44	20	48	42	56	66	56	62	74	56	48
944	6	16	34	30	40	58	64	34	54	60	80	74	88	86	80
945	6	16	16	26	56	34	48	56	64	58	68	62	54	82	90
946	4	22	26	40	38	40	50	68	60	38	68	78	70	66	66
947	4	26	34	46	44	48	70	92	52	84	68	118	106	80	136
948	6	20	20	40	48	64	62	42	62	66	84	62	66	48	80
949	4	16	26	36	32	32	62	56	40	40	52	62	66	64	52
950	0	22	28	36	34	26	62	54	44	64	44	54	76	62	70
951	8	8	20	26	32	50	44	52	60	50	62	88	68	60	50
952	6	22	14	36	24	56	40	48	54	84	70	76	60	76	64
953	12	24	28	32	28	58	26	40	58	44	74	68	80	68	84
954	4	8	30	26	50	56	36	44	38	50	48	62	68	50	48
955	2	14	20	34	62	40	54	48	46	78	46	66	52	74	48
956	2	14	46	46	68	42	70	56	74	80	58	86	80	62	54
957	2	14	20	32	40	38	32	62	66	56	64	46	64	52	76
958	6	18	36	38	32	46	46	56	44	50	64	66	72	62	50
959	8	22	40	46	58	74	88	92	98	84	110	92	84	74	102
960	4	10	28	44	54	70	56	78	70	68	56	74	56	72	58
961	6	16	30	64	58	58	58	64	66	78	78	102	82	70	68
962	10	16	28	38	46	50	48	54	56	70	66	44	68	58	84
963	10	12	22	40	38	50	60	68	66	76	66	60	76	90	86
964	2	14	32	26	38	40	42	48	70	60	54	54	70	62	34
965	0	16	16	40	36	34	62	40	66	56	64	60	58	70	64
966	6	20	32	50	46	64	84	68	78	74	96	112	86	110	120
967	2	10	20	28	36	64	50	62	56	56	66	62	70	68	58
968	4	28	20	36	40	54	56	56	58	74	80	56	72	68	62
969	6	4	22	38	36	48	44	68	52	58	84	54	52	82	64
970	4	16	18	28	44	44	40	46	60	66	50	62	58	88	46
971	4	10	8	28	32	50	52	54	56	56	44	66	54	64	56
972	4	8	32	40	26	28	50	54	54	72	88	64	52	70	82
973	2	24	22	30	36	56	84	88	52	62	62	60	86	62	76
974	6	18	20	46	56	44	68	50	78	62	86	92	90	84	80
975	6	12	24	28	44	46	38	44	30	54	54	52	64	50	56
976	0	10	16	30	30	40	32	50	58	50	56	60	66	44	62
977	6	16	22	36	24	24	28	50	36	44	44	46	68	44	48
978	2	18	12	24	40	40	46	44	56	78	40	74	50	54	74
979	2	12	32	24	26	52	50	52	56	74	54	48	54	48	80
980	8	18	30	44	34	54	44	58	66	72	74	74	108	58	74
981	2	14	26	40	52	50	34	58	58	56	66	72	66	70	66
982	4	12	16	26	32	38	48	60	44	60	66	68	60	66	60
983	2	24	24	36	42	38	44	30	82	72	62	92	66	86	100
984	0	20	26	26	30	44	64	64	56	64	48	44	78	64	54
985	2	10	22	40	30	76	64	62	46	66	74	82	58	50	92
986	4	12	22	38	42	26	34	34	62	50	46	58	36	44	70
987	4	12	42	36	46	34	46	54	84	82	78	74	68	92	72
988	6	12	16	34	44	30	46	44	54	72	66	62	78	60	44
989	2	18	24	48	60	42	54	56	60	72	60	60	76	60	74
990	6	16	24	38	34	54	44	62	70	54	88	80	72	58	72
991	8	20	32	46	60	64	70	66	112	98	74	82	86	60	106
992	6	14	32	24	42	46	78	62	70	58	70	70	78	70	74
993	4	8	18	32	30	30	44	50	56	38	40	62	62	38	56
994	2	10	28	40	26	56	50	80	70	78	74	62	62	70	56
995	0	10	24	18	34	40	38	58	58	46	66	44	44	54	64
996	16	28	26	34	44	44	48	80	86	92	106	94	66	76	68
997	6	20	12	24	40	40	66	78	60	40	60	64	66	82	74
998	6	14	16	18	42	30	42	74	44	48	66	62	64	72	60
999	10	12	30	24	30	40	64	66	68	70	58	76	64	94	88
1000	4	14	24	28	52	56	52	52	48	62	84	82	72	92	72
1001	6	14	22	34	38	30	52	58	48	48	82	84	74	70	72
1002	8	10	16	42	52	42	32	52	68	52	48	48	50	54	52
1003	6	12	14	30	30	32	46	50	62	54	48	62	58	52	76
1004	4	18	24	32	50	60	50	70	66	70	84	88	90	94	92
1005	0	16	12	28	36	34	40	42	54	76	54	70	64	72	84
1006	10	12	30	58	64	58	52	56	74	66	80	92	74	76	84
1007	12	18	38	38	60	72	58	60	76	76	92	110	102	86	102
1008	4	22	26	54	46	78	52	70	88	68	92	88	98	88	84
1009	8	12	18	30	30	26	40	52	42	74	62	94	52	86	56
1010	0	18	30	32	28	38	62	58	68	48	60	70	60	58	54
1011	0	4	20	32	26	40	44	64	52	58	56	56	74	58	74
1012	6	20	48	40	48	58	60	84	122	102	110	92	80	134	86
1013	6	6	20	24	26	34	48	46	54	60	50	72	40	62	70
1014	12	26	28	38	30	54	52	54	60	64	60	50	78	66	84
1015	2	14	24	32	46	44	54	56	78	68	70	68	82	80	82
1016	16	16	22	40	38	40	48	54	50	86	74	50	74	52	94
1017	8	12	28	30	42	46	34	46	54	44	62	60	84	58	60
1018	4	22	16	20	36	38	60	74	60	50	64	96	78	64	66
1019	4	10	18	20	40	60	34	52	36	66	62	56	60	38	42
1020	2	12	30	56	40	54	50	66	62	84	68	74	70	74	88
1021	0	22	32	38	38	40	66	70	68	88	96	90	86	76	84
1022	6	12	22	24	24	58	68	72	52	60	76	88	74	98	82
1023	8	12	18	28	18	62	52	56	58	74	58	60	52	60	60
1024	2	12	20	40	46	42	56	84	64	68	74	66	92	68	66
1025	4	22	26	34	40	52	50	42	70	86	80	64	78	78	76
1026	14	20	12	18	34	28	42	58	38	72	44	56	30	64	60
1027	6	14	36	24	34	36	60	48	70	58	58	72	68	78	70
1028	6	18	28	42	40	60	50	64	64	66	84	82	68	90	70
1029	2	22	38	26	30	40	58	48	60	62	84	98	76	46	70
1030	6	12	24	30	32	42	64	60	84	56	52	62	56	82	104
1031	2	16	34	42	34	40	34	50	48	66	58	74	68	70	56
1032	0	12	18	20	34	42	64	70	44	64	38	54	66	58	68
1033	2	14	40	42	32	32	30	54	46	66	52	74	74	52	76
1034	12	16	34	40	34	50	52	52	50	66	106	74	90	82	92
1035	8	16	22	44	38	44	54	52	50	70	70	84	74	82	74
1036	4	8	36	38	34	46	50	58	80	62	80	62	62	70	80
1037	6	20	30	36	48	68	60	62	56	76	80	68	42	82	86
1038	4	14	36	40	56	62	32	62	68	80	78	84	72	72	78
1039	4	8	28	42	36	44	62	70	76	62	58	80	62	82	64
1040	4	6	18	36	38	36	50	54	62	78	64	68	66	78	48
1041	8	16	12	54	36	30	50	50	52	54	46	66	70	66	76
1042	10	14	20	38	30	50	52	44	52	78	80	66	62	56	68
1043	10	22	28	42	50	50	54	74	82	58	74	64	82	84	74
1044	2	10	32	34	38	42	46	70	82	82	88	66	56	70	76
1045	0	8	10	30	32	46	60	62	62	66	60	56	78	96	54
1046	4	20	28	40	28	48	52	70	70	54	72	62	76	66	80
1047	16	22	22	34	48	46	62	66	74	66	88	82	78	50	62
1048	2	14	26	22	46	66	42	52	38	60	76	84	94	52	58
1049	4	22	22	54	34	58	52	68	54	60	68	56	70	68	78
1050	4	8	20	20	28	46	34	62	42	58	54	50	44	54	64
1051	8	14	20	28	46	48	38	58	64	78	84	62	72	86	48
1052	6	16	24	32	34	44	30	48	66	52	48	70	62	78	72
1053	2	18	28	36	40	40	50	80	74	70	80	74	86	38	60
1054	4	18	34	46	42	48	38	66	58	64	68	50	80	56	82
1055	0	8	26	38	52	42	56	60	72	80	56	84	68	82	94
1056	4	10	32	8	26	42	36	66	46	66	38	68	38	86	68
1057	6	10	20	24	24	48	32	58	56	52	50	64	52	52	60
1058	8	10	18	36	58	44	52	52	40	78	58	52	52	64	88
1059	2	18	34	32	26	42	58	54	36	64	62	76	54	54	60
1060	4	16	32	48	38	50	62	56	64	58	80	86	88	80	62
1061	4	12	34	16	30	34	52	50	44	38	34	54	68	64	52
1062	2	18	18	30	26	46	44	68	38	48	66	64	56	56	72
1063	4	18	26	46	42	44	64	64	70	52	84	68	80	76	72
1064	4	6	22	38	30	50	54	40	78	72	58	62	62	82	64
1065	4	20	18	48	40	52	38	54	70	52	52	64	62	70	66
1066	10	16	44	50	46	56	68	66	74	64	66	54	98	70	80
1067	4	20	20	40	44	32	50	52	66	66	60	52	56	52	54
1068	6	20	10	32	46	44	56	76	76	84	70	64	82	76	60
1069	8	18	40	50	56	80	52	86	90	98	102	68	72	116	86
1070	4	14	24	32	34	32	56	58	74	76	52	88	66	68	58
1071	6	6	14	26	28	50	58	36	56	38	74	70	76	66	54
1072	10	10	18	24	52	42	68	60	66	68	60	62	76	84	54
1073	10	18	16	38	38	66	60	50	44	60	70	50	70	60	74
1074	4	10	24	34	32	60	46	62	66	80	78	102	86	72	82
1075	8	18	16	30	22	40	34	66	58	64	46	76	56	78	64
1076	0	16	20	32	44	50	52	56	94	68	86	112	100	76	56
1077	6	32	34	22	50	38	62	56	72	82	60	72	62	96	54
1078	6	24	24	16	36	44	48	62	70	58	66	60	70	60	76
1079	6	12	24	26	34	26	54	34	60	62	54	64	66	50	82
1080	4	12	30	36	40	52	70	64	86	106	100	108	118	86	102
1081	14	16	28	58	46	42	60	60	74	54	74	76	60	72	52
1082	2	14	14	28	52	50	50	54	70	50	52	44	88	70	74
1083	0	24	30	44	44	66	62	90	78	62	76	66	88	84	84
1084	4	2	8	26	38	44	48	38	48	90	70	74	64	54	46
1085	4	12	40	46	48	64	74	50	44	66	68	70	70	98	60
1086	6	24	28	32	58	36	34	40	52	68	68	64	56	70	56
1087	2	12	38	38	38	44	68	74	76	70	56	62	64	74	74
1088	6	20	30	36	32	34	50	52	66	76	58	72	78	66	74
1089	4	6	22	50	62	56	72	74	80	86	78	82	70	100	90
1090	2	24	12	34	32	66	44	38	44	48	56	50	50	46	80
1091	4	2	20	28	36	40	56	58	60	52	50	76	52	84	64
1092	2	8	18	18	38	22	36	50	50	44	54	44	66	36	58
1093	6	22	30	34	28	34	64	72	84	62	74	64	66	76	88
1094	6	16	42	44	54	50	62	40	60	70	88	78	92	84	98
1095	4	12	32	8	38	48	30	50	52	34	50	52	54	56	50
1096	0	14	16	24	50	40	42	60	46	46	46	70	58	38	40
1097	12	12	26	30	50	50	48	54	60	52	58	52	66	70	68
1098	4	14	12	32	34	50	40	38	48	58	62	44	48	64	50
1099	4	12	26	24	48	40	32	44	50	36	52	74	52	66	78
1100	2	18	34	10	28	50	52	36	64	60	72	68	74	96	66
1101	10	24	20	36	52	48	72	56	96	64	92	64	86	98	84
1102	8	12	26	34	34	42	54	56	82	94	72	86	74	94	70
1103	10	8	14	18	40	48	46	46	44	56	62	62	62	60	70
1104	2	14	22	40	42	40	50	52	56	64	54	100	86	56	70
1105	12	12	16	28	44	56	54	48	76	60	54	70	106	58	52
1106	0	6	28	32	46	26	50	36	56	50	86	38	70	72	52
1107	2	14	32	32	34	34	72	74	80	66	58	72	62	78	64
1108	2	6	16	30	38	40	46	60	66	66	76	50	80	68	48
1109	8	14	20	30	42	46	54	62	50	56	84	74	72	84	56
1110	8	16	28	50	52	54	64	60	84	68	82	84	88	104	68
1111	6	14	18	28	30	48	32	58	36	70	62	56	74	60	64
1112	6	10	26	38	66	78	80	74	76	114	76	88	96	80	86
1113	2	20	26	42	34	38	44	54	56	66	60	66	64	68	72
1114	2	26	36	22	46	46	62	64	84	78	72	86	96	68	84
1115	4	28	28	40	42	48	74	66	72	76	76	92	64	76	84
1116	4	12	24	36	26	52	36	62	50	38	74	32	64	52	78
1117	0	20	18	28	26	46	62	58	62	74	72	70	64	74	80
1118	4	14	32	34	56	52	70	62	80	56	72	82	60	90	98
1119	2	14	24	18	32	44	44	40	76	54	68	60	54	76	56
1120	8	14	20	38	48	44	62	68	44	70	72	72	60	78	62
1121	2	20	26	36	30	44	56	54	68	62	76	74	72	60	56
1122	4	18	40	40	44	40	32	48	46	74	54	78	60	58	74
1123	2	34	38	56	60	38	58	72	72	62	104	110	116	82	82
1124	0	14	28	30	56	28	54	54	62	68	76	82	70	72	74
1125	2	16	22	38	50	36	50	34	54	58	68	58	56	68	48
1126	0	14	30	26	52	34	42	72	44	52	70	66	72	76	62
1127	6	6	20	16	22	46	48	40	58	32	58	46	48	52	42
1128	2	6	24	20	34	30	56	42	54	66	62	46	56	46	68
1129	0	4	14	22	32	30	42	56	42	42	54	50	66	66	40
1130	8	22	34	54	50	54	62	66	56	64	106	78	78	88	92
1131	2	12	18	44	28	44	46	50	72	44	94	54	76	78	58
1132	2	4	18	34	28	40	24	64	56	54	60	86	88	90	68
1133	14	20	24	38	38	52	66	72	74	74	82	74	84	102	86
1134	4	24	32	52	54	56	68	64	60	78	72	86	92	118	112
1135	8	22	38	36	48	64	78	70	64	82	100	74	96	96	104
1136	0	14	24	22	44	44	40	60	56	78	60	68	48	48	78
1137	2	20	30	48	40	48	48	48	70	82	86	108	92	64	72
1138	0	14	14	52	36	42	68	68	68	72	68	90	66	64	90
1139	4	18	32	30	50	32	46	64	62	66	84	66	58	60	74
1140	4	8	30	42	48	40	38	42	40	38	54	64	46	64	42
1141	2	12	16	28	38	44	58	44	58	52	68	66	76	70	54
1142	2	16	30	18	16	26	40	40	54	48	62	42	50	62	58
1143	8	22	28	40	30	46	50	58	64	66	84	60	62	48	56
1144	4	10	28	26	44	46	62	62	58	74	80	68	68	92	82
1145	2	26	42	38	38	46	46	52	66	80	56	58	62	92	60
1146	6	14	16	32	34	56	48	38	44	82	42	58	62	48	52
1147	8	28	20	26	40	30	50	66	36	44	62	54	72	84	58
1148	6	24	40	48	44	52	56	54	80	78	50	66	70	70	70
1149	6	24	22	38	48	42	50	76	84	58	102	92	86	84	110
1150	6	22	38	46	48	62	82	74	66	48	62	64	68	58	76
1151	4	16	18	36	54	70	54	62	62	80	62	90	90	62	66
1152	12	12	40	20	42	54	70	54	80	56	58	72	80	50	60
1153	2	12	20	34	38	54	74	100	64	60	86	68	66	66	90
1154	10	18	22	22	40	44	40	44	50	60	52	84	60	72	72
1155	2	10	18	30	28	34	38	52	58	54	52	46	46	62	44
1156	12	14	30	18	42	46	66	48	58	70	56	66	60	68	60
1157	4	22	18	14	42	46	42	50	46	44	54	48	52	62	48
1158	2	18	30	28	30	32	38	40	36	46	42	58	80	58	66
1159	16	10	28	26	50	52	40	74	48	56	72	54	62	54	80
1160	6	12	20	16	54	60	56	72	48	78	60	58	52	68	78
1161	4	10	12	38	42	36	48	66	68	82	60	88	60	72	54
1162	10	22	30	46	70	60	64	66	80	68	98	68	78	94	82
1163	10	8	30	28	34	50	58	50	38	60	64	54	66	52	80
1164	10	16	24	30	52	34	60	68	72	52	80	62	50	72	66
1165	2	14	26	26	16	46	40	50	72	54	52	74	52	62	82
1166	0	16	18	36	44	34	60	68	54	76	62	66	62	76	74
1167	6	20	12	34	42	42	52	72	74	76	68	68	90	82	64
1168	10	24	18	18	26	48	26	36	54	52	48	34	52	62	64
1169	2	10	30	32	42	52	50	62	78	66	62	60	74	70	64
1170	2	16	36	24	58	50	40	58	48	56	74	76	76	66	56
1171	6	14	32	32	48	52	46	60	82	70	84	78	68	82	104
1172	4	20	36	40	40	46	68	58	54	62	62	60	80	66	80
1173	2	18	14	36	32	68	68	64	76	68	64	74	64	78	82
1174	0	22	32	36	52	50	54	64	80	80	62	88	68	80	54
1175	6	14	32	42	44	48	64	58	70	78	52	98	98	68	64
1176	0	8	24	24	34	56	34	42	54	64	82	68	52	72	64
1177	4	16	14	32	38	42	52	32	52	70	74	86	58	66	86
1178	8	12	20	32	48	46	42	60	50	56	78	66	92	56	72
1179	2	4	22	20	42	28	54	44	58	54	50	66	52	70	48
1180	10	16	24	20	42	50	48	66	40	40	58	92	68	60	74
1181	14	14	22	38	32	60	46	56	66	56	74	76	68	78	76
1182	4	16	24	38	34	28	40	48	52	52	80	76	62	86	72
1183	4	12	26	40	54	54	52	60	60	72	76	72	64	82	84
1184	4	10	20	20	28	50	30	56	76	76	64	60	58	80	62
1185	6	12	30	24	26	58	58	66	52	54	70	80	92	72	60
1186	8	20	28	44	44	40	68	88	76	70	88	68	80	86	72
1187	2	14	40	42	42	64	56	48	62	100	74	74	68	74	80
1188	0	22	30	40	32	44	38	70	62	48	44	70	36	62	42
1189	6	4	34	34	14	36	44	48	60	54	52	48	42	70	54
1190	6	10	24	24	30	52	56	78	74	56	92	64	92	62	84
1191	8	18	28	44	60	42	60	30	66	58	96	84	70	96	66
1192	8	20	42	28	50	58	52	74	46	66	74	42	76	58	66
1193	4	14	28	26	56	58	80	62	58	54	74	88	58	96	76
1194	0	24	20	28	32	42	70	64	46	42	68	64	46	64	60
1195	2	4	20	22	30	52	44	50	56	46	70	60	72	96	56
1196	2	14	28	30	44	46	56	56	50	50	66	68	66	102	64
1197	4	16	22	34	38	50	42	64	74	82	76	74	66	88	58
1198	4	18	28	50	52	54	56	60	74	76	78	90	88	92	106
1199	2	10	24	32	42	42	78	58	70	60	66	84	68	70	50
1200	2	6	28	26	30	32	54	52	56	48	54	74	50	66	56
1201	12	28	30	42	32	36	56	62	72	88	82	78	58	76	70
1202	2	12	14	18	28	12	50	36	26	48	40	52	46	48	42
1203	8	10	22	30	50	36	48	48	56	56	44	56	68	64	74
1204	2	30	22	24	26	36	54	36	50	58	72	60	62	48	54
1205	8	20	26	20	26	48	40	34	54	66	80	60	82	66	72
1206	6	24	36	36	54	56	66	68	72	78	62	60	64	62	86
1207	0	14	14	32	62	50	52	96	62	74	66	82	68	78	72
1208	2	20	30	30	26	52	58	60	58	76	60	76	74	78	66
1209	4	4	10	34	22	28	40	30	40	42	54	68	38	40	48
1210	6	22	14	22	44	26	38	62	62	60	60	68	46	50	60
1211	0	12	28	32	34	46	42	30	48	60	46	46	40	48	40
1212	0	12	22	34	32	48	54	52	38	84	90	60	56	82	54
1213	4	20	20	30	36	40	72	58	60	94	76	92	96	98	80
1214	2	14	22	34	38	44	54	50	56	60	54	40	76	52	66
1215	6	8	24	38	48	30	38	56	56	44	50	42	74	56	80
1216	4	16	42	54	46	48	46	60	64	76	66	64	76	64	62
1217	4	6	18	28	38	42	52	44	64	52	90	46	68	58	52
1218	0	18	22	26	40	46	48	64	60	70	52	72	74	56	56
1219	10	22	24	54	66	62	78	70	94	94	74	86	96	86	66
1220	4	18	26	28	46	70	54	64	48	78	64	84	66	62	62
1221	8	20	20	32	50	40	68	66	50	52	68	62	70	44	68
1222	6	12	24	62	56	54	80	66	88	94	90	94	74	102	78
1223	4	4	26	44	22	42	76	66	64	62	70	68	74	80	80
1224	4	16	16	34	32	42	50	48	46	38	48	48	64	48	54
1225	12	14	28	30	30	30	40	56	46	54	70	50	72	56	44
1226	10	18	24	42	44	44	68	76	38	92	86	90	92	72	102
1227	2	10	16	18	34	62	56	58	54	52	86	76	70	70	66
1228	8	8	38	20	40	42	64	40	74	72	72	76	92	100	82
1229	4	26	32	46	62	48	64	62	48	84	80	78	72	78	70
1230	4	10	24	36	36	50	48	68	64	66	78	56	72	70	74
1231	4	20	20	28	28	42	40	70	60	44	58	60	70	50	60
1232	12	12	34	38	66	64	48	102	78	90	110	94	92	114	94
1233	2	16	18	30	52	32	46	42	68	48	58	72	56	64	48
1234	6	12	12	26	26	24	42	62	54	62	50	56	62	66	50
1235	0	12	30	30	34	58	50	76	60	64	68	76	84	90	68
1236	10	20	32	30	34	54	76	52	80	48	80	82	72	52	56
1237	0	22	22	32	38	52	56	68	80	62	58	72	78	78	88
1238	4	24	36	56	44	72	86	60	60	84	84	74	88	70	74
1239	0	12	26	46	44	48	58	46	48	58	60	76	62	60	82
1240	8	10	22	42	34	44	48	34	30	36	78	48	52	44	50
1241	6	14	34	34	42	38	60	58	62	88	78	94	72	84	96
1242	6	4	24	40	60	48	46	38	64	78	54	100	86	86	96
1243	6	12	34	30	42	40	54	42	54	46	64	56	62	62	60
1244	4	14	24	42	32	74	46	60	60	74	82	86	68	62	70
1245	2	22	26	32	40	54	54	60	82	68	58	92	68	74	88
1246	6	12	34	50	48	48	70	50	60	64	72	68	56	46	58
1247	2	20	36	38	48	50	46	50	60	64	78	90	56	78	70
1248	2	20	22	34	46	40	68	74	48	56	50	88	66	52	52
1249	4	16	30	28	52	54	68	84	58	88	94	88	76	86	64
1250	10	12	30	42	46	58	50	44	78	60	48	74	80	72	64
1251	2	8	20	36	30	50	36	52	62	84	70	78	68	74	42
1252	6	6	24	34	30	34	54	62	58	86	70	60	66	60	68
1253	6	20	28	38	54	48	48	62	68	92	90	92	116	88	86
1254	2	18	32	48	44	56	80	50	92	84	76	86	90	76	82
1255	0	14	30	32	42	58	72	64	80	76	64	58	88	74	86
1256	2	16	38	32	40	34	44	50	54	62	56	48	60	82	70
1257	4	24	24	48	58	48	94	50	76	66	84	72	82	74	112
1258	6	18	22	32	38	56	56	52	38	46	62	78	90	72	78
1259	4	12	12	26	52	48	44	54	50	64	58	78	84	54	72
1260	6	10	18	26	26	40	34	44	44	36	52	72	62	52	42
1261	6	8	28	36	36	50	52	54	62	44	56	48	46	54	68
1262	4	16	24	24	28	38	48	50	70	54	70	58	60	54	72
1263	4	14	22	40	36	50	58	60	76	56	54	70	58	64	86
1264	6	18	22	24	50	48	44	60	62	74	64	80	64	70	58
1265	6	10	34	34	52	52	36	70	72	80	82	86	96	74	74
1266	4	10	22	26	30	28	44	46	62	46	52	60	54	52	46
1267	4	16	44	48	42	70	82	72	108	88	122	106	100	76	92
1268	4	8	16	20	42	48	54	58	68	76	80	62	60	68	64
1269	8	6	28	26	20	48	74	64	56	72	70	66	50	62	66
1270	6	24	24	36	26	44	48	66	70	58	60	62	54	60	60
1271	8	14	12	26	40	40	54	46	68	60	60	42	62	54	48
1272	8	22	28	48	36	50	46	60	48	70	88	90	60	58	74
1273	6	8	26	36	40	42	52	82	84	70	78	76	48	78	80
1274	0	8	18	36	24	32	36	52	50	56	70	60	60	62	68
1275	0	14	10	32	22	40	28	42	56	50	36	54	72	38	48
1276	8	20	30	50	54	50	68	58	104	72	96	74	70	98	54
1277	4	16	50	42	38	42	56	60	78	72	82	74	84	48	88
1278	18	12	24	44	44	66	66	74	66	52	76	66	76	100	90
1279	6	20	32	48	32	42	42	48	66	60	88	44	56	74	54
1280	2	12	28	46	40	44	46	48	46	62	58	56	54	48	68
1281	8	22	36	42	28	34	76	70	68	74	76	54	60	78	64
1282	8	22	30	26	44	50	56	58	68	70	72	84	80	74	88
1283	4	12	32	30	26	54	50	62	50	70	60	84	48	48	68
1284	8	10	20	36	34	38	48	62	70	44	76	30	40	40	50
1285	6	12	20	22	44	18	30	46	50	38	64	64	68	50	48
1286	6	20	32	14	32	28	50	48	64	68	62	60	60	68	48
1287	4	10	18	38	52	52	44	36	56	64	64	74	50	68	58
1288	2	6	22	26	48	52	56	56	56	56	74	84	88	64	92
1289	6	22	8	42	46	38	64	72	66	76	80	50	90	72	66
1290	0	24	44	42	60	78	94	70	72	88	96	86	70	88	64
1291	4	24	16	16	42	62	34	44	54	42	74	74	56	80	64
1292	10	24	26	24	50	38	48	78	64	64	62	56	58	42	78
1293	0	6	24	34	34	30	58	64	58	54	60	52	68	40	66
1294	6	14	20	44	58	44	46	64	82	66	58	74	60	74	74
1295	10	20	20	28	56	84	68	74	82	62	104	94	104	92	88
1296	10	20	20	54	44	64	50	32	72	56	82	68	38	72	44
1297	6	10	28	36	32	54	52	46	64	72	78	68	92	50	52
1298	6	28	28	34	36	42	68	50	42	72	64	84	70	74	78
1299	4	10	34	42	32	46	40	68	48	62	66	76	66	74	54
1300	10	20	34	20	34	64	58	70	66	58	84	76	84	66	66
1301	2	8	16	26	36	34	30	50	58	54	48	40	50	46	58
1302	2	10	24	22	36	44	52	54	54	56	48	46	66	54	66
1303	10	24	36	42	54	48	62	72	76	62	70	70	64	90	52
1304	0	20	28	34	40	40	34	38	44	62	66	56	70	76	78
1305	10	14	20	26	44	42	50	68	72	68	62	62	60	88	80
1306	6	18	32	42	42	56	60	74	82	82	88	40	74	62	54
1307	0	32	28	36	40	56	62	92	76	78	84	86	76	86	88
1308	0	20	34	30	32	62	52	72	60	76	66	72	72	94	72
1309	4	10	22	44	24	40	48	54	44	68	62	82	76	62	62
1310	6	12	32	40	32	24	50	38	68	70	70	66	50	62	54
1311	8	14	24	22	34	46	66	80	32	78	56	64	70	66	50
1312	6	6	16	30	30	30	46	36	58	52	50	32	58	50	50
1313	6	20	22	46	34	40	64	46	58	60	46	40	48	54	42
1314	6	20	18	44	50	72	70	72	66	66	62	78	76	78	82
1315	8	22	42	40	54	62	60	82	76	70	98	62	94	82	66
1316	10	8	24	42	36	50	100	50	88	60	46	80	70	68	108
1317	8	20	38	46	46	56	78	72	66	68	72	74	90	100	86
1318	0	16	18	36	44	60	60	72	86	68	72	86	80	64	70
1319	6	16	32	30	46	36	32	78	46	56	72	86	52	66	72
1320	4	16	20	36	42	32	38	56	54	90	70	62	74	56	68
1321	10	18	24	32	34	56	56	54	54	52	46	58	70	60	64
1322	8	6	36	18	36	42	42	50	60	46	98	48	70	56	70
1323	0	14	16	28	30	30	54	44	62	48	72	70	50	48	32
1324	10	14	20	30	28	24	30	30	38	28	20	36	48	50	56
1325	2	16	26	48	38	60	46	58	92	58	84	88	76	82	70
1326	6	10	14	34	40	50	56	32	48	42	38	38	60	34	56
1327	8	10	10	18	42	34	36	46	60	42	44	54	42	42	32
1328	8	4	16	26	32	54	48	38	48	66	52	46	48	50	76
1329	2	6	14	30	24	34	50	34	50	80	64	50	46	62	56
1330	8	12	18	44	24	50	50	56	46	54	64	62	78	52	88
1331	2	12	10	28	40	36	60	44	50	46	48	42	52	56	64
1332	8	16	6	18	42	50	62	40	52	56	48	60	46	60	68
1333	4	14	24	22	56	32	44	48	52	38	62	94	62	72	64
1334	4	12	34	40	48	48	62	52	60	70	62	94	82	78	64
1335	6	14	40	60	40	58	48	60	52	80	88	72	70	76	84
1336	6	12	30	34	48	38	50	76	62	72	40	80	78	68	76
1337	8	22	22	52	56	64	76	66	50	88	80	82	84	86	84
1338	2	12	22	24	24	36	46	44	52	68	78	72	70	64	78
1339	2	12	36	38	46	36	86	64	68	90	58	90	68	72	66
1340	6	20	32	58	56	48	60	74	70	70	72	88	104	84	82
1341	10	10	44	34	44	66	62	50	72	74	88	76	90	98	80
1342	10	18	12	50	32	42	38	38	34	50	60	66	46	82	60
1343	6	6	12	36	44	44	44	78	80	54	70	84	96	72	68
1344	2	10	28	22	34	48	68	60	56	66	66	76	68	66	80
1345	2	26	30	28	62	48	58	48	60	90	94	92	86	76	60
1346	2	18	36	26	74	84	40	74	62	68	74	68	76	96	62
1347	4	16	38	28	50	40	68	52	68	78	84	86	90	78	68
1348	4	18	18	28	38	44	58	54	60	64	54	36	52	52	82
1349	4	16	16	36	26	50	56	58	50	48	54	48	82	56	62
1350	12	22	20	38	48	66	52	56	74	60	62	68	62	72	58
1351	4	6	12	24	44	36	60	50	58	46	74	86	48	68	72
1352	4	16	36	16	28	52	52	38	46	46	60	68	46	40	48
1353	8	20	36	36	50	36	44	60	74	72	70	66	98	78	98
1354	4	2	40	28	50	52	78	56	82	120	94	84	78	86	68
1355	6	18	26	34	36	56	56	66	56	70	62	46	62	70	44
1356	4	20	34	34	52	52	42	62	84	64	58	68	72	68	74
1357	4	10	16	26	36	46	46	48	38	50	74	44	62	80	62
1358	10	8	24	46	44	50	64	64	68	68	68	70	84	76	76
1359	12	26	34	34	60	56	78	70	62	82	76	122	88	70	116
1360	6	14	24	24	42	38	42	44	64	72	58	60	62	86	90
1361	4	20	26	38	42	52	48	44	64	90	82	88	106	114	58
1362	4	14	18	28	36	52	50	48	46	56	50	34	46	44	64
1363	6	8	30	26	36	40	56	86	64	36	72	84	68	52	58
1364	4	14	22	34	28	32	60	68	48	46	72	66	50	44	46
1365	0	8	20	44	20	38	42	50	58	60	62	82	80	58	74
1366	0	16	22	24	28	38	46	68	42	42	38	52	60	64	60
1367	6	14	34	56	70	70	68	80	90	78	82	104	96	78	96
1368	2	12	32	32	26	32	46	48	54	36	48	48	40	32	60
1369	4	12	26	38	24	50	50	54	86	78	82	86	52	62	66
1370	12	10	34	44	44	62	80	56	50	72	54	80	56	80	62
1371	4	12	16	30	32	34	34	64	76	76	94	80	78	78	56
1372	14	8	36	38	48	46	54	62	72	86	86	114	84	86	64
1373	6	10	26	34	30	30	62	68	66	86	56	70	44	60	86
1374	2	8	24	26	28	52	28	46	62	54	52	66	50	62	46
1375	2	6	18	38	52	48	58	42	46	58	50	74	66	64	68
1376	6	20	32	52	28	64	52	54	50	70	78	68	66	48	60
1377	2	12	24	36	50	36	54	56	54	56	86	70	84	80	48
1378	2	18	22	44	48	40	56	48	62	74	78	76	92	66	70
1379	2	20	30	34	30	66	46	34	66	62	60	56	76	82	68
1380	10	12	22	42	38	50	70	74	64	76	64	68	98	80	70
1381	6	16	32	24	26	48	44	30	54	40	58	58	36	50	50
1382	12	24	20	40	46	38	42	64	60	68	62	50	48	60	72
1383	10	12	16	32	38	28	54	52	38	66	44	70	46	66	74
1384	2	8	18	14	36	28	46	34	42	40	52	54	50	48	58
1385	2	14	18	34	38	38	44	38	58	60	62	54	70	42	62
1386	10	10	22	30	58	70	56	68	102	62	66	88	72	82	66
1387	10	16	22	28	38	72	58	68	78	70	66	86	58	78	70
1388	2	18	40	40	40	58	60	78	90	78	100	90	88	100	96
1389	6	6	32	38	44	68	40	64	64	80	72	72	64	74	74
1390	6	8	22	28	40	34	32	58	48	48	52	50	52	46	56
1391	4	14	22	30	24	48	44	36	54	74	60	62	78	62	76
1392	0	14	20	32	56	62	48	58	86	62	88	72	76	74	80
1393	8	8	38	34	60	36	54	54	70	90	46	82	90	72	82
1394	0	4	38	42	34	42	40	74	48	78	94	52	58	96	66
1395	8	16	26	42	42	64	58	54	64	94	54	76	82	74	54
1396	6	12	36	40	48	50	50	70	78	76	66	62	78	72	66
1397	6	16	28	34	42	30	32	42	56	52	52	46	54	40	78
1398	4	18	36	36	34	68	52	72	84	80	84	74	90	82	88
1399	8	10	8	22	22	28	34	36	46	60	64	50	48	62	80
1400	2	14	24	46	58	54	64	72	70	62	80	64	78	88	80
1401	4	10	26	42	46	40	64	64	68	84	84	64	50	62	102
1402	10	18	20	38	18	24	56	64	54	66	46	84	50	74	74
1403	2	12	24	32	36	48	56	54	62	60	94	88	70	66	74
1404	0	12	16	20	28	34	40	26	52	36	48	50	30	40	42
1405	4	8	22	24	40	42	58	40	52	56	60	74	64	60	70
1406	14	14	22	40	70	44	64	68	70	70	104	76	78	68	104
1407	0	12	30	46	28	70	86	50	74	42	68	84	78	94	70
1408	8	22	28	28	46	46	56	64	62	54	52	82	70	58	62
1409	2	20	22	28	44	32	64	60	68	64	70	66	80	92	76
1410	2	6	18	22	38	30	56	50	32	74	64	54	54	80	64
1411	4	18	34	26	38	48	44	72	58	60	72	62	82	74	52
1412	8	20	14	46	54	58	72	48	76	72	80	78	100	78	74
1413	6	12	24	24	36	36	46	46	60	68	68	84	80	68	48
1414	2	24	20	22	48	32	40	52	60	64	62	46	48	72	56
1415	6	18	36	40	50	68	74	84	74	86	84	80	88	98	74
1416	8	26	28	56	44	54	82	52	54	72	78	66	76	68	72
1417	4	22	38	38	60	56	44	64	62	60	56	52	38	64	70
1418	6	18	22	36	26	46	54	46	58	46	52	74	68	62	78
1419	10	6	16	34	40	40	48	50	82	58	82	56	70	96	50
1420	6	20	24	36	40	38	60	56	58	58	52	60	60	80	68
1421	6	14	24	36	36	38	66	46	68	72	60	66	62	60	64
1422	4	22	32	22	34	54	56	64	56	66	86	74	58	88	74
1423	4	10	44	46	34	48	70	62	98	76	84	66	94	56	70
1424	8	20	34	40	36	72	66	62	66	72	62	88	72	80	76
1425	2	8	16	44	52	56	74	66	54	78	76	84	86	72	84
1426	12	20	40	48	38	60	58	66	88	76	70	84	84	76	100
1427	0	14	22	26	22	36	60	48	68	52	86	52	64	80	56
1428	2	24	30	22	34	42	56	60	40	76	62	56	64	60	64
1429	4	16	20	28	46	38	40	54	60	58	72	56	46	40	58
1430	6	12	16	30	56	26	54	56	54	68	48	56	58	62	46
1431	8	16	34	44	44	58	74	74	80	70	90	62	76	64	66
1432	10	34	26	22	24	40	64	60	52	78	88	68	58	66	64
1433	6	16	26	42	42	50	54	70	96	82	80	70	64	78	70
1434	4	8	28	18	48	38	52	32	46	66	44	56	54	70	60
1435	0	10	14	20	32	28	66	44	44	40	64	76	56	48	58
1436	10	8	22	48	28	54	60	90	68	78	86	82	82	84	78
1437	2	28	18	44	54	58	60	62	96	80	92	100	114	102	102
1438	8	10	28	32	42	44	52	44	56	58	66	88	72	62	70
1439	8	18	20	52	46	46	46	54	50	86	68	90	94	74	94
1440	8	18	22	40	40	66	60	62	66	92	94	80	84	82	72
1441	6	20	26	38	50	52	44	60	62	68	70	90	76	62	64
1442	4	14	40	42	36	74	52	64	60	48	60	44	58	56	76
1443	10	14	22	22	32	44	44	42	62	52	44	68	68	58	52
1444	4	20	20	28	46	52	26	46	52	74	54	50	50	60	52
1445	6	6	16	16	30	34	26	40	46	38	40	36	60	46	68
1446	2	6	8	38	28	40	28	50	62	50	54	52	60	44	48
1447	8	22	12	28	38	38	34	54	60	52	66	60	74	60	74
1448	6	20	14	30	48	58	72	64	56	82	76	80	78	62	92
1449	2	18	22	28	40	36	32	68	64	54	78	54	80	62	66
1450	2	18	22	26	54	50	52	58	80	74	86	64	64	80	84
1451	8	34	40	56	60	48	78	98	72	100	94	110	90	104	90
1452	6	18	42	32	36	36	72	56	54	98	104	74	86	74	60
1453	8	10	12	32	54	52	62	86	82	52	62	68	80	54	68
1454	0	28	16	28	36	44	58	62	60	76	52	66	44	68	46
1455	10	20	26	44	52	96	50	82	76	82	86	96	130	84	96
1456	12	14	22	46	42	76	46	52	68	88	106	90	68	70	98
1457	6	16	36	36	32	64	60	70	60	44	84	58	54	50	78
1458	4	16	36	28	30	48	38	70	68	68	78	56	50	66	74
1459	12	4	26	32	54	30	58	54	54	50	44	70	60	100	40
1460	0	20	24	44	52	40	24	64	74	64	96	98	86	96	74
1461	6	10	28	46	26	50	42	52	56	54	68	74	70	60	52
1462	4	16	18	20	18	32	32	66	48	38	36	60	50	62	50
1463	4	8	20	58	38	52	62	54	60	46	84	74	62	64	56
1464	6	14	26	26	42	38	44	50	54	60	78	68	74	58	70
1465	4	22	34	28	34	20	88	80	44	56	72	58	72	66	54
1466	4	22	34	36	52	50	42	70	90	60	62	64	70	90	66
1467	2	14	28	34	30	42	48	50	36	44	60	62	48	66	64
1468	4	14	20	30	30	40	50	58	58	72	66	78	60	68	48
1469	4	24	22	52	58	62	72	80	84	90	74	70	92	76	80
1470	6	12	28	42	42	66	82	78	52	60	104	84	116	110	90
1471	2	10	20	44	32	44	58	58	56	52	78	70	98	56	80
1472	0	8	18	28	36	54	46	58	64	78	58	54	44	64	70
1473	4	8	16	44	26	46	58	40	60	56	44	56	66	48	76
1474	8	8	46	34	26	66	62	68	72	80	76	68	94	74	78
1475	8	22	26	36	32	48	62	64	74	54	60	44	68	60	52
1476	6	14	32	34	38	46	62	74	66	60	74	88	70	68	74
1477	2	6	22	46	40	48	54	94	60	48	78	74	66	74	56
1478	0	22	30	40	40	56	44	58	56	50	52	70	86	58	84
1479	10	22	30	50	38	52	62	74	72	54	84	68	62	84	72
1480	12	22	22	32	64	62	54	40	62	76	86	82	58	74	76
1481	8	16	28	36	60	52	72	88	108	54	90	52	84	96	72
1482	6	8	24	32	50	32	54	62	56	62	60	52	82	86	70
1483	2	6	22	28	38	32	42	46	56	40	74	62	64	80	70
1484	4	14	20	24	54	54	62	46	68	72	66	82	68	70	100
1485	10	22	28	34	46	34	36	40	50	50	58	76	62	60	44
1486	2	12	24	48	48	38	68	72	70	58	58	68	72	78	44
1487	8	12	26	48	38	22	52	68	50	50	74	74	68	86	72
1488	10	20	26	24	44	44	48	64	58	76	82	78	70	76	72
1489	6	10	14	26	36	28	48	50	52	22	50	44	40	52	56
1490	6	20	34	30	36	38	58	36	66	44	86	76	64	78	86
1491	4	10	26	24	32	56	66	70	66	72	64	88	68	78	54
1492	2	16	22	36	54	54	50	64	66	74	84	70	78	82	88
1493	4	14	34	30	58	52	48	64	104	58	80	82	70	84	98
1494	6	8	38	40	40	42	46	52	66	56	74	78	62	76	88
1495	8	16	26	48	32	30	52	58	46	54	64	56	52	80	78
1496	4	14	20	34	26	62	56	56	54	62	62	54	68	54	74
1497	12	16	22	30	44	50	52	42	36	48	56	62	58	98	52
1498	8	12	22	32	42	52	70	60	86	68	74	70	76	74	76
1499	8	14	20	26	30	34	54	56	36	42	46	62	48	44	38
1500	4	8	36	32	38	46	78	72	56	72	66	76	70	84	76
1501	6	22	24	24	40	46	50	58	78	86	58	54	78	60	90
1502	6	2	14	18	36	36	42	46	60	56	68	76	58	46	66
1503	4	6	24	34	24	36	44	42	36	46	48	56	28	40	56
1504	4	12	20	34	44	42	54	52	70	56	52	50	90	64	78
1505	0	14	28	42	50	56	54	60	80	42	80	66	80	70	56
1506	6	18	38	42	50	52	52	64	72	84	82	70	64	76	56
1507	4	12	36	32	60	38	48	56	78	60	86	74	72	68	62
1508	8	18	36	44	46	40	52	48	56	54	88	70	54	68	74
1509	6	10	20	26	60	54	72	72	78	66	52	56	90	58	72
1510	6	22	24	38	30	40	46	42	58	56	64	50	60	68	74
1511	6	14	30	48	34	48	54	66	60	62	68	100	90	82	70
1512	10	14	12	44	34	44	60	48	74	68	68	60	72	74	60
1513	0	26	22	50	42	48	82	48	72	86	98	58	52	68	90
1514	4	20	14	20	40	36	48	52	82	68	56	80	86	92	70
1515	4	20	26	18	40	40	46	46	62	44	80	76	42	76	66
1516	6	8	16	24	26	52	48	54	58	52	66	52	56	66	44
1517	12	14	16	34	44	38	42	54	58	78	50	52	44	62	76
1518	4	24	24	42	60	60	62	52	82	82	86	96	46	74	58
1519	6	22	24	26	26	54	36	50	50	40	52	68	68	68	88
1520	8	18	26	22	54	34	70	50	52	86	80	84	70	68	64
1521	0	10	14	24	24	28	36	56	44	32	50	40	40	38	58
1522	2	24	26	44	38	48	60	64	52	72	84	54	78	86	76
1523	4	22	20	24	26	30	42	72	44	62	76	46	58	84	70
1524	2	20	28	32	34	34	42	56	82	52	72	94	56	86	42
1525	4	4	10	24	28	32	34	50	62	36	74	64	54	72	50
1526	2	14	22	8	48	74	52	44	52	60	44	56	72	72	66
1527	8	2	28	20	34	56	52	64	54	78	62	66	88	74	68
1528	4	14	14	18	22	32	62	58	48	38	30	52	60	52	50
1529	4	16	26	16	30	36	54	46	68	64	74	46	70	62	88
1530	2	8	18	40	44	36	56	56	46	62	84	64	94	56	72
1531	2	16	14	28	40	32	42	42	56	64	50	66	76	66	60
1532	6	12	24	36	32	50	36	24	48	82	58	46	68	46	56
1533	4	20	8	42	54	44	70	74	50	80	74	72	76	66	78
1534	2	14	14	44	30	42	50	50	58	60	60	58	58	70	74
1535	2	14	14	26	48	36	58	54	58	66	66	70	46	82	64
1536	4	6	32	26	34	44	58	50	46	60	78	50	46	58	72
1537	0	14	30	20	34	24	42	34	42	62	64	48	58	48	56
1538	6	6	12	38	42	70	54	56	72	70	112	70	76	86	44
1539	2	22	12	44	40	30	60	38	58	72	80	70	84	54	52
1540	6	12	18	42	26	36	34	40	48	50	36	60	42	46	58
1541	4	14	10	24	28	44	40	46	72	44	48	70	84	66	62
1542	6	22	28	20	50	64	42	56	94	100	78	84	60	82	82
1543	2	22	40	26	38	34	54	48	70	82	70	62	86	68	66
1544	8	20	28	34	34	40	52	66	66	50	84	68	68	68	50
1545	14	22	10	8	32	36	34	60	60	62	60	36	66	66	54
1546	6	22	18	30	58	38	50	38	54	56	50	50	74	114	90
1547	2	14	10	32	36	38	50	58	58	70	62	86	50	68	58
1548	4	10	22	36	30	32	40	34	60	30	62	48	50	36	56
1549	6	8	34	48	44	60	52	64	54	82	46	66	86	52	48
1550	4	8	22	28	42	64	58	52	70	82	100	66	64	68	54
1551	8	12	26	24	44	62	76	76	70	100	92	98	76	74	86
1552	10	10	22	36	62	52	46	86	64	84	74	104	100	92	106
1553	8	8	26	18	32	58	48	54	60	68	50	52	80	70	92
1554	10	2	12	36	48	32	46	62	58	80	76	60	70	88	76
1555	2	18	28	40	50	66	68	60	68	52	70	86	70	68	80
1556	2	12	40	38	36	64	38	66	34	76	62	60	74	72	60
1557	4	16	24	36	40	60	64	48	68	46	50	56	74	58	68
1558	10	10	32	34	34	44	48	70	50	66	64	64	88	104	98
1559	4	12	30	18	38	42	50	38	72	84	72	86	50	60	82
1560	4	6	22	22	38	52	82	44	66	72	62	66	82	80	56
1561	4	24	26	34	62	66	44	58	64	72	68	78	66	76	72
1562	4	10	20	38	32	52	48	60	52	98	72	80	74	42	80
1563	0	18	14	18	40	38	48	46	50	54	60	56	68	52	68
1564	2	24	34	32	36	56	42	66	84	58	68	62	60	96	80
1565	2	10	22	18	64	46	56	62	44	88	52	60	72	76	68
1566	6	16	22	14	44	44	76	52	72	68	76	92	78	68	68
1567	12	10	24	14	36	32	62	60	58	60	60	58	50	70	64
1568	8	18	20	26	44	42	54	42	48	60	78	76	84	72	60
1569	8	22	22	38	30	30	70	66	40	50	46	42	44	50	54
1570	2	20	6	26	24	26	48	54	58	36	48	48	58	64	60
1571	8	14	12	44	32	48	42	68	74	60	74	52	68	40	68
1572	12	14	34	36	72	40	54	48	74	68	72	74	90	60	70
1573	6	14	22	34	44	46	22	72	50	54	54	42	44	72	40
1574	4	26	24	32	32	42	50	68	46	58	70	58	52	60	46
1575	2	10	24	30	26	42	48	56	72	66	70	64	60	92	72
1576	4	10	16	40	32	50	52	76	58	66	78	56	68	76	70
1577	8	22	22	26	36	44	58	84	54	60	80	72	82	70	58
1578	2	20	24	42	30	52	52	52	68	46	66	60	88	76	78
1579	10	8	14	28	38	36	38	34	42	58	48	70	76	60	80
1580	2	8	20	46	52	50	54	76	76	80	88	82	80	74	74
1581	14	16	34	16	30	34	62	52	44	58	46	74	64	52	54
1582	6	14	32	40	42	54	40	42	56	44	86	44	66	78	36
1583	2	12	30	26	46	54	38	56	62	80	74	58	78	76	66
1584	4	10	18	34	50	36	52	48	48	54	52	64	80	66	74
1585	0	10	30	30	26	40	52	50	52	62	60	62	64	58	60
1586	4	12	22	26	42	44	60	64	62	44	68	60	74	90	74
1587	2	14	28	32	46	46	50	66	52	70	72	72	72	74	76
1588	6	8	38	38	36	52	50	44	54	60	62	68	42	48	64
1589	6	20	14	32	38	28	52	94	66	58	64	90	62	56	76
1590	2	18	18	28	42	30	60	52	62	56	76	74	60	82	74
1591	4	22	20	30	48	54	40	52	60	64	74	70	64	74	74
1592	4	20	22	34	42	60	46	46	34	72	72	80	74	68	84
1593	2	18	46	46	48	58	68	54	86	76	80	78	84	112	90
1594	6	8	24	28	40	58	38	46	58	60	62	54	88	72	58
1595	6	22	34	22	34	62	42	38	56	74	84	72	64	56	52
1596	6	14	24	50	38	34	50	52	70	80	82	70	68	80	54
1597	10	28	18	50	38	54	58	60	60	92	82	80	100	64	78
1598	8	22	28	46	38	42	54	60	56	58	44	82	84	90	66
1599	10	24	32	38	36	42	48	62	80	74	68	86	86	62	72
1600	6	16	20	30	50	60	54	70	80	68	68	66	96	86	86
1601	0	20	22	22	30	84	38	44	60	56	50	54	58	58	62
1602	8	28	42	48	28	68	68	70	82	80	80	96	96	88	94
1603	12	18	26	18	38	36	62	46	48	94	86	66	46	64	52
1604	8	8	18	24	30	36	36	64	58	68	70	48	74	78	92
1605	0	18	44	52	44	64	72	64	66	72	60	92	74	74	82
1606	4	18	32	36	24	38	38	48	62	80	52	90	78	60	64
1607	0	10	14	20	38	56	52	56	46	62	82	52	64	78	42
1608	12	18	30	38	44	38	88	68	84	82	92	80	102	72	62
1609	4	10	32	34	42	40	72	68	88	64	70	86	64	80	70
1610	4	22	22	36	38	54	44	46	50	62	48	76	58	66	86
1611	6	24	20	36	30	78	42	80	52	74	58	74	86	104	94
1612	6	12	6	20	36	48	44	56	62	62	52	56	78	58	72
1613	4	22	22	20	46	44	56	36	42	40	58	70	44	54	54
1614	6	16	28	22	50	46	66	54	50	50	86	64	60	74	70
1615	8	10	30	30	44	44	88	74	82	62	72	70	76	70	88
1616	6	14	44	46	46	54	74	60	66	66	78	82	92	72	84
1617	8	20	28	36	40	52	42	74	66	74	66	84	66	76	72
1618	10	8	30	48	44	40	52	50	84	50	70	66	68	68	78
1619	4	16	22	22	24	52	42	50	58	42	54	50	50	48	40
1620	8	16	36	44	42	52	54	60	90	82	66	66	90	80	78
1621	6	12	24	28	30	52	38	48	64	38	76	68	66	58	58
1622	2	20	10	34	32	42	60	52	54	70	76	80	66	82	62
1623	6	24	30	36	42	62	64	56	60	52	64	88	90	74	84
1624	10	22	24	34	34	60	60	58	66	68	80	74	54	46	94
1625	4	10	22	20	28	42	48	46	58	58	34	30	68	56	60
1626	6	20	30	32	34	54	44	70	58	58	62	50	66	64	80
1627	2	18	40	32	40	54	46	56	40	74	70	60	54	62	66
1628	4	18	38	30	46	40	44	54	50	76	62	66	66	78	62
1629	8	8	32	36	58	40	44	74	58	68	82	76	118	66	76
1630	0	8	26	32	32	48	54	68	50	60	74	84	68	88	68
1631	4	16	22	36	34	62	60	58	60	28	104	66	58	80	74
1632	8	18	30	40	50	52	38	70	78	74	62	68	74	104	42
1633	0	16	16	40	44	40	54	64	64	58	90	54	60	72	60
1634	8	22	30	42	44	44	46	64	62	52	52	56	74	62	72
1635	8	20	20	36	32	56	84	114	78	74	88	84	114	82	64
1636	8	12	34	36	28	48	52	74	76	74	80	66	94	78	78
1637	6	16	20	26	36	44	62	70	68	66	86	62	70	58	66
1638	4	6	30	20	16	46	34	68	56	36	54	58	66	58	52
1639	2	16	34	36	46	48	74	72	76	76	100	84	80	70	70
1640	2	14	16	38	48	50	40	68	58	40	74	58	72	82	70
1641	0	10	32	26	52	50	58	54	70	60	56	92	82	90	88
1642	0	14	22	30	46	60	32	50	64	60	52	76	76	70	60
1643	4	14	20	20	32	32	36	34	54	38	66	58	36	64	66
1644	2	18	32	30	46	42	48	62	66	68	96	76	78	74	90
1645	8	14	20	26	40	44	54	52	58	64	48	50	78	70	80
1646	8	18	48	38	46	42	42	60	80	84	46	60	66	82	68
1647	6	14	22	28	48	32	46	60	46	42	68	60	60	66	70
1648	2	18	42	34	54	52	82	64	56	80	70	70	70	66	62
1649	6	6	26	30	36	48	58	48	68	68	76	52	56	80	66
1650	2	18	14	34	30	68	44	46	56	60	80	58	80	58	72
1651	0	16	30	24	36	28	42	78	46	64	64	86	84	76	74
1652	4	18	18	34	42	52	38	46	78	88	70	74	68	62	72
1653	10	18	30	52	54	58	58	70	96	64	72	74	78	98	84
1654	6	8	14	26	28	26	44	54	42	42	42	52	48	64	48
1655	6	8	22	34	40	64	44	38	66	66	90	86	68	76	56
1656	4	22	20	38	44	52	32	40	94	64	68	66	52	74	62
1657	6	6	18	36	40	52	52	40	36	58	68	48	44	60	78
1658	0	12	30	42	52	40	48	54	64	68	64	66	78	80	76
1659	6	22	32	30	40	52	58	52	64	70	82	66	58	80	60
1660	8	16	22	28	30	44	50	62	78	66	64	90	74	76	56
1661	8	20	20	42	42	22	52	58	72	60	92	66	78	72	76
1662	8	2	34	24	36	40	40	58	70	68	80	78	68	80	72
1663	8	14	46	24	36	58	72	78	88	92	82	56	86	66	82
1664	4	14	18	36	48	42	58	60	50	46	64	84	72	72	70
1665	12	10	22	40	46	50	62	58	66	64	70	74	60	72	70
1666	2	8	28	40	66	66	92	82	82	90	76	88	68	84	94
1667	6	18	30	26	34	42	56	60	68	52	42	70	72	64	56
1668	8	10	30	24	28	40	70	52	62	76	70	78	62	64	84
1669	0	24	24	32	38	54	62	56	60	68	72	80	70	72	56
1670	8	16	16	34	56	42	56	78	58	80	76	78	68	66	82
1671	10	26	38	28	52	80	58	60	70	82	68	94	80	78	70
1672	4	8	10	14	18	36	34	54	38	48	58	36	30	48	38
1673	4	16	26	22	44	56	40	50	64	46	76	48	48	88	68
1674	6	12	38	28	40	50	30	76	54	60	64	54	102	74	50
1675	6	10	32	20	24	58	62	66	48	54	90	92	68	86	84
1676	6	6	30	34	34	40	60	22	64	60	54	84	56	66	56
1677	2	18	20	46	46	50	58	58	48	44	58	66	54	70	106
1678	4	8	16	26	30	24	28	30	48	58	46	38	70	68	58
1679	6	14	36	36	54	50	48	62	74	64	90	82	84	86	94
1680	6	12	26	30	48	28	56	52	40	52	52	56	66	56	62
1681	10	10	28	46	64	46	54	66	84	68	72	100	86	80	86
1682	4	12	22	26	34	54	36	62	60	82	74	48	54	68	58
1683	6	20	30	38	32	38	46	54	44	50	76	72	58	60	74
1684	6	14	40	40	52	44	48	54	86	60	60	84	72	70	74
1685	4	16	22	36	36	40	32	54	54	52	54	46	30	62	70
1686	4	8	14	34	46	40	36	48	42	54	56	70	56	62	64
1687	4	14	20	34	52	50	54	58	52	62	66	74	54	74	98
1688	8	12	26	26	28	38	32	44	52	60	56	72	54	52	68
1689	6	12	38	32	50	28	60	64	72	80	74	80	74	80	64
1690	8	18	22	18	36	34	34	52	46	60	56	62	48	70	66
1691	6	22	22	34	36	44	70	94	66	76	72	84	74	104	88
1692	4	16	24	28	42	42	40	58	52	66	74	44	68	70	70
1693	0	12	26	34	42	40	56	72	62	80	94	64	80	72	60
1694	10	18	16	30	40	32	32	52	70	44	56	48	62	68	60
1695	8	8	20	44	34	38	46	48	52	90	74	40	78	68	66
1696	0	24	20	34	38	30	54	50	64	50	72	84	76	68	60
1697	6	16	32	40	54	74	46	92	80	80	74	68	66	66	72
1698	4	12	26	26	26	46	44	42	30	64	70	44	64	66	94
1699	4	22	12	38	46	48	64	78	84	64	84	76	80	84	50
1700	10	20	46	66	72	52	70	74	98	68	82	114	110	80	94
1701	8	18	30	26	30	48	66	46	78	96	88	86	74	96	88
1702	0	4	20	30	44	30	62	70	62	80	64	58	84	68	92
1703	6	22	26	26	46	78	38	76	96	74	78	92	82	54	90
1704	0	22	20	34	44	36	58	64	54	68	80	72	86	70	88
1705	2	12	30	38	44	28	32	56	68	66	58	66	70	70	76
1706	2	24	24	18	38	50	70	60	86	52	80	88	78	82	74
1707	4	14	40	52	48	38	58	80	58	104	68	112	110	96	92
1708	2	10	26	36	20	46	58	68	54	60	50	56	80	54	70
1709	8	22	36	26	26	52	28	44	52	64	66	66	56	42	70
1710	6	16	12	42	48	58	64	70	56	68	56	74	48	64	80
1711	6	20	8	20	32	38	54	56	48	62	50	68	72	58	62
1712	6	24	22	44	44	64	64	66	58	90	68	76	106	98	78
1713	4	18	18	30	34	34	58	90	62	44	52	64	56	70	64
1714	0	14	24	50	52	56	54	74	64	80	66	70	54	80	66
1715	10	18	24	30	24	56	72	38	64	68	78	82	60	84	78
1716	4	14	18	32	48	42	64	50	74	88	64	62	78	54	60
1717	10	16	16	38	36	50	64	40	70	68	60	66	56	66	76
1718	4	8	32	18	40	44	70	68	72	76	80	68	64	64	52
1719	4	22	20	26	50	40	52	66	48	50	58	68	76	66	82
1720	4	16	32	24	36	52	46	60	50	66	86	62	80	66	54
1721	12	16	32	34	42	62	60	50	42	76	58	90	64	82	64
1722	4	12	22	18	32	28	46	34	34	60	50	50	56	42	60
1723	2	14	22	36	46	40	46	62	58	64	74	74	72	70	60
1724	4	16	12	38	48	38	38	56	46	60	64	52	62	78	102
1725	8	12	14	30	46	38	52	62	56	64	44	66	80	64	66
1726	14	32	22	36	40	48	52	68	100	78	90	66	94	76	120
1727	10	16	14	18	42	58	52	36	40	40	40	58	46	46	46
1728	4	16	20	40	54	46	62	54	60	70	72	66	74	58	56
1729	4	8	28	42	40	48	56	62	90	68	80	66	60	70	56
1730	0	6	34	38	42	36	58	54	56	66	68	78	68	80	52
1731	4	4	22	28	46	50	54	54	44	50	48	62	68	62	50
1732	6	26	34	34	46	58	46	54	80	98	72	94	94	58	104
1733	10	16	20	30	22	30	56	62	78	58	50	70	50	50	86
1734	0	18	24	26	34	48	50	50	60	64	86	64	44	76	72
1735	14	30	36	30	44	46	36	72	84	76	66	80	76	54	74
1736	4	22	18	34	42	50	64	36	48	84	86	78	52	52	66
1737	2	14	36	40	44	52	42	82	74	54	70	68	78	76	64
1738	2	26	22	28	50	54	60	54	92	82	76	48	70	88	68
1739	8	16	22	40	60	48	66	64	78	74	52	74	64	68	58
1740	2	10	20	20	20	36	36	40	50	20	48	42	42	54	70
1741	0	16	24	46	28	48	44	38	50	64	64	46	46	56	56
1742	16	30	26	46	62	64	46	50	36	60	70	80	70	56	70
1743	4	20	14	32	40	42	52	50	52	66	62	54	76	70	70
1744	8	6	28	32	42	46	70	70	76	74	80	80	80	90	72
1745	4	8	26	44	40	58	88	50	64	76	62	80	80	56	70
1746	4	22	20	34	50	72	52	78	56	80	80	58	72	74	60
1747	10	12	20	40	34	64	56	64	42	68	50	48	62	52	80
1748	6	22	30	24	54	56	54	58	64	72	82	82	54	86	68
1749	6	6	22	18	46	48	42	30	48	66	66	62	52	48	62
1750	6	20	32	36	44	52	50	56	56	70	48	72	94	80	70
1751	12	16	24	32	50	52	50	56	38	46	48	58	62	84	62
1752	2	6	32	36	36	70	60	72	70	78	60	74	72	84	68
1753	4	14	12	16	22	26	22	40	38	36	34	30	30	38	56
1754	8	8	30	24	54	38	56	52	56	68	62	90	78	62	68
1755	6	14	18	32	22	44	42	54	42	54	56	52	52	62	56
1756	4	18	26	34	44	38	50	70	64	60	52	70	70	68	72
1757	2	24	30	34	34	48	34	64	56	40	58	80	74	66	74
1758	8	10	30	26	58	38	48	40	54	70	76	66	78	60	62
1759	8	12	22	42	42	52	48	58	74	70	72	58	84	94	60
1760	2	14	14	30	32	32	34	46	38	78	64	56	72	64	72
1761	2	10	26	46	36	40	58	62	68	80	78	68	72	80	72
1762	6	12	34	54	80	70	46	68	86	70	106	84	78	66	76
1763	2	8	18	24	26	48	62	36	72	76	74	66	62	82	66
1764	10	24	24	46	32	58	96	76	74	74	64	82	64	106	90
1765	0	10	8	38	32	32	26	62	56	56	52	80	38	68	56
1766	10	16	28	28	50	48	62	60	84	60	66	72	42	68	80
1767	8	14	20	34	22	48	58	62	52	58	52	48	66	74	66
1768	14	16	32	32	48	68	66	66	46	80	86	62	66	88	70
1769	2	8	16	22	18	40	44	52	50	34	62	62	38	42	38
1770	8	16	34	38	40	50	60	64	56	72	72	84	72	82	74
1771	2	10	16	38	44	42	72	60	56	64	76	56	66	54	74
1772	8	16	34	30	52	44	48	56	62	70	72	78	72	94	64
1773	0	10	38	28	44	64	46	86	86	58	70	88	64	34	68
1774	10	22	36	50	44	50	68	44	80	88	60	102	92	70	118
1775	4	24	20	44	38	32	30	46	62	48	74	48	42	52	72
1776	6	28	42	36	42	38	64	62	80	92	78	66	92	102	62
1777	6	18	18	40	36	38	56	62	50	56	58	64	52	56	42
1778	2	14	22	36	34	28	54	34	74	48	52	46	44	52	38
1779	6	14	22	54	50	58	78	60	86	68	74	70	68	82	74
1780	2	16	32	38	46	68	42	86	64	92	58	62	60	62	62
1781	2	16	22	64	56	56	54	68	94	98	86	80	78	82	68
1782	8	10	34	36	28	70	54	46	66	66	58	74	80	78	78
1783	6	8	16	38	50	42	54	72	72	50	66	84	84	76	70
1784	4	16	30	44	40	52	36	44	58	42	48	56	80	84	64
1785	2	14	22	32	24	24	60	48	46	64	56	76	60	30	62
1786	6	10	14	24	36	54	52	46	66	58	62	68	68	72	76
1787	2	20	14	44	38	52	58	88	72	50	68	98	88	90	66
1788	4	16	18	32	26	26	58	34	60	62	54	56	66	58	48
1789	6	28	28	24	48	30	60	58	80	50	90	88	84	68	62
1790	6	14	28	42	58	52	54	54	66	60	52	66	70	84	60
1791	2	12	20	32	44	50	48	80	72	68	90	80	56	76	58
1792	12	22	28	38	52	46	68	48	74	68	104	112	80	84	72
1793	16	22	36	38	52	56	80	72	74	68	64	88	78	52	66
1794	4	4	28	36	34	60	54	72	70	64	92	82	62	80	86
1795	8	30	28	30	44	44	80	84	48	72	74	90	98	68	74
1796	0	8	14	22	36	36	22	50	52	42	40	64	42	38	68
1797	4	16	36	34	50	76	46	58	70	56	76	84	80	76	96
1798	4	18	28	44	32	56	78	60	58	60	58	86	62	52	64
1799	4	20	18	18	34	24	58	54	38	46	66	52	48	66	58
1800	10	10	26	32	48	48	38	48	50	42	62	58	52	58	82
1801	0	20	16	24	36	46	48	60	62	54	64	92	62	58	72
1802	6	28	46	30	54	40	32	52	74	72	48	72	84	82	84
1803	12	14	16	54	32	60	50	56	86	74	96	82	74	66	64
1804	2	16	28	40	30	56	42	54	42	74	60	86	64	78	80
1805	8	12	20	40	46	56	56	58	64	86	82	80	74	82	60
1806	6	16	22	34	32	64	72	60	66	90	80	72	68	58	60
1807	4	20	34	36	52	30	52	68	66	72	58	80	96	72	68
1808	6	24	28	24	50	52	46	70	68	94	70	74	76	68	58
1809	0	22	12	36	36	36	34	44	50	60	70	74	74	52	70
1810	4	12	34	50	16	38	50	54	62	72	78	80	76	78	62
1811	8	24	46	38	30	58	72	70	88	80	72	88	102	70	56
1812	4	18	26	22	34	48	58	74	66	60	86	56	60	78	52
1813	4	16	28	22	42	62	52	88	74	90	88	76	74	104	68
1814	8	12	26	28	32	40	36	52	66	68	62	62	74	74	56
1815	4	18	14	32	46	44	52	60	34	48	60	84	52	70	90
1816	8	20	12	34	44	60	56	44	88	78	92	86	72	72	72
1817	4	16	18	28	24	28	48	54	54	48	44	62	62	44	76
1818	4	18	34	34	34	56	40	50	62	50	74	62	72	60	76
1819	20	18	32	32	64	64	70	74	68	94	76	72	96	84	80
1820	6	14	26	40	46	58	50	74	64	72	54	66	66	60	88
1821	8	16	38	46	40	44	56	58	64	58	72	60	78	76	80
1822	4	12	28	24	24	48	42	54	46	52	40	68	84	80	72
1823	2	4	22	20	38	48	50	60	54	88	64	64	72	50	62
1824	4	12	30	22	18	32	56	38	50	52	70	60	48	66	46
1825	4	10	28	32	52	46	56	60	52	64	44	46	48	44	36
1826	10	10	22	28	42	60	50	38	52	72	58	64	74	44	76
1827	4	14	44	56	64	68	62	68	56	84	100	70	94	78	80
1828	2	18	24	44	60	54	42	40	52	62	76	54	88	60	58
1829	2	12	6	12	20	38	40	42	54	66	64	46	44	64	64
1830	10	16	26	30	52	60	52	66	58	70	50	82	66	104	78
1831	4	6	26	42	30	56	72	54	62	86	52	48	66	58	52
1832	8	20	34	50	42	58	56	66	106	90	56	70	82	74	76
1833	4	14	14	24	36	40	44	36	46	66	46	38	78	40	86
1834	4	22	24	42	46	60	72	74	94	76	86	80	82	78	98
1835	4	16	46	42	42	46	56	72	78	66	88	68	70	64	66
1836	4	10	26	26	22	40	50	36	64	52	72	66	58	76	60
1837	2	18	10	26	26	58	48	58	68	58	54	92	56	70	64
1838	16	10	22	46	42	58	56	70	78	68	98	66	92	44	82
1839	8	16	24	36	46	70	78	84	78	96	82	64	88	92	90
1840	2	6	30	36	28	40	60	62	74	72	58	54	66	58	74
1841	2	14	32	46	46	46	70	72	62	64	60	70	78	88	74
1842	4	22	18	44	38	42	46	56	68	48	62	42	72	62	56
1843	2	16	36	46	38	70	60	50	64	82	58	70	54	58	78
1844	2	10	28	36	40	42	58	58	70	66	58	48	84	58	62
1845	0	20	24	36	28	58	38	54	64	72	58	68	68	52	66
1846	6	18	28	36	32	34	60	60	56	70	50	76	44	56	58
1847	6	18	18	46	42	42	50	62	68	58	72	58	72	74	58
1848	2	8	20	48	28	28	52	52	68	38	54	52	46	44	62
1849	4	12	34	46	42	58	56	46	66	64	84	86	52	88	70
1850	6	16	16	36	36	40	44	52	64	70	66	70	68	68	60
1851	6	22	12	12	54	56	66	50	48	44	52	72	76	64	60
1852	8	10	24	52	34	46	68	80	50	90	78	62	78	78	76
1853	6	10	40	28	32	54	44	40	50	72	48	64	66	70	76
1854	0	26	26	40	42	48	54	64	86	74	80	74	76	84	90
1855	2	14	22	14	28	42	38	32	64	78	38	56	42	62	54
1856	6	22	24	26	46	42	64	62	70	76	66	82	90	74	80
1857	6	14	20	30	32	38	42	26	52	56	44	62	64	60	44
1858	4	8	24	20	22	26	26	42	48	36	44	38	42	46	54
1859	6	10	34	30	48	42	72	44	68	70	74	36	64	54	78
1860	10	14	22	34	42	44	56	80	58	62	58	72	84	54	54
1861	2	12	20	32	44	36	70	36	48	46	80	50	42	48	54
1862	0	14	32	32	48	46	44	54	68	80	56	68	58	68	64
1863	4	20	20	20	34	30	44	34	60	38	78	54	62	64	46
1864	2	20	12	30	60	58	64	62	58	62	86	62	50	60	80
1865	8	12	42	50	50	70	68	80	76	86	76	94	82	78	80
1866	2	6	18	18	24	34	36	42	46	46	50	42	26	38	48
1867	14	10	24	46	40	44	50	56	60	56	64	66	66	46	78
1868	6	12	28	40	44	42	56	52	62	72	80	102	78	76	62
1869	4	16	24	42	34	48	60	44	72	60	68	78	66	68	70
1870	6	16	14	42	54	36	42	58	82	64	70	98	78	58	56
1871	2	12	26	42	36	46	60	68	46	42	88	64	74	74	70
1872	2	12	26	24	34	52	46	54	42	68	48	56	88	76	54
1873	4	12	30	20	28	40	58	46	52	56	80	52	62	68	62
1874	8	16	20	28	30	34	62	66	70	38	64	54	78	88	48
1875	0	18	18	26	34	52	56	58	62	70	62	84	64	38	62
1876	8	16	26	36	20	38	64	46	46	66	62	84	66	74	64
1877	2	18	24	40	54	60	42	68	62	72	94	82	88	108	72
1878	4	12	26	24	32	46	78	68	64	50	92	58	62	76	92
1879	4	14	30	10	44	62	34	72	52	78	76	76	68	68	68
1880	4	8	26	38	48	60	68	50	72	62	116	58	82	74	70
1881	6	14	18	34	32	26	50	42	62	60	66	52	56	68	74
1882	12	12	18	28	58	68	50	64	72	88	54	84	82	78	74
1883	10	20	46	50	60	52	56	52	52	60	94	80	60	76	70
1884	10	16	36	32	50	38	40	52	56	68	86	74	48	80	68
1885	8	10	40	34	42	54	76	42	72	66	64	80	68	64	70
1886	2	24	20	46	38	54	62	54	68	54	62	74	82	62	72
1887	2	32	36	24	54	58	58	68	52	66	76	80	66	84	76
1888	0	14	28	40	26	38	62	64	52	62	40	68	72	90	68
1889	8	18	14	20	48	54	68	46	68	74	72	84	74	86	74
1890	10	20	20	32	36	34	54	40	58	72	66	42	76	60	52
1891	2	12	36	48	50	46	66	60	38	94	86	76	88	68	68
1892	10	12	18	56	32	44	100	68	42	94	74	76	76	84	70
1893	2	10	20	28	42	36	52	66	60	68	66	72	92	70	80
1894	8	14	16	22	26	28	32	44	62	46	56	54	62	58	70
1895	4	16	34	30	38	40	38	58	44	108	74	70	78	82	60
1896	2	12	34	38	44	38	50	72	64	62	56	64	96	64	66
1897	10	16	28	20	22	48	50	74	56	64	72	54	74	72	52
1898	14	24	20	38	64	60	62	70	84	88	96	104	106	88	86
1899	4	18	18	40	36	46	54	46	44	50	58	64	80	62	50
1900	6	6	28	32	36	44	40	82	70	58	58	88	42	92	66
1901	2	16	22	30	32	30	30	68	56	70	68	74	84	50	58
1902	6	18	22	54	48	42	62	48	64	78	66	72	78	88	62
1903	8	8	24	22	36	26	36	36	44	46	42	48	58	60	50
1904	10	10	18	28	40	36	68	52	76	82	62	74	118	60	68
1905	4	12	28	24	44	62	50	56	52	70	70	58	78	44	58
1906	6	8	26	48	62	38	56	72	66	76	82	66	60	60	60
1907	8	30	40	44	44	52	62	74	98	106	90	102	82	88	114
1908	0	14	24	14	16	30	36	36	46	46	48	80	68	36	42
1909	4	20	26	36	48	50	58	64	38	72	58	68	58	78	64
1910	8	12	34	32	46	68	46	54	66	56	66	80	104	74	84
1911	8	20	14	38	36	58	72	64	68	68	46	52	64	86	56
1912	8	18	18	36	32	42	40	76	52	56	54	54	88	56	66
1913	4	12	22	22	50	52	38	50	52	62	80	62	92	62	52
1914	0	12	16	36	30	52	52	58	56	52	74	58	64	78	50
1915	8	12	24	22	36	30	44	32	48	52	72	46	76	66	62
1916	8	8	22	34	50	32	62	78	62	60	84	82	82	38	86
1917	8	20	30	36	48	58	70	72	90	78	82	68	78	92	76
1918	6	6	22	46	46	48	42	62	80	74	76	78	70	48	78
1919	6	6	36	34	30	36	54	40	44	48	62	54	68	54	74
1920	4	8	26	30	50	32	60	52	58	66	62	72	72	80	80
1921	2	14	30	36	50	48	48	60	40	62	66	70	74	84	46
1922	0	10	22	20	26	32	42	34	50	44	40	62	56	38	42
1923	6	20	26	34	36	68	40	70	54	66	64	78	78	66	44
1924	2	16	18	42	38	36	36	56	52	46	50	46	34	58	58
1925	6	24	30	20	44	42	56	56	64	76	64	74	56	70	64
1926	4	16	14	42	48	50	46	64	72	76	48	94	92	76	94
1927	6	14	12	18	30	66	46	76	62	72	58	92	64	40	76
1928	8	22	28	40	54	62	56	70	82	62	112	72	80	76	90
1929	2	24	50	44	32	38	70	52	58	72	76	72	94	94	74
1930	2	12	16	36	48	38	50	58	90	76	80	74	70	64	76
1931	2	8	30	38	34	42	42	34	54	40	48	72	70	82	64
1932	2	14	16	20	26	22	38	56	48	76	56	54	62	50	62
1933	6	12	20	34	30	54	58	68	58	64	64	60	72	88	64
1934	12	8	28	30	40	38	56	64	62	44	44	54	64	28	56
1935	2	34	42	54	50	72	90	64	84	78	110	102	84	80	114
1936	12	18	16	40	48	50	54	38	82	96	66	62	90	84	60
1937	8	8	22	38	36	50	50	62	56	82	60	78	88	80	86
1938	4	12	16	26	24	40	54	32	42	42	72	58	58	58	62
1939	4	22	24	12	34	40	50	36	50	56	72	52	66	76	70
1940	4	24	24	30	64	54	40	72	48	70	60	64	76	66	78
1941	6	14	28	36	40	40	52	74	66	46	66	68	66	56	68
1942	8	20	18	24	42	24	48	32	62	62	58	88	54	60	82
1943	14	6	36	32	38	54	50	52	54	50	92	52	66	82	48
1944	8	10	36	24	42	34	40	62	44	68	78	68	82	58	64
1945	6	16	18	34	52	44	62	44	56	66	58	78	50	50	68
1946	10	14	20	36	34	52	44	58	52	76	58	60	64	82	70
1947	4	20	24	44	64	60	50	76	94	108	90	128	60	86	96
1948	2	14	36	20	42	38	48	54	44	40	58	64	58	56	62
1949	8	10	14	30	48	44	66	60	68	74	58	64	94	84	60
1950	2	18	32	44	46	54	58	68	48	86	48	44	80	60	68
1951	8	10	26	48	46	60	64	58	82	86	100	74	82	76	108
1952	4	24	40	32	56	62	64	84	94	90	82	74	62	84	100
1953	8	6	20	20	28	36	50	54	62	66	60	56	50	50	90
1954	6	8	26	30	50	68	56	72	68	68	56	74	102	68	68
1955	6	12	30	40	32	38	60	52	42	66	70	72	64	46	62
1956	6	6	20	22	40	32	42	48	36	40	56	60	34	40	60
1957	2	14	24	30	38	58	56	82	56	84	58	80	66	84	64
1958	8	20	24	28	34	44	56	66	52	68	72	68	90	66	44
1959	0	4	24	20	44	40	52	52	66	50	62	62	44	72	66
1960	8	18	16	48	28	46	52	60	86	58	66	78	72	62	52
1961	8	20	22	38	34	38	60	64	70	58	58	52	62	72	86
1962	8	14	22	42	42	54	60	72	70	70	58	84	56	76	54
1963	6	14	46	48	72	70	66	70	86	82	86	82	86	90	72
1964	0	14	20	38	56	44	42	52	64	52	68	52	66	68	66
1965	10	16	32	36	36	34	58	52	80	62	100	50	84	76	62
1966	8	26	28	32	50	54	34	48	48	66	88	86	94	62	48
1967	4	14	52	40	52	60	54	92	80	72	62	76	102	78	76
1968	4	20	16	54	50	62	64	68	78	78	82	88	78	96	68
1969	6	16	26	32	48	58	60	56	54	66	78	86	70	64	72
1970	10	14	32	40	32	44	26	52	86	72	42	58	52	72	84
1971	2	10	20	32	24	40	60	44	68	64	68	76	46	66	42
1972	2	10	30	44	46	34	68	60	58	48	50	56	62	48	68
1973	10	16	20	24	54	58	30	54	66	54	76	56	62	72	40
1974	6	14	34	32	42	58	54	42	44	40	58	66	70	64	84
1975	4	10	22	16	32	22	32	30	42	50	50	76	34	50	80
1976	14	10	36	34	48	64	64	76	58	60	78	80	94	104	64
1977	8	14	20	36	22	52	50	48	48	48	74	60	70	74	68
1978	10	20	30	28	56	86	74	74	58	88	88	72	66	84	84
1979	0	12	22	26	22	38	40	42	44	40	38	54	56	72	60
1980	16	8	36	48	44	56	92	82	94	72	76	90	88	74	74
1981	6	22	30	28	38	50	68	66	60	56	74	62	76	58	62
1982	4	16	18	16	38	34	56	54	48	50	80	56	74	52	50
1983	8	10	24	38	52	48	56	58	56	60	76	78	58	84	74
1984	0	6	26	36	46	48	40	30	44	54	90	70	60	56	66
1985	8	12	36	34	36	44	60	68	58	88	94	86	82	96	76
1986	6	12	28	36	30	50	56	58	70	68	64	86	80	62	78
1987	6	6	16	22	34	32	34	70	62	38	60	50	70	60	66
1988	0	8	14	26	38	42	42	52	32	42	76	76	40	52	48
1989	0	16	28	14	32	28	34	54	48	64	50	76	80	50	56
1990	4	14	20	32	26	32	54	46	44	58	66	48	56	48	56
1991	2	28	36	34	60	48	48	66	72	82	78	62	92	84	82
1992	8	6	32	40	64	80	54	86	54	100	82	90	76	120	88
1993	0	20	22	56	48	62	68	58	66	58	82	56	70	64	78
1994	6	12	28	32	38	40	48	58	38	58	72	62	64	84	62
1995	2	16	22	30	28	46	48	64	46	58	56	74	58	62	52
1996	8	16	16	48	56	62	58	54	58	66	54	84	80	80	48
1997	6	6	34	36	46	38	52	36	72	70	52	70	64	58	86
1998	0	8	30	42	30	30	40	60	62	58	40	52	62	58	88
1999	8	24	20	36	38	52	62	56	74	76	60	54	80	82	66
[truncated: 38,009 more rows]
