# Supplementary material for: Response of spatially defined microglia states with distinct chromatin accessibility in a mouse model of Alzheimer’s disease
Source: Nat Neurosci. 2025 Jul 14;28(8):1688–703. doi: 10.1038/s41593-025-02006-0 (PMC12321583; doi:10.1038/s41593-025-02006-0)
Supplement: Supplementary file 7 — Data tested in MC simulations shown in Figs. 1f, 3c,e and 6b and Extended Data Fig. 5d. [file 41593_2025_2006_MOESM7_ESM.zip › Source Data Folder 1 - MonteCarlo/Fig1F_MC_PAM.xlsx]

## Sheet: MCsim_10000_confetti_count_ES-N
	10	30	50	70	90	110	130	150	170	190	210	230	250	270	290
1	6	66	90	102	100	104	164	120	156	196	178	186	198	194	202
2	18	40	78	82	106	110	126	152	198	156	174	152	164	146	164
3	12	32	62	90	82	140	134	120	188	176	186	204	200	186	212
4	18	38	74	82	126	132	150	200	184	190	200	228	210	220	188
5	8	36	54	72	94	100	112	132	108	152	162	168	162	152	146
6	18	46	70	114	118	144	146	170	190	206	202	184	264	242	204
7	14	32	66	100	102	156	154	188	186	188	198	190	176	188	186
8	16	50	68	108	114	140	200	160	200	230	198	240	178	198	214
9	16	46	76	80	106	94	138	140	174	154	174	170	148	174	122
10	16	44	68	54	86	110	132	134	144	146	210	154	184	176	178
11	8	46	56	68	84	110	148	136	150	164	158	118	154	194	148
12	8	60	60	98	122	96	144	124	146	168	194	152	156	178	188
13	14	48	72	92	112	142	146	170	158	196	170	236	180	196	200
14	14	34	82	88	102	130	124	136	142	190	192	176	180	164	176
15	8	42	50	82	60	146	130	146	148	154	192	184	180	164	154
16	18	40	52	68	128	108	148	140	190	170	142	206	196	188	172
17	18	52	64	68	88	124	122	130	176	180	168	202	202	212	170
18	16	74	68	56	86	92	150	178	132	166	180	182	140	162	178
19	6	40	38	74	92	118	130	120	138	132	196	154	172	166	150
20	10	44	66	68	120	122	130	168	168	170	140	158	160	154	182
21	14	50	70	102	120	110	150	190	162	196	166	178	178	184	202
22	20	20	70	84	114	112	138	140	144	150	148	190	174	184	130
23	8	46	70	56	122	124	108	134	150	150	160	178	176	224	190
24	14	56	74	86	114	146	144	156	150	192	180	162	162	198	176
25	12	46	110	98	98	120	130	174	158	172	160	214	186	170	192
26	14	60	84	84	96	116	114	120	162	150	186	156	160	174	158
27	24	52	60	102	110	108	148	152	168	196	200	180	198	164	180
28	16	40	54	96	112	114	122	138	142	178	180	154	222	190	156
29	10	40	56	88	94	132	136	154	210	184	156	174	192	194	172
30	8	34	56	94	104	124	124	136	146	124	172	160	208	184	170
31	8	46	100	106	162	138	172	168	184	204	204	200	230	192	216
32	16	62	80	92	120	140	164	188	236	212	232	212	214	232	208
33	28	54	78	108	110	162	180	180	178	236	180	204	228	204	182
34	20	50	84	102	86	140	150	172	168	158	184	186	176	180	180
35	14	20	74	112	106	138	150	134	140	154	178	208	210	172	212
36	20	56	88	96	154	150	204	222	184	218	218	188	220	194	188
37	22	56	62	94	96	100	108	158	154	188	154	206	150	168	162
38	12	68	74	84	120	168	144	144	184	196	220	210	198	230	220
39	10	38	80	78	90	132	132	148	140	194	182	190	160	156	168
40	8	30	54	62	98	106	102	140	144	160	160	170	170	158	196
41	14	16	50	96	102	124	130	156	128	150	152	182	172	162	166
42	12	30	52	78	112	98	146	116	114	158	190	174	148	138	166
43	18	48	76	68	84	104	108	148	164	164	178	186	172	168	194
44	12	48	50	94	106	132	168	180	178	178	176	204	232	200	204
45	8	32	54	72	88	106	128	96	108	126	176	184	184	154	156
46	20	46	78	104	108	138	124	184	170	190	190	182	208	186	176
47	20	54	78	102	126	166	208	206	202	216	228	182	224	244	240
48	30	58	78	80	106	136	154	162	168	200	178	152	206	170	184
49	16	34	84	102	112	116	156	214	146	166	196	180	206	222	168
50	14	52	66	90	114	120	120	146	158	142	166	218	184	144	176
51	16	52	80	106	104	128	190	178	172	180	208	168	206	198	196
52	8	70	80	106	130	136	184	194	214	206	202	254	240	216	228
53	18	42	64	88	136	154	150	164	196	194	202	170	190	188	200
54	14	32	88	116	102	108	168	144	176	222	204	192	160	172	194
55	14	34	52	98	106	112	128	132	148	158	216	128	156	184	146
56	14	50	74	86	86	154	158	148	154	182	184	146	180	224	184
57	8	40	60	84	94	90	110	118	150	160	172	168	182	150	148
58	12	38	60	100	94	98	168	150	138	178	146	170	192	186	196
59	6	34	50	74	90	112	100	112	130	152	138	194	166	170	160
60	8	28	74	86	76	106	114	152	134	134	126	154	152	152	178
61	20	50	72	114	88	122	140	152	174	172	138	160	166	188	166
62	16	52	46	66	90	96	112	112	140	136	176	132	162	156	176
63	20	38	86	112	132	110	146	152	156	156	196	158	208	188	192
64	18	46	82	104	96	138	142	176	138	140	150	214	218	164	174
65	6	32	62	76	100	126	116	148	140	176	160	142	166	144	170
66	18	58	80	116	124	140	136	194	166	196	232	218	244	176	196
67	12	46	92	84	112	102	130	188	138	180	146	184	144	160	184
68	22	30	32	86	98	90	108	116	164	156	144	140	160	162	140
69	20	24	50	88	108	130	118	142	164	184	142	150	172	188	154
70	8	40	46	84	92	78	136	126	150	144	182	178	176	184	184
71	6	42	54	80	112	136	132	156	160	168	168	144	162	176	154
72	28	50	70	78	140	152	144	176	160	188	188	216	244	178	168
73	14	30	58	64	98	116	130	156	188	218	158	178	160	154	160
74	18	32	70	94	104	136	182	188	208	186	158	190	180	226	212
75	16	44	66	92	72	118	122	136	148	148	172	180	164	146	166
76	20	46	82	84	112	136	156	124	142	158	156	188	178	148	180
77	16	44	82	90	110	126	170	154	172	208	196	164	194	176	174
78	22	50	66	106	140	158	150	176	168	180	208	224	230	270	214
79	20	30	62	60	100	120	112	150	142	122	146	132	162	150	170
80	20	44	66	126	154	166	182	198	212	188	194	236	240	210	230
81	32	44	84	94	110	112	144	146	158	166	136	184	152	190	170
82	16	48	88	110	152	136	148	164	220	200	162	214	200	186	164
83	18	36	44	102	94	92	136	154	132	134	168	178	168	148	156
84	14	42	68	72	92	112	100	150	150	116	144	148	198	208	158
85	20	40	68	84	114	116	144	128	170	194	186	172	188	134	172
86	20	34	38	104	120	126	124	182	194	196	166	176	204	166	172
87	10	42	68	88	64	118	122	118	160	186	144	178	206	174	178
88	20	48	74	70	106	156	154	136	180	196	154	180	194	172	202
89	18	32	48	92	128	134	164	170	190	162	190	210	166	194	176
90	10	42	62	86	100	116	146	162	166	154	224	204	184	164	198
91	22	40	64	88	66	94	146	138	154	152	168	174	152	154	162
92	14	38	88	50	94	106	132	146	140	214	214	172	188	180	146
93	14	66	80	88	106	114	146	174	182	202	202	210	212	196	172
94	8	38	78	96	122	120	134	178	136	172	198	172	162	176	196
95	8	32	44	102	62	78	104	126	104	108	150	152	168	160	136
96	16	36	40	86	120	116	146	190	168	188	166	190	180	170	196
97	10	52	56	60	78	116	142	152	152	148	158	188	210	144	134
98	22	48	80	98	126	156	182	138	232	192	220	232	242	278	214
99	14	20	78	72	116	126	136	164	178	214	172	206	246	192	198
100	12	32	80	88	102	124	138	134	138	124	176	148	192	154	172
101	12	48	82	94	106	152	162	174	192	192	178	192	208	184	204
102	30	30	72	96	104	114	134	170	134	180	162	164	200	192	154
103	12	38	60	94	110	112	138	180	128	130	216	200	200	214	196
104	16	44	64	80	88	124	132	128	152	146	176	184	144	154	160
105	12	42	66	92	120	126	122	128	142	158	158	162	210	200	192
106	26	44	54	132	116	120	92	168	182	202	160	188	144	216	164
107	16	32	82	68	134	132	184	180	196	192	192	208	188	202	246
108	10	50	90	102	114	156	166	168	212	250	190	244	228	212	216
109	12	48	68	86	146	116	134	134	152	176	180	172	162	172	198
110	18	44	88	68	130	124	148	168	160	180	232	216	152	182	198
111	18	30	50	76	68	106	112	102	158	120	146	168	158	186	154
112	14	38	56	70	80	106	130	116	126	138	130	164	170	142	168
113	22	30	48	78	92	92	144	142	148	152	124	158	154	112	168
114	6	44	74	94	112	124	120	168	158	224	184	202	204	180	190
115	12	48	66	76	100	140	100	126	140	168	178	224	172	174	174
116	12	36	46	84	96	112	162	164	160	146	198	190	160	178	194
117	10	50	78	86	124	130	150	156	176	180	210	222	220	250	184
118	4	44	56	98	76	138	140	136	150	146	174	152	198	196	150
119	12	20	56	50	84	96	138	118	148	106	122	164	148	166	160
120	14	46	68	90	108	156	120	180	164	186	166	202	194	202	192
121	8	44	78	118	132	136	158	170	206	206	196	218	186	248	230
122	26	50	66	66	94	116	142	118	150	172	168	158	152	174	190
123	16	52	98	126	138	98	202	188	174	222	178	208	200	206	244
124	18	54	72	80	124	128	162	144	190	182	232	226	196	184	216
125	22	38	70	76	104	122	146	130	182	186	160	198	206	156	180
126	18	40	66	86	116	128	138	172	126	162	186	194	204	168	186
127	6	54	70	78	106	132	138	138	156	158	162	176	184	164	178
128	18	58	78	108	136	130	178	140	178	212	202	204	210	208	206
129	12	34	62	80	108	138	188	152	150	158	154	190	196	186	154
130	20	50	78	108	132	136	128	166	142	174	204	180	206	218	214
131	20	38	88	62	98	124	144	158	146	162	214	176	196	204	154
132	6	50	60	76	98	118	110	132	148	128	156	178	136	186	150
133	16	42	74	52	76	130	126	122	138	180	146	174	136	168	156
134	8	32	78	76	98	146	168	148	154	168	146	164	148	204	196
135	12	64	82	84	98	152	148	172	160	170	192	242	176	182	188
136	10	30	70	94	96	146	172	184	174	204	160	180	200	224	178
137	14	36	74	96	152	118	176	202	216	188	192	176	226	178	202
138	14	48	72	102	98	128	154	140	172	162	146	190	218	206	196
139	16	26	70	92	104	136	130	138	158	166	184	184	206	158	202
140	10	44	58	74	106	114	152	170	162	188	194	190	152	174	184
141	8	34	60	60	78	88	114	108	150	178	136	132	154	166	162
142	18	36	40	106	130	88	100	156	132	172	164	164	172	174	176
143	18	46	56	94	118	140	120	194	192	164	202	232	198	198	172
144	18	52	80	108	118	130	144	160	168	222	202	216	190	240	220
145	20	52	78	104	106	122	152	188	198	154	198	162	162	154	186
146	20	40	58	88	90	148	108	110	138	158	166	158	156	156	176
147	8	50	68	88	106	136	130	144	184	192	198	172	168	194	196
148	12	50	80	102	96	112	136	152	160	134	162	160	166	180	168
149	22	54	52	88	88	106	144	150	134	148	162	146	176	174	194
150	12	48	62	62	92	104	164	162	180	168	172	180	178	188	202
151	12	50	76	100	142	126	142	182	172	162	192	216	238	234	204
152	14	36	46	82	78	100	102	126	140	118	140	134	142	138	140
153	16	50	80	108	148	126	144	154	130	192	206	184	162	186	202
154	18	54	64	86	90	132	154	178	192	212	232	220	190	184	236
155	14	34	46	104	116	110	140	182	186	166	168	166	172	176	200
156	22	32	110	108	144	158	152	188	208	216	238	198	234	214	258
157	18	58	66	114	110	144	172	194	200	182	184	218	228	198	254
158	24	36	66	94	86	116	134	168	168	138	178	164	216	164	150
159	14	30	72	78	110	134	162	178	168	170	202	220	176	196	178
160	20	56	66	62	116	98	150	124	162	178	176	166	170	184	156
161	6	52	66	102	122	124	120	154	136	216	182	198	184	202	208
162	22	58	82	98	106	122	146	156	174	180	178	198	216	164	178
163	30	58	56	88	112	136	176	192	158	194	192	170	232	198	182
164	14	36	64	76	96	94	124	180	148	136	190	160	150	214	182
165	12	38	60	60	108	128	140	154	182	114	198	206	196	166	158
166	20	30	72	96	140	128	150	164	132	160	166	166	156	170	178
167	6	26	62	88	100	114	100	122	116	134	164	190	126	152	130
168	12	48	60	88	96	94	120	160	154	160	166	178	186	150	174
169	18	32	70	90	92	136	126	168	210	186	208	170	178	220	168
170	26	36	92	104	118	108	166	140	158	190	192	188	206	202	206
171	16	68	78	92	108	140	148	206	186	198	240	172	216	186	250
172	14	38	52	72	102	102	136	116	144	116	130	166	156	134	150
173	18	52	80	102	98	140	158	112	174	190	150	188	172	220	248
174	20	50	52	60	98	160	150	170	148	174	180	180	154	174	204
175	14	30	76	78	118	100	124	132	142	160	162	158	180	204	156
176	10	56	64	84	104	94	136	112	124	104	146	166	194	182	146
177	14	44	76	106	118	124	144	144	182	184	180	194	182	200	182
178	12	34	62	76	84	100	122	130	130	156	174	134	156	150	170
179	16	34	62	80	106	124	130	146	156	212	174	160	196	174	210
180	16	22	50	68	86	134	136	162	154	140	158	158	152	152	132
181	24	24	86	94	112	120	182	174	132	184	204	186	184	218	216
182	10	58	62	106	136	114	158	172	216	216	194	218	226	228	204
183	8	36	60	60	92	108	122	140	176	160	158	180	152	180	134
184	18	40	68	112	86	108	144	152	128	152	148	162	174	156	158
185	12	62	80	100	106	112	142	164	184	196	182	176	138	172	202
186	22	60	64	108	130	136	132	170	190	180	210	192	178	182	220
187	20	44	58	94	132	156	160	156	206	182	196	214	212	198	214
188	14	42	82	116	132	114	160	160	198	198	266	220	192	228	250
189	20	42	82	88	118	122	174	178	180	160	232	180	198	192	180
190	14	56	84	76	150	146	138	164	184	194	162	168	198	194	172
191	22	38	70	70	84	136	152	162	174	168	180	176	184	178	180
192	14	26	44	98	110	136	126	178	130	186	158	168	166	156	190
193	26	44	74	116	140	140	144	156	192	178	188	198	244	194	204
194	16	54	60	100	88	122	106	150	158	146	160	162	162	164	150
195	16	52	94	116	112	148	164	196	144	212	208	210	182	190	234
196	20	52	52	70	116	98	112	144	164	164	162	144	176	186	174
197	10	42	46	52	100	142	112	120	142	188	176	186	174	164	156
198	14	54	86	92	132	130	188	152	166	182	154	170	184	178	204
199	18	40	66	82	110	110	136	136	164	158	174	166	172	152	182
200	26	42	66	92	110	142	146	126	164	188	206	190	196	174	190
201	18	48	60	66	126	130	130	156	204	194	186	218	198	216	188
202	14	28	68	88	118	118	130	152	144	176	182	218	142	182	182
203	6	40	66	80	90	96	124	142	156	172	160	156	168	168	130
204	12	50	52	66	96	102	148	138	156	192	162	188	172	238	204
205	24	42	60	98	92	144	158	140	146	182	152	222	216	214	200
206	16	28	74	70	90	74	76	162	144	184	130	160	146	140	134
207	20	42	96	90	88	122	124	140	170	158	158	170	192	194	194
208	22	36	74	76	134	124	104	142	176	168	192	178	198	204	226
209	10	38	80	104	128	142	150	188	160	170	184	166	184	170	172
210	18	32	78	94	98	112	124	144	146	140	172	190	204	184	150
211	28	36	50	96	122	124	148	170	176	166	180	174	204	180	152
212	26	60	74	82	110	136	170	138	190	190	174	198	204	216	206
213	16	36	74	52	106	116	146	160	198	212	164	208	164	170	178
214	8	36	58	90	90	102	142	132	142	166	152	178	184	180	210
215	20	38	66	102	94	118	168	142	162	128	154	180	186	164	164
216	22	34	58	80	126	136	152	164	148	160	210	180	160	178	168
217	12	36	50	48	64	92	120	130	144	124	144	178	154	162	128
218	8	44	78	78	98	116	148	128	186	170	166	180	178	180	190
219	12	64	56	76	96	138	132	160	142	198	176	154	168	194	226
220	10	18	60	112	92	138	184	132	154	166	160	182	174	182	168
221	16	78	64	94	108	120	162	166	198	216	250	228	236	190	200
222	12	36	50	76	116	118	114	126	176	154	172	158	136	198	186
223	10	56	102	108	142	136	160	176	202	240	234	248	238	234	198
224	22	36	56	92	72	100	124	144	150	192	166	160	178	148	196
225	6	40	54	74	92	122	142	130	160	186	158	182	162	166	168
226	6	32	68	94	84	102	112	132	146	160	144	132	172	184	142
227	24	30	76	100	102	126	180	136	180	220	166	190	210	216	158
228	12	52	80	98	108	132	160	174	170	196	196	172	178	176	210
229	26	20	64	64	136	124	120	168	146	134	184	154	188	182	156
230	10	36	70	92	86	114	120	138	126	154	188	138	158	162	146
231	10	36	44	78	120	118	116	106	130	170	140	208	162	174	142
232	22	42	68	92	100	112	126	154	164	176	160	220	204	168	170
233	16	56	72	106	124	150	178	166	176	206	184	194	192	208	190
234	14	44	70	90	108	132	100	136	174	190	160	144	220	200	182
235	20	54	86	102	114	134	158	174	198	184	220	244	226	192	230
236	22	60	70	100	112	140	160	128	184	156	202	208	188	182	172
237	14	52	70	102	104	114	118	160	142	182	200	184	190	166	194
238	22	32	58	68	108	138	136	120	148	132	150	140	184	186	168
239	2	42	44	56	90	96	130	130	158	126	146	136	208	168	142
240	16	30	74	106	138	178	160	160	198	218	242	170	206	240	182
241	18	38	84	72	102	128	150	154	180	146	194	194	174	150	162
242	12	26	52	82	100	106	118	126	150	126	184	190	138	186	170
243	4	46	60	86	100	138	146	152	154	174	186	178	152	174	200
244	16	52	70	82	92	144	150	180	184	162	178	202	182	196	198
245	12	40	48	104	106	140	126	160	196	182	208	174	192	182	164
246	26	46	60	92	92	150	166	154	154	168	190	218	172	208	156
247	16	40	66	110	106	130	120	160	144	170	168	178	184	176	172
248	16	40	72	90	92	122	148	158	146	190	194	178	212	172	204
249	10	22	48	80	80	86	106	152	154	126	150	168	168	148	140
250	18	36	64	68	104	142	136	122	132	148	190	154	138	172	164
251	12	36	80	74	102	120	134	174	194	198	196	164	182	198	174
252	12	34	64	80	140	124	124	134	150	136	162	156	150	178	162
253	6	38	70	132	118	118	132	160	154	156	180	220	190	204	176
254	18	26	78	136	106	118	150	144	144	178	198	192	176	166	210
255	20	34	56	116	108	96	162	156	178	210	216	200	162	178	192
256	6	58	86	116	142	162	172	188	182	230	222	178	236	192	238
257	18	44	52	94	134	108	144	180	188	168	178	148	196	180	174
258	4	46	78	84	94	144	118	166	198	220	188	168	214	182	208
259	4	38	58	58	98	108	108	126	146	140	146	132	126	120	144
260	16	40	54	92	74	120	144	146	154	158	156	186	166	194	174
261	14	42	92	88	110	128	178	164	178	172	176	206	208	200	240
262	16	38	56	78	90	106	122	144	144	182	218	184	142	196	168
263	12	38	76	96	116	144	148	160	164	162	200	212	168	188	198
264	20	44	60	108	102	118	142	168	174	162	204	208	198	180	192
265	14	34	76	74	82	108	136	102	152	154	160	206	150	204	156
266	18	38	62	84	92	122	142	166	142	146	180	222	164	188	196
267	10	44	62	76	62	100	132	166	172	172	192	158	190	170	162
268	16	46	44	88	78	82	164	140	146	182	184	160	146	196	150
269	20	46	58	88	98	120	144	130	166	174	174	142	176	158	176
270	16	36	44	100	122	134	142	156	150	170	168	166	174	202	208
271	14	42	82	72	134	126	130	126	156	164	134	170	192	164	152
272	8	58	106	98	96	114	122	184	174	194	182	220	230	244	204
273	18	60	88	84	96	156	154	152	194	156	144	184	174	202	214
274	14	30	72	102	124	112	130	134	156	146	166	162	162	218	156
275	14	32	60	106	104	124	150	152	134	186	166	156	162	168	154
276	22	40	62	76	114	144	148	140	170	150	130	180	204	156	188
277	14	58	68	72	88	108	112	158	168	138	176	162	184	158	142
278	12	32	80	104	98	120	122	168	178	192	140	180	188	176	166
279	24	30	60	134	120	120	134	156	204	206	202	210	202	206	178
280	12	44	78	98	92	106	124	164	148	198	180	168	176	126	170
281	16	42	48	100	82	90	136	132	148	142	146	166	154	152	166
282	24	58	62	82	132	118	134	160	184	172	202	176	160	186	172
283	14	42	60	62	88	102	116	138	134	142	148	176	144	148	156
284	16	34	80	116	104	156	118	156	188	212	190	194	226	188	182
285	22	38	52	106	136	116	158	194	144	178	202	184	168	190	204
286	18	54	68	118	72	130	116	136	168	154	176	174	190	184	172
287	20	50	66	74	118	104	152	172	144	200	212	204	190	196	216
288	18	36	84	80	82	110	126	172	142	126	152	154	174	156	164
289	20	52	96	116	130	160	172	208	184	230	248	220	222	230	228
290	8	44	72	68	108	120	156	138	148	188	204	190	186	172	210
291	8	32	94	108	110	142	140	146	192	192	206	194	192	198	170
292	30	42	82	110	138	164	180	220	226	234	230	240	218	208	234
293	10	56	82	94	96	160	126	150	200	200	208	248	204	236	224
294	10	74	62	100	122	122	142	124	192	170	188	226	188	196	196
295	4	54	54	84	80	104	120	114	116	128	166	146	142	172	178
296	22	44	80	86	96	156	180	164	198	220	198	186	214	216	206
297	10	32	68	86	94	96	110	136	118	136	180	170	144	162	142
298	16	46	50	104	96	128	194	166	212	166	202	194	188	226	168
299	20	40	70	70	88	134	152	138	142	128	166	172	196	146	174
300	18	62	58	80	92	114	144	192	184	238	188	156	188	218	198
301	20	40	74	102	96	112	112	170	146	160	196	156	162	168	130
302	14	28	68	88	86	118	134	150	154	158	174	194	178	194	148
303	12	50	56	76	114	100	104	146	148	132	150	162	142	152	182
304	18	40	68	90	114	118	122	146	170	202	194	168	178	188	208
305	8	36	78	68	62	94	130	118	144	174	160	212	156	172	164
306	14	38	72	92	108	126	142	158	118	150	186	184	178	172	190
307	32	50	80	106	100	126	142	164	138	178	186	190	172	190	196
308	16	58	82	104	102	98	150	172	142	208	180	174	158	168	210
309	20	36	50	68	90	112	144	130	124	166	184	174	136	172	168
310	12	34	70	76	108	112	120	200	168	156	154	172	178	184	204
311	22	62	86	112	130	148	194	180	196	234	174	202	214	190	204
312	8	42	70	80	116	102	122	126	130	186	182	154	172	170	158
313	8	34	68	92	102	106	144	148	174	166	168	218	182	182	138
314	30	56	70	112	126	140	174	198	188	202	200	236	196	218	206
315	18	46	50	78	96	130	144	146	166	146	178	178	182	210	164
316	12	28	58	60	102	80	132	122	156	162	136	148	144	174	190
317	10	48	52	102	128	158	182	184	190	204	204	240	244	236	220
318	16	52	114	76	118	138	158	142	194	182	160	208	192	192	186
319	22	50	80	90	124	104	162	142	184	190	200	224	194	210	220
320	20	54	70	90	128	182	176	192	168	186	216	232	192	256	230
321	10	42	76	86	90	124	122	160	190	160	182	156	200	188	190
322	24	44	72	104	118	100	152	160	212	196	196	164	214	186	182
323	20	56	80	86	90	84	154	154	150	160	172	170	182	216	174
324	22	40	94	80	130	150	156	164	186	198	172	174	198	190	166
325	16	32	70	60	104	78	106	92	142	158	148	148	188	128	142
326	16	50	36	90	76	118	106	150	154	146	158	166	184	154	178
327	16	44	90	68	114	118	142	170	144	160	158	206	182	174	200
328	26	46	78	80	98	114	158	140	176	168	152	186	198	200	184
329	22	42	84	94	144	150	194	200	204	236	192	242	198	224	240
330	14	30	54	96	94	112	132	134	188	190	174	206	174	192	176
331	6	46	76	78	120	128	118	182	144	174	124	192	182	220	210
332	20	42	48	74	116	152	160	148	164	170	168	212	206	220	204
333	12	50	86	80	110	128	162	156	192	182	174	212	194	210	222
334	20	28	60	88	92	118	114	130	188	152	148	154	174	166	132
335	10	40	70	68	72	94	116	168	136	144	188	164	148	200	154
336	22	44	80	88	98	124	156	170	164	184	180	218	172	200	196
337	10	34	62	78	110	108	130	158	170	180	126	172	178	208	156
338	10	42	72	126	140	118	148	130	174	202	148	184	160	170	184
339	24	36	66	88	94	104	142	144	142	152	194	152	152	136	142
340	18	54	84	94	148	116	138	134	150	182	186	208	236	178	176
341	20	46	78	94	126	100	144	142	168	150	174	144	174	200	170
342	8	28	66	74	102	96	148	140	144	154	170	138	164	170	172
343	12	38	56	92	92	110	144	146	162	150	178	168	170	130	156
344	14	28	54	78	90	96	116	124	150	152	138	138	146	130	128
345	14	58	58	82	82	118	104	122	134	146	202	186	160	168	158
346	26	30	84	102	114	132	146	156	166	180	194	196	202	220	218
347	8	40	80	72	70	130	114	150	144	138	146	184	190	178	128
348	14	44	60	80	114	140	154	140	172	146	164	202	212	198	166
349	12	32	64	68	84	104	108	104	162	162	144	124	170	140	160
350	8	46	90	100	144	124	142	148	154	196	162	200	146	206	164
351	14	46	62	84	110	136	126	152	182	178	180	176	194	186	222
352	14	40	56	112	114	120	172	152	174	188	194	182	176	188	198
353	12	36	66	72	106	120	146	178	170	190	178	186	206	160	212
354	6	48	62	74	132	140	126	144	116	176	176	170	162	160	184
355	28	34	58	84	96	112	136	150	164	182	168	186	178	140	192
356	14	52	46	110	140	126	160	172	148	210	204	182	156	164	174
357	16	46	74	94	122	138	164	156	124	188	170	176	180	226	198
358	10	44	64	82	100	88	160	154	160	178	178	170	210	180	186
359	16	32	94	116	102	116	164	124	148	178	196	182	214	202	180
360	16	38	66	90	78	98	112	140	150	134	172	142	164	152	160
361	20	40	52	68	90	132	104	114	154	132	118	178	122	150	140
362	22	32	64	88	106	128	140	160	170	170	190	222	194	198	186
363	14	34	60	106	116	120	160	166	168	178	178	178	176	188	136
364	18	54	88	106	108	148	168	158	196	214	230	202	222	190	204
365	12	30	72	56	104	106	122	140	158	168	136	174	174	180	146
366	18	52	62	90	78	104	124	120	180	162	170	174	206	152	174
367	8	54	56	94	112	114	148	162	178	160	194	182	178	164	194
368	10	44	80	98	116	134	188	176	172	192	188	182	244	206	210
369	10	16	44	82	128	118	162	196	192	206	182	204	232	186	214
370	14	52	56	86	82	126	136	134	144	180	180	196	188	178	184
371	16	40	76	84	102	122	152	132	186	176	194	198	170	170	196
372	6	20	58	84	88	102	102	122	184	170	164	146	146	144	164
373	16	32	90	90	110	144	142	176	138	148	184	202	206	184	164
374	14	40	80	100	112	130	160	156	188	194	180	228	178	200	190
375	8	38	104	94	144	144	156	206	194	244	222	230	240	272	274
376	14	38	48	96	88	108	122	126	148	188	204	170	172	162	152
377	8	48	60	80	128	114	138	134	156	168	184	170	160	170	218
378	16	56	62	64	88	166	146	200	214	206	158	220	192	200	184
379	16	52	80	70	130	168	172	166	188	236	214	216	226	192	206
380	18	42	76	88	98	98	116	152	140	168	158	152	174	188	190
381	10	28	72	56	90	112	102	124	132	110	146	140	144	146	166
382	16	52	74	86	122	98	106	152	198	150	184	166	230	188	198
383	22	48	72	72	128	124	140	186	212	198	186	174	192	212	252
384	26	24	42	48	84	116	146	118	152	136	166	146	116	146	190
385	16	28	58	70	66	84	104	144	114	130	158	148	158	126	150
386	18	50	78	68	118	108	154	172	184	192	218	200	164	174	208
387	26	46	94	96	106	138	146	152	200	184	192	208	212	210	162
388	10	46	86	120	144	180	180	182	208	186	222	220	224	188	236
389	10	44	60	76	82	110	94	128	110	138	118	142	158	154	132
390	10	54	86	94	124	112	178	170	184	212	164	220	220	214	234
391	10	54	58	96	106	124	126	170	144	180	186	130	204	154	200
392	14	30	62	96	118	156	166	180	200	178	186	212	206	176	246
393	18	40	56	84	98	80	110	142	160	136	184	162	164	138	202
394	20	36	62	70	72	116	128	134	152	160	130	154	180	174	160
395	16	38	76	96	98	122	122	170	152	178	164	200	164	198	158
396	14	34	58	100	92	120	138	184	166	178	178	200	178	216	160
397	4	26	40	86	90	104	116	146	142	156	164	178	192	156	172
398	2	42	82	104	114	110	140	168	156	188	216	188	188	220	200
399	26	46	72	110	138	126	146	116	196	164	168	230	170	178	140
400	18	42	90	80	152	148	152	190	168	180	188	220	164	198	200
401	14	48	82	70	114	156	160	186	160	176	166	250	196	184	200
402	18	44	64	104	130	160	134	176	180	244	270	184	204	180	172
403	14	56	64	94	114	114	146	178	148	198	156	166	200	216	202
404	26	50	50	112	90	98	118	132	164	154	154	174	194	180	188
405	14	44	62	88	100	108	112	168	162	144	134	138	126	162	140
406	8	18	64	82	88	100	112	166	134	146	168	168	174	188	188
407	16	46	62	114	90	126	140	184	178	172	224	174	194	188	180
408	18	52	66	86	114	108	176	164	176	194	162	184	194	206	146
409	16	48	50	72	108	100	102	154	132	178	166	170	176	166	180
410	10	42	72	94	110	126	160	144	160	166	178	162	158	172	192
411	16	18	42	74	112	134	120	120	134	130	132	154	140	166	148
412	20	56	68	100	114	136	200	176	154	212	224	214	202	222	184
413	16	38	78	78	96	116	112	116	146	174	160	170	168	194	138
414	14	44	44	96	106	118	140	128	158	180	178	156	176	186	176
415	12	34	64	74	92	102	136	120	140	136	158	134	122	206	180
416	8	56	64	74	78	110	130	130	174	196	170	190	182	168	198
417	14	48	70	110	156	158	160	160	174	230	184	178	218	178	186
418	20	40	68	122	104	146	112	140	124	180	174	156	154	180	172
419	14	46	90	90	74	122	162	194	182	232	208	252	202	228	250
420	10	48	66	90	80	106	140	168	156	174	150	156	196	182	214
421	22	40	76	116	144	160	158	156	162	148	154	174	192	164	192
422	20	40	54	110	120	156	128	208	182	156	156	164	168	178	160
423	10	30	72	88	128	132	120	126	172	178	186	174	212	222	180
424	12	48	68	72	116	122	134	168	148	176	176	160	144	144	168
425	18	54	50	96	106	134	128	160	164	180	206	204	202	142	170
426	22	26	58	84	92	86	110	112	100	122	126	152	164	144	196
427	20	48	70	120	130	150	182	202	208	184	220	192	224	192	238
428	6	28	60	84	104	108	130	110	186	168	196	198	180	184	168
429	28	48	88	106	134	144	128	174	166	174	192	252	198	216	180
430	4	40	54	96	112	126	152	164	178	174	160	210	178	178	202
431	14	34	48	88	82	110	120	118	176	208	186	182	172	158	176
432	12	50	66	114	124	124	134	162	202	174	172	168	206	184	172
433	14	54	70	80	118	138	146	140	166	188	170	208	192	174	180
434	18	40	78	100	128	136	146	164	156	206	178	196	188	204	220
435	16	34	72	82	102	116	102	166	126	146	170	200	160	162	184
436	20	54	64	100	90	144	146	172	180	206	212	214	190	188	180
437	30	30	52	76	78	90	142	138	146	144	148	164	182	172	166
438	14	20	74	64	108	112	110	108	140	130	168	142	166	180	184
439	16	30	80	56	96	112	124	158	150	162	194	170	180	188	162
440	14	66	56	74	122	106	136	146	186	196	158	176	206	178	170
441	16	28	66	66	98	142	156	168	184	198	150	192	204	210	188
442	2	46	68	66	88	130	148	142	160	146	138	140	172	194	236
443	12	44	40	100	102	138	114	146	144	186	158	182	188	216	180
444	20	46	68	72	90	142	132	142	158	144	204	184	172	194	188
445	22	22	66	72	82	130	134	146	186	160	188	150	184	196	188
446	14	48	52	82	118	132	144	180	198	192	154	158	206	176	162
447	16	40	66	86	122	166	168	150	164	218	206	156	228	216	198
448	6	48	50	88	118	138	110	152	138	132	168	206	194	190	188
449	6	32	76	104	134	166	192	164	246	176	228	244	256	226	224
450	14	32	68	70	104	96	170	116	184	190	168	208	160	160	198
451	18	48	70	80	88	110	152	146	154	174	186	196	200	214	154
452	2	40	58	78	108	110	122	156	140	134	142	150	182	166	182
453	32	64	80	96	132	128	144	158	172	186	216	216	194	244	192
454	12	38	66	74	108	120	164	128	214	154	176	168	186	192	152
455	8	38	36	88	86	108	94	148	140	206	152	168	200	196	140
456	14	36	70	80	80	138	142	150	142	170	152	180	198	166	170
457	14	54	64	96	108	90	146	156	180	156	172	176	160	166	184
458	20	36	78	72	90	102	114	158	206	162	174	164	174	178	198
459	16	44	80	72	116	116	122	140	170	188	200	174	162	174	170
460	10	38	52	92	108	100	112	132	184	168	160	162	182	172	138
461	22	26	52	72	98	140	140	144	174	168	168	144	182	178	188
462	10	44	78	118	104	126	162	140	150	202	178	180	206	236	202
463	16	44	64	96	120	140	156	192	176	194	182	176	174	168	158
464	18	50	62	76	62	126	170	138	150	174	142	186	204	160	204
465	16	40	66	100	88	124	116	160	178	192	150	192	182	204	178
466	14	36	50	116	104	110	128	182	162	146	172	182	176	184	186
467	14	24	82	88	112	158	164	134	180	186	192	196	184	202	172
468	10	40	62	84	112	92	126	156	164	156	174	168	166	176	166
469	24	24	74	86	94	110	180	124	138	198	174	156	170	192	182
470	14	36	98	114	148	134	156	152	150	200	232	234	216	202	204
471	16	28	46	92	84	144	150	164	156	212	196	194	174	174	184
472	8	30	76	96	86	122	128	94	150	152	148	186	182	174	170
473	16	36	50	80	80	122	128	112	126	156	162	142	140	138	160
474	12	52	60	100	102	116	146	164	186	168	170	204	192	198	188
475	8	20	90	108	112	116	146	158	166	184	160	170	178	176	162
476	8	36	70	106	110	128	150	162	158	166	200	210	172	204	176
477	20	28	46	94	78	82	124	122	124	168	164	146	134	158	174
478	10	32	52	110	126	130	164	130	168	150	192	182	196	208	152
479	12	30	84	78	92	114	128	118	150	152	146	150	166	192	144
480	12	30	66	98	112	108	132	178	176	162	156	178	198	166	180
481	10	36	58	70	82	100	122	142	130	164	148	160	176	138	156
482	16	38	102	78	104	126	120	164	174	188	198	206	202	216	150
483	18	34	78	92	134	138	142	178	156	166	204	176	220	174	196
484	18	34	74	120	116	124	168	144	190	170	208	170	152	190	194
485	14	24	68	80	78	136	112	128	128	166	138	160	150	158	180
486	12	38	66	88	94	134	108	120	172	138	154	148	160	176	166
487	16	46	70	122	84	150	162	170	138	202	180	180	176	192	200
488	16	58	72	90	104	136	140	176	130	166	114	162	174	184	212
489	16	22	68	60	100	114	110	120	152	170	200	156	178	184	194
490	12	28	66	106	118	156	132	196	166	180	182	164	178	198	176
491	12	32	70	92	102	150	134	160	164	194	186	190	174	204	194
492	12	44	50	78	116	128	142	136	174	166	176	212	206	214	184
493	12	68	68	74	70	126	102	130	140	106	168	176	150	176	186
494	26	54	64	82	116	114	114	152	166	188	190	150	160	188	200
495	12	36	70	88	160	120	156	138	166	170	184	216	218	206	200
496	22	32	46	92	124	110	92	130	130	142	148	124	158	168	138
497	18	38	68	110	108	118	148	156	176	192	140	188	194	196	166
498	6	34	76	52	96	112	130	138	156	214	140	150	140	164	134
499	18	34	56	80	130	104	134	156	142	140	154	178	172	168	174
500	14	38	84	116	98	118	150	170	202	204	196	240	224	220	182
501	8	46	60	84	94	102	138	118	168	150	170	150	156	166	188
502	8	56	50	64	86	146	142	150	152	172	176	142	148	148	188
503	10	52	74	88	80	98	114	146	134	130	158	158	148	158	172
504	12	28	52	80	74	144	120	144	132	148	150	176	204	160	162
505	8	48	48	94	112	132	104	150	170	144	136	158	174	228	166
506	8	34	68	92	100	120	140	166	222	158	160	188	226	188	200
507	30	30	76	62	94	144	126	140	156	166	204	140	206	172	154
508	10	56	80	94	96	172	134	222	166	190	178	204	216	186	208
509	18	30	60	88	124	120	128	138	172	208	182	228	202	202	188
510	8	24	70	104	130	160	152	136	206	194	214	238	190	186	184
511	16	50	80	94	132	170	164	162	192	220	204	178	202	212	184
512	12	38	62	98	124	112	128	154	142	174	168	184	206	178	180
513	18	34	104	88	98	140	168	194	206	208	216	176	238	224	198
514	12	50	94	142	118	156	152	214	230	216	218	252	248	250	246
515	12	38	64	70	100	90	148	156	132	160	138	176	192	194	148
516	16	40	84	86	126	132	120	168	160	122	130	172	186	172	138
517	16	44	62	84	90	114	118	158	172	138	206	190	194	176	206
518	14	22	66	72	130	124	142	160	126	202	180	218	164	168	170
519	20	44	58	92	94	106	118	138	142	174	192	192	198	182	174
520	18	32	50	78	92	134	130	154	162	194	198	194	244	244	162
521	20	72	62	98	116	146	138	156	160	194	196	200	216	182	222
522	10	40	62	86	102	96	144	136	166	164	178	174	212	162	174
523	10	56	76	84	114	136	134	146	150	142	148	188	176	188	182
524	18	50	58	106	100	108	136	136	166	162	160	194	152	178	208
525	14	40	70	58	106	88	120	176	192	178	200	174	168	166	196
526	16	76	78	106	124	136	176	138	160	162	196	210	184	220	188
527	22	56	68	92	152	134	146	164	188	204	224	188	196	224	212
528	16	50	38	76	114	128	160	142	198	166	158	188	164	200	174
529	24	48	100	118	112	166	208	188	180	184	196	200	192	194	206
530	16	48	68	90	124	116	146	148	180	170	172	188	200	174	174
531	12	42	28	76	118	88	108	124	110	164	140	132	124	140	140
532	14	38	94	108	86	132	154	154	144	220	150	172	232	208	174
533	14	46	48	78	102	90	118	118	114	132	154	192	172	156	148
534	22	38	66	72	116	148	134	140	194	178	158	174	160	176	160
535	22	48	50	48	122	100	112	128	160	172	182	194	168	172	176
536	16	32	76	98	114	122	130	136	156	212	146	138	164	176	140
537	20	44	66	96	122	114	164	172	192	200	180	162	218	210	218
538	20	28	60	70	94	128	144	166	154	168	186	184	206	196	226
539	12	36	70	98	90	110	108	158	174	172	180	156	182	164	150
540	8	40	70	80	110	100	114	198	114	130	172	182	156	180	152
541	10	30	68	112	104	120	122	166	166	184	188	182	182	158	214
542	8	54	78	102	108	134	156	166	182	184	214	212	192	182	178
543	12	38	78	64	106	100	102	120	136	164	164	204	158	186	186
544	8	26	58	64	82	98	114	136	132	138	134	142	140	134	138
545	4	36	62	98	106	134	122	150	176	160	218	176	208	180	178
546	18	54	78	82	114	132	130	158	150	192	170	178	202	222	210
547	10	48	72	92	114	128	154	178	190	168	168	206	206	174	208
548	18	56	68	92	130	106	120	190	202	220	172	194	174	204	202
549	24	48	68	118	106	140	156	152	190	224	172	216	172	142	174
550	8	32	58	80	102	122	126	162	160	150	178	144	156	176	160
551	28	44	76	82	124	142	128	148	188	210	180	198	178	180	182
552	14	32	50	90	100	122	124	150	144	170	132	168	156	192	154
553	16	54	58	76	86	90	114	134	126	142	162	184	142	162	160
554	16	44	80	84	160	156	148	218	222	200	182	180	206	184	168
555	12	34	74	92	108	134	148	180	156	180	170	190	168	180	186
556	4	46	52	68	86	92	106	148	116	136	148	152	146	168	182
557	8	66	62	98	94	116	124	120	138	154	198	170	158	152	160
558	12	32	66	76	114	132	108	180	172	196	204	208	178	184	188
559	18	38	68	86	110	118	132	166	160	156	190	210	202	196	184
560	14	32	46	80	90	104	146	112	144	144	172	144	156	156	178
561	8	34	58	82	108	104	168	142	148	108	176	154	182	158	172
562	12	30	54	78	104	98	158	152	160	162	202	222	162	160	188
563	14	24	54	112	86	144	138	182	166	170	156	194	226	226	186
564	20	52	52	72	80	114	144	132	128	148	152	152	176	162	144
565	14	34	66	100	132	122	148	150	178	164	216	186	180	228	196
566	14	54	70	96	120	130	154	170	166	162	142	190	178	226	148
567	18	32	82	104	104	134	158	172	204	182	198	254	196	208	222
568	32	40	94	102	142	166	196	188	212	232	200	264	224	198	228
569	16	48	86	90	120	170	202	200	172	206	180	234	184	242	198
570	18	50	84	58	94	108	156	160	180	178	182	166	170	178	150
571	18	40	98	80	104	126	156	182	196	200	190	186	198	240	202
572	16	36	40	80	100	102	130	134	132	166	144	150	158	144	162
573	16	44	68	56	70	118	126	130	148	152	140	160	204	166	162
574	18	34	88	62	98	118	122	144	170	170	170	154	136	186	180
575	22	48	58	74	154	136	162	184	170	186	182	194	178	194	212
576	22	42	56	82	116	132	164	130	130	198	212	164	186	206	198
577	18	34	70	90	132	132	132	144	156	212	186	222	196	222	184
578	12	40	50	76	90	124	160	170	156	164	198	166	166	226	184
579	12	42	70	84	90	104	130	146	126	114	134	162	136	168	146
580	12	38	70	90	98	128	126	128	174	170	150	162	192	150	176
581	16	36	56	124	122	126	140	152	184	164	194	190	206	194	156
582	14	42	68	100	120	186	180	208	164	182	214	212	242	212	192
583	12	54	62	98	130	160	168	174	200	152	190	204	188	208	182
584	24	50	82	106	142	110	190	148	154	184	146	154	202	228	210
585	14	52	62	80	114	128	110	126	176	174	196	184	208	214	186
586	20	30	54	66	116	146	134	174	116	162	158	156	170	212	210
587	20	48	98	104	118	152	156	194	176	198	170	230	234	200	202
588	12	40	54	94	140	130	152	182	184	178	138	190	198	186	186
589	4	30	60	100	92	128	120	158	126	152	166	152	178	198	188
590	10	40	52	82	80	92	116	138	134	172	180	172	166	180	174
591	16	36	58	86	118	124	146	148	144	130	142	158	206	214	198
592	14	48	58	90	104	124	128	100	168	138	176	160	172	144	162
593	20	34	66	100	88	108	160	160	186	170	138	156	180	150	180
594	20	42	74	104	92	94	134	166	126	190	192	180	162	166	142
595	12	50	68	100	98	114	156	172	142	176	178	142	160	192	198
596	16	44	78	94	102	134	156	174	160	226	198	178	224	190	196
597	4	34	72	78	122	126	118	140	166	154	170	182	214	180	204
598	18	42	98	104	114	144	140	186	210	182	220	150	170	190	230
599	22	50	82	98	110	132	142	164	134	182	176	196	202	214	188
600	4	40	58	94	126	124	140	156	144	142	156	144	166	154	176
601	14	28	84	96	106	144	124	158	160	178	196	196	188	190	200
602	14	36	68	66	96	124	130	166	116	164	186	160	188	170	200
603	12	44	82	96	108	134	148	156	212	200	184	212	214	200	200
604	26	40	46	108	92	142	152	182	210	176	208	208	208	184	194
605	18	42	66	96	130	108	158	144	194	170	164	228	182	182	154
606	28	38	78	70	94	148	176	142	200	196	236	188	224	226	232
607	16	32	58	74	108	124	172	154	198	154	198	184	180	176	196
608	12	42	66	94	100	126	154	174	206	188	232	206	172	186	216
609	8	46	66	78	72	136	126	152	164	182	178	200	228	182	190
610	14	50	66	104	132	190	154	160	158	212	214	178	184	180	214
611	6	34	56	72	112	118	152	150	174	180	178	164	172	194	188
612	14	54	72	68	86	118	152	158	188	154	174	140	190	192	184
613	14	36	68	94	134	130	146	150	140	190	146	186	208	172	172
614	28	36	78	86	108	144	180	168	184	216	160	224	228	218	222
615	18	58	80	102	136	130	156	202	208	182	184	154	194	222	226
616	18	34	66	84	90	148	138	154	160	206	178	152	184	184	182
617	16	26	50	64	78	116	112	124	136	162	164	164	152	104	160
618	8	48	56	78	98	126	162	154	132	152	186	184	196	158	182
619	22	36	54	50	114	138	124	154	162	170	204	180	174	190	214
620	12	38	62	86	100	120	152	170	136	176	172	186	174	162	190
621	6	28	70	88	112	136	134	188	176	162	176	182	180	164	212
622	24	56	78	108	116	150	120	170	190	228	236	230	192	224	212
623	14	30	52	94	104	104	134	148	150	174	134	164	176	172	142
624	12	46	56	122	106	126	132	148	156	160	188	182	180	158	166
625	20	30	70	82	102	120	166	100	122	182	130	154	138	166	144
626	14	44	66	108	118	114	162	154	152	228	200	170	202	164	192
627	4	32	68	94	100	112	120	150	192	192	202	202	194	198	240
628	8	30	62	94	120	116	124	162	156	148	132	170	174	158	132
629	16	48	60	100	102	120	126	166	176	200	174	176	210	208	202
630	22	58	104	94	104	120	140	130	156	174	174	168	162	228	170
631	22	32	60	94	98	118	140	134	198	182	174	184	218	178	220
632	22	46	62	84	132	140	176	156	182	178	162	188	262	194	190
633	10	42	90	80	96	120	130	148	162	140	164	210	178	202	212
634	12	40	68	74	100	126	122	146	162	138	162	168	178	146	168
635	16	34	74	82	116	116	136	150	168	176	172	196	176	194	180
636	10	26	72	70	96	112	110	122	152	144	150	146	174	182	194
637	14	40	84	114	152	134	154	144	172	186	170	202	202	200	188
638	16	42	74	82	122	148	160	148	172	206	170	248	200	212	238
639	10	26	72	88	106	136	140	166	174	198	192	176	180	200	206
640	10	42	66	84	120	142	120	182	150	180	188	172	180	204	184
641	10	42	36	64	102	92	112	120	140	146	142	166	164	178	180
642	18	48	62	106	110	160	144	124	148	166	178	172	186	144	140
643	22	64	74	102	116	100	158	188	194	158	228	184	212	226	198
644	10	34	64	70	96	102	122	152	136	176	146	150	136	162	150
645	14	52	106	128	122	118	154	136	178	180	206	236	208	194	206
646	22	46	64	96	100	128	144	174	190	196	206	202	200	224	140
647	18	54	106	64	98	100	144	130	178	190	164	186	144	172	180
648	12	38	46	84	78	96	132	128	130	170	140	176	184	154	160
649	16	34	94	94	112	130	132	146	188	190	196	184	192	194	196
650	8	54	86	100	154	156	186	194	206	220	218	220	212	240	192
651	10	36	72	70	100	104	116	132	142	158	160	184	218	210	152
652	18	32	60	88	136	138	142	160	168	178	152	198	166	188	182
653	12	48	74	96	108	104	134	146	170	172	188	194	206	184	212
654	8	32	70	70	104	132	160	162	182	220	194	174	198	206	186
655	30	40	50	106	130	130	136	156	186	170	158	172	192	188	186
656	14	38	88	90	136	132	122	152	164	160	182	164	180	186	204
657	10	32	62	100	132	108	176	162	144	168	210	192	212	182	208
658	18	62	70	84	102	170	138	132	184	198	204	184	188	172	188
659	8	34	72	100	82	138	166	176	166	182	214	182	178	162	202
660	24	32	52	66	90	106	122	146	184	114	146	142	152	136	132
661	8	56	78	76	98	122	146	184	150	168	180	204	198	166	218
662	14	32	84	72	92	110	128	164	136	160	128	170	144	164	158
663	6	48	50	102	88	122	156	142	164	182	164	168	192	154	182
664	20	34	74	110	112	132	144	188	190	144	174	206	184	200	182
665	12	44	68	74	86	114	154	168	176	168	176	196	186	176	168
666	16	48	48	104	122	100	156	140	164	198	166	174	184	164	190
667	6	40	64	74	104	136	142	180	182	216	160	204	186	160	196
668	10	42	50	84	66	138	118	182	174	144	136	138	166	150	192
669	14	50	58	110	86	124	116	148	162	158	140	174	150	208	206
670	24	36	90	76	104	120	140	146	154	186	186	134	194	226	200
671	14	52	90	92	120	132	180	192	200	168	184	188	144	188	176
672	4	36	82	110	128	96	134	116	148	196	156	206	184	192	194
673	16	20	64	64	88	116	152	122	150	154	188	192	162	156	132
674	10	58	76	102	126	104	126	166	142	194	188	194	176	216	208
675	14	30	74	68	104	138	116	120	114	152	144	120	136	112	130
676	24	28	50	84	104	148	142	164	172	230	174	224	202	180	192
677	10	46	52	86	66	108	116	134	158	150	178	162	134	154	164
678	20	30	54	100	98	138	138	150	160	166	144	184	194	168	200
679	2	48	82	92	110	156	132	192	172	168	222	184	242	186	164
680	16	28	70	70	82	106	130	184	142	186	168	166	166	208	184
681	20	42	56	86	106	128	134	160	156	168	168	206	208	158	190
682	2	44	42	68	100	132	164	140	146	148	164	184	164	196	186
683	6	50	82	112	134	132	186	200	162	208	226	242	218	234	204
684	20	30	52	84	82	90	142	114	138	158	152	160	150	140	156
685	12	40	68	80	90	104	144	132	152	180	180	176	156	182	164
686	14	42	54	60	82	82	114	150	134	140	148	174	188	136	132
687	10	44	54	84	74	128	150	122	142	174	134	180	122	154	146
688	20	40	62	80	108	140	150	126	176	202	184	166	198	208	180
689	20	38	70	82	110	110	120	146	134	156	158	178	186	158	170
690	18	38	90	98	112	116	148	132	162	156	134	180	194	164	200
691	20	42	56	90	112	142	146	166	156	188	158	196	186	218	150
692	16	54	70	86	106	134	152	154	150	152	188	174	178	130	166
693	8	56	68	94	132	130	150	144	168	174	216	196	180	214	204
694	18	44	68	92	104	90	150	144	186	170	174	164	166	174	192
695	22	46	50	114	94	158	132	160	146	180	188	192	174	188	182
696	10	46	54	100	106	108	164	166	164	156	192	214	204	182	194
697	14	38	52	60	68	106	104	130	166	174	154	150	148	170	150
698	10	42	52	64	96	120	144	158	168	168	160	168	180	212	192
699	10	48	68	96	110	144	154	182	174	180	176	202	204	196	204
700	16	42	70	78	96	130	130	142	140	174	182	188	174	174	192
701	20	62	98	120	150	186	176	214	172	212	188	180	244	184	174
702	8	50	66	106	86	116	146	160	136	162	220	202	210	198	142
703	12	44	82	90	128	134	142	174	172	186	190	214	200	210	194
704	20	26	68	116	112	114	142	160	164	170	208	174	210	206	186
705	20	42	86	72	100	122	172	168	174	242	220	232	204	190	198
706	10	46	36	88	128	128	152	164	146	166	164	182	180	156	166
707	14	46	70	80	120	128	136	196	154	196	166	192	178	198	190
708	18	62	76	90	90	100	144	150	176	142	208	212	182	182	204
709	14	32	64	98	106	164	176	148	184	192	216	202	218	226	206
710	10	30	52	90	100	116	142	150	138	130	178	148	188	142	186
711	12	58	64	96	154	138	134	158	188	182	188	218	226	236	252
712	18	34	60	76	78	116	142	146	144	154	142	144	164	194	156
713	12	44	68	108	142	156	186	148	182	208	188	230	236	208	232
714	10	32	64	92	84	144	118	180	190	148	188	188	192	158	204
715	6	48	54	60	94	94	124	130	148	166	172	166	146	220	182
716	16	72	68	82	154	128	130	166	160	160	184	194	180	176	186
717	22	40	56	58	106	136	128	174	162	180	176	170	172	178	188
718	10	48	68	82	92	122	136	162	138	130	148	120	162	134	108
719	14	40	82	96	128	152	174	214	146	210	220	216	238	214	236
720	30	36	66	64	102	80	98	170	154	124	174	148	178	222	210
721	12	46	60	86	132	124	148	172	204	174	218	196	234	186	200
722	22	32	58	72	84	96	136	164	166	158	162	172	188	180	178
723	18	50	90	124	158	164	154	208	226	160	202	198	206	198	200
724	10	52	64	66	108	102	104	160	198	164	164	194	174	172	156
725	10	48	56	76	84	142	146	184	168	154	168	144	172	226	184
726	14	32	62	130	114	124	146	180	160	182	164	224	224	198	166
727	22	46	74	84	98	114	144	112	168	172	150	168	198	216	182
728	18	44	72	66	112	116	164	146	164	182	204	212	172	164	164
729	18	42	68	98	84	122	122	162	162	158	166	170	200	204	176
730	6	40	56	114	104	128	182	180	160	158	194	172	204	158	222
731	14	46	88	104	142	142	174	180	212	228	252	248	214	200	204
732	26	38	50	68	84	62	144	126	122	134	164	156	162	152	142
733	4	36	64	122	120	122	124	156	142	200	208	200	176	174	188
734	12	58	78	118	110	106	152	174	184	184	200	198	224	196	170
735	28	44	40	78	88	122	150	150	136	128	184	170	164	180	196
736	20	52	94	120	140	122	194	202	192	226	206	192	244	210	250
737	16	36	62	90	142	114	146	158	120	152	162	166	196	168	154
738	18	40	72	90	118	126	146	156	178	156	148	164	204	170	144
739	20	28	64	84	80	98	120	122	110	120	118	150	132	168	136
740	20	50	68	66	90	128	132	188	162	172	172	164	130	180	240
741	12	36	62	96	68	102	138	166	192	160	188	184	190	186	190
742	12	40	64	90	104	108	150	172	144	202	202	208	170	166	162
743	18	46	74	108	90	124	128	150	170	164	170	148	172	168	140
744	14	60	70	120	104	104	158	178	206	198	226	216	210	186	194
745	16	42	52	70	86	122	140	134	158	182	158	156	146	176	160
746	20	44	58	84	84	104	96	110	148	144	126	144	146	156	136
747	16	28	74	80	86	112	130	166	152	156	170	192	180	174	180
748	6	44	76	94	90	118	150	124	184	172	184	220	210	188	164
749	22	46	60	100	108	156	122	174	182	194	180	184	194	192	186
750	10	24	42	86	68	90	116	136	176	126	172	118	144	172	158
751	16	30	76	94	96	120	168	184	166	206	218	216	222	234	212
752	20	26	40	94	104	118	116	154	160	182	140	166	178	218	154
753	22	42	64	86	112	170	162	174	206	192	228	210	202	212	172
754	22	38	64	92	112	146	144	144	170	188	160	190	192	170	192
755	18	42	70	70	106	120	140	150	176	168	156	178	172	178	160
756	18	32	46	102	64	120	130	124	140	158	158	150	148	164	184
757	12	26	54	70	98	90	122	126	124	128	152	144	182	142	180
758	12	38	60	82	128	122	128	126	156	178	170	202	162	214	194
759	12	42	62	74	104	120	134	148	160	204	164	222	200	174	188
760	10	38	76	66	110	116	112	150	152	170	146	206	188	176	176
761	16	28	32	76	120	156	122	164	164	180	184	222	204	144	178
762	18	66	82	98	98	124	170	216	190	182	160	206	210	196	190
763	18	66	64	92	98	134	146	128	172	196	160	176	208	178	220
764	10	50	56	86	104	144	144	162	214	188	184	212	210	212	198
765	8	50	82	96	104	124	100	178	126	164	178	184	166	208	170
766	12	42	52	66	66	104	100	92	126	140	140	146	162	160	202
767	18	28	62	94	114	168	146	164	216	186	216	220	174	244	196
768	14	50	38	54	98	128	122	110	136	164	154	166	158	210	152
769	8	52	74	96	132	148	170	152	188	180	196	214	190	212	196
770	18	52	80	88	132	122	180	162	200	186	190	228	216	190	180
771	14	46	62	90	92	124	128	156	128	142	194	210	180	186	178
772	18	36	56	102	98	110	124	140	130	146	130	120	174	156	154
773	18	50	48	104	102	112	146	154	154	136	160	130	160	188	180
774	6	34	82	88	104	138	122	152	170	206	168	210	188	218	198
775	16	32	58	68	88	118	110	106	134	108	142	150	146	160	194
776	24	50	78	104	130	138	132	202	170	174	208	234	186	190	210
777	18	40	68	84	104	118	148	164	158	174	162	176	158	204	180
778	34	56	82	114	144	164	188	232	198	186	214	224	220	194	268
779	16	58	52	96	110	104	142	170	184	146	168	220	208	206	162
780	20	48	60	84	112	142	140	146	126	176	192	180	190	196	168
781	14	32	82	102	92	128	162	146	170	180	166	166	142	158	204
782	18	46	72	82	106	124	166	172	146	194	178	188	170	184	248
783	14	34	74	76	94	130	136	158	112	158	138	166	170	170	160
784	12	32	72	66	98	116	104	124	122	158	152	160	184	146	182
785	16	40	52	90	86	114	132	112	100	120	192	176	140	164	126
786	16	42	62	66	128	112	132	156	146	164	166	202	192	172	192
787	20	44	70	120	90	120	106	168	158	156	182	182	176	188	162
788	16	28	62	100	116	108	146	146	166	150	166	174	176	178	190
789	14	46	66	102	96	102	96	128	148	152	150	160	204	130	134
790	24	46	42	70	82	72	94	120	102	128	154	174	134	164	174
791	24	36	60	74	112	122	140	156	178	182	200	162	184	238	190
792	16	34	56	78	84	114	124	116	144	168	182	166	144	172	168
793	20	46	68	106	112	116	134	112	162	184	164	220	166	160	196
794	26	40	92	92	114	156	186	190	246	244	234	270	250	266	218
795	8	44	74	114	132	102	126	152	162	166	180	168	202	140	202
796	26	38	74	78	106	134	140	174	168	150	188	236	184	186	200
797	12	54	48	80	114	112	138	142	122	200	172	162	204	232	176
798	24	24	50	64	96	114	132	134	114	176	178	138	166	182	132
799	18	52	68	80	98	146	166	180	188	174	212	208	154	196	188
800	16	40	70	70	98	110	160	146	156	170	170	190	162	142	206
801	14	38	80	86	80	88	116	140	144	154	164	188	148	174	196
802	26	34	62	86	94	122	142	178	156	162	194	208	186	202	192
803	16	30	56	88	94	106	132	140	126	128	154	166	142	144	134
804	16	20	70	74	110	88	158	154	162	160	156	210	150	180	184
805	12	18	56	66	98	116	138	164	100	136	192	176	184	174	154
806	14	34	52	112	128	122	114	176	172	190	166	170	192	168	194
807	20	44	96	56	106	142	132	174	188	172	192	216	198	168	202
808	8	56	80	80	114	138	170	180	178	184	166	194	206	196	198
809	12	50	52	70	88	74	136	146	138	136	144	158	178	128	146
810	22	46	76	88	136	136	144	148	180	206	188	198	226	204	186
811	12	26	52	78	68	96	124	144	138	146	140	158	152	140	164
812	6	46	92	86	98	132	122	108	132	156	186	148	180	196	172
813	8	44	52	84	108	138	102	142	140	148	176	166	174	188	166
814	10	38	94	90	128	110	154	172	186	192	164	196	192	208	194
815	20	38	56	68	96	96	136	132	158	140	160	120	160	158	176
816	14	50	62	68	64	118	122	132	160	164	164	176	146	184	174
817	12	26	42	74	82	100	102	134	142	124	136	128	144	174	116
818	14	42	56	94	102	118	140	126	142	152	148	184	182	172	160
819	24	42	66	122	112	190	174	178	186	272	222	214	268	200	228
820	14	26	60	60	116	90	94	114	138	164	164	146	132	130	176
821	20	72	114	116	164	200	168	200	218	238	262	254	258	222	266
822	26	34	72	90	90	100	146	178	164	156	152	196	154	176	158
823	20	30	76	74	116	142	174	170	200	172	208	226	172	208	208
824	10	46	60	76	100	96	118	114	130	120	178	156	146	142	150
825	32	36	74	80	110	100	130	184	176	172	200	182	210	136	154
826	18	44	84	80	102	138	136	156	146	184	146	166	178	164	186
827	14	40	80	88	106	124	136	166	140	210	186	190	184	212	146
828	20	32	64	86	128	126	148	170	186	194	196	200	224	190	200
829	14	38	84	80	98	106	124	136	134	108	134	168	192	164	184
830	20	30	68	66	88	130	130	150	160	168	154	132	140	172	116
831	26	34	52	62	126	112	144	162	148	164	162	242	196	168	160
832	22	40	56	90	104	136	146	172	146	182	174	180	156	194	226
833	24	38	82	86	90	124	202	144	136	164	180	186	182	174	182
834	12	30	68	92	78	112	130	136	142	162	138	158	172	166	196
835	16	38	66	82	104	82	136	96	114	160	140	144	148	164	160
836	8	38	50	90	120	116	146	156	154	166	166	158	130	150	152
837	6	22	60	88	80	112	106	116	132	162	182	126	110	140	162
838	10	28	64	86	84	140	138	166	174	158	200	150	154	180	178
839	12	28	62	82	110	134	194	144	162	152	172	194	186	226	192
840	18	52	72	100	100	114	138	168	204	190	196	188	176	192	158
841	10	34	72	72	104	132	124	160	156	190	166	194	202	178	176
842	14	36	70	94	120	132	144	180	170	176	200	178	190	156	182
843	12	40	62	98	128	116	108	126	206	164	194	194	226	188	176
844	14	32	60	74	92	122	126	170	162	152	172	176	178	144	188
845	20	34	80	70	78	132	130	184	172	174	180	178	180	186	198
846	34	36	86	104	112	106	144	146	146	156	210	182	264	238	194
847	6	34	44	98	96	114	108	144	134	190	134	182	146	138	168
848	16	48	90	82	138	96	124	132	142	170	146	152	196	174	172
849	16	44	80	116	112	138	170	188	212	162	188	178	218	188	188
850	8	36	54	98	102	90	120	150	168	202	162	152	156	176	182
851	20	34	80	72	78	106	140	144	126	152	156	184	158	170	186
852	20	42	68	118	108	146	176	158	168	214	176	188	210	218	168
853	10	44	94	112	108	120	150	170	176	196	180	176	186	204	160
854	20	36	42	84	128	114	138	132	174	166	172	170	200	170	122
855	20	58	62	120	140	152	146	162	168	210	152	156	172	158	180
856	22	40	52	96	118	150	154	156	146	174	174	204	184	186	200
857	12	30	72	64	86	122	110	132	144	146	174	168	158	142	152
858	12	30	86	82	92	132	142	172	196	186	154	186	204	212	222
859	8	30	74	72	96	130	108	166	164	146	174	180	188	158	146
860	4	30	42	80	108	158	106	112	162	160	178	184	178	174	202
861	18	34	62	64	82	98	148	138	148	138	136	166	158	136	164
862	16	36	52	112	110	120	156	160	168	188	186	194	184	164	176
863	22	56	64	112	90	142	178	166	190	202	176	160	190	198	216
864	8	50	56	100	92	154	140	116	162	168	172	190	200	158	166
865	14	40	78	64	108	108	148	158	218	184	206	154	184	186	180
866	24	32	40	92	94	106	170	152	120	116	180	174	148	164	136
867	22	36	54	94	130	146	162	194	212	218	210	242	202	216	210
868	22	36	86	96	162	170	160	180	156	182	188	242	208	216	182
869	14	62	78	90	108	102	106	128	150	142	154	146	196	178	150
870	14	48	84	72	86	134	154	138	166	222	180	168	166	170	216
871	18	38	100	88	126	146	142	192	162	196	162	204	164	218	192
872	10	46	58	92	120	110	136	162	174	174	210	172	208	210	176
873	22	50	74	80	124	124	162	146	154	204	158	206	194	188	184
874	16	40	62	80	80	118	140	122	188	168	146	170	138	158	152
875	8	34	62	70	96	72	126	118	138	134	174	166	132	170	156
876	20	34	68	100	120	176	152	190	192	194	200	202	230	226	194
877	12	24	62	110	122	134	130	152	172	196	150	184	188	150	164
878	20	46	76	96	94	90	144	164	156	158	196	172	172	162	178
879	10	44	70	78	100	110	118	140	178	160	170	174	196	140	174
880	10	42	56	88	96	80	128	130	166	158	142	124	184	194	202
881	12	36	44	62	104	86	134	154	136	154	162	184	138	192	162
882	10	26	54	64	106	106	122	140	140	180	184	162	162	192	200
883	26	56	84	102	100	138	162	194	168	164	200	172	218	186	204
884	16	30	72	90	114	124	132	148	166	214	178	196	194	198	186
885	18	58	68	94	114	146	132	166	158	172	172	230	194	260	218
886	16	32	52	82	94	118	122	184	186	208	188	190	176	170	176
887	24	38	62	82	88	126	130	162	208	160	176	182	184	210	158
888	10	30	74	82	102	104	166	132	158	192	212	168	160	164	180
889	10	36	54	56	100	126	110	146	116	152	156	166	152	140	160
890	24	34	54	82	106	110	160	172	164	182	182	174	196	190	200
891	14	42	82	92	90	104	132	128	148	176	164	196	152	212	136
892	12	50	54	94	96	134	132	114	166	194	142	190	152	150	176
893	16	28	38	68	102	88	122	136	138	138	188	182	142	144	202
894	16	44	56	92	128	120	136	172	166	192	168	206	194	202	180
895	16	38	62	92	78	112	130	148	148	156	176	158	172	190	152
896	6	20	50	90	76	118	152	120	134	156	112	148	154	146	160
897	12	42	78	106	122	142	124	144	140	170	184	174	158	212	168
898	8	52	70	76	92	110	146	170	176	162	160	170	198	172	150
899	14	48	58	96	122	120	142	176	156	172	162	208	188	170	216
900	6	50	76	78	94	114	114	128	142	148	158	176	168	162	182
901	12	40	70	78	124	140	150	164	170	154	162	210	156	172	182
902	16	42	72	102	108	128	146	132	158	148	142	172	160	180	152
903	10	32	62	72	96	116	140	118	160	162	196	164	138	130	148
904	20	42	62	76	144	120	160	164	168	154	202	196	176	174	162
905	18	42	52	84	116	156	142	148	144	166	132	168	144	186	194
906	18	50	90	118	94	146	168	198	170	188	220	180	172	226	138
907	8	48	42	72	88	100	100	142	144	136	162	146	164	148	158
908	18	78	64	100	132	134	158	204	190	232	204	202	230	232	206
909	4	34	68	82	98	108	132	134	146	142	158	180	156	176	182
910	8	52	80	98	124	92	148	152	158	178	154	174	172	182	182
911	6	56	84	56	120	130	186	184	162	178	188	194	180	198	208
912	24	56	74	92	126	126	154	178	222	190	196	232	228	226	200
913	12	42	76	74	106	152	162	168	144	176	162	194	190	182	176
914	12	50	70	100	114	124	116	174	200	180	156	190	234	214	248
915	10	38	76	108	128	132	180	202	196	204	210	194	256	226	196
916	20	42	72	78	114	108	136	166	170	174	148	196	184	162	162
917	10	42	60	62	86	126	100	148	122	140	134	152	142	180	156
918	18	30	84	86	126	144	120	132	146	178	174	178	190	200	180
919	12	44	68	106	114	100	112	132	166	146	210	172	152	168	212
920	18	46	62	66	94	122	112	128	154	160	130	144	150	170	160
921	14	60	58	128	88	152	164	132	134	172	170	184	170	214	158
922	2	40	56	70	108	98	132	126	170	170	180	176	182	144	192
923	12	40	68	66	102	112	112	158	138	162	176	142	168	158	170
924	16	38	68	120	90	128	150	178	168	206	200	214	114	212	196
925	16	32	82	80	138	100	134	158	162	152	194	178	160	200	200
926	12	46	86	98	94	154	146	162	184	164	206	196	204	196	202
927	20	20	62	88	102	98	170	166	160	212	176	174	190	188	164
928	8	40	78	108	98	102	126	154	156	164	182	168	164	158	188
929	22	38	62	82	86	132	134	162	130	190	178	174	164	186	166
930	8	48	92	98	110	144	174	198	174	178	210	178	248	208	208
931	16	52	76	70	76	110	154	118	158	166	172	184	156	180	176
932	24	46	66	90	80	90	128	104	158	170	160	180	166	172	170
933	16	54	80	92	116	128	138	130	146	210	208	176	192	172	202
934	26	64	88	80	140	114	174	208	208	210	172	206	220	188	212
935	16	40	70	98	92	148	132	140	144	190	182	158	192	202	174
936	18	44	62	116	106	120	132	140	164	174	158	198	194	132	184
937	16	36	84	116	116	134	174	178	212	172	212	240	206	246	244
938	12	32	56	66	114	112	124	136	156	158	186	178	188	200	160
939	18	50	58	70	94	104	124	148	146	178	158	156	158	182	152
940	22	22	64	92	118	132	160	140	162	160	172	162	168	180	164
941	18	18	68	66	88	112	128	118	148	174	134	182	194	164	164
942	16	44	48	116	84	108	138	168	174	180	176	188	182	184	212
943	12	38	62	80	108	128	144	128	152	184	136	188	208	194	172
944	14	20	38	68	124	102	124	144	128	148	184	126	160	158	174
945	14	42	66	60	76	108	134	136	162	188	132	190	156	168	160
946	8	40	86	80	102	134	154	148	188	152	172	170	148	142	162
947	10	40	76	82	98	116	148	112	174	170	188	166	206	176	146
948	10	24	68	80	84	124	110	128	146	156	134	168	168	220	170
949	14	34	54	84	106	126	144	188	180	180	180	216	170	158	170
950	16	18	64	60	88	104	140	158	148	124	128	128	146	144	190
951	16	46	60	82	96	144	146	152	144	156	188	202	180	172	204
952	28	48	76	106	124	110	168	166	152	172	170	180	200	152	204
953	8	40	62	94	132	160	154	162	212	198	188	192	210	158	190
954	16	46	108	114	114	150	140	210	204	258	208	190	198	190	164
955	20	20	94	92	102	120	146	136	146	162	146	164	182	142	210
956	6	42	62	44	72	88	94	100	110	122	114	150	176	154	114
957	22	62	68	84	122	132	128	156	190	172	198	226	232	166	192
958	10	66	72	100	104	120	150	160	168	170	220	200	244	190	180
959	12	64	70	124	112	108	174	144	204	218	198	202	210	220	212
960	26	42	88	104	136	128	176	182	172	212	170	228	192	214	204
961	22	38	96	88	122	142	204	192	198	196	164	206	194	214	192
962	4	44	72	98	126	124	154	150	156	162	174	182	164	186	194
963	20	46	52	78	106	102	124	168	156	144	140	162	152	196	162
964	10	32	60	68	112	86	146	162	152	148	160	142	138	136	158
965	14	40	44	74	100	120	124	116	132	128	168	144	160	178	152
966	10	46	86	68	64	96	134	162	156	158	192	182	142	176	184
967	22	48	64	72	98	120	128	160	140	186	164	198	180	166	156
968	14	42	72	58	106	118	164	144	164	190	190	150	184	144	186
969	18	38	64	100	114	132	196	162	200	230	224	206	246	200	216
970	26	48	62	108	96	120	130	158	184	158	200	182	180	186	176
971	12	48	70	78	106	152	122	158	158	162	182	196	184	262	216
972	14	38	74	82	98	138	120	138	202	170	166	172	202	146	168
973	16	32	34	68	62	98	126	120	120	126	100	158	158	126	190
974	14	40	72	78	120	126	116	158	136	192	164	166	192	170	176
975	20	62	60	96	126	142	150	174	194	168	164	250	212	198	152
976	18	44	80	86	104	182	180	144	190	178	190	206	220	192	180
977	22	26	74	108	102	128	154	162	172	148	172	160	150	200	168
978	24	50	66	102	82	122	126	136	170	178	194	184	166	198	202
979	18	40	72	94	96	122	168	152	166	208	154	196	214	216	144
980	20	20	60	70	120	108	110	138	138	150	160	122	136	160	178
981	22	50	46	88	116	140	152	210	168	188	194	194	224	212	204
982	18	48	46	86	96	114	142	122	130	166	166	184	160	180	154
983	12	40	64	64	74	124	130	148	142	142	180	150	164	168	192
984	16	34	56	82	118	106	154	174	194	156	194	202	198	144	150
985	18	42	62	82	114	132	128	126	130	156	180	150	152	150	174
986	12	44	52	92	86	120	136	148	146	156	184	182	180	204	140
987	10	44	66	118	104	134	156	178	170	168	194	214	208	210	172
988	12	44	70	92	116	134	130	128	168	154	160	198	200	180	166
989	30	50	64	84	98	118	130	146	152	136	184	138	164	178	178
990	14	38	78	70	124	120	132	132	152	122	208	208	196	182	176
991	24	48	64	86	130	152	128	180	178	178	220	194	178	202	190
992	12	30	66	72	100	124	124	128	130	150	176	158	144	188	158
993	12	44	70	100	78	114	140	184	164	162	174	200	174	216	148
994	6	36	64	88	118	126	138	172	180	178	180	190	182	186	202
995	12	18	72	48	74	90	124	120	102	122	124	156	158	154	148
996	20	42	52	82	120	110	116	132	128	144	166	152	188	176	154
997	18	52	66	84	142	138	136	186	142	156	184	160	176	212	194
998	10	48	74	88	150	114	160	176	186	176	204	176	192	212	210
999	4	24	64	96	120	112	156	160	128	156	168	160	160	168	176
1000	6	40	68	100	128	136	152	186	200	180	198	188	224	216	164
1001	20	30	54	58	56	80	76	100	156	138	184	154	152	184	162
1002	12	32	80	74	106	140	120	164	148	208	180	164	164	164	152
1003	16	36	82	102	120	124	172	214	176	202	204	190	228	232	234
1004	14	62	72	100	124	148	172	194	184	174	242	216	192	180	220
1005	12	42	64	68	102	144	152	164	188	164	168	232	150	192	196
1006	12	36	38	88	90	112	102	128	152	160	156	154	176	140	164
1007	14	46	72	104	98	110	126	154	140	140	148	174	178	156	138
1008	10	30	64	106	102	126	154	166	154	208	184	230	198	178	180
1009	12	46	62	68	94	130	128	152	188	166	170	168	220	176	140
1010	22	16	84	74	112	124	128	166	140	154	210	152	164	168	160
1011	16	34	48	60	82	122	124	142	122	130	138	180	182	176	168
1012	10	32	78	90	104	130	150	154	152	172	126	134	184	138	178
1013	14	44	82	114	110	120	140	150	158	186	218	206	222	222	230
1014	16	32	68	68	86	120	156	128	172	136	178	198	188	160	192
1015	16	44	90	70	104	132	134	172	168	206	186	172	170	170	172
1016	18	30	58	72	120	140	108	174	148	162	166	132	160	180	176
1017	12	34	58	76	88	110	138	152	162	136	156	182	186	216	188
1018	16	58	54	100	76	142	196	170	166	178	176	148	200	214	158
1019	16	38	76	74	140	160	172	150	164	170	174	204	214	190	200
1020	20	32	50	62	92	108	100	136	110	150	182	166	200	150	190
1021	18	48	72	122	140	152	176	158	224	194	226	248	198	210	232
1022	16	30	78	114	142	128	152	180	204	204	214	200	228	188	218
1023	12	38	60	78	124	128	124	142	138	156	154	186	188	184	178
1024	12	28	72	48	90	136	122	160	136	154	170	172	194	174	152
1025	16	20	62	78	120	152	132	128	146	196	204	192	180	208	156
1026	10	54	72	90	80	94	140	156	172	198	162	176	152	160	164
1027	16	34	74	80	106	114	146	144	158	190	182	182	202	178	156
1028	10	30	56	76	110	130	150	140	158	166	210	160	180	186	210
1029	20	70	74	128	146	182	186	214	236	208	240	210	244	218	252
1030	18	56	54	92	100	106	132	164	196	140	168	190	176	196	170
1031	14	62	72	82	104	122	142	178	162	156	206	178	148	162	200
1032	6	40	70	92	90	116	162	150	130	192	176	166	178	174	162
1033	8	28	48	70	104	102	122	152	160	158	178	170	150	164	176
1034	14	30	82	76	88	128	160	158	166	156	168	210	216	186	194
1035	16	50	94	108	104	164	144	146	206	178	216	172	162	228	192
1036	8	34	44	78	86	120	110	148	174	170	174	176	172	164	182
1037	14	20	78	78	126	134	126	138	220	178	192	176	184	178	222
1038	22	40	56	100	120	106	110	132	164	184	192	154	150	176	208
1039	20	40	42	76	114	110	136	128	156	152	156	170	182	146	186
1040	10	38	74	82	100	132	158	176	146	194	182	186	130	224	208
1041	10	48	64	118	138	138	150	212	186	168	194	198	200	206	184
1042	20	46	66	74	98	136	152	158	172	228	212	170	198	172	180
1043	14	54	82	106	168	124	164	176	140	160	226	158	158	224	184
1044	18	78	96	96	116	170	164	198	218	228	214	216	228	240	260
1045	6	42	64	84	88	122	148	134	134	172	170	188	188	160	176
1046	6	50	78	108	142	128	162	204	178	196	208	224	236	170	188
1047	8	44	58	86	84	96	138	158	182	122	180	166	192	188	190
1048	18	40	74	98	136	150	158	218	196	166	188	182	208	228	184
1049	26	38	50	74	116	140	120	136	150	150	168	198	180	204	172
1050	12	64	84	98	78	118	146	152	162	174	206	178	148	174	156
1051	18	66	70	106	124	108	172	180	144	172	220	174	164	216	192
1052	16	24	70	72	116	118	158	164	164	184	174	144	148	158	212
1053	14	52	90	70	94	90	150	160	160	200	146	192	198	158	220
1054	14	40	54	90	102	114	166	142	178	136	164	152	152	178	198
1055	14	44	84	98	126	160	196	190	150	208	194	202	176	204	224
1056	10	66	88	96	96	130	148	124	180	190	198	222	156	186	202
1057	22	34	62	72	88	104	128	138	172	164	186	142	166	182	186
1058	16	46	66	84	104	134	130	146	172	166	208	156	170	182	186
1059	24	54	96	76	134	100	130	150	202	210	172	174	190	188	206
1060	20	34	70	66	96	126	132	146	136	184	168	174	216	160	174
1061	12	34	74	84	98	114	132	134	140	144	178	160	162	156	200
1062	20	50	50	90	80	110	112	124	172	146	128	132	146	112	140
1063	22	50	70	78	110	108	164	176	194	176	234	234	176	168	200
1064	22	40	80	74	116	128	138	160	180	168	194	186	202	238	156
1065	12	30	70	72	100	124	148	154	132	130	146	152	118	112	184
1066	16	40	72	82	96	140	136	134	172	196	184	146	154	224	222
1067	6	38	70	98	118	162	134	168	178	196	194	200	196	196	232
1068	10	50	68	88	136	98	188	158	170	162	192	162	214	228	210
1069	18	44	68	114	130	122	134	168	186	162	200	182	238	228	206
1070	22	46	70	106	110	144	176	190	208	202	182	170	162	174	194
1071	12	60	68	88	116	96	110	180	154	172	176	218	204	230	200
1072	20	44	86	104	112	128	148	186	186	180	224	190	224	200	218
1073	12	54	88	88	86	110	168	136	156	176	192	174	194	168	166
1074	22	46	66	74	90	136	164	148	136	148	184	150	190	194	186
1075	16	46	54	74	104	126	128	144	160	134	174	138	174	150	134
1076	24	44	92	106	122	132	190	200	184	212	174	204	190	200	202
1077	10	38	62	74	84	110	112	178	150	178	160	142	176	154	172
1078	24	44	66	90	92	104	160	156	148	166	160	152	168	132	192
1079	16	64	66	82	116	140	168	166	138	202	154	196	166	176	182
1080	14	30	78	54	78	136	144	152	152	188	184	166	194	202	148
1081	28	52	92	88	136	134	148	132	148	178	188	222	222	208	196
1082	16	56	64	72	120	102	146	162	192	114	184	178	170	176	180
1083	20	42	76	82	94	128	142	120	150	188	168	166	192	208	182
1084	8	62	86	76	98	102	118	138	190	162	218	180	196	166	142
1085	16	48	48	76	42	92	108	136	152	126	172	148	168	158	160
1086	12	42	62	96	106	124	138	148	154	180	186	190	202	176	220
1087	14	46	86	78	138	112	132	170	164	186	224	168	196	216	192
1088	18	34	86	96	130	130	158	178	190	208	180	206	220	202	184
1089	24	50	62	76	110	114	132	134	162	152	192	172	120	164	138
1090	8	40	64	112	144	148	168	168	162	176	186	206	212	206	214
1091	12	64	76	90	126	124	140	214	190	200	200	214	208	232	192
1092	14	74	48	90	126	120	164	164	162	128	180	184	196	190	166
1093	14	38	64	98	122	170	164	144	150	192	176	226	198	210	208
1094	16	38	56	74	134	132	136	168	190	168	152	188	210	152	176
1095	18	46	78	100	122	144	178	160	194	196	168	192	178	214	228
1096	16	54	72	84	116	140	164	142	150	162	238	174	202	178	198
1097	6	30	86	78	114	154	166	140	168	154	192	196	198	198	210
1098	2	52	96	86	96	146	144	194	126	174	170	222	190	204	170
1099	10	36	72	76	120	140	144	156	166	204	176	168	198	192	210
1100	22	48	90	96	138	112	180	164	224	212	182	228	198	208	200
1101	18	44	80	96	96	130	162	174	136	216	160	204	222	216	216
1102	28	44	72	102	114	136	116	144	148	154	188	184	184	170	168
1103	4	26	66	58	90	140	130	114	140	168	198	162	144	184	158
1104	12	20	70	64	96	84	120	160	118	168	160	182	202	148	178
1105	12	46	58	96	124	138	148	138	136	160	180	176	210	206	180
1106	6	38	64	74	96	140	138	158	186	186	190	168	186	198	202
1107	12	34	68	98	116	128	140	186	156	162	168	164	204	202	162
1108	20	36	50	90	92	88	88	134	178	166	140	134	154	144	130
1109	6	34	90	88	86	118	116	142	156	196	158	164	198	156	176
1110	10	44	74	94	108	156	114	128	168	190	134	206	180	212	194
1111	14	42	66	66	82	106	142	122	156	146	140	206	158	154	178
1112	20	28	66	88	102	142	136	146	150	152	158	170	164	166	196
1113	24	48	56	78	86	116	118	112	144	130	164	190	174	164	176
1114	14	48	52	84	142	164	168	170	178	230	184	186	224	230	210
1115	24	32	60	68	104	102	132	140	170	172	164	200	162	166	178
1116	8	34	58	92	114	142	132	140	202	140	168	198	160	178	176
1117	18	60	32	96	108	154	120	146	130	164	184	168	172	178	172
1118	8	46	68	90	84	96	104	126	154	154	120	144	182	176	170
1119	14	30	44	74	96	148	114	178	120	168	156	152	170	194	176
1120	20	40	62	102	124	128	160	180	220	174	194	194	210	190	204
1121	6	38	76	82	84	106	108	82	122	112	140	182	174	142	154
1122	14	46	58	72	106	120	130	154	150	176	150	172	182	156	162
1123	18	50	68	106	174	172	186	180	192	166	198	230	196	208	230
1124	14	40	62	94	110	116	178	156	200	164	170	216	182	154	196
1125	16	54	68	108	122	110	126	146	176	184	166	204	174	236	156
1126	16	64	76	94	134	142	154	156	186	192	216	192	202	156	204
1127	14	38	72	80	130	116	152	158	166	192	178	212	194	172	178
1128	24	34	56	90	94	98	136	128	160	198	192	170	172	182	152
1129	12	26	74	78	94	116	114	116	140	174	210	156	198	200	154
1130	18	60	42	94	92	96	150	136	182	160	200	162	182	166	170
1131	20	46	76	68	92	98	140	168	192	180	158	182	180	170	186
1132	8	40	54	76	68	84	102	114	156	154	134	170	152	200	172
1133	16	52	70	104	108	128	108	206	180	176	178	178	196	180	184
1134	6	52	68	110	92	114	124	160	156	184	188	164	204	180	200
1135	12	38	66	96	108	110	134	158	176	154	186	184	188	180	202
1136	24	60	70	98	106	126	138	140	154	144	162	178	198	150	184
1137	18	40	64	68	82	98	130	164	164	170	160	184	142	184	172
1138	26	42	90	98	124	106	156	126	170	196	200	214	180	244	170
1139	12	36	64	76	78	124	134	138	164	150	202	186	164	202	178
1140	30	70	94	126	136	164	178	146	166	206	210	182	174	240	214
1141	6	46	54	94	116	124	158	132	154	182	186	212	218	192	174
1142	18	50	88	110	110	108	140	142	158	154	142	152	168	162	190
1143	6	54	48	100	90	136	128	154	124	132	166	172	158	148	166
1144	20	36	78	78	120	122	138	94	174	170	170	150	206	154	140
1145	14	26	68	78	84	136	160	172	152	184	228	186	184	204	208
1146	14	26	70	90	82	114	150	174	162	182	186	236	196	192	174
1147	22	50	84	98	152	140	138	184	216	224	224	238	212	194	192
1148	26	50	64	82	102	166	144	180	184	176	184	208	194	192	206
1149	12	28	34	82	86	108	124	120	142	192	150	152	170	166	150
1150	18	36	66	96	76	118	154	198	174	204	226	242	182	170	180
1151	8	38	66	74	110	110	154	174	136	194	206	188	218	192	146
1152	38	30	44	66	86	108	116	120	186	138	140	160	136	138	182
1153	18	36	68	128	114	130	164	188	166	194	176	172	194	212	202
1154	16	48	88	86	74	116	142	180	126	150	168	162	156	172	164
1155	12	42	40	54	78	94	126	136	122	114	146	156	148	170	172
1156	12	66	74	90	114	110	154	158	166	168	180	194	194	192	188
1157	14	40	72	96	114	132	120	188	212	178	200	152	226	190	208
1158	18	34	64	72	98	124	150	138	152	178	158	188	174	188	206
1159	8	42	72	76	112	110	168	142	168	162	160	154	154	186	186
1160	20	70	52	92	118	142	186	172	152	186	188	206	184	230	222
1161	8	32	46	64	86	130	92	112	118	142	128	128	142	172	142
1162	10	60	76	94	108	122	142	154	178	178	206	170	180	168	192
1163	10	38	96	104	126	116	122	132	142	180	180	170	148	166	132
1164	16	20	58	98	92	144	170	190	186	172	198	188	206	214	210
1165	16	42	64	80	100	100	124	122	168	158	184	150	200	174	212
1166	8	34	34	86	88	110	116	122	126	136	160	156	140	140	130
1167	10	32	54	88	82	72	120	116	170	152	188	138	154	162	158
1168	10	26	76	92	126	160	150	192	146	172	204	188	194	202	198
1169	20	42	66	82	120	152	168	178	154	182	184	210	176	222	180
1170	16	36	66	56	84	136	134	156	106	146	140	144	158	136	142
1171	18	48	78	126	110	150	160	168	174	196	182	244	202	192	204
1172	20	54	86	82	124	102	138	134	148	176	204	208	240	166	216
1173	18	36	80	86	88	114	160	162	176	176	188	166	160	188	154
1174	18	40	70	100	94	130	112	142	178	164	182	226	212	196	178
1175	14	38	58	86	94	130	136	174	144	188	202	196	164	188	126
1176	14	38	84	84	110	138	130	132	162	166	180	174	166	184	168
1177	12	44	62	100	86	106	130	124	114	120	182	150	188	170	200
1178	8	36	76	100	106	126	122	134	156	182	168	204	164	182	198
1179	20	32	60	66	126	112	152	136	146	130	168	172	178	178	200
1180	14	48	60	106	120	100	118	134	156	162	176	170	172	216	168
1181	18	46	98	114	90	110	108	218	184	178	212	182	202	144	190
1182	18	38	74	90	128	156	208	178	198	168	230	226	216	192	234
1183	18	62	74	120	114	116	160	180	164	206	184	202	196	188	208
1184	6	40	50	94	110	112	142	166	144	182	194	188	154	160	200
1185	16	54	70	88	122	132	162	156	206	190	168	204	192	232	210
1186	14	20	76	94	142	118	112	166	200	178	152	184	158	144	194
1187	24	24	58	104	106	140	154	174	194	212	212	184	216	186	250
1188	14	42	56	82	122	130	138	138	142	168	196	190	184	160	184
1189	10	44	60	78	100	132	140	140	162	182	152	156	164	234	174
1190	12	22	60	78	92	88	100	136	172	152	130	162	162	160	168
1191	6	34	70	92	116	126	174	160	178	204	168	208	196	228	190
1192	16	34	56	90	116	126	166	140	162	170	164	172	142	160	178
1193	16	48	96	94	108	140	158	154	174	206	176	196	164	214	210
1194	16	30	78	104	94	84	114	160	140	164	198	168	142	176	208
1195	16	66	56	90	102	122	152	172	156	236	172	160	162	196	174
1196	12	28	52	52	96	84	100	104	124	116	76	144	132	154	142
1197	14	48	48	90	94	94	98	158	132	166	172	178	146	184	160
1198	10	42	88	98	116	104	144	176	158	158	174	156	160	210	188
1199	6	26	68	72	46	96	128	114	112	144	164	118	148	178	156
1200	22	50	56	84	124	114	158	134	154	192	224	208	186	190	190
1201	20	30	80	108	136	140	184	154	234	198	258	248	192	214	238
1202	20	62	86	94	132	150	118	134	146	196	196	200	202	216	214
1203	12	60	50	84	102	98	134	150	150	152	202	184	202	184	144
1204	12	40	74	98	104	116	160	146	174	144	164	206	144	176	158
1205	12	38	82	106	114	124	190	218	186	216	216	220	210	216	202
1206	18	32	50	66	92	110	114	152	150	140	166	156	152	146	158
1207	12	46	62	114	116	160	142	162	178	212	176	198	180	212	192
1208	12	22	48	82	112	94	128	170	132	164	190	174	160	164	182
1209	10	30	56	72	86	106	150	118	150	154	136	142	170	156	156
1210	20	56	70	84	138	130	174	160	170	180	196	228	208	198	246
1211	18	46	74	94	136	122	162	162	176	202	186	190	202	188	170
1212	6	24	66	68	84	94	112	116	130	162	138	130	166	184	162
1213	12	28	84	72	104	110	188	150	152	128	168	172	182	190	158
1214	20	44	72	90	92	112	136	158	124	186	178	184	196	200	198
1215	8	20	76	76	82	126	124	132	116	158	146	192	170	166	172
1216	14	62	90	98	122	152	164	150	196	190	202	236	202	194	216
1217	16	40	66	102	120	156	140	166	204	204	214	226	168	208	180
1218	16	50	64	94	90	118	160	158	148	146	192	196	204	190	178
1219	28	50	78	90	90	112	158	176	144	206	206	206	170	196	208
1220	6	26	82	82	112	142	176	150	186	182	216	202	196	184	200
1221	6	26	72	86	82	116	156	148	158	176	186	152	186	206	168
1222	20	44	86	72	126	122	120	150	152	184	218	188	190	160	200
1223	16	28	64	70	110	102	174	144	158	150	166	194	172	202	166
1224	8	50	94	112	100	112	174	176	172	174	174	202	184	180	222
1225	24	58	60	82	86	110	114	146	136	178	136	172	166	182	156
1226	22	52	68	100	132	152	142	144	184	208	176	176	202	180	192
1227	12	38	54	106	92	86	148	152	170	144	124	162	156	156	204
1228	14	46	70	86	90	122	150	136	154	164	178	158	176	178	170
1229	22	32	72	112	108	118	128	130	154	176	214	182	210	216	176
1230	14	36	60	80	134	146	128	168	174	184	180	176	182	184	176
1231	22	36	70	96	122	118	166	184	198	188	190	194	196	202	192
1232	10	48	74	66	116	126	180	164	168	178	172	190	200	166	226
1233	4	44	72	84	130	138	134	162	162	192	202	216	228	210	220
1234	10	40	66	88	72	138	158	178	170	188	190	196	182	184	164
1235	10	36	74	90	120	116	138	126	160	178	160	206	214	220	180
1236	14	44	72	80	90	98	126	114	148	184	198	170	150	136	168
1237	18	36	74	88	94	132	146	142	140	136	150	194	174	158	184
1238	16	42	48	66	82	94	140	106	176	130	168	174	152	190	158
1239	14	36	76	114	90	130	150	144	190	180	164	210	216	204	172
1240	20	40	58	78	104	128	126	180	182	146	148	204	194	172	210
1241	10	40	58	106	80	92	148	142	136	138	168	168	150	188	176
1242	8	48	54	80	132	130	144	136	158	202	216	176	216	184	170
1243	20	34	72	100	96	148	138	154	144	156	152	166	206	198	194
1244	20	44	64	100	128	112	114	158	186	188	210	154	236	142	204
1245	6	34	48	72	80	120	130	150	166	152	180	162	164	184	204
1246	10	38	66	86	108	134	166	160	226	192	136	168	210	168	168
1247	10	48	50	132	130	102	130	182	190	210	222	180	188	174	208
1248	4	32	74	92	104	124	126	150	174	164	214	210	192	210	186
1249	18	40	70	90	110	102	110	164	146	186	180	162	176	208	202
1250	22	28	66	62	90	108	144	142	184	174	152	170	186	208	176
1251	12	32	48	94	100	118	146	184	146	152	170	168	164	168	182
1252	16	36	74	102	90	86	150	138	180	144	172	196	182	154	174
1253	8	40	78	84	98	116	130	146	132	178	150	176	182	162	148
1254	14	56	70	74	108	102	148	156	162	184	180	166	186	186	184
1255	12	38	70	104	124	132	152	176	148	196	186	166	204	186	162
1256	4	36	66	106	124	112	146	158	188	148	198	192	190	210	206
1257	18	36	56	82	114	118	120	156	178	172	156	152	156	128	188
1258	12	52	54	108	94	126	142	150	178	174	204	158	200	166	196
1259	14	44	62	106	88	144	124	164	176	168	170	204	216	156	190
1260	14	26	64	66	118	150	166	158	188	186	214	208	184	228	194
1261	12	32	60	90	108	100	110	152	148	142	170	150	176	166	182
1262	14	32	72	78	92	80	94	84	100	122	148	112	114	114	152
1263	8	48	66	86	86	126	110	146	146	156	174	168	146	168	182
1264	16	48	74	84	102	126	158	214	214	192	198	222	218	202	234
1265	22	62	90	104	106	162	148	194	166	182	212	224	188	222	198
1266	12	46	78	84	118	116	146	164	208	196	182	166	188	188	154
1267	10	28	62	94	82	122	136	120	152	178	166	184	184	176	204
1268	12	44	52	96	108	158	150	152	182	178	216	182	190	178	202
1269	12	48	88	128	102	118	172	158	154	184	202	208	194	196	192
1270	16	36	98	94	110	138	164	162	184	206	170	192	204	178	202
1271	16	24	62	96	126	142	128	180	154	158	188	198	196	188	184
1272	14	52	42	82	112	104	158	144	132	128	176	146	158	206	158
1273	12	50	78	86	110	108	144	158	176	190	158	166	170	184	172
1274	18	38	88	90	138	130	156	204	198	206	222	226	212	240	214
1275	16	48	78	94	112	112	142	150	160	172	194	186	210	182	168
1276	14	30	42	82	70	102	108	128	108	120	110	142	160	142	130
1277	8	26	60	94	110	128	148	130	166	178	160	168	160	180	170
1278	12	40	54	72	86	132	130	130	152	154	140	154	204	144	146
1279	14	46	54	98	112	118	146	132	182	190	172	170	198	180	212
1280	20	42	52	106	118	120	106	190	208	188	170	156	194	190	202
1281	20	32	60	110	88	140	148	146	182	164	216	192	192	184	170
1282	16	50	60	100	102	120	118	128	150	132	188	158	178	170	188
1283	8	46	54	94	116	152	164	150	152	166	198	170	180	204	184
1284	16	40	96	96	88	114	136	162	156	202	142	196	206	198	186
1285	16	32	68	90	108	116	144	146	166	162	188	164	176	196	198
1286	12	52	72	96	110	114	150	164	134	164	176	176	186	180	212
1287	6	26	66	108	108	164	140	166	168	164	142	186	142	188	210
1288	12	42	90	94	102	126	208	172	140	196	182	188	220	206	188
1289	20	44	80	96	114	138	160	174	156	176	190	200	192	188	178
1290	10	66	94	78	100	104	136	158	152	162	192	204	194	152	162
1291	8	32	90	92	128	150	178	188	188	168	200	236	228	188	172
1292	4	50	42	98	100	110	110	124	112	180	144	154	170	132	156
1293	14	48	68	118	118	136	172	188	226	170	230	208	222	202	204
1294	12	46	58	68	76	126	150	128	172	120	158	160	188	164	174
1295	6	24	46	44	108	88	120	102	124	170	146	124	112	176	160
1296	12	40	58	84	114	132	122	148	178	160	162	216	176	184	182
1297	12	24	74	72	114	104	158	128	146	142	106	158	158	142	150
1298	10	26	62	90	128	118	152	152	158	208	228	186	200	216	202
1299	16	70	70	84	88	120	140	128	154	160	170	224	202	146	206
1300	16	42	62	78	114	124	144	148	116	174	160	162	156	178	158
1301	18	60	92	102	82	124	100	162	180	180	146	160	184	214	160
1302	8	38	50	70	64	114	106	138	148	134	138	146	136	152	144
1303	24	44	54	70	114	122	146	140	144	188	162	150	156	144	164
1304	10	42	66	98	96	98	114	126	146	162	192	186	174	168	194
1305	20	44	84	90	122	102	124	178	182	180	202	218	192	192	198
1306	14	42	60	68	130	108	130	136	108	128	132	166	128	158	178
1307	20	34	68	82	130	104	104	150	144	178	192	160	162	154	212
1308	16	56	88	82	124	144	126	192	192	192	248	238	208	176	204
1309	18	52	72	98	92	118	148	180	188	152	142	216	172	206	220
1310	16	46	72	102	94	114	114	194	132	170	180	140	142	178	152
1311	10	42	84	86	110	126	152	130	136	162	164	154	180	192	182
1312	12	46	68	70	102	122	126	154	138	184	196	148	184	170	160
1313	14	44	76	100	122	144	150	168	174	178	152	176	224	174	176
1314	6	28	66	82	96	106	136	136	132	166	174	162	158	156	128
1315	18	24	90	72	138	106	152	124	148	196	160	136	148	174	192
1316	14	50	48	84	84	128	142	128	184	168	166	172	140	166	196
1317	4	24	60	80	82	112	118	130	164	152	186	146	160	162	176
1318	10	40	44	72	124	126	96	120	132	130	200	168	132	182	196
1319	10	40	80	52	108	100	112	132	174	124	152	180	150	142	196
1320	18	42	66	96	142	104	118	110	158	152	144	150	184	154	176
1321	10	32	82	96	118	116	144	162	180	166	200	190	188	186	178
1322	14	42	70	100	122	132	132	172	180	170	156	180	210	162	178
1323	8	40	52	70	72	142	132	122	140	164	158	136	158	160	164
1324	12	40	48	66	104	84	112	118	104	140	166	170	168	172	180
1325	12	44	52	100	128	118	142	116	176	180	188	190	184	182	184
1326	16	38	80	96	102	114	156	156	152	182	186	150	182	148	166
1327	16	34	54	96	92	86	122	138	140	130	150	144	146	150	178
1328	14	52	68	70	108	92	136	150	158	150	188	212	228	190	162
1329	10	34	76	108	88	120	156	168	144	176	182	166	172	168	214
1330	26	52	102	114	126	184	174	208	198	224	246	226	218	240	176
1331	18	36	86	126	134	120	120	178	178	218	186	224	234	210	240
1332	10	34	56	68	96	120	156	178	180	174	122	170	184	184	186
1333	10	44	70	90	112	104	160	150	142	164	214	200	208	188	164
1334	20	44	70	100	126	122	142	176	198	164	196	226	184	172	154
1335	14	56	68	86	110	116	122	146	176	174	164	172	196	208	142
1336	18	38	82	98	116	122	150	194	166	194	188	224	214	186	236
1337	10	40	68	90	86	124	112	162	140	170	166	182	170	150	134
1338	12	38	64	62	72	118	128	190	168	144	146	148	166	164	180
1339	20	34	88	72	114	138	150	178	180	228	214	186	206	194	268
1340	12	46	50	74	106	120	142	172	148	186	180	160	196	154	204
1341	16	50	56	100	86	112	126	142	120	124	164	174	164	184	160
1342	10	38	70	76	102	108	146	162	152	198	142	164	196	172	172
1343	16	34	64	78	102	106	116	148	158	140	124	152	152	142	148
1344	20	50	56	70	106	156	178	152	164	158	194	202	204	178	196
1345	8	46	60	84	88	146	156	132	164	162	198	196	216	212	182
1346	10	60	48	106	128	134	146	144	232	222	206	192	212	170	214
1347	12	42	68	70	100	106	126	150	170	208	138	198	178	180	144
1348	12	46	88	96	82	132	160	164	182	184	166	216	164	202	172
1349	10	36	60	92	98	104	142	134	180	148	164	190	168	172	216
1350	14	36	90	104	114	96	146	168	162	166	182	194	190	184	176
1351	18	50	72	96	102	126	152	132	144	114	172	172	136	172	172
1352	18	48	62	78	94	128	136	156	166	172	170	174	184	208	176
1353	12	60	50	80	96	122	116	140	154	174	168	178	164	188	174
1354	10	46	68	52	98	152	148	142	154	194	208	196	178	186	176
1355	12	30	60	106	96	114	166	142	136	176	154	160	198	194	186
1356	10	32	58	72	94	116	138	184	188	184	182	232	168	188	180
1357	24	58	68	90	126	142	160	204	190	202	218	196	216	192	214
1358	16	38	60	88	106	144	144	160	164	168	132	192	182	210	178
1359	12	30	76	68	94	120	110	160	160	188	166	168	190	170	210
1360	14	36	70	68	100	102	132	134	146	118	130	156	178	152	168
1361	24	50	82	102	128	142	144	180	160	154	206	150	190	164	200
1362	16	42	62	122	90	124	188	158	166	216	174	178	188	212	198
1363	18	54	70	98	126	132	132	176	176	184	178	200	184	184	210
1364	14	46	82	82	140	120	140	188	192	164	164	140	144	174	178
1365	10	32	62	80	86	102	114	104	126	170	176	152	148	170	168
1366	14	42	66	76	84	98	94	148	128	126	134	130	146	156	152
1367	24	48	82	90	130	148	176	198	162	184	172	182	212	220	208
1368	30	58	78	94	92	136	138	158	184	198	186	182	204	188	194
1369	8	54	48	84	114	120	138	158	152	138	162	134	162	196	192
1370	16	40	62	72	90	138	160	172	154	184	158	190	164	208	172
1371	14	24	54	74	102	138	182	178	170	188	190	186	150	192	196
1372	10	32	50	84	112	58	100	110	146	132	106	152	150	110	158
1373	30	64	82	78	90	132	148	184	166	136	178	206	158	182	184
1374	12	36	74	92	110	118	134	140	164	160	166	152	158	178	154
1375	16	46	60	122	138	108	138	148	166	190	190	190	200	172	172
1376	18	42	84	92	104	124	122	124	144	172	200	190	214	178	222
1377	20	24	78	108	90	88	150	138	174	182	158	186	190	164	184
1378	12	30	66	86	96	110	142	138	174	176	180	152	172	170	184
1379	22	36	74	60	102	144	148	202	156	198	200	230	184	174	232
1380	18	56	92	70	112	104	158	166	170	182	194	178	172	174	192
1381	18	40	90	122	122	156	152	124	190	188	218	170	220	226	188
1382	18	32	72	64	90	114	138	168	128	166	156	180	146	154	130
1383	18	42	54	84	86	130	146	164	180	148	206	232	180	178	200
1384	20	50	70	96	82	100	132	150	120	188	168	192	162	138	192
1385	14	50	68	112	100	108	148	154	194	162	172	186	182	208	206
1386	18	28	58	72	82	100	138	146	140	138	172	176	200	176	190
1387	10	36	72	72	82	116	120	144	190	162	178	174	184	176	184
1388	12	50	90	86	96	140	134	174	184	194	176	180	184	202	182
1389	20	46	58	110	116	138	120	192	170	152	176	156	134	154	130
1390	22	40	62	82	98	102	124	142	150	186	192	204	194	176	160
1391	10	44	64	70	86	114	106	158	148	156	150	182	166	164	176
1392	22	28	70	76	118	110	104	106	180	142	176	172	158	166	158
1393	18	68	62	96	104	116	160	136	182	196	218	200	214	216	238
1394	16	48	86	84	102	142	132	164	136	160	178	158	180	178	192
1395	20	34	90	96	124	118	160	180	180	188	178	190	218	204	228
1396	18	38	74	86	86	118	174	176	182	206	160	228	224	220	208
1397	16	46	56	102	98	136	146	166	166	214	174	196	230	216	210
1398	14	52	70	82	106	130	134	148	190	178	178	188	166	194	180
1399	12	38	56	84	114	140	166	150	166	182	206	200	186	174	196
1400	18	42	74	110	152	136	148	140	196	234	212	214	212	220	206
1401	10	32	56	68	108	108	136	144	122	142	170	176	160	170	174
1402	8	42	62	72	86	98	126	120	126	146	122	160	112	130	164
1403	12	46	64	74	90	126	122	190	156	172	146	190	178	160	186
1404	16	40	88	118	116	110	170	204	194	210	230	184	218	232	208
1405	22	48	82	126	134	178	150	160	200	180	186	190	216	192	222
1406	14	42	80	86	114	122	138	178	172	148	178	176	198	190	200
1407	16	26	56	96	116	126	142	174	202	142	180	194	164	178	178
1408	14	20	58	64	82	86	108	114	88	134	176	142	158	106	134
1409	16	32	58	82	92	116	138	138	178	140	166	166	180	176	164
1410	16	32	76	78	124	120	122	166	146	162	170	190	186	202	182
1411	14	42	42	98	98	122	132	138	130	128	142	136	168	142	166
1412	10	26	60	80	86	120	144	140	148	140	154	160	150	164	174
1413	14	54	62	106	104	142	154	168	164	156	130	212	196	174	192
1414	12	46	62	102	122	138	126	128	130	144	190	212	134	178	154
1415	8	42	62	78	106	118	112	136	134	150	172	190	170	178	202
1416	8	34	92	100	120	122	168	208	236	192	202	174	220	216	178
1417	16	38	60	98	122	150	164	112	170	200	146	198	178	166	188
1418	12	54	62	88	90	114	130	148	166	148	184	166	134	190	168
1419	12	24	60	52	84	102	138	114	188	118	154	184	130	150	182
1420	18	38	48	110	80	104	148	142	164	156	160	162	164	178	188
1421	22	34	74	102	98	126	152	146	184	178	154	182	176	180	160
1422	16	72	64	100	92	134	164	158	138	156	146	212	198	168	200
1423	14	34	58	58	114	98	146	126	142	170	158	186	160	172	166
1424	12	52	62	68	102	132	170	166	194	162	210	150	212	194	168
1425	22	40	62	98	96	116	138	158	188	150	160	168	152	180	178
1426	14	44	68	90	66	122	100	140	174	164	174	166	184	172	160
1427	8	48	84	108	170	136	166	224	206	200	196	208	222	210	230
1428	20	38	44	64	64	100	120	142	100	158	168	166	142	150	154
1429	6	40	52	108	116	158	132	162	184	208	224	202	208	226	178
1430	16	44	66	98	98	126	128	166	178	154	188	232	182	216	200
1431	26	46	78	96	118	148	180	170	194	180	224	242	216	230	250
1432	12	34	76	104	108	116	134	160	174	214	216	214	166	202	188
1433	6	54	54	102	102	78	124	132	144	174	164	138	178	160	172
1434	18	48	78	90	126	138	144	208	176	188	184	204	164	200	174
1435	12	32	56	70	100	122	128	170	148	148	186	154	168	140	164
1436	4	40	58	84	112	104	158	142	150	144	154	176	174	212	186
1437	28	38	64	90	92	148	144	198	146	200	178	192	190	166	144
1438	4	28	76	102	108	152	108	114	160	190	144	188	186	172	170
1439	24	48	76	90	96	122	112	170	178	176	190	174	174	174	166
1440	12	40	70	96	102	136	148	160	170	162	186	204	210	220	182
1441	20	56	70	60	96	140	144	154	152	166	168	186	204	162	168
1442	10	46	62	86	118	130	138	138	126	182	164	158	160	168	176
1443	14	46	66	94	102	150	154	182	204	208	204	196	202	174	194
1444	16	28	70	94	122	130	174	170	174	168	176	196	172	164	162
1445	12	48	64	76	90	98	152	128	156	166	192	188	206	204	188
1446	24	34	82	80	104	110	116	168	208	208	172	186	182	208	188
1447	12	28	110	76	130	124	190	202	196	194	196	238	172	240	222
1448	8	44	64	76	100	130	148	142	174	160	156	186	148	166	164
1449	24	42	66	96	108	118	162	160	152	208	184	210	216	194	196
1450	14	30	106	96	126	120	122	146	150	152	180	190	206	168	202
1451	14	44	56	102	98	98	122	172	136	166	184	160	130	154	182
1452	16	40	84	114	152	132	156	144	194	210	200	228	194	178	170
1453	4	52	62	98	108	126	154	160	134	164	152	124	158	124	160
1454	10	42	76	116	106	130	148	166	168	184	192	236	190	210	202
1455	18	36	56	68	98	88	114	136	136	120	172	134	136	182	162
1456	8	34	60	94	108	136	118	156	166	188	178	202	216	182	182
1457	18	62	38	100	104	118	126	160	142	168	168	172	170	194	204
1458	12	38	60	78	74	100	128	136	152	176	158	144	162	132	168
1459	8	24	58	78	104	86	146	138	138	158	178	166	154	178	156
1460	10	54	84	88	118	138	208	162	228	218	188	206	220	194	232
1461	14	50	76	108	120	158	148	172	156	180	196	202	184	222	200
1462	16	44	50	74	104	146	128	136	134	152	172	172	216	202	178
1463	12	52	66	92	68	94	126	146	162	130	172	142	156	180	174
1464	20	54	96	66	94	132	136	144	132	126	180	132	142	148	172
1465	20	36	58	72	122	110	104	150	138	164	138	158	170	156	190
1466	14	54	56	96	98	122	136	174	144	186	162	140	174	192	174
1467	18	32	78	74	78	132	156	168	118	180	166	174	182	154	190
1468	6	24	56	82	106	100	136	150	130	174	194	158	150	148	152
1469	14	42	46	94	106	118	118	140	132	152	154	146	146	156	190
1470	24	38	64	78	140	106	114	166	180	170	136	172	192	180	194
1471	8	36	56	62	112	138	106	132	144	116	162	166	182	174	194
1472	14	32	64	92	140	140	146	188	190	176	188	208	186	202	196
1473	24	46	74	86	98	162	174	190	198	192	192	212	210	190	178
1474	20	72	82	114	100	122	156	174	214	156	186	182	268	170	214
1475	28	32	78	80	80	96	144	156	162	178	154	138	180	180	194
1476	16	30	52	72	82	104	124	138	170	152	128	148	138	162	124
1477	12	44	50	114	114	130	154	142	214	204	204	184	198	210	150
1478	6	36	60	76	90	112	118	180	178	178	206	180	178	186	172
1479	12	50	82	114	142	164	164	168	204	248	204	238	206	204	232
1480	16	38	80	100	92	148	166	148	222	210	198	204	196	232	272
1481	8	58	66	110	106	120	112	156	156	180	178	212	184	198	180
1482	12	46	82	102	98	124	126	152	174	168	164	182	136	176	176
1483	16	38	76	80	88	110	138	124	162	134	156	172	150	176	158
1484	12	16	44	72	92	90	100	172	140	178	134	142	198	164	146
1485	6	24	76	82	94	86	108	152	132	170	168	142	176	188	196
1486	20	50	82	82	142	116	156	162	156	174	192	170	204	166	160
1487	22	46	56	110	102	146	134	174	196	186	196	188	214	200	226
1488	8	32	76	90	100	126	138	134	148	186	152	170	216	188	162
1489	14	48	68	84	86	128	160	144	166	168	152	168	190	172	186
1490	10	34	62	72	80	96	126	164	144	152	168	132	150	166	184
1491	26	44	84	98	130	150	166	152	184	208	226	216	198	232	206
1492	18	40	62	108	102	136	108	126	140	144	142	176	174	152	176
1493	24	30	96	118	160	154	174	188	192	206	206	224	202	228	244
1494	18	46	106	82	136	100	152	184	186	198	188	202	214	212	200
1495	10	32	72	82	110	92	114	152	130	152	162	132	162	162	186
1496	10	46	50	94	128	124	154	142	156	164	146	174	170	196	200
1497	8	20	70	96	104	88	86	152	156	166	158	222	182	172	184
1498	8	42	64	90	98	132	166	140	140	182	186	180	210	190	208
1499	22	58	66	78	110	126	158	158	194	150	148	156	166	178	158
1500	10	26	50	80	74	78	116	112	142	116	150	172	118	122	150
1501	20	76	72	90	114	154	130	172	130	204	200	182	200	194	196
1502	28	28	72	86	116	132	170	196	204	198	224	208	254	158	262
1503	12	24	64	66	126	92	120	172	126	158	172	166	190	152	178
1504	12	24	58	76	92	116	144	100	124	152	142	114	162	126	144
1505	10	44	66	86	74	128	116	128	130	180	170	168	190	146	172
1506	20	32	76	82	84	110	138	128	180	174	150	190	174	190	156
1507	16	34	62	80	102	110	118	120	134	168	180	174	182	194	162
1508	14	36	70	78	90	116	138	128	180	176	188	166	166	196	184
1509	12	38	98	106	112	100	134	162	172	166	154	158	190	180	188
1510	16	36	60	98	96	114	118	160	126	158	156	172	176	138	136
1511	2	24	56	64	98	130	140	134	118	176	158	166	156	190	160
1512	18	54	74	92	96	90	152	152	120	180	156	146	158	184	176
1513	18	48	64	112	108	122	96	130	186	168	174	188	166	206	192
1514	16	36	60	116	90	128	132	160	186	176	204	164	196	180	194
1515	18	42	96	102	148	162	218	214	202	232	224	266	200	226	220
1516	20	30	78	72	106	140	148	122	150	152	154	178	168	138	124
1517	30	36	54	74	116	110	152	140	158	158	160	180	200	200	170
1518	14	46	58	70	116	114	116	130	154	168	192	172	148	154	170
1519	16	40	72	90	84	102	116	122	168	134	130	170	158	170	152
1520	16	44	62	100	124	134	110	174	188	182	166	166	192	206	174
1521	26	40	74	76	116	106	116	130	142	128	156	188	150	156	130
1522	16	38	64	90	100	138	152	132	202	166	194	156	194	176	204
1523	14	42	60	96	84	54	96	134	120	138	160	120	150	158	164
1524	28	48	76	86	114	124	126	146	154	166	138	196	158	182	174
1525	14	38	70	84	94	114	122	130	180	166	226	172	198	188	184
1526	10	36	80	80	104	82	154	116	128	130	118	130	120	124	116
1527	18	56	90	102	104	150	178	166	180	240	198	240	228	208	218
1528	14	50	54	86	62	94	138	138	148	124	142	156	142	188	128
1529	12	44	84	110	100	98	140	152	150	136	186	182	176	172	172
1530	6	42	72	102	94	126	176	154	188	178	174	204	202	224	208
1531	8	40	62	96	110	108	124	140	172	162	200	204	164	168	194
1532	14	36	86	90	120	128	146	166	136	174	224	194	204	178	196
1533	20	46	54	94	102	124	104	148	136	146	166	118	182	178	180
1534	8	44	70	82	124	118	146	162	174	166	154	190	212	198	192
1535	24	50	60	154	104	122	142	188	160	190	234	178	222	228	248
1536	22	62	82	88	106	144	178	220	190	204	236	194	224	252	224
1537	10	32	62	98	94	140	148	166	146	198	168	210	180	202	196
1538	14	50	60	78	102	118	142	148	152	178	146	194	156	160	192
1539	22	32	48	82	112	126	146	160	188	202	208	176	194	194	192
1540	14	48	56	60	82	104	126	122	180	158	166	158	156	174	138
1541	10	52	60	68	132	138	138	152	160	186	172	202	190	208	220
1542	12	44	56	74	122	138	150	150	194	188	156	166	176	190	158
1543	30	62	82	100	112	124	160	192	160	188	204	160	174	204	206
1544	10	28	40	58	84	92	100	130	136	172	146	140	148	132	114
1545	10	40	64	86	130	132	156	174	156	216	200	218	194	174	194
1546	6	20	56	56	94	100	132	132	132	110	112	148	152	162	170
1547	14	40	64	74	94	108	104	124	142	162	152	148	128	144	148
1548	18	40	56	84	130	136	184	174	176	214	160	132	174	164	184
1549	24	34	48	98	112	114	134	116	132	114	134	148	126	136	136
1550	14	36	58	102	98	106	126	164	170	176	172	182	200	164	212
1551	16	52	84	74	106	88	156	148	188	232	196	218	212	210	194
1552	12	48	60	92	122	136	156	178	214	200	200	220	168	214	224
1553	12	42	54	100	98	126	144	152	148	170	174	176	134	150	200
1554	24	24	82	94	144	156	140	190	162	194	208	198	222	196	242
1555	26	36	58	84	94	118	98	132	132	154	170	194	152	192	166
1556	16	48	80	102	100	172	172	206	156	228	212	228	234	210	248
1557	26	40	82	104	114	142	176	154	162	190	186	214	230	222	220
1558	8	34	62	58	124	138	116	166	166	140	200	200	174	184	172
1559	12	28	70	84	124	144	162	162	148	184	164	212	190	208	186
1560	22	28	80	88	118	110	162	186	174	194	184	202	202	206	192
1561	14	48	58	94	118	108	156	166	170	182	188	158	226	146	182
1562	10	16	72	72	88	110	174	142	160	192	178	146	180	150	130
1563	30	40	78	74	118	128	142	174	168	166	168	184	186	176	172
1564	8	34	86	94	96	106	112	126	136	110	150	178	138	140	200
1565	24	48	56	80	108	96	140	138	146	140	160	170	200	216	176
1566	10	48	52	62	102	132	138	158	124	132	162	172	174	198	154
1567	6	32	60	94	106	138	152	186	164	176	178	202	210	216	248
1568	16	26	52	82	120	132	178	206	226	166	218	180	180	208	172
1569	8	30	44	94	92	126	134	128	100	146	170	140	190	182	170
1570	28	40	80	90	114	148	134	154	166	196	182	158	190	242	184
1571	14	26	76	116	102	154	146	172	146	172	180	200	186	204	206
1572	10	50	60	70	96	118	132	164	168	168	162	190	174	162	208
1573	16	40	72	88	114	110	154	154	170	182	202	178	170	218	184
1574	18	44	68	94	84	130	130	118	124	170	144	158	140	162	164
1575	6	22	62	82	102	126	146	160	148	162	174	200	184	160	144
1576	18	44	94	78	152	118	154	150	168	180	194	188	246	176	186
1577	16	34	58	78	80	114	148	144	146	136	144	178	174	154	142
1578	10	32	70	70	112	140	126	172	140	148	154	166	196	148	204
1579	6	28	74	96	112	136	146	148	150	204	176	218	178	228	174
1580	14	28	56	76	98	106	118	116	124	124	156	168	162	144	164
1581	26	52	104	132	132	122	126	184	192	220	178	242	238	184	208
1582	16	34	54	84	100	96	106	142	114	176	180	172	164	132	156
1583	16	64	82	116	152	186	164	224	232	290	214	262	250	280	280
1584	8	44	62	108	104	86	104	140	146	174	136	152	160	168	194
1585	12	38	74	122	106	112	164	180	170	204	182	198	232	216	222
1586	18	44	44	68	78	122	134	128	152	118	132	160	168	142	178
1587	8	50	50	60	60	84	126	120	146	142	154	146	132	178	144
1588	4	46	76	68	86	126	134	136	166	176	198	160	186	176	180
1589	6	42	48	72	82	78	140	102	110	136	128	184	156	136	172
1590	26	38	44	62	88	114	116	132	126	158	164	150	162	132	114
1591	20	34	60	86	88	86	98	118	134	150	148	160	164	166	142
1592	10	58	80	94	146	132	154	190	210	194	206	174	208	226	206
1593	12	16	106	120	130	128	182	208	182	188	198	208	194	204	188
1594	16	36	96	110	106	144	152	132	210	202	240	204	220	212	216
1595	20	36	34	76	86	122	104	134	136	168	186	160	164	204	160
1596	22	50	104	110	128	144	178	174	194	226	204	194	222	190	188
1597	12	54	68	54	86	72	156	160	174	174	200	194	164	200	198
1598	20	54	70	86	92	132	150	204	140	160	208	182	166	202	194
1599	14	38	74	92	88	138	134	166	162	188	180	166	194	192	170
1600	10	32	56	90	132	116	140	182	188	186	170	198	172	184	142
1601	12	52	68	104	90	138	138	170	150	160	174	180	180	178	180
1602	24	52	70	106	118	150	156	154	158	156	170	202	210	188	204
1603	16	42	74	96	128	98	180	162	162	140	192	188	152	192	160
1604	18	40	60	76	118	136	190	136	186	138	200	162	188	202	172
1605	18	46	112	120	116	134	164	182	218	210	238	238	216	226	286
1606	14	50	86	92	106	176	166	154	170	164	174	176	178	184	216
1607	24	50	90	116	110	162	200	158	162	226	226	256	212	240	176
1608	12	46	58	72	104	96	126	124	152	180	204	148	208	196	196
1609	30	32	66	74	104	146	132	144	178	194	152	126	160	174	146
1610	18	50	72	94	154	116	184	192	180	222	144	222	220	226	176
1611	8	58	46	82	106	142	134	182	148	136	156	206	174	184	168
1612	4	44	80	100	118	110	138	164	158	162	164	192	188	188	144
1613	14	30	68	106	110	148	182	190	180	180	232	186	238	186	176
1614	4	32	50	90	112	98	150	152	168	206	180	224	204	196	212
1615	24	36	60	98	120	126	118	156	160	162	170	170	206	178	182
1616	6	40	88	88	98	102	172	170	130	166	202	216	182	198	220
1617	18	26	54	70	88	100	130	146	156	130	136	164	160	188	184
1618	20	40	66	78	130	94	98	168	130	172	206	136	182	166	194
1619	16	28	48	82	112	94	136	126	164	172	142	152	178	166	168
1620	14	36	74	74	88	106	152	158	146	160	184	202	150	186	212
1621	14	30	44	72	94	114	112	122	138	128	144	134	168	138	154
1622	14	30	82	94	126	110	130	140	164	138	170	172	166	174	170
1623	18	56	82	90	106	138	138	170	174	178	172	226	196	212	222
1624	12	44	72	66	104	122	130	138	162	154	172	198	162	178	146
1625	14	30	54	64	118	138	116	128	136	158	154	190	136	158	190
1626	12	36	64	80	114	126	148	188	176	206	234	168	242	238	196
1627	24	42	72	114	100	126	184	168	192	198	192	236	234	218	268
1628	16	30	62	80	106	120	142	166	154	168	176	194	170	202	166
1629	10	38	52	52	88	118	126	100	136	120	112	124	160	144	138
1630	12	38	86	80	90	128	128	146	132	162	180	126	158	162	174
1631	14	40	72	90	122	122	160	208	198	176	204	252	192	194	196
1632	18	38	66	86	74	102	148	182	144	128	188	208	174	194	164
1633	4	28	50	94	100	110	130	182	170	154	196	168	184	166	190
1634	6	30	76	106	90	116	100	160	154	166	134	168	176	172	176
1635	16	44	70	92	106	170	128	146	162	160	186	178	180	192	190
1636	14	46	82	96	112	142	132	128	198	214	190	202	154	194	194
1637	10	50	60	90	98	108	166	198	160	172	208	164	180	202	132
1638	12	48	100	100	124	122	122	118	184	192	184	190	204	204	216
1639	12	10	32	100	90	116	134	134	152	198	168	168	176	176	136
1640	6	38	34	82	72	132	148	108	130	150	126	160	150	152	134
1641	10	32	46	74	70	114	122	138	132	130	158	150	132	154	138
1642	8	34	56	86	76	92	132	108	174	160	164	162	174	184	174
1643	10	40	94	96	136	144	132	178	198	174	176	228	204	196	176
1644	18	48	50	76	126	142	138	148	222	222	216	208	214	238	210
1645	12	30	72	92	100	102	136	136	156	164	168	172	164	182	178
1646	18	36	50	74	128	124	162	154	136	216	178	140	194	196	188
1647	14	48	62	112	120	136	164	132	196	244	212	210	184	208	194
1648	16	38	46	86	94	114	132	150	120	144	178	152	152	160	132
1649	20	26	50	72	84	104	82	92	138	104	136	170	124	126	178
1650	20	34	68	68	80	106	128	104	146	116	212	172	156	174	166
1651	10	40	60	56	124	118	152	130	192	166	150	172	178	166	210
1652	6	40	76	60	94	90	116	146	122	142	160	172	174	158	176
1653	12	42	60	94	132	152	166	164	158	174	200	182	218	200	222
1654	18	40	68	98	120	106	138	132	158	164	146	200	172	162	142
1655	16	18	58	56	90	100	114	164	142	180	162	186	160	164	150
1656	16	36	84	96	98	154	126	134	160	218	210	226	184	184	178
1657	10	30	44	80	122	140	158	152	148	158	178	178	210	204	174
1658	6	52	46	66	96	136	136	124	140	174	152	198	174	178	168
1659	16	28	94	88	128	152	154	150	196	150	190	164	210	182	188
1660	8	44	68	72	76	140	106	152	148	138	132	178	148	154	130
1661	12	46	76	76	100	132	148	128	192	138	142	196	142	196	150
1662	26	46	62	74	110	140	136	176	168	162	164	158	158	180	198
1663	28	40	64	58	134	124	154	142	164	156	194	186	194	160	202
1664	16	30	70	110	114	144	176	178	166	138	190	188	184	210	202
1665	8	30	62	80	108	102	126	172	152	174	160	184	176	182	166
1666	16	34	78	128	148	164	148	176	202	220	226	240	246	256	220
1667	12	46	78	104	146	128	164	168	152	186	204	178	226	242	194
1668	12	58	74	76	114	134	128	154	172	170	170	120	112	188	206
1669	4	54	88	80	108	114	118	180	146	184	172	196	204	208	184
1670	8	36	72	94	104	124	130	158	184	182	176	174	174	166	200
1671	18	22	60	94	142	130	132	114	172	140	188	196	224	198	174
1672	8	30	74	76	100	128	128	118	170	158	158	160	170	190	184
1673	18	34	72	58	112	144	136	116	162	174	158	138	172	220	200
1674	26	34	64	112	96	118	166	196	176	158	220	210	228	226	202
1675	10	38	78	82	124	120	144	142	146	192	218	170	206	206	204
1676	18	36	68	74	112	98	136	174	174	178	170	184	184	168	166
1677	20	36	86	80	140	114	130	136	194	166	138	210	242	178	196
1678	4	32	50	100	82	122	138	136	152	122	180	152	146	150	176
1679	22	48	70	82	94	136	142	142	164	150	190	158	184	176	204
1680	14	42	62	92	102	118	110	140	158	166	158	172	168	190	196
1681	12	30	60	84	104	120	146	136	196	144	190	206	186	194	190
1682	10	64	66	72	126	142	152	180	184	186	174	190	252	232	174
1683	12	48	76	104	114	156	174	170	186	180	236	188	210	230	214
1684	16	40	52	94	126	140	138	160	160	210	152	200	172	182	220
1685	22	46	64	80	108	106	132	162	150	160	168	188	182	210	182
1686	18	24	32	70	88	110	112	114	146	144	122	162	160	134	202
1687	16	52	82	106	116	134	184	158	162	172	172	200	200	220	162
1688	12	22	62	100	88	116	128	156	134	202	158	180	210	168	134
1689	12	38	76	82	130	142	204	186	228	214	238	198	226	228	184
1690	22	40	84	86	86	116	156	142	168	164	194	170	192	172	218
1691	20	62	72	100	122	110	184	164	158	210	176	178	204	198	190
1692	22	56	90	116	106	132	162	222	218	212	200	184	164	208	150
1693	26	36	82	110	106	134	142	148	208	162	188	220	186	166	132
1694	14	26	50	86	72	92	130	154	130	148	196	196	184	162	178
1695	12	44	78	88	124	180	142	146	166	198	186	220	206	166	194
1696	6	38	54	72	80	102	116	120	122	134	146	152	166	166	162
1697	18	62	70	102	112	100	116	162	158	192	222	164	140	182	178
1698	6	26	56	72	114	112	142	136	152	186	174	210	172	188	140
1699	18	34	60	86	130	126	140	158	166	164	140	194	198	182	180
1700	6	44	48	92	84	126	118	156	188	178	168	160	186	194	164
1701	12	40	52	86	100	134	112	180	168	166	176	198	174	218	186
1702	12	60	72	90	104	102	124	142	140	126	184	184	174	178	210
1703	14	34	54	74	124	144	104	122	152	160	174	154	162	148	162
1704	12	42	66	86	94	128	130	180	154	150	204	178	166	212	170
1705	14	40	62	108	90	168	176	178	152	156	226	212	224	182	182
1706	16	38	52	82	94	118	162	166	152	160	178	208	200	228	184
1707	16	38	78	124	82	174	160	186	194	228	266	212	202	230	210
1708	6	42	58	90	118	130	132	174	188	152	184	160	170	198	172
1709	8	42	62	56	130	142	154	138	156	150	196	192	200	198	178
1710	16	32	80	108	100	106	90	126	132	168	178	154	166	160	160
1711	30	44	92	78	106	122	134	192	180	194	174	182	220	196	208
1712	18	60	68	98	114	142	150	162	198	196	206	188	156	182	190
1713	26	58	74	106	102	136	104	132	156	136	178	172	194	232	174
1714	10	46	42	72	94	118	170	148	132	140	170	176	180	156	214
1715	16	52	62	90	82	130	128	146	184	164	168	220	186	202	168
1716	20	58	68	98	110	126	148	190	146	176	164	162	164	180	188
1717	16	48	52	94	94	138	146	144	176	138	168	170	174	150	188
1718	20	28	34	70	74	106	122	104	162	142	170	164	178	158	138
1719	12	46	68	82	100	124	132	160	166	196	230	192	206	206	184
1720	12	36	74	74	80	108	98	114	152	148	200	146	134	150	186
1721	14	26	54	86	112	148	136	144	156	202	194	182	190	184	212
1722	12	38	56	90	136	114	176	142	164	218	192	220	228	198	198
1723	16	28	72	76	144	154	160	160	188	148	180	224	200	164	176
1724	20	60	100	108	112	138	142	182	190	196	200	220	220	210	206
1725	16	28	62	88	124	124	150	138	150	196	158	184	206	178	196
1726	14	28	46	88	116	88	116	142	158	192	184	156	132	148	148
1727	24	34	64	88	108	106	144	158	136	146	160	154	202	174	192
1728	14	34	42	86	100	154	122	152	160	190	188	178	190	172	172
1729	18	34	100	74	108	112	134	140	190	170	142	152	158	172	154
1730	12	44	72	98	114	138	136	154	170	184	214	200	194	172	184
1731	14	34	76	88	102	134	182	162	158	182	198	162	206	224	162
1732	10	50	66	64	112	138	134	164	156	172	196	168	198	192	170
1733	10	46	50	82	136	122	150	164	210	186	188	206	202	178	184
1734	14	46	66	110	120	148	122	174	172	208	214	216	194	208	136
1735	8	26	52	58	98	112	132	128	176	138	150	144	134	140	152
1736	16	40	72	114	104	104	146	176	156	150	150	190	166	152	206
1737	20	38	86	104	108	138	174	206	196	196	212	224	188	220	218
1738	20	42	74	88	84	112	134	150	136	196	128	174	190	178	190
1739	8	42	72	76	110	106	148	142	202	170	180	156	164	184	206
1740	12	58	82	90	130	152	182	184	156	214	196	208	222	216	222
1741	18	46	64	90	98	112	142	158	192	156	152	152	176	196	158
1742	10	38	76	98	124	138	148	196	210	180	190	206	172	172	170
1743	22	30	86	82	96	152	150	152	198	182	186	216	208	222	180
1744	14	22	54	68	72	130	128	144	116	114	132	130	160	150	160
1745	12	22	76	88	130	126	174	140	166	182	180	176	168	192	162
1746	14	42	88	80	122	124	144	144	150	188	206	180	222	160	192
1747	16	40	64	106	98	128	158	164	172	196	196	218	176	208	206
1748	12	28	44	72	96	118	138	128	142	174	132	172	168	174	134
1749	20	28	68	78	104	114	126	162	158	142	156	142	172	164	154
1750	20	22	68	94	90	108	148	136	140	188	170	212	176	170	160
1751	12	32	56	84	128	94	138	176	190	184	168	220	180	198	176
1752	12	30	64	86	96	104	140	154	118	166	156	180	170	194	156
1753	16	40	80	88	108	128	162	166	180	152	178	186	184	200	166
1754	16	62	96	84	132	130	162	136	164	226	228	178	160	178	220
1755	6	40	48	68	144	78	128	130	146	142	174	156	172	142	190
1756	10	24	58	82	86	94	140	136	140	178	158	142	154	178	148
1757	14	42	64	86	110	132	134	172	156	184	140	202	178	202	212
1758	24	68	50	70	76	110	122	180	164	212	170	178	192	192	198
1759	26	84	72	108	134	152	162	178	162	244	242	210	238	196	188
1760	8	38	70	72	118	120	170	134	202	172	198	210	220	198	206
1761	10	28	50	78	104	128	122	126	144	110	160	162	158	152	168
1762	26	40	68	98	108	128	152	188	152	212	174	192	198	186	210
1763	24	44	70	60	96	128	154	150	178	168	204	180	206	202	140
1764	16	46	62	94	102	134	136	164	174	170	180	198	180	186	170
1765	2	42	54	68	90	90	86	108	150	124	140	182	138	156	134
1766	12	24	60	100	92	100	150	118	162	132	138	154	166	182	194
1767	20	30	58	66	110	120	132	178	194	156	184	144	214	228	162
1768	18	36	66	86	74	140	122	134	156	196	160	196	182	172	160
1769	16	26	64	108	126	108	124	132	164	188	172	186	128	172	142
1770	18	48	88	110	124	136	166	132	194	202	202	190	226	204	178
1771	12	42	56	88	116	152	170	172	192	180	154	178	222	190	228
1772	20	40	58	82	86	112	144	172	122	188	120	206	202	196	186
1773	20	38	68	84	104	146	146	156	142	168	182	166	188	210	158
1774	22	46	68	78	114	94	112	150	152	174	128	144	196	158	190
1775	26	30	50	88	110	168	156	144	202	172	178	198	216	182	168
1776	20	20	50	86	92	114	158	124	150	176	164	166	232	162	164
1777	30	62	66	98	138	124	170	170	176	222	208	208	198	236	214
1778	14	22	48	76	112	122	114	136	166	194	144	158	186	204	198
1779	4	40	52	102	118	114	140	150	190	188	208	176	158	170	194
1780	16	38	54	104	98	94	136	124	134	132	138	148	166	196	172
1781	12	50	50	80	118	150	132	176	144	176	206	192	178	186	188
1782	12	42	48	126	130	130	168	146	188	190	180	216	218	236	228
1783	16	50	74	84	92	90	138	116	118	146	208	162	170	174	198
1784	4	48	74	70	150	132	164	178	128	196	198	186	250	182	196
1785	20	38	72	84	120	134	140	144	166	174	166	170	172	186	198
1786	8	38	70	66	106	112	138	142	122	154	152	146	156	166	166
1787	18	46	86	76	96	92	158	138	180	168	192	200	184	210	170
1788	12	40	60	86	104	126	140	154	134	138	162	148	202	174	146
1789	10	36	56	40	76	114	130	110	152	118	140	130	152	136	154
1790	12	38	78	90	118	146	146	152	176	184	192	182	194	200	184
1791	14	34	62	88	98	108	110	140	116	146	136	206	126	124	156
1792	10	34	64	86	120	134	142	162	156	212	212	202	224	226	210
1793	20	40	74	82	114	116	140	144	184	136	186	194	196	152	154
1794	16	40	50	96	86	122	142	140	128	178	146	176	130	146	130
1795	18	34	70	52	96	116	146	132	134	162	190	186	154	176	160
1796	10	56	84	96	104	114	140	140	158	166	182	162	180	174	162
1797	4	34	56	54	96	100	118	124	130	146	150	174	156	172	158
1798	18	36	82	100	98	102	132	142	146	152	188	150	206	160	162
1799	8	48	58	100	110	128	146	128	196	180	192	180	200	196	178
1800	12	42	66	100	112	124	120	124	154	172	158	192	178	192	182
1801	16	60	68	116	110	120	130	160	142	208	184	160	194	164	192
1802	20	32	60	70	106	78	140	144	130	128	160	138	212	192	152
1803	12	48	86	88	86	106	130	152	194	164	156	160	156	206	196
1804	16	46	66	76	120	168	136	164	158	212	146	188	156	214	192
1805	18	44	66	86	98	116	146	194	150	148	180	198	186	204	178
1806	14	26	52	94	124	124	136	142	158	174	160	192	168	148	150
1807	22	62	60	104	120	126	136	176	154	158	202	174	198	194	188
1808	20	36	66	108	108	132	124	134	186	216	198	218	232	202	252
1809	12	46	52	68	86	134	142	128	190	182	174	190	146	170	170
1810	14	50	84	122	138	126	188	220	184	186	194	198	186	178	190
1811	16	42	56	108	98	118	136	160	200	188	144	162	168	180	138
1812	18	40	62	86	98	122	164	134	162	176	190	242	162	186	188
1813	18	34	100	84	106	110	138	142	142	188	182	226	180	210	186
1814	10	18	60	92	96	110	136	152	172	202	174	186	196	176	162
1815	18	32	60	78	110	90	140	112	114	156	158	156	140	178	164
1816	14	48	58	98	126	108	132	152	156	174	194	162	202	178	176
1817	26	52	82	112	124	136	138	172	166	178	228	226	234	188	214
1818	10	30	54	68	102	106	140	138	132	164	138	166	176	160	186
1819	22	50	60	94	108	100	148	136	174	178	198	186	214	174	166
1820	14	42	64	80	102	100	102	94	128	128	124	130	104	150	120
1821	10	38	64	68	94	122	172	154	142	158	176	154	190	154	160
1822	20	30	64	88	96	108	116	148	174	162	188	170	180	176	164
1823	4	60	100	112	126	124	128	152	186	172	200	206	218	210	202
1824	20	28	64	84	110	96	128	160	116	156	146	178	156	170	154
1825	14	28	70	114	118	122	152	178	166	178	164	198	204	228	202
1826	14	52	84	116	138	138	154	142	170	184	180	184	172	204	200
1827	8	26	72	106	110	116	128	158	122	142	168	186	142	128	176
1828	20	20	32	64	72	86	116	98	148	100	134	120	150	118	162
1829	18	48	80	94	118	114	136	160	160	168	176	174	194	174	182
1830	6	32	84	88	102	84	114	110	148	168	186	186	196	200	178
1831	10	40	52	100	100	114	124	156	146	148	178	198	178	190	190
1832	14	42	58	74	104	98	148	160	152	194	192	204	190	198	200
1833	18	50	80	118	138	134	150	194	226	204	216	194	200	186	194
1834	20	22	66	74	100	100	134	136	156	200	162	180	158	140	160
1835	24	56	82	122	158	132	166	170	152	160	202	188	192	166	196
1836	10	52	62	84	88	144	128	108	140	156	178	188	190	228	188
1837	4	20	44	64	62	80	114	100	146	140	116	116	126	98	118
1838	16	36	56	54	84	94	108	132	140	150	150	156	132	140	148
1839	16	36	84	92	86	82	112	126	166	130	200	174	194	170	182
1840	10	26	60	86	70	94	124	148	152	156	160	146	166	152	156
1841	22	38	70	94	96	138	140	176	178	208	204	176	190	176	200
1842	24	26	66	72	100	98	120	124	158	140	156	154	148	154	178
1843	8	54	44	92	88	116	166	154	182	146	144	160	150	162	210
1844	14	46	60	84	96	128	122	162	152	174	152	122	188	204	202
1845	14	24	46	62	72	114	122	130	128	116	124	154	136	170	130
1846	18	38	76	86	130	136	136	180	176	172	196	208	158	200	178
1847	6	46	48	86	118	98	112	120	148	194	146	160	136	174	188
1848	10	36	58	72	130	112	142	148	136	186	174	166	182	192	192
1849	10	24	68	74	94	108	108	124	136	116	158	186	192	196	218
1850	24	40	54	76	98	102	148	164	140	146	172	140	170	148	152
1851	10	46	80	116	108	126	180	212	228	226	210	190	192	234	228
1852	28	30	54	78	96	116	114	130	144	130	142	186	174	204	152
1853	22	28	72	82	112	120	172	126	156	162	174	190	210	170	154
1854	16	40	66	92	106	112	140	154	140	186	192	200	168	154	182
1855	14	40	72	102	108	100	154	160	176	210	170	240	176	166	194
1856	14	22	60	90	112	96	118	140	148	146	160	174	208	188	182
1857	16	64	110	78	116	138	130	150	136	162	180	174	168	164	182
1858	22	32	54	72	82	98	120	122	132	134	156	148	146	144	156
1859	22	32	68	82	86	120	120	140	136	162	140	154	172	176	224
1860	2	40	70	66	80	98	122	138	152	124	152	124	180	168	160
1861	18	42	88	76	90	134	132	140	206	196	174	208	190	234	202
1862	10	48	80	78	98	90	112	144	132	122	204	164	142	172	178
1863	12	30	62	90	130	130	148	168	140	156	148	152	208	198	176
1864	12	30	58	96	74	104	152	130	144	146	158	144	138	186	166
1865	18	40	76	78	92	124	118	130	122	160	176	178	158	194	174
1866	24	42	50	74	104	124	172	170	188	176	190	200	198	226	216
1867	26	34	64	96	114	138	148	176	184	156	190	186	178	162	180
1868	26	52	92	70	110	134	162	190	136	148	192	192	160	216	164
1869	12	40	42	68	112	118	142	144	130	126	192	222	188	174	166
1870	24	34	84	70	96	120	116	142	154	160	148	180	150	160	140
1871	20	22	46	84	80	126	108	150	182	128	190	164	190	190	168
1872	18	48	60	58	88	130	126	186	162	168	196	182	148	190	172
1873	10	26	52	68	110	118	120	136	140	162	152	150	152	184	168
1874	20	30	64	100	94	158	162	120	174	178	186	202	198	186	156
1875	12	48	58	70	106	114	152	140	170	172	156	190	184	180	234
1876	16	40	60	64	84	128	148	122	108	146	172	144	182	136	150
1877	18	38	70	108	106	102	150	146	124	138	176	162	126	176	196
1878	14	46	62	100	110	126	146	158	182	184	176	164	204	198	174
1879	16	52	80	116	154	140	154	172	176	180	200	196	188	182	238
1880	16	44	64	66	84	116	136	126	156	184	194	166	148	178	158
1881	12	40	52	74	96	110	148	144	190	204	140	188	196	220	200
1882	12	44	64	96	116	138	138	132	174	158	154	232	182	208	208
1883	20	54	80	86	108	122	182	200	210	190	196	238	254	206	244
1884	12	38	54	84	98	106	94	148	164	172	152	186	184	158	162
1885	12	38	74	72	90	132	108	160	130	166	164	188	160	146	186
1886	10	60	86	90	110	160	156	174	172	214	190	202	190	190	178
1887	18	36	72	102	110	126	182	160	174	198	162	188	208	224	182
1888	6	36	54	68	84	96	104	148	134	152	148	140	180	156	160
1889	10	34	46	70	86	86	126	142	150	180	146	192	174	176	162
1890	4	32	84	94	122	116	106	126	142	188	168	170	176	166	152
1891	22	44	44	66	84	108	124	120	180	158	172	144	174	186	146
1892	10	44	78	90	102	132	170	148	184	154	174	184	154	178	180
1893	20	44	56	76	92	112	130	134	164	144	162	178	202	180	152
1894	6	44	66	72	108	132	116	142	158	154	160	176	156	132	158
1895	8	44	68	98	114	136	130	162	158	186	200	150	170	194	172
1896	18	36	42	86	120	116	164	136	196	144	194	132	196	172	178
1897	26	44	80	70	92	132	156	122	160	158	176	188	206	194	178
1898	10	40	68	84	78	112	122	128	138	186	164	162	162	160	194
1899	16	26	40	98	86	116	160	164	114	182	158	142	122	188	166
1900	12	32	56	88	88	112	112	118	164	178	184	150	202	184	164
1901	14	68	72	100	92	150	178	170	204	210	210	186	178	216	222
1902	12	54	68	100	112	100	142	120	146	130	168	180	154	190	200
1903	14	32	28	72	86	68	122	154	118	170	142	144	210	154	184
1904	4	44	38	64	110	126	128	136	150	150	160	164	172	158	154
1905	22	46	62	52	102	164	152	184	168	158	188	220	164	234	182
1906	20	56	46	84	86	102	130	124	114	140	150	160	150	140	164
1907	16	20	50	74	106	112	104	114	134	166	140	156	136	182	158
1908	14	42	60	86	74	88	156	142	124	150	180	178	176	192	144
1909	14	64	66	90	114	120	152	162	158	194	204	212	232	206	180
1910	10	60	74	90	134	148	170	158	190	182	208	190	220	200	234
1911	12	32	64	90	134	96	138	162	166	184	176	208	214	164	166
1912	16	34	44	82	82	92	112	108	162	184	164	156	144	148	144
1913	14	18	76	84	78	134	126	126	134	176	192	178	182	202	174
1914	18	24	68	94	96	124	140	128	150	178	164	182	212	136	174
1915	6	44	40	78	106	116	98	160	154	160	136	146	174	196	206
1916	28	26	58	56	90	88	122	128	154	134	154	174	154	178	182
1917	12	18	54	80	106	102	128	150	164	174	192	168	204	172	124
1918	10	44	62	104	104	102	148	170	150	224	178	206	184	172	208
1919	18	20	88	76	80	132	132	150	152	150	156	156	196	192	218
1920	20	30	52	72	60	104	98	150	138	142	142	186	196	166	182
1921	10	30	56	94	114	88	144	154	158	152	152	162	196	152	166
1922	10	32	88	72	114	128	150	156	190	190	206	180	206	216	162
1923	4	48	80	104	122	112	132	154	148	154	152	188	196	158	200
1924	20	56	66	86	92	132	152	180	172	208	194	198	224	226	226
1925	20	34	40	78	114	114	138	158	180	208	158	202	202	194	140
1926	40	52	60	68	114	132	140	128	180	164	176	196	196	182	162
1927	8	34	70	78	94	118	114	166	134	172	164	138	132	144	154
1928	16	40	84	108	136	130	142	146	178	202	184	150	178	188	202
1929	14	70	62	92	122	126	148	128	128	148	188	190	212	160	162
1930	18	18	56	70	128	118	160	140	196	190	150	182	228	196	228
1931	18	32	74	118	124	136	172	144	194	214	246	216	216	230	208
1932	26	44	76	98	120	110	144	158	172	154	200	162	150	182	172
1933	14	44	58	68	102	124	152	130	172	192	198	202	188	202	176
1934	16	42	58	86	112	110	140	146	184	174	216	198	180	176	182
1935	16	32	60	58	64	96	72	94	122	104	142	128	144	122	136
1936	12	42	64	62	92	100	116	150	154	126	166	132	108	196	156
1937	16	46	70	78	108	116	102	136	152	166	156	186	172	192	148
1938	14	46	72	86	146	146	160	162	182	172	184	166	190	204	172
1939	12	34	64	68	132	104	136	156	174	186	206	172	198	186	226
1940	14	30	58	86	126	140	130	138	134	194	218	168	182	188	182
1941	18	42	72	82	114	136	136	158	216	158	182	192	196	186	186
1942	2	44	72	60	96	112	94	136	126	142	112	144	140	142	146
1943	10	46	74	90	142	130	166	152	194	228	152	180	194	212	218
1944	12	48	80	68	108	144	138	108	184	168	174	178	192	208	168
1945	18	58	100	88	122	152	192	174	154	234	212	212	218	240	212
1946	8	54	108	118	110	154	166	188	174	180	204	196	188	204	184
1947	4	46	78	94	86	136	170	160	178	174	202	224	212	160	188
1948	26	30	88	130	124	180	210	158	208	212	178	228	168	244	208
1949	8	40	84	70	138	120	118	138	156	184	192	156	180	170	178
1950	14	36	54	90	114	144	126	136	164	142	182	178	196	196	172
1951	10	22	80	82	106	126	110	132	150	130	148	166	190	168	188
1952	12	48	80	76	142	164	186	188	180	192	170	216	224	184	206
1953	12	30	62	90	122	114	136	184	152	166	178	170	174	154	192
1954	8	36	64	94	88	90	122	124	178	158	162	156	196	172	160
1955	10	30	50	68	104	94	142	120	146	168	172	158	178	148	106
1956	8	28	58	74	114	124	126	118	134	146	164	142	158	156	146
1957	20	52	82	114	114	126	176	178	188	196	218	180	260	238	194
1958	6	46	74	96	82	118	138	182	186	186	188	178	218	172	218
1959	24	52	58	84	106	136	142	168	206	202	236	192	200	216	174
1960	10	34	66	62	102	118	112	154	152	164	188	168	164	186	160
1961	10	44	88	106	114	166	128	152	186	172	158	174	230	200	202
1962	6	42	64	98	116	104	138	118	172	150	182	146	138	202	164
1963	4	48	88	126	104	154	140	168	136	184	204	188	200	222	192
1964	14	40	74	96	104	150	134	152	196	140	236	196	186	196	198
1965	22	48	70	74	138	132	154	140	162	166	196	178	146	152	150
1966	28	40	76	120	116	124	152	182	164	156	212	192	206	228	170
1967	6	62	70	76	112	124	140	120	142	142	186	164	182	162	172
1968	14	26	80	92	110	130	144	206	178	164	202	160	184	176	164
1969	6	54	82	72	116	110	126	152	144	196	206	168	194	214	210
1970	22	76	74	84	104	124	140	132	172	194	172	224	218	178	192
1971	14	44	68	92	106	122	132	168	214	184	212	198	200	210	210
1972	28	38	84	88	132	200	146	176	218	190	258	258	250	236	226
1973	22	54	86	108	110	152	156	168	172	150	198	230	222	222	228
1974	22	42	70	112	152	130	168	200	180	228	192	204	234	218	188
1975	14	34	46	80	112	130	126	142	168	132	180	194	188	180	186
1976	4	44	50	82	96	110	144	120	120	166	166	168	184	166	150
1977	8	28	50	64	64	88	100	132	150	116	124	148	126	150	146
1978	10	58	66	92	92	112	120	122	142	170	128	158	164	168	208
1979	4	40	70	90	136	120	124	144	206	158	180	214	174	210	192
1980	18	44	68	112	148	102	132	186	156	190	200	218	208	194	168
1981	8	46	68	82	92	138	110	152	180	158	160	172	160	200	174
1982	8	24	72	102	106	124	186	182	154	224	196	200	224	250	190
1983	14	36	54	88	112	134	158	170	166	142	178	190	194	230	194
1984	8	28	74	80	90	110	128	140	140	124	176	160	146	166	138
1985	14	36	56	64	80	100	140	144	142	158	134	156	124	170	178
1986	24	72	74	70	104	104	186	132	168	154	182	208	150	202	220
1987	8	50	80	88	110	114	152	146	174	156	150	226	196	202	210
1988	20	32	68	88	120	122	136	126	144	178	164	184	196	176	202
1989	8	26	64	104	90	126	124	132	168	192	156	148	168	176	144
1990	8	34	68	68	124	120	98	138	176	146	174	170	152	180	178
1991	14	42	58	62	108	108	116	122	140	154	160	172	146	176	174
1992	12	46	38	94	102	126	130	132	148	142	182	198	208	204	166
1993	16	40	76	72	110	122	142	174	160	162	202	200	200	170	180
1994	24	38	76	78	110	132	102	150	174	162	158	180	182	170	168
1995	12	30	72	48	100	92	144	136	174	132	136	144	162	138	166
1996	12	34	64	102	122	146	140	152	142	162	164	194	180	204	160
1997	14	42	40	80	86	78	134	164	148	152	174	162	164	158	182
1998	18	34	72	96	112	112	130	150	164	170	178	178	166	192	162
1999	14	46	48	88	106	150	156	162	168	164	186	200	202	182	170
[truncated: 18,002 more rows]
