# Supplementary material for: Response of spatially defined microglia states with distinct chromatin accessibility in a mouse model of Alzheimer’s disease
Source: Nat Neurosci. 2025 Jul 14;28(8):1688–703. doi: 10.1038/s41593-025-02006-0 (PMC12321583; doi:10.1038/s41593-025-02006-0)
Supplement: Supplementary file 7 — Data tested in MC simulations shown in Figs. 1f, 3c,e and 6b and Extended Data Fig. 5d. [file 41593_2025_2006_MOESM7_ESM.zip › Source Data Folder 1 - MonteCarlo/Fig1F_Measured_nonPAM.xlsx]

## Sheet: wmeasured_confetti_count_ES-N_F
	10	30	50	70	90	110	130	150	170	190	210	230	250	270	290
A092nPAM.h5	2	0	0	2	2	0	0	0	0	0	0	0	0	0	0
A098nPAM.h5	0	0	0	0	0	2	0	0	0	0	0	0	0	0	0
A099nPAM.h5	2	4	2	4	0	0	0	0	0	0	0	0	0	0	0
A169nPAM.h5	0	2	0	0	0	0	0	0	0	0	0	2	2	0	0
A171nPAM.h5	0	0	0	0	0	0	2	0	0	0	0	0	0	0	0
A173nPAM.h5	0	0	0	0	0	2	2	2	4	2	2	0	0	0	2
A174nPAM.h5	0	0	2	0	2	2	0	0	0	0	0	0	0	0	0
A186nPAM.h5	0	0	4	2	0	0	0	0	0	0	0	0	0	0	2
A187nPAM.h5	0	2	0	2	0	0	0	2	0	0	0	0	2	0	0
A218nPAM.h5	6	4	0	2	0	8	0	4	2	6	2	2	0	4	4
A219nPAM.h5	0	2	6	10	4	6	6	0	4	2	4	8	2	2	4
A222nPAM.h5	0	0	0	2	4	2	0	0	0	0	0	0	0	0	2
A223nPAM.h5	0	2	0	0	0	0	0	0	0	0	0	0	0	0	0
A224nPAM.h5	2	2	0	0	0	0	0	0	0	0	0	0	0	0	0
A225nPAM.h5	2	6	2	0	0	0	0	0	0	0	0	0	0	0	0
A228nPAM.h5	2	4	8	6	6	0	6	6	6	14	8	4	10	8	12
A229nPAM.h5	2	2	2	2	0	2	2	2	2	4	0	4	4	0	2
A230nPAM.h5	4	4	0	0	0	0	0	0	6	4	4	10	4	2	2
A231nPAM.h5	0	4	0	0	8	2	2	2	0	2	0	4	2	0	0
A232nPAM.h5	2	0	10	8	6	4	6	8	2	4	6	2	4	12	6
A233nPAM.h5	2	0	0	0	0	6	2	0	2	0	0	6	6	2	4
A234nPAM.h5	0	0	0	0	2	0	2	2	2	2	2	0	2	2	2
A235nPAM.h5	0	0	0	0	0	2	0	0	0	0	2	0	0	0	0
A236nPAM.h5	2	10	14	6	6	6	12	8	4	6	6	12	2	2	2
A237nPAM.h5	0	2	0	0	0	0	0	0	0	0	0	2	2	0	2
	10	30	50	70	90	110	130	150	170	190	210	230	250	270	290
A092nPAM.h5	402141	1.20735e+06	1.95445e+06	2.53672e+06	3.09604e+06	3.47128e+06	3.89257e+06	4.20398e+06	4.42367e+06	4.53732e+06	4.79821e+06	5.05922e+06	5.0391e+06	4.98698e+06	5.05317e+06
A098nPAM.h5	345590	978925	1.53457e+06	2.07837e+06	2.56455e+06	2.96724e+06	3.25197e+06	3.64234e+06	4.04444e+06	4.44904e+06	4.68882e+06	4.80165e+06	5.01949e+06	4.84754e+06	4.73746e+06
A099nPAM.h5	358156	1.0753e+06	1.78995e+06	2.50314e+06	3.15437e+06	3.73984e+06	4.15515e+06	4.4986e+06	4.68179e+06	4.96768e+06	5.29621e+06	5.55911e+06	5.73198e+06	5.50174e+06	5.22018e+06
A169nPAM.h5	211124	633860	1.05513e+06	1.47554e+06	1.89963e+06	2.32502e+06	2.74325e+06	3.07381e+06	3.36768e+06	3.55024e+06	3.61161e+06	3.57773e+06	3.65125e+06	3.7567e+06	3.58428e+06
A171nPAM.h5	295322	866227	1.386e+06	1.86099e+06	2.12233e+06	2.37518e+06	2.67509e+06	2.94607e+06	3.00001e+06	3.06666e+06	3.12087e+06	3.10221e+06	3.1537e+06	3.24346e+06	3.37562e+06
A173nPAM.h5	460052	1.30899e+06	2.10966e+06	2.85909e+06	3.5997e+06	4.22864e+06	4.84625e+06	5.42756e+06	5.89292e+06	6.15726e+06	6.31863e+06	6.30825e+06	6.3645e+06	6.48997e+06	6.54219e+06
A174nPAM.h5	282755	829367	1.29094e+06	1.72214e+06	2.0477e+06	2.33993e+06	2.63393e+06	2.73137e+06	2.8656e+06	3.0954e+06	3.34338e+06	3.50061e+06	3.65018e+06	3.67522e+06	3.65227e+06
A186nPAM.h5	415781	1.21079e+06	1.91756e+06	2.49401e+06	3.03632e+06	3.48746e+06	3.88878e+06	4.34204e+06	4.74877e+06	5.10717e+06	5.39799e+06	5.56706e+06	5.6535e+06	5.70879e+06	5.64811e+06
A187nPAM.h5	402863	1.15873e+06	1.86904e+06	2.53084e+06	3.01991e+06	3.5665e+06	4.11311e+06	4.5816e+06	4.97927e+06	5.18852e+06	5.31791e+06	5.54137e+06	5.58425e+06	5.41934e+06	5.41713e+06
A218nPAM.h5	769094	2.30906e+06	3.79086e+06	5.244e+06	6.72172e+06	8.13731e+06	9.1194e+06	9.80262e+06	1.02019e+07	1.0557e+07	1.10989e+07	1.15453e+07	1.18305e+07	1.17509e+07	1.15352e+07
A219nPAM.h5	996555	2.99197e+06	4.96468e+06	6.83271e+06	8.55211e+06	9.80308e+06	1.09921e+07	1.17753e+07	1.2197e+07	1.2658e+07	1.30843e+07	1.36223e+07	1.38821e+07	1.4002e+07	1.38783e+07
A222nPAM.h5	482405	1.35487e+06	2.12286e+06	2.76028e+06	3.32253e+06	3.85022e+06	4.29563e+06	4.76944e+06	5.13573e+06	5.53075e+06	5.85908e+06	6.08955e+06	6.24107e+06	6.29666e+06	6.26582e+06
A223nPAM.h5	276472	830054	1.34481e+06	1.7946e+06	2.17211e+06	2.48588e+06	2.64534e+06	2.78093e+06	2.86606e+06	2.92584e+06	3.08934e+06	3.27862e+06	3.47085e+06	3.53439e+06	3.53075e+06
A224nPAM.h5	326739	980973	1.63294e+06	2.25686e+06	2.65611e+06	3.05758e+06	3.48976e+06	3.93835e+06	4.38898e+06	4.83588e+06	5.08904e+06	5.35708e+06	5.54774e+06	5.52756e+06	5.31824e+06
A225nPAM.h5	447606	1.20889e+06	1.90608e+06	2.59717e+06	3.30582e+06	3.99925e+06	4.58115e+06	5.08513e+06	5.25439e+06	5.13842e+06	5.21459e+06	5.39703e+06	5.66906e+06	5.90552e+06	5.91996e+06
A228nPAM.h5	1.775e+06	5.20736e+06	8.49886e+06	1.13571e+07	1.40835e+07	1.62213e+07	1.79837e+07	1.93247e+07	2.044e+07	2.14824e+07	2.2187e+07	2.23027e+07	2.2514e+07	2.25001e+07	2.26968e+07
A229nPAM.h5	789442	2.36206e+06	3.84091e+06	5.04965e+06	5.82519e+06	6.60863e+06	7.18235e+06	7.87053e+06	8.31873e+06	8.82251e+06	9.36929e+06	9.55591e+06	9.67732e+06	9.91231e+06	1.00545e+07
A230nPAM.h5	667153	1.84876e+06	2.93487e+06	3.9571e+06	4.99492e+06	5.98282e+06	6.8454e+06	7.45465e+06	8.02303e+06	8.68764e+06	9.23863e+06	9.70322e+06	9.70637e+06	9.19035e+06	9.09403e+06
A231nPAM.h5	1.02877e+06	2.96659e+06	4.75717e+06	6.34972e+06	7.76038e+06	8.98646e+06	1.01643e+07	1.14038e+07	1.23229e+07	1.28784e+07	1.34268e+07	1.37559e+07	1.38664e+07	1.39712e+07	1.3988e+07
A232nPAM.h5	1.38411e+06	4.04239e+06	6.41769e+06	8.65749e+06	1.06316e+07	1.25199e+07	1.41484e+07	1.54778e+07	1.67699e+07	1.793e+07	1.90875e+07	1.95508e+07	1.97656e+07	1.96387e+07	1.95637e+07
A233nPAM.h5	886670	2.61225e+06	4.05297e+06	5.39419e+06	6.63828e+06	7.60952e+06	8.45416e+06	9.07269e+06	9.70555e+06	1.03876e+07	1.09534e+07	1.14119e+07	1.15349e+07	1.1444e+07	1.15253e+07
A234nPAM.h5	764319	2.26158e+06	3.47135e+06	4.57162e+06	5.69827e+06	6.74964e+06	7.65859e+06	8.4549e+06	8.98562e+06	9.4683e+06	9.91169e+06	1.02177e+07	1.04756e+07	1.06262e+07	1.04962e+07
A235nPAM.h5	386581	1.06856e+06	1.74138e+06	2.33644e+06	2.8321e+06	3.10195e+06	3.28381e+06	3.56173e+06	3.68167e+06	3.79832e+06	3.7474e+06	3.78133e+06	3.90615e+06	4.07006e+06	4.25429e+06
A236nPAM.h5	1.12599e+06	3.3614e+06	5.47499e+06	7.35367e+06	8.97988e+06	1.02448e+07	1.11298e+07	1.20438e+07	1.27647e+07	1.34119e+07	1.40224e+07	1.43095e+07	1.43165e+07	1.44588e+07	1.45164e+07
A237nPAM.h5	383921	1.00377e+06	1.55246e+06	2.11248e+06	2.58451e+06	2.95923e+06	3.32539e+06	3.76387e+06	4.21093e+06	4.60485e+06	4.73309e+06	4.81947e+06	4.99268e+06	5.0142e+06	5.11966e+06
A092nPAM.h5	0.402141	1.20735	1.95445	2.53672	3.09604	3.47128	3.89257	4.20398	4.42367	4.53732	4.79821	5.05922	5.0391	4.98698	5.05317
A098nPAM.h5	0.34559	0.978925	1.53457	2.07837	2.56455	2.96724	3.25197	3.64234	4.04444	4.44904	4.68882	4.80165	5.01949	4.84754	4.73746
A099nPAM.h5	0.358156	1.0753	1.78995	2.50314	3.15437	3.73984	4.15515	4.4986	4.68179	4.96768	5.29621	5.55911	5.73198	5.50174	5.22018
A169nPAM.h5	0.211124	0.63386	1.05513	1.47554	1.89963	2.32502	2.74325	3.07381	3.36768	3.55024	3.61161	3.57773	3.65125	3.7567	3.58428
A171nPAM.h5	0.295322	0.866227	1.386	1.86099	2.12233	2.37518	2.67509	2.94607	3.00001	3.06666	3.12087	3.10221	3.1537	3.24346	3.37562
A173nPAM.h5	0.460052	1.30899	2.10966	2.85909	3.5997	4.22864	4.84625	5.42756	5.89292	6.15726	6.31863	6.30825	6.3645	6.48997	6.54219
A174nPAM.h5	0.282755	0.829367	1.29094	1.72214	2.0477	2.33993	2.63393	2.73137	2.8656	3.0954	3.34338	3.50061	3.65018	3.67522	3.65227
A186nPAM.h5	0.415781	1.21079	1.91756	2.49401	3.03632	3.48746	3.88878	4.34204	4.74877	5.10717	5.39799	5.56706	5.6535	5.70879	5.64811
A187nPAM.h5	0.402863	1.15873	1.86904	2.53084	3.01991	3.5665	4.11311	4.5816	4.97927	5.18852	5.31791	5.54137	5.58425	5.41934	5.41713
A218nPAM.h5	0.769094	2.30906	3.79086	5.244	6.72172	8.13731	9.1194	9.80262	10.2019	10.557	11.0989	11.5453	11.8305	11.7509	11.5352
A219nPAM.h5	0.996555	2.99197	4.96468	6.83271	8.55211	9.80308	10.9921	11.7753	12.197	12.658	13.0843	13.6223	13.8821	14.002	13.8783
A222nPAM.h5	0.482405	1.35487	2.12286	2.76028	3.32253	3.85022	4.29563	4.76944	5.13573	5.53075	5.85908	6.08955	6.24107	6.29666	6.26582
A223nPAM.h5	0.276472	0.830054	1.34481	1.7946	2.17211	2.48588	2.64534	2.78093	2.86606	2.92584	3.08934	3.27862	3.47085	3.53439	3.53075
A224nPAM.h5	0.326739	0.980973	1.63294	2.25686	2.65611	3.05758	3.48976	3.93835	4.38898	4.83588	5.08904	5.35708	5.54774	5.52756	5.31824
A225nPAM.h5	0.447606	1.20889	1.90608	2.59717	3.30582	3.99925	4.58115	5.08513	5.25439	5.13842	5.21459	5.39703	5.66906	5.90552	5.91996
A228nPAM.h5	1.775	5.20736	8.49886	11.3571	14.0835	16.2213	17.9837	19.3247	20.44	21.4824	22.187	22.3027	22.514	22.5001	22.6968
A229nPAM.h5	0.789442	2.36206	3.84091	5.04965	5.82519	6.60863	7.18235	7.87053	8.31873	8.82251	9.36929	9.55591	9.67732	9.91231	10.0545
A230nPAM.h5	0.667153	1.84876	2.93487	3.9571	4.99492	5.98282	6.8454	7.45465	8.02303	8.68764	9.23863	9.70322	9.70637	9.19035	9.09403
A231nPAM.h5	1.02877	2.96659	4.75717	6.34972	7.76038	8.98646	10.1643	11.4038	12.3229	12.8784	13.4268	13.7559	13.8664	13.9712	13.988
A232nPAM.h5	1.38411	4.04239	6.41769	8.65749	10.6316	12.5199	14.1484	15.4778	16.7699	17.93	19.0875	19.5508	19.7656	19.6387	19.5637
A233nPAM.h5	0.88667	2.61225	4.05297	5.39419	6.63828	7.60952	8.45416	9.07269	9.70555	10.3876	10.9534	11.4119	11.5349	11.444	11.5253
A234nPAM.h5	0.764319	2.26158	3.47135	4.57162	5.69827	6.74964	7.65859	8.4549	8.98562	9.4683	9.91169	10.2177	10.4756	10.6262	10.4962
A235nPAM.h5	0.386581	1.06856	1.74138	2.33644	2.8321	3.10195	3.28381	3.56173	3.68167	3.79832	3.7474	3.78133	3.90615	4.07006	4.25429
A236nPAM.h5	1.12599	3.3614	5.47499	7.35367	8.97988	10.2448	11.1298	12.0438	12.7647	13.4119	14.0224	14.3095	14.3165	14.4588	14.5164
A237nPAM.h5	0.383921	1.00377	1.55246	2.11248	2.58451	2.95923	3.32539	3.76387	4.21093	4.60485	4.73309	4.81947	4.99268	5.0142	5.11966
A092nPAM.h5	4.97338	0	0	0.78842	0.645987	0	0	0	0	0	0	0	0	0	0
A098nPAM.h5	0	0	0	0	0	0.674027	0	0	0	0	0	0	0	0	0
A099nPAM.h5	5.58415	3.7199	1.11735	1.59799	0	0	0	0	0	0	0	0	0	0	0
A169nPAM.h5	0	3.15527	0	0	0	0	0	0	0	0	0	0.559013	0.547757	0	0
A171nPAM.h5	0	0	0	0	0	0	0.747639	0	0	0	0	0	0	0	0
A173nPAM.h5	0	0	0	0	0	0.472965	0.412691	0.36849	0.678781	0.32482	0.316525	0	0	0	0.305708
A174nPAM.h5	0	0	1.54926	0	0.976703	0.854726	0	0	0	0	0	0	0	0	0
A186nPAM.h5	0	0	2.08598	0.801923	0	0	0	0	0	0	0	0	0	0	0.354101
A187nPAM.h5	0	1.72602	0	0.79025	0	0	0	0.436529	0	0	0	0	0.35815	0	0
A218nPAM.h5	7.80139	1.73231	0	0.381388	0	0.983126	0	0.408054	0.196042	0.568342	0.180198	0.17323	0	0.340399	0.346763
A219nPAM.h5	0	0.668456	1.20854	1.46355	0.467721	0.612053	0.545846	0	0.327948	0.158003	0.305711	0.587272	0.144071	0.142837	0.288219
A222nPAM.h5	0	0	0	0.724565	1.2039	0.519451	0	0	0	0	0	0	0	0	0.319192
A223nPAM.h5	0	2.40948	0	0	0	0	0	0	0	0	0	0	0	0	0
A224nPAM.h5	6.12109	2.03879	0	0	0	0	0	0	0	0	0	0	0	0	0
A225nPAM.h5	4.46822	4.96323	1.04927	0	0	0	0	0	0	0	0	0	0	0	0
A228nPAM.h5	1.12676	0.768143	0.941303	0.528306	0.426031	0	0.333636	0.310484	0.293542	0.651697	0.360571	0.17935	0.444168	0.355554	0.528709
A229nPAM.h5	2.53344	0.846717	0.52071	0.396067	0	0.302635	0.27846	0.254112	0.240421	0.453386	0	0.418589	0.413338	0	0.198916
A230nPAM.h5	5.99562	2.16362	0	0	0	0	0	0	0.747847	0.460424	0.432965	1.03059	0.4121	0.217619	0.219925
A231nPAM.h5	0	1.34835	0	0	1.03088	0.222557	0.196767	0.17538	0	0.155299	0	0.290784	0.144233	0	0
A232nPAM.h5	1.44498	0	1.55819	0.924056	0.564354	0.319492	0.424075	0.516871	0.119261	0.22309	0.314341	0.102298	0.202372	0.611039	0.306691
A233nPAM.h5	2.25563	0	0	0	0	0.788486	0.23657	0	0.206068	0	0	0.525765	0.520161	0.174764	0.347064
A234nPAM.h5	0	0	0	0	0.350984	0	0.261145	0.236549	0.222578	0.211231	0.201782	0	0.190921	0.188213	0.190544
A235nPAM.h5	0	0	0	0	0	0.644756	0	0	0	0	0.533703	0	0	0	0
A236nPAM.h5	1.77621	2.97495	2.55708	0.815919	0.668161	0.585665	1.07819	0.664243	0.313364	0.447363	0.427886	0.838605	0.139699	0.138324	0.137775
A237nPAM.h5	0	1.99249	0	0	0	0	0	0	0	0	0	0.414983	0.400586	0	0.390651

## Sheet: Tabelle1
	10	30	50	70	90	110	130	150	170	190	210	230	250	270	290
A092nPAM.h5	4.97338	0	0	0.78842	0.645987	0	0	0	0	0	0	0	0	0	0
234
A098nPAM.h5	0	0	0	0	0	0.674027	0	0	0	0	0	0	0	0	0
A099nPAM.h5	5.58415	3.7199	1.11735	1.59799	0	0	0	0	0	0	0	0	0	0	0
246	2.79208	1.85995	0.558673	0.798997	0	0.337013	0	0	0	0	0	0	0	0	0
A169nPAM.h5	0	3.15527	0	0	0	0	0	0	0	0	0	0.559013	0.547757	0	0
A171nPAM.h5	0	0	0	0	0	0	0.747639	0	0	0	0	0	0	0	0
585	0	1.57764	0	0	0	0	0.373819	0	0	0	0	0.279506	0.273878	0	0
A173nPAM.h5	0	0	0	0	0	0.472965	0.412691	0.36849	0.678781	0.32482	0.316525	0	0	0	0.305708
A174nPAM.h5	0	0	1.54926	0	0.976703	0.854726	0	0	0	0	0	0	0	0	0
593	0	0	0.774629	0	0.488352	0.663845	0.206345	0.184245	0.33939	0.16241	0.158262	0	0	0	0.152854
A186nPAM.h5	0	0	2.08598	0.801923	0	0	0	0	0	0	0	0	0	0	0.354101
A187nPAM.h5	0	1.72602	0	0.79025	0	0	0	0.436529	0	0	0	0	0.35815	0	0
583	0	0.863011	1.04299	0.796087	0	0	0	0.218265	0	0	0	0	0.179075	0	0.177051
A218nPAM.h5	7.80139	1.73231	0	0.381388	0	0.983126	0	0.408054	0.196042	0.568342	0.180198	0.17323	0	0.340399	0.346763
A219nPAM.h5	0	0.668456	1.20854	1.46355	0.467721	0.612053	0.545846	0	0.327948	0.158003	0.305711	0.587272	0.144071	0.142837	0.288219
A222nPAM.h5	0	0	0	0.724565	1.2039	0.519451	0	0	0	0	0	0	0	0	0.319192
222	2.60046	0.800254	0.402846	0.8565	0.557208	0.704877	0.181949	0.136018	0.174663	0.242115	0.161969	0.253501	0.0480235	0.161078	0.318058
A223nPAM.h5	0	2.40948	0	0	0	0	0	0	0	0	0	0	0	0	0
A224nPAM.h5	6.12109	2.03879	0	0	0	0	0	0	0	0	0	0	0	0	0
A225nPAM.h5	4.46822	4.96323	1.04927	0	0	0	0	0	0	0	0	0	0	0	0
248	3.52977	3.13717	0.349758	0	0	0	0	0	0	0	0	0	0	0	0
A228nPAM.h5	1.12676	0.768143	0.941303	0.528306	0.426031	0	0.333636	0.310484	0.293542	0.651697	0.360571	0.17935	0.444168	0.355554	0.528709
A229nPAM.h5	2.53344	0.846717	0.52071	0.396067	0	0.302635	0.27846	0.254112	0.240421	0.453386	0	0.418589	0.413338	0	0.198916
A230nPAM.h5	5.99562	2.16362	0	0	0	0	0	0	0.747847	0.460424	0.432965	1.03059	0.4121	0.217619	0.219925
A231nPAM.h5	0	1.34835	0	0	1.03088	0.222557	0.196767	0.17538	0	0.155299	0	0.290784	0.144233	0	0
A232nPAM.h5	1.44498	0	1.55819	0.924056	0.564354	0.319492	0.424075	0.516871	0.119261	0.22309	0.314341	0.102298	0.202372	0.611039	0.306691
250	2.22016	1.02537	0.604041	0.369686	0.404252	0.168937	0.246588	0.251369	0.280214	0.388779	0.221576	0.404321	0.323242	0.236842	0.250848
A233nPAM.h5	2.25563	0	0	0	0	0.788486	0.23657	0	0.206068	0	0	0.525765	0.520161	0.174764	0.347064
A234nPAM.h5	0	0	0	0	0.350984	0	0.261145	0.236549	0.222578	0.211231	0.201782	0	0.190921	0.188213	0.190544
A235nPAM.h5	0	0	0	0	0	0.644756	0	0	0	0	0.533703	0	0	0	0
A236nPAM.h5	1.77621	2.97495	2.55708	0.815919	0.668161	0.585665	1.07819	0.664243	0.313364	0.447363	0.427886	0.838605	0.139699	0.138324	0.137775
A237nPAM.h5	0	1.99249	0	0	0	0	0	0	0	0	0	0.414983	0.400586	0	0.390651
251	0.806368	0.993487	0.511416	0.163184	0.203829	0.403782	0.31518	0.180158	0.148402	0.131719	0.232674	0.355871	0.250273	0.10026	0.213207
		A092	ES-N	234
		A095	ES-N	234
		A097	ES-N	234
		A098	ES-N	246
		A099	ES-N	246
		A100	ES-N	246
		A169	ES-N	585
		A170	ES-N	585
		A171	ES-N	585
		A172	ES-N	593
		A173	ES-N	593
		A174	ES-N	593
		A175	ES-N	594
		A176	ES-N	594
		A177	ES-N	594
		A178	ES-N	581
		A186	ES-N	583
		A187	ES-N	583
		A213	ES-N	220
		A214	ES-N	220
		A215	ES-N	220
		A216	ES-N	220
		A217	ES-N	220
		A218	ES-N	222
		A219	ES-N	222
		A220	ES-N	222
		A221	ES-N	222
		A222	ES-N	222
		A223	ES-N	248
		A224	ES-N	248
		A225	ES-N	248
		A226	ES-N	248
		A227	ES-N	248
		A228	ES-N	250
		A229	ES-N	250
		A230	ES-N	250
		A231	ES-N	250
		A232	ES-N	250
		A233	ES-N	251
		A234	ES-N	251
		A235	ES-N	251
		A236	ES-N	251
		A237	ES-N	251

## Sheet: Tabelle2
Count/(Volume/1x10^6)
	10	30	50	70	90	110	130	150	170	190	210	230	250	270	290
246	2.79208	1.85995	0.558673	0.798997	0	0.337013	0	0	0	0	0	0	0	0	0
585	0	1.57764	0	0	0	0	0.373819	0	0	0	0	0.279506	0.273878	0	0
593	0	0	0.774629	0	0.488352	0.663845	0.206345	0.184245	0.33939	0.16241	0.158262	0	0	0	0.152854
583	0	0.863011	1.04299	0.796087	0	0	0	0.218265	0	0	0	0	0.179075	0	0.177051
222	2.60046	0.800254	0.402846	0.8565	0.557208	0.704877	0.181949	0.136018	0.174663	0.242115	0.161969	0.253501	0.0480235	0.161078	0.318058
248	3.52977	3.13717	0.349758	0	0	0	0	0	0	0	0	0	0	0	0
250	2.22016	1.02537	0.604041	0.369686	0.404252	0.168937	0.246588	0.251369	0.280214	0.388779	0.221576	0.404321	0.323242	0.236842	0.250848
251	0.806368	0.993487	0.511416	0.163184	0.203829	0.403782	0.31518	0.180158	0.148402	0.131719	0.232674	0.355871	0.250273	0.10026	0.213207
mean	1.4936	1.28211	0.530544	0.373057	0.206705	0.284807	0.165485	0.121257	0.117834	0.115628	0.0968102	0.16165	0.134312	0.0622726	0.139002
median	1.51326	1.00943	0.535045	0.266435	0.101914	0.252975	0.194147	0.158088	0.0742009	0.0658594	0.0791311	0.12675	0.113549	0	0.164952
Average	1.4936	1.28211	0.530544	0.373057	0.206705	0.284807	0.165485	0.121257	0.117834	0.115628	0.0968102	0.16165	0.134312	0.0622726	0.139002
Standard Dev.	1.45159	0.930694	0.306875	0.388342	0.24264	0.291249	0.149516	0.10563	0.138954	0.144686	0.106594	0.17867	0.13742	0.0934036	0.125175
Sample Size	8	8	8	8	8	8	8	8	8	8	8	8	8	8	8
98% Confid. Coeff.	2.3263	3.3263	4.3263	5.3263	6.3263	7.3263	8.3263	9.3263	10.3263	11.3263	12.3263	13.3263	14.3263	15.3263	16.3263
Margin of Error	1.19389	1.09452	0.469389	0.7313	0.542709	0.754403	0.440145	0.348299	0.507308	0.579386	0.464538	0.841814	0.696046	0.506123	0.722537
Upper Bound	2.6875	2.37663	0.999933	1.10436	0.749414	1.03921	0.60563	0.469556	0.625142	0.695014	0.561348	1.00346	0.830357	0.568396	0.861539
Lower Bound	0.29971	0.187591	0.0611553	-0.358243	-0.336004	-0.469596	-0.27466	-0.227042	-0.389474	-0.463758	-0.367728	-0.680164	-0.561734	-0.44385	-0.583535
