# Supplementary material for: Response of spatially defined microglia states with distinct chromatin accessibility in a mouse model of Alzheimer’s disease
Source: Nat Neurosci. 2025 Jul 14;28(8):1688–703. doi: 10.1038/s41593-025-02006-0 (PMC12321583; doi:10.1038/s41593-025-02006-0)
Supplement: Supplementary file 7 — Data tested in MC simulations shown in Figs. 1f, 3c,e and 6b and Extended Data Fig. 5d. [file 41593_2025_2006_MOESM7_ESM.zip › Source Data Folder 1 - MonteCarlo/Fig1F_Measured_PAM.xlsx]

## Sheet: measured_confetti_count_ES-N_FA
	10	30	50	70	90	110	130	150	170	190	210	230	250	270	290
A092annt.h5	0	4	0	0	0	0	0	0	0	0	0	2	2	0	0
A095annt.h5	20	8	2	2	0	0	4	4	0	0	0	0	0	2	4
A097annt.h5	2	8	6	10	8	0	0	4	2	0	0	0	0	0	0
A098annt.h5	26	52	38	16	6	12	14	0	4	4	10	4	0	2	0
A099annt.h5	20	20	0	0	0	0	0	0	0	0	0	0	0	0	0
A100annt.h5	0	2	0	0	0	0	0	0	0	0	0	0	0	0	0
A169annt.h5	4	8	4	4	0	0	0	0	0	0	0	0	0	0	0
A170annt.h5	18	12	0	0	0	0	0	0	0	0	0	0	0	0	0
A171annt.h5	0	2	0	0	0	0	0	0	0	0	0	0	0	0	0
A172annt.h5	10	14	2	0	0	0	0	0	0	0	0	0	4	16	4
A173annt.h5	20	10	0	0	0	0	0	0	0	0	0	0	0	0	0
A174annt.h5	0	2	0	0	0	2	2	0	0	0	0	0	0	0	0
A175annt.h5	14	22	6	0	0	0	0	0	0	0	0	0	0	0	0
A176annt.h5	6	6	0	6	2	0	0	0	0	0	0	0	0	0	0
A177annt.h5	2	16	0	0	0	0	0	4	2	0	0	0	0	0	0
A178annt.h5	18	38	10	4	10	6	0	0	0	0	2	14	2	6	16
A186annt.h5	32	76	32	18	6	2	4	0	0	0	20	18	14	16	10
A187annt.h5	14	18	6	0	0	0	0	0	0	0	0	0	0	0	0
A213annt.h5	4	8	0	0	0	0	0	0	0	0	0	0	0	0	0
A214annt.h5	6	4	2	0	0	0	0	0	0	0	0	0	0	0	0
A215annt.h5	0	2	0	0	0	0	0	0	0	0	0	0	0	0	0
A216annt.h5	6	22	2	0	0	0	0	0	0	0	0	0	0	0	0
A217annt.h5	2	2	0	0	0	0	0	0	0	0	0	0	0	0	0
A218annt.h5	24	26	18	30	12	0	0	0	0	0	0	0	4	10	10
A219annt.h5	2	2	4	4	0	4	0	4	0	0	0	0	0	0	0
A220annt.h5	16	4	0	0	0	0	0	0	0	0	0	0	6	0	0
A221annt.h5	16	4	0	0	0	0	0	0	0	0	0	0	0	0	0
A222annt.h5	14	22	12	26	18	16	20	0	4	8	0	0	0	0	8
A223annt.h5	22	20	6	0	0	0	0	0	0	0	0	0	10	6	0
A224annt.h5	36	66	28	0	0	0	0	0	0	0	0	0	0	0	0
A225annt.h5	6	0	0	0	0	0	0	0	0	0	0	2	4	0	0
A226annt.h5	6	2	0	0	0	8	0	0	0	0	6	0	0	0	0
A227annt.h5	16	2	0	0	0	0	0	0	0	0	0	0	0	0	0
A228annt.h5	26	40	26	6	2	14	6	2	0	0	8	4	14	42	50
A229annt.h5	34	26	8	24	2	8	8	2	6	8	16	34	30	10	4
A230annt.h5	12	16	10	6	0	0	0	0	2	6	0	6	2	0	0
A231annt.h5	26	40	12	6	24	16	8	14	4	2	4	2	0	0	0
A232annt.h5	34	68	68	14	6	0	0	0	0	0	0	0	0	0	0
A233annt.h5	18	82	12	2	0	0	0	0	0	0	0	0	0	0	0
A234annt.h5	0	0	0	2	0	0	0	0	0	0	0	0	0	0	0
A235annt.h5	10	26	4	8	8	0	0	2	2	0	0	0	0	2	6
A236annt.h5	0	2	4	0	2	0	0	0	0	0	0	0	0	0	2
A237annt.h5	12	14	20	8	2	0	0	0	0	0	0	0	0	0	0
	10	30	50	70	90	110	130	150	170	190	210	230	250	270	290
A092annt.h5	482569	1.44882e+06	2.3575e+06	3.13385e+06	3.74952e+06	4.15156e+06	4.57099e+06	4.94936e+06	5.38674e+06	5.8415e+06	6.20235e+06	6.49871e+06	6.86556e+06	7.09307e+06	6.87013e+06
A095annt.h5	967651	2.90519e+06	4.82062e+06	6.56615e+06	8.22953e+06	9.4769e+06	1.02559e+07	1.04319e+07	1.08174e+07	1.12232e+07	1.16329e+07	1.20964e+07	1.24558e+07	1.25891e+07	1.25572e+07
A097annt.h5	804281	2.40882e+06	3.92284e+06	5.24163e+06	6.28604e+06	7.18835e+06	7.29968e+06	7.37546e+06	7.599e+06	7.67732e+06	7.67418e+06	7.83971e+06	8.17753e+06	8.53693e+06	8.91936e+06
A098annt.h5	1.52059e+06	4.5653e+06	7.55333e+06	1.02809e+07	1.28471e+07	1.47892e+07	1.57965e+07	1.70856e+07	1.84393e+07	1.95586e+07	2.07564e+07	2.19715e+07	2.26666e+07	2.24202e+07	2.16739e+07
A099annt.h5	716313	2.14982e+06	3.48951e+06	4.63346e+06	5.3393e+06	5.81676e+06	6.44858e+06	7.12972e+06	7.82321e+06	8.49553e+06	8.94543e+06	9.46008e+06	9.63142e+06	9.21212e+06	9.30237e+06
A100annt.h5	128182	384843	640615	895860	1.15334e+06	1.41162e+06	1.66555e+06	1.92264e+06	2.17867e+06	2.43365e+06	2.69417e+06	2.94678e+06	3.15005e+06	3.17619e+06	2.82943e+06
A169annt.h5	422248	1.26772e+06	2.11026e+06	2.95107e+06	3.79925e+06	4.65004e+06	5.48651e+06	6.33339e+06	7.1768e+06	8.01674e+06	8.8749e+06	9.70703e+06	1.03657e+07	1.05859e+07	9.78202e+06
A170annt.h5	422248	1.26772e+06	2.11026e+06	2.95107e+06	3.79925e+06	4.65004e+06	5.48651e+06	6.33339e+06	7.1768e+06	8.01674e+06	8.85462e+06	9.12077e+06	9.06602e+06	8.72229e+06	8.10763e+06
A171annt.h5	236258	709319	1.18074e+06	1.65119e+06	2.05437e+06	2.34578e+06	2.53218e+06	2.57608e+06	2.50522e+06	2.48652e+06	2.43786e+06	2.47306e+06	2.57203e+06	2.67274e+06	2.78226e+06
A172annt.h5	751500	2.22699e+06	3.64971e+06	4.96815e+06	6.17438e+06	7.1338e+06	7.87968e+06	8.58797e+06	9.18457e+06	9.56813e+06	1.0186e+07	1.08193e+07	1.14564e+07	1.16801e+07	1.12229e+07
A173annt.h5	412194	1.23734e+06	2.00749e+06	2.76962e+06	3.52968e+06	3.87262e+06	4.18514e+06	4.48662e+06	4.74157e+06	4.6035e+06	4.37064e+06	4.39674e+06	4.55775e+06	4.72725e+06	4.9138e+06
A174annt.h5	282755	848919	1.41312e+06	1.91344e+06	2.40948e+06	2.91801e+06	3.40069e+06	3.64461e+06	3.70639e+06	3.78203e+06	3.87263e+06	4.01296e+06	4.08653e+06	4.03251e+06	3.94599e+06
A175annt.h5	395857	1.18849e+06	1.97837e+06	2.76663e+06	3.5618e+06	4.35941e+06	5.1436e+06	5.93755e+06	6.68088e+06	7.32785e+06	7.62843e+06	7.50191e+06	7.15814e+06	6.67062e+06	6.40877e+06
A176annt.h5	301606	905514	1.45527e+06	1.9831e+06	2.52583e+06	3.01912e+06	3.19589e+06	3.38407e+06	3.47723e+06	3.29408e+06	3.16652e+06	3.20833e+06	3.3248e+06	3.45167e+06	3.58961e+06
A177annt.h5	502676	1.50919e+06	2.51222e+06	3.51318e+06	4.41378e+06	5.08932e+06	5.74891e+06	6.40113e+06	6.91312e+06	7.18411e+06	7.43004e+06	7.77074e+06	8.16797e+06	8.27893e+06	7.82369e+06
A178annt.h5	848265	2.54676e+06	4.23937e+06	5.87083e+06	7.41779e+06	8.87231e+06	1.01353e+07	1.09608e+07	1.15385e+07	1.19636e+07	1.23729e+07	1.28916e+07	1.32466e+07	1.34773e+07	1.31123e+07
A186annt.h5	1.53065e+06	4.56754e+06	7.48676e+06	1.02514e+07	1.27743e+07	1.5101e+07	1.71599e+07	1.84042e+07	1.93085e+07	2.02201e+07	2.12149e+07	2.22981e+07	2.28259e+07	2.29009e+07	2.23386e+07
A187annt.h5	664204	1.94254e+06	3.11789e+06	4.2245e+06	5.22503e+06	5.83982e+06	6.37366e+06	6.93338e+06	7.29172e+06	7.57587e+06	7.92181e+06	8.20819e+06	8.18115e+06	7.97313e+06	8.18034e+06
A213annt.h5	261391	784779	1.30635e+06	1.82685e+06	2.35192e+06	2.8786e+06	3.39641e+06	3.92067e+06	4.44278e+06	4.96274e+06	5.49399e+06	6.00912e+06	6.53042e+06	6.63963e+06	6.05007e+06
A214annt.h5	256365	769687	1.28123e+06	1.79172e+06	2.30669e+06	2.82324e+06	3.33109e+06	3.84527e+06	4.27962e+06	4.5715e+06	4.57024e+06	4.6788e+06	4.70022e+06	4.37468e+06	4.16049e+06
A215annt.h5	150803	452757	753665	1.05395e+06	1.35688e+06	1.66073e+06	1.95947e+06	2.26192e+06	2.56314e+06	2.86312e+06	3.16961e+06	3.46608e+06	3.59261e+06	3.32394e+06	3.04166e+06
A216annt.h5	429788	1.29036e+06	2.14795e+06	3.00377e+06	3.77879e+06	4.16376e+06	4.38807e+06	4.73937e+06	5.12893e+06	5.53101e+06	5.95454e+06	6.36394e+06	6.74653e+06	6.77217e+06	6.43438e+06
A217annt.h5	277217	832292	1.38545e+06	1.93746e+06	2.49431e+06	3.05288e+06	3.60204e+06	3.99181e+06	3.73549e+06	3.68226e+06	3.74145e+06	3.88214e+06	4.0677e+06	4.20716e+06	4.04115e+06
A218annt.h5	1.23752e+06	3.51876e+06	5.49951e+06	7.35911e+06	9.29231e+06	1.11581e+07	1.28033e+07	1.44284e+07	1.61483e+07	1.78504e+07	1.93684e+07	2.02818e+07	2.08262e+07	2.06712e+07	1.98781e+07
A219annt.h5	459948	1.38091e+06	2.29868e+06	3.21456e+06	4.13847e+06	5.06522e+06	5.97638e+06	6.85525e+06	7.61754e+06	8.30091e+06	9.00178e+06	9.57674e+06	9.58371e+06	9.02368e+06	8.45379e+06
A220annt.h5	760297	2.26995e+06	3.66172e+06	4.87426e+06	5.88758e+06	6.93844e+06	7.86787e+06	8.82915e+06	9.84152e+06	1.0859e+07	1.18616e+07	1.26874e+07	1.32905e+07	1.31099e+07	1.25293e+07
A221annt.h5	263905	792325	1.31891e+06	1.81641e+06	2.02548e+06	2.19954e+06	2.42967e+06	2.67936e+06	2.93384e+06	3.18996e+06	3.38339e+06	3.21019e+06	3.11912e+06	3.19266e+06	3.29463e+06
A222annt.h5	1.31182e+06	3.84504e+06	6.31212e+06	8.69975e+06	1.09659e+07	1.29616e+07	1.44573e+07	1.54181e+07	1.63452e+07	1.69213e+07	1.75084e+07	1.79979e+07	1.87601e+07	1.89287e+07	1.84757e+07
A223annt.h5	1.24412e+06	3.73524e+06	6.21774e+06	8.63408e+06	1.05254e+07	1.22231e+07	1.35728e+07	1.44152e+07	1.49086e+07	1.51665e+07	1.54279e+07	1.5586e+07	1.57292e+07	1.58971e+07	1.61297e+07
A224annt.h5	1.11091e+06	3.3251e+06	5.24347e+06	6.34364e+06	7.21336e+06	8.15018e+06	9.16517e+06	1.01812e+07	1.09021e+07	1.10379e+07	1.10743e+07	1.11606e+07	1.15651e+07	1.20181e+07	1.25196e+07
A225annt.h5	246311	739503	1.23099e+06	1.72146e+06	2.21623e+06	2.68328e+06	3.05667e+06	3.2725e+06	3.00792e+06	2.89031e+06	2.74607e+06	2.74052e+06	2.83701e+06	2.93833e+06	3.04996e+06
A226annt.h5	506834	1.48868e+06	2.46651e+06	3.44234e+06	4.42681e+06	5.36183e+06	6.20089e+06	7.0537e+06	7.6522e+06	8.19309e+06	8.32499e+06	7.98546e+06	7.87571e+06	7.5639e+06	7.42983e+06
A227annt.h5	466232	1.39977e+06	2.33008e+06	3.25847e+06	4.19501e+06	5.13442e+06	6.05802e+06	6.99312e+06	7.92438e+06	8.85182e+06	9.79937e+06	1.03467e+07	9.63268e+06	8.84273e+06	8.39334e+06
A228annt.h5	2.0727e+06	6.07273e+06	9.86809e+06	1.35883e+07	1.73596e+07	2.10443e+07	2.42166e+07	2.72325e+07	2.86723e+07	2.93344e+07	3.06063e+07	3.08151e+07	3.05689e+07	2.97165e+07	2.91877e+07
A229annt.h5	1.6337e+06	4.90487e+06	8.13733e+06	1.12022e+07	1.39037e+07	1.628e+07	1.84594e+07	2.06163e+07	2.19064e+07	2.26623e+07	2.32778e+07	2.39859e+07	2.39399e+07	2.37771e+07	2.33566e+07
A230annt.h5	985245	2.93882e+06	4.69111e+06	6.36051e+06	7.9985e+06	9.65031e+06	1.12501e+07	1.27889e+07	1.41054e+07	1.53226e+07	1.62497e+07	1.65956e+07	1.65489e+07	1.59859e+07	1.53801e+07
A231annt.h5	1.60507e+06	4.68961e+06	7.64834e+06	1.06195e+07	1.35726e+07	1.64461e+07	1.89247e+07	2.11642e+07	2.3178e+07	2.48873e+07	2.66193e+07	2.85137e+07	3.01753e+07	2.99334e+07	2.8202e+07
A232annt.h5	1.50426e+06	4.50455e+06	7.42229e+06	1.03418e+07	1.32885e+07	1.59755e+07	1.83107e+07	2.061e+07	2.20666e+07	2.3103e+07	2.32824e+07	2.40302e+07	2.42613e+07	2.40905e+07	2.31475e+07
A233annt.h5	1.26674e+06	3.80316e+06	6.26956e+06	8.60534e+06	1.08586e+07	1.25607e+07	1.40512e+07	1.53524e+07	1.62846e+07	1.71568e+07	1.77864e+07	1.72769e+07	1.63326e+07	1.62721e+07	1.66736e+07
A234annt.h5	214894	645178	1.07397e+06	1.50188e+06	1.93355e+06	2.36654e+06	2.68703e+06	3.00666e+06	3.35007e+06	3.69815e+06	4.03365e+06	4.1131e+06	3.99236e+06	3.80455e+06	3.61167e+06
A235annt.h5	1.30444e+06	3.82153e+06	6.06214e+06	8.12437e+06	1.0044e+07	1.14818e+07	1.22665e+07	1.32301e+07	1.38883e+07	1.46241e+07	1.47192e+07	1.44854e+07	1.45542e+07	1.4833e+07	1.52908e+07
A236annt.h5	422248	1.24339e+06	1.98493e+06	2.60742e+06	3.12212e+06	3.70231e+06	4.16602e+06	4.47728e+06	4.55611e+06	4.45262e+06	4.34712e+06	4.37006e+06	4.46534e+06	4.63697e+06	4.83242e+06
A237annt.h5	603211	1.81103e+06	3.01466e+06	4.21581e+06	5.4275e+06	6.64291e+06	7.83101e+06	8.44805e+06	8.20874e+06	7.69946e+06	7.504e+06	7.32962e+06	7.33841e+06	7.48436e+06	7.74182e+06
A092annt.h5	0.482569	1.44882	2.3575	3.13385	3.74952	4.15156	4.57099	4.94936	5.38674	5.8415	6.20235	6.49871	6.86556	7.09307	6.87013
A095annt.h5	0.967651	2.90519	4.82062	6.56615	8.22953	9.4769	10.2559	10.4319	10.8174	11.2232	11.6329	12.0964	12.4558	12.5891	12.5572
A097annt.h5	0.804281	2.40882	3.92284	5.24163	6.28604	7.18835	7.29968	7.37546	7.599	7.67732	7.67418	7.83971	8.17753	8.53693	8.91936
A098annt.h5	1.52059	4.5653	7.55333	10.2809	12.8471	14.7892	15.7965	17.0856	18.4393	19.5586	20.7564	21.9715	22.6666	22.4202	21.6739
A099annt.h5	0.716313	2.14982	3.48951	4.63346	5.3393	5.81676	6.44858	7.12972	7.82321	8.49553	8.94543	9.46008	9.63142	9.21212	9.30237
A100annt.h5	0.128182	0.384843	0.640615	0.89586	1.15334	1.41162	1.66555	1.92264	2.17867	2.43365	2.69417	2.94678	3.15005	3.17619	2.82943
A169annt.h5	0.422248	1.26772	2.11026	2.95107	3.79925	4.65004	5.48651	6.33339	7.1768	8.01674	8.8749	9.70703	10.3657	10.5859	9.78202
A170annt.h5	0.422248	1.26772	2.11026	2.95107	3.79925	4.65004	5.48651	6.33339	7.1768	8.01674	8.85462	9.12077	9.06602	8.72229	8.10763
A171annt.h5	0.236258	0.709319	1.18074	1.65119	2.05437	2.34578	2.53218	2.57608	2.50522	2.48652	2.43786	2.47306	2.57203	2.67274	2.78226
A172annt.h5	0.7515	2.22699	3.64971	4.96815	6.17438	7.1338	7.87968	8.58797	9.18457	9.56813	10.186	10.8193	11.4564	11.6801	11.2229
A173annt.h5	0.412194	1.23734	2.00749	2.76962	3.52968	3.87262	4.18514	4.48662	4.74157	4.6035	4.37064	4.39674	4.55775	4.72725	4.9138
A174annt.h5	0.282755	0.848919	1.41312	1.91344	2.40948	2.91801	3.40069	3.64461	3.70639	3.78203	3.87263	4.01296	4.08653	4.03251	3.94599
A175annt.h5	0.395857	1.18849	1.97837	2.76663	3.5618	4.35941	5.1436	5.93755	6.68088	7.32785	7.62843	7.50191	7.15814	6.67062	6.40877
A176annt.h5	0.301606	0.905514	1.45527	1.9831	2.52583	3.01912	3.19589	3.38407	3.47723	3.29408	3.16652	3.20833	3.3248	3.45167	3.58961
A177annt.h5	0.502676	1.50919	2.51222	3.51318	4.41378	5.08932	5.74891	6.40113	6.91312	7.18411	7.43004	7.77074	8.16797	8.27893	7.82369
A178annt.h5	0.848265	2.54676	4.23937	5.87083	7.41779	8.87231	10.1353	10.9608	11.5385	11.9636	12.3729	12.8916	13.2466	13.4773	13.1123
A186annt.h5	1.53065	4.56754	7.48676	10.2514	12.7743	15.101	17.1599	18.4042	19.3085	20.2201	21.2149	22.2981	22.8259	22.9009	22.3386
A187annt.h5	0.664204	1.94254	3.11789	4.2245	5.22503	5.83982	6.37366	6.93338	7.29172	7.57587	7.92181	8.20819	8.18115	7.97313	8.18034
A213annt.h5	0.261391	0.784779	1.30635	1.82685	2.35192	2.8786	3.39641	3.92067	4.44278	4.96274	5.49399	6.00912	6.53042	6.63963	6.05007
A214annt.h5	0.256365	0.769687	1.28123	1.79172	2.30669	2.82324	3.33109	3.84527	4.27962	4.5715	4.57024	4.6788	4.70022	4.37468	4.16049
A215annt.h5	0.150803	0.452757	0.753665	1.05395	1.35688	1.66073	1.95947	2.26192	2.56314	2.86312	3.16961	3.46608	3.59261	3.32394	3.04166
A216annt.h5	0.429788	1.29036	2.14795	3.00377	3.77879	4.16376	4.38807	4.73937	5.12893	5.53101	5.95454	6.36394	6.74653	6.77217	6.43438
A217annt.h5	0.277217	0.832292	1.38545	1.93746	2.49431	3.05288	3.60204	3.99181	3.73549	3.68226	3.74145	3.88214	4.0677	4.20716	4.04115
A218annt.h5	1.23752	3.51876	5.49951	7.35911	9.29231	11.1581	12.8033	14.4284	16.1483	17.8504	19.3684	20.2818	20.8262	20.6712	19.8781
A219annt.h5	0.459948	1.38091	2.29868	3.21456	4.13847	5.06522	5.97638	6.85525	7.61754	8.30091	9.00178	9.57674	9.58371	9.02368	8.45379
A220annt.h5	0.760297	2.26995	3.66172	4.87426	5.88758	6.93844	7.86787	8.82915	9.84152	10.859	11.8616	12.6874	13.2905	13.1099	12.5293
A221annt.h5	0.263905	0.792325	1.31891	1.81641	2.02548	2.19954	2.42967	2.67936	2.93384	3.18996	3.38339	3.21019	3.11912	3.19266	3.29463
A222annt.h5	1.31182	3.84504	6.31212	8.69975	10.9659	12.9616	14.4573	15.4181	16.3452	16.9213	17.5084	17.9979	18.7601	18.9287	18.4757
A223annt.h5	1.24412	3.73524	6.21774	8.63408	10.5254	12.2231	13.5728	14.4152	14.9086	15.1665	15.4279	15.586	15.7292	15.8971	16.1297
A224annt.h5	1.11091	3.3251	5.24347	6.34364	7.21336	8.15018	9.16517	10.1812	10.9021	11.0379	11.0743	11.1606	11.5651	12.0181	12.5196
A225annt.h5	0.246311	0.739503	1.23099	1.72146	2.21623	2.68328	3.05667	3.2725	3.00792	2.89031	2.74607	2.74052	2.83701	2.93833	3.04996
A226annt.h5	0.506834	1.48868	2.46651	3.44234	4.42681	5.36183	6.20089	7.0537	7.6522	8.19309	8.32499	7.98546	7.87571	7.5639	7.42983
A227annt.h5	0.466232	1.39977	2.33008	3.25847	4.19501	5.13442	6.05802	6.99312	7.92438	8.85182	9.79937	10.3467	9.63268	8.84273	8.39334
A228annt.h5	2.0727	6.07273	9.86809	13.5883	17.3596	21.0443	24.2166	27.2325	28.6723	29.3344	30.6063	30.8151	30.5689	29.7165	29.1877
A229annt.h5	1.6337	4.90487	8.13733	11.2022	13.9037	16.28	18.4594	20.6163	21.9064	22.6623	23.2778	23.9859	23.9399	23.7771	23.3566
A230annt.h5	0.985245	2.93882	4.69111	6.36051	7.9985	9.65031	11.2501	12.7889	14.1054	15.3226	16.2497	16.5956	16.5489	15.9859	15.3801
A231annt.h5	1.60507	4.68961	7.64834	10.6195	13.5726	16.4461	18.9247	21.1642	23.178	24.8873	26.6193	28.5137	30.1753	29.9334	28.202
A232annt.h5	1.50426	4.50455	7.42229	10.3418	13.2885	15.9755	18.3107	20.61	22.0666	23.103	23.2824	24.0302	24.2613	24.0905	23.1475
A233annt.h5	1.26674	3.80316	6.26956	8.60534	10.8586	12.5607	14.0512	15.3524	16.2846	17.1568	17.7864	17.2769	16.3326	16.2721	16.6736
A234annt.h5	0.214894	0.645178	1.07397	1.50188	1.93355	2.36654	2.68703	3.00666	3.35007	3.69815	4.03365	4.1131	3.99236	3.80455	3.61167
A235annt.h5	1.30444	3.82153	6.06214	8.12437	10.044	11.4818	12.2665	13.2301	13.8883	14.6241	14.7192	14.4854	14.5542	14.833	15.2908
A236annt.h5	0.422248	1.24339	1.98493	2.60742	3.12212	3.70231	4.16602	4.47728	4.55611	4.45262	4.34712	4.37006	4.46534	4.63697	4.83242
A237annt.h5	0.603211	1.81103	3.01466	4.21581	5.4275	6.64291	7.83101	8.44805	8.20874	7.69946	7.504	7.32962	7.33841	7.48436	7.74182
A092annt.h5	0	2.76086	0	0	0	0	0	0	0	0	0	0.307753	0.291309	0	0
A095annt.h5	20.6686	2.75369	0.414884	0.304592	0	0	0.39002	0.38344	0	0	0	0	0	0.158867	0.318542
A097annt.h5	2.48669	3.32113	1.5295	1.9078	1.27266	0	0	0.542339	0.263192	0	0	0	0	0	0
A098annt.h5	17.0986	11.3903	5.03089	1.55629	0.46703	0.811401	0.886273	0	0.216928	0.204514	0.481778	0.182054	0	0.0892054	0
A099annt.h5	27.9208	9.3031	0	0	0	0	0	0	0	0	0	0	0	0	0
A100annt.h5	0	5.19692	0	0	0	0	0	0	0	0	0	0	0	0	0
A169annt.h5	9.47311	6.31055	1.8955	1.35544	0	0	0	0	0	0	0	0	0	0	0
A170annt.h5	42.629	9.46582	0	0	0	0	0	0	0	0	0	0	0	0	0
A171annt.h5	0	2.81961	0	0	0	0	0	0	0	0	0	0	0	0	0
A172annt.h5	13.3067	6.28653	0.547989	0	0	0	0	0	0	0	0	0	0.349151	1.36985	0.356414
A173annt.h5	48.5208	8.08187	0	0	0	0	0	0	0	0	0	0	0	0	0
A174annt.h5	0	2.35594	0	0	0	0.685399	0.588116	0	0	0	0	0	0	0	0
A175annt.h5	35.3663	18.5109	3.0328	0	0	0	0	0	0	0	0	0	0	0	0
A176annt.h5	19.8935	6.62607	0	3.02557	0.791818	0	0	0	0	0	0	0	0	0	0
A177annt.h5	3.97871	10.6017	0	0	0	0	0	0.62489	0.289305	0	0	0	0	0	0
A178annt.h5	21.2198	14.9209	2.35884	0.681334	1.34811	0.676261	0	0	0	0	0.161643	1.08598	0.150983	0.445194	1.22023
A186annt.h5	20.9062	16.6392	4.27421	1.75586	0.469691	0.132442	0.233102	0	0	0	0.942735	0.807242	0.613338	0.698662	0.447655
A187annt.h5	21.0779	9.2662	1.92438	0	0	0	0	0	0	0	0	0	0	0	0
A213annt.h5	15.3027	10.194	0	0	0	0	0	0	0	0	0	0	0	0	0
A214annt.h5	23.4042	5.19692	1.561	0	0	0	0	0	0	0	0	0	0	0	0
A215annt.h5	0	4.41738	0	0	0	0	0	0	0	0	0	0	0	0	0
A216annt.h5	13.9604	17.0495	0.931122	0	0	0	0	0	0	0	0	0	0	0	0
A217annt.h5	7.21456	2.403	0	0	0	0	0	0	0	0	0	0	0	0	0
A218annt.h5	19.3936	7.38897	3.27302	4.07658	1.29139	0	0	0	0	0	0	0	0.192066	0.483766	0.503065
A219annt.h5	4.34831	1.44832	1.74013	1.24434	0	0.789699	0	0.583494	0	0	0	0	0	0	0
A220annt.h5	21.0444	1.76215	0	0	0	0	0	0	0	0	0	0	0.451451	0	0
A221annt.h5	60.6279	5.04844	0	0	0	0	0	0	0	0	0	0	0	0	0
A222annt.h5	10.6722	5.72166	1.9011	2.98859	1.64145	1.23442	1.38338	0	0.244719	0.472778	0	0	0	0	0.433001
A223annt.h5	17.6831	5.3544	0.964981	0	0	0	0	0	0	0	0	0	0.635762	0.377428	0
A224annt.h5	32.4058	19.849	5.33997	0	0	0	0	0	0	0	0	0	0	0	0
A225annt.h5	24.3594	0	0	0	0	0	0	0	0	0	0	0.729788	1.40994	0	0
A226annt.h5	11.8382	1.34347	0	0	0	1.49203	0	0	0	0	0.720722	0	0	0	0
A227annt.h5	34.3177	1.4288	0	0	0	0	0	0	0	0	0	0	0	0	0
A228annt.h5	12.5441	6.58683	2.63476	0.441556	0.11521	0.665264	0.247764	0.0734416	0	0	0.261384	0.129806	0.457982	1.41336	1.71305
A229annt.h5	20.8117	5.30086	0.983123	2.14244	0.143847	0.491402	0.433384	0.0970108	0.273892	0.353008	0.687351	1.4175	1.25314	0.420573	0.171258
A230annt.h5	12.1797	5.44435	2.13169	0.94332	0	0	0	0	0.14179	0.391579	0	0.361541	0.120854	0	0
A231annt.h5	16.1986	8.52949	1.56897	0.565	1.76827	0.972876	0.422728	0.661496	0.172578	0.0803622	0.150267	0.0701417	0	0	0
A232annt.h5	22.6025	15.0959	9.16159	1.35373	0.451518	0	0	0	0	0	0	0	0	0	0
A233annt.h5	14.2097	21.561	1.91401	0.232414	0	0	0	0	0	0	0	0	0	0	0
A234annt.h5	0	0	0	1.33166	0	0	0	0	0	0	0	0	0	0	0
A235annt.h5	7.66613	6.80355	0.659833	0.984692	0.796496	0	0	0.15117	0.144007	0	0	0	0	0.134834	0.392392
A236annt.h5	0	1.60851	2.01518	0	0.640591	0	0	0	0	0	0	0	0	0	0.413871
A237annt.h5	19.8935	7.73042	6.63425	1.89762	0.368493	0	0	0	0	0	0	0	0	0	0

## Sheet: Average per mouse
		10	30	50	70	90	110	130	150	170	190	210	230	250	270	290
A092	A092annt.h5	0	2.76086	0	0	0	0	0	0	0	0	0	0.307753	0.291309	0	0
A095	A095annt.h5	20.6686	2.75369	0.414884	0.304592	0	0	0.39002	0.38344	0	0	0	0	0	0.158867	0.318542
A097	A097annt.h5	2.48669	3.32113	1.5295	1.9078	1.27266	0	0	0.542339	0.263192	0	0	0	0	0	0
		7.71843	2.94523	0.64813	0.737465	0.424221	0	0.130007	0.308593	0.0877308	0	0	0.102584	0.097103	0.0529557	0.106181
A098	A098annt.h5	17.0986	11.3903	5.03089	1.55629	0.46703	0.811401	0.886273	0	0.216928	0.204514	0.481778	0.182054	0	0.0892054	0
A099	A099annt.h5	27.9208	9.3031	0	0	0	0	0	0	0	0	0	0	0	0	0
A100	A100annt.h5	0	5.19692	0	0	0	0	0	0	0	0	0	0	0	0	0
		15.0064	8.6301	1.67696	0.518763	0.155677	0.270467	0.295424	0	0.0723094	0.0681712	0.160593	0.0606847	0	0.0297351	0
A169	A169annt.h5	9.47311	6.31055	1.8955	1.35544	0	0	0	0	0	0	0	0	0	0	0
A170	A170annt.h5	42.629	9.46582	0	0	0	0	0	0	0	0	0	0	0	0	0
A171	A171annt.h5	0	2.81961	0	0	0	0	0	0	0	0	0	0	0	0	0
		17.3674	6.19866	0.631833	0.451814	0	0	0	0	0	0	0	0	0	0	0
A172	A172annt.h5	13.3067	6.28653	0.547989	0	0	0	0	0	0	0	0	0	0.349151	1.36985	0.356414
A173	A173annt.h5	48.5208	8.08187	0	0	0	0	0	0	0	0	0	0	0	0	0
A174	A174annt.h5	0	2.35594	0	0	0	0.685399	0.588116	0	0	0	0	0	0	0	0
		20.6092	5.57478	0.182663	0	0	0.228466	0.196039	0	0	0	0	0	0.116384	0.456618	0.118805
A175	A175annt.h5	35.3663	18.5109	3.0328	0	0	0	0	0	0	0	0	0	0	0	0
A176	A176annt.h5	19.8935	6.62607	0	3.02557	0.791818	0	0	0	0	0	0	0	0	0	0
A177	A177annt.h5	3.97871	10.6017	0	0	0	0	0	0.62489	0.289305	0	0	0	0	0	0
		19.7462	11.9129	1.01093	1.00852	0.263939	0	0	0.208297	0.096435	0	0	0	0	0	0
A178	A178annt.h5	21.2198	14.9209	2.35884	0.681334	1.34811	0.676261	0	0	0	0	0.161643	1.08598	0.150983	0.445194	1.22023
A186	A186annt.h5	20.9062	16.6392	4.27421	1.75586	0.469691	0.132442	0.233102	0	0	0	0.942735	0.807242	0.613338	0.698662	0.447655
A187	A187annt.h5	21.0779	9.2662	1.92438	0	0	0	0	0	0	0	0	0	0	0	0
		21.0679	13.6088	2.85248	0.812398	0.605934	0.269568	0.0777006	0	0	0	0.368126	0.631075	0.254774	0.381286	0.555961
A213	A213annt.h5	15.3027	10.194	0	0	0	0	0	0	0	0	0	0	0	0	0
A214	A214annt.h5	23.4042	5.19692	1.561	0	0	0	0	0	0	0	0	0	0	0	0
A215	A215annt.h5	0	4.41738	0	0	0	0	0	0	0	0	0	0	0	0	0
A216	A216annt.h5	13.9604	17.0495	0.931122	0	0	0	0	0	0	0	0	0	0	0	0
A217	A217annt.h5	7.21456	2.403	0	0	0	0	0	0	0	0	0	0	0	0	0
		11.9764	7.85216	0.498424	0	0	0	0	0	0	0	0	0	0	0	0
A218	A218annt.h5	19.3936	7.38897	3.27302	4.07658	1.29139	0	0	0	0	0	0	0	0.192066	0.483766	0.503065
A219	A219annt.h5	4.34831	1.44832	1.74013	1.24434	0	0.789699	0	0.583494	0	0	0	0	0	0	0
A220	A220annt.h5	21.0444	1.76215	0	0	0	0	0	0	0	0	0	0	0.451451	0	0
A221	A221annt.h5	60.6279	5.04844	0	0	0	0	0	0	0	0	0	0	0	0	0
A222	A222annt.h5	10.6722	5.72166	1.9011	2.98859	1.64145	1.23442	1.38338	0	0.244719	0.472778	0	0	0	0	0.433001
		23.2173	4.27391	1.38285	1.6619	0.586569	0.404824	0.276677	0.116699	0.0489439	0.0945557	0	0	0.128703	0.0967531	0.187213
A223	A223annt.h5	17.6831	5.3544	0.964981	0	0	0	0	0	0	0	0	0	0.635762	0.377428	0
A224	A224annt.h5	32.4058	19.849	5.33997	0	0	0	0	0	0	0	0	0	0	0	0
A225	A225annt.h5	24.3594	0	0	0	0	0	0	0	0	0	0	0.729788	1.40994	0	0
A226	A226annt.h5	11.8382	1.34347	0	0	0	1.49203	0	0	0	0	0.720722	0	0	0	0
A227	A227annt.h5	34.3177	1.4288	0	0	0	0	0	0	0	0	0	0	0	0	0
		24.1208	5.59514	1.26099	0	0	0.298406	0	0	0	0	0.144144	0.145958	0.40914	0.0754855	0
A228	A228annt.h5	12.5441	6.58683	2.63476	0.441556	0.11521	0.665264	0.247764	0.0734416	0	0	0.261384	0.129806	0.457982	1.41336	1.71305
A229	A229annt.h5	20.8117	5.30086	0.983123	2.14244	0.143847	0.491402	0.433384	0.0970108	0.273892	0.353008	0.687351	1.4175	1.25314	0.420573	0.171258
A230	A230annt.h5	12.1797	5.44435	2.13169	0.94332	0	0	0	0	0.14179	0.391579	0	0.361541	0.120854	0	0
A231	A231annt.h5	16.1986	8.52949	1.56897	0.565	1.76827	0.972876	0.422728	0.661496	0.172578	0.0803622	0.150267	0.0701417	0	0	0
A232	A232annt.h5	22.6025	15.0959	9.16159	1.35373	0.451518	0	0	0	0	0	0	0	0	0	0
		16.8673	8.19148	3.29603	1.08921	0.495769	0.425908	0.220775	0.16639	0.117652	0.16499	0.2198	0.395798	0.366395	0.366786	0.376862
A233	A233annt.h5	14.2097	21.561	1.91401	0.232414	0	0	0	0	0	0	0	0	0	0	0
A234	A234annt.h5	0	0	0	1.33166	0	0	0	0	0	0	0	0	0	0	0
A235	A235annt.h5	7.66613	6.80355	0.659833	0.984692	0.796496	0	0	0.15117	0.144007	0	0	0	0	0.134834	0.392392
A236	A236annt.h5	0	1.60851	2.01518	0	0.640591	0	0	0	0	0	0	0	0	0	0.413871
A237	A237annt.h5	19.8935	7.73042	6.63425	1.89762	0.368493	0	0	0	0	0	0	0	0	0	0
		8.35387	7.5407	2.24465	0.889277	0.361116	0	0	0.030234	0.0288013	0	0	0	0	0.0269668	0.161253

## Sheet: Results
	10	30	50	70	90	110	130	150	170	190	210	230	250	270	290
234	7.71843	2.94523	0.64813	0.737465	0.424221	0	0.130007	0.308593	0.0877308	0	0	0.102584	0.097103	0.0529557	0.106181
246	15.0064	8.6301	1.67696	0.518763	0.155677	0.270467	0.295424	0	0.0723094	0.0681712	0.160593	0.0606847	0	0.0297351	0
585	17.3674	6.19866	0.631833	0.451814	0	0	0	0	0	0	0	0	0	0	0
593	20.6092	5.57478	0.182663	0	0	0.228466	0.196039	0	0	0	0	0	0.116384	0.456618	0.118805
594	19.7462	11.9129	1.01093	1.00852	0.263939	0	0	0.208297	0.096435	0	0	0	0	0	0
583	21.0679	13.6088	2.85248	0.812398	0.605934	0.269568	0.0777006	0	0	0	0.368126	0.631075	0.254774	0.381286	0.555961
220	11.9764	7.85216	0.498424	0	0	0	0	0	0	0	0	0	0	0	0
222	23.2173	4.27391	1.38285	1.6619	0.586569	0.404824	0.276677	0.116699	0.0489439	0.0945557	0	0	0.128703	0.0967531	0.187213
248	24.1208	5.59514	1.26099	0	0	0.298406	0	0	0	0	0.144144	0.145958	0.40914	0.0754855	0
250	16.8673	8.19148	3.29603	1.08921	0.495769	0.425908	0.220775	0.16639	0.117652	0.16499	0.2198	0.395798	0.366395	0.366786	0.376862
251	8.35387	7.5407	2.24465	0.889277	0.361116	0	0	0.030234	0.0288013	0	0	0	0	0.0269668	0.161253
mean	16.9137	7.48398	1.426	0.651759	0.26302	0.172513	0.108784	0.0754738	0.0410793	0.0297924	0.0811512	0.121464	0.124773	0.135144	0.136934
median	17.3674	7.5407	1.26099	0.737465	0.263939	0.228466	0.0777006	0	0.0288013	0	0	0	0.097103	0.0529557	0.106181
Average	16.9137	7.48398	1.426	0.651759	0.26302	0.172513	0.108784	0.0754738	0.0410793	0.0297924	0.0811512	0.121464	0.124773	0.135144	0.136934
Standard Dev.	5.62727	3.14406	1.00541	0.525417	0.245009	0.174636	0.119902	0.108709	0.0455296	0.0557192	0.12568	0.206914	0.153244	0.175209	0.182016
Sample Size	11	11	11	11	11	11	11	11	11	11	11	11	11	11	11
98% Confid. Coeff. =Distr. T. Inv (error alfa;n-1)	2.76377	2.76377	2.76377	2.76377	2.76377	2.76377	2.76377	2.76377	2.76377	2.76377	2.76377	2.76377	2.76377	2.76377	2.76377
SEM	1.69669	0.947969	0.303142	0.158419	0.0738731	0.0526546	0.0361518	0.0327769	0.0137277	0.0168	0.0378941	0.0623869	0.0462049	0.0528275	0.0548798
Upper Bound	21.603	10.104	2.26381	1.08959	0.467189	0.318038	0.208699	0.166062	0.0790195	0.0762237	0.185882	0.293887	0.252472	0.281147	0.288609
Lower Bound	12.2245	4.86402	0.588181	0.213925	0.0588522	0.0269875	0.00886876	-0.0151141	0.00313913	-0.0166388	-0.0235793	-0.0509594	-0.00292724	-0.0108589	-0.0147411
Average	16.9137	7.48398	1.426	0.651759	0.26302	0.172513	0.108784	0.0754738	0.0410793	0.0297924	0.0811512	0.121464	0.124773	0.135144	0.136934
Standard Dev.	5.62727	3.14406	1.00541	0.525417	0.245009	0.174636	0.119902	0.108709	0.0455296	0.0557192	0.12568	0.206914	0.153244	0.175209	0.182016
Sample Size	11	11	11	11	11	11	11	11	11	11	11	11	11	11	11
95% Confid. Coeff. =Distr. T. Inv (error alfa;n-1)	2.22814	2.22814	2.22814	2.22814	2.22814	2.22814	2.22814	2.22814	2.22814	2.22814	2.22814	2.22814	2.22814	2.22814	2.22814
SEM	1.69669	0.947969	0.303142	0.158419	0.0738731	0.0526546	0.0361518	0.0327769	0.0137277	0.0168	0.0378941	0.0623869	0.0462049	0.0528275	0.0548798
Upper Bound	20.6942	9.59619	2.10144	1.00474	0.42762	0.289834	0.189335	0.148505	0.0716665	0.0672251	0.165585	0.26047	0.227724	0.252851	0.259214
Lower Bound	13.1333	5.37178	0.750553	0.298779	0.0984209	0.0551909	0.0282327	0.00244225	0.0104921	-0.00764022	-0.00328207	-0.0175431	0.0218215	0.0174371	0.0146542
