# Supplementary material for: Response of spatially defined microglia states with distinct chromatin accessibility in a mouse model of Alzheimer’s disease
Source: Nat Neurosci. 2025 Jul 14;28(8):1688–703. doi: 10.1038/s41593-025-02006-0 (PMC12321583; doi:10.1038/s41593-025-02006-0)
Supplement: Supplementary file 7 — Data tested in MC simulations shown in Figs. 1f, 3c,e and 6b and Extended Data Fig. 5d. [file 41593_2025_2006_MOESM7_ESM.zip › Source Data Folder 1 - MonteCarlo/Fig3C_MC_EarlystageABX.xlsx]

## Sheet: MCsim_1000_confetti_count_ES-At
	10	30	50	70	90	110	130	150	170	190	210	230	250	270	290
1	14	46	40	116	78	124	136	172	168	162	186	196	172	192	202
2	10	38	66	118	130	120	168	164	168	154	190	204	196	206	170
3	16	52	72	92	126	122	156	166	170	168	210	176	214	182	186
4	16	56	70	142	122	124	190	206	168	208	222	220	216	200	204
5	8	32	48	96	98	72	102	164	118	172	156	166	126	166	144
6	16	26	50	96	104	118	134	126	110	136	172	178	194	154	166
7	6	48	70	86	102	98	132	102	168	174	166	164	200	186	156
8	22	40	74	100	132	114	170	178	180	208	234	220	212	190	234
9	22	44	68	102	96	166	164	146	178	182	174	192	202	180	230
10	18	44	78	96	98	104	162	156	186	132	162	150	224	162	188
11	22	42	72	78	128	140	154	206	166	210	206	184	208	186	188
12	18	46	56	80	130	132	116	156	170	156	188	182	190	156	214
13	6	60	70	88	82	106	120	142	128	178	158	168	170	210	192
14	16	28	60	62	110	98	108	166	156	124	172	172	164	152	174
15	12	32	56	72	90	112	110	108	138	128	164	156	198	132	164
16	8	30	78	92	134	138	168	144	196	196	232	202	196	214	220
17	12	42	64	90	78	100	118	126	148	160	216	170	186	178	212
18	24	54	80	74	126	150	138	186	148	182	146	184	180	162	170
19	2	34	72	82	118	122	118	142	170	142	148	184	148	140	176
20	18	38	54	60	84	98	142	120	158	170	194	184	160	182	180
21	16	62	78	86	118	128	146	180	190	168	172	200	226	216	190
22	10	56	48	72	116	114	134	112	182	166	186	190	196	200	160
23	10	30	50	76	80	130	116	148	142	180	178	134	144	170	168
24	18	32	48	72	86	138	148	144	160	154	170	172	180	184	168
25	24	30	50	68	78	126	132	136	182	162	156	164	154	172	178
26	20	42	90	88	120	164	156	136	190	196	202	192	186	176	182
27	14	46	54	84	78	156	154	118	198	144	174	180	192	174	180
28	10	54	66	84	124	160	172	174	174	162	160	202	212	236	192
29	16	48	66	104	120	140	164	176	180	174	218	168	206	196	186
30	14	54	54	86	82	84	124	142	164	146	204	180	174	184	194
31	18	56	62	98	102	132	162	152	182	168	160	178	174	174	162
32	18	20	62	74	100	100	114	142	134	164	164	126	152	146	160
33	4	58	72	94	112	138	140	172	162	174	186	198	192	178	224
34	14	40	48	74	82	108	128	138	180	172	176	150	160	150	170
35	4	26	56	100	78	126	150	178	112	164	172	160	152	142	184
36	10	36	70	94	100	102	132	128	132	108	152	144	160	158	142
37	14	54	68	94	98	112	148	128	178	188	172	208	188	196	190
38	8	36	62	104	106	130	144	98	160	188	168	180	160	182	156
39	12	40	76	102	104	120	134	160	160	168	170	152	232	180	204
40	10	40	70	80	112	128	112	148	176	212	152	182	182	160	142
41	12	44	70	110	84	126	140	152	150	178	140	154	166	196	182
42	20	48	68	72	86	164	158	154	204	184	198	174	168	196	206
43	20	32	52	62	104	92	106	120	124	132	150	170	184	178	134
44	10	46	64	62	70	102	132	130	172	166	154	138	198	148	188
45	20	52	56	104	82	140	128	198	192	210	186	216	172	212	212
46	8	38	80	90	92	110	142	140	140	146	154	150	190	140	126
47	16	48	50	78	106	136	134	168	126	132	166	198	188	162	186
48	6	28	64	54	80	108	140	150	150	132	170	162	148	164	170
49	18	48	70	76	88	106	90	120	136	182	158	156	142	162	154
50	14	70	66	76	100	142	142	158	150	194	166	162	186	222	188
51	14	32	62	66	128	124	144	170	162	210	138	138	210	190	168
52	14	42	58	100	88	118	134	142	190	148	186	170	208	172	190
53	14	62	58	108	128	144	174	162	180	166	178	196	170	236	204
54	14	58	70	76	102	128	134	126	170	172	132	154	220	196	174
55	22	44	62	66	114	90	122	164	156	176	132	188	168	192	200
56	12	48	52	70	80	102	116	156	118	132	114	148	148	158	144
57	16	52	40	106	130	132	130	146	154	166	148	180	174	176	142
58	10	26	68	86	98	112	148	152	182	130	150	160	182	170	150
59	16	46	54	64	96	134	150	114	146	152	196	154	164	178	206
60	6	36	64	92	138	130	124	160	180	176	176	180	182	190	178
61	8	30	72	68	100	90	108	146	142	164	158	138	204	136	140
62	12	34	40	74	106	132	156	140	198	168	188	154	200	164	170
63	16	46	76	102	94	116	94	146	152	144	188	194	184	172	168
64	18	44	66	88	132	116	176	132	186	216	208	184	188	192	184
65	6	34	50	66	104	116	112	142	152	168	148	86	138	122	174
66	16	42	50	72	96	148	170	172	192	190	186	242	182	194	186
67	16	44	64	78	106	120	144	170	214	178	154	172	190	172	198
68	20	44	44	92	120	98	130	142	148	192	214	190	158	166	180
69	18	42	78	88	102	172	174	158	208	176	222	204	220	238	224
70	16	38	56	60	102	104	142	130	124	158	166	146	180	182	154
71	16	52	82	108	94	106	134	156	172	190	164	166	178	178	202
72	8	38	54	94	118	118	132	138	150	152	172	160	176	178	154
73	16	38	60	78	148	124	178	178	194	208	200	198	194	196	220
74	12	38	52	104	140	130	166	154	192	176	222	194	190	210	182
75	8	38	92	88	130	96	158	146	152	172	186	186	184	206	186
76	6	36	50	86	106	86	152	156	164	132	148	168	122	156	140
77	10	28	58	92	132	114	148	104	180	168	180	176	188	210	164
78	12	24	44	90	116	118	154	124	128	122	144	160	166	170	150
79	14	50	70	80	110	132	136	174	172	200	184	160	172	162	190
80	10	22	72	72	98	134	120	158	156	158	184	184	162	164	150
81	24	58	60	114	88	140	120	162	150	154	186	144	176	160	170
82	24	52	56	94	100	126	134	156	204	220	214	218	170	208	168
83	6	30	64	110	118	128	148	162	152	152	178	204	188	184	204
84	10	42	56	88	102	108	144	144	168	184	192	170	170	180	166
85	4	34	74	88	118	92	118	164	148	190	208	152	170	198	176
86	22	38	78	74	96	136	134	162	138	192	212	170	178	194	202
87	12	50	56	82	94	100	120	122	144	180	134	160	172	176	184
88	4	42	82	106	120	108	134	128	132	186	168	186	168	190	198
89	20	58	84	84	100	124	170	164	142	160	164	172	186	172	200
90	12	42	68	70	82	104	140	120	158	172	178	176	188	168	136
91	8	40	52	82	98	146	116	168	200	160	216	166	208	210	194
92	14	44	88	104	164	148	164	158	198	176	214	148	220	204	202
93	14	32	60	68	70	114	116	130	104	146	116	194	162	164	162
94	24	36	66	92	94	98	162	172	158	164	164	156	200	186	170
95	14	26	46	54	86	106	106	104	108	146	132	152	142	154	134
96	12	40	52	76	92	120	104	134	168	166	180	154	166	184	132
97	12	30	50	110	90	118	134	124	138	158	162	156	164	210	178
98	24	48	102	90	154	186	180	204	198	196	228	214	208	220	242
99	12	46	70	44	64	96	100	130	126	122	156	126	142	142	140
100	22	50	62	46	84	100	140	164	182	192	184	154	166	166	164
101	18	46	68	100	118	128	144	162	200	186	186	182	218	202	200
102	18	48	82	68	110	134	166	194	176	154	178	184	198	192	176
103	14	48	68	98	128	128	172	164	192	188	228	202	170	188	192
104	12	30	66	68	96	116	140	154	152	152	134	178	170	202	160
105	8	34	50	70	104	114	132	134	130	136	154	162	140	152	166
106	28	50	60	92	106	120	152	202	202	152	184	192	170	200	180
107	18	60	86	94	118	126	162	170	176	194	186	170	202	178	212
108	16	62	90	74	148	120	174	144	172	202	200	210	180	198	192
109	12	42	58	76	118	130	142	154	174	190	158	168	160	194	160
110	20	36	66	88	92	128	130	130	126	160	164	188	160	192	200
111	22	48	74	108	124	112	136	154	146	186	168	170	194	200	174
112	8	26	78	80	112	110	126	150	192	162	172	164	162	168	158
113	22	46	74	104	134	114	164	154	174	156	200	164	202	198	192
114	8	44	64	92	104	86	116	132	118	194	132	178	190	198	144
115	14	26	66	78	88	116	140	134	134	154	154	194	160	144	166
116	20	72	82	90	126	104	146	168	150	180	164	210	210	240	206
117	16	48	66	94	110	138	132	136	162	132	176	180	164	204	144
118	10	30	60	98	104	96	126	160	180	170	178	166	192	208	178
119	18	36	70	84	110	160	132	186	214	202	180	178	184	182	222
120	14	44	58	72	96	122	122	156	142	152	188	130	182	206	188
121	18	46	72	80	96	110	144	120	168	176	172	210	238	186	188
122	10	30	84	78	104	102	154	154	162	176	164	190	146	168	180
123	14	24	60	80	122	118	146	142	144	184	182	164	184	222	188
124	8	48	94	78	118	118	134	132	186	182	200	180	186	184	178
125	10	36	56	84	120	126	120	162	180	148	134	146	160	162	190
126	16	42	38	60	70	74	102	128	128	150	136	138	146	160	156
127	12	36	42	88	98	114	102	144	122	148	130	116	174	148	132
128	8	40	66	90	102	146	152	172	174	168	208	190	162	204	146
129	14	40	76	90	116	132	140	140	160	168	202	180	184	208	220
130	20	28	82	110	106	146	136	166	180	188	174	194	194	218	194
131	8	36	50	94	106	130	168	134	194	178	192	164	216	196	178
132	12	32	74	60	80	138	138	158	158	138	212	178	152	186	158
133	24	28	82	82	132	134	98	144	142	174	170	174	170	202	146
134	8	48	62	92	108	128	140	170	158	202	192	188	184	190	168
135	20	56	72	72	94	98	120	108	144	156	140	154	136	192	152
136	16	32	32	108	110	134	164	138	174	198	180	210	182	192	172
137	12	34	80	96	106	118	138	164	166	198	176	166	164	162	154
138	10	58	68	114	122	106	140	162	174	180	198	164	206	216	196
139	22	38	62	82	84	80	128	142	136	162	132	192	156	160	182
140	22	38	64	68	90	118	116	128	150	174	194	138	136	154	140
141	10	22	56	68	108	128	140	150	196	176	204	144	152	252	176
142	28	42	72	84	112	134	156	150	166	184	166	154	186	188	218
143	14	32	60	84	128	158	176	160	184	172	202	208	192	178	198
144	16	42	60	80	110	112	112	164	164	210	182	190	184	194	202
145	14	38	60	76	150	142	142	182	190	194	172	182	218	208	204
146	18	46	60	68	90	108	124	122	148	154	176	176	114	136	176
147	14	56	70	92	78	114	138	162	168	162	166	146	160	178	194
148	20	46	60	78	126	94	136	142	124	142	140	156	154	140	184
149	12	34	58	54	82	98	124	112	154	136	120	148	134	152	138
150	14	60	56	122	140	160	156	180	184	214	208	222	228	216	192
151	16	38	80	84	110	120	110	144	138	148	158	190	154	162	202
152	22	50	74	88	86	100	148	146	186	178	200	176	152	174	178
153	14	40	76	118	108	146	148	174	112	192	166	194	212	208	198
154	12	52	78	88	124	118	152	208	214	204	250	256	206	226	222
155	22	32	60	72	114	98	124	128	132	132	142	174	154	174	168
156	8	64	96	82	122	140	146	188	170	192	192	186	200	216	200
157	10	46	60	90	50	114	96	164	144	124	136	154	156	174	150
158	14	26	64	64	98	132	114	142	138	140	182	184	178	208	166
159	18	54	86	84	96	110	186	174	164	170	204	202	166	190	210
160	18	34	84	116	124	92	132	148	156	196	178	220	158	202	176
161	28	32	76	78	106	136	184	192	200	246	226	150	196	214	204
162	18	24	46	88	118	122	110	118	170	138	174	164	158	162	146
163	18	26	74	68	94	140	120	144	160	136	174	150	158	200	130
164	14	58	72	78	102	108	154	168	178	150	170	160	218	194	202
165	12	18	64	72	86	106	144	120	156	162	134	150	146	168	154
166	16	26	48	76	100	78	142	172	132	180	164	148	172	164	172
167	12	52	72	92	152	136	150	152	200	204	214	214	202	214	220
168	6	42	62	86	96	110	138	130	134	146	162	132	144	156	174
169	12	36	56	84	108	138	124	156	156	162	188	216	168	216	190
170	6	42	50	100	88	138	152	158	204	178	158	200	188	170	182
171	22	32	56	72	120	132	140	178	154	194	180	206	224	176	186
172	10	50	66	70	98	122	122	146	172	172	154	188	168	172	176
173	14	26	70	64	100	136	148	142	124	172	160	166	168	212	172
174	12	46	82	98	104	138	94	140	158	158	188	206	218	186	176
175	10	48	82	100	138	148	126	178	198	192	204	156	180	196	194
176	20	34	78	62	74	112	116	122	174	154	166	142	120	144	152
177	14	68	82	94	124	138	140	138	148	162	146	212	182	172	178
178	16	34	66	78	96	108	82	152	152	134	176	188	226	188	170
179	8	42	52	74	84	92	104	108	156	158	136	182	144	156	152
180	24	56	90	92	108	158	170	186	188	188	174	194	236	214	180
181	26	34	64	90	102	108	126	140	150	132	144	150	144	122	156
182	6	44	82	104	120	132	130	180	192	196	204	184	198	198	192
183	24	50	70	90	104	152	182	190	176	158	178	194	192	220	176
184	26	36	86	84	114	124	142	160	172	154	192	170	198	164	196
185	10	38	108	74	120	134	146	172	200	176	198	174	190	216	186
186	6	28	50	88	110	110	124	148	158	134	138	160	162	156	152
187	14	34	68	80	106	98	142	150	154	184	164	150	166	172	190
188	4	42	54	60	80	96	138	126	142	158	132	166	144	136	168
189	24	24	70	82	122	96	166	150	192	194	174	190	148	184	178
190	6	24	62	76	128	136	134	148	112	140	142	154	166	186	180
191	22	48	74	104	114	120	126	142	168	152	162	172	208	186	210
192	12	54	58	106	74	136	142	118	130	148	172	192	196	164	172
193	8	20	36	56	74	104	102	90	130	128	142	132	136	142	120
194	12	30	44	66	74	104	124	110	178	170	140	154	148	202	144
195	12	62	118	104	132	172	200	256	184	190	250	218	222	206	176
196	20	38	70	104	106	110	152	152	168	212	214	204	216	164	196
197	16	34	58	70	92	106	158	142	182	164	196	158	170	184	162
198	16	46	84	90	90	114	164	188	180	186	192	208	198	226	224
199	12	46	72	114	110	172	144	180	152	206	196	206	214	210	222
200	20	34	64	92	78	100	148	148	140	150	140	140	148	156	162
201	14	28	62	66	114	138	126	156	172	206	170	146	180	166	196
202	10	40	64	64	98	104	110	128	108	156	148	158	166	202	194
203	14	34	80	86	110	118	120	138	156	134	136	166	154	168	180
204	16	46	60	86	102	116	154	184	150	172	176	206	188	174	202
205	16	40	46	114	126	152	122	162	150	172	228	234	212	150	210
206	24	38	58	82	92	150	112	178	188	172	158	170	166	168	218
207	20	18	64	90	78	118	126	128	114	138	130	146	162	162	168
208	10	44	62	92	92	116	132	154	134	142	144	162	184	210	190
209	18	42	62	80	114	120	140	132	138	152	190	156	146	194	174
210	16	50	64	74	108	128	158	160	148	170	178	190	182	180	176
211	18	42	72	98	92	110	172	140	214	156	176	190	200	242	206
212	14	32	72	98	126	132	124	178	152	142	166	196	172	208	218
213	12	46	50	68	116	144	136	128	178	168	154	150	152	154	174
214	12	52	88	92	90	156	142	154	162	166	176	222	204	192	204
215	20	30	58	86	106	128	130	164	168	198	196	196	196	206	180
216	10	36	72	96	120	114	136	116	130	150	164	178	188	144	174
217	12	44	64	56	112	88	92	180	152	132	130	182	160	186	122
218	18	46	60	68	74	100	150	120	134	152	168	140	148	140	162
219	30	56	68	96	124	102	140	166	168	202	198	214	168	264	206
220	22	62	92	104	122	144	118	134	192	166	236	188	256	182	212
221	18	42	102	88	160	148	160	174	184	164	174	174	228	202	164
222	2	32	68	86	100	112	130	156	152	170	188	172	168	170	142
223	24	36	72	96	124	142	164	174	154	182	192	196	186	176	202
224	24	44	58	90	110	120	118	152	128	152	190	144	184	184	162
225	10	38	62	82	98	108	142	156	186	186	144	160	138	174	156
226	12	32	64	78	98	102	134	148	146	184	168	148	202	204	162
227	16	52	84	108	110	142	148	168	170	198	176	210	142	188	170
228	14	62	52	66	110	92	90	124	172	174	144	138	160	180	154
229	4	36	56	74	98	122	130	144	154	158	118	174	136	178	138
230	16	40	60	82	92	120	112	146	170	168	158	188	170	180	184
231	18	28	50	72	72	82	122	140	112	136	140	180	136	132	132
232	18	28	64	90	104	120	146	152	144	176	214	164	208	188	196
233	6	42	76	88	88	124	140	158	144	116	136	150	204	172	186
234	16	24	56	100	106	150	138	166	144	162	206	176	180	228	226
235	10	74	74	130	120	146	194	172	230	188	230	220	234	236	248
236	16	28	52	98	118	136	112	162	148	168	148	162	186	146	164
237	22	36	54	74	122	140	138	152	184	156	212	186	170	178	170
238	14	48	56	96	114	122	158	168	140	140	172	152	164	172	186
239	12	50	66	98	122	108	148	158	172	180	140	132	158	154	194
240	18	42	102	116	124	146	166	176	184	224	202	228	160	170	178
241	26	60	68	100	114	134	158	204	204	202	204	234	238	216	210
242	18	44	82	112	120	138	174	170	208	160	212	184	170	180	216
243	10	38	86	90	106	132	134	168	166	204	188	192	188	176	198
244	18	42	66	106	90	114	160	160	168	178	166	188	186	198	194
245	18	42	54	76	98	106	164	152	180	170	186	168	226	188	172
246	14	46	66	100	136	144	180	166	198	186	180	202	194	188	162
247	30	46	56	68	96	110	130	152	156	136	144	190	194	210	204
248	14	38	70	78	110	114	162	140	126	192	164	174	146	186	160
249	16	40	62	94	106	114	128	162	160	172	188	174	148	194	162
250	18	50	52	86	116	150	148	146	164	146	164	180	166	174	188
251	20	44	64	80	96	112	140	170	154	188	204	194	202	178	176
252	20	38	60	80	104	102	152	190	190	154	160	182	198	180	186
253	20	72	92	112	126	126	154	232	192	224	200	226	194	254	230
254	20	38	62	88	104	128	116	170	152	156	144	164	210	204	150
255	16	38	68	94	116	74	120	144	180	152	148	136	170	190	170
256	16	34	62	72	86	100	96	92	122	138	146	154	140	136	154
257	22	56	54	60	94	118	142	140	182	158	154	204	182	186	214
258	16	40	72	94	96	154	172	180	198	178	202	190	194	190	170
259	16	42	82	74	108	174	154	160	170	206	194	212	174	198	216
260	14	52	80	56	114	128	164	180	166	186	188	202	230	216	200
261	24	36	60	82	100	102	106	142	148	206	178	168	172	176	144
262	10	34	62	78	88	124	142	112	138	136	136	170	142	178	168
263	10	32	48	48	100	104	128	120	154	170	184	128	146	174	160
264	18	40	60	76	128	76	148	136	160	156	152	126	148	166	178
265	16	58	64	98	108	96	152	156	172	196	194	202	218	238	216
266	8	58	86	102	120	144	158	126	158	140	172	188	168	206	204
267	22	48	78	102	128	142	172	208	206	190	194	198	214	214	218
268	12	48	56	86	104	102	140	116	180	164	156	142	184	206	152
269	18	36	70	70	98	120	122	146	184	156	190	148	146	206	192
270	14	40	74	82	114	150	138	142	176	178	170	204	152	216	194
271	14	44	56	68	106	106	120	110	174	192	174	174	190	212	158
272	22	56	70	90	160	134	156	202	206	184	200	224	206	188	202
273	18	40	54	78	126	144	150	162	224	162	196	190	174	206	178
274	18	42	78	114	112	122	138	178	194	158	186	214	192	194	194
275	18	56	56	104	92	106	126	128	190	144	152	154	148	232	188
276	10	8	66	74	102	136	124	148	142	180	162	174	178	150	152
277	18	70	80	120	114	150	188	156	206	224	192	174	214	208	198
278	12	60	54	80	98	116	132	142	146	166	178	144	162	178	130
279	20	44	66	80	108	110	142	132	154	176	166	172	198	202	150
280	12	54	58	90	96	94	122	122	130	146	158	182	200	164	164
281	20	46	48	76	84	102	152	146	166	154	184	154	198	216	140
282	20	52	48	78	118	130	130	180	154	190	174	156	188	160	164
283	12	40	68	72	88	140	148	122	174	174	158	156	154	172	150
284	18	52	36	88	106	102	134	178	160	192	186	198	170	208	190
285	18	52	70	82	106	106	146	136	134	128	184	172	194	164	156
286	20	26	40	66	114	114	112	156	146	170	144	150	190	180	192
287	24	56	66	84	82	132	130	160	164	164	210	190	202	192	210
288	2	38	78	52	92	102	108	108	154	162	144	142	154	134	156
289	20	44	62	76	110	110	126	174	172	144	184	186	174	172	190
290	14	34	72	88	84	98	150	150	168	186	166	216	162	176	210
291	12	50	60	88	100	136	134	154	190	150	200	160	184	174	212
292	18	68	64	86	124	148	144	134	176	162	244	182	232	196	180
293	22	34	76	90	138	150	166	160	202	182	198	182	184	232	212
294	22	46	72	94	102	122	174	188	186	184	166	190	190	166	214
295	10	34	76	76	114	108	124	172	162	170	152	142	156	164	156
296	18	34	44	82	110	96	130	140	148	138	152	152	164	172	202
297	8	46	64	76	130	136	118	152	158	170	176	156	218	188	156
298	12	32	42	62	100	98	140	134	166	126	190	154	172	202	170
299	18	48	50	92	98	126	150	142	162	126	116	160	146	162	152
300	12	34	60	68	120	112	138	134	144	128	166	170	146	190	184
301	16	32	70	90	104	104	140	166	150	180	180	154	154	228	218
302	18	48	84	102	130	148	180	162	158	202	242	216	210	238	210
303	8	50	76	106	112	128	146	134	172	194	188	176	176	178	208
304	16	40	66	68	106	102	112	120	140	180	164	182	194	164	178
305	12	36	70	74	78	106	120	160	188	152	186	168	190	166	138
306	8	20	54	98	86	114	120	104	178	172	180	140	154	196	156
307	6	54	54	74	90	128	102	152	152	114	156	128	154	160	164
308	16	52	62	108	86	132	130	172	134	194	164	172	194	186	150
309	22	40	86	84	110	144	166	172	182	174	212	226	164	184	188
310	12	44	68	110	112	106	142	166	156	154	168	166	162	162	158
311	14	46	54	66	108	142	122	152	178	152	200	170	184	202	168
312	6	52	52	76	110	154	114	110	142	140	148	170	154	172	178
313	22	34	78	64	102	106	148	136	180	160	158	176	188	186	174
314	16	56	78	110	96	116	142	164	174	174	176	220	190	190	164
315	12	44	58	70	90	128	136	130	178	172	164	214	192	200	182
316	22	46	68	96	134	142	138	162	128	172	180	168	184	150	148
317	18	42	58	92	92	106	156	164	166	192	180	154	196	178	200
318	10	48	68	70	128	130	154	166	170	160	142	196	176	180	180
319	10	40	58	90	84	100	112	148	172	158	154	156	162	162	126
320	22	56	54	80	116	136	150	210	168	190	224	218	206	188	208
321	14	32	86	80	114	146	142	146	196	194	182	194	182	178	192
322	10	36	52	90	140	108	156	148	178	178	182	146	172	154	160
323	18	28	62	96	94	124	148	182	156	160	170	180	180	148	180
324	22	48	58	92	98	132	114	130	166	152	134	176	160	186	180
325	22	30	62	74	126	110	110	124	128	144	188	162	168	146	156
326	10	24	68	102	108	124	156	156	144	200	186	158	148	158	192
327	12	16	62	102	80	118	142	128	116	146	214	202	186	216	174
328	14	22	46	82	88	116	132	138	178	192	176	152	164	182	156
329	22	54	96	90	68	122	136	192	176	178	160	194	160	168	212
330	24	34	56	72	90	106	140	160	142	166	148	148	186	150	168
331	8	20	50	100	118	148	130	162	166	184	184	204	166	190	200
332	14	46	82	88	136	148	168	156	154	188	170	186	196	172	226
333	12	24	74	76	118	148	142	172	170	182	174	168	160	182	170
334	18	60	66	100	106	112	106	136	146	156	180	178	166	172	178
335	12	48	62	92	110	98	184	164	210	186	186	172	180	186	212
336	24	38	52	64	76	122	116	130	154	172	154	130	184	178	144
337	14	32	64	80	100	104	120	146	164	168	200	168	172	128	192
338	14	26	66	94	114	120	158	182	164	168	164	194	192	190	238
339	12	52	74	60	86	128	122	152	142	184	164	188	182	178	164
340	20	44	66	104	126	150	118	172	218	210	262	200	216	178	184
341	18	64	54	102	84	112	126	136	150	166	164	154	172	168	172
342	24	24	62	108	120	136	166	142	148	162	188	206	188	214	194
343	10	36	80	90	124	128	126	142	140	170	174	146	198	186	152
344	14	34	42	78	82	98	114	124	164	160	160	156	194	150	162
345	12	42	66	76	92	98	96	150	166	160	154	180	182	176	152
346	6	44	66	102	122	124	160	152	188	146	206	186	150	212	192
347	18	34	66	84	124	146	144	166	176	180	182	198	180	186	174
348	20	26	66	62	80	114	134	154	120	158	174	160	160	170	158
349	6	52	62	94	122	130	158	158	178	160	186	202	208	200	212
350	16	48	66	86	60	114	146	98	144	158	166	166	142	178	146
351	14	38	50	70	120	140	138	116	134	150	186	150	174	158	176
352	26	42	72	80	106	140	162	120	156	190	164	178	190	204	156
353	8	48	56	94	84	92	154	160	164	156	182	202	184	184	212
354	20	60	72	96	158	148	132	188	192	198	282	194	198	298	234
355	24	44	56	80	98	118	128	170	156	154	196	174	188	164	198
356	16	48	68	82	118	138	126	124	146	206	146	186	188	238	192
357	10	40	64	102	140	140	138	178	162	178	186	224	202	178	164
358	10	40	48	74	122	128	154	132	202	130	142	184	180	198	166
359	22	36	74	94	90	82	118	118	134	188	204	162	200	170	192
360	14	48	68	72	84	144	138	130	150	152	146	148	172	188	152
361	8	54	50	68	100	108	134	154	146	156	182	192	192	166	166
362	10	38	86	96	118	134	152	156	136	156	184	196	172	226	158
363	16	42	102	90	122	140	140	196	214	202	192	180	196	176	226
364	18	38	44	102	70	106	104	134	124	112	142	122	158	142	194
365	20	34	58	66	110	100	140	116	128	132	174	122	160	144	166
366	14	48	70	82	108	114	140	158	156	134	190	198	212	174	166
367	12	26	86	90	108	112	130	170	162	196	174	192	192	178	172
368	10	38	60	54	106	116	118	124	120	178	126	150	176	158	172
369	22	52	82	88	134	154	166	170	192	248	254	224	222	216	224
370	16	50	60	76	82	144	124	144	132	168	166	178	184	208	206
371	26	46	46	66	90	114	122	126	130	156	162	144	170	160	178
372	20	34	74	130	138	156	146	152	176	210	166	174	248	218	198
373	12	50	88	90	102	104	182	156	190	156	220	180	188	250	218
374	14	46	76	112	160	128	162	136	174	216	184	214	192	230	178
375	22	42	52	104	112	126	160	156	198	200	212	184	194	210	176
376	20	50	64	104	92	126	138	176	174	192	174	196	194	188	154
377	8	28	40	62	112	118	140	114	148	134	190	178	140	162	152
378	12	52	72	96	140	134	178	188	226	214	228	210	196	188	214
379	10	44	70	110	102	120	140	168	182	190	204	202	172	164	158
380	24	42	78	92	114	94	144	168	152	158	186	134	174	186	190
381	22	42	74	70	114	110	164	184	170	194	166	186	220	162	162
382	10	36	50	42	76	96	124	132	130	134	134	118	114	120	124
383	12	52	92	70	114	108	130	160	150	140	208	186	136	184	202
384	16	52	64	76	100	126	150	140	148	230	166	164	194	224	166
385	16	46	60	122	154	132	176	144	170	168	170	168	180	208	160
386	30	32	54	90	58	126	118	136	150	134	184	134	146	146	144
387	14	38	44	66	118	104	122	156	146	198	170	150	188	166	154
388	12	38	78	74	84	110	120	182	152	168	166	164	186	178	154
389	8	34	84	68	114	92	136	138	154	170	182	148	170	162	114
390	14	46	68	72	106	104	136	150	164	162	168	172	218	166	124
391	24	46	78	72	86	140	150	150	198	190	204	186	190	202	208
392	18	24	80	80	120	164	148	152	182	166	196	232	186	196	220
393	22	42	66	98	122	130	136	204	162	166	204	166	212	222	204
394	12	50	44	106	104	98	112	130	136	158	168	180	224	144	160
395	12	44	54	94	106	110	164	136	180	220	184	216	214	204	198
396	28	36	54	82	106	116	156	186	154	180	192	194	198	198	168
397	8	34	58	80	118	126	156	148	112	188	138	178	166	172	160
398	16	40	94	104	116	110	116	152	142	198	188	216	208	194	198
399	14	30	56	64	98	98	110	140	168	198	160	186	168	148	180
400	14	36	58	92	128	128	158	178	148	170	198	172	200	184	188
401	8	52	62	72	76	130	126	154	168	154	128	148	182	144	186
402	22	48	90	92	76	144	140	166	178	180	170	194	214	182	200
403	16	22	38	70	90	94	98	116	108	132	146	148	136	118	148
404	14	34	64	72	106	110	106	134	154	140	190	176	204	142	194
405	18	64	84	84	108	108	146	196	168	184	180	224	208	178	192
406	4	28	76	98	66	114	138	146	202	178	176	174	172	158	206
407	8	30	40	64	100	116	132	160	142	156	124	194	170	170	174
408	20	48	68	92	98	136	110	136	138	166	194	162	176	210	188
409	16	46	72	90	142	112	186	196	154	170	210	178	208	232	186
410	12	30	54	62	88	114	96	156	142	116	110	162	166	148	146
411	16	56	72	114	114	132	178	160	216	180	218	232	220	272	218
412	26	36	74	86	98	106	124	174	160	160	164	192	160	170	180
413	8	40	54	96	86	108	168	162	178	184	156	210	176	162	162
414	22	46	86	102	104	134	166	170	190	216	194	204	174	198	202
415	20	48	60	72	88	110	196	148	172	158	150	232	190	236	212
416	20	22	52	68	52	102	116	134	134	156	152	166	146	148	122
417	26	24	54	84	102	102	138	142	184	180	178	142	190	166	144
418	22	32	60	96	106	112	124	122	170	172	178	166	154	154	132
419	14	42	66	76	106	106	96	124	176	166	186	180	178	170	154
420	18	30	70	68	100	104	116	160	154	166	174	164	210	154	174
421	12	36	38	74	76	122	128	122	124	172	174	136	178	158	150
422	8	46	74	70	108	88	140	116	138	132	154	146	130	176	174
423	30	48	90	136	148	164	184	168	210	184	216	224	210	170	224
424	34	44	92	90	138	80	116	144	170	190	198	162	210	216	176
425	10	46	62	80	132	94	104	176	152	152	162	164	160	176	150
426	24	26	56	64	82	134	140	134	174	176	178	174	166	160	176
427	22	58	82	110	152	156	170	170	228	152	168	206	202	214	200
428	14	28	70	76	100	130	118	154	126	150	190	198	162	148	206
429	14	54	70	96	80	126	118	134	164	170	200	178	192	170	166
430	20	50	64	88	108	172	138	140	154	194	166	180	196	204	232
431	28	52	78	110	100	108	150	176	176	184	190	194	214	240	222
432	24	46	62	74	130	106	136	186	184	162	178	190	220	200	196
433	22	40	68	62	112	102	128	134	122	166	152	166	162	130	184
434	6	38	74	78	92	100	108	148	152	130	148	170	164	180	190
435	12	38	72	70	112	96	88	142	140	146	164	174	134	160	180
436	16	32	68	96	86	120	104	164	166	212	194	172	224	174	202
437	6	42	52	54	104	110	110	132	154	178	140	156	182	132	192
438	16	56	76	128	150	152	134	180	208	180	186	204	198	242	198
439	16	44	60	90	74	114	116	156	184	178	182	176	178	202	190
440	18	32	54	72	112	116	124	166	180	174	170	168	158	158	182
441	16	46	68	54	98	104	136	112	132	170	166	170	186	192	198
442	22	44	56	102	110	108	162	180	158	162	228	186	166	182	162
443	30	40	66	78	88	124	156	144	150	200	176	160	210	194	200
444	26	34	72	92	106	114	140	174	158	158	194	206	174	230	172
445	18	46	102	104	102	104	186	146	176	194	184	162	176	172	182
446	8	28	66	74	68	120	130	150	132	172	182	174	186	212	178
447	10	44	70	70	112	96	134	172	154	180	192	120	162	168	178
448	24	32	62	76	110	142	124	156	138	172	114	172	170	150	174
449	16	52	90	92	130	164	142	174	176	186	192	202	184	212	212
450	20	52	54	72	122	114	148	130	154	190	198	168	194	196	206
451	16	34	54	74	90	92	118	150	120	152	134	170	138	164	132
452	28	56	76	124	106	136	170	152	166	216	180	206	214	212	206
453	16	38	58	74	110	102	136	128	160	154	152	182	172	156	154
454	12	38	82	122	102	134	142	174	170	202	174	206	182	230	202
455	4	32	70	60	102	98	128	144	208	156	190	148	172	194	160
456	12	36	60	86	102	108	130	134	154	132	170	136	148	154	164
457	16	48	48	62	100	136	158	126	194	144	156	138	150	164	166
458	16	36	54	90	94	136	136	122	152	196	216	198	172	202	184
459	12	34	70	66	98	94	116	164	158	190	178	170	180	174	186
460	18	28	96	86	102	114	136	138	148	144	198	158	162	178	186
461	16	32	88	88	92	116	138	156	146	162	174	170	168	148	202
462	18	34	44	78	106	142	134	156	174	162	200	142	188	182	220
463	10	48	64	94	94	140	138	138	166	150	164	174	152	182	146
464	10	38	82	102	114	132	132	192	192	184	196	190	190	168	162
465	16	32	56	66	120	92	106	136	128	168	150	134	124	146	164
466	8	42	76	84	118	124	166	184	194	170	176	208	220	206	196
467	18	32	54	58	72	128	104	132	150	158	162	198	180	206	148
468	16	48	76	98	126	134	140	158	184	184	188	192	172	238	194
469	18	44	56	88	98	96	132	160	168	138	170	204	208	148	178
470	14	48	64	82	106	124	138	156	152	194	160	164	178	192	184
471	16	48	76	90	96	88	126	136	192	162	194	142	188	162	216
472	12	38	78	72	104	122	118	146	146	144	138	160	144	176	172
473	20	44	50	94	84	114	148	140	144	186	172	186	168	176	122
474	28	38	86	86	130	148	144	204	208	204	222	210	212	178	218
475	12	46	70	90	114	128	178	170	160	202	194	172	160	194	216
476	10	44	72	90	84	118	118	152	168	136	150	174	178	178	162
477	6	30	78	106	132	124	168	178	174	162	190	172	198	212	172
478	30	38	88	90	110	128	140	154	188	186	150	170	170	158	204
479	24	50	80	110	150	160	158	164	210	200	224	218	212	228	220
480	24	46	58	78	120	132	168	152	118	164	172	184	178	182	194
481	14	38	78	90	98	134	126	168	178	182	192	168	158	174	178
482	28	56	64	66	86	118	134	148	132	172	158	170	184	190	186
483	14	46	76	66	106	118	100	132	162	128	168	194	178	172	166
484	20	38	66	98	102	144	132	150	164	154	176	232	194	148	216
485	16	36	72	72	140	132	142	142	170	174	156	160	180	174	194
486	20	54	64	118	102	152	164	188	202	162	198	200	188	160	176
487	16	56	66	88	98	128	168	194	182	162	204	172	194	230	188
488	18	44	58	72	102	116	134	126	154	188	136	166	220	204	180
489	14	48	62	68	106	120	124	112	172	158	168	198	176	150	166
490	6	36	44	92	86	138	124	150	138	112	148	138	158	162	146
491	16	20	44	74	96	120	126	120	142	142	174	180	146	156	168
492	28	50	68	84	88	104	124	146	190	194	164	180	168	178	210
493	10	26	60	96	92	126	136	154	128	164	168	146	150	156	204
494	12	28	58	100	88	92	134	116	122	134	154	158	166	138	144
495	16	52	74	66	142	138	172	160	176	164	210	192	174	212	162
496	14	28	56	56	106	114	146	134	150	148	190	148	202	170	128
497	8	42	80	98	108	156	134	156	182	170	164	176	164	170	176
498	6	46	84	84	126	108	144	192	190	188	218	216	190	236	204
499	20	66	90	82	118	84	102	128	188	156	160	180	168	186	194
500	14	38	56	86	112	120	110	120	140	152	158	150	194	156	178
501	12	26	40	66	80	84	144	116	82	128	116	106	154	150	152
502	14	46	70	108	128	142	168	134	176	176	206	184	182	206	226
503	12	14	60	82	104	118	118	138	168	186	190	184	188	180	188
504	8	50	72	92	110	122	132	158	166	174	156	202	230	230	208
505	18	64	72	82	94	106	148	158	184	196	134	152	150	218	190
506	16	52	70	88	104	132	126	132	170	164	198	190	172	188	188
507	16	28	86	82	100	100	146	160	150	168	166	160	166	202	194
508	8	46	78	88	104	154	154	178	208	194	254	248	206	232	230
509	14	34	58	68	86	124	124	106	138	146	162	138	170	134	104
510	22	38	68	86	122	98	132	144	150	176	164	182	180	176	174
511	8	36	66	82	96	118	132	134	146	124	118	164	176	162	178
512	20	42	86	98	128	118	170	190	232	218	216	192	268	238	240
513	10	34	78	88	114	130	174	176	180	186	238	198	194	178	202
514	18	48	90	76	118	126	174	168	158	156	182	184	194	152	172
515	20	50	54	76	104	132	152	168	160	178	154	164	192	172	184
516	12	56	56	66	96	104	116	166	140	150	156	194	174	184	158
517	18	44	60	80	118	164	180	144	178	198	214	226	200	248	188
518	12	36	80	94	102	116	126	136	128	176	180	156	168	148	176
519	18	28	62	60	94	106	148	128	148	188	164	190	114	176	192
520	16	36	82	82	106	144	158	180	202	162	152	222	214	214	226
521	16	50	66	88	96	122	188	120	190	144	160	208	208	168	184
522	16	38	74	106	106	144	160	174	188	164	186	174	214	204	226
523	18	42	42	76	82	138	148	148	132	170	174	134	190	188	164
524	10	36	74	92	124	122	138	132	180	170	200	188	186	170	172
525	14	32	96	108	112	172	142	172	176	208	234	204	232	226	280
526	14	38	90	114	116	150	152	186	188	186	224	156	240	196	144
527	18	38	88	114	90	144	158	158	158	220	212	168	174	194	214
528	12	62	64	112	128	148	156	164	166	176	220	184	214	226	212
529	12	34	64	88	92	144	138	160	150	198	148	194	184	160	182
530	10	54	54	102	154	124	132	174	220	198	202	252	240	264	204
531	10	42	60	68	122	114	148	142	172	144	142	166	176	208	190
532	30	26	60	86	114	124	136	142	140	134	126	150	146	168	200
533	14	32	68	98	102	142	144	154	178	218	180	170	210	198	194
534	8	44	66	52	104	122	148	168	148	144	186	186	190	182	172
535	6	28	70	80	80	104	120	158	130	160	162	192	176	148	176
536	8	30	64	72	106	134	130	128	126	144	176	178	182	142	186
537	16	32	74	92	102	140	128	150	204	194	200	218	198	182	162
538	20	38	48	72	98	134	96	132	158	164	170	160	150	178	188
539	8	40	70	90	84	124	96	166	154	168	146	162	166	182	164
540	18	54	68	108	100	114	152	172	194	198	174	222	216	204	180
541	14	42	52	72	104	110	104	142	152	170	158	186	174	178	162
542	24	38	92	110	106	138	172	190	228	234	226	226	216	240	244
543	14	32	76	122	110	112	136	126	152	194	194	170	186	140	190
544	12	44	54	80	102	124	106	126	132	164	162	170	188	196	194
545	18	58	84	76	124	134	162	158	232	216	194	184	200	220	216
546	16	44	68	94	126	130	134	126	138	188	194	170	196	166	192
547	12	44	68	78	74	118	114	120	156	168	176	154	160	158	190
548	20	38	78	78	118	102	104	118	148	126	128	138	150	142	164
549	20	38	56	62	90	104	144	154	182	160	184	154	164	154	176
550	10	54	82	98	102	108	126	126	164	158	204	166	162	178	172
551	12	58	44	66	66	124	138	158	160	190	162	166	148	200	172
552	22	34	76	62	94	122	112	142	164	158	186	194	148	214	172
553	6	36	76	58	98	102	122	154	146	176	158	178	128	158	136
554	18	44	76	72	106	132	162	150	178	164	178	184	202	206	160
555	10	28	56	56	90	114	108	110	150	128	126	142	132	134	154
556	20	28	48	80	116	114	130	160	138	186	174	168	144	172	194
557	28	48	78	86	110	166	172	156	142	182	180	192	216	208	196
558	16	30	82	116	122	128	132	148	142	162	164	178	206	194	206
559	16	34	50	86	84	120	168	108	164	170	168	162	152	158	166
560	10	42	86	80	88	96	116	164	156	168	158	140	178	128	178
561	10	42	72	78	82	98	138	118	164	160	146	180	154	134	158
562	14	50	72	60	88	100	104	122	162	132	138	170	168	152	160
563	10	50	62	66	120	96	144	184	174	138	176	178	200	168	188
564	14	26	74	84	80	136	166	172	166	166	168	174	188	186	170
565	18	28	56	94	96	136	148	146	126	186	172	182	178	202	172
566	18	74	84	130	132	132	182	206	216	232	206	222	174	222	198
567	16	54	76	90	86	128	136	148	166	162	138	166	172	160	144
568	24	24	70	90	108	96	116	136	178	166	170	162	168	170	174
569	14	44	72	80	150	134	152	184	156	202	184	176	192	214	178
570	8	30	48	70	124	112	110	146	130	168	176	152	158	154	152
571	16	28	74	98	86	108	98	144	146	128	170	168	180	214	158
572	22	36	76	88	110	132	120	168	192	212	180	210	188	170	204
573	16	46	54	88	128	108	138	140	128	186	156	120	160	172	156
574	14	46	74	82	96	100	132	126	148	156	142	140	172	156	216
575	16	48	58	108	110	156	196	170	204	186	212	190	186	178	160
576	22	52	80	110	92	122	172	138	174	162	216	226	190	192	202
577	8	38	64	92	80	114	130	158	120	148	140	170	176	176	200
578	20	44	78	54	94	126	136	122	154	182	178	144	174	134	158
579	12	46	78	72	100	130	142	158	166	140	186	162	172	158	204
580	22	34	74	86	100	140	176	174	160	138	180	192	186	182	168
581	16	32	78	70	96	88	120	158	122	180	214	148	172	164	160
582	14	68	80	108	120	164	152	186	184	212	194	228	204	192	190
583	30	46	82	86	108	144	144	166	174	176	148	212	160	190	176
584	12	46	66	122	112	124	132	170	176	170	190	160	156	222	210
585	12	36	64	104	88	132	126	138	176	180	186	162	160	162	158
586	20	40	78	88	104	102	140	164	164	174	162	178	212	226	212
587	2	58	68	104	142	142	136	160	162	186	176	198	142	156	166
588	8	44	72	106	86	136	148	174	166	130	190	172	180	182	178
589	18	30	74	132	108	124	136	164	180	142	166	210	144	170	162
590	16	50	94	110	132	130	158	152	230	216	178	190	246	218	228
591	16	38	50	78	100	116	130	150	142	170	134	142	152	190	168
592	14	44	56	88	108	116	128	122	168	154	160	184	192	144	170
593	16	40	46	70	94	114	138	124	130	138	146	142	148	142	164
594	18	32	70	116	96	114	144	140	130	136	156	146	170	178	184
595	22	28	96	112	110	150	154	174	160	174	190	174	198	158	172
596	8	44	80	92	114	114	160	182	188	188	192	178	188	234	174
597	18	54	72	104	108	98	116	144	156	152	188	144	146	198	152
598	26	54	80	96	120	142	150	168	186	200	220	224	248	224	230
599	32	50	54	88	96	138	164	176	140	176	176	216	214	202	192
600	8	34	76	92	114	128	142	122	140	164	182	190	178	188	180
601	8	22	58	92	80	78	116	136	118	164	152	200	166	154	130
602	22	38	48	90	106	138	140	160	172	146	144	170	160	152	196
603	12	40	48	86	146	124	138	172	186	176	232	180	214	212	192
604	20	48	68	96	116	128	150	138	162	206	212	170	178	224	228
605	12	36	74	102	122	120	146	158	150	154	200	188	178	196	172
606	10	38	48	80	106	130	164	164	164	170	162	166	178	168	180
607	10	38	58	92	118	134	126	140	138	170	158	144	144	134	206
608	10	40	64	104	66	96	176	150	160	168	156	170	158	214	190
609	14	38	66	94	112	122	136	154	184	206	172	194	214	174	182
610	16	34	38	82	60	102	106	120	148	142	136	140	170	164	116
611	6	22	60	78	94	106	108	138	116	166	138	148	148	132	160
612	24	30	78	68	80	104	110	130	138	150	158	156	152	180	164
613	20	46	76	96	102	142	146	174	136	188	182	152	184	194	156
614	18	36	68	110	136	124	164	188	204	214	168	230	222	248	210
615	14	56	46	98	112	116	136	140	164	160	180	158	170	194	184
616	8	46	58	80	102	120	128	166	146	158	184	168	176	186	148
617	14	50	78	92	78	128	108	176	178	180	200	162	172	152	232
618	14	62	90	100	122	140	172	182	146	206	206	178	200	220	216
619	16	28	68	106	88	132	150	162	148	156	150	208	168	190	184
620	12	52	50	82	104	104	132	122	156	168	162	174	172	154	178
621	16	20	64	54	92	106	140	140	124	180	160	148	200	160	142
622	6	36	56	100	112	118	152	170	138	176	144	176	174	180	166
623	10	36	72	84	112	120	154	132	148	184	160	164	150	186	210
624	14	30	64	84	94	110	114	160	178	162	180	130	186	200	170
625	16	40	48	70	112	136	148	136	168	132	148	184	158	188	174
626	8	36	70	90	114	92	152	130	150	174	208	188	166	170	194
627	12	50	60	86	106	136	154	198	168	172	164	164	144	192	196
628	10	42	44	64	96	118	134	114	162	190	174	178	162	150	202
629	12	42	58	78	100	90	136	152	156	158	160	168	154	150	172
630	14	44	50	60	100	102	110	164	162	192	162	174	186	176	144
631	14	42	80	62	98	78	164	128	138	146	158	172	132	138	170
632	14	24	56	86	104	134	136	170	166	176	180	164	198	192	206
633	18	42	62	80	94	112	98	140	174	156	174	148	184	234	180
634	16	18	54	70	78	110	150	94	160	180	146	142	162	170	164
635	18	58	86	88	120	158	144	172	154	160	166	162	196	192	218
636	18	50	50	72	120	120	152	148	150	156	140	160	198	152	142
637	22	44	94	96	126	166	162	214	214	156	178	182	232	188	190
638	12	38	56	86	100	160	148	126	142	128	140	204	210	184	186
639	28	52	80	84	168	138	182	176	162	226	196	196	242	230	222
640	8	38	76	82	118	116	130	104	140	154	146	102	174	182	138
641	14	44	58	82	108	114	126	116	152	168	148	170	164	160	176
642	30	50	62	88	92	158	168	162	186	194	194	184	202	172	164
643	20	52	70	84	114	146	140	178	162	180	186	176	184	188	168
644	18	54	88	94	106	114	118	110	154	140	172	192	156	140	184
645	16	40	90	90	116	118	136	154	150	204	178	140	166	188	212
646	10	34	60	54	112	100	122	166	150	164	186	170	210	172	138
647	12	60	62	110	120	138	164	156	164	186	198	204	224	214	202
648	20	58	82	78	138	106	146	156	158	140	176	162	178	166	190
649	22	30	56	68	82	130	130	100	158	178	138	174	158	156	144
650	10	42	60	66	84	104	116	120	144	172	176	174	154	166	172
651	12	42	72	108	98	132	138	182	164	164	202	174	166	198	208
652	16	50	96	86	108	154	164	160	202	192	182	184	216	218	240
653	16	34	64	100	140	116	150	146	162	178	170	188	164	214	210
654	6	30	78	102	112	114	156	146	168	160	164	186	204	204	196
655	8	28	46	76	70	92	118	112	116	128	124	184	162	136	154
656	14	50	82	106	90	144	172	136	162	206	162	160	160	166	158
657	20	46	58	70	98	146	108	144	158	164	182	172	170	226	194
658	10	34	56	74	110	136	144	126	188	164	190	162	200	176	190
659	24	36	52	88	102	118	142	156	138	194	134	178	178	164	158
660	12	26	66	80	88	100	148	130	148	154	160	150	228	170	172
661	8	32	64	72	76	126	142	160	148	144	134	198	158	152	126
662	14	62	78	96	134	132	158	184	188	198	220	180	162	202	186
663	22	54	52	90	106	132	150	170	162	154	164	182	198	174	174
664	18	50	70	98	138	130	140	190	170	192	230	202	238	220	196
665	22	40	64	96	124	130	152	152	164	182	180	172	220	186	152
666	14	28	68	64	96	120	152	170	152	164	168	216	196	174	158
667	14	56	74	90	116	108	124	174	164	184	158	146	154	174	200
668	10	32	60	86	84	116	98	124	146	134	176	158	138	148	164
669	18	34	124	102	100	132	138	152	176	184	200	232	274	238	212
670	6	34	66	76	130	160	132	188	186	186	170	172	166	192	164
671	16	48	74	74	104	94	126	110	146	144	186	158	164	170	150
672	22	64	88	82	92	162	152	164	198	170	184	210	180	192	202
673	18	48	62	96	152	142	128	170	190	168	178	172	160	200	174
674	14	32	46	50	80	106	108	114	94	118	126	126	146	160	170
675	10	44	70	88	126	128	174	166	200	190	198	198	222	196	212
676	10	48	82	82	102	100	148	158	154	168	162	170	200	160	188
677	12	52	68	86	108	120	136	190	172	200	208	198	194	194	228
678	22	32	70	64	120	102	144	160	178	178	194	174	174	176	206
679	24	36	78	84	128	190	136	174	182	160	178	156	182	218	180
680	24	44	56	56	116	116	142	162	178	162	144	130	164	204	148
681	14	38	80	76	118	122	126	130	156	166	174	158	178	196	188
682	10	36	68	80	94	88	132	136	130	148	114	130	136	148	164
683	16	58	70	108	110	138	130	178	148	154	158	186	204	178	162
684	10	38	52	54	92	94	158	148	158	140	186	200	164	172	178
685	12	46	72	104	100	136	160	154	160	214	196	216	200	192	222
686	10	46	90	120	120	136	172	180	184	222	266	202	216	248	230
687	16	48	56	62	90	108	154	174	150	172	200	166	146	158	164
688	24	66	84	116	112	144	176	182	172	200	214	188	194	256	202
689	18	58	82	102	134	168	166	184	222	162	246	240	236	220	202
690	12	36	60	108	110	130	144	130	152	156	184	206	178	184	242
691	8	38	76	74	134	148	144	152	194	168	200	162	186	200	202
692	16	40	48	90	128	142	136	186	196	188	206	216	206	190	210
693	22	40	56	78	90	116	102	100	122	122	148	120	140	162	154
694	30	66	82	118	108	186	174	178	186	230	202	234	200	168	210
695	8	28	74	78	100	132	124	140	140	148	176	152	180	188	148
696	8	34	78	104	96	134	152	150	180	178	166	170	196	184	212
697	20	52	66	68	122	114	164	172	200	190	222	224	202	226	222
698	8	36	44	80	112	104	110	132	130	164	136	168	164	126	152
699	10	18	52	64	92	76	128	120	176	134	142	160	146	154	150
700	26	32	72	98	102	110	140	162	140	146	202	150	178	176	134
701	10	34	56	106	108	138	146	134	172	144	144	198	170	134	168
702	20	46	84	98	124	170	158	138	196	170	200	204	224	208	198
703	20	32	54	98	126	154	144	128	176	174	146	188	190	200	180
704	20	52	76	98	140	150	158	194	254	176	248	188	190	232	216
705	22	44	92	86	112	112	144	168	152	204	226	208	248	214	184
706	20	46	42	84	106	114	150	118	130	182	166	174	154	154	222
707	12	28	56	64	110	98	150	140	156	146	220	146	178	164	198
708	18	12	66	86	94	106	142	138	144	166	136	170	166	150	118
709	8	58	60	84	116	162	160	128	176	188	208	186	174	230	218
710	16	54	88	82	144	154	168	178	196	182	186	208	186	204	200
711	12	28	70	84	114	120	124	134	172	136	164	162	170	164	136
712	4	26	56	78	98	78	148	178	132	154	166	156	132	166	160
713	24	24	74	86	104	120	150	160	210	164	198	214	158	240	218
714	16	26	68	94	98	122	136	140	132	188	178	176	180	178	176
715	8	32	50	72	78	96	124	130	130	148	150	160	170	168	144
716	38	46	74	100	118	154	144	174	208	184	194	196	196	246	246
717	22	24	56	104	80	124	144	144	164	116	150	152	154	198	188
718	26	48	68	86	102	162	158	162	222	224	222	198	204	214	228
719	8	40	94	78	102	136	184	138	174	224	196	176	164	204	144
720	10	40	52	76	94	134	174	148	180	150	186	180	160	212	180
721	16	36	84	70	84	98	112	114	148	142	140	156	160	174	164
722	14	36	56	88	116	130	142	166	156	204	230	194	190	220	170
723	32	36	90	120	126	170	142	168	192	180	186	214	194	176	206
724	18	44	78	92	96	142	104	166	132	162	148	210	200	154	158
725	14	40	46	84	106	86	126	188	150	160	172	186	176	152	158
726	14	46	64	66	124	126	174	152	118	176	168	174	216	194	154
727	12	34	68	84	104	134	144	148	176	190	192	192	212	192	180
728	16	26	62	92	114	124	124	154	128	152	154	178	152	160	190
729	28	40	70	76	132	136	130	150	188	200	222	218	184	232	196
730	22	40	72	76	128	144	146	174	176	194	194	200	194	220	184
731	12	32	60	96	96	80	136	148	142	166	166	174	182	164	158
732	18	26	46	80	76	116	138	120	174	178	168	170	140	168	150
733	14	22	62	82	110	120	148	140	174	162	142	140	194	168	184
734	22	50	66	78	78	144	212	154	178	224	218	216	216	186	186
735	12	32	56	104	136	146	134	132	184	202	164	164	218	176	196
736	10	26	72	74	98	126	134	154	122	172	154	172	174	130	180
737	12	40	72	90	112	128	132	184	202	208	186	156	186	212	196
738	10	70	44	88	98	108	128	166	174	156	150	190	174	212	124
739	28	44	82	96	106	106	130	152	138	186	164	190	194	196	210
740	2	48	72	96	106	102	136	124	144	158	168	164	146	172	176
741	18	26	66	68	112	100	118	142	126	158	162	120	176	182	176
742	16	42	64	66	102	122	154	148	168	198	170	156	196	194	206
743	24	32	68	102	108	118	160	172	186	204	238	228	198	176	196
744	22	52	84	102	124	146	148	148	178	178	180	206	222	166	174
745	20	38	76	90	158	148	190	150	146	196	206	192	202	220	172
746	12	38	66	100	116	112	122	192	158	196	166	160	178	198	194
747	12	32	92	88	98	106	120	154	112	132	200	170	140	178	164
748	24	52	60	110	92	142	144	174	184	222	178	180	204	178	192
749	10	36	82	112	108	112	154	186	190	206	194	172	204	212	198
750	14	26	56	92	124	132	114	144	152	160	184	146	166	134	176
751	14	42	68	80	110	102	122	140	122	138	182	166	184	166	164
752	6	38	64	90	110	138	152	166	182	166	184	188	152	190	166
753	22	56	68	80	138	102	124	132	162	158	164	194	160	166	184
754	10	30	78	76	84	94	134	162	158	156	162	164	146	192	168
755	12	34	50	72	100	126	114	162	140	128	178	146	154	188	160
756	14	42	64	82	106	124	126	152	118	192	158	158	148	194	148
757	14	42	56	68	114	88	118	120	152	170	172	142	174	152	178
758	18	40	80	110	108	120	116	126	192	178	160	192	154	182	162
759	12	34	80	106	136	120	124	174	190	166	188	184	192	230	204
760	16	56	76	82	112	126	134	142	178	172	176	176	218	174	206
761	8	34	66	76	94	134	104	154	154	194	170	194	204	170	152
762	8	44	44	86	90	142	114	166	146	196	166	196	186	192	192
763	14	32	50	90	114	104	148	136	152	162	166	162	146	182	200
764	14	44	68	90	116	98	140	132	152	190	152	150	152	164	188
765	14	34	68	72	116	118	140	162	192	182	164	194	184	196	214
766	12	44	62	114	94	130	156	132	140	174	176	178	138	222	186
767	18	36	64	76	120	88	160	138	168	152	178	164	182	168	178
768	16	28	68	74	80	112	140	114	142	124	152	144	150	202	176
769	20	26	52	68	104	100	140	116	134	168	162	156	136	172	138
770	24	48	66	98	98	118	134	158	148	172	138	154	192	156	134
771	6	50	60	72	98	110	142	164	150	182	164	174	208	208	178
772	20	20	46	78	96	102	146	142	180	182	186	152	158	182	156
773	16	46	48	74	100	94	150	148	116	168	166	168	176	160	196
774	20	48	62	102	106	104	114	158	184	188	184	184	224	168	160
775	12	46	54	116	98	106	136	142	174	200	152	196	200	212	214
776	14	46	76	104	118	118	172	156	194	188	190	236	178	200	204
777	14	48	70	76	90	134	122	164	128	158	164	168	196	158	184
778	16	44	86	98	110	130	126	148	148	162	208	186	196	214	188
779	20	26	48	90	106	162	146	160	146	162	144	182	176	154	162
780	12	46	62	46	72	78	136	94	132	112	136	130	138	156	142
781	26	50	56	94	118	150	146	162	162	184	196	188	158	190	200
782	12	44	48	90	122	136	184	174	140	174	202	204	206	206	158
783	12	56	66	72	76	116	144	152	146	164	166	158	166	164	192
784	20	44	52	62	106	132	174	154	154	170	160	154	182	194	168
785	8	50	50	46	94	122	126	148	114	136	144	148	164	148	200
786	12	38	76	80	124	136	154	184	212	160	194	170	168	204	192
787	18	56	68	96	138	112	158	146	188	184	202	190	198	192	212
788	28	66	70	100	140	180	198	160	202	226	186	212	276	206	224
789	12	34	48	84	104	106	144	122	150	158	162	144	184	156	138
790	18	24	56	106	120	124	160	168	180	204	190	198	162	182	186
791	30	48	116	108	120	138	184	184	150	204	204	196	208	178	180
792	8	46	78	72	106	110	150	200	142	186	176	168	184	180	188
793	6	40	54	80	88	100	140	154	148	162	154	162	170	174	186
794	10	40	82	100	94	118	122	120	160	128	146	186	208	184	174
795	16	54	54	94	116	140	128	156	178	174	198	200	184	180	190
796	12	50	72	90	110	122	128	140	152	168	190	202	200	214	186
797	20	40	68	114	114	168	146	178	188	178	188	188	260	200	190
798	20	32	76	84	116	128	140	156	174	168	220	248	214	234	160
799	28	54	82	102	138	120	170	182	214	180	208	172	212	208	196
800	24	60	120	92	112	140	142	176	174	188	226	216	192	196	180
801	16	38	42	68	92	126	122	146	152	172	154	160	156	158	182
802	12	38	82	88	94	124	134	184	160	166	186	202	204	200	136
803	16	40	62	88	98	140	136	158	132	174	180	212	224	158	190
804	12	24	60	56	100	128	110	130	176	164	138	148	154	132	174
805	12	48	66	78	104	114	142	114	152	142	164	144	172	172	158
806	28	40	82	84	104	130	128	168	162	224	182	180	178	188	204
807	14	36	68	82	100	128	140	150	180	174	186	204	202	158	144
808	18	52	74	100	88	112	146	148	176	192	178	176	168	180	178
809	14	52	84	54	102	114	136	128	150	140	170	180	158	168	152
810	14	42	60	102	100	134	190	124	166	160	192	196	226	170	156
811	10	24	42	52	84	80	114	130	158	132	128	124	134	158	166
812	14	50	64	86	84	138	188	150	182	166	190	186	164	184	204
813	14	42	64	80	130	102	170	156	186	138	166	182	170	200	156
814	18	38	78	94	96	124	142	190	154	172	178	168	210	234	200
815	20	42	76	100	94	112	148	118	150	122	168	184	164	170	178
816	22	40	76	90	98	130	158	168	192	192	176	230	166	210	230
817	8	38	42	52	88	102	128	112	136	150	124	152	162	128	146
818	12	44	76	104	128	144	174	142	172	164	194	184	196	206	200
819	14	38	80	88	114	112	128	122	134	178	160	148	168	166	156
820	16	50	54	112	102	110	98	194	148	108	172	176	172	170	164
821	8	26	72	106	98	128	122	146	148	150	162	130	152	168	170
822	24	48	62	92	74	118	132	194	170	178	142	170	194	174	182
823	8	48	62	86	106	112	98	132	186	158	162	176	188	168	160
824	22	44	98	116	104	192	196	244	222	246	228	244	240	206	258
825	12	52	56	102	92	144	156	174	170	142	208	204	206	172	170
826	20	34	64	66	108	106	168	168	182	170	166	184	224	224	218
827	10	26	64	72	96	120	120	128	136	154	146	138	158	158	148
828	18	42	88	62	118	124	146	140	158	164	182	192	164	180	168
829	10	40	50	84	96	122	138	102	192	128	170	136	198	146	160
830	14	48	86	86	112	134	190	164	170	184	202	212	214	204	204
831	18	56	80	94	156	132	134	204	190	218	236	222	238	252	252
832	22	34	76	78	118	126	126	142	186	162	162	172	194	192	200
833	30	44	92	88	122	146	184	152	186	188	160	188	178	238	216
834	26	50	70	78	122	132	138	154	194	168	154	172	186	196	170
835	22	38	48	76	116	110	136	160	182	190	180	182	192	188	206
836	24	34	50	66	94	136	148	116	132	164	174	192	114	174	160
837	6	20	64	72	90	130	122	142	180	134	138	144	156	168	164
838	20	38	64	86	112	126	110	156	182	164	174	190	198	228	158
839	14	48	68	78	104	154	160	144	194	190	198	180	184	192	206
840	8	32	50	68	90	116	120	158	114	152	140	146	174	164	190
841	18	18	52	60	84	82	112	112	140	94	128	144	148	160	126
842	20	28	60	100	104	136	176	168	186	180	182	186	226	192	202
843	12	28	88	92	128	100	132	142	170	152	148	228	208	168	182
844	12	58	74	104	144	132	142	140	188	186	210	202	226	200	226
845	22	42	74	98	102	132	154	158	208	204	192	212	224	218	182
846	12	60	74	74	98	132	136	146	160	160	164	192	148	150	164
847	10	36	74	112	106	160	144	142	152	226	182	150	186	152	220
848	10	46	58	70	112	120	138	162	188	172	190	220	184	202	150
849	8	42	58	70	94	108	110	122	134	146	146	144	148	176	178
850	22	58	62	74	84	124	134	172	180	184	176	198	186	178	162
851	16	38	56	84	76	98	116	130	120	118	200	116	156	152	136
852	14	46	84	64	108	138	162	146	144	172	184	204	180	190	180
853	16	46	84	92	128	142	166	146	200	178	218	206	234	202	198
854	6	40	58	72	112	102	124	146	124	132	138	172	178	174	158
855	16	60	48	74	106	148	122	130	156	192	186	166	160	146	180
856	22	58	92	96	140	150	166	176	204	212	238	220	200	242	266
857	18	44	78	104	126	142	120	168	160	164	180	226	174	188	198
858	14	40	90	102	132	154	138	190	176	194	174	222	222	208	214
859	18	24	52	76	102	126	152	144	118	140	162	146	130	150	162
860	20	46	40	100	124	96	124	104	126	142	124	134	160	160	152
861	20	30	74	96	110	162	130	146	180	156	178	180	172	218	172
862	10	38	62	74	84	122	108	132	172	156	160	172	194	170	186
863	4	36	56	60	98	120	138	120	156	116	138	152	168	146	158
864	22	54	76	88	122	158	154	150	156	224	204	184	188	228	216
865	18	48	70	90	96	114	166	144	134	188	180	148	168	194	188
866	20	38	80	106	112	140	120	164	130	170	198	176	222	206	236
867	12	68	80	104	132	154	182	160	174	210	204	198	168	190	172
868	24	44	60	76	120	134	150	168	174	146	202	206	194	178	178
869	20	40	46	58	80	102	124	148	152	124	158	174	180	156	186
870	12	32	72	90	92	80	132	148	164	182	142	174	158	210	176
871	16	32	72	90	96	124	104	136	136	170	144	174	162	172	192
872	8	38	76	70	112	130	142	156	224	194	188	196	180	208	208
873	8	38	52	82	104	126	174	164	168	154	174	204	164	188	184
874	12	40	84	86	116	162	154	172	200	184	230	206	182	200	222
875	24	48	68	122	128	146	142	200	194	218	258	172	220	222	256
876	8	36	54	76	66	110	108	154	142	128	134	132	144	164	112
877	20	30	48	68	78	118	146	166	146	174	170	164	160	144	188
878	18	34	52	82	110	152	150	164	180	170	180	166	164	178	214
879	10	50	54	98	88	128	134	162	162	166	174	206	146	146	206
880	4	46	60	78	114	136	188	150	148	168	180	238	182	208	230
881	10	34	58	104	80	108	124	136	148	166	108	160	140	164	184
882	18	36	78	92	104	124	134	182	158	172	168	192	172	168	172
883	12	32	48	96	86	134	126	144	114	144	152	182	200	164	186
884	8	42	72	70	124	160	138	190	142	166	172	200	180	170	222
885	14	46	58	92	134	130	142	200	188	208	182	214	206	212	218
886	4	42	50	74	92	110	156	140	144	164	128	132	162	150	134
887	16	42	70	80	142	144	130	160	186	166	164	196	174	178	190
888	12	42	68	70	88	124	140	170	170	192	172	156	188	194	170
889	16	20	62	92	82	116	154	148	156	156	174	162	190	134	218
890	10	38	46	68	86	90	106	120	126	110	186	130	152	166	160
891	14	38	72	104	102	136	148	178	182	206	192	190	222	222	210
892	12	42	68	92	112	120	116	156	134	166	208	154	130	160	168
893	16	30	76	82	80	108	134	128	174	130	114	148	152	168	166
894	8	42	42	72	88	126	124	148	190	208	156	146	164	166	166
895	14	42	54	108	86	106	132	124	176	142	146	198	156	158	160
896	10	32	90	108	110	110	152	134	158	166	212	168	168	188	198
897	14	62	44	86	84	118	156	132	178	168	152	192	188	158	166
898	20	54	66	66	88	106	128	184	146	172	190	208	162	210	184
899	14	46	48	66	122	88	134	128	122	148	152	120	148	174	148
900	18	38	56	52	102	106	110	156	134	136	128	156	146	152	178
901	6	28	50	78	88	100	126	118	126	152	146	114	158	170	160
902	16	44	74	98	108	152	142	126	192	178	190	158	232	192	172
903	24	46	68	78	138	116	156	172	168	180	198	152	188	176	196
904	6	32	72	74	92	98	154	168	212	166	204	148	200	148	180
905	16	28	64	88	78	102	140	126	142	144	172	192	186	174	164
906	10	46	76	104	120	136	106	156	194	232	180	216	174	212	178
907	32	60	80	104	116	168	136	184	188	232	238	206	206	186	190
908	8	36	46	80	84	102	108	106	126	150	134	124	122	110	114
909	12	48	70	50	88	122	110	200	168	222	176	194	174	172	144
910	10	44	84	92	84	100	140	154	146	142	132	166	172	186	170
911	14	48	60	120	118	88	128	142	158	148	188	206	188	184	174
912	18	44	86	86	130	138	150	200	164	190	196	196	166	186	208
913	14	44	70	66	100	116	96	128	128	142	144	162	186	162	154
914	18	42	62	94	114	124	130	162	138	120	166	184	208	164	196
915	16	32	68	58	98	126	140	158	128	158	134	198	200	142	184
916	24	44	58	112	96	130	128	160	138	164	160	174	178	194	206
917	18	26	82	102	130	170	126	172	146	176	206	166	202	166	150
918	26	36	98	100	122	132	132	174	178	190	196	226	196	216	176
919	10	46	66	76	98	108	108	172	166	132	162	174	214	194	220
920	12	30	88	68	148	114	120	158	168	118	148	134	138	180	158
921	8	52	96	128	138	156	192	176	206	244	242	252	248	310	198
922	6	48	64	76	162	140	154	170	184	152	182	220	206	220	204
923	18	40	58	56	118	152	128	154	182	188	166	138	204	200	176
924	28	54	78	68	104	142	194	172	170	200	218	206	192	228	254
925	14	24	44	68	98	122	140	152	132	178	142	174	178	156	152
926	10	40	84	80	108	136	168	144	168	202	162	192	196	184	168
927	8	48	76	80	100	124	134	138	178	138	142	156	154	130	146
928	14	46	58	62	86	94	134	120	128	104	170	168	148	144	158
929	10	26	60	76	104	122	134	142	164	170	174	170	192	168	176
930	14	30	62	90	96	112	144	154	170	182	186	142	194	178	184
931	8	42	60	86	108	116	138	152	140	168	190	190	172	178	176
932	22	32	56	76	96	112	122	126	154	134	162	140	138	150	130
933	20	34	40	72	80	100	136	118	142	126	180	120	178	178	168
934	16	40	62	84	136	104	138	168	162	178	186	154	158	204	162
935	18	42	68	86	122	128	126	188	158	200	176	182	182	222	196
936	16	26	58	96	84	104	120	124	190	182	162	176	156	176	202
937	18	60	84	96	108	104	150	142	156	196	202	162	204	200	172
938	18	24	44	102	80	130	132	146	156	156	174	192	188	166	192
939	16	34	56	90	120	136	194	144	186	186	198	194	218	184	208
940	10	38	52	80	102	104	124	126	148	144	150	176	224	176	158
941	16	34	66	72	100	136	134	140	152	144	174	164	176	176	188
942	22	46	68	80	136	118	140	144	182	178	152	174	200	196	208
943	16	32	80	78	124	124	144	142	182	182	180	160	204	206	176
944	10	36	64	74	96	140	150	144	150	194	168	144	192	140	190
945	12	28	48	66	94	108	164	88	134	166	134	162	168	160	166
946	18	40	42	90	102	112	122	130	150	146	170	164	148	152	156
947	8	22	50	70	86	94	124	116	140	142	132	156	166	150	140
948	20	52	78	106	146	150	194	180	208	230	234	218	224	204	224
949	14	50	64	94	82	136	160	160	196	128	170	170	206	196	172
950	12	38	72	78	106	126	120	180	186	150	154	158	178	136	194
951	8	16	68	104	108	102	120	164	178	142	168	176	186	180	158
952	14	26	72	84	100	106	158	116	160	188	156	118	146	204	140
953	10	32	52	60	92	94	92	122	124	136	144	130	124	144	162
954	18	46	62	110	122	132	188	162	228	204	190	192	166	198	206
955	22	40	58	72	74	98	158	126	164	152	184	174	140	156	178
956	6	66	56	80	104	112	118	142	130	158	142	200	160	156	138
957	26	34	40	70	100	92	144	126	152	162	150	150	140	180	150
958	8	46	74	80	122	132	148	166	180	194	212	172	200	226	240
959	10	64	60	80	120	132	170	124	146	158	168	152	162	146	150
960	20	42	76	70	108	122	156	146	178	164	172	220	182	178	192
961	10	48	68	96	108	140	134	204	204	200	192	200	164	212	202
962	8	34	44	74	68	104	128	120	144	142	118	130	190	168	146
963	16	26	66	90	70	94	138	130	164	184	160	200	158	164	172
964	14	46	52	80	74	96	88	136	92	162	122	154	162	164	172
965	12	28	58	120	106	124	162	192	156	166	196	184	200	170	200
966	12	42	62	72	98	144	136	136	148	164	170	142	188	178	182
967	12	52	90	118	132	146	144	162	204	182	192	204	190	232	220
968	8	50	94	82	140	108	140	172	182	132	150	208	200	214	180
969	30	36	84	110	96	142	140	180	198	184	190	194	194	194	198
970	10	56	60	108	110	120	142	150	180	176	194	170	188	210	164
971	4	42	52	104	90	110	120	140	158	152	146	190	142	124	160
972	20	36	70	98	126	110	138	154	130	180	162	160	182	186	178
973	14	32	66	46	94	110	146	132	160	168	168	142	176	148	144
974	26	46	62	82	124	130	148	120	184	180	166	208	208	182	164
975	18	38	56	64	84	112	108	114	150	116	148	182	176	160	142
976	12	34	64	76	130	142	170	210	170	200	184	202	198	250	242
977	14	30	66	60	92	92	98	150	104	174	170	148	156	176	148
978	14	36	76	96	92	116	124	128	170	168	174	184	176	188	222
979	12	18	68	88	106	114	118	144	130	168	160	142	150	180	172
980	22	38	42	98	90	114	144	176	176	198	200	180	216	234	196
981	28	52	68	136	142	124	160	170	160	190	184	176	170	174	202
982	8	50	88	88	108	102	132	188	168	168	174	202	188	208	188
983	12	42	62	78	88	118	98	150	224	164	196	190	186	128	160
984	8	36	62	96	98	130	136	158	148	192	218	218	182	200	190
985	8	40	60	82	120	120	164	158	182	176	188	186	196	198	188
986	14	54	64	66	102	126	164	162	160	180	182	206	192	208	222
987	18	42	86	80	102	116	162	142	158	152	170	198	178	150	176
988	16	42	52	86	84	104	98	146	136	124	184	146	132	158	164
989	12	28	74	96	110	104	122	140	162	152	152	158	176	146	172
990	14	58	78	84	116	144	146	206	184	204	218	188	232	206	198
991	24	42	76	86	136	136	150	158	198	246	204	242	248	220	188
992	10	46	42	96	116	126	150	160	140	160	202	184	210	174	162
993	24	22	94	90	122	148	212	186	180	190	162	196	234	216	192
994	12	34	56	76	98	120	144	136	124	138	146	186	146	134	164
995	12	42	70	78	102	130	126	166	158	176	154	170	174	194	166
996	10	36	76	94	82	150	148	142	160	224	176	156	204	170	168
997	16	44	40	88	96	90	158	130	180	160	176	152	216	196	198
998	10	26	40	62	80	114	128	116	122	158	142	168	136	138	116
999	12	50	102	112	108	134	176	172	168	194	174	202	228	172	222
1000	6	30	70	98	104	116	160	152	146	152	162	160	164	162	162
	10	30	50	70	90	110	130	150	170	190	210	230	250	270	290
1	3.31546e+07	9.64101e+07	1.54373e+08	2.0612e+08	2.52993e+08	2.93957e+08	3.28694e+08	3.5878e+08	3.8657e+08	4.08958e+08	4.27893e+08	4.40068e+08	4.48025e+08	4.49748e+08	4.47299e+08
2	3.45137e+07	9.99011e+07	1.59598e+08	2.13138e+08	2.61663e+08	3.04731e+08	3.41663e+08	3.73877e+08	4.02543e+08	4.2564e+08	4.45027e+08	4.56659e+08	4.64107e+08	4.68327e+08	4.65719e+08
3	3.53326e+07	1.02831e+08	1.64683e+08	2.19692e+08	2.69434e+08	3.12798e+08	3.49329e+08	3.81246e+08	4.08201e+08	4.29001e+08	4.47771e+08	4.60785e+08	4.68969e+08	4.72855e+08	4.72026e+08
4	3.58758e+07	1.03917e+08	1.66062e+08	2.21583e+08	2.7216e+08	3.17961e+08	3.58574e+08	3.93653e+08	4.22408e+08	4.45484e+08	4.65259e+08	4.78388e+08	4.86637e+08	4.87446e+08	4.85078e+08
5	3.20536e+07	9.24601e+07	1.46972e+08	1.9616e+08	2.41796e+08	2.81532e+08	3.1512e+08	3.46835e+08	3.73867e+08	3.95314e+08	4.13731e+08	4.25848e+08	4.33107e+08	4.35052e+08	4.32533e+08
6	3.4339e+07	9.96974e+07	1.58635e+08	2.11488e+08	2.57658e+08	2.97898e+08	3.31348e+08	3.60909e+08	3.86348e+08	4.08952e+08	4.28922e+08	4.42136e+08	4.50136e+08	4.54213e+08	4.53661e+08
7	3.31993e+07	9.63431e+07	1.54672e+08	2.07959e+08	2.55504e+08	2.96883e+08	3.32531e+08	3.65119e+08	3.9126e+08	4.12319e+08	4.29303e+08	4.40239e+08	4.46882e+08	4.49254e+08	4.47228e+08
8	3.48822e+07	1.01169e+08	1.62061e+08	2.17445e+08	2.6758e+08	3.13579e+08	3.52253e+08	3.85547e+08	4.14617e+08	4.36955e+08	4.54438e+08	4.66774e+08	4.7512e+08	4.78157e+08	4.74791e+08
9	3.46993e+07	1.01195e+08	1.62243e+08	2.17453e+08	2.67454e+08	3.10851e+08	3.47802e+08	3.80588e+08	4.07645e+08	4.28009e+08	4.44784e+08	4.5768e+08	4.65606e+08	4.69324e+08	4.67318e+08
10	3.49157e+07	1.01268e+08	1.62316e+08	2.17235e+08	2.65653e+08	3.08462e+08	3.43834e+08	3.75838e+08	4.0194e+08	4.22382e+08	4.38596e+08	4.5019e+08	4.58273e+08	4.61925e+08	4.62645e+08
11	3.50608e+07	1.01827e+08	1.63048e+08	2.17527e+08	2.66892e+08	3.11533e+08	3.51042e+08	3.85856e+08	4.14609e+08	4.36931e+08	4.54773e+08	4.66102e+08	4.74887e+08	4.78806e+08	4.76401e+08
12	3.40591e+07	9.91266e+07	1.58897e+08	2.12676e+08	2.60769e+08	3.02444e+08	3.36395e+08	3.66712e+08	3.91685e+08	4.11368e+08	4.29569e+08	4.42049e+08	4.50107e+08	4.52678e+08	4.52155e+08
13	3.23391e+07	9.37711e+07	1.50411e+08	2.01916e+08	2.48506e+08	2.89789e+08	3.24103e+08	3.55444e+08	3.82542e+08	4.0418e+08	4.20458e+08	4.32125e+08	4.40521e+08	4.42975e+08	4.39541e+08
14	3.19616e+07	9.22578e+07	1.4759e+08	1.98154e+08	2.44511e+08	2.85638e+08	3.20543e+08	3.50298e+08	3.74316e+08	3.95007e+08	4.13557e+08	4.25903e+08	4.32981e+08	4.35339e+08	4.33337e+08
15	3.17221e+07	9.17615e+07	1.46911e+08	1.95736e+08	2.40251e+08	2.78617e+08	3.11433e+08	3.40649e+08	3.65617e+08	3.85168e+08	4.02036e+08	4.13911e+08	4.21717e+08	4.24069e+08	4.22358e+08
16	3.56548e+07	1.0301e+08	1.64454e+08	2.20456e+08	2.71699e+08	3.16629e+08	3.54093e+08	3.87215e+08	4.13888e+08	4.3493e+08	4.54516e+08	4.68063e+08	4.76834e+08	4.80862e+08	4.80112e+08
17	3.32987e+07	9.66062e+07	1.54143e+08	2.05088e+08	2.5187e+08	2.93309e+08	3.28718e+08	3.60014e+08	3.87797e+08	4.09437e+08	4.27552e+08	4.37125e+08	4.44795e+08	4.47149e+08	4.46085e+08
18	3.38994e+07	9.82303e+07	1.57442e+08	2.11226e+08	2.5954e+08	3.02527e+08	3.38565e+08	3.70885e+08	3.97501e+08	4.19425e+08	4.37727e+08	4.49744e+08	4.57115e+08	4.59868e+08	4.58061e+08
19	3.26401e+07	9.41186e+07	1.49906e+08	2.00994e+08	2.47404e+08	2.87638e+08	3.21308e+08	3.51949e+08	3.78735e+08	4.0118e+08	4.20431e+08	4.32084e+08	4.37842e+08	4.39956e+08	4.38579e+08
20	3.25878e+07	9.42901e+07	1.50052e+08	2.00075e+08	2.44812e+08	2.86577e+08	3.21989e+08	3.52172e+08	3.7773e+08	3.98591e+08	4.16859e+08	4.29082e+08	4.37068e+08	4.41017e+08	4.39459e+08
21	3.50706e+07	1.02029e+08	1.64278e+08	2.20394e+08	2.71062e+08	3.16503e+08	3.5472e+08	3.87073e+08	4.1513e+08	4.37864e+08	4.57281e+08	4.70231e+08	4.78207e+08	4.795e+08	4.76739e+08
22	3.31529e+07	9.53803e+07	1.51896e+08	2.0299e+08	2.47408e+08	2.87571e+08	3.21171e+08	3.52328e+08	3.78429e+08	3.97975e+08	4.16078e+08	4.29155e+08	4.37728e+08	4.41219e+08	4.41256e+08
23	3.25749e+07	9.37945e+07	1.48497e+08	1.96948e+08	2.39501e+08	2.77313e+08	3.1041e+08	3.40011e+08	3.64891e+08	3.8448e+08	4.01851e+08	4.13847e+08	4.21986e+08	4.25574e+08	4.25859e+08
24	3.2592e+07	9.41196e+07	1.49716e+08	2.00126e+08	2.46458e+08	2.86633e+08	3.20637e+08	3.52103e+08	3.78317e+08	3.99287e+08	4.18321e+08	4.31049e+08	4.39913e+08	4.43014e+08	4.41324e+08
25	3.17066e+07	9.15277e+07	1.45738e+08	1.95392e+08	2.40374e+08	2.80924e+08	3.15221e+08	3.46624e+08	3.72145e+08	3.91262e+08	4.07258e+08	4.17933e+08	4.24928e+08	4.27527e+08	4.26421e+08
26	3.28051e+07	9.5283e+07	1.52574e+08	2.04775e+08	2.51969e+08	2.94553e+08	3.30538e+08	3.62807e+08	3.88685e+08	4.08723e+08	4.24583e+08	4.35509e+08	4.43352e+08	4.45818e+08	4.44171e+08
27	3.34677e+07	9.70449e+07	1.54905e+08	2.06549e+08	2.52968e+08	2.93355e+08	3.28489e+08	3.59796e+08	3.85652e+08	4.06926e+08	4.22964e+08	4.33948e+08	4.41142e+08	4.44762e+08	4.44399e+08
28	3.44028e+07	9.96037e+07	1.60034e+08	2.14561e+08	2.63406e+08	3.06162e+08	3.4216e+08	3.74161e+08	4.02566e+08	4.24115e+08	4.42623e+08	4.54135e+08	4.60377e+08	4.62953e+08	4.62896e+08
29	3.44803e+07	9.94384e+07	1.58266e+08	2.1136e+08	2.59742e+08	3.02278e+08	3.38292e+08	3.70221e+08	3.95916e+08	4.15805e+08	4.32007e+08	4.4532e+08	4.54744e+08	4.57791e+08	4.57554e+08
30	3.2844e+07	9.45703e+07	1.50282e+08	2.003e+08	2.45349e+08	2.85063e+08	3.18861e+08	3.48878e+08	3.74663e+08	3.93763e+08	4.11329e+08	4.23137e+08	4.3078e+08	4.3252e+08	4.32059e+08
31	3.23295e+07	9.42539e+07	1.50776e+08	2.01795e+08	2.48388e+08	2.90731e+08	3.27547e+08	3.59136e+08	3.84383e+08	4.04106e+08	4.20385e+08	4.30761e+08	4.38054e+08	4.39861e+08	4.37714e+08
32	3.22858e+07	9.35002e+07	1.48965e+08	1.98092e+08	2.42792e+08	2.82343e+08	3.16011e+08	3.45401e+08	3.7032e+08	3.90391e+08	4.08035e+08	4.1992e+08	4.26785e+08	4.288e+08	4.29322e+08
33	3.47404e+07	1.00929e+08	1.62922e+08	2.19266e+08	2.69892e+08	3.14689e+08	3.51868e+08	3.84472e+08	4.11896e+08	4.34514e+08	4.53866e+08	4.66231e+08	4.73746e+08	4.75619e+08	4.73092e+08
34	3.12584e+07	9.0535e+07	1.44734e+08	1.94254e+08	2.39801e+08	2.79861e+08	3.13636e+08	3.42326e+08	3.66291e+08	3.85125e+08	4.01974e+08	4.13426e+08	4.19662e+08	4.21638e+08	4.20773e+08
35	3.35472e+07	9.67988e+07	1.54391e+08	2.06213e+08	2.52461e+08	2.94287e+08	3.30477e+08	3.6295e+08	3.90218e+08	4.11546e+08	4.29692e+08	4.41499e+08	4.4842e+08	4.50092e+08	4.48737e+08
36	3.20976e+07	9.33871e+07	1.49769e+08	2.00615e+08	2.45951e+08	2.87443e+08	3.21992e+08	3.5095e+08	3.75276e+08	3.95555e+08	4.12662e+08	4.24176e+08	4.30348e+08	4.32706e+08	4.31653e+08
37	3.45163e+07	1.00076e+08	1.59642e+08	2.13598e+08	2.62544e+08	3.06113e+08	3.43293e+08	3.75677e+08	4.03401e+08	4.25036e+08	4.42476e+08	4.53375e+08	4.58875e+08	4.6089e+08	4.60406e+08
38	3.24396e+07	9.39009e+07	1.50174e+08	2.0098e+08	2.46638e+08	2.87156e+08	3.21298e+08	3.51425e+08	3.76771e+08	3.96064e+08	4.12243e+08	4.2341e+08	4.30016e+08	4.32632e+08	4.32787e+08
39	3.49669e+07	1.01519e+08	1.6148e+08	2.14991e+08	2.6326e+08	3.06224e+08	3.43723e+08	3.76797e+08	4.03015e+08	4.23943e+08	4.41131e+08	4.52438e+08	4.60771e+08	4.64473e+08	4.64285e+08
40	3.37664e+07	9.78415e+07	1.56597e+08	2.09774e+08	2.58437e+08	3.02529e+08	3.38867e+08	3.71252e+08	3.98975e+08	4.2126e+08	4.39388e+08	4.51951e+08	4.59004e+08	4.60202e+08	4.58122e+08
41	3.25934e+07	9.36061e+07	1.49543e+08	2.00053e+08	2.46006e+08	2.86735e+08	3.20733e+08	3.50002e+08	3.74026e+08	3.9452e+08	4.10177e+08	4.2082e+08	4.28418e+08	4.31562e+08	4.32211e+08
42	3.34254e+07	9.68742e+07	1.54336e+08	2.05718e+08	2.52776e+08	2.94101e+08	3.29121e+08	3.60159e+08	3.86124e+08	4.05238e+08	4.21697e+08	4.34012e+08	4.41757e+08	4.4475e+08	4.446e+08
43	3.01345e+07	8.77637e+07	1.40671e+08	1.8828e+08	2.31559e+08	2.70648e+08	3.03196e+08	3.32512e+08	3.57419e+08	3.78401e+08	3.96303e+08	4.06888e+08	4.11301e+08	4.1096e+08	4.08788e+08
44	3.12848e+07	9.08251e+07	1.45595e+08	1.95192e+08	2.4109e+08	2.82528e+08	3.17521e+08	3.47601e+08	3.7267e+08	3.92276e+08	4.10325e+08	4.22439e+08	4.28832e+08	4.30897e+08	4.27963e+08
45	3.42065e+07	9.89945e+07	1.5838e+08	2.1195e+08	2.6108e+08	3.04502e+08	3.41128e+08	3.72172e+08	3.98253e+08	4.19387e+08	4.37454e+08	4.508e+08	4.58704e+08	4.61084e+08	4.5936e+08
46	3.27002e+07	9.45255e+07	1.50424e+08	1.99944e+08	2.4407e+08	2.82697e+08	3.16009e+08	3.46726e+08	3.7272e+08	3.92794e+08	4.10633e+08	4.23329e+08	4.31948e+08	4.35548e+08	4.3403e+08
47	3.35425e+07	9.69474e+07	1.55065e+08	2.07257e+08	2.54646e+08	2.96513e+08	3.33823e+08	3.67122e+08	3.94333e+08	4.16606e+08	4.34847e+08	4.47799e+08	4.55533e+08	4.59111e+08	4.57787e+08
48	3.19543e+07	9.29727e+07	1.48995e+08	2.00019e+08	2.46296e+08	2.88466e+08	3.24185e+08	3.54158e+08	3.78496e+08	3.98291e+08	4.15857e+08	4.28449e+08	4.35236e+08	4.36782e+08	4.33505e+08
49	3.2024e+07	9.28323e+07	1.48195e+08	1.96995e+08	2.40578e+08	2.80272e+08	3.13313e+08	3.42936e+08	3.6615e+08	3.8493e+08	4.00504e+08	4.12077e+08	4.20704e+08	4.24126e+08	4.24271e+08
50	3.42525e+07	9.931e+07	1.58468e+08	2.12226e+08	2.60067e+08	3.01928e+08	3.38337e+08	3.70485e+08	3.96339e+08	4.16774e+08	4.34e+08	4.45811e+08	4.54064e+08	4.57167e+08	4.5751e+08
51	3.42373e+07	9.95843e+07	1.59161e+08	2.1363e+08	2.63068e+08	3.07119e+08	3.44048e+08	3.76735e+08	4.04445e+08	4.26605e+08	4.43536e+08	4.55431e+08	4.6188e+08	4.62717e+08	4.61742e+08
52	3.29069e+07	9.53502e+07	1.52617e+08	2.03416e+08	2.48754e+08	2.88016e+08	3.21293e+08	3.51254e+08	3.78593e+08	4.02121e+08	4.21084e+08	4.35118e+08	4.44659e+08	4.48351e+08	4.45759e+08
53	3.50253e+07	1.01414e+08	1.6214e+08	2.17401e+08	2.65693e+08	3.09716e+08	3.48476e+08	3.83626e+08	4.12041e+08	4.3417e+08	4.52334e+08	4.6444e+08	4.71544e+08	4.72911e+08	4.71557e+08
54	3.32748e+07	9.70178e+07	1.55033e+08	2.07076e+08	2.54293e+08	2.9654e+08	3.31864e+08	3.61798e+08	3.87238e+08	4.08487e+08	4.2607e+08	4.37967e+08	4.45463e+08	4.46963e+08	4.45383e+08
55	3.37998e+07	9.74685e+07	1.56248e+08	2.0884e+08	2.56274e+08	2.98889e+08	3.34461e+08	3.66224e+08	3.95846e+08	4.20176e+08	4.41065e+08	4.5484e+08	4.62888e+08	4.65314e+08	4.61787e+08
56	3.05873e+07	8.85367e+07	1.41536e+08	1.89302e+08	2.31486e+08	2.69439e+08	3.00342e+08	3.28421e+08	3.51713e+08	3.70804e+08	3.87155e+08	3.97411e+08	4.05567e+08	4.10229e+08	4.09113e+08
57	3.26429e+07	9.45003e+07	1.50891e+08	2.02866e+08	2.49578e+08	2.90952e+08	3.26738e+08	3.59538e+08	3.87253e+08	4.09071e+08	4.26943e+08	4.39597e+08	4.46797e+08	4.47501e+08	4.44669e+08
58	3.22888e+07	9.37392e+07	1.50007e+08	2.01014e+08	2.46291e+08	2.86969e+08	3.22607e+08	3.54018e+08	3.80125e+08	4.00244e+08	4.17552e+08	4.29725e+08	4.36498e+08	4.39604e+08	4.37018e+08
59	3.28239e+07	9.52386e+07	1.52142e+08	2.03712e+08	2.49655e+08	2.90597e+08	3.26214e+08	3.57502e+08	3.82136e+08	4.01332e+08	4.18765e+08	4.30655e+08	4.36867e+08	4.37991e+08	4.37287e+08
60	3.33904e+07	9.6567e+07	1.54411e+08	2.0654e+08	2.52707e+08	2.93792e+08	3.2994e+08	3.62347e+08	3.88884e+08	4.09911e+08	4.27234e+08	4.39131e+08	4.47011e+08	4.49846e+08	4.48124e+08
61	3.23666e+07	9.39454e+07	1.49665e+08	1.99812e+08	2.44926e+08	2.84709e+08	3.18181e+08	3.48355e+08	3.75395e+08	3.9743e+08	4.15889e+08	4.2714e+08	4.33031e+08	4.33774e+08	4.32831e+08
62	3.47914e+07	1.01105e+08	1.62356e+08	2.16898e+08	2.66966e+08	3.10769e+08	3.47405e+08	3.78063e+08	4.04092e+08	4.25163e+08	4.41723e+08	4.53025e+08	4.60108e+08	4.62967e+08	4.63034e+08
63	3.39114e+07	9.7394e+07	1.54895e+08	2.06033e+08	2.52357e+08	2.93638e+08	3.30066e+08	3.63413e+08	3.91931e+08	4.15986e+08	4.35824e+08	4.48962e+08	4.56778e+08	4.58257e+08	4.56032e+08
64	3.52391e+07	1.02135e+08	1.63272e+08	2.17817e+08	2.6725e+08	3.11053e+08	3.47998e+08	3.79562e+08	4.06676e+08	4.28065e+08	4.46431e+08	4.58244e+08	4.662e+08	4.6994e+08	4.69654e+08
65	3.13576e+07	9.02584e+07	1.43641e+08	1.92292e+08	2.35693e+08	2.74813e+08	3.08241e+08	3.37675e+08	3.6187e+08	3.81377e+08	3.98615e+08	4.11136e+08	4.18393e+08	4.21611e+08	4.20845e+08
66	3.43203e+07	9.95483e+07	1.58729e+08	2.11868e+08	2.60271e+08	3.04347e+08	3.42907e+08	3.76145e+08	4.02726e+08	4.2423e+08	4.42954e+08	4.55718e+08	4.61991e+08	4.64742e+08	4.61704e+08
67	3.38014e+07	9.79324e+07	1.56698e+08	2.10414e+08	2.59801e+08	3.04166e+08	3.40956e+08	3.72452e+08	3.99444e+08	4.19676e+08	4.38139e+08	4.51473e+08	4.60112e+08	4.63081e+08	4.60825e+08
68	3.32897e+07	9.65061e+07	1.5378e+08	2.04498e+08	2.50896e+08	2.92917e+08	3.29242e+08	3.59974e+08	3.86239e+08	4.0799e+08	4.24906e+08	4.35487e+08	4.41944e+08	4.43723e+08	4.43531e+08
69	3.57387e+07	1.03319e+08	1.65658e+08	2.2135e+08	2.71646e+08	3.1715e+08	3.56281e+08	3.89555e+08	4.16254e+08	4.37695e+08	4.56703e+08	4.6978e+08	4.76852e+08	4.78255e+08	4.78237e+08
70	3.26668e+07	9.4556e+07	1.51642e+08	2.03512e+08	2.48911e+08	2.89922e+08	3.24162e+08	3.52431e+08	3.77291e+08	3.97017e+08	4.13438e+08	4.24014e+08	4.31317e+08	4.34471e+08	4.34135e+08
71	3.515e+07	1.01818e+08	1.62652e+08	2.16806e+08	2.66309e+08	3.09772e+08	3.47198e+08	3.80455e+08	4.08924e+08	4.32736e+08	4.53216e+08	4.65498e+08	4.71914e+08	4.74342e+08	4.73248e+08
72	3.36748e+07	9.75176e+07	1.55586e+08	2.07282e+08	2.54796e+08	2.95282e+08	3.29004e+08	3.58611e+08	3.83089e+08	4.02353e+08	4.18525e+08	4.30562e+08	4.38634e+08	4.41117e+08	4.41556e+08
73	3.49093e+07	1.01426e+08	1.62821e+08	2.18312e+08	2.67567e+08	3.1226e+08	3.49645e+08	3.83791e+08	4.1226e+08	4.35061e+08	4.54041e+08	4.6661e+08	4.71849e+08	4.74024e+08	4.72805e+08
74	3.44682e+07	1.00075e+08	1.60582e+08	2.15999e+08	2.66381e+08	3.11374e+08	3.49435e+08	3.81915e+08	4.08202e+08	4.2956e+08	4.4846e+08	4.60265e+08	4.67499e+08	4.69571e+08	4.67402e+08
75	3.31855e+07	9.57623e+07	1.52623e+08	2.03486e+08	2.48851e+08	2.90328e+08	3.2497e+08	3.5553e+08	3.81708e+08	4.026e+08	4.19257e+08	4.3078e+08	4.39262e+08	4.42781e+08	4.41554e+08
76	3.21881e+07	9.31095e+07	1.48532e+08	1.98683e+08	2.43975e+08	2.83875e+08	3.17294e+08	3.48161e+08	3.73973e+08	3.94391e+08	4.0988e+08	4.21671e+08	4.29385e+08	4.31712e+08	4.31323e+08
77	3.26658e+07	9.42854e+07	1.49772e+08	1.99851e+08	2.45285e+08	2.85476e+08	3.21122e+08	3.51792e+08	3.76596e+08	3.9898e+08	4.18308e+08	4.31783e+08	4.38984e+08	4.41274e+08	4.39475e+08
78	3.14273e+07	9.06913e+07	1.44386e+08	1.91982e+08	2.34958e+08	2.7383e+08	3.07589e+08	3.37658e+08	3.62726e+08	3.83004e+08	4.00178e+08	4.11621e+08	4.18617e+08	4.21167e+08	4.19879e+08
79	3.32507e+07	9.69602e+07	1.55948e+08	2.1029e+08	2.59639e+08	3.02291e+08	3.3938e+08	3.71944e+08	3.99877e+08	4.2176e+08	4.40451e+08	4.52644e+08	4.57521e+08	4.57428e+08	4.54778e+08
80	3.24371e+07	9.44383e+07	1.51148e+08	2.02745e+08	2.50451e+08	2.93733e+08	3.31032e+08	3.62472e+08	3.89026e+08	4.10571e+08	4.282e+08	4.40284e+08	4.47767e+08	4.48681e+08	4.45409e+08
81	3.44026e+07	9.96658e+07	1.59219e+08	2.12608e+08	2.61003e+08	3.03449e+08	3.39101e+08	3.69926e+08	3.95666e+08	4.16293e+08	4.34106e+08	4.47215e+08	4.56958e+08	4.59772e+08	4.58682e+08
82	3.52699e+07	1.01448e+08	1.61027e+08	2.15229e+08	2.64863e+08	3.0787e+08	3.46484e+08	3.79313e+08	4.05632e+08	4.27208e+08	4.4678e+08	4.61039e+08	4.71105e+08	4.75389e+08	4.73544e+08
83	3.30334e+07	9.55341e+07	1.52217e+08	2.01648e+08	2.46319e+08	2.87877e+08	3.2364e+08	3.55134e+08	3.81982e+08	4.04208e+08	4.22642e+08	4.33987e+08	4.41493e+08	4.43962e+08	4.43099e+08
84	3.15139e+07	9.13026e+07	1.45486e+08	1.94462e+08	2.38212e+08	2.76749e+08	3.09507e+08	3.38697e+08	3.63426e+08	3.83438e+08	4.01544e+08	4.14356e+08	4.23387e+08	4.26957e+08	4.24766e+08
85	3.36868e+07	9.75152e+07	1.55709e+08	2.07261e+08	2.53942e+08	2.96951e+08	3.3412e+08	3.66549e+08	3.92752e+08	4.14336e+08	4.3095e+08	4.42643e+08	4.49932e+08	4.52087e+08	4.51045e+08
86	3.42493e+07	9.94279e+07	1.59357e+08	2.13929e+08	2.63935e+08	3.09572e+08	3.48369e+08	3.8091e+08	4.09295e+08	4.32025e+08	4.51045e+08	4.64136e+08	4.70757e+08	4.71309e+08	4.68381e+08
87	3.33442e+07	9.64745e+07	1.54526e+08	2.07596e+08	2.55479e+08	2.97436e+08	3.32207e+08	3.63959e+08	3.91433e+08	4.13063e+08	4.3071e+08	4.41796e+08	4.47729e+08	4.48489e+08	4.4759e+08
88	3.37499e+07	9.69495e+07	1.54613e+08	2.06434e+08	2.52782e+08	2.95083e+08	3.31833e+08	3.64748e+08	3.92939e+08	4.16117e+08	4.35933e+08	4.50889e+08	4.59598e+08	4.6177e+08	4.5967e+08
89	3.33431e+07	9.68189e+07	1.54714e+08	2.0723e+08	2.5477e+08	2.95733e+08	3.30637e+08	3.5932e+08	3.83973e+08	4.03316e+08	4.19695e+08	4.30399e+08	4.38206e+08	4.42508e+08	4.41655e+08
90	3.30634e+07	9.60132e+07	1.546e+08	2.07983e+08	2.56096e+08	2.99016e+08	3.35049e+08	3.67572e+08	3.94784e+08	4.16668e+08	4.35075e+08	4.45526e+08	4.49727e+08	4.4998e+08	4.47784e+08
91	3.52541e+07	1.02613e+08	1.63788e+08	2.18561e+08	2.67924e+08	3.11851e+08	3.49111e+08	3.80881e+08	4.08717e+08	4.3048e+08	4.48988e+08	4.62371e+08	4.72864e+08	4.76132e+08	4.73653e+08
92	3.46802e+07	1.01054e+08	1.62314e+08	2.17707e+08	2.67562e+08	3.12207e+08	3.51269e+08	3.84153e+08	4.11694e+08	4.34957e+08	4.54869e+08	4.68091e+08	4.76535e+08	4.77284e+08	4.73997e+08
93	3.16976e+07	9.1504e+07	1.46113e+08	1.94824e+08	2.38872e+08	2.79413e+08	3.13784e+08	3.43661e+08	3.696e+08	3.90995e+08	4.09041e+08	4.21146e+08	4.28791e+08	4.31946e+08	4.2948e+08
94	3.40913e+07	9.83856e+07	1.56919e+08	2.09982e+08	2.57229e+08	2.99477e+08	3.36246e+08	3.67195e+08	3.93265e+08	4.1443e+08	4.32842e+08	4.4409e+08	4.51363e+08	4.53748e+08	4.53468e+08
95	2.99363e+07	8.65463e+07	1.37863e+08	1.83999e+08	2.25749e+08	2.6316e+08	2.93852e+08	3.21415e+08	3.45264e+08	3.64536e+08	3.80241e+08	3.91282e+08	3.98277e+08	4.01171e+08	4.00817e+08
96	3.34265e+07	9.63584e+07	1.53298e+08	2.04864e+08	2.51693e+08	2.92484e+08	3.2668e+08	3.56637e+08	3.81655e+08	4.01919e+08	4.19977e+08	4.32046e+08	4.41272e+08	4.4576e+08	4.44732e+08
97	3.32657e+07	9.63595e+07	1.54502e+08	2.06622e+08	2.54655e+08	2.9693e+08	3.33089e+08	3.64866e+08	3.89877e+08	4.0906e+08	4.27754e+08	4.39306e+08	4.45288e+08	4.46588e+08	4.45176e+08
98	3.63086e+07	1.05807e+08	1.70468e+08	2.28824e+08	2.81851e+08	3.2831e+08	3.67503e+08	4.01378e+08	4.3078e+08	4.52505e+08	4.70315e+08	4.82685e+08	4.90463e+08	4.94625e+08	4.92794e+08
99	3.085e+07	8.92208e+07	1.4196e+08	1.88871e+08	2.30452e+08	2.67603e+08	2.99484e+08	3.2837e+08	3.53597e+08	3.71649e+08	3.88295e+08	4.0011e+08	4.08325e+08	4.11879e+08	4.11362e+08
100	3.33501e+07	9.66054e+07	1.55251e+08	2.07984e+08	2.54996e+08	2.97468e+08	3.3333e+08	3.64937e+08	3.90377e+08	4.10136e+08	4.24638e+08	4.34629e+08	4.44067e+08	4.47992e+08	4.47094e+08
101	3.51277e+07	1.01843e+08	1.6311e+08	2.18129e+08	2.68803e+08	3.14408e+08	3.53267e+08	3.88685e+08	4.16166e+08	4.39198e+08	4.59039e+08	4.72573e+08	4.79431e+08	4.80607e+08	4.78628e+08
102	3.46754e+07	1.00427e+08	1.60416e+08	2.13298e+08	2.61162e+08	3.04885e+08	3.41621e+08	3.72372e+08	3.98231e+08	4.19782e+08	4.36835e+08	4.48001e+08	4.5587e+08	4.59601e+08	4.59427e+08
103	3.27892e+07	9.53497e+07	1.52631e+08	2.03156e+08	2.48473e+08	2.89328e+08	3.24319e+08	3.54932e+08	3.79967e+08	3.99284e+08	4.1651e+08	4.28271e+08	4.35702e+08	4.38178e+08	4.37218e+08
104	3.33702e+07	9.69887e+07	1.55709e+08	2.08697e+08	2.56037e+08	2.9737e+08	3.3297e+08	3.64478e+08	3.90555e+08	4.11438e+08	4.29669e+08	4.42e+08	4.50013e+08	4.5307e+08	4.50512e+08
105	3.05655e+07	8.82138e+07	1.40891e+08	1.89141e+08	2.33586e+08	2.73565e+08	3.06727e+08	3.36298e+08	3.60024e+08	3.79193e+08	3.96381e+08	4.07199e+08	4.13489e+08	4.15788e+08	4.14584e+08
106	3.38114e+07	9.82455e+07	1.562e+08	2.08398e+08	2.55637e+08	2.96896e+08	3.32439e+08	3.64062e+08	3.91386e+08	4.11941e+08	4.27932e+08	4.40178e+08	4.49873e+08	4.54097e+08	4.51803e+08
107	3.57956e+07	1.03154e+08	1.65018e+08	2.20626e+08	2.70179e+08	3.14773e+08	3.53338e+08	3.85994e+08	4.13727e+08	4.37538e+08	4.58541e+08	4.70738e+08	4.77935e+08	4.80809e+08	4.80527e+08
108	3.58682e+07	1.0435e+08	1.67219e+08	2.23917e+08	2.75655e+08	3.22172e+08	3.61916e+08	3.98219e+08	4.27496e+08	4.49965e+08	4.68551e+08	4.80743e+08	4.88232e+08	4.89563e+08	4.86063e+08
109	3.34932e+07	9.71166e+07	1.54818e+08	2.07034e+08	2.54166e+08	2.95553e+08	3.3095e+08	3.62913e+08	3.89402e+08	4.10567e+08	4.30298e+08	4.43352e+08	4.51396e+08	4.53493e+08	4.50797e+08
110	3.27091e+07	9.52133e+07	1.52214e+08	2.03985e+08	2.4951e+08	2.90225e+08	3.25055e+08	3.56093e+08	3.816e+08	4.01934e+08	4.20254e+08	4.32777e+08	4.40441e+08	4.43149e+08	4.40418e+08
111	3.29977e+07	9.53937e+07	1.52278e+08	2.04326e+08	2.51931e+08	2.94989e+08	3.31836e+08	3.64411e+08	3.89987e+08	4.10198e+08	4.26997e+08	4.38247e+08	4.46594e+08	4.49143e+08	4.47312e+08
112	3.29231e+07	9.50769e+07	1.52161e+08	2.03168e+08	2.49473e+08	2.9139e+08	3.264e+08	3.57398e+08	3.84559e+08	4.06388e+08	4.23428e+08	4.36435e+08	4.45067e+08	4.47369e+08	4.46177e+08
113	3.37363e+07	9.74042e+07	1.559e+08	2.08656e+08	2.56572e+08	2.98945e+08	3.34046e+08	3.64497e+08	3.91082e+08	4.12581e+08	4.292e+08	4.40675e+08	4.49558e+08	4.54109e+08	4.52868e+08
114	3.15432e+07	9.11721e+07	1.45506e+08	1.94553e+08	2.37737e+08	2.75941e+08	3.09946e+08	3.41934e+08	3.69593e+08	3.91188e+08	4.10827e+08	4.24379e+08	4.32384e+08	4.35344e+08	4.31338e+08
115	3.21497e+07	9.33071e+07	1.48709e+08	1.99284e+08	2.45187e+08	2.85964e+08	3.22054e+08	3.53805e+08	3.80651e+08	4.02242e+08	4.19428e+08	4.2977e+08	4.35994e+08	4.38855e+08	4.36072e+08
116	3.54046e+07	1.02316e+08	1.62935e+08	2.17374e+08	2.67405e+08	3.12042e+08	3.49866e+08	3.81883e+08	4.09383e+08	4.31902e+08	4.50944e+08	4.64561e+08	4.7278e+08	4.74635e+08	4.73317e+08
117	3.27684e+07	9.42555e+07	1.49151e+08	1.98491e+08	2.4348e+08	2.83531e+08	3.18186e+08	3.48996e+08	3.73935e+08	3.93352e+08	4.10953e+08	4.22939e+08	4.33339e+08	4.36664e+08	4.35836e+08
118	3.3607e+07	9.7308e+07	1.55964e+08	2.09202e+08	2.57367e+08	3.00382e+08	3.36892e+08	3.68652e+08	3.95628e+08	4.18158e+08	4.35266e+08	4.46045e+08	4.53396e+08	4.55485e+08	4.53698e+08
119	3.48158e+07	1.00667e+08	1.60903e+08	2.16509e+08	2.67104e+08	3.12245e+08	3.5142e+08	3.84495e+08	4.10294e+08	4.30195e+08	4.46931e+08	4.58318e+08	4.66327e+08	4.69845e+08	4.68932e+08
120	3.3744e+07	9.72304e+07	1.54938e+08	2.06536e+08	2.53293e+08	2.94146e+08	3.29315e+08	3.5976e+08	3.85987e+08	4.07746e+08	4.26935e+08	4.39897e+08	4.49519e+08	4.54363e+08	4.5353e+08
121	3.54675e+07	1.02895e+08	1.64736e+08	2.20589e+08	2.70545e+08	3.14895e+08	3.53548e+08	3.86302e+08	4.1452e+08	4.35831e+08	4.54883e+08	4.67884e+08	4.7535e+08	4.77774e+08	4.76514e+08
122	3.26057e+07	9.41881e+07	1.50613e+08	2.01602e+08	2.48398e+08	2.90365e+08	3.27179e+08	3.59904e+08	3.87395e+08	4.09218e+08	4.27616e+08	4.40851e+08	4.48088e+08	4.49971e+08	4.47175e+08
123	3.48002e+07	1.01246e+08	1.6208e+08	2.16933e+08	2.65428e+08	3.0738e+08	3.4283e+08	3.74044e+08	3.99892e+08	4.20832e+08	4.39691e+08	4.53328e+08	4.62937e+08	4.66442e+08	4.63804e+08
124	3.26588e+07	9.45714e+07	1.51042e+08	2.02092e+08	2.48224e+08	2.88808e+08	3.24159e+08	3.56003e+08	3.82576e+08	4.04618e+08	4.22601e+08	4.34532e+08	4.4308e+08	4.46155e+08	4.43224e+08
125	3.19079e+07	9.26483e+07	1.49204e+08	2.00714e+08	2.47576e+08	2.89452e+08	3.23176e+08	3.51936e+08	3.7492e+08	3.93159e+08	4.10165e+08	4.23376e+08	4.29923e+08	4.3216e+08	4.31546e+08
126	3.0585e+07	8.87819e+07	1.41887e+08	1.89952e+08	2.32666e+08	2.70028e+08	3.03008e+08	3.32144e+08	3.55834e+08	3.74831e+08	3.898e+08	4.00907e+08	4.08182e+08	4.10682e+08	4.09416e+08
127	2.96694e+07	8.58556e+07	1.36703e+08	1.82623e+08	2.24322e+08	2.60378e+08	2.9124e+08	3.18118e+08	3.40478e+08	3.5871e+08	3.73903e+08	3.85727e+08	3.93092e+08	3.95915e+08	3.96036e+08
128	3.42194e+07	9.94293e+07	1.59707e+08	2.14269e+08	2.63357e+08	3.066e+08	3.42862e+08	3.73927e+08	4.00694e+08	4.23023e+08	4.41712e+08	4.55805e+08	4.65616e+08	4.69939e+08	4.67521e+08
129	3.48177e+07	1.01292e+08	1.61971e+08	2.16853e+08	2.66503e+08	3.09944e+08	3.45676e+08	3.76929e+08	4.03979e+08	4.26766e+08	4.44921e+08	4.55963e+08	4.61778e+08	4.63532e+08	4.63264e+08
130	3.6224e+07	1.05121e+08	1.68426e+08	2.25731e+08	2.77008e+08	3.22514e+08	3.60417e+08	3.93104e+08	4.20541e+08	4.41813e+08	4.605e+08	4.74086e+08	4.81646e+08	4.83724e+08	4.83561e+08
131	3.4477e+07	9.97606e+07	1.59602e+08	2.14111e+08	2.64448e+08	3.0973e+08	3.47105e+08	3.816e+08	4.10052e+08	4.31832e+08	4.51204e+08	4.64384e+08	4.71934e+08	4.73456e+08	4.70208e+08
132	3.1967e+07	9.28183e+07	1.48268e+08	1.98435e+08	2.44493e+08	2.86339e+08	3.21272e+08	3.50622e+08	3.74759e+08	3.9406e+08	4.09485e+08	4.21231e+08	4.29389e+08	4.33299e+08	4.31685e+08
133	3.32617e+07	9.56539e+07	1.52437e+08	2.03175e+08	2.48287e+08	2.8905e+08	3.22686e+08	3.52037e+08	3.77601e+08	3.99372e+08	4.16818e+08	4.27257e+08	4.34064e+08	4.37939e+08	4.37675e+08
134	3.36677e+07	9.75221e+07	1.5505e+08	2.06461e+08	2.53763e+08	2.94487e+08	3.28968e+08	3.58653e+08	3.82959e+08	4.03578e+08	4.21497e+08	4.33926e+08	4.42463e+08	4.46099e+08	4.45733e+08
135	3.15331e+07	9.15451e+07	1.46862e+08	1.96566e+08	2.41791e+08	2.81894e+08	3.16704e+08	3.47922e+08	3.73816e+08	3.92321e+08	4.08217e+08	4.19247e+08	4.2502e+08	4.26362e+08	4.24786e+08
136	3.30157e+07	9.60045e+07	1.53097e+08	2.04639e+08	2.49485e+08	2.89415e+08	3.24822e+08	3.56486e+08	3.85512e+08	4.08207e+08	4.25946e+08	4.37332e+08	4.43394e+08	4.4387e+08	4.42938e+08
137	3.41272e+07	9.91627e+07	1.58165e+08	2.11985e+08	2.60225e+08	3.031e+08	3.38858e+08	3.71061e+08	3.98025e+08	4.1945e+08	4.36068e+08	4.47911e+08	4.5725e+08	4.60796e+08	4.59335e+08
138	3.46639e+07	1.0081e+08	1.60812e+08	2.1478e+08	2.62785e+08	3.06763e+08	3.45306e+08	3.80132e+08	4.10813e+08	4.35021e+08	4.55154e+08	4.6817e+08	4.74433e+08	4.74934e+08	4.7174e+08
139	3.29663e+07	9.4959e+07	1.51403e+08	2.01619e+08	2.46915e+08	2.8854e+08	3.22681e+08	3.52155e+08	3.78076e+08	4.00062e+08	4.17848e+08	4.29042e+08	4.3686e+08	4.39786e+08	4.39325e+08
140	3.205e+07	9.31289e+07	1.49482e+08	2.00625e+08	2.47131e+08	2.89085e+08	3.24533e+08	3.56225e+08	3.83433e+08	4.05326e+08	4.23425e+08	4.34168e+08	4.39306e+08	4.39543e+08	4.37348e+08
141	3.46794e+07	1.00372e+08	1.6037e+08	2.14138e+08	2.6255e+08	3.05814e+08	3.43253e+08	3.75446e+08	4.00985e+08	4.22491e+08	4.40301e+08	4.53646e+08	4.64223e+08	4.68951e+08	4.67217e+08
142	3.4584e+07	1.00002e+08	1.59555e+08	2.13723e+08	2.63618e+08	3.07769e+08	3.44774e+08	3.7656e+08	4.04261e+08	4.25852e+08	4.44409e+08	4.56226e+08	4.63694e+08	4.66272e+08	4.65326e+08
143	3.27495e+07	9.44799e+07	1.49768e+08	2.00318e+08	2.46541e+08	2.87607e+08	3.22456e+08	3.5337e+08	3.80645e+08	4.01921e+08	4.192e+08	4.30876e+08	4.39563e+08	4.4189e+08	4.40167e+08
144	3.39516e+07	9.86329e+07	1.57583e+08	2.11386e+08	2.61566e+08	3.07019e+08	3.45447e+08	3.79309e+08	4.08096e+08	4.29561e+08	4.4916e+08	4.63577e+08	4.70438e+08	4.72323e+08	4.68842e+08
145	3.54277e+07	1.0266e+08	1.64088e+08	2.19837e+08	2.71086e+08	3.15914e+08	3.54644e+08	3.88866e+08	4.16085e+08	4.38702e+08	4.59035e+08	4.73439e+08	4.81791e+08	4.83546e+08	4.80687e+08
146	3.27821e+07	9.51657e+07	1.53118e+08	2.04445e+08	2.50336e+08	2.90481e+08	3.23431e+08	3.52376e+08	3.77209e+08	3.97492e+08	4.16038e+08	4.28545e+08	4.36667e+08	4.39625e+08	4.38302e+08
147	3.27834e+07	9.48605e+07	1.5144e+08	2.03452e+08	2.49064e+08	2.89014e+08	3.24485e+08	3.56173e+08	3.83075e+08	4.02771e+08	4.196e+08	4.2995e+08	4.3583e+08	4.37654e+08	4.37957e+08
148	3.35916e+07	9.70463e+07	1.55301e+08	2.08118e+08	2.55575e+08	2.98266e+08	3.34432e+08	3.65352e+08	3.90605e+08	4.10042e+08	4.27053e+08	4.38821e+08	4.47336e+08	4.51763e+08	4.50493e+08
149	2.9126e+07	8.49115e+07	1.35987e+08	1.82303e+08	2.24553e+08	2.62579e+08	2.94654e+08	3.23731e+08	3.48098e+08	3.66415e+08	3.81305e+08	3.90399e+08	3.95153e+08	3.96217e+08	3.94598e+08
150	3.46924e+07	1.00479e+08	1.60451e+08	2.1497e+08	2.65988e+08	3.12667e+08	3.51221e+08	3.85258e+08	4.13436e+08	4.3542e+08	4.54149e+08	4.64949e+08	4.71497e+08	4.74944e+08	4.73175e+08
151	3.22711e+07	9.36981e+07	1.50175e+08	2.02033e+08	2.49418e+08	2.91862e+08	3.28035e+08	3.58985e+08	3.84155e+08	4.04429e+08	4.21689e+08	4.34411e+08	4.41259e+08	4.42522e+08	4.40029e+08
152	3.41032e+07	9.87837e+07	1.58093e+08	2.11692e+08	2.60355e+08	3.03583e+08	3.39626e+08	3.71874e+08	3.98592e+08	4.21073e+08	4.40528e+08	4.53745e+08	4.62451e+08	4.64219e+08	4.62239e+08
153	3.41801e+07	9.89026e+07	1.59012e+08	2.13807e+08	2.63201e+08	3.07612e+08	3.44838e+08	3.77619e+08	4.05044e+08	4.24285e+08	4.416e+08	4.5416e+08	4.63847e+08	4.67292e+08	4.65458e+08
154	3.61541e+07	1.0426e+08	1.66346e+08	2.21947e+08	2.72081e+08	3.17027e+08	3.54904e+08	3.88494e+08	4.15426e+08	4.37538e+08	4.57144e+08	4.70875e+08	4.78612e+08	4.81955e+08	4.81254e+08
155	3.2722e+07	9.49266e+07	1.51409e+08	2.01356e+08	2.467e+08	2.86765e+08	3.2009e+08	3.49956e+08	3.75755e+08	3.95484e+08	4.12043e+08	4.23908e+08	4.3158e+08	4.34723e+08	4.34742e+08
156	3.49757e+07	1.00991e+08	1.60351e+08	2.15219e+08	2.64351e+08	3.07882e+08	3.44598e+08	3.77431e+08	4.04682e+08	4.2446e+08	4.4139e+08	4.54505e+08	4.61536e+08	4.64769e+08	4.64217e+08
157	3.15343e+07	9.12935e+07	1.4568e+08	1.9499e+08	2.40352e+08	2.80678e+08	3.13941e+08	3.44379e+08	3.70405e+08	3.89916e+08	4.05998e+08	4.1741e+08	4.24231e+08	4.25138e+08	4.2395e+08
158	3.27512e+07	9.48244e+07	1.51827e+08	2.03757e+08	2.50879e+08	2.92508e+08	3.26835e+08	3.57336e+08	3.8239e+08	4.04001e+08	4.22577e+08	4.34839e+08	4.41063e+08	4.43726e+08	4.42505e+08
159	3.31148e+07	9.64387e+07	1.54766e+08	2.07669e+08	2.55547e+08	2.9727e+08	3.32562e+08	3.63611e+08	3.90227e+08	4.12513e+08	4.31058e+08	4.41518e+08	4.47309e+08	4.49198e+08	4.47772e+08
160	3.47131e+07	1.00294e+08	1.60015e+08	2.13744e+08	2.6223e+08	3.05708e+08	3.42852e+08	3.75377e+08	4.02707e+08	4.24841e+08	4.43178e+08	4.55312e+08	4.63328e+08	4.66031e+08	4.64893e+08
161	3.46663e+07	1.00462e+08	1.60522e+08	2.14792e+08	2.63491e+08	3.06344e+08	3.43368e+08	3.77374e+08	4.05259e+08	4.26736e+08	4.43468e+08	4.54893e+08	4.62639e+08	4.65961e+08	4.64967e+08
162	3.28263e+07	9.47435e+07	1.50525e+08	2.00531e+08	2.46311e+08	2.85431e+08	3.17213e+08	3.45576e+08	3.70883e+08	3.91046e+08	4.08206e+08	4.20849e+08	4.3049e+08	4.35673e+08	4.35287e+08
163	3.28657e+07	9.50126e+07	1.51794e+08	2.03742e+08	2.51224e+08	2.94386e+08	3.31736e+08	3.63673e+08	3.90173e+08	4.11941e+08	4.2967e+08	4.40135e+08	4.46081e+08	4.47758e+08	4.45393e+08
164	3.38332e+07	9.8102e+07	1.56419e+08	2.08689e+08	2.5635e+08	2.98672e+08	3.35425e+08	3.67513e+08	3.93918e+08	4.16074e+08	4.35195e+08	4.47307e+08	4.53826e+08	4.54699e+08	4.52951e+08
165	3.0513e+07	8.90354e+07	1.42345e+08	1.90525e+08	2.33765e+08	2.71155e+08	3.0203e+08	3.29713e+08	3.5494e+08	3.75828e+08	3.93239e+08	4.05e+08	4.13393e+08	4.15521e+08	4.13607e+08
166	3.17636e+07	9.14416e+07	1.46011e+08	1.96222e+08	2.40533e+08	2.79152e+08	3.13138e+08	3.42844e+08	3.6857e+08	3.88635e+08	4.06037e+08	4.18122e+08	4.2636e+08	4.29755e+08	4.28945e+08
167	3.3341e+07	9.67079e+07	1.55215e+08	2.08377e+08	2.57312e+08	3.00618e+08	3.3623e+08	3.6688e+08	3.93782e+08	4.14799e+08	4.3137e+08	4.41975e+08	4.4928e+08	4.53096e+08	4.51812e+08
168	3.2498e+07	9.36667e+07	1.48923e+08	1.98194e+08	2.42898e+08	2.83088e+08	3.15892e+08	3.44443e+08	3.6677e+08	3.855e+08	4.02611e+08	4.14659e+08	4.21412e+08	4.25828e+08	4.26818e+08
169	3.22186e+07	9.32203e+07	1.49197e+08	1.99679e+08	2.45919e+08	2.88189e+08	3.24063e+08	3.55322e+08	3.80935e+08	4.01334e+08	4.19439e+08	4.30486e+08	4.35327e+08	4.37734e+08	4.36637e+08
170	3.26616e+07	9.42059e+07	1.50125e+08	2.01593e+08	2.47909e+08	2.87746e+08	3.18313e+08	3.46859e+08	3.69749e+08	3.88939e+08	4.04811e+08	4.17148e+08	4.25508e+08	4.2906e+08	4.29874e+08
171	3.41628e+07	9.91055e+07	1.58353e+08	2.11287e+08	2.58701e+08	3.0047e+08	3.35056e+08	3.66035e+08	3.92847e+08	4.14098e+08	4.32916e+08	4.43621e+08	4.50749e+08	4.53961e+08	4.53683e+08
172	3.33066e+07	9.63168e+07	1.53723e+08	2.05535e+08	2.52676e+08	2.93676e+08	3.27578e+08	3.57455e+08	3.81741e+08	4.01689e+08	4.19624e+08	4.31518e+08	4.39133e+08	4.42114e+08	4.42062e+08
173	3.31066e+07	9.56824e+07	1.5265e+08	2.03149e+08	2.48387e+08	2.88098e+08	3.21508e+08	3.51073e+08	3.76637e+08	3.97283e+08	4.14097e+08	4.24684e+08	4.32344e+08	4.37417e+08	4.3764e+08
174	3.26881e+07	9.48004e+07	1.52084e+08	2.04137e+08	2.51376e+08	2.93719e+08	3.28609e+08	3.58522e+08	3.83088e+08	4.03512e+08	4.20729e+08	4.32695e+08	4.40226e+08	4.43156e+08	4.41594e+08
175	3.43419e+07	9.99995e+07	1.61373e+08	2.1709e+08	2.66349e+08	3.09319e+08	3.44885e+08	3.76546e+08	4.03885e+08	4.25655e+08	4.42702e+08	4.53795e+08	4.60825e+08	4.62743e+08	4.63144e+08
176	3.20581e+07	9.21451e+07	1.47406e+08	1.97663e+08	2.42996e+08	2.83681e+08	3.18745e+08	3.50793e+08	3.78303e+08	3.98401e+08	4.13753e+08	4.25959e+08	4.33167e+08	4.34517e+08	4.32802e+08
177	3.40627e+07	9.8572e+07	1.5783e+08	2.12093e+08	2.60165e+08	3.01536e+08	3.36572e+08	3.67716e+08	3.94358e+08	4.16543e+08	4.35377e+08	4.47236e+08	4.53248e+08	4.56517e+08	4.54912e+08
178	3.1933e+07	9.29304e+07	1.48908e+08	1.99156e+08	2.44368e+08	2.84619e+08	3.19463e+08	3.5076e+08	3.77152e+08	3.97759e+08	4.15531e+08	4.26868e+08	4.33188e+08	4.34753e+08	4.32899e+08
179	3.18891e+07	9.21955e+07	1.47035e+08	1.96962e+08	2.42118e+08	2.8217e+08	3.16864e+08	3.47463e+08	3.73428e+08	3.93136e+08	4.09841e+08	4.21035e+08	4.27662e+08	4.29518e+08	4.27893e+08
180	3.49073e+07	1.01211e+08	1.62271e+08	2.18482e+08	2.67801e+08	3.1093e+08	3.48524e+08	3.81131e+08	4.07699e+08	4.29386e+08	4.48496e+08	4.60665e+08	4.6718e+08	4.68767e+08	4.67248e+08
181	3.23292e+07	9.36369e+07	1.49944e+08	1.99762e+08	2.45204e+08	2.8593e+08	3.20024e+08	3.50446e+08	3.7661e+08	3.9729e+08	4.13087e+08	4.24044e+08	4.29431e+08	4.31023e+08	4.3132e+08
182	3.4303e+07	9.94992e+07	1.58895e+08	2.12906e+08	2.61611e+08	3.04467e+08	3.40662e+08	3.721e+08	3.98304e+08	4.18033e+08	4.35725e+08	4.48923e+08	4.57644e+08	4.60575e+08	4.59097e+08
183	3.39407e+07	9.9119e+07	1.59225e+08	2.13392e+08	2.61396e+08	3.05159e+08	3.4232e+08	3.7466e+08	4.01499e+08	4.22585e+08	4.41943e+08	4.54797e+08	4.62935e+08	4.65398e+08	4.61301e+08
184	3.24622e+07	9.40923e+07	1.50164e+08	2.00687e+08	2.45879e+08	2.84157e+08	3.16241e+08	3.43985e+08	3.69024e+08	3.90834e+08	4.09974e+08	4.229e+08	4.30042e+08	4.3234e+08	4.31327e+08
185	3.52596e+07	1.01657e+08	1.61972e+08	2.15871e+08	2.65894e+08	3.1104e+08	3.48903e+08	3.82885e+08	4.11323e+08	4.33912e+08	4.53796e+08	4.67455e+08	4.75054e+08	4.77143e+08	4.76119e+08
186	3.26264e+07	9.38548e+07	1.49838e+08	2.01489e+08	2.47938e+08	2.89626e+08	3.25744e+08	3.57439e+08	3.83685e+08	4.04246e+08	4.20873e+08	4.34414e+08	4.41055e+08	4.42724e+08	4.40811e+08
187	3.24977e+07	9.46196e+07	1.51434e+08	2.02325e+08	2.4862e+08	2.89757e+08	3.25459e+08	3.56444e+08	3.83122e+08	4.03899e+08	4.21471e+08	4.33575e+08	4.40174e+08	4.40101e+08	4.38834e+08
188	3.13085e+07	9.07415e+07	1.44426e+08	1.9265e+08	2.37019e+08	2.77148e+08	3.11292e+08	3.40406e+08	3.65184e+08	3.84946e+08	4.02051e+08	4.13451e+08	4.21369e+08	4.23527e+08	4.21029e+08
189	3.34382e+07	9.73226e+07	1.56483e+08	2.10396e+08	2.59678e+08	3.02977e+08	3.4033e+08	3.72968e+08	3.9904e+08	4.18567e+08	4.35449e+08	4.47107e+08	4.53988e+08	4.56901e+08	4.54327e+08
190	3.10993e+07	8.98117e+07	1.43381e+08	1.91449e+08	2.34914e+08	2.73144e+08	3.05236e+08	3.34085e+08	3.58195e+08	3.77152e+08	3.93375e+08	4.05156e+08	4.13627e+08	4.17235e+08	4.15425e+08
191	3.38649e+07	9.79983e+07	1.56504e+08	2.0936e+08	2.57472e+08	2.98934e+08	3.34607e+08	3.67786e+08	3.96039e+08	4.17464e+08	4.34502e+08	4.46441e+08	4.54269e+08	4.573e+08	4.55022e+08
192	3.29282e+07	9.51159e+07	1.51774e+08	2.02179e+08	2.47515e+08	2.87893e+08	3.21893e+08	3.52097e+08	3.78336e+08	4.00499e+08	4.19327e+08	4.3066e+08	4.37859e+08	4.40847e+08	4.40288e+08
193	3.00694e+07	8.72012e+07	1.39636e+08	1.86821e+08	2.29629e+08	2.68152e+08	3.00167e+08	3.28065e+08	3.51053e+08	3.70357e+08	3.87643e+08	3.97212e+08	4.03695e+08	4.06343e+08	4.05047e+08
194	3.21388e+07	9.24508e+07	1.48162e+08	1.98622e+08	2.43994e+08	2.84552e+08	3.19437e+08	3.50677e+08	3.76927e+08	3.97805e+08	4.15817e+08	4.26966e+08	4.32264e+08	4.32414e+08	4.31377e+08
195	3.53922e+07	1.02404e+08	1.63761e+08	2.19799e+08	2.71012e+08	3.15348e+08	3.53439e+08	3.87433e+08	4.14485e+08	4.3536e+08	4.53799e+08	4.65378e+08	4.70796e+08	4.72282e+08	4.71619e+08
196	3.35842e+07	9.65971e+07	1.54261e+08	2.07244e+08	2.54141e+08	2.9542e+08	3.3064e+08	3.61137e+08	3.87085e+08	4.0867e+08	4.27121e+08	4.38772e+08	4.46937e+08	4.51438e+08	4.503e+08
197	3.32931e+07	9.63934e+07	1.54371e+08	2.05496e+08	2.51721e+08	2.91574e+08	3.26287e+08	3.5766e+08	3.83021e+08	4.02863e+08	4.19516e+08	4.3149e+08	4.39946e+08	4.43688e+08	4.42616e+08
198	3.51474e+07	1.01923e+08	1.62622e+08	2.18198e+08	2.6967e+08	3.14583e+08	3.51685e+08	3.84013e+08	4.11856e+08	4.33074e+08	4.51599e+08	4.65067e+08	4.74956e+08	4.7929e+08	4.7791e+08
199	3.38332e+07	9.75877e+07	1.56249e+08	2.09671e+08	2.59601e+08	3.03873e+08	3.41503e+08	3.74316e+08	4.01253e+08	4.21282e+08	4.39059e+08	4.50687e+08	4.58146e+08	4.59907e+08	4.5832e+08
200	3.18169e+07	9.14643e+07	1.45569e+08	1.9528e+08	2.40637e+08	2.81574e+08	3.16976e+08	3.47759e+08	3.73496e+08	3.94605e+08	4.11271e+08	4.22769e+08	4.30546e+08	4.32799e+08	4.30911e+08
201	3.14749e+07	9.15709e+07	1.47328e+08	1.9731e+08	2.41844e+08	2.81541e+08	3.15543e+08	3.44878e+08	3.69833e+08	3.90382e+08	4.07338e+08	4.18475e+08	4.28237e+08	4.31427e+08	4.28887e+08
202	3.26398e+07	9.46456e+07	1.50972e+08	2.01324e+08	2.47341e+08	2.88294e+08	3.23161e+08	3.54619e+08	3.80483e+08	4.02443e+08	4.22355e+08	4.37341e+08	4.46871e+08	4.48758e+08	4.46017e+08
203	3.16565e+07	9.21743e+07	1.47906e+08	1.98375e+08	2.44293e+08	2.85198e+08	3.19532e+08	3.49495e+08	3.74512e+08	3.93695e+08	4.09288e+08	4.20405e+08	4.26913e+08	4.28632e+08	4.272e+08
204	3.39087e+07	9.8942e+07	1.58298e+08	2.12554e+08	2.60638e+08	3.04387e+08	3.4155e+08	3.72986e+08	3.98292e+08	4.1834e+08	4.36809e+08	4.4919e+08	4.57285e+08	4.60359e+08	4.57661e+08
205	3.50607e+07	1.01851e+08	1.63219e+08	2.18885e+08	2.6954e+08	3.15749e+08	3.55074e+08	3.89177e+08	4.17175e+08	4.39117e+08	4.58562e+08	4.71806e+08	4.80588e+08	4.82535e+08	4.79557e+08
206	3.34151e+07	9.6381e+07	1.5408e+08	2.06721e+08	2.53825e+08	2.96701e+08	3.33224e+08	3.65407e+08	3.92981e+08	4.15744e+08	4.33677e+08	4.46577e+08	4.53374e+08	4.55593e+08	4.53116e+08
207	3.24376e+07	9.40174e+07	1.49932e+08	2.0015e+08	2.46015e+08	2.8807e+08	3.23351e+08	3.55239e+08	3.80827e+08	4.01052e+08	4.17538e+08	4.30068e+08	4.38812e+08	4.41006e+08	4.38928e+08
208	3.14685e+07	9.16292e+07	1.46534e+08	1.96365e+08	2.41668e+08	2.81115e+08	3.14393e+08	3.43209e+08	3.66317e+08	3.84317e+08	3.99066e+08	4.07813e+08	4.13718e+08	4.18215e+08	4.18369e+08
209	3.27145e+07	9.44386e+07	1.51551e+08	2.01959e+08	2.48493e+08	2.91065e+08	3.28428e+08	3.61567e+08	3.88581e+08	4.11262e+08	4.30753e+08	4.41808e+08	4.47198e+08	4.47774e+08	4.45473e+08
210	3.34878e+07	9.67486e+07	1.54406e+08	2.06332e+08	2.52697e+08	2.94281e+08	3.32041e+08	3.65135e+08	3.92719e+08	4.13819e+08	4.32216e+08	4.43565e+08	4.50662e+08	4.52164e+08	4.51173e+08
211	3.37907e+07	9.81517e+07	1.57546e+08	2.11618e+08	2.60467e+08	3.03194e+08	3.39282e+08	3.71572e+08	3.99016e+08	4.20581e+08	4.38822e+08	4.51743e+08	4.59943e+08	4.62515e+08	4.59561e+08
212	3.39829e+07	9.87064e+07	1.57703e+08	2.11807e+08	2.60377e+08	3.03062e+08	3.37922e+08	3.68697e+08	3.9544e+08	4.1847e+08	4.38921e+08	4.53177e+08	4.61924e+08	4.63526e+08	4.60728e+08
213	3.21563e+07	9.33017e+07	1.49018e+08	1.98771e+08	2.44088e+08	2.85352e+08	3.18538e+08	3.46846e+08	3.7006e+08	3.90237e+08	4.07764e+08	4.20223e+08	4.27234e+08	4.30104e+08	4.29279e+08
214	3.48644e+07	1.01643e+08	1.62079e+08	2.16213e+08	2.6516e+08	3.07599e+08	3.45103e+08	3.77624e+08	4.06262e+08	4.30726e+08	4.52532e+08	4.69126e+08	4.79089e+08	4.80361e+08	4.7628e+08
215	3.42625e+07	9.86112e+07	1.56773e+08	2.09678e+08	2.57702e+08	3.00224e+08	3.36958e+08	3.69052e+08	3.96477e+08	4.1759e+08	4.34571e+08	4.46904e+08	4.55518e+08	4.5915e+08	4.58455e+08
216	3.18722e+07	9.18557e+07	1.45636e+08	1.93488e+08	2.36649e+08	2.74217e+08	3.06405e+08	3.3444e+08	3.57913e+08	3.77511e+08	3.93712e+08	4.04894e+08	4.12457e+08	4.16343e+08	4.17005e+08
217	3.30975e+07	9.57973e+07	1.52802e+08	2.04021e+08	2.50863e+08	2.93052e+08	3.28292e+08	3.59214e+08	3.85791e+08	4.06819e+08	4.24311e+08	4.35597e+08	4.42469e+08	4.45315e+08	4.44094e+08
218	3.1285e+07	9.05312e+07	1.44605e+08	1.94241e+08	2.39432e+08	2.79038e+08	3.11478e+08	3.39675e+08	3.64178e+08	3.84834e+08	4.02269e+08	4.12953e+08	4.18931e+08	4.2058e+08	4.19774e+08
219	3.42832e+07	9.87799e+07	1.57339e+08	2.09455e+08	2.5713e+08	2.99995e+08	3.36533e+08	3.68985e+08	3.96038e+08	4.18598e+08	4.35604e+08	4.47681e+08	4.57585e+08	4.6198e+08	4.60661e+08
220	3.48676e+07	1.00671e+08	1.60531e+08	2.15316e+08	2.64615e+08	3.08473e+08	3.43989e+08	3.76489e+08	4.05493e+08	4.2839e+08	4.49009e+08	4.63255e+08	4.71362e+08	4.73407e+08	4.70978e+08
221	3.33724e+07	9.67218e+07	1.55144e+08	2.07723e+08	2.54612e+08	2.9616e+08	3.31177e+08	3.60745e+08	3.86446e+08	4.09209e+08	4.28178e+08	4.38805e+08	4.46363e+08	4.4903e+08	4.47252e+08
222	3.2433e+07	9.40088e+07	1.50767e+08	2.02747e+08	2.50199e+08	2.92819e+08	3.29089e+08	3.60773e+08	3.87644e+08	4.08201e+08	4.2495e+08	4.36015e+08	4.42043e+08	4.43617e+08	4.4178e+08
223	3.42714e+07	9.91575e+07	1.58265e+08	2.11015e+08	2.58748e+08	3.01381e+08	3.38128e+08	3.71384e+08	3.99665e+08	4.22403e+08	4.41993e+08	4.55028e+08	4.61957e+08	4.63651e+08	4.61432e+08
224	3.34817e+07	9.69616e+07	1.55244e+08	2.07852e+08	2.54311e+08	2.96371e+08	3.32811e+08	3.63719e+08	3.91093e+08	4.12409e+08	4.30396e+08	4.43621e+08	4.5089e+08	4.52848e+08	4.51096e+08
225	3.3611e+07	9.75697e+07	1.55581e+08	2.08349e+08	2.57071e+08	3.014e+08	3.38976e+08	3.70503e+08	3.97435e+08	4.18931e+08	4.34147e+08	4.44672e+08	4.5135e+08	4.52983e+08	4.51757e+08
226	3.20836e+07	9.25474e+07	1.47981e+08	1.9914e+08	2.45626e+08	2.86994e+08	3.22932e+08	3.53846e+08	3.78136e+08	3.98459e+08	4.15791e+08	4.25577e+08	4.31076e+08	4.32628e+08	4.31949e+08
227	3.46302e+07	1.00032e+08	1.61106e+08	2.17367e+08	2.69029e+08	3.14805e+08	3.5303e+08	3.85328e+08	4.13056e+08	4.35815e+08	4.53484e+08	4.6465e+08	4.72449e+08	4.74522e+08	4.71791e+08
228	3.23066e+07	9.32055e+07	1.48107e+08	1.97768e+08	2.43728e+08	2.84739e+08	3.183e+08	3.48264e+08	3.74731e+08	3.96008e+08	4.12819e+08	4.24874e+08	4.32662e+08	4.35265e+08	4.33535e+08
229	3.13756e+07	9.01623e+07	1.4397e+08	1.92909e+08	2.36374e+08	2.7467e+08	3.05904e+08	3.34546e+08	3.59087e+08	3.77475e+08	3.92898e+08	4.04096e+08	4.11554e+08	4.13835e+08	4.14597e+08
230	3.21227e+07	9.36014e+07	1.49585e+08	1.99814e+08	2.44366e+08	2.83712e+08	3.17356e+08	3.46554e+08	3.70448e+08	3.88986e+08	4.0542e+08	4.17847e+08	4.28104e+08	4.32639e+08	4.31643e+08
231	3.12911e+07	9.09831e+07	1.46062e+08	1.95348e+08	2.39974e+08	2.79674e+08	3.13241e+08	3.42294e+08	3.68014e+08	3.89031e+08	4.04724e+08	4.13452e+08	4.17929e+08	4.20829e+08	4.20325e+08
232	3.40142e+07	9.8584e+07	1.56698e+08	2.08773e+08	2.56201e+08	2.99451e+08	3.35306e+08	3.66329e+08	3.92637e+08	4.14127e+08	4.30275e+08	4.41732e+08	4.49164e+08	4.53071e+08	4.53559e+08
233	3.21451e+07	9.25532e+07	1.47171e+08	1.96856e+08	2.41978e+08	2.82412e+08	3.17951e+08	3.4892e+08	3.7429e+08	3.936e+08	4.10091e+08	4.2233e+08	4.30659e+08	4.33671e+08	4.31297e+08
234	3.38775e+07	9.85053e+07	1.57409e+08	2.10737e+08	2.60059e+08	3.04679e+08	3.40901e+08	3.71367e+08	3.9715e+08	4.1827e+08	4.36144e+08	4.48462e+08	4.54747e+08	4.55368e+08	4.53934e+08
235	3.67354e+07	1.06966e+08	1.72106e+08	2.31118e+08	2.84851e+08	3.33347e+08	3.73536e+08	4.09089e+08	4.38685e+08	4.61221e+08	4.82396e+08	4.96372e+08	5.05249e+08	5.0788e+08	5.04345e+08
236	3.25301e+07	9.43824e+07	1.5053e+08	2.01074e+08	2.46884e+08	2.87467e+08	3.22628e+08	3.53043e+08	3.78616e+08	3.98752e+08	4.15719e+08	4.26581e+08	4.34677e+08	4.38668e+08	4.36611e+08
237	3.28738e+07	9.55289e+07	1.53572e+08	2.05998e+08	2.53492e+08	2.95799e+08	3.31007e+08	3.60958e+08	3.87297e+08	4.07714e+08	4.24491e+08	4.36623e+08	4.44286e+08	4.45824e+08	4.44367e+08
238	3.22159e+07	9.2952e+07	1.48028e+08	1.98482e+08	2.44737e+08	2.84551e+08	3.18091e+08	3.47274e+08	3.71546e+08	3.90656e+08	4.07569e+08	4.19396e+08	4.266e+08	4.29764e+08	4.29345e+08
239	3.37885e+07	9.79771e+07	1.56498e+08	2.09698e+08	2.57952e+08	3.02149e+08	3.39169e+08	3.70871e+08	3.97324e+08	4.17385e+08	4.34017e+08	4.4435e+08	4.51313e+08	4.53145e+08	4.52033e+08
240	3.42772e+07	9.94221e+07	1.59525e+08	2.13577e+08	2.62868e+08	3.08171e+08	3.47318e+08	3.81454e+08	4.09668e+08	4.32533e+08	4.50187e+08	4.60665e+08	4.65113e+08	4.66019e+08	4.65271e+08
241	3.64348e+07	1.06365e+08	1.71199e+08	2.29223e+08	2.81068e+08	3.27107e+08	3.66045e+08	4.00899e+08	4.31132e+08	4.56841e+08	4.75773e+08	4.87791e+08	4.94224e+08	4.95551e+08	4.9348e+08
242	3.4723e+07	1.00888e+08	1.61522e+08	2.17086e+08	2.66549e+08	3.1016e+08	3.4716e+08	3.80118e+08	4.05348e+08	4.26875e+08	4.45327e+08	4.57778e+08	4.65971e+08	4.69291e+08	4.67592e+08
243	3.35916e+07	9.70342e+07	1.54741e+08	2.06686e+08	2.53702e+08	2.96718e+08	3.32765e+08	3.63271e+08	3.89409e+08	4.10381e+08	4.2837e+08	4.40555e+08	4.49407e+08	4.52532e+08	4.50355e+08
244	3.36651e+07	9.72082e+07	1.55328e+08	2.08274e+08	2.5581e+08	2.98165e+08	3.34603e+08	3.65804e+08	3.91637e+08	4.1161e+08	4.3018e+08	4.4201e+08	4.49238e+08	4.52705e+08	4.51485e+08
245	3.29473e+07	9.53447e+07	1.51831e+08	2.02768e+08	2.4956e+08	2.91861e+08	3.27815e+08	3.59898e+08	3.87309e+08	4.09695e+08	4.29219e+08	4.42741e+08	4.51052e+08	4.52739e+08	4.48837e+08
246	3.49829e+07	1.00972e+08	1.6084e+08	2.14423e+08	2.62775e+08	3.06456e+08	3.43387e+08	3.75538e+08	4.03752e+08	4.26427e+08	4.44973e+08	4.57959e+08	4.65808e+08	4.6889e+08	4.68496e+08
247	3.44936e+07	1.00345e+08	1.60732e+08	2.14255e+08	2.61396e+08	3.02914e+08	3.38268e+08	3.70362e+08	3.97716e+08	4.19349e+08	4.39068e+08	4.51965e+08	4.60063e+08	4.63785e+08	4.62175e+08
248	3.2434e+07	9.34794e+07	1.49351e+08	2.00169e+08	2.46198e+08	2.88802e+08	3.24471e+08	3.54986e+08	3.8109e+08	4.02279e+08	4.19024e+08	4.29002e+08	4.36863e+08	4.38907e+08	4.36597e+08
249	3.3645e+07	9.77928e+07	1.56024e+08	2.08093e+08	2.55839e+08	2.98032e+08	3.33774e+08	3.64409e+08	3.88387e+08	4.07274e+08	4.22849e+08	4.33242e+08	4.40502e+08	4.43885e+08	4.44561e+08
250	3.22536e+07	9.33778e+07	1.48515e+08	1.98959e+08	2.45267e+08	2.85196e+08	3.19702e+08	3.49858e+08	3.76622e+08	3.98121e+08	4.15206e+08	4.26775e+08	4.35037e+08	4.38456e+08	4.36229e+08
251	3.50934e+07	1.01264e+08	1.61624e+08	2.15808e+08	2.64683e+08	3.08148e+08	3.45276e+08	3.78619e+08	4.06766e+08	4.31237e+08	4.52026e+08	4.6523e+08	4.72984e+08	4.74653e+08	4.73055e+08
252	3.47353e+07	1.00506e+08	1.60605e+08	2.15548e+08	2.66774e+08	3.12681e+08	3.51835e+08	3.86119e+08	4.13896e+08	4.35445e+08	4.53846e+08	4.67569e+08	4.759e+08	4.77873e+08	4.74378e+08
253	3.71841e+07	1.07995e+08	1.72517e+08	2.29838e+08	2.80402e+08	3.24738e+08	3.63108e+08	3.97395e+08	4.26046e+08	4.50167e+08	4.70986e+08	4.84543e+08	4.92482e+08	4.95191e+08	4.93654e+08
254	3.19563e+07	9.27895e+07	1.48284e+08	1.98262e+08	2.42921e+08	2.81719e+08	3.1576e+08	3.46686e+08	3.73961e+08	3.9621e+08	4.1444e+08	4.25587e+08	4.31815e+08	4.32723e+08	4.30709e+08
255	3.22812e+07	9.399e+07	1.50257e+08	2.01222e+08	2.47774e+08	2.90105e+08	3.26589e+08	3.5908e+08	3.85183e+08	4.04717e+08	4.21604e+08	4.34041e+08	4.40566e+08	4.4306e+08	4.40177e+08
256	3.12949e+07	8.97673e+07	1.42616e+08	1.90576e+08	2.34573e+08	2.73527e+08	3.05879e+08	3.34212e+08	3.58933e+08	3.77688e+08	3.91874e+08	4.0084e+08	4.07242e+08	4.10547e+08	4.12005e+08
257	3.47449e+07	1.0069e+08	1.6057e+08	2.14578e+08	2.63726e+08	3.06039e+08	3.43278e+08	3.7496e+08	4.01392e+08	4.22913e+08	4.42373e+08	4.5562e+08	4.62427e+08	4.6485e+08	4.6322e+08
258	3.43329e+07	9.94166e+07	1.58449e+08	2.12601e+08	2.61691e+08	3.05492e+08	3.43047e+08	3.75292e+08	4.02394e+08	4.24404e+08	4.41979e+08	4.53807e+08	4.62338e+08	4.64446e+08	4.62736e+08
259	3.46503e+07	1.00332e+08	1.60607e+08	2.15805e+08	2.65199e+08	3.09119e+08	3.46131e+08	3.78459e+08	4.06345e+08	4.28393e+08	4.45771e+08	4.57913e+08	4.669e+08	4.69223e+08	4.67154e+08
260	3.25684e+07	9.45489e+07	1.51181e+08	2.0263e+08	2.49697e+08	2.92017e+08	3.28076e+08	3.60026e+08	3.86073e+08	4.03599e+08	4.19669e+08	4.30781e+08	4.39308e+08	4.41855e+08	4.39981e+08
261	3.19075e+07	9.28358e+07	1.47568e+08	1.96721e+08	2.41707e+08	2.81461e+08	3.14977e+08	3.4281e+08	3.66188e+08	3.85278e+08	4.0052e+08	4.10831e+08	4.18449e+08	4.23554e+08	4.24224e+08
262	3.22914e+07	9.32499e+07	1.49891e+08	2.01575e+08	2.48254e+08	2.90019e+08	3.23899e+08	3.5469e+08	3.81693e+08	4.01135e+08	4.16695e+08	4.27501e+08	4.35025e+08	4.37409e+08	4.35586e+08
263	3.18603e+07	9.20347e+07	1.47284e+08	1.97045e+08	2.43219e+08	2.84459e+08	3.19606e+08	3.49212e+08	3.73957e+08	3.93089e+08	4.09208e+08	4.20324e+08	4.27014e+08	4.29205e+08	4.28588e+08
264	3.26165e+07	9.41051e+07	1.4854e+08	1.98301e+08	2.43987e+08	2.83736e+08	3.1791e+08	3.47083e+08	3.72923e+08	3.93991e+08	4.10642e+08	4.22161e+08	4.29149e+08	4.32137e+08	4.32382e+08
265	3.4088e+07	9.87056e+07	1.57713e+08	2.11063e+08	2.5857e+08	3.00905e+08	3.37719e+08	3.69671e+08	3.96275e+08	4.1703e+08	4.3196e+08	4.42973e+08	4.51142e+08	4.54764e+08	4.54568e+08
266	3.40318e+07	9.84854e+07	1.57916e+08	2.1237e+08	2.61014e+08	3.02672e+08	3.36886e+08	3.68401e+08	3.95694e+08	4.17495e+08	4.37359e+08	4.48684e+08	4.55187e+08	4.56688e+08	4.55457e+08
267	3.56659e+07	1.03268e+08	1.6465e+08	2.20837e+08	2.73083e+08	3.20443e+08	3.59307e+08	3.92285e+08	4.19571e+08	4.41499e+08	4.5973e+08	4.72505e+08	4.79509e+08	4.8064e+08	4.79179e+08
268	3.31744e+07	9.62506e+07	1.53932e+08	2.06067e+08	2.5364e+08	2.95106e+08	3.30526e+08	3.61921e+08	3.89489e+08	4.11731e+08	4.3033e+08	4.43309e+08	4.50933e+08	4.51813e+08	4.48303e+08
269	3.20015e+07	9.22677e+07	1.47511e+08	1.97623e+08	2.42269e+08	2.8142e+08	3.14721e+08	3.44753e+08	3.71037e+08	3.93494e+08	4.12903e+08	4.2595e+08	4.32003e+08	4.33178e+08	4.30946e+08
270	3.39247e+07	9.84458e+07	1.57715e+08	2.11644e+08	2.60834e+08	3.03162e+08	3.38192e+08	3.70052e+08	3.97648e+08	4.18968e+08	4.36305e+08	4.47701e+08	4.55688e+08	4.57745e+08	4.56825e+08
271	3.31201e+07	9.57855e+07	1.53756e+08	2.06592e+08	2.55374e+08	3.00327e+08	3.37888e+08	3.71223e+08	3.9908e+08	4.21246e+08	4.37587e+08	4.46519e+08	4.51964e+08	4.53379e+08	4.51149e+08
272	3.58726e+07	1.04277e+08	1.6652e+08	2.23277e+08	2.74533e+08	3.20694e+08	3.60606e+08	3.94815e+08	4.22839e+08	4.45571e+08	4.65026e+08	4.79026e+08	4.88335e+08	4.9097e+08	4.87512e+08
273	3.36268e+07	9.78293e+07	1.56e+08	2.08301e+08	2.55196e+08	2.97284e+08	3.33458e+08	3.66104e+08	3.93657e+08	4.16575e+08	4.34632e+08	4.44618e+08	4.50934e+08	4.52585e+08	4.50926e+08
274	3.39505e+07	9.80269e+07	1.5614e+08	2.0841e+08	2.55786e+08	2.98084e+08	3.3333e+08	3.62607e+08	3.87638e+08	4.0837e+08	4.26161e+08	4.38839e+08	4.47729e+08	4.51084e+08	4.50759e+08
275	3.20918e+07	9.29943e+07	1.49038e+08	1.99626e+08	2.45123e+08	2.8583e+08	3.19882e+08	3.49746e+08	3.75549e+08	3.95577e+08	4.13252e+08	4.25781e+08	4.34764e+08	4.38632e+08	4.35025e+08
276	3.32325e+07	9.66033e+07	1.54133e+08	2.05725e+08	2.52798e+08	2.95873e+08	3.3167e+08	3.61827e+08	3.85666e+08	4.05572e+08	4.24443e+08	4.36687e+08	4.43657e+08	4.44603e+08	4.43753e+08
277	3.37713e+07	9.86926e+07	1.58865e+08	2.13329e+08	2.62368e+08	3.07637e+08	3.45907e+08	3.78197e+08	4.04337e+08	4.24663e+08	4.4292e+08	4.56507e+08	4.63837e+08	4.6485e+08	4.61294e+08
278	3.27176e+07	9.50365e+07	1.52067e+08	2.04082e+08	2.50697e+08	2.92555e+08	3.28089e+08	3.58044e+08	3.84485e+08	4.05776e+08	4.21847e+08	4.32145e+08	4.38801e+08	4.41608e+08	4.40342e+08
279	3.19968e+07	9.30231e+07	1.48768e+08	1.99183e+08	2.45192e+08	2.85951e+08	3.21724e+08	3.52418e+08	3.78702e+08	3.98623e+08	4.15289e+08	4.27256e+08	4.3505e+08	4.36694e+08	4.33926e+08
280	3.32086e+07	9.62381e+07	1.53771e+08	2.05174e+08	2.50944e+08	2.92052e+08	3.27512e+08	3.59137e+08	3.85268e+08	4.06394e+08	4.25067e+08	4.38001e+08	4.45955e+08	4.48532e+08	4.47028e+08
281	3.30589e+07	9.56718e+07	1.52737e+08	2.04043e+08	2.49508e+08	2.89557e+08	3.22918e+08	3.52607e+08	3.7775e+08	3.9645e+08	4.12008e+08	4.23197e+08	4.31363e+08	4.3634e+08	4.36146e+08
282	3.45966e+07	9.97139e+07	1.57621e+08	2.08768e+08	2.54883e+08	2.96624e+08	3.31906e+08	3.63157e+08	3.8861e+08	4.07693e+08	4.23902e+08	4.36278e+08	4.44817e+08	4.49557e+08	4.49832e+08
283	3.2542e+07	9.44987e+07	1.5123e+08	2.03018e+08	2.49102e+08	2.90058e+08	3.25201e+08	3.56721e+08	3.83223e+08	4.04228e+08	4.22383e+08	4.34796e+08	4.41481e+08	4.41991e+08	4.39993e+08
284	3.40468e+07	9.87853e+07	1.58268e+08	2.12144e+08	2.60285e+08	3.02992e+08	3.38278e+08	3.69152e+08	3.95572e+08	4.17793e+08	4.35929e+08	4.47746e+08	4.55634e+08	4.58374e+08	4.56332e+08
285	3.2561e+07	9.45812e+07	1.51477e+08	2.02953e+08	2.49188e+08	2.89556e+08	3.24381e+08	3.54394e+08	3.7953e+08	3.98976e+08	4.1712e+08	4.29624e+08	4.37063e+08	4.4106e+08	4.39566e+08
286	3.1369e+07	9.08642e+07	1.45357e+08	1.94604e+08	2.39019e+08	2.80093e+08	3.17117e+08	3.48807e+08	3.74552e+08	3.9565e+08	4.13889e+08	4.25015e+08	4.30352e+08	4.31626e+08	4.29191e+08
287	3.59209e+07	1.04446e+08	1.67402e+08	2.24425e+08	2.76448e+08	3.22326e+08	3.61335e+08	3.94302e+08	4.20739e+08	4.41745e+08	4.60563e+08	4.73618e+08	4.82471e+08	4.86255e+08	4.8465e+08
288	3.18085e+07	9.2417e+07	1.4758e+08	1.96591e+08	2.40505e+08	2.81242e+08	3.15156e+08	3.44338e+08	3.67244e+08	3.86253e+08	4.02427e+08	4.12928e+08	4.20429e+08	4.24623e+08	4.24042e+08
289	3.37869e+07	9.78602e+07	1.56315e+08	2.09517e+08	2.57668e+08	3.01299e+08	3.36616e+08	3.67075e+08	3.93696e+08	4.15714e+08	4.33681e+08	4.44231e+08	4.52591e+08	4.572e+08	4.56297e+08
290	3.3376e+07	9.65091e+07	1.54189e+08	2.06023e+08	2.53168e+08	2.95353e+08	3.30912e+08	3.63007e+08	3.90044e+08	4.11347e+08	4.29225e+08	4.39819e+08	4.4605e+08	4.48424e+08	4.47601e+08
291	3.27095e+07	9.48482e+07	1.51382e+08	2.02377e+08	2.49082e+08	2.91697e+08	3.2802e+08	3.59545e+08	3.8629e+08	4.06138e+08	4.22134e+08	4.3372e+08	4.39732e+08	4.41502e+08	4.39973e+08
292	3.41009e+07	9.86872e+07	1.5815e+08	2.12362e+08	2.60645e+08	3.03335e+08	3.39876e+08	3.71985e+08	3.97443e+08	4.19193e+08	4.37499e+08	4.50186e+08	4.56343e+08	4.57712e+08	4.56436e+08
293	3.62509e+07	1.04733e+08	1.66925e+08	2.23656e+08	2.74335e+08	3.19245e+08	3.57285e+08	3.90198e+08	4.18123e+08	4.41084e+08	4.58674e+08	4.69596e+08	4.77156e+08	4.79593e+08	4.78501e+08
294	3.41641e+07	9.88748e+07	1.57865e+08	2.10569e+08	2.58808e+08	3.00922e+08	3.38383e+08	3.71622e+08	3.98908e+08	4.1943e+08	4.37154e+08	4.49131e+08	4.57546e+08	4.60917e+08	4.60046e+08
295	3.23049e+07	9.35154e+07	1.49983e+08	2.00507e+08	2.45812e+08	2.86401e+08	3.2116e+08	3.51786e+08	3.77721e+08	3.98391e+08	4.15932e+08	4.26909e+08	4.33375e+08	4.34916e+08	4.33279e+08
296	3.30933e+07	9.58984e+07	1.52768e+08	2.04514e+08	2.50812e+08	2.93598e+08	3.30145e+08	3.61426e+08	3.87745e+08	4.07146e+08	4.23746e+08	4.35384e+08	4.42635e+08	4.4468e+08	4.43514e+08
297	3.19263e+07	9.26983e+07	1.49024e+08	2.0097e+08	2.48738e+08	2.90152e+08	3.2608e+08	3.55819e+08	3.80796e+08	4.0078e+08	4.1778e+08	4.2976e+08	4.36075e+08	4.37455e+08	4.36148e+08
298	3.18869e+07	9.24657e+07	1.48078e+08	1.99246e+08	2.44991e+08	2.86127e+08	3.21414e+08	3.51319e+08	3.76366e+08	3.96511e+08	4.11753e+08	4.20972e+08	4.27649e+08	4.30616e+08	4.28965e+08
299	3.18818e+07	9.27797e+07	1.48298e+08	1.99557e+08	2.46595e+08	2.87195e+08	3.21918e+08	3.52197e+08	3.79447e+08	4.01554e+08	4.18724e+08	4.28119e+08	4.33396e+08	4.34172e+08	4.32075e+08
300	3.2466e+07	9.42853e+07	1.49928e+08	2.00027e+08	2.4721e+08	2.88767e+08	3.2266e+08	3.52021e+08	3.76527e+08	3.96428e+08	4.15127e+08	4.29552e+08	4.39084e+08	4.41134e+08	4.38393e+08
301	3.37656e+07	9.82145e+07	1.57152e+08	2.10069e+08	2.57588e+08	3.00241e+08	3.36677e+08	3.67124e+08	3.90906e+08	4.10366e+08	4.25779e+08	4.37603e+08	4.46133e+08	4.48271e+08	4.46864e+08
302	3.55268e+07	1.03174e+08	1.6456e+08	2.19115e+08	2.6837e+08	3.12987e+08	3.50855e+08	3.83552e+08	4.11827e+08	4.34136e+08	4.53847e+08	4.67634e+08	4.77587e+08	4.81218e+08	4.78516e+08
303	3.23121e+07	9.37001e+07	1.49531e+08	2.00395e+08	2.46849e+08	2.88603e+08	3.24484e+08	3.5681e+08	3.84253e+08	4.0666e+08	4.23843e+08	4.34187e+08	4.41039e+08	4.42982e+08	4.40647e+08
304	3.28257e+07	9.51161e+07	1.51948e+08	2.0367e+08	2.5004e+08	2.9232e+08	3.26718e+08	3.56576e+08	3.82131e+08	4.04265e+08	4.21736e+08	4.32957e+08	4.41592e+08	4.45185e+08	4.43882e+08
305	3.2986e+07	9.53447e+07	1.52525e+08	2.04938e+08	2.52687e+08	2.95787e+08	3.33706e+08	3.66113e+08	3.93755e+08	4.15603e+08	4.3376e+08	4.44646e+08	4.50222e+08	4.51061e+08	4.48633e+08
306	3.16765e+07	9.22532e+07	1.48484e+08	1.99684e+08	2.47407e+08	2.88912e+08	3.23613e+08	3.54325e+08	3.80864e+08	4.00602e+08	4.16092e+08	4.24811e+08	4.30532e+08	4.31826e+08	4.30504e+08
307	3.10966e+07	9.02728e+07	1.44594e+08	1.93216e+08	2.36213e+08	2.75169e+08	3.09189e+08	3.40206e+08	3.65618e+08	3.85062e+08	4.02421e+08	4.14647e+08	4.22161e+08	4.24094e+08	4.2211e+08
308	3.55377e+07	1.02774e+08	1.63151e+08	2.18722e+08	2.69116e+08	3.13248e+08	3.50415e+08	3.83689e+08	4.11575e+08	4.33308e+08	4.51187e+08	4.65014e+08	4.7404e+08	4.78334e+08	4.7683e+08
309	3.56555e+07	1.03815e+08	1.66632e+08	2.22767e+08	2.73413e+08	3.18496e+08	3.56452e+08	3.8996e+08	4.17914e+08	4.40364e+08	4.5994e+08	4.74144e+08	4.81973e+08	4.83986e+08	4.81916e+08
310	3.28671e+07	9.51931e+07	1.52007e+08	2.0354e+08	2.49762e+08	2.91222e+08	3.26342e+08	3.56364e+08	3.80223e+08	3.98676e+08	4.14764e+08	4.26132e+08	4.34111e+08	4.37776e+08	4.36758e+08
311	3.25942e+07	9.51374e+07	1.52422e+08	2.03649e+08	2.50308e+08	2.92407e+08	3.27941e+08	3.59873e+08	3.86657e+08	4.06569e+08	4.24185e+08	4.36461e+08	4.43426e+08	4.4522e+08	4.43173e+08
312	3.29592e+07	9.54276e+07	1.52121e+08	2.02066e+08	2.45626e+08	2.8363e+08	3.15813e+08	3.45273e+08	3.69527e+08	3.90675e+08	4.10266e+08	4.23252e+08	4.34007e+08	4.38557e+08	4.37027e+08
313	3.26614e+07	9.43559e+07	1.50059e+08	2.00298e+08	2.44921e+08	2.85027e+08	3.18798e+08	3.48351e+08	3.7317e+08	3.93363e+08	4.10383e+08	4.21928e+08	4.29328e+08	4.32797e+08	4.33235e+08
314	3.5438e+07	1.02556e+08	1.64209e+08	2.19581e+08	2.70368e+08	3.16402e+08	3.55156e+08	3.90316e+08	4.19396e+08	4.42038e+08	4.61606e+08	4.75367e+08	4.82077e+08	4.84094e+08	4.80774e+08
315	3.31054e+07	9.65864e+07	1.54926e+08	2.07476e+08	2.54299e+08	2.95032e+08	3.29174e+08	3.59903e+08	3.86514e+08	4.09392e+08	4.28416e+08	4.41118e+08	4.5062e+08	4.53087e+08	4.49778e+08
316	3.50282e+07	1.01232e+08	1.61528e+08	2.16197e+08	2.65047e+08	3.09185e+08	3.46587e+08	3.78919e+08	4.06268e+08	4.27541e+08	4.45515e+08	4.57606e+08	4.6569e+08	4.67396e+08	4.66946e+08
317	3.41478e+07	9.94625e+07	1.59181e+08	2.12478e+08	2.60728e+08	3.03566e+08	3.38726e+08	3.69527e+08	3.9565e+08	4.17197e+08	4.35805e+08	4.46208e+08	4.53764e+08	4.56728e+08	4.56282e+08
318	3.42072e+07	9.88598e+07	1.58114e+08	2.11895e+08	2.60574e+08	3.0321e+08	3.39124e+08	3.71624e+08	3.9973e+08	4.21645e+08	4.39782e+08	4.54046e+08	4.64371e+08	4.66674e+08	4.64253e+08
319	3.09598e+07	9.03148e+07	1.44653e+08	1.93891e+08	2.3726e+08	2.75714e+08	3.09709e+08	3.39455e+08	3.63184e+08	3.81392e+08	3.96295e+08	4.06519e+08	4.13521e+08	4.14659e+08	4.14355e+08
320	3.54044e+07	1.03002e+08	1.65145e+08	2.22227e+08	2.74441e+08	3.21253e+08	3.60733e+08	3.95234e+08	4.23269e+08	4.45141e+08	4.64935e+08	4.77794e+08	4.86558e+08	4.89086e+08	4.86026e+08
321	3.3919e+07	9.8558e+07	1.58469e+08	2.12664e+08	2.613e+08	3.04581e+08	3.42131e+08	3.75407e+08	4.03327e+08	4.25464e+08	4.4469e+08	4.57078e+08	4.64466e+08	4.6636e+08	4.63459e+08
322	3.1773e+07	9.16542e+07	1.47374e+08	1.98701e+08	2.459e+08	2.86923e+08	3.21176e+08	3.50827e+08	3.74697e+08	3.93772e+08	4.10567e+08	4.2258e+08	4.29507e+08	4.31928e+08	4.3058e+08
323	3.31692e+07	9.58574e+07	1.53808e+08	2.06901e+08	2.55418e+08	2.99271e+08	3.36258e+08	3.68077e+08	3.93812e+08	4.14115e+08	4.30693e+08	4.41301e+08	4.48422e+08	4.51242e+08	4.50017e+08
324	3.24706e+07	9.39953e+07	1.50602e+08	2.01519e+08	2.47596e+08	2.86973e+08	3.20807e+08	3.50263e+08	3.75109e+08	3.94996e+08	4.12349e+08	4.24421e+08	4.32118e+08	4.35243e+08	4.34323e+08
325	3.16768e+07	9.19565e+07	1.46741e+08	1.9633e+08	2.41101e+08	2.82019e+08	3.15371e+08	3.43864e+08	3.68324e+08	3.88539e+08	4.05031e+08	4.15546e+08	4.22938e+08	4.26517e+08	4.24695e+08
326	3.32455e+07	9.58598e+07	1.52733e+08	2.04143e+08	2.5074e+08	2.92917e+08	3.27815e+08	3.58899e+08	3.83571e+08	4.04646e+08	4.24065e+08	4.37702e+08	4.44184e+08	4.46165e+08	4.44626e+08
327	3.24844e+07	9.39931e+07	1.50519e+08	2.02034e+08	2.47774e+08	2.89044e+08	3.24507e+08	3.5638e+08	3.83098e+08	4.05225e+08	4.252e+08	4.37112e+08	4.44415e+08	4.44366e+08	4.41209e+08
328	3.25574e+07	9.38043e+07	1.50006e+08	2.01233e+08	2.47768e+08	2.89046e+08	3.23805e+08	3.54497e+08	3.80848e+08	4.01698e+08	4.19692e+08	4.30696e+08	4.36275e+08	4.38588e+08	4.37776e+08
329	3.4362e+07	9.94028e+07	1.58271e+08	2.11091e+08	2.58889e+08	3.02979e+08	3.40178e+08	3.72101e+08	3.98858e+08	4.20098e+08	4.37545e+08	4.49477e+08	4.56581e+08	4.59225e+08	4.58446e+08
330	3.17174e+07	9.23995e+07	1.48608e+08	1.98864e+08	2.44447e+08	2.8523e+08	3.19492e+08	3.5009e+08	3.74514e+08	3.94192e+08	4.09604e+08	4.20254e+08	4.28486e+08	4.31447e+08	4.29404e+08
331	3.40018e+07	9.83105e+07	1.56699e+08	2.10099e+08	2.58857e+08	3.02434e+08	3.38717e+08	3.69266e+08	3.9418e+08	4.1444e+08	4.31586e+08	4.44035e+08	4.52935e+08	4.55115e+08	4.55017e+08
332	3.4389e+07	9.93105e+07	1.58297e+08	2.11768e+08	2.60396e+08	3.0429e+08	3.41586e+08	3.74777e+08	4.02539e+08	4.23298e+08	4.41171e+08	4.53476e+08	4.62555e+08	4.66382e+08	4.64922e+08
333	3.2598e+07	9.41253e+07	1.50292e+08	2.01332e+08	2.48703e+08	2.92098e+08	3.30753e+08	3.64249e+08	3.91148e+08	4.11691e+08	4.2814e+08	4.39311e+08	4.44983e+08	4.45533e+08	4.44389e+08
334	3.27653e+07	9.49484e+07	1.5188e+08	2.02644e+08	2.47744e+08	2.88106e+08	3.22468e+08	3.5285e+08	3.79212e+08	4.00402e+08	4.17574e+08	4.29134e+08	4.38315e+08	4.41733e+08	4.39954e+08
335	3.44951e+07	1.00291e+08	1.61524e+08	2.16392e+08	2.65874e+08	3.09847e+08	3.48103e+08	3.81559e+08	4.09772e+08	4.30864e+08	4.48837e+08	4.61062e+08	4.68946e+08	4.7067e+08	4.68664e+08
336	3.14502e+07	9.00422e+07	1.44194e+08	1.94252e+08	2.39118e+08	2.79906e+08	3.13393e+08	3.42327e+08	3.66134e+08	3.85059e+08	4.01358e+08	4.1219e+08	4.18062e+08	4.20986e+08	4.21496e+08
337	3.26145e+07	9.4579e+07	1.51557e+08	2.03102e+08	2.49302e+08	2.90976e+08	3.27239e+08	3.57693e+08	3.8315e+08	4.03855e+08	4.20745e+08	4.31776e+08	4.39546e+08	4.42397e+08	4.40535e+08
338	3.41524e+07	9.93735e+07	1.5916e+08	2.12508e+08	2.59812e+08	3.0218e+08	3.38667e+08	3.71794e+08	4.00069e+08	4.22285e+08	4.40561e+08	4.54219e+08	4.62239e+08	4.62406e+08	4.60513e+08
339	3.33942e+07	9.65423e+07	1.53595e+08	2.0473e+08	2.51356e+08	2.93352e+08	3.29015e+08	3.61885e+08	3.88239e+08	4.08527e+08	4.25043e+08	4.37266e+08	4.45095e+08	4.47431e+08	4.45789e+08
340	3.53235e+07	1.01858e+08	1.62268e+08	2.1635e+08	2.64643e+08	3.07934e+08	3.45355e+08	3.79175e+08	4.08802e+08	4.31476e+08	4.50984e+08	4.64031e+08	4.729e+08	4.74825e+08	4.73052e+08
341	3.21076e+07	9.29409e+07	1.49079e+08	2.0032e+08	2.46771e+08	2.87721e+08	3.23159e+08	3.54765e+08	3.80805e+08	4.01692e+08	4.1913e+08	4.31523e+08	4.38229e+08	4.40199e+08	4.37977e+08
342	3.38642e+07	9.79664e+07	1.56475e+08	2.09565e+08	2.57576e+08	3.0071e+08	3.36691e+08	3.68913e+08	3.96781e+08	4.18695e+08	4.38444e+08	4.52251e+08	4.61683e+08	4.64884e+08	4.61837e+08
343	3.19498e+07	9.2356e+07	1.48011e+08	1.97935e+08	2.42964e+08	2.83304e+08	3.17258e+08	3.46153e+08	3.70652e+08	3.90223e+08	4.06586e+08	4.17495e+08	4.2595e+08	4.29899e+08	4.29308e+08
344	3.3057e+07	9.57064e+07	1.52064e+08	2.01862e+08	2.47201e+08	2.87487e+08	3.21602e+08	3.51502e+08	3.77917e+08	3.99481e+08	4.19079e+08	4.32437e+08	4.40338e+08	4.43234e+08	4.41533e+08
345	3.14584e+07	9.10898e+07	1.45638e+08	1.96156e+08	2.41745e+08	2.82636e+08	3.17879e+08	3.47851e+08	3.72266e+08	3.92713e+08	4.09033e+08	4.1957e+08	4.25904e+08	4.27327e+08	4.26017e+08
346	3.48082e+07	1.00786e+08	1.61461e+08	2.16375e+08	2.65581e+08	3.09148e+08	3.46506e+08	3.79672e+08	4.0631e+08	4.2651e+08	4.43666e+08	4.56747e+08	4.65658e+08	4.67634e+08	4.66739e+08
347	3.45291e+07	1.00069e+08	1.60018e+08	2.14938e+08	2.6615e+08	3.11805e+08	3.50037e+08	3.84282e+08	4.12521e+08	4.34423e+08	4.51028e+08	4.60758e+08	4.66902e+08	4.69023e+08	4.67256e+08
348	3.19428e+07	9.21513e+07	1.47314e+08	1.97567e+08	2.42647e+08	2.83233e+08	3.18022e+08	3.47536e+08	3.74671e+08	3.99054e+08	4.17578e+08	4.2814e+08	4.34133e+08	4.34554e+08	4.32834e+08
349	3.47995e+07	1.00433e+08	1.60667e+08	2.15675e+08	2.65179e+08	3.10316e+08	3.48483e+08	3.8233e+08	4.11286e+08	4.34228e+08	4.52242e+08	4.64157e+08	4.70825e+08	4.7237e+08	4.7067e+08
350	3.19289e+07	9.23183e+07	1.47019e+08	1.96858e+08	2.42208e+08	2.83539e+08	3.2016e+08	3.52692e+08	3.78429e+08	3.97799e+08	4.14169e+08	4.25155e+08	4.32055e+08	4.33652e+08	4.31483e+08
351	3.18798e+07	9.25996e+07	1.48407e+08	1.99523e+08	2.46277e+08	2.87261e+08	3.2116e+08	3.49429e+08	3.73632e+08	3.9329e+08	4.10272e+08	4.21798e+08	4.29679e+08	4.32218e+08	4.3141e+08
352	3.3827e+07	9.75775e+07	1.55799e+08	2.092e+08	2.57873e+08	3.01382e+08	3.37922e+08	3.68729e+08	3.95568e+08	4.15686e+08	4.31879e+08	4.43238e+08	4.51736e+08	4.56233e+08	4.54985e+08
353	3.30105e+07	9.57121e+07	1.53176e+08	2.04768e+08	2.5156e+08	2.93864e+08	3.30091e+08	3.62958e+08	3.90529e+08	4.12149e+08	4.29076e+08	4.41959e+08	4.47985e+08	4.49585e+08	4.47407e+08
354	3.63061e+07	1.04932e+08	1.67763e+08	2.23795e+08	2.73322e+08	3.18752e+08	3.5908e+08	3.93709e+08	4.24469e+08	4.49521e+08	4.70517e+08	4.84311e+08	4.94353e+08	4.97698e+08	4.93691e+08
355	3.37136e+07	9.70497e+07	1.54173e+08	2.0635e+08	2.5407e+08	2.97361e+08	3.34024e+08	3.66559e+08	3.94137e+08	4.15513e+08	4.34074e+08	4.48687e+08	4.56613e+08	4.57951e+08	4.5544e+08
356	3.36039e+07	9.72639e+07	1.54654e+08	2.06844e+08	2.53868e+08	2.96091e+08	3.32292e+08	3.64768e+08	3.92672e+08	4.15028e+08	4.3363e+08	4.4685e+08	4.56692e+08	4.58452e+08	4.55337e+08
357	3.3923e+07	9.80953e+07	1.57402e+08	2.12185e+08	2.61715e+08	3.06123e+08	3.42614e+08	3.74711e+08	4.02261e+08	4.22786e+08	4.39849e+08	4.53293e+08	4.62612e+08	4.66476e+08	4.63048e+08
358	3.36586e+07	9.76464e+07	1.56106e+08	2.09236e+08	2.57522e+08	3.00366e+08	3.37079e+08	3.70779e+08	3.99802e+08	4.22215e+08	4.40215e+08	4.53114e+08	4.59674e+08	4.6279e+08	4.60125e+08
359	3.35266e+07	9.68513e+07	1.54542e+08	2.0765e+08	2.55763e+08	2.97667e+08	3.33523e+08	3.65674e+08	3.92245e+08	4.12648e+08	4.30651e+08	4.4196e+08	4.49615e+08	4.51835e+08	4.50799e+08
360	3.26293e+07	9.48981e+07	1.51782e+08	2.03307e+08	2.49277e+08	2.89497e+08	3.24487e+08	3.54744e+08	3.78985e+08	3.9785e+08	4.14297e+08	4.27393e+08	4.34751e+08	4.38318e+08	4.36616e+08
361	3.222e+07	9.28203e+07	1.48201e+08	1.98165e+08	2.43313e+08	2.82957e+08	3.15619e+08	3.45594e+08	3.70869e+08	3.90281e+08	4.07316e+08	4.17973e+08	4.25073e+08	4.29086e+08	4.28967e+08
362	3.27064e+07	9.48438e+07	1.52043e+08	2.0498e+08	2.52853e+08	2.9588e+08	3.31195e+08	3.61121e+08	3.85539e+08	4.04556e+08	4.21671e+08	4.33255e+08	4.40712e+08	4.42324e+08	4.40166e+08
363	3.42883e+07	9.93044e+07	1.59118e+08	2.13688e+08	2.62886e+08	3.06845e+08	3.44254e+08	3.77472e+08	4.05774e+08	4.29717e+08	4.4897e+08	4.61171e+08	4.69726e+08	4.71754e+08	4.67865e+08
364	3.08479e+07	8.93181e+07	1.42258e+08	1.89431e+08	2.3249e+08	2.71775e+08	3.04147e+08	3.31086e+08	3.54186e+08	3.73721e+08	3.89484e+08	4.00269e+08	4.07299e+08	4.10507e+08	4.10467e+08
365	3.12308e+07	8.97546e+07	1.43121e+08	1.92067e+08	2.36682e+08	2.76385e+08	3.10028e+08	3.39629e+08	3.64381e+08	3.84947e+08	4.0242e+08	4.12134e+08	4.17761e+08	4.19711e+08	4.19808e+08
366	3.3307e+07	9.60748e+07	1.53754e+08	2.07117e+08	2.56326e+08	2.98469e+08	3.34827e+08	3.66385e+08	3.91714e+08	4.11966e+08	4.28491e+08	4.39728e+08	4.46552e+08	4.48596e+08	4.47296e+08
367	3.34134e+07	9.6975e+07	1.56321e+08	2.09779e+08	2.57224e+08	2.98638e+08	3.32238e+08	3.6245e+08	3.87923e+08	4.08543e+08	4.26515e+08	4.39579e+08	4.48292e+08	4.49503e+08	4.48212e+08
368	3.25122e+07	9.49048e+07	1.52906e+08	2.04223e+08	2.49636e+08	2.89392e+08	3.24439e+08	3.55983e+08	3.82432e+08	4.03539e+08	4.20667e+08	4.3136e+08	4.38085e+08	4.40356e+08	4.39606e+08
369	3.52352e+07	1.02128e+08	1.63703e+08	2.19552e+08	2.69485e+08	3.1599e+08	3.54817e+08	3.88285e+08	4.14105e+08	4.34427e+08	4.52321e+08	4.63484e+08	4.6922e+08	4.72274e+08	4.71572e+08
370	3.19802e+07	9.28271e+07	1.4774e+08	1.96221e+08	2.39838e+08	2.79246e+08	3.12058e+08	3.40817e+08	3.66854e+08	3.87434e+08	4.04305e+08	4.15795e+08	4.24339e+08	4.28262e+08	4.27377e+08
371	3.29392e+07	9.54561e+07	1.52681e+08	2.04081e+08	2.50351e+08	2.91359e+08	3.27292e+08	3.58941e+08	3.83294e+08	4.02793e+08	4.19886e+08	4.30884e+08	4.37757e+08	4.40547e+08	4.40274e+08
372	3.54489e+07	1.02781e+08	1.64069e+08	2.19802e+08	2.69572e+08	3.13374e+08	3.50516e+08	3.83692e+08	4.11928e+08	4.34987e+08	4.54665e+08	4.66565e+08	4.74601e+08	4.77156e+08	4.75965e+08
373	3.51759e+07	1.01585e+08	1.62639e+08	2.1805e+08	2.68612e+08	3.14197e+08	3.5291e+08	3.8772e+08	4.16655e+08	4.38975e+08	4.58352e+08	4.7171e+08	4.80982e+08	4.8255e+08	4.80388e+08
374	3.48006e+07	1.00891e+08	1.6127e+08	2.16028e+08	2.6518e+08	3.08542e+08	3.44667e+08	3.77197e+08	4.05071e+08	4.2798e+08	4.47688e+08	4.60489e+08	4.66889e+08	4.69066e+08	4.67386e+08
375	3.33668e+07	9.69842e+07	1.54622e+08	2.06403e+08	2.53492e+08	2.96085e+08	3.32222e+08	3.65773e+08	3.94334e+08	4.15842e+08	4.3371e+08	4.46032e+08	4.52723e+08	4.54878e+08	4.52773e+08
376	3.4988e+07	1.01366e+08	1.62067e+08	2.16937e+08	2.66681e+08	3.09728e+08	3.48429e+08	3.82329e+08	4.10092e+08	4.31541e+08	4.49171e+08	4.62732e+08	4.71552e+08	4.74238e+08	4.72307e+08
377	3.14233e+07	9.11311e+07	1.46081e+08	1.95774e+08	2.4069e+08	2.81156e+08	3.15357e+08	3.45621e+08	3.71242e+08	3.92722e+08	4.10421e+08	4.23504e+08	4.30576e+08	4.32446e+08	4.29922e+08
378	3.54972e+07	1.03382e+08	1.64975e+08	2.21111e+08	2.72435e+08	3.18613e+08	3.59626e+08	3.94944e+08	4.21134e+08	4.41653e+08	4.60322e+08	4.72735e+08	4.80437e+08	4.84915e+08	4.82468e+08
379	3.25633e+07	9.46608e+07	1.52129e+08	2.04464e+08	2.51562e+08	2.94136e+08	3.31601e+08	3.63263e+08	3.89135e+08	4.10998e+08	4.29251e+08	4.40046e+08	4.45274e+08	4.46268e+08	4.43815e+08
380	3.31034e+07	9.58393e+07	1.53805e+08	2.06076e+08	2.52605e+08	2.94271e+08	3.29876e+08	3.6083e+08	3.8711e+08	4.08096e+08	4.25626e+08	4.35025e+08	4.4104e+08	4.44115e+08	4.43183e+08
381	3.52323e+07	1.01632e+08	1.61774e+08	2.16214e+08	2.64829e+08	3.06639e+08	3.41607e+08	3.72481e+08	3.98855e+08	4.1961e+08	4.3749e+08	4.50181e+08	4.59884e+08	4.64579e+08	4.64524e+08
382	3.05957e+07	8.86243e+07	1.41244e+08	1.88438e+08	2.31295e+08	2.68571e+08	3.00231e+08	3.29786e+08	3.52909e+08	3.70212e+08	3.86362e+08	3.98413e+08	4.05574e+08	4.07084e+08	4.06209e+08
383	3.49142e+07	1.00989e+08	1.61118e+08	2.1507e+08	2.63207e+08	3.05285e+08	3.41787e+08	3.74756e+08	4.02646e+08	4.23407e+08	4.40818e+08	4.53418e+08	4.61966e+08	4.65905e+08	4.65106e+08
384	3.29561e+07	9.61091e+07	1.53048e+08	2.0434e+08	2.51048e+08	2.91781e+08	3.25598e+08	3.56447e+08	3.826e+08	4.03964e+08	4.2105e+08	4.31009e+08	4.37132e+08	4.39519e+08	4.38789e+08
385	3.48706e+07	1.00809e+08	1.60733e+08	2.14911e+08	2.64274e+08	3.08682e+08	3.44965e+08	3.75755e+08	4.02475e+08	4.23947e+08	4.42693e+08	4.55209e+08	4.62998e+08	4.64633e+08	4.64325e+08
386	3.22149e+07	9.35522e+07	1.49572e+08	2.00085e+08	2.44543e+08	2.84274e+08	3.18634e+08	3.48614e+08	3.73587e+08	3.92907e+08	4.09607e+08	4.20011e+08	4.28258e+08	4.32753e+08	4.32476e+08
387	3.22525e+07	9.3314e+07	1.49003e+08	1.98799e+08	2.43016e+08	2.82611e+08	3.16377e+08	3.46234e+08	3.6981e+08	3.89004e+08	4.05285e+08	4.17792e+08	4.24937e+08	4.27206e+08	4.27546e+08
388	3.25796e+07	9.47831e+07	1.51923e+08	2.03832e+08	2.51242e+08	2.94117e+08	3.31272e+08	3.63359e+08	3.90217e+08	4.11825e+08	4.31167e+08	4.44927e+08	4.51101e+08	4.51755e+08	4.47906e+08
389	3.13714e+07	9.05619e+07	1.44629e+08	1.92918e+08	2.35607e+08	2.73635e+08	3.07341e+08	3.36925e+08	3.62224e+08	3.83052e+08	4.02295e+08	4.16799e+08	4.24853e+08	4.27333e+08	4.24454e+08
390	3.13449e+07	9.06778e+07	1.44965e+08	1.94522e+08	2.39898e+08	2.80761e+08	3.15676e+08	3.4704e+08	3.74125e+08	3.94686e+08	4.10582e+08	4.20219e+08	4.25292e+08	4.27001e+08	4.26179e+08
391	3.40793e+07	9.89998e+07	1.57746e+08	2.10526e+08	2.58485e+08	3.02208e+08	3.40101e+08	3.73528e+08	4.01183e+08	4.22796e+08	4.42079e+08	4.54673e+08	4.62141e+08	4.63391e+08	4.60944e+08
392	3.38221e+07	9.80633e+07	1.57251e+08	2.09947e+08	2.57742e+08	2.99669e+08	3.35491e+08	3.68528e+08	3.96799e+08	4.17837e+08	4.35482e+08	4.47552e+08	4.53729e+08	4.55899e+08	4.54374e+08
393	3.56485e+07	1.0339e+08	1.65385e+08	2.20634e+08	2.70706e+08	3.15163e+08	3.52758e+08	3.86904e+08	4.15825e+08	4.39535e+08	4.59921e+08	4.73734e+08	4.81884e+08	4.84178e+08	4.81742e+08
394	3.19706e+07	9.21136e+07	1.45895e+08	1.93503e+08	2.36827e+08	2.76068e+08	3.09208e+08	3.38824e+08	3.64385e+08	3.86293e+08	4.04152e+08	4.16508e+08	4.22649e+08	4.23514e+08	4.2343e+08
395	3.31407e+07	9.55584e+07	1.52447e+08	2.03863e+08	2.5047e+08	2.92045e+08	3.27979e+08	3.59382e+08	3.84891e+08	4.04657e+08	4.21627e+08	4.32482e+08	4.3886e+08	4.4168e+08	4.41411e+08
396	3.57566e+07	1.03386e+08	1.64594e+08	2.20166e+08	2.70453e+08	3.15215e+08	3.5297e+08	3.87261e+08	4.16442e+08	4.40072e+08	4.60377e+08	4.75656e+08	4.84842e+08	4.8612e+08	4.82033e+08
397	3.22254e+07	9.31364e+07	1.48538e+08	1.98307e+08	2.42271e+08	2.81637e+08	3.16144e+08	3.45616e+08	3.70048e+08	3.90409e+08	4.07248e+08	4.17355e+08	4.23738e+08	4.27007e+08	4.27063e+08
398	3.45303e+07	9.9812e+07	1.589e+08	2.12956e+08	2.6268e+08	3.07162e+08	3.44215e+08	3.76615e+08	4.02714e+08	4.24762e+08	4.43848e+08	4.55996e+08	4.64418e+08	4.68121e+08	4.66131e+08
399	3.29124e+07	9.60693e+07	1.54817e+08	2.07856e+08	2.54989e+08	2.96873e+08	3.31793e+08	3.63314e+08	3.89655e+08	4.09726e+08	4.26636e+08	4.38842e+08	4.46698e+08	4.49284e+08	4.46821e+08
400	3.4732e+07	1.00753e+08	1.60644e+08	2.14001e+08	2.623e+08	3.04591e+08	3.39688e+08	3.69683e+08	3.95534e+08	4.15952e+08	4.32735e+08	4.43454e+08	4.49973e+08	4.53871e+08	4.54068e+08
401	3.37381e+07	9.74686e+07	1.54914e+08	2.06672e+08	2.53305e+08	2.94945e+08	3.30713e+08	3.62471e+08	3.88888e+08	4.10081e+08	4.27321e+08	4.39821e+08	4.47414e+08	4.51713e+08	4.50721e+08
402	3.36106e+07	9.65906e+07	1.54541e+08	2.073e+08	2.55061e+08	2.98072e+08	3.34433e+08	3.66792e+08	3.94418e+08	4.1612e+08	4.33987e+08	4.4727e+08	4.54476e+08	4.5753e+08	4.56134e+08
403	3.01775e+07	8.76832e+07	1.40224e+08	1.87184e+08	2.29709e+08	2.66847e+08	2.99142e+08	3.2664e+08	3.50966e+08	3.68252e+08	3.81926e+08	3.90758e+08	3.96767e+08	4.00147e+08	3.99845e+08
404	3.30331e+07	9.53794e+07	1.51871e+08	2.0225e+08	2.48409e+08	2.89318e+08	3.22934e+08	3.52315e+08	3.7624e+08	3.97375e+08	4.14099e+08	4.24519e+08	4.33213e+08	4.3839e+08	4.38728e+08
405	3.36644e+07	9.76935e+07	1.56742e+08	2.10545e+08	2.59946e+08	3.03851e+08	3.41282e+08	3.72706e+08	3.98353e+08	4.212e+08	4.40862e+08	4.52963e+08	4.59135e+08	4.60725e+08	4.57416e+08
406	3.20481e+07	9.26575e+07	1.48483e+08	1.99492e+08	2.45032e+08	2.85093e+08	3.18676e+08	3.48706e+08	3.73434e+08	3.92679e+08	4.10333e+08	4.23612e+08	4.31834e+08	4.34086e+08	4.33048e+08
407	3.21206e+07	9.34712e+07	1.50051e+08	2.02136e+08	2.4884e+08	2.90144e+08	3.2588e+08	3.58045e+08	3.84877e+08	4.05271e+08	4.23308e+08	4.36323e+08	4.43066e+08	4.44623e+08	4.41793e+08
408	3.23256e+07	9.35353e+07	1.48912e+08	1.98971e+08	2.4491e+08	2.85347e+08	3.17936e+08	3.47772e+08	3.7439e+08	3.94776e+08	4.13278e+08	4.25838e+08	4.33293e+08	4.33915e+08	4.32145e+08
409	3.49833e+07	1.01882e+08	1.63424e+08	2.18e+08	2.66962e+08	3.11732e+08	3.49961e+08	3.84603e+08	4.13057e+08	4.36214e+08	4.56524e+08	4.70656e+08	4.79204e+08	4.81351e+08	4.77684e+08
410	3.06827e+07	8.83907e+07	1.40064e+08	1.87491e+08	2.32036e+08	2.72716e+08	3.06352e+08	3.36368e+08	3.61494e+08	3.81049e+08	3.97244e+08	4.09026e+08	4.18439e+08	4.21053e+08	4.1813e+08
411	3.58203e+07	1.0317e+08	1.63942e+08	2.17773e+08	2.66148e+08	3.08766e+08	3.44267e+08	3.76199e+08	4.04581e+08	4.28806e+08	4.50254e+08	4.66071e+08	4.76651e+08	4.80795e+08	4.79788e+08
412	3.33361e+07	9.69017e+07	1.55507e+08	2.08205e+08	2.56742e+08	3.00754e+08	3.37636e+08	3.69158e+08	3.97439e+08	4.19156e+08	4.37005e+08	4.48371e+08	4.56346e+08	4.59093e+08	4.56475e+08
413	3.22605e+07	9.37354e+07	1.50477e+08	2.02744e+08	2.49874e+08	2.9283e+08	3.28367e+08	3.59088e+08	3.85409e+08	4.06954e+08	4.22885e+08	4.33611e+08	4.39322e+08	4.41464e+08	4.39219e+08
414	3.50761e+07	1.02062e+08	1.62883e+08	2.18231e+08	2.69592e+08	3.14394e+08	3.52685e+08	3.87062e+08	4.16604e+08	4.38136e+08	4.56219e+08	4.69594e+08	4.77256e+08	4.78574e+08	4.7523e+08
415	3.42342e+07	9.87458e+07	1.57645e+08	2.11211e+08	2.58963e+08	3.01157e+08	3.38963e+08	3.73316e+08	4.01487e+08	4.22719e+08	4.4023e+08	4.50779e+08	4.56488e+08	4.59221e+08	4.58687e+08
416	3.09456e+07	9.00653e+07	1.43726e+08	1.91361e+08	2.3498e+08	2.73316e+08	3.06219e+08	3.35081e+08	3.59494e+08	3.79781e+08	3.96778e+08	4.07939e+08	4.14313e+08	4.16171e+08	4.14967e+08
417	3.15308e+07	9.15587e+07	1.46406e+08	1.95404e+08	2.4059e+08	2.81045e+08	3.15434e+08	3.46991e+08	3.73106e+08	3.91983e+08	4.06581e+08	4.17482e+08	4.25018e+08	4.28474e+08	4.25911e+08
418	3.3614e+07	9.70393e+07	1.54396e+08	2.05737e+08	2.5103e+08	2.90458e+08	3.2424e+08	3.54128e+08	3.79356e+08	3.98852e+08	4.15972e+08	4.27944e+08	4.35444e+08	4.38984e+08	4.40017e+08
419	3.29294e+07	9.52046e+07	1.52464e+08	2.04483e+08	2.50497e+08	2.91055e+08	3.25408e+08	3.54977e+08	3.80355e+08	4.01376e+08	4.19713e+08	4.32044e+08	4.40284e+08	4.43557e+08	4.42705e+08
420	3.34621e+07	9.74034e+07	1.55888e+08	2.08062e+08	2.55112e+08	2.97875e+08	3.34877e+08	3.6824e+08	3.94953e+08	4.17146e+08	4.3581e+08	4.47073e+08	4.53902e+08	4.55479e+08	4.53373e+08
421	3.09211e+07	8.98379e+07	1.43267e+08	1.91934e+08	2.34298e+08	2.71804e+08	3.03727e+08	3.32017e+08	3.55052e+08	3.73297e+08	3.90428e+08	4.02626e+08	4.10238e+08	4.13702e+08	4.12428e+08
422	3.24905e+07	9.45487e+07	1.51325e+08	2.02013e+08	2.47706e+08	2.8872e+08	3.24105e+08	3.55265e+08	3.80918e+08	4.01825e+08	4.18955e+08	4.30315e+08	4.38112e+08	4.41408e+08	4.39545e+08
423	3.47434e+07	1.0067e+08	1.61524e+08	2.17068e+08	2.66714e+08	3.11541e+08	3.50063e+08	3.83962e+08	4.11592e+08	4.34069e+08	4.54164e+08	4.6873e+08	4.76254e+08	4.78279e+08	4.74797e+08
424	3.38762e+07	9.83692e+07	1.57779e+08	2.11255e+08	2.5976e+08	3.01887e+08	3.37661e+08	3.69536e+08	3.96855e+08	4.18721e+08	4.36198e+08	4.48643e+08	4.57053e+08	4.60901e+08	4.58621e+08
425	3.09014e+07	8.9641e+07	1.43749e+08	1.92701e+08	2.37024e+08	2.7655e+08	3.10652e+08	3.40571e+08	3.65421e+08	3.85715e+08	4.0382e+08	4.15952e+08	4.22431e+08	4.2467e+08	4.23072e+08
426	3.31876e+07	9.64906e+07	1.5439e+08	2.06436e+08	2.53659e+08	2.96148e+08	3.31434e+08	3.61226e+08	3.86815e+08	4.08117e+08	4.24179e+08	4.34943e+08	4.41431e+08	4.44535e+08	4.43976e+08
427	3.53864e+07	1.02414e+08	1.6282e+08	2.17763e+08	2.67601e+08	3.11387e+08	3.4727e+08	3.80092e+08	4.08034e+08	4.30365e+08	4.48984e+08	4.62484e+08	4.72929e+08	4.75317e+08	4.73929e+08
428	3.21572e+07	9.31971e+07	1.48949e+08	1.99327e+08	2.45203e+08	2.85444e+08	3.19751e+08	3.52397e+08	3.7858e+08	3.98695e+08	4.16806e+08	4.28418e+08	4.35434e+08	4.38277e+08	4.36047e+08
429	3.34935e+07	9.73189e+07	1.55097e+08	2.06987e+08	2.53113e+08	2.95027e+08	3.30654e+08	3.60248e+08	3.86202e+08	4.06743e+08	4.25252e+08	4.38693e+08	4.45584e+08	4.47136e+08	4.45667e+08
430	3.56453e+07	1.03106e+08	1.64715e+08	2.20995e+08	2.70432e+08	3.1467e+08	3.51508e+08	3.84479e+08	4.12014e+08	4.33114e+08	4.51633e+08	4.64099e+08	4.7371e+08	4.76855e+08	4.76147e+08
431	3.53069e+07	1.02365e+08	1.62992e+08	2.17484e+08	2.65688e+08	3.09004e+08	3.46077e+08	3.79312e+08	4.06445e+08	4.29611e+08	4.48911e+08	4.63903e+08	4.71859e+08	4.75071e+08	4.73374e+08
432	3.42956e+07	9.9682e+07	1.60213e+08	2.14552e+08	2.64364e+08	3.08159e+08	3.45343e+08	3.78235e+08	4.05561e+08	4.2764e+08	4.45385e+08	4.57451e+08	4.65274e+08	4.68927e+08	4.67121e+08
433	3.26371e+07	9.4797e+07	1.52598e+08	2.04945e+08	2.52651e+08	2.95704e+08	3.32164e+08	3.63265e+08	3.88657e+08	4.0936e+08	4.25664e+08	4.37406e+08	4.43373e+08	4.44947e+08	4.43005e+08
434	3.29779e+07	9.54462e+07	1.52225e+08	2.02243e+08	2.47195e+08	2.8673e+08	3.21534e+08	3.51462e+08	3.75963e+08	3.95991e+08	4.1272e+08	4.25656e+08	4.35382e+08	4.39373e+08	4.39021e+08
435	3.43984e+07	9.97766e+07	1.59588e+08	2.13556e+08	2.61945e+08	3.04047e+08	3.39608e+08	3.71183e+08	3.97659e+08	4.18998e+08	4.36873e+08	4.48993e+08	4.58082e+08	4.61501e+08	4.59613e+08
436	3.45564e+07	1.00284e+08	1.60539e+08	2.15385e+08	2.65239e+08	3.10196e+08	3.48131e+08	3.81373e+08	4.08652e+08	4.29864e+08	4.47793e+08	4.61076e+08	4.69118e+08	4.70852e+08	4.68656e+08
437	3.27909e+07	9.4791e+07	1.51333e+08	2.03286e+08	2.51035e+08	2.93993e+08	3.30327e+08	3.62245e+08	3.90076e+08	4.10988e+08	4.28049e+08	4.40515e+08	4.48473e+08	4.51622e+08	4.48599e+08
438	3.67631e+07	1.0643e+08	1.69479e+08	2.26326e+08	2.78063e+08	3.24483e+08	3.62648e+08	3.96446e+08	4.25243e+08	4.47637e+08	4.66978e+08	4.81325e+08	4.89037e+08	4.90757e+08	4.90143e+08
439	3.19482e+07	9.25318e+07	1.47886e+08	1.97795e+08	2.41513e+08	2.80644e+08	3.1364e+08	3.43882e+08	3.70154e+08	3.90185e+08	4.06378e+08	4.17196e+08	4.24861e+08	4.27908e+08	4.2702e+08
440	3.39102e+07	9.79849e+07	1.56307e+08	2.08906e+08	2.55836e+08	2.97813e+08	3.32777e+08	3.63484e+08	3.90087e+08	4.11259e+08	4.30572e+08	4.42197e+08	4.51228e+08	4.55007e+08	4.54087e+08
441	3.28458e+07	9.43686e+07	1.50276e+08	2.00794e+08	2.46357e+08	2.88094e+08	3.23507e+08	3.54118e+08	3.80196e+08	4.0158e+08	4.20108e+08	4.3373e+08	4.41923e+08	4.43306e+08	4.41605e+08
442	3.21571e+07	9.33991e+07	1.49222e+08	2.00246e+08	2.45681e+08	2.86515e+08	3.23231e+08	3.54713e+08	3.81738e+08	4.01792e+08	4.20424e+08	4.33981e+08	4.41368e+08	4.42734e+08	4.39892e+08
443	3.33264e+07	9.67505e+07	1.55171e+08	2.08951e+08	2.57061e+08	2.97412e+08	3.32098e+08	3.64052e+08	3.89464e+08	4.09814e+08	4.25592e+08	4.36818e+08	4.43046e+08	4.45407e+08	4.45159e+08
444	3.49544e+07	1.01556e+08	1.62381e+08	2.18114e+08	2.68244e+08	3.12386e+08	3.48837e+08	3.80529e+08	4.05524e+08	4.26158e+08	4.45386e+08	4.56994e+08	4.627e+08	4.66117e+08	4.66037e+08
445	3.34226e+07	9.64903e+07	1.53833e+08	2.05296e+08	2.51086e+08	2.92288e+08	3.26897e+08	3.581e+08	3.82935e+08	4.03103e+08	4.20587e+08	4.3146e+08	4.3843e+08	4.42321e+08	4.41927e+08
446	3.06936e+07	8.93136e+07	1.42854e+08	1.91203e+08	2.35927e+08	2.76812e+08	3.11446e+08	3.41231e+08	3.65319e+08	3.84662e+08	4.02074e+08	4.14563e+08	4.22396e+08	4.23628e+08	4.19815e+08
447	3.31155e+07	9.58003e+07	1.52886e+08	2.05172e+08	2.52665e+08	2.95085e+08	3.31208e+08	3.62393e+08	3.88329e+08	4.08264e+08	4.24298e+08	4.35854e+08	4.425e+08	4.44791e+08	4.43667e+08
448	3.18274e+07	9.32306e+07	1.50608e+08	2.01087e+08	2.46111e+08	2.87022e+08	3.21773e+08	3.52038e+08	3.78218e+08	3.98619e+08	4.14929e+08	4.27024e+08	4.32007e+08	4.32525e+08	4.30675e+08
449	3.51305e+07	1.01429e+08	1.61689e+08	2.16327e+08	2.64965e+08	3.06765e+08	3.4236e+08	3.73756e+08	3.99877e+08	4.20824e+08	4.37171e+08	4.48459e+08	4.56487e+08	4.59869e+08	4.61296e+08
450	3.42155e+07	9.88967e+07	1.5812e+08	2.11715e+08	2.5987e+08	3.04129e+08	3.41264e+08	3.74142e+08	4.02895e+08	4.25099e+08	4.44105e+08	4.55725e+08	4.61229e+08	4.62263e+08	4.60924e+08
451	3.06019e+07	8.84788e+07	1.41562e+08	1.89841e+08	2.33493e+08	2.72163e+08	3.05021e+08	3.34531e+08	3.59874e+08	3.79469e+08	3.96778e+08	4.0866e+08	4.15541e+08	4.17236e+08	4.16166e+08
452	3.42125e+07	9.94152e+07	1.59699e+08	2.14481e+08	2.63846e+08	3.09328e+08	3.47374e+08	3.79254e+08	4.07061e+08	4.28989e+08	4.48009e+08	4.60702e+08	4.69919e+08	4.71974e+08	4.67944e+08
453	3.39222e+07	9.77964e+07	1.55714e+08	2.07774e+08	2.54577e+08	2.96784e+08	3.32812e+08	3.64e+08	3.89756e+08	4.10822e+08	4.29262e+08	4.42542e+08	4.5034e+08	4.52416e+08	4.51856e+08
454	3.65358e+07	1.05343e+08	1.67788e+08	2.23895e+08	2.74188e+08	3.18675e+08	3.57491e+08	3.92292e+08	4.20392e+08	4.41694e+08	4.59182e+08	4.70511e+08	4.79266e+08	4.83947e+08	4.84187e+08
455	3.19155e+07	9.2083e+07	1.47566e+08	1.99233e+08	2.46163e+08	2.88194e+08	3.23606e+08	3.55278e+08	3.82695e+08	4.03873e+08	4.20915e+08	4.31068e+08	4.36772e+08	4.38193e+08	4.35536e+08
456	3.121e+07	9.03217e+07	1.44156e+08	1.92517e+08	2.35876e+08	2.7407e+08	3.07282e+08	3.36482e+08	3.60918e+08	3.80061e+08	3.95904e+08	4.05982e+08	4.14299e+08	4.19766e+08	4.18436e+08
457	3.24998e+07	9.37117e+07	1.49523e+08	2.00129e+08	2.45687e+08	2.86922e+08	3.21151e+08	3.50458e+08	3.73643e+08	3.92536e+08	4.08987e+08	4.20103e+08	4.28635e+08	4.30586e+08	4.30967e+08
458	3.41604e+07	9.86731e+07	1.57407e+08	2.09405e+08	2.56614e+08	2.99806e+08	3.36248e+08	3.68435e+08	3.95573e+08	4.1707e+08	4.34807e+08	4.48036e+08	4.53309e+08	4.54419e+08	4.54535e+08
459	3.37635e+07	9.77606e+07	1.56438e+08	2.09312e+08	2.57014e+08	2.99361e+08	3.36219e+08	3.69222e+08	3.9729e+08	4.18858e+08	4.37655e+08	4.49918e+08	4.56719e+08	4.58991e+08	4.58396e+08
460	3.42083e+07	9.8775e+07	1.57169e+08	2.09324e+08	2.55324e+08	2.96467e+08	3.31082e+08	3.61329e+08	3.87699e+08	4.09979e+08	4.2985e+08	4.43609e+08	4.54042e+08	4.59244e+08	4.5761e+08
461	3.33444e+07	9.60923e+07	1.53389e+08	2.05646e+08	2.52339e+08	2.94762e+08	3.31244e+08	3.63233e+08	3.8905e+08	4.09126e+08	4.26524e+08	4.39839e+08	4.48431e+08	4.49855e+08	4.48354e+08
462	3.32649e+07	9.68894e+07	1.55241e+08	2.08493e+08	2.56085e+08	2.97842e+08	3.34215e+08	3.66128e+08	3.92678e+08	4.13706e+08	4.32341e+08	4.45368e+08	4.51856e+08	4.53016e+08	4.50678e+08
463	3.33778e+07	9.66432e+07	1.54379e+08	2.06329e+08	2.51874e+08	2.92549e+08	3.26737e+08	3.56487e+08	3.83006e+08	4.04175e+08	4.21264e+08	4.31824e+08	4.38508e+08	4.42871e+08	4.43033e+08
464	3.54058e+07	1.01776e+08	1.62923e+08	2.18044e+08	2.68307e+08	3.13877e+08	3.52639e+08	3.86332e+08	4.12967e+08	4.34159e+08	4.53527e+08	4.66746e+08	4.76073e+08	4.79649e+08	4.77325e+08
465	3.16217e+07	9.15431e+07	1.464e+08	1.96515e+08	2.41785e+08	2.81483e+08	3.13944e+08	3.42333e+08	3.66448e+08	3.84941e+08	4.00066e+08	4.09724e+08	4.1745e+08	4.20739e+08	4.20678e+08
466	3.42706e+07	9.94466e+07	1.58863e+08	2.13126e+08	2.61942e+08	3.04882e+08	3.42109e+08	3.74952e+08	4.02081e+08	4.24322e+08	4.42448e+08	4.54891e+08	4.61781e+08	4.63639e+08	4.61586e+08
467	3.31982e+07	9.64108e+07	1.5396e+08	2.04948e+08	2.51711e+08	2.93194e+08	3.27732e+08	3.58397e+08	3.85932e+08	4.07684e+08	4.26015e+08	4.39374e+08	4.47031e+08	4.49921e+08	4.47583e+08
468	3.37162e+07	9.76933e+07	1.56622e+08	2.08935e+08	2.55201e+08	2.97324e+08	3.33812e+08	3.66222e+08	3.92449e+08	4.14571e+08	4.34526e+08	4.47313e+08	4.5407e+08	4.5516e+08	4.5421e+08
469	3.34886e+07	9.6252e+07	1.53717e+08	2.05515e+08	2.53228e+08	2.95389e+08	3.3172e+08	3.63388e+08	3.89335e+08	4.10737e+08	4.27576e+08	4.39884e+08	4.47814e+08	4.50707e+08	4.49955e+08
470	3.3839e+07	9.80199e+07	1.56317e+08	2.08012e+08	2.54569e+08	2.95198e+08	3.30268e+08	3.61697e+08	3.89522e+08	4.11067e+08	4.30427e+08	4.43707e+08	4.51471e+08	4.52121e+08	4.5044e+08
471	3.34494e+07	9.74075e+07	1.56546e+08	2.09478e+08	2.5736e+08	2.99896e+08	3.35325e+08	3.66255e+08	3.92074e+08	4.11527e+08	4.2895e+08	4.42346e+08	4.52272e+08	4.55226e+08	4.53035e+08
472	3.35622e+07	9.73805e+07	1.55236e+08	2.06874e+08	2.5368e+08	2.95693e+08	3.30571e+08	3.60186e+08	3.85847e+08	4.06016e+08	4.22614e+08	4.34401e+08	4.43096e+08	4.47754e+08	4.47369e+08
473	3.28718e+07	9.46747e+07	1.50789e+08	2.01347e+08	2.47371e+08	2.89529e+08	3.25298e+08	3.57045e+08	3.83804e+08	4.03648e+08	4.21085e+08	4.33341e+08	4.40533e+08	4.42439e+08	4.41525e+08
474	3.46915e+07	1.01016e+08	1.6181e+08	2.17168e+08	2.66787e+08	3.11278e+08	3.49112e+08	3.8179e+08	4.07861e+08	4.29311e+08	4.4691e+08	4.58972e+08	4.6727e+08	4.69927e+08	4.67928e+08
475	3.41426e+07	9.87984e+07	1.58489e+08	2.12389e+08	2.609e+08	3.04065e+08	3.40375e+08	3.72235e+08	3.99259e+08	4.21463e+08	4.40996e+08	4.53805e+08	4.60323e+08	4.62628e+08	4.60209e+08
476	3.33415e+07	9.65796e+07	1.54515e+08	2.06296e+08	2.53218e+08	2.94214e+08	3.29404e+08	3.58677e+08	3.83459e+08	4.02982e+08	4.18695e+08	4.29669e+08	4.40319e+08	4.44902e+08	4.43903e+08
477	3.2878e+07	9.61567e+07	1.54404e+08	2.07346e+08	2.54467e+08	2.95586e+08	3.312e+08	3.63167e+08	3.89744e+08	4.09242e+08	4.26727e+08	4.37236e+08	4.42937e+08	4.44826e+08	4.43918e+08
478	3.28263e+07	9.50838e+07	1.51656e+08	2.04007e+08	2.51655e+08	2.94019e+08	3.29009e+08	3.58868e+08	3.82982e+08	4.01451e+08	4.19049e+08	4.32373e+08	4.39984e+08	4.42399e+08	4.4053e+08
479	3.60581e+07	1.04265e+08	1.65994e+08	2.2295e+08	2.7575e+08	3.22573e+08	3.60908e+08	3.93667e+08	4.20961e+08	4.4194e+08	4.5902e+08	4.72499e+08	4.80094e+08	4.81855e+08	4.80222e+08
480	3.34868e+07	9.70023e+07	1.55968e+08	2.10034e+08	2.59323e+08	3.01477e+08	3.3647e+08	3.66582e+08	3.93626e+08	4.15134e+08	4.33643e+08	4.46212e+08	4.5403e+08	4.56034e+08	4.54634e+08
481	3.2896e+07	9.53995e+07	1.52884e+08	2.0495e+08	2.52589e+08	2.95425e+08	3.32315e+08	3.64168e+08	3.91338e+08	4.12401e+08	4.29916e+08	4.42198e+08	4.49371e+08	4.50209e+08	4.48386e+08
482	3.30142e+07	9.58084e+07	1.5379e+08	2.06257e+08	2.53015e+08	2.94454e+08	3.28648e+08	3.6041e+08	3.8703e+08	4.07747e+08	4.24829e+08	4.37333e+08	4.44961e+08	4.46923e+08	4.44398e+08
483	3.27256e+07	9.47902e+07	1.51587e+08	2.0378e+08	2.51685e+08	2.94486e+08	3.30888e+08	3.62908e+08	3.90169e+08	4.11211e+08	4.29317e+08	4.40077e+08	4.4482e+08	4.45658e+08	4.43164e+08
484	3.41812e+07	9.86566e+07	1.5787e+08	2.1123e+08	2.59957e+08	3.03046e+08	3.38897e+08	3.71117e+08	3.98368e+08	4.17757e+08	4.33819e+08	4.45303e+08	4.52951e+08	4.56144e+08	4.55289e+08
485	3.26012e+07	9.45413e+07	1.5152e+08	2.03616e+08	2.49916e+08	2.91231e+08	3.26037e+08	3.55711e+08	3.79131e+08	3.98393e+08	4.15067e+08	4.26842e+08	4.33435e+08	4.3672e+08	4.36307e+08
486	3.34004e+07	9.67665e+07	1.54565e+08	2.05456e+08	2.51126e+08	2.926e+08	3.27821e+08	3.59019e+08	3.85649e+08	4.05759e+08	4.22746e+08	4.34709e+08	4.42656e+08	4.44967e+08	4.4407e+08
487	3.50385e+07	1.01395e+08	1.62171e+08	2.16222e+08	2.65652e+08	3.1179e+08	3.50742e+08	3.85838e+08	4.15962e+08	4.39702e+08	4.59079e+08	4.72092e+08	4.79061e+08	4.79818e+08	4.76549e+08
488	3.33817e+07	9.72147e+07	1.55402e+08	2.07532e+08	2.54431e+08	2.95033e+08	3.29691e+08	3.60773e+08	3.87841e+08	4.0976e+08	4.28147e+08	4.41328e+08	4.48695e+08	4.5051e+08	4.4861e+08
489	3.29468e+07	9.50816e+07	1.51983e+08	2.03565e+08	2.49799e+08	2.9029e+08	3.24252e+08	3.55169e+08	3.8089e+08	4.01083e+08	4.17442e+08	4.28208e+08	4.36252e+08	4.39393e+08	4.38457e+08
490	3.07143e+07	8.9006e+07	1.41639e+08	1.89224e+08	2.32112e+08	2.6927e+08	3.01252e+08	3.28582e+08	3.52022e+08	3.70936e+08	3.86649e+08	3.97519e+08	4.04765e+08	4.07734e+08	4.07199e+08
491	3.20367e+07	9.28127e+07	1.48802e+08	1.99367e+08	2.44288e+08	2.84731e+08	3.19079e+08	3.49439e+08	3.75378e+08	3.95355e+08	4.12353e+08	4.23813e+08	4.30777e+08	4.32876e+08	4.31757e+08
492	3.31701e+07	9.6291e+07	1.54247e+08	2.06236e+08	2.54238e+08	2.96646e+08	3.3252e+08	3.64829e+08	3.9189e+08	4.13989e+08	4.32128e+08	4.44942e+08	4.5276e+08	4.53899e+08	4.51269e+08
493	3.33932e+07	9.6133e+07	1.53348e+08	2.04689e+08	2.50979e+08	2.9258e+08	3.28121e+08	3.58339e+08	3.85485e+08	4.06306e+08	4.23799e+08	4.3561e+08	4.43812e+08	4.4713e+08	4.46148e+08
494	3.19961e+07	9.21614e+07	1.46456e+08	1.95815e+08	2.38942e+08	2.77057e+08	3.10007e+08	3.40198e+08	3.6642e+08	3.85892e+08	4.01904e+08	4.13548e+08	4.21149e+08	4.2448e+08	4.24231e+08
495	3.47208e+07	1.00807e+08	1.61243e+08	2.16786e+08	2.66979e+08	3.11769e+08	3.48926e+08	3.83003e+08	4.11217e+08	4.34194e+08	4.54057e+08	4.67549e+08	4.74754e+08	4.75019e+08	4.71845e+08
496	3.14669e+07	9.11633e+07	1.46176e+08	1.96181e+08	2.40393e+08	2.78453e+08	3.09991e+08	3.37808e+08	3.63138e+08	3.83213e+08	4.01072e+08	4.13125e+08	4.189e+08	4.21955e+08	4.20978e+08
497	3.3463e+07	9.70394e+07	1.5468e+08	2.0676e+08	2.53355e+08	2.95716e+08	3.3313e+08	3.65828e+08	3.93949e+08	4.16823e+08	4.36929e+08	4.4905e+08	4.57662e+08	4.6126e+08	4.58046e+08
498	3.49452e+07	1.01922e+08	1.62755e+08	2.17298e+08	2.68402e+08	3.14739e+08	3.53804e+08	3.85629e+08	4.11329e+08	4.31759e+08	4.49276e+08	4.61934e+08	4.69015e+08	4.70919e+08	4.69703e+08
499	3.30257e+07	9.50416e+07	1.51238e+08	2.02432e+08	2.48553e+08	2.8894e+08	3.23518e+08	3.55178e+08	3.8139e+08	4.02406e+08	4.21011e+08	4.33175e+08	4.41526e+08	4.44218e+08	4.41984e+08
500	3.25473e+07	9.39107e+07	1.49189e+08	1.99118e+08	2.44151e+08	2.84693e+08	3.19129e+08	3.50557e+08	3.77616e+08	3.9968e+08	4.17296e+08	4.28661e+08	4.35721e+08	4.38361e+08	4.37083e+08
501	3.09623e+07	8.94858e+07	1.43164e+08	1.92045e+08	2.35948e+08	2.73049e+08	3.03901e+08	3.31112e+08	3.52583e+08	3.69066e+08	3.84256e+08	3.95234e+08	4.03095e+08	4.08219e+08	4.09377e+08
502	3.31194e+07	9.64337e+07	1.54827e+08	2.07909e+08	2.56572e+08	3.00597e+08	3.35511e+08	3.65616e+08	3.92797e+08	4.14913e+08	4.34461e+08	4.48367e+08	4.5698e+08	4.58448e+08	4.55354e+08
503	3.3187e+07	9.58078e+07	1.5276e+08	2.0436e+08	2.51116e+08	2.91716e+08	3.26122e+08	3.58098e+08	3.84135e+08	4.05984e+08	4.23948e+08	4.34634e+08	4.3954e+08	4.4261e+08	4.42189e+08
504	3.49934e+07	1.01405e+08	1.61149e+08	2.15384e+08	2.64681e+08	3.08569e+08	3.45753e+08	3.78996e+08	4.07274e+08	4.29641e+08	4.46871e+08	4.59114e+08	4.68535e+08	4.71586e+08	4.68913e+08
505	3.45367e+07	1.00093e+08	1.5947e+08	2.13245e+08	2.62922e+08	3.07611e+08	3.43952e+08	3.74951e+08	4.01868e+08	4.2231e+08	4.38763e+08	4.49816e+08	4.57226e+08	4.60162e+08	4.6004e+08
506	3.37417e+07	9.8136e+07	1.57325e+08	2.10037e+08	2.56782e+08	2.98419e+08	3.34285e+08	3.66324e+08	3.95086e+08	4.18082e+08	4.3706e+08	4.50779e+08	4.59658e+08	4.62012e+08	4.57784e+08
507	3.27505e+07	9.48858e+07	1.51127e+08	2.02509e+08	2.48865e+08	2.90451e+08	3.25638e+08	3.57004e+08	3.82947e+08	4.04019e+08	4.2149e+08	4.34002e+08	4.41466e+08	4.4353e+08	4.41158e+08
508	3.57492e+07	1.03914e+08	1.66395e+08	2.23531e+08	2.75605e+08	3.23659e+08	3.64604e+08	3.97613e+08	4.25011e+08	4.48038e+08	4.67541e+08	4.8123e+08	4.8945e+08	4.91876e+08	4.89257e+08
509	3.09475e+07	8.91106e+07	1.41906e+08	1.89703e+08	2.34165e+08	2.74304e+08	3.08614e+08	3.38425e+08	3.6366e+08	3.83501e+08	4.00869e+08	4.12587e+08	4.19626e+08	4.2234e+08	4.20424e+08
510	3.45586e+07	9.96505e+07	1.58755e+08	2.11274e+08	2.58569e+08	2.99405e+08	3.33464e+08	3.64691e+08	3.90851e+08	4.12693e+08	4.3054e+08	4.44288e+08	4.53489e+08	4.57646e+08	4.57543e+08
511	3.27242e+07	9.49104e+07	1.5234e+08	2.04349e+08	2.50311e+08	2.90145e+08	3.24593e+08	3.54805e+08	3.79688e+08	3.97937e+08	4.13612e+08	4.24233e+08	4.30769e+08	4.34592e+08	4.3588e+08
512	3.74491e+07	1.08966e+08	1.74857e+08	2.34446e+08	2.88051e+08	3.36671e+08	3.77794e+08	4.13927e+08	4.44483e+08	4.67632e+08	4.86868e+08	4.99114e+08	5.0608e+08	5.10365e+08	5.08952e+08
513	3.42343e+07	9.87908e+07	1.57563e+08	2.10892e+08	2.60632e+08	3.04725e+08	3.42371e+08	3.76209e+08	4.04264e+08	4.26273e+08	4.4658e+08	4.59621e+08	4.67064e+08	4.69516e+08	4.67598e+08
514	3.42882e+07	9.96222e+07	1.59747e+08	2.14155e+08	2.63089e+08	3.07069e+08	3.43905e+08	3.76654e+08	4.03802e+08	4.25312e+08	4.43668e+08	4.55429e+08	4.62899e+08	4.64806e+08	4.62928e+08
515	3.2679e+07	9.36758e+07	1.48618e+08	1.98031e+08	2.42044e+08	2.81876e+08	3.16951e+08	3.48039e+08	3.7471e+08	3.96009e+08	4.15004e+08	4.27919e+08	4.34253e+08	4.37909e+08	4.37173e+08
516	3.3633e+07	9.69304e+07	1.54833e+08	2.06931e+08	2.52827e+08	2.94236e+08	3.28687e+08	3.58455e+08	3.83171e+08	4.02668e+08	4.2009e+08	4.30788e+08	4.36991e+08	4.40366e+08	4.41596e+08
517	3.44047e+07	9.98101e+07	1.58444e+08	2.11009e+08	2.60546e+08	3.04871e+08	3.41384e+08	3.73418e+08	3.99681e+08	4.20752e+08	4.3937e+08	4.53373e+08	4.62426e+08	4.6652e+08	4.64239e+08
518	3.19164e+07	9.3072e+07	1.49324e+08	1.9946e+08	2.44766e+08	2.85639e+08	3.20812e+08	3.51683e+08	3.77489e+08	3.98985e+08	4.17254e+08	4.29391e+08	4.37193e+08	4.37361e+08	4.34802e+08
519	3.1203e+07	9.00651e+07	1.43926e+08	1.92776e+08	2.36517e+08	2.7588e+08	3.10264e+08	3.40616e+08	3.66157e+08	3.87137e+08	4.04445e+08	4.15882e+08	4.22167e+08	4.25847e+08	4.24232e+08
520	3.33677e+07	9.71426e+07	1.55584e+08	2.10302e+08	2.58588e+08	3.01815e+08	3.37863e+08	3.69058e+08	3.95259e+08	4.16119e+08	4.32669e+08	4.44523e+08	4.51296e+08	4.52295e+08	4.50659e+08
521	3.46e+07	1.0056e+08	1.59566e+08	2.12282e+08	2.60796e+08	3.03689e+08	3.39778e+08	3.72057e+08	4.00116e+08	4.23288e+08	4.42055e+08	4.55747e+08	4.64385e+08	4.67152e+08	4.64477e+08
522	3.35041e+07	9.73511e+07	1.55927e+08	2.08622e+08	2.55521e+08	2.97622e+08	3.32369e+08	3.62868e+08	3.87446e+08	4.07735e+08	4.25426e+08	4.36257e+08	4.43575e+08	4.46925e+08	4.45726e+08
523	3.42074e+07	9.8934e+07	1.57296e+08	2.0939e+08	2.57763e+08	3.01061e+08	3.39086e+08	3.72093e+08	3.9965e+08	4.20335e+08	4.37108e+08	4.4959e+08	4.55917e+08	4.58503e+08	4.57085e+08
524	3.37178e+07	9.75378e+07	1.56145e+08	2.08773e+08	2.56635e+08	2.98981e+08	3.36365e+08	3.68367e+08	3.95699e+08	4.16483e+08	4.33939e+08	4.44302e+08	4.5206e+08	4.55225e+08	4.54089e+08
525	3.76694e+07	1.09417e+08	1.74848e+08	2.3334e+08	2.86302e+08	3.33098e+08	3.71672e+08	4.06589e+08	4.34844e+08	4.57201e+08	4.76465e+08	4.88776e+08	4.97796e+08	5.02088e+08	5.02271e+08
526	3.40559e+07	9.88803e+07	1.58141e+08	2.11828e+08	2.59792e+08	3.03286e+08	3.40447e+08	3.71694e+08	3.97078e+08	4.18303e+08	4.38047e+08	4.51662e+08	4.60847e+08	4.64124e+08	4.62645e+08
527	3.46498e+07	1.00403e+08	1.60489e+08	2.14884e+08	2.64253e+08	3.09144e+08	3.47911e+08	3.81545e+08	4.10473e+08	4.31895e+08	4.50226e+08	4.61885e+08	4.6923e+08	4.71489e+08	4.68909e+08
528	3.43007e+07	9.88244e+07	1.57575e+08	2.10174e+08	2.57734e+08	3.00457e+08	3.37984e+08	3.71051e+08	3.9798e+08	4.18977e+08	4.3743e+08	4.49917e+08	4.59973e+08	4.65261e+08	4.63631e+08
529	3.27643e+07	9.5013e+07	1.50907e+08	2.00837e+08	2.46299e+08	2.87122e+08	3.2292e+08	3.56018e+08	3.8289e+08	4.05045e+08	4.23745e+08	4.36567e+08	4.44735e+08	4.45497e+08	4.43163e+08
530	3.48394e+07	1.00936e+08	1.61094e+08	2.15209e+08	2.64479e+08	3.08163e+08	3.46792e+08	3.8096e+08	4.09184e+08	4.30083e+08	4.48677e+08	4.62096e+08	4.69738e+08	4.72308e+08	4.69907e+08
531	3.28305e+07	9.49515e+07	1.51932e+08	2.04757e+08	2.52897e+08	2.95449e+08	3.31804e+08	3.64593e+08	3.91924e+08	4.14268e+08	4.3261e+08	4.44528e+08	4.5214e+08	4.54575e+08	4.51047e+08
532	3.21557e+07	9.30905e+07	1.49036e+08	1.99604e+08	2.45399e+08	2.85974e+08	3.19778e+08	3.48299e+08	3.72545e+08	3.92447e+08	4.09696e+08	4.20576e+08	4.27017e+08	4.2945e+08	4.28609e+08
533	3.32631e+07	9.59892e+07	1.52647e+08	2.03307e+08	2.49759e+08	2.91078e+08	3.27257e+08	3.58956e+08	3.86293e+08	4.07409e+08	4.25098e+08	4.38456e+08	4.45539e+08	4.48101e+08	4.47052e+08
534	3.44842e+07	9.99679e+07	1.59596e+08	2.12658e+08	2.60407e+08	3.027e+08	3.37973e+08	3.68552e+08	3.95055e+08	4.15262e+08	4.3417e+08	4.4831e+08	4.55989e+08	4.59631e+08	4.58741e+08
535	3.32785e+07	9.63287e+07	1.53709e+08	2.05122e+08	2.50757e+08	2.91211e+08	3.25681e+08	3.56391e+08	3.82309e+08	4.02886e+08	4.22251e+08	4.3621e+08	4.4541e+08	4.47986e+08	4.46271e+08
536	3.19853e+07	9.19175e+07	1.4592e+08	1.95548e+08	2.4091e+08	2.81036e+08	3.15213e+08	3.45725e+08	3.70518e+08	3.9053e+08	4.07407e+08	4.19403e+08	4.26791e+08	4.29658e+08	4.28511e+08
537	3.40199e+07	9.8965e+07	1.58735e+08	2.12547e+08	2.60759e+08	3.03968e+08	3.42067e+08	3.74965e+08	4.02765e+08	4.24735e+08	4.41743e+08	4.55206e+08	4.64264e+08	4.66506e+08	4.63632e+08
538	3.35481e+07	9.63182e+07	1.53314e+08	2.05535e+08	2.52743e+08	2.93821e+08	3.27522e+08	3.58916e+08	3.84947e+08	4.05084e+08	4.23262e+08	4.35211e+08	4.41504e+08	4.43551e+08	4.43703e+08
539	3.3739e+07	9.72656e+07	1.55527e+08	2.08074e+08	2.55031e+08	2.97273e+08	3.32784e+08	3.64946e+08	3.90996e+08	4.12363e+08	4.30651e+08	4.42651e+08	4.50403e+08	4.53387e+08	4.52497e+08
540	3.51316e+07	1.01867e+08	1.63162e+08	2.18932e+08	2.68985e+08	3.1322e+08	3.50464e+08	3.8433e+08	4.12899e+08	4.36843e+08	4.56854e+08	4.70632e+08	4.78245e+08	4.8024e+08	4.77351e+08
541	3.23662e+07	9.39413e+07	1.49983e+08	2.00542e+08	2.46452e+08	2.86727e+08	3.21467e+08	3.52061e+08	3.77904e+08	3.98176e+08	4.15616e+08	4.28134e+08	4.36678e+08	4.36982e+08	4.35345e+08
542	3.50587e+07	1.01771e+08	1.62918e+08	2.18467e+08	2.68605e+08	3.13864e+08	3.53117e+08	3.87516e+08	4.16238e+08	4.3927e+08	4.59253e+08	4.72883e+08	4.80562e+08	4.81707e+08	4.78087e+08
543	3.36902e+07	9.71322e+07	1.55396e+08	2.08783e+08	2.56711e+08	2.986e+08	3.34393e+08	3.65766e+08	3.91586e+08	4.11525e+08	4.29071e+08	4.40179e+08	4.48045e+08	4.50427e+08	4.49607e+08
544	3.2889e+07	9.50516e+07	1.51503e+08	2.02171e+08	2.48318e+08	2.89727e+08	3.26316e+08	3.57301e+08	3.83572e+08	4.03035e+08	4.19716e+08	4.32656e+08	4.41117e+08	4.44645e+08	4.42572e+08
545	3.53668e+07	1.02655e+08	1.6432e+08	2.196e+08	2.6924e+08	3.14238e+08	3.52371e+08	3.86293e+08	4.15924e+08	4.40052e+08	4.58291e+08	4.70259e+08	4.77882e+08	4.80672e+08	4.79962e+08
546	3.38188e+07	9.83442e+07	1.5644e+08	2.07711e+08	2.54128e+08	2.964e+08	3.31707e+08	3.62335e+08	3.89087e+08	4.1188e+08	4.3001e+08	4.4241e+08	4.51118e+08	4.54393e+08	4.51504e+08
547	3.27328e+07	9.44341e+07	1.50322e+08	2.00566e+08	2.45581e+08	2.8537e+08	3.18107e+08	3.46826e+08	3.71632e+08	3.90876e+08	4.08343e+08	4.21191e+08	4.30008e+08	4.33193e+08	4.33031e+08
548	3.14775e+07	9.07394e+07	1.44929e+08	1.93547e+08	2.36376e+08	2.73939e+08	3.05723e+08	3.35708e+08	3.58786e+08	3.77503e+08	3.93989e+08	4.0575e+08	4.12411e+08	4.16856e+08	4.16799e+08
549	3.08954e+07	8.93138e+07	1.42826e+08	1.9103e+08	2.3467e+08	2.72208e+08	3.04985e+08	3.33483e+08	3.57198e+08	3.76043e+08	3.91099e+08	4.01583e+08	4.09817e+08	4.13405e+08	4.12694e+08
550	3.31357e+07	9.59897e+07	1.52968e+08	2.04843e+08	2.51536e+08	2.93679e+08	3.29511e+08	3.60326e+08	3.84184e+08	4.04496e+08	4.22915e+08	4.35522e+08	4.43574e+08	4.4747e+08	4.45162e+08
551	3.22328e+07	9.29934e+07	1.48062e+08	1.99018e+08	2.45159e+08	2.86238e+08	3.21634e+08	3.54134e+08	3.81122e+08	4.02792e+08	4.20281e+08	4.29814e+08	4.35791e+08	4.38438e+08	4.36628e+08
552	3.13599e+07	9.04478e+07	1.44136e+08	1.93612e+08	2.37796e+08	2.77251e+08	3.11464e+08	3.42236e+08	3.68044e+08	3.88434e+08	4.05689e+08	4.17917e+08	4.25626e+08	4.27041e+08	4.23907e+08
553	3.10609e+07	8.97745e+07	1.42506e+08	1.89011e+08	2.31297e+08	2.70274e+08	3.03389e+08	3.33612e+08	3.60005e+08	3.80477e+08	3.97017e+08	4.07259e+08	4.13241e+08	4.13822e+08	4.12843e+08
554	3.35164e+07	9.72217e+07	1.55497e+08	2.08989e+08	2.57297e+08	3.01326e+08	3.39195e+08	3.71968e+08	3.99545e+08	4.20606e+08	4.38174e+08	4.4954e+08	4.566e+08	4.58215e+08	4.55738e+08
555	3.06982e+07	8.91064e+07	1.42596e+08	1.9132e+08	2.33974e+08	2.71527e+08	3.02922e+08	3.3003e+08	3.54034e+08	3.72304e+08	3.88566e+08	4.01312e+08	4.08781e+08	4.10771e+08	4.0915e+08
556	3.41192e+07	9.9309e+07	1.59563e+08	2.1326e+08	2.6196e+08	3.04516e+08	3.39481e+08	3.69054e+08	3.94212e+08	4.14812e+08	4.32217e+08	4.43041e+08	4.50231e+08	4.53285e+08	4.53492e+08
557	3.46443e+07	1.00399e+08	1.6042e+08	2.14535e+08	2.63635e+08	3.07068e+08	3.44539e+08	3.77379e+08	4.04405e+08	4.24414e+08	4.41755e+08	4.55089e+08	4.635e+08	4.65235e+08	4.63627e+08
558	3.57942e+07	1.03442e+08	1.64298e+08	2.19789e+08	2.69311e+08	3.12454e+08	3.5018e+08	3.84644e+08	4.13666e+08	4.35509e+08	4.51465e+08	4.64374e+08	4.73189e+08	4.77206e+08	4.76678e+08
559	3.24662e+07	9.4566e+07	1.51058e+08	2.01832e+08	2.47915e+08	2.87608e+08	3.21081e+08	3.5006e+08	3.75005e+08	3.95103e+08	4.11293e+08	4.21409e+08	4.27528e+08	4.2983e+08	4.2989e+08
560	3.32678e+07	9.57336e+07	1.52803e+08	2.04007e+08	2.506e+08	2.92472e+08	3.27222e+08	3.57656e+08	3.82267e+08	4.01337e+08	4.17238e+08	4.29176e+08	4.39534e+08	4.43223e+08	4.42337e+08
561	3.18827e+07	9.22948e+07	1.47646e+08	1.98008e+08	2.4373e+08	2.84848e+08	3.20064e+08	3.51374e+08	3.76558e+08	3.94586e+08	4.10252e+08	4.22082e+08	4.30764e+08	4.32836e+08	4.30835e+08
562	3.10232e+07	8.99139e+07	1.44328e+08	1.93381e+08	2.37248e+08	2.75095e+08	3.07377e+08	3.3666e+08	3.61173e+08	3.80102e+08	3.96789e+08	4.08962e+08	4.18189e+08	4.21502e+08	4.19447e+08
563	3.19439e+07	9.30096e+07	1.49654e+08	2.0094e+08	2.47057e+08	2.89053e+08	3.24646e+08	3.55672e+08	3.79979e+08	3.98035e+08	4.13442e+08	4.25563e+08	4.33507e+08	4.34769e+08	4.32372e+08
564	3.27511e+07	9.49027e+07	1.51703e+08	2.0347e+08	2.51111e+08	2.93397e+08	3.30344e+08	3.6261e+08	3.90097e+08	4.11263e+08	4.29045e+08	4.41654e+08	4.48903e+08	4.51197e+08	4.48474e+08
565	3.43454e+07	9.92985e+07	1.59123e+08	2.12979e+08	2.61568e+08	3.04716e+08	3.40756e+08	3.72555e+08	3.98548e+08	4.18387e+08	4.34981e+08	4.47195e+08	4.56279e+08	4.60418e+08	4.60184e+08
566	3.47758e+07	1.01229e+08	1.62796e+08	2.183e+08	2.68981e+08	3.14477e+08	3.52651e+08	3.85935e+08	4.14363e+08	4.35882e+08	4.53802e+08	4.65424e+08	4.71899e+08	4.73893e+08	4.72122e+08
567	3.27106e+07	9.50166e+07	1.51885e+08	2.0382e+08	2.51182e+08	2.93602e+08	3.30793e+08	3.62167e+08	3.88462e+08	4.10022e+08	4.2856e+08	4.41908e+08	4.49648e+08	4.50918e+08	4.48104e+08
568	3.28524e+07	9.5413e+07	1.52382e+08	2.0323e+08	2.48703e+08	2.90884e+08	3.26575e+08	3.57863e+08	3.8456e+08	4.05921e+08	4.23104e+08	4.34502e+08	4.41136e+08	4.43545e+08	4.4226e+08
569	3.51049e+07	1.02069e+08	1.62506e+08	2.17621e+08	2.6718e+08	3.09687e+08	3.46963e+08	3.79981e+08	4.0732e+08	4.28953e+08	4.46746e+08	4.58697e+08	4.67723e+08	4.73022e+08	4.71877e+08
570	3.19948e+07	9.29745e+07	1.48962e+08	1.99842e+08	2.46083e+08	2.86754e+08	3.20344e+08	3.49882e+08	3.74458e+08	3.94153e+08	4.10624e+08	4.22087e+08	4.30003e+08	4.3287e+08	4.32004e+08
571	3.26863e+07	9.50901e+07	1.52378e+08	2.04271e+08	2.51353e+08	2.9286e+08	3.28294e+08	3.59143e+08	3.85457e+08	4.06176e+08	4.23997e+08	4.34978e+08	4.41377e+08	4.45057e+08	4.44382e+08
572	3.46681e+07	1.01043e+08	1.62605e+08	2.17765e+08	2.66459e+08	3.09722e+08	3.46673e+08	3.78914e+08	4.0697e+08	4.29806e+08	4.49673e+08	4.62515e+08	4.70616e+08	4.72603e+08	4.70509e+08
573	3.2578e+07	9.41231e+07	1.50308e+08	2.01486e+08	2.48537e+08	2.89743e+08	3.2512e+08	3.55594e+08	3.80177e+08	3.99506e+08	4.16594e+08	4.27811e+08	4.33973e+08	4.36125e+08	4.35463e+08
574	3.13176e+07	9.05423e+07	1.44728e+08	1.94082e+08	2.38763e+08	2.78522e+08	3.13358e+08	3.43482e+08	3.67526e+08	3.85967e+08	4.01855e+08	4.12332e+08	4.19847e+08	4.2294e+08	4.21454e+08
575	3.39837e+07	9.88617e+07	1.58335e+08	2.13004e+08	2.62214e+08	3.05806e+08	3.42476e+08	3.7438e+08	4.01366e+08	4.22539e+08	4.40761e+08	4.5404e+08	4.62798e+08	4.65528e+08	4.61767e+08
576	3.51486e+07	1.01612e+08	1.6335e+08	2.18866e+08	2.68193e+08	3.11278e+08	3.48275e+08	3.80048e+08	4.08363e+08	4.30025e+08	4.48651e+08	4.62203e+08	4.71254e+08	4.7432e+08	4.71851e+08
577	3.24774e+07	9.39901e+07	1.49748e+08	1.99861e+08	2.44862e+08	2.85458e+08	3.20675e+08	3.51167e+08	3.77509e+08	3.98513e+08	4.15293e+08	4.25866e+08	4.32946e+08	4.35884e+08	4.34607e+08
578	3.31656e+07	9.59332e+07	1.52952e+08	2.046e+08	2.51311e+08	2.92721e+08	3.27978e+08	3.58693e+08	3.83804e+08	4.04144e+08	4.21688e+08	4.33023e+08	4.41829e+08	4.45442e+08	4.4417e+08
579	3.31112e+07	9.62428e+07	1.53641e+08	2.05323e+08	2.52156e+08	2.93727e+08	3.27848e+08	3.57777e+08	3.82917e+08	4.02808e+08	4.18645e+08	4.30861e+08	4.39799e+08	4.43053e+08	4.41743e+08
580	3.3065e+07	9.60945e+07	1.5447e+08	2.0746e+08	2.55022e+08	2.9709e+08	3.3396e+08	3.66361e+08	3.93539e+08	4.14331e+08	4.30331e+08	4.39644e+08	4.46666e+08	4.49823e+08	4.47979e+08
581	3.22571e+07	9.36569e+07	1.49974e+08	2.01079e+08	2.47332e+08	2.88865e+08	3.24397e+08	3.54373e+08	3.7992e+08	4.02923e+08	4.21683e+08	4.32436e+08	4.38555e+08	4.40645e+08	4.38273e+08
582	3.48722e+07	1.00842e+08	1.61057e+08	2.1659e+08	2.67262e+08	3.12709e+08	3.51493e+08	3.85226e+08	4.13013e+08	4.35048e+08	4.52892e+08	4.65511e+08	4.7147e+08	4.72317e+08	4.70392e+08
583	3.51091e+07	1.0215e+08	1.63441e+08	2.19073e+08	2.68709e+08	3.11986e+08	3.48798e+08	3.81308e+08	4.07881e+08	4.29003e+08	4.46909e+08	4.56301e+08	4.62382e+08	4.66242e+08	4.66101e+08
584	3.47801e+07	1.00985e+08	1.61763e+08	2.1565e+08	2.65343e+08	3.08843e+08	3.4673e+08	3.80703e+08	4.10346e+08	4.34445e+08	4.55483e+08	4.68086e+08	4.74409e+08	4.75392e+08	4.73e+08
585	3.32697e+07	9.54609e+07	1.51677e+08	2.03079e+08	2.49364e+08	2.90432e+08	3.24689e+08	3.54633e+08	3.80582e+08	4.00512e+08	4.18188e+08	4.29704e+08	4.36348e+08	4.40257e+08	4.39932e+08
586	3.3841e+07	9.80416e+07	1.567e+08	2.09589e+08	2.5686e+08	2.99893e+08	3.37056e+08	3.69639e+08	3.97064e+08	4.18949e+08	4.39163e+08	4.54292e+08	4.63453e+08	4.68264e+08	4.63565e+08
587	3.403e+07	9.78876e+07	1.56562e+08	2.09411e+08	2.56894e+08	2.99264e+08	3.35557e+08	3.66934e+08	3.94459e+08	4.17517e+08	4.36337e+08	4.48697e+08	4.56107e+08	4.58395e+08	4.56491e+08
588	3.38347e+07	9.85311e+07	1.57595e+08	2.10039e+08	2.56889e+08	2.98462e+08	3.33537e+08	3.65144e+08	3.93103e+08	4.14913e+08	4.32711e+08	4.43441e+08	4.49389e+08	4.50419e+08	4.50245e+08
589	3.23557e+07	9.39859e+07	1.50544e+08	2.00382e+08	2.45583e+08	2.85312e+08	3.19675e+08	3.4971e+08	3.75309e+08	3.95299e+08	4.11634e+08	4.2304e+08	4.29194e+08	4.30866e+08	4.30505e+08
590	3.60027e+07	1.04162e+08	1.67325e+08	2.2402e+08	2.74157e+08	3.19039e+08	3.57993e+08	3.91601e+08	4.18975e+08	4.41471e+08	4.60993e+08	4.75507e+08	4.83997e+08	4.87151e+08	4.85208e+08
591	3.10402e+07	9.01e+07	1.43552e+08	1.91838e+08	2.35894e+08	2.75187e+08	3.08961e+08	3.375e+08	3.61462e+08	3.80932e+08	3.97203e+08	4.07916e+08	4.16332e+08	4.20084e+08	4.19188e+08
592	3.36342e+07	9.69407e+07	1.55329e+08	2.07775e+08	2.54229e+08	2.95539e+08	3.31557e+08	3.63858e+08	3.91454e+08	4.10753e+08	4.25852e+08	4.35042e+08	4.41683e+08	4.45531e+08	4.46619e+08
593	3.24316e+07	9.37913e+07	1.49914e+08	2.01099e+08	2.47605e+08	2.88799e+08	3.23083e+08	3.52747e+08	3.78756e+08	4.00058e+08	4.16708e+08	4.28849e+08	4.35618e+08	4.37446e+08	4.3713e+08
594	3.35436e+07	9.68e+07	1.53794e+08	2.04516e+08	2.49322e+08	2.89376e+08	3.24046e+08	3.54904e+08	3.79781e+08	4.0051e+08	4.18598e+08	4.304e+08	4.37874e+08	4.40592e+08	4.41644e+08
595	3.46219e+07	1.00589e+08	1.62081e+08	2.17275e+08	2.66212e+08	3.09674e+08	3.46865e+08	3.78557e+08	4.0441e+08	4.26337e+08	4.4381e+08	4.56021e+08	4.64112e+08	4.68726e+08	4.68155e+08
596	3.31706e+07	9.63902e+07	1.54185e+08	2.06561e+08	2.53797e+08	2.96412e+08	3.3354e+08	3.66592e+08	3.95009e+08	4.17405e+08	4.34699e+08	4.45935e+08	4.53016e+08	4.54366e+08	4.51412e+08
597	3.32768e+07	9.62149e+07	1.53543e+08	2.04411e+08	2.50537e+08	2.92486e+08	3.28568e+08	3.59509e+08	3.8405e+08	4.03953e+08	4.21611e+08	4.32796e+08	4.40137e+08	4.44576e+08	4.4379e+08
598	3.61491e+07	1.04691e+08	1.67362e+08	2.24282e+08	2.75044e+08	3.21048e+08	3.62591e+08	3.97423e+08	4.2491e+08	4.47367e+08	4.67625e+08	4.81429e+08	4.90384e+08	4.92135e+08	4.89429e+08
599	3.47597e+07	1.00261e+08	1.59078e+08	2.11667e+08	2.58683e+08	3.01863e+08	3.38693e+08	3.7116e+08	3.98246e+08	4.20762e+08	4.40376e+08	4.5451e+08	4.63805e+08	4.66427e+08	4.6468e+08
600	3.29546e+07	9.55611e+07	1.52673e+08	2.03406e+08	2.49773e+08	2.91197e+08	3.26258e+08	3.55996e+08	3.81046e+08	4.00662e+08	4.1681e+08	4.28248e+08	4.36023e+08	4.40512e+08	4.39955e+08
601	3.27739e+07	9.52222e+07	1.51968e+08	2.02553e+08	2.46756e+08	2.86459e+08	3.21512e+08	3.52922e+08	3.78262e+08	3.97934e+08	4.14633e+08	4.2689e+08	4.36382e+08	4.37667e+08	4.36495e+08
602	3.34698e+07	9.65161e+07	1.53798e+08	2.06456e+08	2.5484e+08	2.96727e+08	3.32473e+08	3.64415e+08	3.90306e+08	4.09703e+08	4.26443e+08	4.38508e+08	4.45294e+08	4.47667e+08	4.46955e+08
603	3.59782e+07	1.03901e+08	1.65643e+08	2.21784e+08	2.73262e+08	3.20219e+08	3.59897e+08	3.94622e+08	4.23915e+08	4.48677e+08	4.69727e+08	4.83727e+08	4.93227e+08	4.95704e+08	4.91611e+08
604	3.3768e+07	9.76069e+07	1.56529e+08	2.08859e+08	2.56449e+08	2.99199e+08	3.35204e+08	3.65289e+08	3.89265e+08	4.10013e+08	4.28174e+08	4.38426e+08	4.44893e+08	4.472e+08	4.47303e+08
605	3.35823e+07	9.70753e+07	1.54204e+08	2.05925e+08	2.52335e+08	2.94233e+08	3.29416e+08	3.61356e+08	3.88906e+08	4.11849e+08	4.31339e+08	4.45571e+08	4.53995e+08	4.56069e+08	4.52965e+08
606	3.42527e+07	9.89039e+07	1.56751e+08	2.08626e+08	2.55522e+08	2.97365e+08	3.32837e+08	3.6507e+08	3.92065e+08	4.14298e+08	4.32889e+08	4.46548e+08	4.54577e+08	4.56791e+08	4.54855e+08
607	3.20275e+07	9.34839e+07	1.49466e+08	1.99761e+08	2.44914e+08	2.84237e+08	3.16532e+08	3.46256e+08	3.71937e+08	3.91215e+08	4.07436e+08	4.20015e+08	4.26075e+08	4.27143e+08	4.2664e+08
608	3.11379e+07	8.96099e+07	1.43145e+08	1.91553e+08	2.36197e+08	2.76335e+08	3.10735e+08	3.4119e+08	3.65884e+08	3.84941e+08	4.01557e+08	4.13019e+08	4.19553e+08	4.21746e+08	4.20535e+08
609	3.52706e+07	1.02322e+08	1.63176e+08	2.18181e+08	2.67976e+08	3.12935e+08	3.51519e+08	3.86372e+08	4.15499e+08	4.3736e+08	4.55339e+08	4.68148e+08	4.76556e+08	4.77534e+08	4.75415e+08
610	3.17583e+07	9.17854e+07	1.47269e+08	1.97644e+08	2.41869e+08	2.801e+08	3.12806e+08	3.42952e+08	3.67609e+08	3.87516e+08	4.06111e+08	4.17079e+08	4.23863e+08	4.25496e+08	4.23892e+08
611	3.20076e+07	9.28534e+07	1.48532e+08	1.98047e+08	2.43378e+08	2.83161e+08	3.16887e+08	3.46355e+08	3.69961e+08	3.91249e+08	4.10719e+08	4.22608e+08	4.30464e+08	4.33906e+08	4.32551e+08
612	3.116e+07	8.98717e+07	1.42742e+08	1.90298e+08	2.33607e+08	2.72833e+08	3.06576e+08	3.36175e+08	3.61009e+08	3.80373e+08	3.95583e+08	4.05085e+08	4.11731e+08	4.15855e+08	4.15479e+08
613	3.45816e+07	9.99542e+07	1.60172e+08	2.14478e+08	2.63255e+08	3.06908e+08	3.43424e+08	3.76027e+08	4.03656e+08	4.26306e+08	4.4452e+08	4.57692e+08	4.6496e+08	4.66941e+08	4.65281e+08
614	3.54508e+07	1.02536e+08	1.63262e+08	2.1862e+08	2.68924e+08	3.14743e+08	3.55089e+08	3.90397e+08	4.21813e+08	4.45861e+08	4.6511e+08	4.77217e+08	4.8473e+08	4.87286e+08	4.84002e+08
615	3.2805e+07	9.60535e+07	1.54481e+08	2.06433e+08	2.52907e+08	2.95152e+08	3.29981e+08	3.58881e+08	3.83586e+08	4.02635e+08	4.18678e+08	4.2856e+08	4.35211e+08	4.38065e+08	4.38369e+08
616	3.18188e+07	9.21411e+07	1.47989e+08	1.98771e+08	2.44817e+08	2.85544e+08	3.18974e+08	3.48502e+08	3.73247e+08	3.93774e+08	4.1042e+08	4.21221e+08	4.27763e+08	4.30721e+08	4.292e+08
617	3.29728e+07	9.56449e+07	1.53588e+08	2.06514e+08	2.53723e+08	2.95015e+08	3.30648e+08	3.61396e+08	3.8627e+08	4.07284e+08	4.26812e+08	4.39823e+08	4.47083e+08	4.4825e+08	4.46532e+08
618	3.55789e+07	1.03681e+08	1.66122e+08	2.21217e+08	2.69994e+08	3.14238e+08	3.51443e+08	3.83628e+08	4.11616e+08	4.32533e+08	4.52207e+08	4.65254e+08	4.74214e+08	4.77833e+08	4.76216e+08
619	3.45756e+07	1.00519e+08	1.60549e+08	2.15207e+08	2.6467e+08	3.09036e+08	3.47526e+08	3.82317e+08	4.10998e+08	4.32673e+08	4.49516e+08	4.62007e+08	4.6981e+08	4.70897e+08	4.68506e+08
620	3.11181e+07	8.98563e+07	1.43283e+08	1.91148e+08	2.34514e+08	2.73334e+08	3.07433e+08	3.35761e+08	3.57643e+08	3.76334e+08	3.92243e+08	4.04406e+08	4.12303e+08	4.14939e+08	4.14824e+08
621	3.02238e+07	8.77767e+07	1.40294e+08	1.87868e+08	2.31081e+08	2.69563e+08	3.01474e+08	3.30514e+08	3.54841e+08	3.73881e+08	3.88863e+08	4.00505e+08	4.06273e+08	4.08618e+08	4.0732e+08
622	3.32811e+07	9.63687e+07	1.53823e+08	2.053e+08	2.52356e+08	2.95122e+08	3.32039e+08	3.64704e+08	3.9135e+08	4.13294e+08	4.31051e+08	4.43484e+08	4.51053e+08	4.53006e+08	4.51181e+08
623	3.262e+07	9.44326e+07	1.50049e+08	1.99644e+08	2.44311e+08	2.84036e+08	3.17285e+08	3.45473e+08	3.68851e+08	3.87762e+08	4.0457e+08	4.16312e+08	4.26842e+08	4.30593e+08	4.31198e+08
624	3.23629e+07	9.37381e+07	1.49537e+08	2.00197e+08	2.44664e+08	2.84361e+08	3.18553e+08	3.48279e+08	3.72647e+08	3.92026e+08	4.09304e+08	4.21764e+08	4.30549e+08	4.33657e+08	4.32581e+08
625	3.31972e+07	9.52846e+07	1.51731e+08	2.02874e+08	2.4933e+08	2.91277e+08	3.28592e+08	3.61647e+08	3.8811e+08	4.08931e+08	4.26784e+08	4.40457e+08	4.49254e+08	4.51897e+08	4.48895e+08
626	3.25903e+07	9.4281e+07	1.50442e+08	2.0055e+08	2.45312e+08	2.86007e+08	3.21303e+08	3.5208e+08	3.78752e+08	4.00678e+08	4.18173e+08	4.2927e+08	4.35351e+08	4.38108e+08	4.36551e+08
627	3.39959e+07	9.83609e+07	1.56835e+08	2.09034e+08	2.56232e+08	2.987e+08	3.34798e+08	3.67521e+08	3.95104e+08	4.17169e+08	4.35724e+08	4.49024e+08	4.58875e+08	4.61745e+08	4.59973e+08
628	3.25114e+07	9.3985e+07	1.50156e+08	2.01691e+08	2.48049e+08	2.89107e+08	3.23141e+08	3.5349e+08	3.77508e+08	3.96159e+08	4.11766e+08	4.22487e+08	4.29903e+08	4.33873e+08	4.33387e+08
629	3.29671e+07	9.50797e+07	1.51991e+08	2.03597e+08	2.50069e+08	2.90236e+08	3.23856e+08	3.54265e+08	3.79815e+08	3.9925e+08	4.16055e+08	4.27134e+08	4.34766e+08	4.37727e+08	4.38502e+08
630	3.36737e+07	9.7447e+07	1.55702e+08	2.0778e+08	2.53194e+08	2.94156e+08	3.29703e+08	3.61291e+08	3.87188e+08	4.07483e+08	4.25692e+08	4.37821e+08	4.46261e+08	4.51229e+08	4.50283e+08
631	3.17019e+07	9.18113e+07	1.46655e+08	1.96064e+08	2.40999e+08	2.80643e+08	3.13388e+08	3.41954e+08	3.67176e+08	3.8724e+08	4.05008e+08	4.16728e+08	4.23926e+08	4.25144e+08	4.24719e+08
632	3.34532e+07	9.7343e+07	1.55521e+08	2.07538e+08	2.54321e+08	2.96524e+08	3.32408e+08	3.64053e+08	3.89738e+08	4.0957e+08	4.26465e+08	4.39188e+08	4.46865e+08	4.49346e+08	4.48306e+08
633	3.31346e+07	9.5571e+07	1.52209e+08	2.0293e+08	2.4813e+08	2.87965e+08	3.22569e+08	3.52687e+08	3.7899e+08	4.00066e+08	4.17218e+08	4.29874e+08	4.37108e+08	4.40376e+08	4.39677e+08
634	3.13724e+07	9.1348e+07	1.46064e+08	1.94721e+08	2.3851e+08	2.76738e+08	3.09602e+08	3.38761e+08	3.63483e+08	3.85047e+08	4.02635e+08	4.14196e+08	4.21169e+08	4.23554e+08	4.22507e+08
635	3.50353e+07	1.01265e+08	1.61371e+08	2.15863e+08	2.66028e+08	3.10982e+08	3.46753e+08	3.77772e+08	4.05427e+08	4.26245e+08	4.43707e+08	4.54875e+08	4.61273e+08	4.64855e+08	4.65757e+08
636	3.28208e+07	9.51039e+07	1.52013e+08	2.03556e+08	2.50857e+08	2.92457e+08	3.2747e+08	3.57479e+08	3.82551e+08	4.01933e+08	4.18633e+08	4.30557e+08	4.37533e+08	4.40147e+08	4.3895e+08
637	3.53951e+07	1.02679e+08	1.6428e+08	2.19308e+08	2.6799e+08	3.12774e+08	3.50493e+08	3.83598e+08	4.09824e+08	4.29868e+08	4.47695e+08	4.60342e+08	4.68279e+08	4.71772e+08	4.71487e+08
638	3.37566e+07	9.73979e+07	1.55717e+08	2.0822e+08	2.55444e+08	2.96416e+08	3.31533e+08	3.63622e+08	3.90653e+08	4.12546e+08	4.29563e+08	4.40699e+08	4.47764e+08	4.49961e+08	4.49127e+08
639	3.59078e+07	1.03879e+08	1.65731e+08	2.21307e+08	2.70704e+08	3.13494e+08	3.49705e+08	3.82258e+08	4.09285e+08	4.33004e+08	4.51475e+08	4.63289e+08	4.72001e+08	4.76093e+08	4.75283e+08
640	3.29101e+07	9.46033e+07	1.50913e+08	2.02639e+08	2.49707e+08	2.90369e+08	3.24383e+08	3.52897e+08	3.76406e+08	3.95763e+08	4.13189e+08	4.25277e+08	4.33244e+08	4.37081e+08	4.36629e+08
641	3.23025e+07	9.36954e+07	1.49718e+08	1.99604e+08	2.44554e+08	2.85559e+08	3.2059e+08	3.50351e+08	3.75386e+08	3.95592e+08	4.13881e+08	4.25244e+08	4.3328e+08	4.35256e+08	4.33336e+08
642	3.25714e+07	9.46386e+07	1.51411e+08	2.03565e+08	2.50982e+08	2.93522e+08	3.30727e+08	3.63713e+08	3.92164e+08	4.14605e+08	4.34103e+08	4.45632e+08	4.50529e+08	4.49095e+08	4.46437e+08
643	3.33581e+07	9.66917e+07	1.54644e+08	2.06891e+08	2.53605e+08	2.9581e+08	3.31486e+08	3.62197e+08	3.87923e+08	4.06589e+08	4.24049e+08	4.37061e+08	4.4406e+08	4.46661e+08	4.45326e+08
644	3.30276e+07	9.52504e+07	1.51645e+08	2.02394e+08	2.48678e+08	2.89244e+08	3.24601e+08	3.56309e+08	3.81902e+08	4.03642e+08	4.22397e+08	4.33957e+08	4.4016e+08	4.41792e+08	4.41508e+08
645	3.43081e+07	9.93322e+07	1.59257e+08	2.13853e+08	2.63529e+08	3.08034e+08	3.45407e+08	3.7911e+08	4.07224e+08	4.27899e+08	4.43856e+08	4.52896e+08	4.5836e+08	4.60669e+08	4.6079e+08
646	3.30129e+07	9.50678e+07	1.50674e+08	2.00611e+08	2.46492e+08	2.89559e+08	3.26059e+08	3.58359e+08	3.84656e+08	4.05739e+08	4.24674e+08	4.36568e+08	4.4012e+08	4.41301e+08	4.40247e+08
647	3.50556e+07	1.0135e+08	1.62294e+08	2.16957e+08	2.66334e+08	3.0947e+08	3.48124e+08	3.83156e+08	4.12994e+08	4.36967e+08	4.55069e+08	4.6683e+08	4.74622e+08	4.76027e+08	4.73881e+08
648	3.28449e+07	9.56781e+07	1.53631e+08	2.04838e+08	2.51007e+08	2.92589e+08	3.2879e+08	3.61151e+08	3.88369e+08	4.08614e+08	4.25709e+08	4.37981e+08	4.45304e+08	4.4535e+08	4.42897e+08
649	3.26346e+07	9.51901e+07	1.52639e+08	2.03648e+08	2.50065e+08	2.90264e+08	3.2427e+08	3.54626e+08	3.80233e+08	4.01729e+08	4.20884e+08	4.33598e+08	4.41479e+08	4.44871e+08	4.42638e+08
650	3.18593e+07	9.21123e+07	1.47874e+08	1.98723e+08	2.44492e+08	2.84579e+08	3.18086e+08	3.47051e+08	3.70066e+08	3.88405e+08	4.05688e+08	4.16969e+08	4.24288e+08	4.27914e+08	4.27766e+08
651	3.41025e+07	9.93369e+07	1.59479e+08	2.14384e+08	2.63757e+08	3.07585e+08	3.45917e+08	3.7911e+08	4.07597e+08	4.29005e+08	4.4494e+08	4.55507e+08	4.62583e+08	4.64507e+08	4.62142e+08
652	3.43523e+07	9.93707e+07	1.58955e+08	2.12553e+08	2.61379e+08	3.0492e+08	3.41531e+08	3.74142e+08	4.02073e+08	4.24914e+08	4.43023e+08	4.54779e+08	4.62052e+08	4.63092e+08	4.62553e+08
653	3.40139e+07	9.86591e+07	1.57967e+08	2.10972e+08	2.58874e+08	3.0113e+08	3.37102e+08	3.69387e+08	3.94702e+08	4.15703e+08	4.33685e+08	4.46309e+08	4.54388e+08	4.58917e+08	4.57507e+08
654	3.30287e+07	9.60389e+07	1.53889e+08	2.05897e+08	2.52346e+08	2.93889e+08	3.29351e+08	3.59875e+08	3.86224e+08	4.0778e+08	4.25878e+08	4.38097e+08	4.44115e+08	4.46369e+08	4.44794e+08
655	3.04661e+07	8.77149e+07	1.39462e+08	1.85904e+08	2.27963e+08	2.66655e+08	2.99118e+08	3.26478e+08	3.51189e+08	3.7011e+08	3.85569e+08	3.95119e+08	4.01603e+08	4.03558e+08	4.03084e+08
656	3.29247e+07	9.49346e+07	1.51498e+08	2.02142e+08	2.47707e+08	2.87866e+08	3.22378e+08	3.52593e+08	3.7858e+08	4.00036e+08	4.1744e+08	4.28764e+08	4.36046e+08	4.38852e+08	4.38075e+08
657	3.37901e+07	9.84124e+07	1.57525e+08	2.10073e+08	2.56972e+08	2.99365e+08	3.35998e+08	3.6844e+08	3.95279e+08	4.16345e+08	4.33288e+08	4.45606e+08	4.51536e+08	4.52411e+08	4.51825e+08
658	3.38849e+07	9.81291e+07	1.56258e+08	2.08809e+08	2.55678e+08	2.97698e+08	3.33006e+08	3.64614e+08	3.90786e+08	4.11039e+08	4.27153e+08	4.38456e+08	4.46492e+08	4.5072e+08	4.50383e+08
659	3.2127e+07	9.35026e+07	1.4957e+08	1.99748e+08	2.45371e+08	2.85149e+08	3.18177e+08	3.46309e+08	3.68006e+08	3.85975e+08	4.03396e+08	4.15736e+08	4.23181e+08	4.26222e+08	4.26742e+08
660	3.27878e+07	9.52146e+07	1.5275e+08	2.03537e+08	2.485e+08	2.88443e+08	3.22773e+08	3.52303e+08	3.77455e+08	3.96845e+08	4.13165e+08	4.2261e+08	4.28519e+08	4.3203e+08	4.32782e+08
661	3.16425e+07	9.20831e+07	1.47233e+08	1.9653e+08	2.42042e+08	2.82129e+08	3.16872e+08	3.46768e+08	3.72971e+08	3.94307e+08	4.1201e+08	4.23942e+08	4.3004e+08	4.31257e+08	4.29528e+08
662	3.48525e+07	1.0131e+08	1.62303e+08	2.17161e+08	2.66754e+08	3.11162e+08	3.49636e+08	3.83155e+08	4.10714e+08	4.33099e+08	4.53151e+08	4.67081e+08	4.75443e+08	4.76554e+08	4.73686e+08
663	3.32341e+07	9.63906e+07	1.53565e+08	2.05429e+08	2.52764e+08	2.94423e+08	3.30016e+08	3.61694e+08	3.88149e+08	4.08163e+08	4.2541e+08	4.3797e+08	4.45746e+08	4.4809e+08	4.46019e+08
664	3.40365e+07	9.85813e+07	1.57791e+08	2.11218e+08	2.58502e+08	3.00556e+08	3.36332e+08	3.6753e+08	3.92481e+08	4.14471e+08	4.33517e+08	4.46052e+08	4.53481e+08	4.56246e+08	4.56279e+08
665	3.33941e+07	9.679e+07	1.55156e+08	2.07991e+08	2.55988e+08	2.98109e+08	3.33445e+08	3.63486e+08	3.89989e+08	4.11472e+08	4.30377e+08	4.42589e+08	4.48423e+08	4.49654e+08	4.48825e+08
666	3.32635e+07	9.64691e+07	1.54938e+08	2.07603e+08	2.54577e+08	2.96257e+08	3.31789e+08	3.63093e+08	3.90133e+08	4.11278e+08	4.29261e+08	4.40998e+08	4.46653e+08	4.47878e+08	4.47456e+08
667	3.28715e+07	9.54199e+07	1.53031e+08	2.05388e+08	2.52079e+08	2.95244e+08	3.31659e+08	3.63847e+08	3.90008e+08	4.09658e+08	4.26728e+08	4.3835e+08	4.45708e+08	4.49466e+08	4.46662e+08
668	3.15999e+07	9.15569e+07	1.4672e+08	1.96663e+08	2.41316e+08	2.81386e+08	3.14796e+08	3.44629e+08	3.70028e+08	3.90842e+08	4.06852e+08	4.18364e+08	4.27102e+08	4.30158e+08	4.28462e+08
669	3.47926e+07	1.01092e+08	1.61089e+08	2.15254e+08	2.64581e+08	3.08534e+08	3.45465e+08	3.78995e+08	4.06875e+08	4.28677e+08	4.47301e+08	4.62192e+08	4.71647e+08	4.74332e+08	4.71811e+08
670	3.40749e+07	9.88611e+07	1.57879e+08	2.11596e+08	2.60739e+08	3.05125e+08	3.42498e+08	3.75123e+08	4.04142e+08	4.28015e+08	4.46609e+08	4.58634e+08	4.66802e+08	4.6804e+08	4.65217e+08
671	3.2122e+07	9.31558e+07	1.48918e+08	1.99955e+08	2.45654e+08	2.85889e+08	3.20129e+08	3.49684e+08	3.74851e+08	3.95694e+08	4.14035e+08	4.24651e+08	4.30489e+08	4.33054e+08	4.32156e+08
672	3.56415e+07	1.02801e+08	1.63742e+08	2.18113e+08	2.68148e+08	3.1368e+08	3.52997e+08	3.86088e+08	4.13207e+08	4.35957e+08	4.563e+08	4.71075e+08	4.7939e+08	4.82035e+08	4.80323e+08
673	3.44156e+07	9.97338e+07	1.60088e+08	2.14676e+08	2.63474e+08	3.07196e+08	3.43497e+08	3.75986e+08	4.02965e+08	4.22734e+08	4.38385e+08	4.5064e+08	4.59209e+08	4.61766e+08	4.60214e+08
674	2.99955e+07	8.67907e+07	1.39319e+08	1.8666e+08	2.2981e+08	2.69141e+08	3.02859e+08	3.32061e+08	3.56054e+08	3.76495e+08	3.95015e+08	4.06127e+08	4.13495e+08	4.15861e+08	4.12184e+08
675	3.53344e+07	1.02106e+08	1.63515e+08	2.20857e+08	2.72539e+08	3.16632e+08	3.5375e+08	3.85816e+08	4.1109e+08	4.31976e+08	4.51326e+08	4.63827e+08	4.73425e+08	4.77362e+08	4.76544e+08
676	3.25606e+07	9.45297e+07	1.51681e+08	2.03094e+08	2.49447e+08	2.90791e+08	3.25192e+08	3.57102e+08	3.83375e+08	4.03219e+08	4.20208e+08	4.31468e+08	4.39182e+08	4.41817e+08	4.39358e+08
677	3.3759e+07	9.81155e+07	1.5627e+08	2.09098e+08	2.57229e+08	3.01066e+08	3.38302e+08	3.70711e+08	3.9988e+08	4.24046e+08	4.4231e+08	4.53579e+08	4.60557e+08	4.6075e+08	4.58239e+08
678	3.31231e+07	9.64279e+07	1.53871e+08	2.05643e+08	2.52251e+08	2.94116e+08	3.30304e+08	3.6025e+08	3.8381e+08	4.03025e+08	4.19697e+08	4.33454e+08	4.42379e+08	4.44637e+08	4.43456e+08
679	3.34065e+07	9.65934e+07	1.54763e+08	2.07295e+08	2.52915e+08	2.9266e+08	3.26012e+08	3.5606e+08	3.82486e+08	4.02788e+08	4.20047e+08	4.32794e+08	4.40327e+08	4.44943e+08	4.44402e+08
680	3.29062e+07	9.48772e+07	1.51941e+08	2.04204e+08	2.51257e+08	2.92226e+08	3.27644e+08	3.59626e+08	3.85632e+08	4.04467e+08	4.21825e+08	4.33794e+08	4.40216e+08	4.43371e+08	4.42074e+08
681	3.20638e+07	9.27416e+07	1.4875e+08	2.00151e+08	2.47231e+08	2.88257e+08	3.2285e+08	3.53736e+08	3.79436e+08	4.00898e+08	4.18899e+08	4.31914e+08	4.39604e+08	4.41972e+08	4.39271e+08
682	3.14708e+07	9.09186e+07	1.44935e+08	1.92968e+08	2.35642e+08	2.73084e+08	3.05681e+08	3.3403e+08	3.57178e+08	3.7495e+08	3.90641e+08	4.02218e+08	4.10094e+08	4.1353e+08	4.13855e+08
683	3.40284e+07	9.82317e+07	1.56604e+08	2.09303e+08	2.57405e+08	2.99594e+08	3.35304e+08	3.66656e+08	3.93045e+08	4.13419e+08	4.31241e+08	4.41268e+08	4.48202e+08	4.51457e+08	4.51206e+08
684	3.2187e+07	9.3117e+07	1.49183e+08	1.99602e+08	2.44961e+08	2.84898e+08	3.19053e+08	3.50365e+08	3.78435e+08	4.01492e+08	4.21466e+08	4.36092e+08	4.44308e+08	4.4685e+08	4.43135e+08
685	3.42707e+07	9.96165e+07	1.60021e+08	2.14444e+08	2.62875e+08	3.06303e+08	3.43523e+08	3.77473e+08	4.06227e+08	4.30641e+08	4.51312e+08	4.64046e+08	4.71623e+08	4.71921e+08	4.68678e+08
686	3.71433e+07	1.06879e+08	1.7067e+08	2.29428e+08	2.82525e+08	3.30203e+08	3.7091e+08	4.0854e+08	4.40725e+08	4.66167e+08	4.88114e+08	5.00873e+08	5.09555e+08	5.11846e+08	5.08996e+08
687	3.37287e+07	9.82649e+07	1.57186e+08	2.09987e+08	2.57451e+08	2.99496e+08	3.35443e+08	3.66943e+08	3.94553e+08	4.1635e+08	4.34571e+08	4.46891e+08	4.54869e+08	4.571e+08	4.55732e+08
688	3.66521e+07	1.06623e+08	1.71483e+08	2.31583e+08	2.85802e+08	3.32961e+08	3.72335e+08	4.07369e+08	4.36658e+08	4.60802e+08	4.79679e+08	4.93812e+08	5.02441e+08	5.04119e+08	5.01307e+08
689	3.54965e+07	1.03415e+08	1.65557e+08	2.22223e+08	2.73888e+08	3.19165e+08	3.58368e+08	3.93359e+08	4.22769e+08	4.45025e+08	4.62093e+08	4.73711e+08	4.82613e+08	4.86014e+08	4.84282e+08
690	3.39121e+07	9.7653e+07	1.55555e+08	2.08394e+08	2.56262e+08	2.98384e+08	3.34182e+08	3.66814e+08	3.93212e+08	4.14776e+08	4.32963e+08	4.45797e+08	4.54163e+08	4.57465e+08	4.55868e+08
691	3.42151e+07	9.84368e+07	1.57674e+08	2.12069e+08	2.61877e+08	3.05618e+08	3.42447e+08	3.7501e+08	4.02547e+08	4.25487e+08	4.46037e+08	4.5831e+08	4.64449e+08	4.67539e+08	4.65383e+08
692	3.46223e+07	1.00957e+08	1.62674e+08	2.18262e+08	2.6741e+08	3.11534e+08	3.49582e+08	3.81979e+08	4.10679e+08	4.34693e+08	4.54529e+08	4.67939e+08	4.75639e+08	4.76923e+08	4.72616e+08
693	3.15384e+07	9.09006e+07	1.44331e+08	1.92358e+08	2.35874e+08	2.74174e+08	3.07728e+08	3.38202e+08	3.63642e+08	3.83672e+08	3.98055e+08	4.08183e+08	4.1666e+08	4.2089e+08	4.19869e+08
694	3.51667e+07	1.02029e+08	1.63231e+08	2.18939e+08	2.68835e+08	3.13533e+08	3.51338e+08	3.83849e+08	4.09232e+08	4.29079e+08	4.49009e+08	4.63374e+08	4.73154e+08	4.74013e+08	4.72414e+08
695	3.183e+07	9.20652e+07	1.47241e+08	1.96778e+08	2.41315e+08	2.81202e+08	3.14375e+08	3.43639e+08	3.68403e+08	3.89839e+08	4.09026e+08	4.22015e+08	4.29009e+08	4.31397e+08	4.29114e+08
696	3.2975e+07	9.60914e+07	1.53924e+08	2.05922e+08	2.52713e+08	2.94161e+08	3.29192e+08	3.60349e+08	3.85797e+08	4.06029e+08	4.23689e+08	4.35331e+08	4.42811e+08	4.4389e+08	4.42549e+08
697	3.53667e+07	1.02478e+08	1.64222e+08	2.19304e+08	2.68262e+08	3.12551e+08	3.51249e+08	3.86289e+08	4.16693e+08	4.40805e+08	4.60195e+08	4.72051e+08	4.78878e+08	4.81291e+08	4.78929e+08
698	3.14488e+07	9.07825e+07	1.44757e+08	1.93877e+08	2.38232e+08	2.7717e+08	3.10518e+08	3.40926e+08	3.65974e+08	3.85657e+08	4.02557e+08	4.14165e+08	4.22482e+08	4.24992e+08	4.22894e+08
699	3.03619e+07	8.81638e+07	1.41141e+08	1.88961e+08	2.32958e+08	2.73285e+08	3.07698e+08	3.37649e+08	3.63108e+08	3.82904e+08	3.9806e+08	4.07171e+08	4.13843e+08	4.17034e+08	4.15291e+08
700	3.26289e+07	9.44608e+07	1.51114e+08	2.01377e+08	2.46234e+08	2.84881e+08	3.17998e+08	3.4748e+08	3.73292e+08	3.93515e+08	4.12479e+08	4.2644e+08	4.34664e+08	4.36669e+08	4.35723e+08
701	3.30883e+07	9.59411e+07	1.5394e+08	2.05387e+08	2.50246e+08	2.90107e+08	3.24394e+08	3.54798e+08	3.80783e+08	4.01189e+08	4.18391e+08	4.29999e+08	4.3887e+08	4.43983e+08	4.42861e+08
702	3.61814e+07	1.05191e+08	1.69207e+08	2.26488e+08	2.78436e+08	3.23413e+08	3.6092e+08	3.93774e+08	4.20974e+08	4.44143e+08	4.64812e+08	4.79311e+08	4.88058e+08	4.90402e+08	4.87737e+08
703	3.39211e+07	9.84018e+07	1.57302e+08	2.0974e+08	2.56088e+08	2.97709e+08	3.32392e+08	3.6256e+08	3.87628e+08	4.06103e+08	4.22176e+08	4.33999e+08	4.42504e+08	4.47427e+08	4.48331e+08
704	3.52594e+07	1.02647e+08	1.64025e+08	2.19785e+08	2.70258e+08	3.15249e+08	3.53222e+08	3.85798e+08	4.12546e+08	4.34331e+08	4.5297e+08	4.6628e+08	4.744e+08	4.76376e+08	4.7406e+08
705	3.5597e+07	1.02996e+08	1.64358e+08	2.20506e+08	2.71952e+08	3.18268e+08	3.56715e+08	3.91304e+08	4.21746e+08	4.47742e+08	4.69048e+08	4.834e+08	4.94216e+08	4.97603e+08	4.92257e+08
706	3.30559e+07	9.55922e+07	1.51504e+08	2.01188e+08	2.47328e+08	2.8841e+08	3.23491e+08	3.5452e+08	3.80129e+08	4.00958e+08	4.19303e+08	4.31469e+08	4.3924e+08	4.42681e+08	4.41215e+08
707	3.35991e+07	9.70883e+07	1.55507e+08	2.07769e+08	2.5523e+08	2.97403e+08	3.33656e+08	3.66181e+08	3.93011e+08	4.14916e+08	4.33461e+08	4.45091e+08	4.51769e+08	4.54358e+08	4.52855e+08
708	3.11383e+07	9.03111e+07	1.44164e+08	1.92442e+08	2.35825e+08	2.73706e+08	3.05722e+08	3.33347e+08	3.54967e+08	3.7269e+08	3.88447e+08	3.99248e+08	4.07106e+08	4.11184e+08	4.11089e+08
709	3.51154e+07	1.0098e+08	1.60802e+08	2.14731e+08	2.63574e+08	3.0712e+08	3.4381e+08	3.76809e+08	4.02929e+08	4.23708e+08	4.42662e+08	4.56979e+08	4.6593e+08	4.68724e+08	4.67197e+08
710	3.43722e+07	1.00191e+08	1.60968e+08	2.1646e+08	2.67492e+08	3.12223e+08	3.48384e+08	3.79949e+08	4.07137e+08	4.28591e+08	4.47645e+08	4.58659e+08	4.64496e+08	4.66243e+08	4.64357e+08
711	3.103e+07	9.00371e+07	1.44039e+08	1.93549e+08	2.37205e+08	2.7654e+08	3.10937e+08	3.40348e+08	3.64296e+08	3.84486e+08	4.01015e+08	4.13341e+08	4.21775e+08	4.24246e+08	4.2162e+08
712	3.25e+07	9.44434e+07	1.5152e+08	2.03838e+08	2.51125e+08	2.93076e+08	3.28378e+08	3.59315e+08	3.86761e+08	4.07415e+08	4.23638e+08	4.35576e+08	4.42576e+08	4.45557e+08	4.4356e+08
713	3.44759e+07	1.0001e+08	1.59803e+08	2.14278e+08	2.6466e+08	3.09065e+08	3.46108e+08	3.78143e+08	4.06703e+08	4.29326e+08	4.47128e+08	4.57673e+08	4.62855e+08	4.64932e+08	4.63354e+08
714	3.31738e+07	9.62359e+07	1.54402e+08	2.07086e+08	2.55195e+08	2.98121e+08	3.3451e+08	3.66675e+08	3.93688e+08	4.16155e+08	4.33596e+08	4.4528e+08	4.53194e+08	4.54868e+08	4.52342e+08
715	3.21648e+07	9.21591e+07	1.4626e+08	1.9523e+08	2.39447e+08	2.77576e+08	3.09477e+08	3.37821e+08	3.61721e+08	3.8161e+08	3.99883e+08	4.13507e+08	4.22853e+08	4.27725e+08	4.27133e+08
716	3.58209e+07	1.03483e+08	1.65803e+08	2.21166e+08	2.70661e+08	3.15149e+08	3.54599e+08	3.90506e+08	4.21234e+08	4.44896e+08	4.64634e+08	4.78531e+08	4.86663e+08	4.88043e+08	4.85861e+08
717	3.37897e+07	9.75087e+07	1.55162e+08	2.05701e+08	2.51117e+08	2.92575e+08	3.2807e+08	3.58183e+08	3.81814e+08	4.0081e+08	4.18028e+08	4.30982e+08	4.40871e+08	4.45628e+08	4.45837e+08
718	3.55621e+07	1.0367e+08	1.65857e+08	2.23406e+08	2.75993e+08	3.22464e+08	3.61972e+08	3.96832e+08	4.27251e+08	4.51249e+08	4.71499e+08	4.86543e+08	4.95115e+08	4.96596e+08	4.9142e+08
719	3.40663e+07	9.82787e+07	1.56821e+08	2.09336e+08	2.57782e+08	3.00731e+08	3.35574e+08	3.65221e+08	3.91558e+08	4.13106e+08	4.32122e+08	4.46128e+08	4.5386e+08	4.56741e+08	4.55825e+08
720	3.45543e+07	1.0059e+08	1.60623e+08	2.15271e+08	2.64929e+08	3.08154e+08	3.43414e+08	3.75854e+08	4.03401e+08	4.23648e+08	4.40908e+08	4.52063e+08	4.60127e+08	4.63446e+08	4.62432e+08
721	3.20498e+07	9.28979e+07	1.48487e+08	1.9782e+08	2.42662e+08	2.82224e+08	3.15144e+08	3.44935e+08	3.71971e+08	3.9474e+08	4.13634e+08	4.24788e+08	4.31227e+08	4.33328e+08	4.31207e+08
722	3.38742e+07	9.85098e+07	1.58347e+08	2.12576e+08	2.61205e+08	3.03123e+08	3.38408e+08	3.70782e+08	3.98867e+08	4.20376e+08	4.37965e+08	4.50148e+08	4.57942e+08	4.60764e+08	4.58188e+08
723	3.65207e+07	1.06123e+08	1.69702e+08	2.26417e+08	2.76615e+08	3.22156e+08	3.62913e+08	3.97594e+08	4.26279e+08	4.49639e+08	4.68658e+08	4.80589e+08	4.87778e+08	4.91864e+08	4.90321e+08
724	3.2826e+07	9.55761e+07	1.53711e+08	2.05394e+08	2.52388e+08	2.95643e+08	3.3283e+08	3.64872e+08	3.90753e+08	4.12808e+08	4.32457e+08	4.45047e+08	4.52399e+08	4.53215e+08	4.50221e+08
725	3.18497e+07	9.30158e+07	1.49466e+08	2.00573e+08	2.4625e+08	2.87493e+08	3.22447e+08	3.52461e+08	3.77789e+08	3.96689e+08	4.13551e+08	4.25268e+08	4.3342e+08	4.35799e+08	4.32577e+08
726	3.42759e+07	9.97409e+07	1.60045e+08	2.1486e+08	2.64898e+08	3.09505e+08	3.46141e+08	3.78344e+08	4.05461e+08	4.27338e+08	4.44116e+08	4.54223e+08	4.60107e+08	4.63899e+08	4.62368e+08
727	3.19748e+07	9.2644e+07	1.48076e+08	1.97933e+08	2.42858e+08	2.83319e+08	3.18291e+08	3.48524e+08	3.73102e+08	3.92539e+08	4.11236e+08	4.2437e+08	4.31951e+08	4.34499e+08	4.31907e+08
728	3.35218e+07	9.71091e+07	1.55486e+08	2.0827e+08	2.57016e+08	2.991e+08	3.35049e+08	3.65829e+08	3.92129e+08	4.12657e+08	4.31248e+08	4.45892e+08	4.54853e+08	4.5595e+08	4.53214e+08
729	3.50327e+07	1.01474e+08	1.62025e+08	2.16914e+08	2.67762e+08	3.13476e+08	3.51428e+08	3.84899e+08	4.12036e+08	4.34419e+08	4.5317e+08	4.66759e+08	4.76428e+08	4.79415e+08	4.77386e+08
730	3.64775e+07	1.05849e+08	1.68345e+08	2.25098e+08	2.7655e+08	3.22548e+08	3.62168e+08	3.96219e+08	4.24106e+08	4.46232e+08	4.64747e+08	4.77584e+08	4.87646e+08	4.90954e+08	4.89286e+08
731	3.29733e+07	9.57475e+07	1.52413e+08	2.04026e+08	2.4987e+08	2.90158e+08	3.24713e+08	3.55287e+08	3.81246e+08	4.01732e+08	4.19359e+08	4.33095e+08	4.42955e+08	4.46396e+08	4.45462e+08
732	3.15706e+07	9.18467e+07	1.47945e+08	1.99083e+08	2.44996e+08	2.86396e+08	3.21506e+08	3.52559e+08	3.76924e+08	3.9533e+08	4.10251e+08	4.20316e+08	4.2741e+08	4.28327e+08	4.26007e+08
733	3.31123e+07	9.61981e+07	1.54239e+08	2.06794e+08	2.53872e+08	2.96253e+08	3.3261e+08	3.63137e+08	3.89849e+08	4.11045e+08	4.28423e+08	4.40073e+08	4.48011e+08	4.51672e+08	4.48381e+08
734	3.38633e+07	9.79505e+07	1.56823e+08	2.0948e+08	2.57849e+08	3.02705e+08	3.40524e+08	3.72894e+08	3.9941e+08	4.20155e+08	4.38158e+08	4.50945e+08	4.58563e+08	4.6112e+08	4.59291e+08
735	3.50842e+07	1.01621e+08	1.62166e+08	2.16887e+08	2.65941e+08	3.1019e+08	3.47616e+08	3.8032e+08	4.07728e+08	4.28159e+08	4.45329e+08	4.59313e+08	4.67667e+08	4.69829e+08	4.68412e+08
736	3.18862e+07	9.1916e+07	1.46937e+08	1.97405e+08	2.43074e+08	2.84173e+08	3.20896e+08	3.53494e+08	3.79679e+08	3.98887e+08	4.15398e+08	4.26587e+08	4.33422e+08	4.35102e+08	4.33851e+08
737	3.43761e+07	9.92369e+07	1.58063e+08	2.11109e+08	2.59544e+08	3.04371e+08	3.41422e+08	3.73212e+08	4.01208e+08	4.24656e+08	4.45382e+08	4.59907e+08	4.68579e+08	4.7129e+08	4.67998e+08
738	3.23352e+07	9.3463e+07	1.48767e+08	1.99498e+08	2.45035e+08	2.85177e+08	3.18281e+08	3.47191e+08	3.73035e+08	3.93229e+08	4.0891e+08	4.19037e+08	4.25998e+08	4.2841e+08	4.27772e+08
739	3.5303e+07	1.01593e+08	1.61354e+08	2.16097e+08	2.66139e+08	3.11389e+08	3.50028e+08	3.84297e+08	4.12449e+08	4.35155e+08	4.55117e+08	4.67238e+08	4.75426e+08	4.77643e+08	4.75911e+08
740	3.13333e+07	9.1119e+07	1.4669e+08	1.97209e+08	2.40715e+08	2.78384e+08	3.09885e+08	3.37638e+08	3.60875e+08	3.80482e+08	3.96584e+08	4.07776e+08	4.16606e+08	4.21346e+08	4.20363e+08
741	3.07776e+07	8.84792e+07	1.40745e+08	1.87546e+08	2.29074e+08	2.65473e+08	2.96962e+08	3.23552e+08	3.44423e+08	3.61639e+08	3.76642e+08	3.88483e+08	3.98245e+08	4.03791e+08	4.03563e+08
742	3.47243e+07	1.00481e+08	1.60632e+08	2.13968e+08	2.62189e+08	3.04854e+08	3.4021e+08	3.72973e+08	4.00944e+08	4.2381e+08	4.4204e+08	4.54231e+08	4.62725e+08	4.66062e+08	4.6448e+08
743	3.52435e+07	1.01673e+08	1.62959e+08	2.17989e+08	2.68503e+08	3.13393e+08	3.50553e+08	3.82852e+08	4.11046e+08	4.34474e+08	4.54667e+08	4.66321e+08	4.72491e+08	4.73629e+08	4.72573e+08
744	3.40004e+07	9.85014e+07	1.57915e+08	2.11305e+08	2.59057e+08	3.01159e+08	3.36529e+08	3.67557e+08	3.94844e+08	4.16114e+08	4.35051e+08	4.47606e+08	4.56136e+08	4.58948e+08	4.56429e+08
745	3.4289e+07	9.93721e+07	1.58354e+08	2.11927e+08	2.6185e+08	3.0547e+08	3.42727e+08	3.75864e+08	4.04412e+08	4.26942e+08	4.46522e+08	4.5919e+08	4.6582e+08	4.68072e+08	4.65641e+08
746	3.46298e+07	1.00014e+08	1.58891e+08	2.11702e+08	2.60034e+08	3.04137e+08	3.41461e+08	3.73322e+08	4.00928e+08	4.22369e+08	4.40122e+08	4.53142e+08	4.59527e+08	4.61897e+08	4.61237e+08
747	3.23294e+07	9.36937e+07	1.50201e+08	2.00978e+08	2.46164e+08	2.85196e+08	3.18592e+08	3.47313e+08	3.73321e+08	3.93761e+08	4.1176e+08	4.25312e+08	4.33012e+08	4.35494e+08	4.33649e+08
748	3.44187e+07	9.96086e+07	1.58343e+08	2.11624e+08	2.59872e+08	3.03472e+08	3.40118e+08	3.73403e+08	4.01619e+08	4.23783e+08	4.42645e+08	4.54277e+08	4.62242e+08	4.66284e+08	4.64798e+08
749	3.55129e+07	1.03053e+08	1.64872e+08	2.20185e+08	2.70348e+08	3.15585e+08	3.5445e+08	3.8975e+08	4.16101e+08	4.3795e+08	4.58021e+08	4.71378e+08	4.80615e+08	4.82892e+08	4.8082e+08
750	3.14504e+07	9.09614e+07	1.45113e+08	1.94333e+08	2.39387e+08	2.78728e+08	3.11645e+08	3.41362e+08	3.67275e+08	3.8709e+08	4.02964e+08	4.14091e+08	4.20544e+08	4.22275e+08	4.21417e+08
751	3.16987e+07	9.1787e+07	1.46208e+08	1.94365e+08	2.37331e+08	2.76835e+08	3.11782e+08	3.4366e+08	3.6945e+08	3.8874e+08	4.05609e+08	4.17223e+08	4.24075e+08	4.26693e+08	4.25331e+08
752	3.35356e+07	9.66938e+07	1.54329e+08	2.05957e+08	2.52199e+08	2.94367e+08	3.29396e+08	3.5966e+08	3.85114e+08	4.06522e+08	4.23422e+08	4.33882e+08	4.40888e+08	4.44853e+08	4.45313e+08
753	3.20464e+07	9.34513e+07	1.49218e+08	1.98327e+08	2.42871e+08	2.83046e+08	3.17147e+08	3.47946e+08	3.72683e+08	3.91928e+08	4.08203e+08	4.18883e+08	4.25779e+08	4.28558e+08	4.28144e+08
754	3.21622e+07	9.25692e+07	1.48539e+08	1.99471e+08	2.45733e+08	2.86211e+08	3.20729e+08	3.49736e+08	3.74139e+08	3.9312e+08	4.095e+08	4.20551e+08	4.27029e+08	4.3019e+08	4.30247e+08
755	3.07515e+07	8.91273e+07	1.4246e+08	1.91011e+08	2.34523e+08	2.73433e+08	3.06295e+08	3.36607e+08	3.63093e+08	3.83032e+08	3.9926e+08	4.09072e+08	4.14064e+08	4.15226e+08	4.13947e+08
756	3.25218e+07	9.40951e+07	1.50055e+08	2.00082e+08	2.44394e+08	2.83273e+08	3.15977e+08	3.43928e+08	3.67629e+08	3.87412e+08	4.0383e+08	4.16077e+08	4.23954e+08	4.27895e+08	4.28902e+08
757	3.18981e+07	9.23093e+07	1.47827e+08	1.97755e+08	2.43305e+08	2.83939e+08	3.18454e+08	3.4831e+08	3.74035e+08	3.93518e+08	4.10192e+08	4.22769e+08	4.29441e+08	4.30821e+08	4.29878e+08
758	3.4426e+07	9.9262e+07	1.57989e+08	2.1141e+08	2.58727e+08	3.0008e+08	3.34375e+08	3.6398e+08	3.8806e+08	4.08445e+08	4.26468e+08	4.39488e+08	4.48448e+08	4.533e+08	4.54163e+08
759	3.49776e+07	1.01287e+08	1.6178e+08	2.16097e+08	2.64898e+08	3.07204e+08	3.41471e+08	3.72474e+08	3.97801e+08	4.19812e+08	4.39666e+08	4.54897e+08	4.6437e+08	4.67354e+08	4.66736e+08
760	3.32588e+07	9.61519e+07	1.53496e+08	2.04738e+08	2.49724e+08	2.90529e+08	3.2512e+08	3.55913e+08	3.82921e+08	4.04198e+08	4.22532e+08	4.35225e+08	4.43186e+08	4.47491e+08	4.45505e+08
761	3.23879e+07	9.38456e+07	1.51082e+08	2.0335e+08	2.49534e+08	2.90217e+08	3.24972e+08	3.54906e+08	3.80561e+08	4.02373e+08	4.19405e+08	4.30261e+08	4.36889e+08	4.39018e+08	4.37938e+08
762	3.3595e+07	9.71023e+07	1.54829e+08	2.06859e+08	2.54865e+08	2.98642e+08	3.34924e+08	3.6734e+08	3.94728e+08	4.16027e+08	4.33e+08	4.45579e+08	4.53706e+08	4.56787e+08	4.56112e+08
763	3.1609e+07	9.19842e+07	1.47403e+08	1.96952e+08	2.41597e+08	2.81292e+08	3.15233e+08	3.44592e+08	3.70109e+08	3.90696e+08	4.05478e+08	4.16899e+08	4.23535e+08	4.24167e+08	4.23524e+08
764	3.2893e+07	9.54383e+07	1.52232e+08	2.03887e+08	2.50801e+08	2.92913e+08	3.29843e+08	3.63283e+08	3.89809e+08	4.09086e+08	4.24244e+08	4.34884e+08	4.41319e+08	4.41901e+08	4.41292e+08
765	3.41972e+07	9.92184e+07	1.59475e+08	2.13926e+08	2.62884e+08	3.05334e+08	3.4209e+08	3.74378e+08	4.01675e+08	4.23227e+08	4.41705e+08	4.53821e+08	4.60804e+08	4.61985e+08	4.6063e+08
766	3.39127e+07	9.79008e+07	1.56388e+08	2.0947e+08	2.57306e+08	2.99782e+08	3.36676e+08	3.69262e+08	3.96698e+08	4.18241e+08	4.36715e+08	4.49671e+08	4.5839e+08	4.62334e+08	4.60356e+08
767	3.21849e+07	9.34048e+07	1.49583e+08	2.00557e+08	2.46858e+08	2.88392e+08	3.23879e+08	3.54506e+08	3.79783e+08	3.98328e+08	4.15029e+08	4.27483e+08	4.35226e+08	4.37041e+08	4.34662e+08
768	2.99835e+07	8.72871e+07	1.39948e+08	1.87526e+08	2.31205e+08	2.69586e+08	3.01958e+08	3.29165e+08	3.53178e+08	3.72077e+08	3.89276e+08	4.02045e+08	4.11575e+08	4.15146e+08	4.11897e+08
769	3.10575e+07	8.95565e+07	1.42803e+08	1.90769e+08	2.32981e+08	2.70103e+08	3.01443e+08	3.29132e+08	3.53233e+08	3.74334e+08	3.92027e+08	4.05252e+08	4.12995e+08	4.14751e+08	4.13501e+08
770	3.26476e+07	9.48002e+07	1.51776e+08	2.03687e+08	2.49965e+08	2.89948e+08	3.2374e+08	3.53669e+08	3.78719e+08	3.98225e+08	4.14035e+08	4.25563e+08	4.33878e+08	4.36398e+08	4.35779e+08
771	3.33135e+07	9.65233e+07	1.53693e+08	2.04958e+08	2.5133e+08	2.93033e+08	3.2804e+08	3.59029e+08	3.8549e+08	4.05275e+08	4.22531e+08	4.33666e+08	4.41487e+08	4.4455e+08	4.43998e+08
772	3.30177e+07	9.56397e+07	1.53176e+08	2.04451e+08	2.51038e+08	2.93406e+08	3.29302e+08	3.60706e+08	3.8671e+08	4.06679e+08	4.23613e+08	4.35412e+08	4.43252e+08	4.45742e+08	4.44234e+08
773	3.33077e+07	9.70938e+07	1.54994e+08	2.06057e+08	2.51167e+08	2.90221e+08	3.23496e+08	3.54522e+08	3.80622e+08	4.00585e+08	4.19436e+08	4.32868e+08	4.40015e+08	4.41763e+08	4.41103e+08
774	3.38912e+07	9.78728e+07	1.56016e+08	2.08442e+08	2.55011e+08	2.96559e+08	3.32635e+08	3.64084e+08	3.90772e+08	4.11051e+08	4.30233e+08	4.43111e+08	4.50276e+08	4.53386e+08	4.52537e+08
775	3.45854e+07	9.98115e+07	1.59274e+08	2.12202e+08	2.60588e+08	3.03668e+08	3.41406e+08	3.74292e+08	4.01838e+08	4.24106e+08	4.43341e+08	4.5785e+08	4.67976e+08	4.6993e+08	4.67524e+08
776	3.5453e+07	1.02562e+08	1.63468e+08	2.17686e+08	2.66395e+08	3.10318e+08	3.48105e+08	3.82551e+08	4.11454e+08	4.34966e+08	4.55562e+08	4.68595e+08	4.75671e+08	4.78535e+08	4.76844e+08
777	3.34014e+07	9.64448e+07	1.53904e+08	2.06512e+08	2.52592e+08	2.92919e+08	3.27674e+08	3.58826e+08	3.84507e+08	4.04856e+08	4.21225e+08	4.32309e+08	4.40073e+08	4.43709e+08	4.44111e+08
778	3.42777e+07	9.86508e+07	1.57715e+08	2.11549e+08	2.60402e+08	3.03351e+08	3.40202e+08	3.71908e+08	3.99676e+08	4.21197e+08	4.39458e+08	4.52076e+08	4.60126e+08	4.61131e+08	4.59477e+08
779	3.29862e+07	9.59769e+07	1.5437e+08	2.07927e+08	2.56001e+08	2.99946e+08	3.36098e+08	3.66096e+08	3.90842e+08	4.09073e+08	4.25621e+08	4.38549e+08	4.4483e+08	4.46849e+08	4.44558e+08
780	3.00172e+07	8.70266e+07	1.39275e+08	1.86561e+08	2.29073e+08	2.67198e+08	2.98613e+08	3.26642e+08	3.51059e+08	3.69472e+08	3.85858e+08	3.96665e+08	4.02986e+08	4.06217e+08	4.05118e+08
781	3.48799e+07	1.00922e+08	1.61685e+08	2.16211e+08	2.64216e+08	3.07927e+08	3.46456e+08	3.82097e+08	4.11028e+08	4.31116e+08	4.48865e+08	4.61034e+08	4.68872e+08	4.70513e+08	4.70096e+08
782	3.38162e+07	9.78233e+07	1.56454e+08	2.10069e+08	2.58669e+08	3.00509e+08	3.35739e+08	3.66348e+08	3.9199e+08	4.11704e+08	4.28304e+08	4.40278e+08	4.4987e+08	4.5313e+08	4.52227e+08
783	3.38107e+07	9.80231e+07	1.55774e+08	2.07473e+08	2.53881e+08	2.9494e+08	3.29567e+08	3.59436e+08	3.86097e+08	4.09045e+08	4.27806e+08	4.4124e+08	4.50325e+08	4.53567e+08	4.52417e+08
784	3.30644e+07	9.52532e+07	1.51918e+08	2.02771e+08	2.49277e+08	2.90993e+08	3.25831e+08	3.5635e+08	3.82395e+08	4.03068e+08	4.19491e+08	4.30623e+08	4.38794e+08	4.42979e+08	4.42566e+08
785	3.17873e+07	9.15237e+07	1.45928e+08	1.94795e+08	2.38851e+08	2.7864e+08	3.12363e+08	3.39769e+08	3.64424e+08	3.85551e+08	4.03634e+08	4.14383e+08	4.21324e+08	4.23469e+08	4.22488e+08
786	3.42783e+07	9.93673e+07	1.58315e+08	2.11082e+08	2.58021e+08	3.00418e+08	3.36539e+08	3.67565e+08	3.93224e+08	4.14248e+08	4.31647e+08	4.4373e+08	4.52279e+08	4.54734e+08	4.53967e+08
787	3.33395e+07	9.66698e+07	1.54843e+08	2.07992e+08	2.56334e+08	2.99028e+08	3.33251e+08	3.64142e+08	3.88149e+08	4.07671e+08	4.24826e+08	4.3672e+08	4.44673e+08	4.46922e+08	4.46858e+08
788	3.65581e+07	1.05989e+08	1.6975e+08	2.28369e+08	2.81467e+08	3.28353e+08	3.68126e+08	4.03186e+08	4.32309e+08	4.55461e+08	4.7383e+08	4.85933e+08	4.9351e+08	4.94763e+08	4.93257e+08
789	3.2024e+07	9.27897e+07	1.48211e+08	1.98881e+08	2.44589e+08	2.85045e+08	3.20942e+08	3.5273e+08	3.80035e+08	4.01047e+08	4.16398e+08	4.26074e+08	4.31811e+08	4.3311e+08	4.31512e+08
790	3.33509e+07	9.68225e+07	1.55614e+08	2.09208e+08	2.57602e+08	3.02367e+08	3.39615e+08	3.72392e+08	3.99571e+08	4.20422e+08	4.38307e+08	4.48995e+08	4.54159e+08	4.5484e+08	4.527e+08
791	3.43627e+07	9.95957e+07	1.59057e+08	2.13103e+08	2.61091e+08	3.04261e+08	3.40442e+08	3.70908e+08	3.97025e+08	4.18791e+08	4.36095e+08	4.49288e+08	4.58254e+08	4.61771e+08	4.61006e+08
792	3.39979e+07	9.85153e+07	1.57466e+08	2.09605e+08	2.56813e+08	2.99182e+08	3.34875e+08	3.65588e+08	3.92664e+08	4.14129e+08	4.32764e+08	4.45482e+08	4.54392e+08	4.57655e+08	4.56133e+08
793	3.17105e+07	9.18812e+07	1.47708e+08	1.97897e+08	2.42718e+08	2.82434e+08	3.15184e+08	3.44334e+08	3.70102e+08	3.90987e+08	4.08919e+08	4.21531e+08	4.29169e+08	4.31807e+08	4.29556e+08
794	3.31837e+07	9.63938e+07	1.54557e+08	2.06338e+08	2.52947e+08	2.94755e+08	3.30878e+08	3.63261e+08	3.90271e+08	4.11904e+08	4.30206e+08	4.42603e+08	4.50083e+08	4.52993e+08	4.50872e+08
795	3.26634e+07	9.5063e+07	1.52141e+08	2.03857e+08	2.50607e+08	2.91531e+08	3.2771e+08	3.5999e+08	3.87649e+08	4.10051e+08	4.28457e+08	4.40945e+08	4.47909e+08	4.48955e+08	4.4607e+08
796	3.27935e+07	9.52732e+07	1.51923e+08	2.03975e+08	2.51927e+08	2.94091e+08	3.29811e+08	3.61168e+08	3.8772e+08	4.08003e+08	4.25657e+08	4.37244e+08	4.45149e+08	4.46144e+08	4.43588e+08
797	3.53768e+07	1.03139e+08	1.65239e+08	2.21955e+08	2.73462e+08	3.17862e+08	3.55935e+08	3.89838e+08	4.1734e+08	4.39922e+08	4.58821e+08	4.72293e+08	4.79266e+08	4.79891e+08	4.78174e+08
798	3.42747e+07	1.00112e+08	1.61293e+08	2.16809e+08	2.65856e+08	3.09834e+08	3.46501e+08	3.78491e+08	4.06542e+08	4.28345e+08	4.46268e+08	4.59031e+08	4.67834e+08	4.70683e+08	4.68026e+08
799	3.63943e+07	1.05828e+08	1.68881e+08	2.2482e+08	2.74513e+08	3.19249e+08	3.58451e+08	3.93622e+08	4.24223e+08	4.48088e+08	4.68578e+08	4.82458e+08	4.90195e+08	4.94198e+08	4.91291e+08
800	3.45649e+07	1.00644e+08	1.60677e+08	2.14265e+08	2.63388e+08	3.06946e+08	3.43265e+08	3.74911e+08	4.02195e+08	4.23013e+08	4.38759e+08	4.50468e+08	4.58424e+08	4.63011e+08	4.62704e+08
801	3.23179e+07	9.36661e+07	1.49126e+08	1.98786e+08	2.43734e+08	2.84812e+08	3.20295e+08	3.51626e+08	3.77339e+08	3.97849e+08	4.15324e+08	4.26949e+08	4.33035e+08	4.35226e+08	4.34188e+08
802	3.36465e+07	9.77091e+07	1.56486e+08	2.10253e+08	2.57351e+08	2.98393e+08	3.34587e+08	3.66989e+08	3.94246e+08	4.16045e+08	4.34871e+08	4.4861e+08	4.56693e+08	4.59596e+08	4.57099e+08
803	3.42406e+07	9.91758e+07	1.59401e+08	2.14035e+08	2.64166e+08	3.09228e+08	3.47448e+08	3.80853e+08	4.09081e+08	4.30791e+08	4.48504e+08	4.59071e+08	4.65035e+08	4.67227e+08	4.65691e+08
804	3.17274e+07	9.1761e+07	1.46122e+08	1.95427e+08	2.39581e+08	2.7892e+08	3.1155e+08	3.42184e+08	3.66702e+08	3.86319e+08	4.03965e+08	4.16143e+08	4.2262e+08	4.26001e+08	4.25623e+08
805	3.13021e+07	9.05115e+07	1.44602e+08	1.9366e+08	2.37947e+08	2.7737e+08	3.11235e+08	3.39553e+08	3.64399e+08	3.8397e+08	4.01599e+08	4.14141e+08	4.22642e+08	4.25636e+08	4.22711e+08
806	3.50422e+07	1.00618e+08	1.59532e+08	2.13056e+08	2.62703e+08	3.06941e+08	3.45653e+08	3.79652e+08	4.06613e+08	4.28959e+08	4.48243e+08	4.61625e+08	4.7031e+08	4.73938e+08	4.7324e+08
807	3.32195e+07	9.63612e+07	1.54267e+08	2.06914e+08	2.54937e+08	2.97666e+08	3.34442e+08	3.66646e+08	3.93747e+08	4.14857e+08	4.33176e+08	4.44759e+08	4.5344e+08	4.56643e+08	4.54203e+08
808	3.29609e+07	9.49769e+07	1.50853e+08	2.01893e+08	2.48008e+08	2.88365e+08	3.23567e+08	3.54996e+08	3.81569e+08	4.02604e+08	4.21313e+08	4.35998e+08	4.45098e+08	4.48077e+08	4.4503e+08
809	3.30621e+07	9.61921e+07	1.53402e+08	2.05426e+08	2.53069e+08	2.95504e+08	3.30735e+08	3.60577e+08	3.8614e+08	4.06899e+08	4.24572e+08	4.37058e+08	4.43468e+08	4.4495e+08	4.43013e+08
810	3.42114e+07	9.94317e+07	1.58334e+08	2.11392e+08	2.59526e+08	3.03603e+08	3.40855e+08	3.7302e+08	3.99343e+08	4.20944e+08	4.4213e+08	4.55449e+08	4.6304e+08	4.65408e+08	4.63143e+08
811	3.13904e+07	9.05674e+07	1.44264e+08	1.92753e+08	2.37071e+08	2.77716e+08	3.11984e+08	3.40515e+08	3.65465e+08	3.85517e+08	4.03618e+08	4.16613e+08	4.2457e+08	4.27797e+08	4.25938e+08
812	3.34613e+07	9.71128e+07	1.5576e+08	2.08962e+08	2.57562e+08	3.01768e+08	3.39167e+08	3.72009e+08	3.98851e+08	4.19869e+08	4.37309e+08	4.49036e+08	4.56298e+08	4.57928e+08	4.55648e+08
813	3.31305e+07	9.63959e+07	1.53553e+08	2.06156e+08	2.53577e+08	2.94794e+08	3.3028e+08	3.61192e+08	3.87353e+08	4.06545e+08	4.2254e+08	4.33948e+08	4.41827e+08	4.45842e+08	4.44332e+08
814	3.53232e+07	1.01969e+08	1.63029e+08	2.17843e+08	2.67491e+08	3.11709e+08	3.49999e+08	3.83283e+08	4.10238e+08	4.32137e+08	4.5027e+08	4.61664e+08	4.68223e+08	4.69835e+08	4.69321e+08
815	3.34207e+07	9.72445e+07	1.56369e+08	2.09212e+08	2.56534e+08	2.99782e+08	3.36306e+08	3.69388e+08	3.96675e+08	4.16642e+08	4.32746e+08	4.44527e+08	4.5126e+08	4.53358e+08	4.51869e+08
816	3.53914e+07	1.02455e+08	1.63363e+08	2.19067e+08	2.69922e+08	3.13335e+08	3.50416e+08	3.84231e+08	4.12598e+08	4.35937e+08	4.5524e+08	4.66174e+08	4.73909e+08	4.77172e+08	4.75489e+08
817	3.01918e+07	8.70281e+07	1.39518e+08	1.8741e+08	2.31145e+08	2.70197e+08	3.03861e+08	3.3358e+08	3.57261e+08	3.7536e+08	3.91702e+08	4.03766e+08	4.12457e+08	4.14827e+08	4.12665e+08
818	3.40365e+07	9.83828e+07	1.56868e+08	2.09424e+08	2.57238e+08	2.99868e+08	3.35833e+08	3.68334e+08	3.97247e+08	4.20023e+08	4.38065e+08	4.50053e+08	4.56936e+08	4.59678e+08	4.58506e+08
819	3.12321e+07	9.03883e+07	1.45147e+08	1.94213e+08	2.36813e+08	2.75987e+08	3.11658e+08	3.44607e+08	3.73393e+08	3.95882e+08	4.14741e+08	4.26678e+08	4.33149e+08	4.33392e+08	4.29608e+08
820	3.33674e+07	9.64818e+07	1.53532e+08	2.05285e+08	2.51568e+08	2.9066e+08	3.23747e+08	3.53796e+08	3.80053e+08	4.0123e+08	4.19906e+08	4.33128e+08	4.4318e+08	4.47413e+08	4.45861e+08
821	3.29562e+07	9.59202e+07	1.52993e+08	2.04659e+08	2.49827e+08	2.89766e+08	3.24043e+08	3.53946e+08	3.79958e+08	3.99683e+08	4.17463e+08	4.29837e+08	4.37892e+08	4.41855e+08	4.4021e+08
822	3.30729e+07	9.58328e+07	1.52697e+08	2.04285e+08	2.51466e+08	2.93456e+08	3.28557e+08	3.59827e+08	3.87587e+08	4.09326e+08	4.27648e+08	4.41341e+08	4.48217e+08	4.50049e+08	4.48401e+08
823	3.13697e+07	9.06056e+07	1.44319e+08	1.92302e+08	2.356e+08	2.74289e+08	3.06988e+08	3.35371e+08	3.60286e+08	3.81211e+08	3.98558e+08	4.10941e+08	4.19137e+08	4.21179e+08	4.18361e+08
824	3.73828e+07	1.08931e+08	1.74357e+08	2.33455e+08	2.88341e+08	3.37124e+08	3.7855e+08	4.14178e+08	4.43899e+08	4.68305e+08	4.89172e+08	5.02764e+08	5.08182e+08	5.09306e+08	5.06505e+08
825	3.29925e+07	9.60469e+07	1.53528e+08	2.05583e+08	2.51818e+08	2.91552e+08	3.26567e+08	3.57962e+08	3.8394e+08	4.04559e+08	4.22148e+08	4.34629e+08	4.42928e+08	4.45789e+08	4.435e+08
826	3.46226e+07	9.99064e+07	1.5943e+08	2.1339e+08	2.62875e+08	3.0763e+08	3.45091e+08	3.77536e+08	4.05028e+08	4.26923e+08	4.45191e+08	4.56192e+08	4.64296e+08	4.67385e+08	4.66147e+08
827	3.21802e+07	9.32332e+07	1.48205e+08	1.98405e+08	2.44241e+08	2.85148e+08	3.18639e+08	3.47157e+08	3.71442e+08	3.90954e+08	4.06972e+08	4.18091e+08	4.27163e+08	4.29883e+08	4.28742e+08
828	3.27672e+07	9.49563e+07	1.52539e+08	2.04592e+08	2.51711e+08	2.94229e+08	3.29541e+08	3.62299e+08	3.88661e+08	4.09361e+08	4.27543e+08	4.40695e+08	4.48371e+08	4.51036e+08	4.48455e+08
829	3.24421e+07	9.37608e+07	1.49326e+08	2.00088e+08	2.46383e+08	2.87532e+08	3.22059e+08	3.53041e+08	3.79184e+08	4.01067e+08	4.18965e+08	4.29377e+08	4.35968e+08	4.38615e+08	4.3741e+08
830	3.52335e+07	1.01665e+08	1.61589e+08	2.16449e+08	2.6686e+08	3.12794e+08	3.50612e+08	3.82874e+08	4.10213e+08	4.32065e+08	4.51383e+08	4.66013e+08	4.76074e+08	4.78181e+08	4.75319e+08
831	3.63007e+07	1.05985e+08	1.70087e+08	2.27605e+08	2.79167e+08	3.24106e+08	3.64234e+08	3.99103e+08	4.26976e+08	4.47889e+08	4.65134e+08	4.77664e+08	4.85449e+08	4.89063e+08	4.87096e+08
832	3.33848e+07	9.65877e+07	1.54636e+08	2.06651e+08	2.54434e+08	2.98211e+08	3.35203e+08	3.66688e+08	3.94161e+08	4.1712e+08	4.36129e+08	4.48567e+08	4.54648e+08	4.56939e+08	4.54499e+08
833	3.3317e+07	9.67149e+07	1.54311e+08	2.0608e+08	2.53282e+08	2.94816e+08	3.29816e+08	3.60373e+08	3.85687e+08	4.05518e+08	4.22302e+08	4.32783e+08	4.40518e+08	4.45029e+08	4.44001e+08
834	3.44863e+07	1.00426e+08	1.6046e+08	2.13781e+08	2.616e+08	3.0368e+08	3.38586e+08	3.69247e+08	3.95072e+08	4.15341e+08	4.3178e+08	4.43199e+08	4.52102e+08	4.55892e+08	4.56101e+08
835	3.42151e+07	9.92958e+07	1.58727e+08	2.11662e+08	2.59266e+08	3.00567e+08	3.35748e+08	3.68373e+08	3.94181e+08	4.14317e+08	4.3191e+08	4.45134e+08	4.55401e+08	4.59907e+08	4.57743e+08
836	3.28237e+07	9.49362e+07	1.51527e+08	2.02921e+08	2.50367e+08	2.93771e+08	3.31058e+08	3.63168e+08	3.89957e+08	4.1006e+08	4.27205e+08	4.39092e+08	4.44551e+08	4.45328e+08	4.43517e+08
837	3.08531e+07	8.9357e+07	1.42966e+08	1.90901e+08	2.33667e+08	2.71186e+08	3.01467e+08	3.26949e+08	3.49927e+08	3.67315e+08	3.81106e+08	3.91419e+08	3.99063e+08	4.03557e+08	4.04286e+08
838	3.43183e+07	9.99883e+07	1.60166e+08	2.13259e+08	2.61655e+08	3.05573e+08	3.44115e+08	3.77484e+08	4.04206e+08	4.23938e+08	4.41382e+08	4.53606e+08	4.6127e+08	4.63992e+08	4.61356e+08
839	3.44361e+07	9.93832e+07	1.58251e+08	2.11321e+08	2.59624e+08	3.02437e+08	3.38951e+08	3.70154e+08	3.96241e+08	4.16835e+08	4.33395e+08	4.44658e+08	4.52716e+08	4.56751e+08	4.57017e+08
840	3.15951e+07	9.13913e+07	1.45625e+08	1.94404e+08	2.38598e+08	2.77335e+08	3.10573e+08	3.41117e+08	3.6631e+08	3.85389e+08	4.02638e+08	4.15763e+08	4.24678e+08	4.28079e+08	4.25816e+08
841	2.98557e+07	8.60356e+07	1.37726e+08	1.84454e+08	2.25643e+08	2.61226e+08	2.9163e+08	3.18212e+08	3.39928e+08	3.5691e+08	3.72879e+08	3.84137e+08	3.92036e+08	3.96759e+08	3.9691e+08
842	3.43768e+07	9.93737e+07	1.58765e+08	2.12728e+08	2.61534e+08	3.05987e+08	3.44686e+08	3.79426e+08	4.07354e+08	4.29561e+08	4.48668e+08	4.621e+08	4.69298e+08	4.70949e+08	4.68336e+08
843	3.35309e+07	9.72867e+07	1.55489e+08	2.07797e+08	2.55615e+08	2.9806e+08	3.33631e+08	3.65496e+08	3.90603e+08	4.09769e+08	4.27663e+08	4.40857e+08	4.495e+08	4.53234e+08	4.51223e+08
844	3.65442e+07	1.05817e+08	1.69151e+08	2.25552e+08	2.76719e+08	3.21596e+08	3.59544e+08	3.92924e+08	4.2083e+08	4.43143e+08	4.62845e+08	4.76146e+08	4.83676e+08	4.87427e+08	4.8733e+08
845	3.51491e+07	1.01583e+08	1.6127e+08	2.15141e+08	2.6544e+08	3.0992e+08	3.47376e+08	3.79685e+08	4.06349e+08	4.27512e+08	4.46911e+08	4.60935e+08	4.6986e+08	4.73724e+08	4.71923e+08
846	3.17051e+07	9.18616e+07	1.4672e+08	1.9604e+08	2.40184e+08	2.79087e+08	3.12503e+08	3.41672e+08	3.66785e+08	3.8636e+08	4.01734e+08	4.13966e+08	4.21129e+08	4.22933e+08	4.21886e+08
847	3.36092e+07	9.69864e+07	1.54536e+08	2.07147e+08	2.54281e+08	2.96347e+08	3.32331e+08	3.65037e+08	3.93488e+08	4.15386e+08	4.32701e+08	4.45273e+08	4.53563e+08	4.5496e+08	4.53517e+08
848	3.29681e+07	9.57497e+07	1.53778e+08	2.07239e+08	2.56001e+08	2.98813e+08	3.35722e+08	3.68743e+08	3.95616e+08	4.17232e+08	4.36728e+08	4.48698e+08	4.56255e+08	4.591e+08	4.54508e+08
849	3.0963e+07	8.93712e+07	1.41914e+08	1.89156e+08	2.31983e+08	2.69838e+08	3.01297e+08	3.30712e+08	3.55055e+08	3.73317e+08	3.89637e+08	4.00961e+08	4.08316e+08	4.1183e+08	4.11556e+08
850	3.3845e+07	9.81545e+07	1.56665e+08	2.09854e+08	2.58441e+08	3.01286e+08	3.38183e+08	3.68718e+08	3.93129e+08	4.14426e+08	4.34337e+08	4.46461e+08	4.53858e+08	4.56642e+08	4.55145e+08
851	3.08002e+07	8.89408e+07	1.41085e+08	1.87338e+08	2.28587e+08	2.66496e+08	2.98773e+08	3.25899e+08	3.49503e+08	3.68627e+08	3.86048e+08	3.97675e+08	4.06071e+08	4.07732e+08	4.07956e+08
852	3.30619e+07	9.60009e+07	1.53936e+08	2.05678e+08	2.51719e+08	2.91931e+08	3.24892e+08	3.53547e+08	3.78335e+08	3.99667e+08	4.1917e+08	4.32226e+08	4.388e+08	4.41031e+08	4.40407e+08
853	3.6014e+07	1.04369e+08	1.67179e+08	2.24226e+08	2.75107e+08	3.21033e+08	3.59496e+08	3.93247e+08	4.21811e+08	4.44875e+08	4.65489e+08	4.81397e+08	4.91689e+08	4.93649e+08	4.90274e+08
854	3.25082e+07	9.42968e+07	1.50273e+08	2.00909e+08	2.46894e+08	2.87568e+08	3.22525e+08	3.53069e+08	3.79408e+08	3.99472e+08	4.17856e+08	4.30534e+08	4.37623e+08	4.39318e+08	4.37664e+08
855	3.36157e+07	9.78324e+07	1.56572e+08	2.09407e+08	2.5715e+08	2.98821e+08	3.33412e+08	3.64789e+08	3.91425e+08	4.12225e+08	4.30179e+08	4.42936e+08	4.50201e+08	4.53418e+08	4.51336e+08
856	3.61399e+07	1.05276e+08	1.68821e+08	2.26192e+08	2.78658e+08	3.24081e+08	3.62837e+08	3.97097e+08	4.26909e+08	4.49407e+08	4.67504e+08	4.7927e+08	4.8812e+08	4.90946e+08	4.89212e+08
857	3.48485e+07	1.00601e+08	1.6035e+08	2.1463e+08	2.63105e+08	3.06776e+08	3.44746e+08	3.77523e+08	4.05415e+08	4.27191e+08	4.44514e+08	4.56797e+08	4.64829e+08	4.67482e+08	4.66549e+08
858	3.49147e+07	1.00831e+08	1.61283e+08	2.16181e+08	2.65161e+08	3.09136e+08	3.47129e+08	3.81166e+08	4.08856e+08	4.31619e+08	4.50635e+08	4.63503e+08	4.68613e+08	4.71489e+08	4.70639e+08
859	3.26839e+07	9.48255e+07	1.51065e+08	2.02495e+08	2.48744e+08	2.90202e+08	3.25591e+08	3.55054e+08	3.80169e+08	3.99166e+08	4.15642e+08	4.28592e+08	4.36239e+08	4.38044e+08	4.36893e+08
860	3.25815e+07	9.50165e+07	1.51669e+08	2.02594e+08	2.4733e+08	2.87356e+08	3.21311e+08	3.51037e+08	3.75756e+08	3.95472e+08	4.11755e+08	4.21565e+08	4.27247e+08	4.29652e+08	4.30034e+08
861	3.37917e+07	9.70036e+07	1.54247e+08	2.06623e+08	2.53996e+08	2.95704e+08	3.30933e+08	3.62571e+08	3.89517e+08	4.10613e+08	4.29233e+08	4.40773e+08	4.48893e+08	4.52184e+08	4.51195e+08
862	3.38108e+07	9.71813e+07	1.54555e+08	2.06563e+08	2.54152e+08	2.94614e+08	3.28347e+08	3.59707e+08	3.8637e+08	4.08005e+08	4.27072e+08	4.39172e+08	4.46332e+08	4.49935e+08	4.49398e+08
863	3.19272e+07	9.22071e+07	1.47013e+08	1.96049e+08	2.40936e+08	2.82035e+08	3.16484e+08	3.47442e+08	3.7227e+08	3.91885e+08	4.08774e+08	4.21681e+08	4.30051e+08	4.3253e+08	4.3114e+08
864	3.64349e+07	1.05819e+08	1.68433e+08	2.2455e+08	2.75161e+08	3.2177e+08	3.61307e+08	3.96062e+08	4.26523e+08	4.51726e+08	4.71179e+08	4.82843e+08	4.89319e+08	4.90691e+08	4.89817e+08
865	3.24739e+07	9.41174e+07	1.50294e+08	2.01496e+08	2.47515e+08	2.89505e+08	3.25205e+08	3.56156e+08	3.82821e+08	4.04128e+08	4.20608e+08	4.31343e+08	4.39403e+08	4.42332e+08	4.39465e+08
866	3.42523e+07	9.87216e+07	1.57178e+08	2.09983e+08	2.57715e+08	3.01302e+08	3.38352e+08	3.71443e+08	3.99434e+08	4.22855e+08	4.43034e+08	4.56213e+08	4.63939e+08	4.67127e+08	4.64279e+08
867	3.53573e+07	1.0268e+08	1.6395e+08	2.18324e+08	2.68406e+08	3.12535e+08	3.49857e+08	3.8283e+08	4.10856e+08	4.32324e+08	4.5004e+08	4.62997e+08	4.71515e+08	4.7438e+08	4.72901e+08
868	3.24657e+07	9.40309e+07	1.51258e+08	2.03786e+08	2.52525e+08	2.95033e+08	3.31199e+08	3.62964e+08	3.90378e+08	4.11454e+08	4.28716e+08	4.38304e+08	4.43104e+08	4.45203e+08	4.44248e+08
869	3.16546e+07	9.2011e+07	1.47347e+08	1.97392e+08	2.42315e+08	2.83021e+08	3.17191e+08	3.46925e+08	3.70507e+08	3.88759e+08	4.05595e+08	4.16604e+08	4.23441e+08	4.26535e+08	4.25191e+08
870	3.25898e+07	9.415e+07	1.50636e+08	2.02529e+08	2.49344e+08	2.91353e+08	3.27703e+08	3.58572e+08	3.84417e+08	4.05267e+08	4.22596e+08	4.35091e+08	4.42592e+08	4.45826e+08	4.43255e+08
871	3.35393e+07	9.6914e+07	1.5444e+08	2.0713e+08	2.55536e+08	2.98221e+08	3.34051e+08	3.64293e+08	3.88966e+08	4.10012e+08	4.28206e+08	4.39826e+08	4.4916e+08	4.51519e+08	4.49798e+08
872	3.44401e+07	9.92913e+07	1.58912e+08	2.12962e+08	2.61211e+08	3.04014e+08	3.40731e+08	3.73147e+08	4.00089e+08	4.22177e+08	4.40667e+08	4.53519e+08	4.62546e+08	4.65371e+08	4.63267e+08
873	3.31204e+07	9.57371e+07	1.52716e+08	2.03741e+08	2.49666e+08	2.9197e+08	3.28262e+08	3.59063e+08	3.85258e+08	4.05193e+08	4.22512e+08	4.34366e+08	4.40623e+08	4.42604e+08	4.4188e+08
874	3.44753e+07	9.95891e+07	1.59643e+08	2.14833e+08	2.64356e+08	3.08469e+08	3.45891e+08	3.80023e+08	4.09455e+08	4.33755e+08	4.5392e+08	4.66076e+08	4.72333e+08	4.73601e+08	4.69909e+08
875	3.67137e+07	1.07024e+08	1.71288e+08	2.30627e+08	2.84833e+08	3.32601e+08	3.71601e+08	4.06305e+08	4.36995e+08	4.61013e+08	4.81699e+08	4.94947e+08	5.01815e+08	5.04169e+08	5.00995e+08
876	3.04929e+07	8.84262e+07	1.41581e+08	1.89693e+08	2.33319e+08	2.72124e+08	3.05011e+08	3.3398e+08	3.57741e+08	3.76085e+08	3.91832e+08	4.02491e+08	4.08728e+08	4.09789e+08	4.08779e+08
877	3.20523e+07	9.27601e+07	1.4792e+08	1.97555e+08	2.4257e+08	2.82631e+08	3.18881e+08	3.49901e+08	3.75212e+08	3.95272e+08	4.11766e+08	4.22292e+08	4.29154e+08	4.31552e+08	4.30323e+08
878	3.27527e+07	9.51836e+07	1.52932e+08	2.04783e+08	2.51241e+08	2.93461e+08	3.30359e+08	3.59822e+08	3.85385e+08	4.04975e+08	4.20809e+08	4.3065e+08	4.37013e+08	4.38552e+08	4.38346e+08
879	3.26648e+07	9.38952e+07	1.49644e+08	1.99745e+08	2.45462e+08	2.86403e+08	3.20997e+08	3.52217e+08	3.78976e+08	4.01117e+08	4.2033e+08	4.33759e+08	4.44358e+08	4.47683e+08	4.44602e+08
880	3.59674e+07	1.03893e+08	1.65832e+08	2.21595e+08	2.72357e+08	3.16885e+08	3.5474e+08	3.88025e+08	4.15221e+08	4.38031e+08	4.57644e+08	4.71596e+08	4.81578e+08	4.86374e+08	4.84386e+08
881	3.1314e+07	9.04502e+07	1.43728e+08	1.9246e+08	2.36741e+08	2.76396e+08	3.10373e+08	3.3991e+08	3.64186e+08	3.81264e+08	3.94038e+08	4.0326e+08	4.11419e+08	4.15797e+08	4.16326e+08
882	3.30262e+07	9.57351e+07	1.52978e+08	2.05562e+08	2.54657e+08	2.98011e+08	3.35192e+08	3.67793e+08	3.95212e+08	4.16389e+08	4.33875e+08	4.44698e+08	4.49507e+08	4.5088e+08	4.48896e+08
883	3.24501e+07	9.34984e+07	1.49639e+08	2.00611e+08	2.46917e+08	2.88458e+08	3.22465e+08	3.53491e+08	3.80041e+08	4.01585e+08	4.20009e+08	4.32873e+08	4.41216e+08	4.44328e+08	4.41936e+08
884	3.40759e+07	9.91034e+07	1.58551e+08	2.12311e+08	2.61544e+08	3.05162e+08	3.41825e+08	3.73109e+08	4.00478e+08	4.22172e+08	4.40314e+08	4.52748e+08	4.60094e+08	4.62902e+08	4.61367e+08
885	3.4626e+07	9.9798e+07	1.59058e+08	2.13267e+08	2.63347e+08	3.08346e+08	3.46882e+08	3.80482e+08	4.0905e+08	4.3412e+08	4.55633e+08	4.68612e+08	4.77514e+08	4.79375e+08	4.75348e+08
886	3.24775e+07	9.39266e+07	1.50265e+08	2.00153e+08	2.44601e+08	2.84658e+08	3.19153e+08	3.50176e+08	3.75673e+08	3.95632e+08	4.13158e+08	4.25175e+08	4.33627e+08	4.3769e+08	4.35897e+08
887	3.35369e+07	9.70033e+07	1.54329e+08	2.0603e+08	2.5319e+08	2.9539e+08	3.30983e+08	3.60713e+08	3.85903e+08	4.06466e+08	4.25012e+08	4.36216e+08	4.41567e+08	4.43986e+08	4.44682e+08
888	3.33067e+07	9.63954e+07	1.54331e+08	2.06764e+08	2.53443e+08	2.94953e+08	3.31305e+08	3.62796e+08	3.90719e+08	4.13356e+08	4.31734e+08	4.44798e+08	4.512e+08	4.5363e+08	4.51222e+08
889	3.28901e+07	9.53339e+07	1.52038e+08	2.03125e+08	2.496e+08	2.9209e+08	3.28588e+08	3.61013e+08	3.89476e+08	4.13837e+08	4.32713e+08	4.44477e+08	4.50205e+08	4.51733e+08	4.48301e+08
890	3.14518e+07	9.07805e+07	1.44899e+08	1.93519e+08	2.37312e+08	2.76269e+08	3.10779e+08	3.41821e+08	3.67387e+08	3.86558e+08	4.03554e+08	4.14223e+08	4.21244e+08	4.2517e+08	4.23954e+08
891	3.50771e+07	1.00978e+08	1.60505e+08	2.15174e+08	2.65829e+08	3.11074e+08	3.50448e+08	3.84206e+08	4.11235e+08	4.31851e+08	4.50021e+08	4.62255e+08	4.69289e+08	4.73074e+08	4.73249e+08
892	3.38518e+07	9.81909e+07	1.56911e+08	2.10562e+08	2.57485e+08	2.9899e+08	3.35095e+08	3.66078e+08	3.91621e+08	4.12077e+08	4.29608e+08	4.41555e+08	4.49413e+08	4.52624e+08	4.51474e+08
893	3.14119e+07	9.11308e+07	1.4589e+08	1.95458e+08	2.41447e+08	2.81245e+08	3.14979e+08	3.45488e+08	3.70575e+08	3.89689e+08	4.0559e+08	4.15659e+08	4.21764e+08	4.23831e+08	4.22263e+08
894	3.38986e+07	9.82788e+07	1.5723e+08	2.09806e+08	2.56571e+08	2.98187e+08	3.33925e+08	3.6579e+08	3.91364e+08	4.11626e+08	4.29547e+08	4.4112e+08	4.48314e+08	4.51624e+08	4.51876e+08
895	3.29006e+07	9.47675e+07	1.51353e+08	2.02259e+08	2.47736e+08	2.87223e+08	3.20954e+08	3.51011e+08	3.76752e+08	3.98118e+08	4.15898e+08	4.27668e+08	4.36231e+08	4.38202e+08	4.37843e+08
896	3.23151e+07	9.39289e+07	1.5039e+08	2.02143e+08	2.48709e+08	2.90196e+08	3.24823e+08	3.55204e+08	3.80379e+08	4.02286e+08	4.21093e+08	4.32119e+08	4.37464e+08	4.38375e+08	4.3625e+08
897	3.1331e+07	9.07302e+07	1.44434e+08	1.9306e+08	2.36619e+08	2.75257e+08	3.07883e+08	3.36963e+08	3.61914e+08	3.82602e+08	4.00112e+08	4.11479e+08	4.18785e+08	4.21724e+08	4.20127e+08
898	3.39825e+07	9.8689e+07	1.57751e+08	2.11292e+08	2.59487e+08	3.02452e+08	3.385e+08	3.70845e+08	3.96843e+08	4.17372e+08	4.34139e+08	4.46781e+08	4.55612e+08	4.58801e+08	4.57668e+08
899	3.056e+07	8.86043e+07	1.41435e+08	1.89283e+08	2.32448e+08	2.71341e+08	3.04588e+08	3.33674e+08	3.58643e+08	3.78578e+08	3.94331e+08	4.07619e+08	4.16929e+08	4.20752e+08	4.17713e+08
900	3.24642e+07	9.35675e+07	1.49044e+08	1.99328e+08	2.43932e+08	2.85235e+08	3.20651e+08	3.49838e+08	3.74053e+08	3.93588e+08	4.09395e+08	4.1944e+08	4.27489e+08	4.30965e+08	4.30639e+08
901	2.99068e+07	8.66771e+07	1.39276e+08	1.86499e+08	2.27606e+08	2.6441e+08	2.96013e+08	3.23022e+08	3.44909e+08	3.6251e+08	3.75486e+08	3.85522e+08	3.93382e+08	3.97146e+08	3.96827e+08
902	3.353e+07	9.77914e+07	1.56664e+08	2.10584e+08	2.59113e+08	3.02425e+08	3.39474e+08	3.72378e+08	4.00892e+08	4.23154e+08	4.42063e+08	4.54882e+08	4.62354e+08	4.64986e+08	4.60536e+08
903	3.43225e+07	9.98949e+07	1.59948e+08	2.13521e+08	2.62746e+08	3.06794e+08	3.44838e+08	3.78224e+08	4.05432e+08	4.26847e+08	4.44109e+08	4.56709e+08	4.63687e+08	4.65968e+08	4.63737e+08
904	3.34274e+07	9.66666e+07	1.54137e+08	2.06342e+08	2.53886e+08	2.95541e+08	3.29803e+08	3.60489e+08	3.85874e+08	4.07276e+08	4.25093e+08	4.37744e+08	4.45815e+08	4.4857e+08	4.47196e+08
905	3.29888e+07	9.56253e+07	1.53568e+08	2.05388e+08	2.51843e+08	2.9392e+08	3.30936e+08	3.62041e+08	3.88603e+08	4.09538e+08	4.27337e+08	4.39024e+08	4.47196e+08	4.50919e+08	4.48298e+08
906	3.49693e+07	1.01213e+08	1.61969e+08	2.16387e+08	2.6616e+08	3.1008e+08	3.46392e+08	3.79094e+08	4.07977e+08	4.32484e+08	4.51251e+08	4.63078e+08	4.69471e+08	4.72694e+08	4.71578e+08
907	3.51558e+07	1.02273e+08	1.64138e+08	2.20693e+08	2.73003e+08	3.19108e+08	3.5831e+08	3.92169e+08	4.19796e+08	4.41847e+08	4.59244e+08	4.70391e+08	4.78042e+08	4.7948e+08	4.77329e+08
908	3.10082e+07	9.02585e+07	1.44102e+08	1.92977e+08	2.37493e+08	2.7701e+08	3.0948e+08	3.38972e+08	3.621e+08	3.81782e+08	3.99217e+08	4.09537e+08	4.14493e+08	4.16581e+08	4.15594e+08
909	3.38431e+07	9.82054e+07	1.5764e+08	2.11794e+08	2.61591e+08	3.05667e+08	3.43647e+08	3.77694e+08	4.05964e+08	4.28092e+08	4.44857e+08	4.55223e+08	4.62185e+08	4.64315e+08	4.62233e+08
910	3.29571e+07	9.58582e+07	1.52778e+08	2.0446e+08	2.50246e+08	2.91133e+08	3.25028e+08	3.54449e+08	3.78039e+08	3.97158e+08	4.14083e+08	4.25762e+08	4.32584e+08	4.3577e+08	4.34924e+08
911	3.41861e+07	9.87548e+07	1.57676e+08	2.10733e+08	2.58475e+08	3.01234e+08	3.36822e+08	3.67668e+08	3.92631e+08	4.13484e+08	4.32471e+08	4.44342e+08	4.51221e+08	4.52269e+08	4.5224e+08
912	3.39651e+07	9.82519e+07	1.562e+08	2.08975e+08	2.56484e+08	2.98928e+08	3.33885e+08	3.62991e+08	3.86023e+08	4.05761e+08	4.23479e+08	4.35442e+08	4.44574e+08	4.49812e+08	4.49744e+08
913	3.20995e+07	9.26995e+07	1.48238e+08	1.98296e+08	2.42589e+08	2.82979e+08	3.18752e+08	3.49638e+08	3.74836e+08	3.96295e+08	4.15019e+08	4.26469e+08	4.33362e+08	4.37185e+08	4.35764e+08
914	3.19914e+07	9.31918e+07	1.49915e+08	2.0128e+08	2.47411e+08	2.87489e+08	3.21699e+08	3.52077e+08	3.7759e+08	3.98689e+08	4.16831e+08	4.29559e+08	4.37284e+08	4.39424e+08	4.37269e+08
915	3.33874e+07	9.69236e+07	1.55201e+08	2.08199e+08	2.56191e+08	2.99534e+08	3.35064e+08	3.66147e+08	3.92779e+08	4.14565e+08	4.33502e+08	4.43875e+08	4.50492e+08	4.51817e+08	4.49942e+08
916	3.5542e+07	1.01842e+08	1.62039e+08	2.16148e+08	2.63554e+08	3.06206e+08	3.42033e+08	3.73452e+08	4.01145e+08	4.22643e+08	4.40541e+08	4.53541e+08	4.62421e+08	4.68208e+08	4.6846e+08
917	3.26777e+07	9.49483e+07	1.52875e+08	2.07121e+08	2.56847e+08	3.00469e+08	3.37154e+08	3.69587e+08	3.9517e+08	4.14925e+08	4.30062e+08	4.40579e+08	4.46148e+08	4.46918e+08	4.43861e+08
918	3.4343e+07	9.97871e+07	1.58751e+08	2.11939e+08	2.60534e+08	3.04447e+08	3.41296e+08	3.72554e+08	3.99363e+08	4.20244e+08	4.38551e+08	4.50729e+08	4.57465e+08	4.59384e+08	4.59235e+08
919	3.38339e+07	9.84284e+07	1.58045e+08	2.11316e+08	2.58874e+08	3.00352e+08	3.35307e+08	3.65358e+08	3.90831e+08	4.12298e+08	4.30731e+08	4.44043e+08	4.52219e+08	4.5224e+08	4.51304e+08
920	3.01336e+07	8.72913e+07	1.39781e+08	1.87325e+08	2.30189e+08	2.6856e+08	3.00983e+08	3.28792e+08	3.52685e+08	3.72883e+08	3.89268e+08	3.99366e+08	4.04857e+08	4.0635e+08	4.05676e+08
921	3.70111e+07	1.07571e+08	1.71407e+08	2.28107e+08	2.79799e+08	3.26357e+08	3.65392e+08	4.00414e+08	4.30943e+08	4.54373e+08	4.74227e+08	4.87747e+08	4.94907e+08	4.96488e+08	4.95324e+08
922	3.42432e+07	9.94109e+07	1.59391e+08	2.12989e+08	2.61313e+08	3.04615e+08	3.41615e+08	3.7406e+08	4.0174e+08	4.23719e+08	4.42254e+08	4.54922e+08	4.64219e+08	4.66107e+08	4.63591e+08
923	3.46305e+07	1.00443e+08	1.60143e+08	2.14063e+08	2.6249e+08	3.06132e+08	3.42391e+08	3.7418e+08	3.99679e+08	4.20759e+08	4.39181e+08	4.49836e+08	4.56243e+08	4.5923e+08	4.59461e+08
924	3.58782e+07	1.04512e+08	1.6716e+08	2.24004e+08	2.76308e+08	3.23964e+08	3.6586e+08	4.02592e+08	4.31661e+08	4.52423e+08	4.7132e+08	4.84541e+08	4.91561e+08	4.93088e+08	4.90017e+08
925	3.25433e+07	9.41759e+07	1.49176e+08	1.9887e+08	2.43458e+08	2.82334e+08	3.15592e+08	3.44926e+08	3.68753e+08	3.89107e+08	4.06311e+08	4.17849e+08	4.2744e+08	4.30644e+08	4.30824e+08
926	3.23798e+07	9.34576e+07	1.49074e+08	2.0004e+08	2.46224e+08	2.86891e+08	3.22535e+08	3.54119e+08	3.80717e+08	4.01775e+08	4.18724e+08	4.31118e+08	4.37076e+08	4.39423e+08	4.37195e+08
927	3.21416e+07	9.27472e+07	1.47776e+08	1.97171e+08	2.41694e+08	2.82337e+08	3.16731e+08	3.46191e+08	3.70849e+08	3.90014e+08	4.05992e+08	4.17271e+08	4.25393e+08	4.30172e+08	4.29493e+08
928	3.25838e+07	9.42026e+07	1.50488e+08	2.01323e+08	2.46355e+08	2.858e+08	3.19625e+08	3.491e+08	3.73764e+08	3.94542e+08	4.1174e+08	4.23618e+08	4.32019e+08	4.35097e+08	4.34749e+08
929	3.3033e+07	9.54283e+07	1.51999e+08	2.02933e+08	2.48862e+08	2.90001e+08	3.24057e+08	3.54215e+08	3.7924e+08	4.00103e+08	4.17715e+08	4.29487e+08	4.36714e+08	4.39722e+08	4.38506e+08
930	3.33855e+07	9.67554e+07	1.54735e+08	2.06909e+08	2.54752e+08	2.97733e+08	3.33768e+08	3.65337e+08	3.91901e+08	4.13529e+08	4.32696e+08	4.46723e+08	4.55156e+08	4.56289e+08	4.54436e+08
931	3.34581e+07	9.70468e+07	1.55837e+08	2.07921e+08	2.55055e+08	2.97858e+08	3.33173e+08	3.6363e+08	3.89631e+08	4.11281e+08	4.31132e+08	4.44132e+08	4.51701e+08	4.54108e+08	4.51869e+08
932	3.10535e+07	9.00774e+07	1.44578e+08	1.93753e+08	2.36805e+08	2.76659e+08	3.10246e+08	3.39767e+08	3.63686e+08	3.82706e+08	3.97122e+08	4.07642e+08	4.15366e+08	4.18119e+08	4.1762e+08
933	3.1886e+07	9.18851e+07	1.46587e+08	1.95621e+08	2.4007e+08	2.79917e+08	3.13003e+08	3.42207e+08	3.66731e+08	3.87639e+08	4.04745e+08	4.15697e+08	4.22253e+08	4.25152e+08	4.24307e+08
934	3.27385e+07	9.54307e+07	1.53203e+08	2.06116e+08	2.54139e+08	2.97117e+08	3.33746e+08	3.65412e+08	3.92055e+08	4.1355e+08	4.30338e+08	4.41283e+08	4.48389e+08	4.48024e+08	4.44918e+08
935	3.45903e+07	1.00322e+08	1.60484e+08	2.1472e+08	2.64269e+08	3.08705e+08	3.45617e+08	3.78318e+08	4.0752e+08	4.30417e+08	4.48677e+08	4.6267e+08	4.71836e+08	4.73707e+08	4.71131e+08
936	3.32825e+07	9.64661e+07	1.54522e+08	2.06579e+08	2.52626e+08	2.94664e+08	3.29597e+08	3.61616e+08	3.89233e+08	4.10649e+08	4.27576e+08	4.3941e+08	4.48083e+08	4.51661e+08	4.49127e+08
937	3.34333e+07	9.68735e+07	1.54411e+08	2.06454e+08	2.53682e+08	2.96291e+08	3.33092e+08	3.64292e+08	3.89589e+08	4.10504e+08	4.29078e+08	4.40061e+08	4.47192e+08	4.49961e+08	4.4891e+08
938	3.27436e+07	9.47251e+07	1.51867e+08	2.03633e+08	2.50825e+08	2.92068e+08	3.26152e+08	3.56198e+08	3.81396e+08	4.00572e+08	4.16939e+08	4.29767e+08	4.38777e+08	4.4073e+08	4.39829e+08
939	3.49565e+07	1.01739e+08	1.62894e+08	2.18215e+08	2.66678e+08	3.10096e+08	3.48322e+08	3.82083e+08	4.11643e+08	4.3452e+08	4.52519e+08	4.65302e+08	4.72705e+08	4.75441e+08	4.72706e+08
940	3.25085e+07	9.35483e+07	1.49247e+08	1.99556e+08	2.44426e+08	2.85155e+08	3.19652e+08	3.49913e+08	3.77205e+08	3.99739e+08	4.19012e+08	4.30926e+08	4.38462e+08	4.39881e+08	4.37014e+08
941	3.45549e+07	9.99749e+07	1.59681e+08	2.13201e+08	2.62025e+08	3.05419e+08	3.41036e+08	3.73524e+08	4.0012e+08	4.21733e+08	4.40278e+08	4.53138e+08	4.61731e+08	4.64889e+08	4.63425e+08
942	3.41188e+07	9.90085e+07	1.58275e+08	2.11948e+08	2.60146e+08	3.02947e+08	3.37625e+08	3.68253e+08	3.93549e+08	4.13249e+08	4.31123e+08	4.44372e+08	4.53959e+08	4.59188e+08	4.57915e+08
943	3.46128e+07	1.00029e+08	1.59543e+08	2.1338e+08	2.6142e+08	3.05224e+08	3.43245e+08	3.77329e+08	4.04931e+08	4.2508e+08	4.42291e+08	4.55493e+08	4.65624e+08	4.68859e+08	4.66106e+08
944	3.44422e+07	9.97935e+07	1.58871e+08	2.11317e+08	2.58425e+08	3.00429e+08	3.35719e+08	3.68106e+08	3.95279e+08	4.15633e+08	4.33707e+08	4.47238e+08	4.55428e+08	4.58435e+08	4.5741e+08
945	3.10734e+07	9.0042e+07	1.43851e+08	1.9356e+08	2.38001e+08	2.76452e+08	3.09574e+08	3.38267e+08	3.60763e+08	3.79058e+08	3.95472e+08	4.07059e+08	4.14365e+08	4.18136e+08	4.17574e+08
946	3.37562e+07	9.73187e+07	1.55438e+08	2.07661e+08	2.54331e+08	2.95964e+08	3.3042e+08	3.60121e+08	3.85055e+08	4.05635e+08	4.22801e+08	4.33761e+08	4.40724e+08	4.43642e+08	4.44992e+08
947	3.09067e+07	8.94888e+07	1.42591e+08	1.90194e+08	2.33572e+08	2.72213e+08	3.05919e+08	3.33693e+08	3.56098e+08	3.75695e+08	3.93301e+08	4.06443e+08	4.14795e+08	4.15721e+08	4.13522e+08
948	3.45917e+07	9.99281e+07	1.59672e+08	2.15193e+08	2.65435e+08	3.0842e+08	3.45976e+08	3.78629e+08	4.06194e+08	4.28085e+08	4.4538e+08	4.56382e+08	4.64245e+08	4.67116e+08	4.65753e+08
949	3.3056e+07	9.59017e+07	1.53853e+08	2.06777e+08	2.5472e+08	2.97113e+08	3.32084e+08	3.64365e+08	3.92076e+08	4.13754e+08	4.32776e+08	4.44925e+08	4.5387e+08	4.55783e+08	4.5185e+08
950	3.27815e+07	9.56352e+07	1.5255e+08	2.03966e+08	2.50202e+08	2.91209e+08	3.27148e+08	3.57766e+08	3.84196e+08	4.05853e+08	4.24844e+08	4.35414e+08	4.40219e+08	4.41204e+08	4.39703e+08
951	3.36006e+07	9.65307e+07	1.53486e+08	2.04319e+08	2.50373e+08	2.91511e+08	3.27067e+08	3.57644e+08	3.83064e+08	4.04245e+08	4.22592e+08	4.35652e+08	4.42554e+08	4.44374e+08	4.44783e+08
952	3.14534e+07	9.15985e+07	1.47231e+08	1.96806e+08	2.42034e+08	2.8211e+08	3.14749e+08	3.44426e+08	3.70416e+08	3.893e+08	4.0519e+08	4.17108e+08	4.25051e+08	4.26987e+08	4.25425e+08
953	3.03591e+07	8.79932e+07	1.40185e+08	1.87293e+08	2.29684e+08	2.67621e+08	2.99752e+08	3.28106e+08	3.52399e+08	3.72601e+08	3.91066e+08	4.03124e+08	4.09975e+08	4.12758e+08	4.11046e+08
954	3.43008e+07	9.92586e+07	1.58644e+08	2.13568e+08	2.64293e+08	3.09821e+08	3.47025e+08	3.78864e+08	4.05084e+08	4.28602e+08	4.47524e+08	4.59594e+08	4.67613e+08	4.69366e+08	4.66525e+08
955	3.20137e+07	9.25101e+07	1.47555e+08	1.96133e+08	2.4e+08	2.80124e+08	3.14675e+08	3.45427e+08	3.72211e+08	3.93886e+08	4.1313e+08	4.25443e+08	4.33282e+08	4.3572e+08	4.33715e+08
956	3.16548e+07	9.21631e+07	1.47436e+08	1.97087e+08	2.41832e+08	2.82246e+08	3.17264e+08	3.48872e+08	3.74477e+08	3.95582e+08	4.1345e+08	4.23029e+08	4.27431e+08	4.28109e+08	4.26579e+08
957	3.29583e+07	9.53522e+07	1.51734e+08	2.02694e+08	2.4888e+08	2.9031e+08	3.24498e+08	3.54311e+08	3.77075e+08	3.95289e+08	4.10896e+08	4.22467e+08	4.31335e+08	4.35128e+08	4.3528e+08
958	3.56671e+07	1.02973e+08	1.64145e+08	2.18971e+08	2.69343e+08	3.14106e+08	3.52024e+08	3.8622e+08	4.16854e+08	4.40108e+08	4.57498e+08	4.69686e+08	4.77636e+08	4.80322e+08	4.78813e+08
959	3.28322e+07	9.50107e+07	1.51893e+08	2.03913e+08	2.51382e+08	2.9232e+08	3.26279e+08	3.57011e+08	3.83465e+08	4.05608e+08	4.24131e+08	4.36485e+08	4.43696e+08	4.44801e+08	4.42562e+08
960	3.25287e+07	9.35324e+07	1.49594e+08	2.00892e+08	2.47913e+08	2.90885e+08	3.2634e+08	3.58505e+08	3.85372e+08	4.06051e+08	4.24285e+08	4.36989e+08	4.43107e+08	4.45586e+08	4.43442e+08
961	3.42005e+07	9.8554e+07	1.57391e+08	2.10084e+08	2.56894e+08	2.99293e+08	3.33613e+08	3.63594e+08	3.90657e+08	4.10952e+08	4.28686e+08	4.42574e+08	4.52257e+08	4.56135e+08	4.55036e+08
962	3.13048e+07	9.09229e+07	1.46216e+08	1.96581e+08	2.42143e+08	2.82506e+08	3.16341e+08	3.44326e+08	3.67524e+08	3.85753e+08	4.01514e+08	4.12417e+08	4.1808e+08	4.20107e+08	4.19541e+08
963	3.33591e+07	9.63293e+07	1.53925e+08	2.05757e+08	2.52746e+08	2.94139e+08	3.29108e+08	3.60445e+08	3.87199e+08	4.0981e+08	4.29412e+08	4.43156e+08	4.51037e+08	4.54317e+08	4.51081e+08
964	3.22609e+07	9.33818e+07	1.49597e+08	2.00893e+08	2.46942e+08	2.88967e+08	3.24868e+08	3.57076e+08	3.83191e+08	4.02982e+08	4.19655e+08	4.3019e+08	4.36049e+08	4.37228e+08	4.35664e+08
965	3.27251e+07	9.43013e+07	1.50805e+08	2.02267e+08	2.48828e+08	2.90779e+08	3.27396e+08	3.58544e+08	3.83447e+08	4.03059e+08	4.1842e+08	4.27428e+08	4.32941e+08	4.36175e+08	4.36192e+08
966	3.37242e+07	9.79265e+07	1.56348e+08	2.09059e+08	2.57944e+08	3.01223e+08	3.3698e+08	3.68476e+08	3.94697e+08	4.15485e+08	4.33843e+08	4.46585e+08	4.56185e+08	4.57856e+08	4.54816e+08
967	3.53896e+07	1.03047e+08	1.6528e+08	2.21153e+08	2.70088e+08	3.13376e+08	3.49774e+08	3.82774e+08	4.10201e+08	4.3249e+08	4.51472e+08	4.64121e+08	4.73072e+08	4.77928e+08	4.767e+08
968	3.46905e+07	1.00246e+08	1.59881e+08	2.13793e+08	2.62432e+08	3.0634e+08	3.43304e+08	3.76025e+08	4.03574e+08	4.24142e+08	4.41959e+08	4.55311e+08	4.64153e+08	4.67763e+08	4.66387e+08
969	3.54568e+07	1.03151e+08	1.65018e+08	2.20781e+08	2.69519e+08	3.13348e+08	3.51077e+08	3.83798e+08	4.11906e+08	4.33364e+08	4.51231e+08	4.64534e+08	4.70274e+08	4.71313e+08	4.70895e+08
970	3.47789e+07	1.01116e+08	1.61624e+08	2.1633e+08	2.66062e+08	3.09924e+08	3.475e+08	3.80231e+08	4.07025e+08	4.27869e+08	4.45606e+08	4.57681e+08	4.65493e+08	4.68412e+08	4.66793e+08
971	3.09309e+07	8.92562e+07	1.42039e+08	1.89722e+08	2.32528e+08	2.70736e+08	3.03675e+08	3.33175e+08	3.58527e+08	3.77977e+08	3.94196e+08	4.06955e+08	4.13971e+08	4.16283e+08	4.15307e+08
972	3.35726e+07	9.77917e+07	1.57236e+08	2.10908e+08	2.59547e+08	3.02711e+08	3.38682e+08	3.69637e+08	3.95418e+08	4.15505e+08	4.32247e+08	4.43849e+08	4.51261e+08	4.533e+08	4.51508e+08
973	3.17835e+07	9.22264e+07	1.47802e+08	1.97354e+08	2.412e+08	2.79952e+08	3.13724e+08	3.43436e+08	3.68388e+08	3.86894e+08	4.04264e+08	4.1643e+08	4.23801e+08	4.24728e+08	4.24717e+08
974	3.2881e+07	9.51354e+07	1.5251e+08	2.05133e+08	2.5304e+08	2.95847e+08	3.32401e+08	3.65508e+08	3.92963e+08	4.13654e+08	4.31161e+08	4.43367e+08	4.50303e+08	4.51951e+08	4.48918e+08
975	3.10643e+07	8.99054e+07	1.43633e+08	1.9287e+08	2.37847e+08	2.78677e+08	3.13979e+08	3.43804e+08	3.67662e+08	3.86279e+08	4.01543e+08	4.12956e+08	4.16898e+08	4.18268e+08	4.17708e+08
976	3.47318e+07	1.00661e+08	1.60075e+08	2.14099e+08	2.63998e+08	3.08716e+08	3.4643e+08	3.79155e+08	4.06817e+08	4.30166e+08	4.50035e+08	4.6399e+08	4.71294e+08	4.74377e+08	4.71879e+08
977	3.14133e+07	9.11157e+07	1.45125e+08	1.94136e+08	2.37463e+08	2.76197e+08	3.08696e+08	3.3752e+08	3.62381e+08	3.81537e+08	3.97557e+08	4.08125e+08	4.14282e+08	4.16326e+08	4.15877e+08
978	3.25297e+07	9.46e+07	1.51738e+08	2.03078e+08	2.48847e+08	2.90434e+08	3.26526e+08	3.57217e+08	3.82335e+08	4.02305e+08	4.19782e+08	4.3244e+08	4.39225e+08	4.41023e+08	4.39287e+08
979	3.2829e+07	9.5481e+07	1.5299e+08	2.05115e+08	2.52583e+08	2.94706e+08	3.29894e+08	3.6159e+08	3.89807e+08	4.11112e+08	4.28203e+08	4.38781e+08	4.44359e+08	4.45263e+08	4.43346e+08
980	3.60421e+07	1.04443e+08	1.66649e+08	2.23105e+08	2.73659e+08	3.18144e+08	3.56392e+08	3.90686e+08	4.20486e+08	4.44852e+08	4.64579e+08	4.77784e+08	4.8583e+08	4.87508e+08	4.85728e+08
981	3.49339e+07	1.01593e+08	1.62568e+08	2.1578e+08	2.64313e+08	3.0685e+08	3.4258e+08	3.74165e+08	4.00625e+08	4.23031e+08	4.42048e+08	4.55019e+08	4.63727e+08	4.66576e+08	4.65153e+08
982	3.33575e+07	9.70503e+07	1.55843e+08	2.08902e+08	2.55618e+08	2.97788e+08	3.33234e+08	3.64204e+08	3.90104e+08	4.12013e+08	4.2988e+08	4.41629e+08	4.49517e+08	4.52349e+08	4.50584e+08
983	3.22913e+07	9.35451e+07	1.49167e+08	1.99335e+08	2.44735e+08	2.86224e+08	3.20259e+08	3.48719e+08	3.74339e+08	3.93922e+08	4.09987e+08	4.21486e+08	4.2855e+08	4.32549e+08	4.31935e+08
984	3.40724e+07	9.86543e+07	1.5845e+08	2.13275e+08	2.63768e+08	3.09822e+08	3.4937e+08	3.83257e+08	4.1042e+08	4.32651e+08	4.52189e+08	4.65393e+08	4.71656e+08	4.71686e+08	4.68725e+08
985	3.42691e+07	9.93534e+07	1.59025e+08	2.12603e+08	2.61567e+08	3.05075e+08	3.41829e+08	3.7411e+08	4.00769e+08	4.21666e+08	4.40893e+08	4.53124e+08	4.6051e+08	4.62728e+08	4.61064e+08
986	3.48331e+07	1.00572e+08	1.60549e+08	2.14893e+08	2.63958e+08	3.06944e+08	3.44251e+08	3.76588e+08	4.03e+08	4.24471e+08	4.44273e+08	4.56232e+08	4.64675e+08	4.672e+08	4.65969e+08
987	3.19334e+07	9.24991e+07	1.47794e+08	1.98187e+08	2.43566e+08	2.83682e+08	3.18873e+08	3.50015e+08	3.75134e+08	3.96071e+08	4.14205e+08	4.25278e+08	4.32288e+08	4.34747e+08	4.32819e+08
988	3.23463e+07	9.33766e+07	1.49368e+08	1.9918e+08	2.44204e+08	2.84667e+08	3.19487e+08	3.5089e+08	3.7688e+08	3.972e+08	4.14051e+08	4.26352e+08	4.33975e+08	4.36449e+08	4.34525e+08
989	3.34e+07	9.74261e+07	1.56345e+08	2.0954e+08	2.57254e+08	2.98645e+08	3.32316e+08	3.63565e+08	3.89514e+08	4.09946e+08	4.28146e+08	4.41176e+08	4.46762e+08	4.4868e+08	4.4704e+08
990	3.56077e+07	1.02969e+08	1.64103e+08	2.18639e+08	2.68079e+08	3.11815e+08	3.4889e+08	3.81866e+08	4.10499e+08	4.33767e+08	4.52954e+08	4.66811e+08	4.73785e+08	4.76709e+08	4.75766e+08
991	3.54977e+07	1.0342e+08	1.65908e+08	2.23057e+08	2.7397e+08	3.20388e+08	3.61166e+08	3.96589e+08	4.26665e+08	4.49107e+08	4.66222e+08	4.77664e+08	4.86107e+08	4.89501e+08	4.86263e+08
992	3.34201e+07	9.67427e+07	1.54205e+08	2.05976e+08	2.53985e+08	2.96283e+08	3.30893e+08	3.61645e+08	3.86763e+08	4.07259e+08	4.2537e+08	4.37213e+08	4.43694e+08	4.46352e+08	4.45662e+08
993	3.53395e+07	1.02371e+08	1.6321e+08	2.18579e+08	2.68092e+08	3.11739e+08	3.48584e+08	3.81062e+08	4.07819e+08	4.30067e+08	4.50333e+08	4.6335e+08	4.70897e+08	4.73728e+08	4.71861e+08
994	3.27531e+07	9.53324e+07	1.52134e+08	2.03315e+08	2.49863e+08	2.91322e+08	3.26185e+08	3.58115e+08	3.84546e+08	4.03892e+08	4.20824e+08	4.33388e+08	4.41688e+08	4.44385e+08	4.42396e+08
995	3.36912e+07	9.69977e+07	1.55159e+08	2.0822e+08	2.56794e+08	2.99761e+08	3.37067e+08	3.68773e+08	3.96041e+08	4.1736e+08	4.33988e+08	4.46329e+08	4.53694e+08	4.5666e+08	4.54684e+08
996	3.33186e+07	9.64357e+07	1.54112e+08	2.05568e+08	2.52052e+08	2.94551e+08	3.32386e+08	3.67191e+08	3.97452e+08	4.2136e+08	4.39516e+08	4.49544e+08	4.55583e+08	4.58828e+08	4.56612e+08
997	3.25408e+07	9.45603e+07	1.51997e+08	2.0391e+08	2.51461e+08	2.93922e+08	3.3037e+08	3.62373e+08	3.89118e+08	4.10802e+08	4.28706e+08	4.39775e+08	4.46644e+08	4.47858e+08	4.45101e+08
998	3.04316e+07	8.86711e+07	1.41928e+08	1.89383e+08	2.32176e+08	2.69953e+08	3.03318e+08	3.3218e+08	3.55485e+08	3.75422e+08	3.91647e+08	4.01506e+08	4.07891e+08	4.11587e+08	4.1009e+08
[truncated: 2,009 more rows]
