# Supplementary material for: Response of spatially defined microglia states with distinct chromatin accessibility in a mouse model of Alzheimer’s disease
Source: Nat Neurosci. 2025 Jul 14;28(8):1688–703. doi: 10.1038/s41593-025-02006-0 (PMC12321583; doi:10.1038/s41593-025-02006-0)
Supplement: Supplementary file 7 — Data tested in MC simulations shown in Figs. 1f, 3c,e and 6b and Extended Data Fig. 5d. [file 41593_2025_2006_MOESM7_ESM.zip › Source Data Folder 1 - MonteCarlo/Fig3C_MC_EarlystageFADNeg.xlsx]

## Sheet: MCsim_1000_confetti_count_ES-N_
	10	30	50	70	90	110	130	150	170	190	210	230	250	270	290
1	0	8	10	14	20	20	14	44	12	34	42	30	36	42	36
2	0	8	6	22	12	38	40	34	30	36	52	42	40	34	52
3	0	12	6	22	22	20	40	22	44	32	34	26	68	40	60
4	0	2	16	8	22	16	22	26	42	24	34	24	24	10	36
5	2	0	8	20	14	30	24	22	30	24	34	36	50	26	26
6	0	6	12	10	8	14	12	16	16	22	26	22	22	30	22
7	0	2	10	28	12	26	18	18	36	12	28	28	42	30	30
8	0	4	12	12	14	18	18	20	34	16	34	30	34	34	24
9	0	4	14	22	10	18	22	32	14	10	30	32	40	16	18
10	0	8	8	16	16	16	28	22	22	18	28	30	16	20	20
11	2	2	10	10	10	20	8	26	28	12	20	38	20	38	28
12	0	2	4	14	12	12	18	24	18	20	16	20	22	14	18
13	0	2	12	14	18	18	14	12	28	28	22	28	20	32	28
14	0	6	10	16	22	34	30	36	22	40	36	38	32	34	44
15	2	2	16	16	14	24	6	14	10	28	22	14	18	24	22
16	0	0	6	12	14	30	12	8	18	22	18	18	28	34	22
17	0	4	4	8	6	10	18	24	18	20	16	26	12	16	12
18	4	4	12	6	12	10	18	32	10	26	28	18	26	22	24
19	2	2	6	12	20	22	28	14	16	20	30	32	36	36	26
20	0	6	4	18	18	24	16	30	32	28	28	24	42	24	26
21	0	6	6	18	14	10	18	22	30	28	20	28	24	26	34
22	2	6	12	12	18	14	26	32	30	22	14	32	30	28	22
23	0	2	6	12	14	14	14	26	26	14	32	34	24	36	22
24	0	2	4	6	12	8	10	8	8	10	18	10	14	20	12
25	0	6	4	14	10	24	26	16	30	24	20	36	28	26	32
26	0	0	6	6	20	18	16	12	14	16	14	18	26	20	20
27	0	6	14	18	14	20	30	18	26	32	32	32	32	36	26
28	0	6	2	8	20	14	16	16	16	26	26	32	22	18	18
29	2	4	12	10	14	8	22	34	10	22	14	24	26	26	32
30	2	4	4	6	6	12	16	26	16	12	22	14	14	14	40
31	0	6	4	6	20	14	20	22	30	36	26	24	52	32	40
32	0	6	10	16	12	10	18	16	14	10	18	28	20	22	16
33	0	6	8	10	18	30	22	24	34	28	20	18	42	30	30
34	2	4	12	10	18	32	20	16	24	38	16	24	24	24	10
35	0	2	12	14	24	22	20	14	24	30	34	18	28	24	30
36	0	2	4	14	12	26	30	12	14	20	14	16	12	16	26
37	0	0	6	10	8	16	18	36	22	30	30	34	32	32	22
38	2	0	6	4	20	16	6	24	20	22	22	16	24	28	32
39	0	4	8	30	24	26	24	28	34	20	26	20	20	38	34
40	2	4	8	14	16	12	10	14	12	20	28	36	24	32	20
41	0	6	14	18	28	18	8	10	28	18	30	34	22	36	24
42	0	8	8	16	20	20	18	14	30	36	34	32	28	18	30
43	2	2	6	18	8	24	24	24	18	34	22	26	28	28	28
44	4	2	20	24	22	20	18	22	30	18	34	36	10	22	16
45	0	4	14	6	6	24	10	18	22	24	22	44	24	20	26
46	2	8	10	20	24	14	26	28	24	36	48	24	34	38	28
47	0	8	16	20	14	26	18	26	48	28	38	34	24	28	44
48	2	2	14	10	12	14	24	38	30	16	12	24	30	26	28
49	0	2	8	18	12	20	30	38	32	22	42	20	14	32	30
50	0	6	8	26	8	12	22	34	36	20	30	32	40	34	36
51	0	8	18	28	30	28	24	34	20	26	24	46	36	30	20
52	0	4	8	16	12	24	10	18	16	26	14	20	22	26	18
53	0	2	12	14	28	28	10	24	32	32	28	36	38	40	32
54	0	6	14	18	12	24	16	30	24	22	30	18	22	36	32
55	0	10	14	4	16	8	12	6	20	18	28	30	24	30	24
56	0	6	20	14	18	18	20	26	22	36	32	36	18	46	28
57	2	2	12	8	20	18	26	24	20	24	22	26	34	44	42
58	0	2	18	0	12	26	16	22	24	20	28	20	20	38	36
59	0	4	10	16	18	10	14	14	12	26	36	20	18	14	36
60	0	10	6	10	18	24	22	16	26	28	50	32	28	44	36
61	0	6	8	18	4	14	20	26	16	16	26	28	18	14	32
62	0	2	8	20	4	8	20	22	26	22	12	12	20	32	24
63	2	4	10	12	16	18	18	18	38	22	16	16	34	24	24
64	0	6	6	12	16	10	24	28	16	20	18	14	30	28	16
65	0	6	8	8	12	14	16	20	16	22	36	22	34	32	20
66	0	4	24	10	20	32	30	28	34	22	42	38	36	36	32
67	0	4	16	16	24	26	18	30	14	24	34	36	26	42	24
68	0	4	6	6	30	28	26	16	30	18	38	16	28	28	20
69	0	2	14	8	18	24	24	30	32	14	26	36	52	26	32
70	2	2	16	16	18	18	16	36	34	26	42	28	32	38	20
71	0	2	8	14	4	18	24	18	16	24	18	36	28	30	16
72	2	0	8	4	12	18	8	24	14	22	24	12	34	18	20
73	0	4	10	8	20	20	30	18	28	22	26	34	44	32	22
74	0	8	8	12	10	22	22	22	20	14	20	30	38	22	30
75	0	2	2	12	20	22	20	28	14	30	24	26	30	22	16
76	0	6	4	12	12	16	12	12	14	18	14	22	30	36	18
77	0	2	6	10	18	16	14	14	22	18	32	34	22	14	28
78	0	4	12	10	20	22	26	36	16	20	26	38	30	16	30
79	0	0	14	16	20	32	20	26	38	30	48	28	36	24	30
80	0	2	6	18	10	18	12	20	20	28	20	22	24	18	32
81	0	2	16	16	20	16	28	22	16	22	26	20	34	32	24
82	0	2	6	8	22	16	14	10	16	20	24	30	22	16	22
83	0	6	10	12	18	18	18	24	48	16	22	22	26	36	28
84	0	2	12	4	14	12	10	20	24	10	14	14	12	34	14
85	0	6	20	14	8	14	38	18	26	28	36	22	36	24	34
86	0	2	10	18	16	22	20	20	22	42	30	30	44	32	36
87	0	2	14	12	16	20	16	22	36	20	34	14	24	26	24
88	0	6	6	16	12	20	18	26	26	26	30	16	42	28	34
89	0	12	12	22	10	24	26	18	24	28	30	30	20	30	30
90	0	0	6	12	16	22	26	22	28	20	20	22	34	30	30
91	2	4	18	16	22	22	30	22	28	26	22	38	18	28	32
92	2	2	4	20	16	20	20	32	26	46	38	14	26	24	32
93	0	8	18	14	22	10	34	26	34	24	18	32	26	34	26
94	0	8	8	6	10	20	12	12	28	18	24	16	10	26	24
95	0	2	12	12	10	14	18	20	16	12	24	26	32	32	24
96	0	2	12	12	8	32	16	12	24	30	28	28	40	32	30
97	2	4	10	8	14	22	30	16	22	42	40	28	40	32	30
98	0	2	12	12	10	26	16	28	28	30	30	28	34	42	32
99	2	0	14	8	14	6	26	20	20	34	18	18	24	30	26
100	2	0	12	12	18	18	22	34	26	14	16	32	24	26	26
101	0	10	24	14	14	32	32	34	34	20	36	30	28	24	32
102	0	6	6	14	24	16	22	30	26	32	28	26	26	34	44
103	0	2	10	12	4	18	18	34	28	30	32	20	24	32	28
104	0	2	6	16	20	34	26	30	38	26	38	32	40	32	54
105	0	2	16	14	16	14	26	28	24	34	40	24	40	28	36
106	0	6	12	10	2	20	18	22	32	16	28	24	32	40	26
107	0	6	8	14	20	10	38	20	26	26	22	10	36	16	24
108	0	2	10	8	14	20	20	28	18	28	28	34	32	30	16
109	0	8	10	12	12	8	12	22	22	12	22	26	22	24	30
110	0	0	14	16	16	8	16	20	16	24	38	22	22	18	20
111	0	6	4	12	18	16	24	24	28	34	24	32	28	28	26
112	0	4	12	12	18	26	10	30	22	24	26	18	34	22	26
113	2	0	16	24	16	18	28	18	46	26	38	42	26	24	36
114	0	4	10	20	16	10	20	14	22	26	40	36	28	24	16
115	0	4	6	6	20	4	28	10	14	16	20	14	30	18	24
116	0	2	6	14	22	14	22	22	20	18	24	26	18	28	26
117	0	4	14	14	24	12	24	18	20	28	22	14	16	16	32
118	0	10	14	8	12	20	12	8	34	14	16	24	16	34	20
119	0	16	20	14	10	10	30	26	34	38	32	30	20	22	36
120	0	4	8	12	10	20	20	14	20	20	38	26	28	36	34
121	2	2	10	16	8	20	16	14	40	40	28	18	20	42	30
122	0	0	14	10	10	18	14	14	36	18	26	28	16	20	34
123	0	0	6	10	20	14	24	24	22	24	28	30	30	26	20
124	0	2	10	18	12	16	16	24	22	20	16	14	20	20	10
125	0	2	10	14	20	26	10	26	28	22	42	22	30	20	28
126	0	2	6	22	20	36	12	30	30	38	38	22	26	38	22
127	0	4	16	12	10	6	22	16	22	22	14	24	28	20	34
128	0	0	12	20	12	34	28	26	24	38	32	38	34	16	30
129	0	6	12	14	12	20	14	16	28	28	16	20	40	18	16
130	0	2	10	8	20	14	24	28	20	14	26	24	34	26	26
131	0	2	10	14	22	22	22	22	26	32	42	34	50	28	32
132	0	6	10	14	20	24	18	20	34	42	34	40	34	50	34
133	0	2	12	16	18	10	14	34	20	22	38	16	20	34	30
134	0	8	6	24	10	6	14	22	18	44	34	26	30	36	32
135	0	10	12	8	16	12	20	34	20	24	26	24	24	14	48
136	2	4	16	18	10	20	28	22	20	32	18	44	26	30	42
137	0	0	14	14	8	22	18	28	22	22	38	20	28	26	30
138	0	6	2	8	14	16	12	22	22	30	38	26	26	30	26
139	0	4	12	10	24	16	32	26	34	30	22	26	62	28	44
140	2	4	12	12	26	8	18	20	26	16	30	24	28	32	40
141	0	6	16	10	16	8	14	20	18	14	26	38	26	30	20
142	2	0	22	12	26	28	42	20	28	26	46	32	24	28	32
143	2	4	10	14	12	24	26	32	14	20	28	26	50	36	32
144	4	4	18	14	12	28	20	26	18	14	24	40	36	30	20
145	0	4	16	20	12	20	32	18	26	18	22	18	28	32	20
146	0	2	16	12	14	20	12	22	16	30	38	32	30	30	32
147	0	6	18	24	22	14	32	26	24	34	38	34	24	38	34
148	0	0	6	10	12	18	14	22	14	12	20	14	34	18	20
149	0	8	4	10	18	20	28	30	20	32	28	32	24	22	16
150	2	4	18	24	34	18	32	12	30	44	54	32	44	40	48
151	0	4	10	22	14	24	12	26	26	46	22	36	22	20	24
152	0	4	8	20	14	36	22	18	40	30	36	36	24	32	30
153	0	0	12	12	16	22	20	16	24	20	24	24	36	22	38
154	2	4	8	18	6	20	16	24	24	24	24	30	26	34	12
155	0	6	4	16	14	22	22	32	26	20	32	14	38	42	24
156	0	2	8	14	18	12	18	18	22	20	36	24	40	26	32
157	0	4	8	10	14	24	30	26	18	34	48	18	16	26	26
158	0	2	16	14	16	14	22	12	22	30	14	22	24	20	30
159	0	6	10	14	12	20	26	22	26	38	24	18	36	26	26
160	0	6	10	8	26	14	22	14	34	24	32	12	24	54	40
161	0	2	4	6	20	18	8	8	16	22	10	12	18	16	16
162	0	8	12	14	32	10	22	26	24	34	28	40	24	40	32
163	0	6	12	22	16	26	16	40	32	28	18	36	34	42	20
164	0	0	18	12	20	18	26	20	36	40	32	24	32	38	32
165	0	6	14	14	10	16	20	24	28	20	20	28	24	24	32
166	0	2	16	12	10	6	8	14	14	18	20	20	8	38	18
167	0	0	6	6	14	26	14	16	30	16	22	12	14	32	20
168	0	6	4	12	12	12	22	26	22	20	38	32	26	34	20
169	0	4	0	6	14	8	16	24	18	22	22	20	26	18	20
170	4	2	8	16	14	8	14	18	18	20	38	14	32	16	18
171	2	0	2	12	2	26	24	28	24	32	38	36	30	28	28
172	0	2	18	10	12	24	22	12	14	24	18	26	22	26	18
173	0	2	10	6	16	18	22	36	42	18	30	26	22	20	32
174	0	2	10	8	14	16	20	16	34	22	20	12	28	24	14
175	0	2	10	16	24	16	10	16	12	24	22	16	36	24	36
176	0	2	6	16	8	8	8	24	32	24	28	36	36	16	26
177	0	2	10	8	6	4	10	16	10	12	12	4	12	20	18
178	0	2	8	8	12	12	16	22	22	18	24	20	34	24	26
179	0	2	12	14	6	16	16	32	18	20	26	12	24	14	12
180	0	0	14	0	10	20	6	10	6	18	16	18	12	20	18
181	0	2	18	12	8	16	8	22	18	18	36	28	22	8	20
182	0	6	8	12	4	22	30	28	28	12	32	22	26	42	30
183	0	8	8	6	20	16	24	18	34	20	30	14	14	26	24
184	0	10	6	14	16	20	28	30	20	26	18	36	26	30	28
185	0	8	24	22	20	26	12	22	14	46	30	12	30	30	18
186	0	4	8	14	16	16	14	18	26	22	12	14	22	18	20
187	0	10	10	8	22	16	12	18	22	22	28	34	24	24	22
188	0	4	4	12	10	30	30	14	32	44	40	34	36	24	42
189	0	4	14	12	8	22	18	26	18	20	16	18	42	12	24
190	0	0	10	10	4	18	18	20	12	14	24	8	28	18	24
191	0	8	20	8	18	14	14	30	30	30	34	28	30	26	30
192	0	4	10	8	14	12	24	28	10	28	10	26	24	18	26
193	0	2	2	26	16	12	26	20	22	28	32	30	26	38	24
194	0	2	12	12	20	18	16	20	38	20	30	46	36	50	46
195	0	2	10	18	14	16	16	18	26	26	18	30	26	28	30
196	2	2	8	14	2	18	14	12	18	22	26	30	36	28	16
197	0	0	4	10	2	12	10	12	18	12	10	24	20	22	20
198	0	8	8	18	14	22	26	18	30	26	22	18	38	30	28
199	0	6	8	16	16	24	30	28	26	38	30	38	16	26	32
200	0	4	16	8	14	14	22	22	20	28	22	36	22	24	30
201	2	0	10	10	4	24	26	34	28	26	32	34	46	32	20
202	0	6	2	8	4	6	20	12	26	18	20	36	30	22	22
203	0	2	8	14	16	16	24	20	28	32	26	24	24	28	20
204	0	2	8	14	20	20	26	20	22	24	36	28	24	34	24
205	0	0	10	8	6	18	10	18	6	18	22	0	22	20	26
206	0	2	12	20	14	28	18	14	36	26	26	30	20	30	14
207	0	4	24	22	18	32	32	30	32	20	34	40	40	44	38
208	0	2	10	14	34	38	26	38	30	30	32	30	46	32	30
209	0	8	14	22	16	20	42	26	42	24	20	32	40	28	40
210	0	2	24	14	8	14	14	26	28	28	22	28	32	30	42
211	2	4	12	10	18	18	26	28	26	24	26	28	22	28	32
212	0	2	12	2	16	14	16	6	16	12	24	24	24	22	18
213	0	4	8	2	10	18	22	12	28	38	30	28	32	32	30
214	0	0	6	6	6	24	20	30	18	36	44	36	28	28	40
215	0	14	14	12	12	16	16	16	16	22	24	20	30	32	20
216	0	4	24	8	24	20	16	18	34	36	16	20	16	38	46
217	4	2	4	14	10	18	22	14	16	30	18	22	22	22	24
218	0	8	4	12	18	8	26	6	24	30	20	38	26	32	12
219	2	0	8	8	18	20	28	14	18	32	18	28	22	22	32
220	0	0	4	10	16	18	12	22	14	18	36	20	26	12	24
221	0	2	12	10	18	24	18	10	36	16	24	20	34	26	24
222	2	4	14	12	16	22	20	34	18	28	34	44	32	28	28
223	0	2	6	6	26	34	18	22	28	26	22	36	24	26	50
224	4	6	12	14	22	10	24	20	12	30	14	32	42	26	40
225	0	4	20	10	18	16	20	16	20	26	34	30	42	36	26
226	0	0	16	14	24	22	24	28	34	30	24	42	28	46	36
227	0	6	12	10	18	24	24	22	30	28	28	16	34	28	20
228	2	2	14	6	12	24	18	22	22	26	26	16	36	24	46
229	2	2	8	14	18	22	12	20	32	26	30	36	38	26	22
230	0	4	10	8	10	18	36	26	26	24	30	34	28	34	22
231	0	2	8	8	8	6	32	16	22	32	28	38	20	28	30
232	0	8	4	6	10	28	10	18	10	18	28	18	16	14	24
233	0	8	18	6	22	26	32	24	46	30	28	30	46	16	42
234	0	2	14	10	8	10	14	16	26	26	34	32	24	30	26
235	0	2	12	10	18	18	22	28	12	18	32	30	36	34	20
236	0	4	6	10	14	18	18	36	26	28	38	36	40	14	28
237	0	2	6	6	10	18	6	22	24	14	26	16	26	32	18
238	0	2	8	14	14	10	28	14	36	24	22	32	22	14	28
239	0	6	16	18	22	18	18	20	14	44	28	8	26	34	14
240	0	2	18	16	20	20	28	34	40	38	24	30	28	38	34
241	0	2	8	12	14	18	20	22	22	22	32	28	24	34	26
242	0	0	8	20	10	34	22	22	22	28	28	18	22	30	24
243	0	4	10	14	6	8	34	26	22	14	18	26	16	22	16
244	2	2	6	18	8	14	12	34	28	22	22	22	20	22	20
245	0	6	4	18	16	18	24	26	12	36	26	22	28	16	38
246	0	6	6	18	10	18	24	24	26	30	48	24	46	18	36
247	0	6	2	2	16	4	20	14	18	18	34	26	16	18	20
248	0	4	10	16	12	16	36	24	20	24	36	32	22	34	30
249	0	0	12	10	16	14	20	38	26	16	28	20	20	22	26
250	0	4	10	16	24	18	20	6	22	40	52	28	38	32	22
251	2	2	4	8	6	6	16	12	16	16	14	28	24	16	22
252	0	6	8	10	4	12	22	24	12	18	32	40	32	28	16
253	0	8	10	22	20	12	24	26	24	32	22	20	22	18	28
254	2	4	14	12	12	10	20	24	28	24	22	16	26	8	26
255	0	6	8	10	14	22	20	20	36	24	16	20	30	30	26
256	0	2	2	10	10	16	12	10	20	18	20	18	30	14	18
257	0	2	4	6	14	16	34	16	24	38	40	28	26	32	34
258	0	4	12	14	26	18	36	24	40	46	16	48	32	26	40
259	0	6	14	14	6	16	20	12	28	8	22	20	14	22	32
260	0	4	16	12	6	30	8	30	28	38	22	36	48	30	30
261	0	2	14	8	8	6	18	14	20	18	6	22	20	30	36
262	0	8	14	16	6	26	32	14	26	20	30	34	38	26	38
263	0	2	6	4	10	20	18	36	36	18	36	24	22	24	32
264	0	0	8	10	2	18	16	16	28	38	24	30	20	26	20
265	0	4	6	10	8	12	20	20	14	28	28	26	20	18	20
266	2	4	12	10	20	18	14	36	26	22	20	18	12	28	16
267	0	8	20	18	20	12	20	24	32	16	24	28	46	34	42
268	0	4	10	12	10	16	32	22	34	18	34	30	36	32	22
269	0	4	10	14	10	12	14	22	32	40	46	26	34	26	30
270	0	4	6	16	18	20	22	26	22	20	30	28	28	20	30
271	0	0	4	10	4	10	10	14	20	18	16	22	30	14	22
272	0	2	8	18	10	20	12	32	18	28	32	24	32	38	24
273	2	6	6	8	20	12	14	20	20	22	24	30	22	32	28
274	0	4	12	12	16	10	10	22	22	26	32	30	28	32	28
275	0	4	8	6	18	26	20	42	26	30	40	18	40	26	38
276	0	4	10	14	22	16	18	38	28	22	12	30	20	12	22
277	0	6	2	10	12	20	22	26	12	10	36	20	22	30	20
278	0	6	8	14	12	22	36	26	38	30	26	24	26	38	20
279	2	2	10	20	22	20	30	30	34	40	42	28	38	22	36
280	0	2	12	12	10	24	18	20	30	36	24	14	16	28	28
281	0	4	14	18	18	20	38	32	36	42	44	50	32	38	36
282	0	4	10	10	22	12	20	26	28	26	22	20	24	26	22
283	0	6	14	12	14	16	24	16	16	28	34	24	30	24	24
284	0	6	16	16	4	12	24	24	18	26	40	18	18	26	24
285	0	2	8	20	12	8	36	22	34	18	18	24	30	26	34
286	2	4	10	10	10	22	30	32	32	26	22	32	34	24	18
287	0	2	6	4	14	30	10	26	24	34	28	20	20	28	36
288	0	6	10	18	22	18	28	24	28	24	20	52	34	30	34
289	0	4	8	12	6	14	10	22	22	26	22	8	26	32	24
290	0	2	10	24	26	18	32	34	32	38	28	36	38	26	34
291	0	4	14	10	8	14	24	24	22	28	32	34	16	32	32
292	0	4	14	8	20	16	16	20	16	22	28	14	28	24	24
293	0	0	6	10	12	16	18	14	12	12	22	30	22	22	36
294	0	4	10	6	24	18	26	22	24	40	32	28	28	24	30
295	2	4	6	10	16	26	24	16	18	16	24	18	42	18	16
296	0	8	10	12	14	24	12	16	24	8	32	26	24	14	36
297	0	6	14	10	10	28	8	34	16	18	18	32	40	32	28
298	0	4	4	8	10	12	34	22	26	20	20	24	26	30	22
299	0	8	2	18	20	18	32	32	30	36	28	28	32	36	34
300	2	2	22	14	22	14	14	28	28	28	26	16	26	18	18
301	0	2	8	8	16	22	14	20	14	16	26	22	16	28	18
302	2	2	12	12	10	14	18	24	20	20	22	30	30	22	24
303	2	4	8	22	14	12	32	22	24	38	28	30	24	20	40
304	0	0	12	12	18	22	32	58	44	36	22	34	46	42	34
305	0	4	8	20	18	32	30	34	18	48	30	38	42	48	30
306	2	16	14	8	8	14	14	16	22	24	32	26	38	30	46
307	0	6	8	10	20	14	26	20	12	16	26	38	34	26	36
308	0	2	8	6	24	16	26	14	26	26	14	22	28	24	20
309	4	4	8	12	16	16	26	16	34	22	32	14	24	48	24
310	0	4	16	10	8	10	6	26	14	38	22	22	14	14	28
311	0	6	8	16	10	20	38	30	28	26	24	24	28	40	32
312	0	6	12	10	24	20	16	62	26	20	38	40	32	36	42
313	2	8	8	20	16	16	28	26	30	32	28	44	36	30	32
314	0	4	8	14	14	14	12	18	24	28	20	36	28	26	8
315	0	0	8	16	12	22	22	10	24	40	30	18	42	36	32
316	0	0	16	8	10	16	16	20	16	14	24	16	30	20	18
317	0	4	18	20	14	12	12	22	20	26	34	22	24	30	22
318	0	0	16	14	22	18	28	38	40	48	34	38	30	48	24
319	0	0	12	12	26	6	22	22	18	22	34	18	14	16	16
320	0	6	2	4	6	20	20	14	36	14	18	26	24	18	24
321	0	2	8	10	10	20	16	24	16	20	20	36	28	32	18
322	0	4	10	10	16	18	20	12	20	26	22	26	44	26	28
323	0	0	8	6	8	24	16	22	22	26	34	20	18	34	30
324	0	12	8	24	28	16	22	8	30	22	16	36	20	20	20
325	0	8	8	18	10	20	20	22	20	34	28	26	38	42	20
326	0	6	14	10	18	20	10	32	26	22	30	26	28	34	32
327	0	4	18	22	12	20	28	30	32	20	22	28	28	22	34
328	0	4	8	12	8	14	12	30	18	26	18	22	36	22	18
329	2	2	6	12	16	28	24	18	36	18	26	32	26	30	24
330	0	0	10	10	14	32	22	18	32	30	22	34	30	26	32
331	0	2	12	12	10	10	24	20	20	18	10	22	18	32	24
332	0	0	10	12	8	26	26	24	20	18	36	26	28	30	40
333	0	4	10	12	14	20	34	32	12	30	24	14	10	20	22
334	0	6	14	12	18	24	12	20	24	20	28	14	14	30	22
335	0	2	8	10	14	22	24	18	18	16	26	28	26	30	24
336	2	8	6	8	8	20	16	16	16	26	20	10	14	34	18
337	2	6	14	6	16	18	24	32	30	24	40	24	28	32	26
338	2	6	10	22	22	22	10	18	32	22	12	18	22	30	30
339	0	6	14	22	20	18	32	20	34	24	34	30	24	26	40
340	0	2	6	12	12	22	22	18	18	24	12	18	10	18	18
341	4	2	6	10	18	16	22	18	6	14	22	14	12	12	30
342	0	6	18	16	20	12	30	32	28	26	30	42	34	46	24
343	0	4	8	12	14	16	22	22	36	18	34	30	32	30	34
344	0	4	6	12	22	18	18	22	18	18	20	18	26	12	22
345	0	6	14	10	6	20	14	26	22	20	24	22	18	24	30
346	0	4	6	4	4	20	16	16	20	26	16	30	30	34	24
347	0	8	8	16	8	12	36	46	30	28	28	22	42	22	30
348	0	2	6	10	14	14	16	12	26	22	16	24	14	14	28
349	0	2	10	18	18	10	16	22	22	32	28	28	20	42	26
350	0	2	10	10	14	26	16	24	22	22	24	18	30	30	30
351	2	8	12	14	16	36	28	24	26	28	34	34	36	24	30
352	0	2	14	8	16	22	24	18	16	24	28	18	44	24	30
353	0	2	18	10	14	10	28	30	18	26	38	32	48	18	26
354	0	2	6	14	12	12	14	22	20	10	28	10	12	18	22
355	0	2	8	12	12	10	22	20	22	28	24	16	24	22	28
356	0	0	22	22	14	26	18	22	20	22	26	16	20	26	28
357	0	2	12	14	18	22	24	10	38	38	34	16	26	46	30
358	2	4	2	12	14	12	20	30	24	32	18	22	26	28	18
359	2	4	12	18	14	20	40	20	28	28	22	50	20	44	22
360	0	6	12	18	12	18	28	26	22	22	32	28	40	32	40
361	0	2	18	24	16	14	32	28	30	20	30	30	28	32	26
362	4	4	22	16	12	32	34	40	30	26	44	42	32	36	22
363	2	2	22	12	16	28	26	34	20	46	18	42	34	24	24
364	2	0	8	18	10	20	28	34	30	24	32	26	58	22	28
365	0	0	14	10	26	14	28	18	34	34	18	26	34	42	30
366	0	2	2	8	18	10	12	12	16	16	16	34	24	14	12
367	0	0	4	16	10	24	20	16	16	24	38	18	28	36	36
368	0	8	16	4	16	12	18	8	22	30	38	32	30	36	26
369	0	4	6	12	14	18	22	24	34	22	34	28	36	20	24
370	0	2	4	8	10	10	22	8	28	18	18	14	30	12	22
371	0	2	10	16	20	20	26	24	22	26	22	16	28	16	30
372	0	0	8	16	14	16	22	28	24	22	22	30	18	26	22
373	0	6	10	12	18	18	30	22	38	22	36	34	24	24	34
374	0	4	12	14	16	20	30	24	24	20	18	28	36	26	26
375	0	6	2	16	16	16	18	18	38	20	26	18	28	34	28
376	0	4	12	24	18	44	22	26	30	30	26	22	34	26	22
377	0	4	8	16	2	12	16	16	14	14	24	28	28	30	30
378	0	2	12	12	12	20	18	30	20	30	34	22	38	20	22
379	0	6	16	12	16	10	26	24	22	8	16	24	14	20	30
380	0	0	18	18	16	18	14	14	22	8	24	10	12	30	24
381	0	4	6	12	8	18	18	16	28	18	18	12	24	28	16
382	0	2	4	4	16	12	14	22	16	22	28	24	20	30	20
383	0	6	10	8	18	24	24	32	28	48	18	50	26	34	32
384	4	6	4	8	10	16	14	22	18	20	40	16	18	18	18
385	0	0	4	16	18	8	18	20	20	22	30	24	28	20	20
386	0	2	10	16	12	18	20	26	18	22	28	36	36	28	28
387	2	8	8	26	20	18	18	16	12	24	26	18	20	20	32
388	0	0	10	16	10	12	12	8	22	20	12	20	18	14	20
389	2	0	4	14	14	16	16	16	10	22	14	18	24	24	14
390	0	0	10	8	18	14	12	12	20	20	22	12	36	22	24
391	0	0	12	28	22	38	42	32	26	40	40	32	48	32	20
392	2	4	8	8	10	10	16	16	16	10	12	18	18	16	12
393	0	6	10	10	22	8	18	14	16	6	28	24	32	24	24
394	2	6	8	10	14	18	10	20	18	12	16	16	22	24	20
395	0	4	10	12	18	26	28	14	22	22	46	26	18	14	34
396	2	2	4	4	10	8	24	10	12	24	12	14	16	32	10
397	0	0	14	6	10	12	20	18	22	14	32	18	30	36	32
398	0	0	20	22	14	16	18	22	34	28	34	30	26	26	32
399	0	0	18	10	16	16	12	16	18	32	22	22	20	26	28
400	0	0	4	16	24	16	32	50	30	22	30	26	14	34	46
401	0	0	2	12	20	18	20	28	18	16	30	22	18	32	18
402	0	4	12	8	4	18	22	24	12	16	28	22	26	12	26
403	0	6	12	18	16	20	26	30	20	32	50	22	42	14	24
404	0	8	16	20	18	20	16	20	16	38	28	30	28	24	36
405	0	0	14	18	12	18	14	26	26	26	30	22	30	34	20
406	0	6	14	26	22	32	28	32	30	50	38	44	24	30	36
407	0	10	16	20	12	22	26	26	34	28	24	32	22	48	40
408	2	2	6	18	12	6	24	22	30	30	20	26	22	32	22
409	0	6	14	10	24	24	22	34	18	28	24	26	32	30	32
410	0	8	4	10	14	28	12	24	20	22	32	34	42	22	30
411	0	4	10	16	12	28	24	32	34	22	30	28	26	40	28
412	0	2	14	8	12	32	18	22	34	36	32	36	40	20	44
413	0	6	8	10	14	16	12	20	26	26	30	42	36	16	34
414	0	2	4	18	8	16	18	26	28	18	26	24	20	14	30
415	0	4	6	2	32	40	42	38	40	52	48	52	38	24	34
416	0	0	4	4	16	20	8	26	24	6	30	16	10	36	28
417	0	2	6	24	10	20	18	28	18	8	26	22	14	24	20
418	0	2	12	10	34	16	18	16	34	26	20	26	22	30	24
419	0	8	18	16	24	16	16	28	20	34	32	20	32	24	26
420	0	2	8	12	20	18	24	32	22	24	24	34	36	14	34
421	0	4	14	14	10	16	40	30	18	24	34	34	44	44	40
422	0	0	8	16	8	14	14	12	22	30	24	16	24	34	26
423	0	0	16	10	8	18	32	20	30	28	20	22	40	34	22
424	0	4	8	6	8	28	18	18	22	30	32	22	24	26	28
425	0	2	26	10	14	16	24	24	34	18	32	34	22	34	24
426	0	0	8	10	12	16	36	22	16	26	30	22	26	28	28
427	0	4	8	6	12	16	14	4	14	20	18	12	22	18	18
428	2	8	16	12	16	6	26	24	30	32	20	30	48	34	30
429	0	10	20	16	18	20	30	34	18	40	28	36	30	40	28
430	0	10	26	26	26	28	30	18	34	18	42	26	22	36	26
431	0	4	18	8	22	26	42	30	36	36	40	40	34	34	44
432	2	0	16	18	22	28	28	26	34	34	36	38	34	50	28
433	0	4	8	14	12	22	18	44	16	22	16	36	26	40	34
434	0	4	10	16	18	22	34	32	30	26	26	34	42	26	30
435	0	4	8	18	16	16	12	16	26	18	30	38	14	40	24
436	0	2	0	8	14	2	12	20	22	24	12	14	24	30	26
437	2	6	10	24	20	28	28	16	22	28	52	24	24	28	38
438	0	2	4	10	4	20	10	18	24	22	22	22	26	26	20
439	2	4	8	6	14	14	14	24	24	10	18	22	28	20	18
440	0	12	10	8	14	32	12	24	28	16	22	20	30	24	42
441	0	2	12	16	10	14	24	32	24	18	38	30	30	30	34
442	0	0	8	12	2	12	12	12	14	32	22	20	28	30	20
443	0	0	10	6	16	16	26	6	12	14	26	16	42	30	20
444	0	10	14	36	32	20	28	32	36	34	24	40	36	56	28
445	0	4	12	10	14	24	24	24	18	22	36	24	36	36	20
446	0	8	4	8	12	14	18	20	18	34	30	24	28	18	16
447	0	0	0	10	10	18	12	18	28	24	20	18	18	28	24
448	2	2	4	12	12	10	12	20	14	14	14	24	16	22	20
449	0	4	10	14	18	16	10	32	42	22	32	22	24	14	24
450	2	4	4	8	10	8	20	16	24	16	8	14	2	16	18
451	0	4	6	6	8	20	28	28	20	34	32	20	42	40	32
452	0	4	16	4	12	18	18	32	18	18	16	28	14	10	26
453	0	0	6	20	14	22	14	32	20	22	34	20	32	36	26
454	0	0	6	6	18	24	10	4	24	26	16	32	26	32	34
455	0	4	8	16	12	40	26	34	32	22	30	26	32	62	24
456	0	2	6	18	10	22	26	32	22	34	40	24	36	26	32
457	0	2	14	16	20	10	18	20	24	14	32	20	12	26	20
458	2	8	18	12	16	20	18	16	28	16	28	28	18	26	28
459	0	4	2	18	28	22	30	36	28	48	26	36	32	32	34
460	0	8	8	14	10	8	12	18	32	14	18	22	34	28	28
461	0	2	8	8	8	16	28	18	26	18	32	26	32	42	22
462	2	4	8	14	16	16	26	20	22	26	22	24	12	40	20
463	0	0	8	22	14	18	12	38	30	22	50	32	38	26	36
464	0	2	8	10	14	18	22	10	28	16	24	22	22	44	32
465	0	0	4	6	10	12	16	20	16	38	24	26	30	28	30
466	0	4	6	12	14	12	12	24	14	16	16	14	14	22	22
467	0	0	6	16	4	10	10	16	20	16	8	20	22	10	18
468	0	2	12	24	14	16	16	10	8	22	36	22	36	32	30
469	0	0	20	10	20	20	14	16	16	18	20	26	22	14	22
470	2	4	16	18	24	14	22	32	22	24	28	32	40	32	22
471	0	0	10	12	6	14	16	16	12	36	24	24	16	32	10
472	0	0	12	10	12	28	20	20	34	32	28	28	40	22	22
473	0	0	16	8	12	12	20	24	20	20	16	22	16	18	26
474	0	0	8	8	12	20	20	22	26	32	24	32	14	18	20
475	0	2	10	16	12	26	6	14	16	18	34	30	28	28	16
476	0	6	10	12	12	18	18	32	24	18	26	16	20	28	24
477	0	2	14	14	14	14	34	28	42	20	44	30	42	20	40
478	0	0	6	14	14	28	10	28	16	36	26	22	26	32	28
479	0	0	8	12	4	18	26	22	24	26	28	24	26	18	22
480	6	0	6	10	10	24	30	14	22	20	24	24	20	26	24
481	2	6	10	12	10	20	26	12	28	24	24	28	20	28	46
482	0	2	10	2	12	12	18	4	24	22	28	22	16	32	20
483	0	4	16	14	22	20	20	20	44	28	24	32	30	30	32
484	0	2	6	10	14	10	18	16	14	28	28	16	22	26	24
485	0	0	16	8	6	14	10	18	24	18	6	22	24	16	16
486	0	2	14	10	14	30	30	24	14	26	30	18	28	44	24
487	2	2	4	12	16	30	12	24	26	22	20	20	30	32	28
488	0	2	10	8	14	20	16	4	18	16	26	16	18	30	32
489	0	0	8	10	28	14	32	24	24	28	36	24	32	28	30
490	0	6	6	10	28	34	8	26	24	38	20	38	32	40	18
491	0	6	8	6	24	24	28	24	32	36	14	22	22	20	16
492	2	0	4	10	22	18	14	18	18	24	24	26	22	22	28
493	0	2	14	16	14	26	28	30	28	34	36	28	46	44	46
494	0	2	10	8	14	18	20	26	34	30	36	24	32	16	28
495	0	4	6	16	14	22	6	10	20	16	26	20	16	40	28
496	0	0	4	14	8	24	30	34	22	20	24	18	22	34	28
497	0	4	12	4	22	18	10	30	40	28	12	30	30	38	26
498	2	2	12	10	10	24	24	16	36	22	26	24	8	18	28
499	0	4	16	20	12	24	20	40	32	34	22	22	24	28	40
500	0	2	14	14	14	20	8	22	28	28	14	16	30	22	24
501	0	0	12	10	10	12	18	18	20	26	20	30	12	22	34
502	0	6	20	24	16	26	18	28	34	26	30	26	30	36	48
503	0	4	14	14	8	12	28	26	20	30	24	22	18	26	18
504	2	2	24	12	8	34	18	26	32	28	38	36	40	42	52
505	0	4	12	14	10	18	14	18	18	20	14	22	36	32	30
506	0	6	4	12	26	20	24	20	20	30	30	38	40	36	20
507	0	4	4	22	18	6	24	16	20	18	24	20	24	28	26
508	0	6	4	8	8	8	36	26	26	24	40	34	32	22	30
509	0	4	14	6	10	22	22	28	20	28	40	40	34	30	22
510	0	4	6	22	16	28	26	28	40	28	40	50	34	26	32
511	0	4	2	22	14	12	24	16	18	16	46	24	18	24	38
512	0	2	14	24	22	16	20	26	38	22	24	18	32	16	38
513	0	6	6	10	14	26	14	18	22	40	22	22	18	20	54
514	2	0	6	10	12	10	24	20	30	28	24	20	22	30	24
515	2	2	18	12	12	26	24	24	22	14	40	32	36	38	36
516	0	4	12	14	12	28	22	20	24	20	20	24	22	26	14
517	0	6	14	12	20	28	34	32	34	36	40	20	32	34	20
518	0	6	6	10	20	16	12	16	14	16	20	16	12	40	16
519	0	6	12	20	16	22	26	16	26	24	28	34	28	34	32
520	0	4	8	20	12	22	24	10	14	14	36	20	18	18	24
521	0	6	12	12	16	18	28	14	26	24	26	20	28	42	26
522	0	6	12	12	14	18	14	22	22	28	30	18	36	38	26
523	0	0	8	14	16	24	18	10	34	32	48	26	30	38	50
524	0	4	4	18	6	12	22	18	20	20	30	32	40	32	36
525	0	2	10	18	12	20	30	24	22	36	12	34	20	26	34
526	0	8	20	22	12	6	22	22	16	20	24	28	34	28	18
527	0	2	18	22	8	18	28	22	30	30	32	26	28	34	38
528	0	6	14	16	18	14	28	18	20	24	26	40	46	16	48
529	0	6	2	6	24	28	16	34	24	16	32	22	20	24	24
530	0	0	4	6	14	4	4	12	24	28	18	16	20	20	12
531	0	0	12	12	10	14	16	26	36	20	44	36	32	38	22
532	0	2	6	10	14	12	20	14	10	22	24	26	24	16	16
533	0	2	16	14	14	12	32	22	22	20	26	30	40	28	24
534	0	4	14	16	14	20	16	16	6	10	32	24	14	22	20
535	0	2	6	8	14	16	22	30	20	18	22	20	30	6	8
536	0	2	14	16	22	18	32	20	24	26	30	28	32	32	38
537	0	6	16	16	12	20	28	34	34	40	40	40	28	26	46
538	2	4	14	16	14	16	18	18	12	28	34	14	12	32	24
539	0	4	4	10	4	8	24	16	38	16	14	18	24	22	18
540	2	6	8	8	4	14	26	20	16	32	20	18	32	24	24
541	0	0	10	14	12	18	22	22	18	16	22	24	22	28	46
542	2	6	6	6	18	20	20	16	20	24	24	26	38	12	28
543	0	4	6	20	14	18	16	32	34	24	30	32	32	46	32
544	0	0	8	16	22	14	24	34	14	26	26	28	28	22	12
545	0	2	2	12	30	8	20	18	26	22	28	30	28	48	30
546	0	4	6	20	8	26	20	16	20	46	30	46	28	38	50
547	2	8	6	12	20	16	28	36	28	40	30	34	50	32	38
548	2	4	8	12	12	28	22	36	28	32	40	34	32	38	30
549	0	0	12	6	8	6	8	20	16	18	34	16	26	26	18
550	0	8	6	8	10	12	28	18	28	24	24	36	8	26	32
551	0	2	14	12	10	26	20	24	28	12	26	36	40	28	24
552	0	0	2	8	12	20	18	10	20	22	12	24	30	32	26
553	0	8	12	8	16	22	22	22	22	22	34	22	22	24	32
554	2	4	16	10	8	18	12	26	20	18	18	20	24	30	38
555	0	6	14	6	10	12	10	20	4	28	32	34	32	22	30
556	0	10	12	26	10	8	20	14	28	36	34	32	30	24	28
557	0	0	22	8	10	14	20	24	28	16	26	32	28	34	20
558	0	6	16	4	14	28	28	24	36	24	46	32	46	34	30
559	0	10	12	12	10	16	18	16	24	20	6	24	14	24	30
560	0	2	8	8	18	12	16	16	20	28	26	18	26	10	18
561	2	8	8	24	20	28	16	22	18	22	24	22	26	28	16
562	0	4	8	8	18	16	22	24	30	28	18	18	24	20	12
563	0	2	8	8	12	16	14	20	30	28	26	32	26	30	34
564	2	4	4	20	20	28	28	30	24	36	46	38	36	34	52
565	0	0	6	6	12	14	18	30	8	14	28	12	26	26	14
566	0	2	14	8	22	8	14	22	28	12	26	18	32	20	26
567	0	0	6	8	14	14	22	20	14	18	14	18	20	16	22
568	0	2	6	16	20	24	20	18	18	28	18	28	36	26	18
569	4	14	6	18	28	38	34	32	36	32	32	40	30	40	36
570	0	4	2	16	16	8	16	16	22	16	24	26	20	32	16
571	0	4	14	26	26	18	22	24	30	32	34	20	32	30	32
572	0	2	8	22	16	8	20	14	28	26	28	22	38	20	22
573	0	2	18	26	18	32	12	38	14	52	42	22	46	28	46
574	0	8	10	16	12	16	34	24	20	36	32	16	26	28	32
575	2	2	20	22	26	22	24	26	26	30	22	24	20	36	32
576	0	4	14	18	20	22	20	32	30	46	22	24	30	40	20
577	0	0	14	10	12	24	16	8	20	30	22	30	20	20	20
578	0	4	16	12	10	14	26	34	28	20	26	18	32	36	34
579	0	4	12	12	14	26	30	16	20	22	36	36	36	54	28
580	4	4	6	18	22	20	12	24	40	56	30	26	32	20	40
581	0	2	6	14	16	12	22	24	18	24	24	22	32	14	34
582	0	2	10	12	14	12	16	22	18	26	26	16	16	24	20
583	2	10	16	4	14	18	16	26	30	24	32	28	26	22	32
584	0	2	8	6	22	28	14	20	34	22	40	34	32	28	36
585	4	2	12	10	12	22	32	38	20	34	28	30	28	40	36
586	0	0	10	14	14	14	16	24	28	18	24	22	26	20	32
587	0	6	16	10	12	18	16	12	24	16	18	14	18	28	10
588	0	2	4	14	16	14	44	14	22	42	24	26	28	26	30
589	2	2	8	26	12	26	8	24	14	14	30	28	28	26	40
590	0	6	6	10	12	26	32	20	24	26	30	32	36	40	36
591	0	2	6	22	6	12	16	18	10	28	32	14	22	16	18
592	0	12	6	14	18	12	24	12	30	30	34	22	42	16	20
593	0	2	10	8	14	12	16	14	28	16	36	12	24	32	38
594	2	0	12	6	12	16	14	18	14	18	22	6	10	20	4
595	0	4	8	14	16	12	30	14	20	12	26	22	22	18	22
596	0	8	12	8	2	12	16	26	12	34	20	20	24	32	30
597	0	6	10	14	14	20	14	16	28	18	26	26	18	24	20
598	0	2	8	8	16	12	20	30	24	28	18	34	20	30	10
599	0	2	8	2	6	14	10	8	20	14	12	28	26	42	36
600	2	0	16	22	34	24	32	24	42	32	24	44	46	34	30
601	0	0	14	14	16	20	22	32	26	34	24	36	42	30	34
602	0	2	14	16	26	26	32	38	44	42	44	44	24	38	44
603	0	6	4	10	8	8	12	18	12	14	14	20	24	22	14
604	2	2	12	4	16	18	18	20	24	14	16	24	16	40	14
605	0	4	10	16	8	18	18	20	20	12	18	24	20	46	10
606	0	4	10	16	12	24	28	20	38	46	26	22	42	30	38
607	0	4	8	20	12	10	18	18	14	22	32	24	22	30	28
608	0	6	12	8	24	14	16	26	24	42	6	34	36	32	24
609	0	0	8	22	2	12	4	30	20	28	26	24	30	48	18
610	0	2	6	8	18	28	26	44	18	36	26	32	34	24	22
611	0	2	18	2	4	16	34	20	18	26	38	38	36	34	30
612	0	0	10	8	16	4	14	30	18	24	20	26	28	36	22
613	0	0	6	8	10	20	16	18	22	36	36	36	30	20	28
614	2	2	8	8	12	8	8	24	18	20	36	14	26	36	34
615	0	4	14	14	26	14	28	24	22	36	38	30	52	26	24
616	2	2	14	20	18	22	24	34	30	54	50	30	46	26	36
617	2	6	22	8	26	24	20	32	44	50	28	34	32	24	30
618	2	2	8	14	10	2	20	12	16	14	16	6	10	26	22
619	0	6	10	22	10	16	20	34	32	24	14	34	32	42	34
620	2	6	10	8	10	16	10	12	12	20	28	12	40	8	22
621	0	4	24	22	22	38	24	46	34	44	38	44	32	40	42
622	0	4	12	20	20	20	38	36	42	28	50	30	36	26	30
623	0	4	6	16	10	22	30	20	22	8	24	24	12	36	30
624	0	2	0	10	8	14	14	8	24	24	20	18	24	22	28
625	0	2	10	10	2	14	14	14	24	24	28	20	16	16	32
626	0	4	10	16	6	22	20	24	22	14	20	30	28	24	32
627	2	6	8	6	18	18	20	30	20	20	26	28	38	38	22
628	0	0	10	10	18	30	16	10	26	14	22	16	14	28	18
629	2	4	6	14	18	26	18	26	12	46	30	28	32	32	46
630	0	6	16	10	8	28	22	28	32	26	38	42	28	30	30
631	0	0	14	10	10	24	26	34	24	20	26	28	32	32	32
632	2	4	4	18	2	20	14	20	26	26	20	34	34	24	26
633	0	4	4	10	16	22	38	24	18	16	26	12	14	26	26
634	0	4	18	24	16	14	28	22	42	28	28	26	36	22	36
635	0	8	6	12	22	22	18	12	24	26	24	26	24	26	20
636	0	4	14	30	16	32	12	24	20	26	26	26	46	34	28
637	0	4	14	16	28	14	24	30	36	24	32	30	32	18	44
638	0	4	8	16	10	12	2	14	14	16	18	18	20	14	16
639	0	4	18	12	14	14	14	16	26	28	18	18	10	28	30
640	0	2	16	4	20	26	32	26	38	24	36	26	38	36	40
641	0	4	12	22	6	30	26	16	34	16	18	26	32	22	36
642	0	2	6	6	16	14	12	12	16	24	20	16	24	16	32
643	2	4	10	18	16	28	26	20	24	28	18	34	26	20	14
644	0	8	2	24	14	22	20	28	24	38	18	38	30	32	22
645	0	4	14	18	10	24	14	20	28	28	30	44	24	34	24
646	0	2	20	10	16	30	24	12	30	16	22	22	44	24	16
647	0	4	10	12	8	18	14	14	10	42	32	16	30	24	44
648	0	2	6	8	14	20	10	12	36	26	16	24	38	20	24
649	0	4	16	14	18	16	4	24	16	22	12	28	10	18	20
650	2	4	10	18	6	20	22	20	20	26	30	30	30	28	16
651	2	0	4	22	6	20	22	20	10	22	18	16	46	22	24
652	0	6	10	8	18	18	20	22	26	36	32	16	30	26	26
653	2	2	12	14	8	20	10	12	18	16	32	24	32	16	22
654	0	6	6	16	8	20	18	18	24	26	16	24	22	26	20
655	0	0	12	14	12	16	16	20	20	28	26	28	28	28	26
656	0	0	4	4	12	12	12	16	10	38	22	28	20	24	24
657	2	8	0	14	20	34	34	34	24	36	32	24	30	26	26
658	0	2	16	16	14	22	30	20	32	24	28	28	22	30	32
659	0	0	18	18	14	18	36	16	32	34	30	20	38	24	24
660	0	2	6	20	8	20	18	20	12	14	20	28	22	40	22
661	0	4	10	14	8	18	16	14	34	26	14	14	18	30	18
662	2	4	16	16	6	14	12	14	4	24	16	20	16	26	14
663	0	2	4	10	2	8	12	14	18	16	10	14	28	16	16
664	0	0	4	14	10	18	10	24	10	8	18	18	24	26	24
665	0	2	16	6	32	24	30	30	38	62	44	30	28	38	38
666	0	0	8	26	12	18	12	24	26	24	18	26	24	32	28
667	2	2	10	14	14	12	18	18	24	18	18	24	38	18	26
668	0	4	8	26	24	22	42	30	24	44	34	30	44	38	42
669	0	0	4	14	12	16	12	18	32	16	18	20	14	30	22
670	0	4	6	4	12	14	26	12	12	12	22	26	18	32	20
671	0	0	8	12	6	18	16	18	22	36	16	24	18	24	22
672	2	4	14	10	4	12	22	16	18	30	20	22	46	22	28
673	2	2	8	10	18	14	14	22	24	26	14	14	40	34	12
674	0	6	8	14	12	8	24	12	22	24	26	22	14	16	16
675	2	4	14	20	18	12	22	14	22	28	28	48	46	20	44
676	0	2	10	18	20	16	28	26	34	20	36	26	42	30	30
677	0	4	10	14	16	14	6	12	16	18	14	20	32	32	28
678	0	2	4	18	18	20	30	28	22	46	28	32	32	22	28
679	0	10	10	22	10	12	16	20	12	28	30	36	20	30	32
680	0	2	8	8	22	20	28	22	10	20	24	32	28	32	28
681	0	8	12	18	20	4	20	26	22	18	26	46	20	34	20
682	0	2	6	16	20	20	30	26	26	24	32	34	24	40	22
683	2	2	8	6	8	16	18	18	24	18	22	32	14	24	26
684	0	2	4	10	6	10	26	18	16	16	34	24	26	18	8
685	2	0	10	8	10	12	12	12	26	34	22	42	24	22	24
686	0	4	6	10	8	14	20	18	22	22	22	14	38	20	28
687	0	6	10	12	12	28	20	22	26	20	30	34	52	32	26
688	0	2	14	12	16	12	12	10	22	20	30	26	14	40	18
689	0	6	10	20	10	24	22	20	24	18	30	18	22	24	18
690	0	8	2	6	12	16	22	26	14	12	14	34	22	24	26
691	0	2	8	10	12	12	22	12	10	28	22	26	28	14	24
692	0	4	18	8	24	24	22	30	44	18	32	28	16	52	46
693	0	2	8	8	14	16	16	20	22	34	30	46	38	40	18
694	8	6	12	14	24	10	38	32	14	38	30	30	52	30	30
695	0	4	12	14	12	16	18	12	16	12	16	26	26	10	24
696	0	2	12	18	16	20	22	20	28	26	20	22	28	30	32
697	0	2	10	14	26	26	18	24	32	36	40	36	24	36	32
698	0	8	16	20	14	24	24	20	26	24	48	34	34	26	44
699	0	2	6	22	16	20	28	16	16	42	32	24	40	36	32
700	0	2	10	10	14	20	18	38	26	28	30	24	32	22	30
701	0	0	2	14	8	16	22	22	20	24	16	20	16	20	22
702	0	4	10	10	14	22	14	16	20	24	26	28	34	28	32
703	0	4	20	14	16	24	38	38	28	42	20	28	28	40	44
704	0	8	14	22	20	38	20	24	26	34	40	32	32	34	34
705	0	0	6	12	18	22	24	22	28	24	36	30	26	34	44
706	0	8	10	6	16	14	16	10	20	26	22	22	16	14	24
707	2	2	10	6	8	20	18	16	28	12	24	16	30	22	20
708	0	2	8	14	12	14	12	28	14	26	34	42	20	24	22
709	2	4	22	24	16	14	26	30	40	30	34	22	28	50	22
710	2	6	16	18	24	16	28	16	20	20	30	42	48	42	28
711	0	0	4	10	12	12	14	16	22	24	20	20	12	30	22
712	0	0	2	18	16	16	16	14	18	20	28	30	26	18	22
713	0	2	12	16	14	20	16	20	24	32	22	18	20	24	24
714	2	4	8	14	16	24	40	16	26	24	44	34	38	34	24
715	0	0	2	8	26	20	14	30	26	32	30	32	36	32	36
716	0	4	18	10	14	18	28	12	20	46	38	36	20	30	34
717	0	2	6	14	18	24	24	20	20	16	26	30	12	20	20
718	0	6	8	6	10	16	24	12	18	24	32	24	18	28	34
719	0	8	10	14	12	12	12	14	14	24	12	18	10	18	30
720	2	2	20	6	16	28	12	20	22	30	32	16	18	24	12
721	0	6	8	18	10	12	24	14	16	14	20	20	12	18	18
722	0	4	14	10	18	10	34	16	26	26	22	42	12	24	18
723	2	4	8	12	16	6	16	40	24	32	28	44	32	34	12
724	0	4	18	20	12	30	24	36	12	30	18	38	50	36	58
725	0	0	6	14	22	14	14	24	18	24	30	36	20	20	24
726	0	6	10	22	12	20	26	16	24	24	26	10	30	26	20
727	2	6	8	16	12	16	18	20	30	16	34	30	32	14	14
728	2	0	8	8	12	4	26	30	14	30	34	26	16	32	32
729	2	0	6	12	12	34	26	20	10	38	24	28	40	24	24
730	0	2	4	6	24	16	14	18	36	22	14	48	26	28	40
731	0	2	20	8	10	36	38	20	28	46	28	36	38	50	38
732	0	2	8	10	24	20	10	14	22	32	26	24	22	28	22
733	0	4	10	8	28	32	8	40	16	22	30	30	38	26	20
734	0	0	4	14	14	14	14	20	22	18	14	18	22	14	26
735	0	8	4	12	14	10	22	42	24	28	36	18	34	20	36
736	2	4	6	6	8	18	12	34	10	20	28	28	26	24	18
737	0	8	16	10	30	12	10	40	38	30	28	28	34	40	32
738	2	6	14	16	18	14	22	16	26	22	22	36	22	32	22
739	0	6	6	12	14	16	24	28	16	22	26	42	30	26	28
740	0	4	8	10	16	8	10	14	12	16	18	20	16	38	36
741	0	4	12	24	14	16	18	20	18	24	32	32	36	36	22
742	0	10	14	24	12	22	12	14	16	34	28	38	36	26	36
743	0	10	6	8	16	12	10	26	14	16	20	40	24	18	34
744	0	4	4	10	16	12	28	18	20	24	36	22	34	26	40
745	2	8	8	10	18	20	12	14	10	22	20	20	36	22	28
746	0	2	4	14	12	24	20	24	32	20	28	20	34	34	22
747	0	4	4	24	18	18	22	14	24	22	26	16	38	26	20
748	0	0	12	12	6	20	18	36	22	26	34	24	28	36	26
749	0	2	8	12	14	22	18	14	16	22	28	22	24	30	22
750	0	2	8	14	16	20	30	32	28	28	34	48	34	34	42
751	2	4	8	14	16	30	24	18	26	22	20	26	28	24	30
752	0	8	18	16	8	22	22	28	24	30	24	40	32	20	42
753	0	2	14	12	6	6	14	18	10	20	12	16	10	32	10
754	0	0	14	20	14	10	24	30	42	18	30	26	22	42	24
755	0	2	4	14	22	24	24	22	10	16	30	12	30	20	40
756	0	0	4	16	8	12	20	14	20	16	32	22	28	26	22
757	0	4	6	18	16	24	28	22	26	52	38	44	46	38	30
758	4	2	6	2	12	30	18	28	28	10	36	16	24	28	18
759	2	2	6	6	16	8	16	10	18	20	28	16	26	24	30
760	0	8	12	10	14	14	30	20	22	24	34	16	26	36	24
761	0	0	10	18	10	18	24	48	22	38	30	22	38	38	32
762	0	6	10	22	18	14	22	28	22	16	22	26	42	30	12
763	0	8	12	14	16	26	16	32	20	24	44	30	24	40	22
764	0	2	8	14	24	10	18	18	20	32	20	36	26	28	20
765	0	4	8	10	10	20	26	12	20	24	34	30	18	18	42
766	0	2	12	16	20	12	20	26	24	20	12	20	22	14	14
767	0	6	4	8	10	12	24	20	12	14	28	20	24	20	28
768	0	2	8	22	14	28	18	8	14	26	26	20	24	34	20
769	0	4	12	8	20	20	28	26	24	24	18	20	38	26	28
770	0	2	6	4	20	36	50	18	22	30	38	34	22	32	30
771	0	4	10	16	18	24	14	30	26	36	34	28	24	26	38
772	0	0	6	14	22	24	22	26	30	22	28	20	22	18	22
773	0	2	8	8	12	16	18	24	22	22	22	22	24	32	24
774	0	6	10	12	14	26	22	34	36	36	30	38	36	22	30
775	0	4	8	8	6	12	16	18	22	36	22	28	34	24	32
776	2	2	8	6	4	12	36	18	34	26	22	30	14	22	22
777	0	4	8	10	14	14	12	16	30	18	18	28	24	22	34
778	0	6	6	14	10	14	16	16	20	24	22	26	32	22	22
779	0	0	16	16	14	18	18	16	22	22	6	24	12	16	22
780	0	6	20	6	10	14	10	24	32	18	24	38	42	24	30
781	0	4	8	22	16	22	20	26	30	26	20	42	24	34	28
782	2	6	18	8	32	30	26	32	24	24	20	32	40	46	26
783	0	2	12	14	20	20	42	24	18	22	28	28	20	38	24
784	0	2	8	8	8	30	18	12	10	16	24	30	24	20	36
785	2	4	14	14	16	16	14	26	18	22	34	26	20	30	12
786	0	4	14	6	16	26	16	24	16	30	20	26	26	22	42
787	0	0	6	10	24	20	28	26	28	24	18	38	42	18	48
788	0	2	20	10	22	20	28	36	34	28	34	28	44	44	46
789	0	0	10	12	26	10	26	14	30	22	38	30	36	18	20
790	0	2	8	20	24	10	14	40	38	26	30	34	32	30	32
791	0	4	10	12	12	20	22	24	12	30	18	30	24	20	36
792	0	4	14	18	16	20	36	24	38	28	42	48	48	38	32
793	0	4	4	20	18	18	12	18	18	14	20	24	28	22	22
794	2	4	4	16	14	30	26	28	30	40	26	26	28	26	32
795	0	0	16	10	12	18	32	34	18	18	22	52	26	44	28
796	0	4	16	16	16	26	18	18	24	34	18	32	16	20	34
797	0	0	6	12	4	14	20	22	12	20	40	20	24	8	36
798	0	2	10	20	16	20	16	34	26	38	30	22	28	28	34
799	0	6	8	20	20	14	10	26	20	16	26	32	32	30	40
800	0	0	16	8	12	28	26	22	8	36	36	34	28	30	42
801	0	0	8	22	18	30	22	26	32	20	32	22	18	24	14
802	0	0	14	14	8	14	14	18	14	24	22	26	18	24	30
803	0	6	8	10	10	16	24	26	24	16	22	32	24	26	26
804	0	4	12	14	16	20	16	20	28	18	16	20	20	34	20
805	0	2	8	2	14	28	22	10	18	16	40	34	22	30	28
806	0	2	8	8	20	16	12	16	20	24	26	34	22	26	30
807	0	0	8	8	8	12	20	16	14	8	18	16	24	22	20
808	0	8	4	14	14	24	26	26	20	26	32	22	34	16	18
809	0	0	16	16	18	20	30	24	26	40	26	40	38	26	52
810	0	2	4	18	20	10	18	14	22	24	24	32	28	24	24
811	0	8	10	10	12	14	16	28	14	12	26	26	20	32	28
812	0	6	10	10	14	8	12	28	20	12	24	30	30	30	26
813	2	2	8	12	10	18	24	36	22	30	28	26	26	30	30
814	0	8	12	22	18	10	22	14	28	30	30	42	40	50	20
815	0	2	10	16	20	20	30	18	30	42	36	26	28	28	18
816	0	4	6	2	18	12	24	22	24	28	28	22	16	28	18
817	0	8	8	10	12	18	14	12	8	24	20	18	24	22	12
818	0	6	14	14	16	10	20	20	32	24	18	46	38	26	42
819	0	4	14	18	8	26	28	34	40	44	16	20	28	22	34
820	0	2	12	10	16	10	24	14	26	26	30	36	36	28	24
821	0	8	6	18	20	30	34	30	30	44	38	40	46	48	30
822	0	2	6	26	16	10	20	20	20	22	22	22	22	24	32
823	0	4	10	16	24	32	28	24	30	28	28	30	38	28	32
824	0	2	10	12	12	10	26	24	26	28	26	32	20	18	30
825	0	6	10	14	22	32	24	24	32	38	42	28	58	28	34
826	2	8	10	16	24	16	12	22	34	22	20	32	22	30	20
827	0	2	8	14	14	10	10	22	12	30	12	20	18	26	16
828	0	2	6	8	14	22	14	16	12	30	18	26	12	30	16
829	2	4	6	2	16	20	10	14	20	16	20	16	18	24	26
830	0	0	4	6	14	10	16	10	12	20	30	16	16	18	20
831	0	2	12	18	14	28	16	40	36	28	30	40	32	30	18
832	2	2	6	6	16	22	22	24	16	46	18	28	12	12	18
833	0	2	14	12	6	12	22	32	24	28	16	18	38	30	34
834	2	6	10	12	8	18	18	10	22	26	34	30	38	28	34
835	0	2	8	16	18	18	28	20	32	36	36	34	12	46	30
836	0	0	10	16	14	30	20	22	30	44	44	30	32	26	40
837	4	0	10	12	14	14	36	26	20	30	30	32	40	22	28
838	2	8	8	14	26	14	14	18	14	30	40	26	28	28	48
839	0	8	4	8	12	14	16	16	14	28	12	32	22	30	34
840	2	2	12	10	18	20	18	24	30	18	20	32	20	34	24
841	0	4	10	12	16	18	24	4	24	16	22	16	26	20	30
842	0	6	8	18	16	22	30	26	22	22	32	28	24	24	22
843	2	2	6	12	10	18	24	12	16	36	18	18	26	32	14
844	0	4	6	2	10	12	16	20	30	30	26	18	30	30	26
845	0	4	14	10	18	24	30	30	30	36	26	30	32	36	42
846	0	8	14	14	10	34	32	26	32	32	22	30	28	32	30
847	0	4	10	10	10	26	20	14	18	18	18	18	28	18	14
848	2	0	10	6	2	18	18	18	16	26	20	28	18	16	16
849	0	2	4	12	14	22	20	26	26	22	26	24	22	30	30
850	2	4	6	6	18	22	36	26	14	20	12	18	32	22	28
851	0	2	12	16	22	20	24	22	28	24	44	32	54	38	38
852	0	4	4	8	22	14	14	24	8	14	16	24	18	28	18
853	0	2	6	14	6	4	8	26	28	16	16	20	18	16	18
854	0	2	16	16	24	36	22	20	28	26	48	38	30	44	48
855	0	6	12	14	8	24	18	6	30	32	28	32	26	28	32
856	0	6	20	20	20	18	28	36	36	30	34	26	28	28	42
857	0	0	4	4	8	26	18	32	22	24	38	24	30	22	20
858	0	8	2	6	18	16	24	30	32	24	26	24	26	26	24
859	2	4	12	22	24	34	18	28	22	48	44	28	58	32	48
860	0	2	10	8	14	18	10	28	16	14	14	14	16	22	22
861	0	4	4	6	14	18	30	30	22	30	18	20	20	16	26
862	0	8	4	8	12	16	6	8	28	10	20	22	30	20	20
863	0	4	6	18	16	20	26	32	30	14	26	44	30	36	26
864	0	0	12	12	22	12	22	28	36	20	34	34	32	24	26
865	0	4	16	12	20	14	20	18	18	30	12	24	16	38	32
866	0	4	8	12	22	22	22	22	28	28	40	36	46	30	30
867	2	2	2	12	16	20	16	8	14	26	18	32	12	22	22
868	0	4	6	14	6	12	14	24	22	26	26	22	30	18	24
869	2	0	8	4	8	20	22	10	18	18	16	24	20	8	30
870	0	2	8	14	8	18	14	16	24	14	28	18	34	18	26
871	2	2	6	8	14	10	22	26	28	24	34	24	26	36	34
872	0	2	4	10	4	12	10	18	16	18	14	12	18	26	16
873	0	4	6	20	18	10	26	26	36	32	26	20	36	22	24
874	0	4	12	12	12	8	22	40	22	30	42	38	42	28	32
875	2	4	12	6	18	18	20	24	26	36	30	24	28	16	34
876	0	2	10	8	14	20	16	26	12	22	38	18	28	20	34
877	0	2	10	16	14	24	20	30	48	30	38	18	42	26	42
878	0	2	12	12	18	16	12	30	14	20	22	54	36	20	34
879	0	2	8	4	18	8	10	10	22	16	14	16	20	22	14
880	0	6	28	20	12	20	12	18	22	38	20	62	34	26	22
881	0	2	18	22	24	14	16	44	32	26	26	40	38	36	46
882	0	4	10	8	28	22	8	20	20	26	30	28	24	32	28
883	0	2	14	12	12	14	28	18	28	36	44	44	30	38	34
884	0	4	12	20	26	12	26	26	36	20	38	24	36	34	18
885	0	2	14	8	20	26	16	32	32	24	28	36	42	26	40
886	0	4	20	16	14	22	30	18	30	32	56	22	44	28	22
887	0	8	6	16	6	12	22	18	22	26	36	22	24	22	26
888	2	6	14	4	14	22	12	32	22	18	28	18	28	26	30
889	0	4	6	14	8	28	24	26	26	28	22	24	26	28	26
890	0	2	20	10	24	10	14	12	34	26	22	36	24	26	36
891	0	6	6	12	24	24	32	30	20	16	22	22	18	18	22
892	2	2	12	10	4	24	12	28	22	24	16	30	26	20	40
893	0	4	10	8	10	12	18	32	18	30	32	16	26	38	26
894	0	2	4	8	10	10	14	26	14	12	24	22	32	16	14
895	2	2	16	16	18	24	24	26	40	46	22	28	40	42	24
896	0	6	14	22	20	28	16	22	32	46	22	20	36	28	20
897	0	6	8	20	6	24	24	30	6	28	18	22	34	30	22
898	0	2	6	12	12	14	6	22	22	26	10	38	32	22	30
899	2	4	8	12	16	12	12	16	12	18	10	46	22	30	38
900	0	6	10	8	8	10	20	16	16	30	20	22	18	28	18
901	0	2	12	30	28	34	28	22	24	30	30	36	44	20	44
902	0	0	10	16	10	8	18	10	22	10	20	18	24	18	26
903	0	0	4	10	10	24	16	20	24	28	20	26	32	28	24
904	0	2	6	10	18	28	18	12	18	24	36	26	20	18	30
905	2	2	8	8	28	20	24	26	28	14	16	26	22	36	26
906	0	8	12	14	16	16	22	42	22	22	24	30	30	24	34
907	0	6	14	10	12	14	14	16	20	28	30	26	26	26	20
908	0	2	12	16	22	14	12	18	12	36	34	24	34	28	26
909	0	4	8	18	14	14	26	32	38	30	32	30	32	36	24
910	0	0	12	6	18	26	18	26	16	22	28	32	34	28	22
911	2	2	8	10	12	22	10	28	26	28	18	40	26	30	28
912	6	4	14	10	26	24	22	18	32	26	44	40	20	50	24
913	0	10	12	16	20	28	24	34	28	26	30	36	24	44	22
914	2	0	8	2	10	2	14	16	8	8	10	12	16	12	16
915	0	2	10	18	16	14	26	10	34	20	26	34	32	22	22
916	2	2	4	12	12	8	24	16	14	20	12	28	26	22	26
917	2	10	12	22	18	6	32	26	26	24	22	30	36	28	30
918	0	0	10	16	12	20	20	16	20	38	30	38	46	38	32
919	0	4	16	18	12	24	28	30	18	22	34	44	30	32	26
920	0	8	10	6	20	24	8	32	24	22	20	48	34	22	40
921	0	4	2	4	10	6	16	22	20	6	8	22	24	16	20
922	0	2	10	10	16	22	18	18	26	26	36	20	26	20	42
923	0	4	6	12	16	18	8	16	26	26	20	20	24	32	28
924	0	4	4	20	24	20	26	22	16	32	18	18	28	46	24
925	0	2	10	10	12	16	12	28	26	18	34	24	28	20	28
926	0	8	8	14	18	18	16	10	16	22	26	32	20	30	28
927	0	6	4	16	16	32	32	20	18	30	24	18	28	22	24
928	0	6	4	10	12	12	36	22	14	22	44	40	28	32	40
929	2	2	10	8	16	10	20	8	28	24	28	18	40	20	34
930	0	4	10	6	18	8	14	18	24	12	20	32	26	12	28
931	0	8	8	12	20	18	16	14	22	30	22	32	20	28	30
932	0	8	4	18	16	12	24	30	34	30	26	26	34	30	24
933	0	6	14	10	12	20	16	20	26	38	34	24	24	42	32
934	2	4	6	22	12	22	20	12	26	28	16	36	30	28	26
935	2	4	6	14	8	14	26	16	40	24	34	30	24	26	38
936	2	2	18	6	16	22	22	22	24	34	26	26	18	34	42
937	0	0	14	8	14	18	12	10	24	14	22	20	14	16	20
938	0	4	8	16	6	18	8	18	14	22	34	28	28	22	22
939	2	8	18	14	12	20	20	14	16	24	30	26	20	30	22
940	0	2	16	22	8	24	20	30	18	16	20	20	24	28	26
941	0	8	10	20	12	18	14	24	14	24	12	20	26	16	22
942	0	6	8	10	14	14	20	14	22	24	26	26	24	16	28
943	0	6	10	18	18	18	24	22	28	24	36	20	32	28	32
944	0	8	12	16	24	26	20	40	38	24	28	28	36	26	40
945	0	4	12	18	20	22	26	42	38	32	50	42	40	38	38
946	0	2	6	8	8	8	20	10	20	18	24	24	26	22	18
947	0	2	8	6	10	18	32	18	22	28	16	26	32	18	22
948	0	6	6	6	10	26	10	10	22	18	12	12	26	20	28
949	2	2	14	20	14	14	20	28	28	24	28	44	30	22	36
950	0	6	8	16	4	20	18	32	20	22	38	14	26	14	24
951	0	8	12	18	10	26	12	20	18	24	22	26	34	20	28
952	0	4	16	14	20	14	24	12	24	26	32	26	30	18	6
953	0	2	14	18	10	36	24	32	26	22	22	34	40	22	50
954	4	0	6	6	26	18	20	20	24	20	32	24	26	22	30
955	2	8	12	16	26	36	22	30	46	18	46	30	44	30	22
956	0	2	10	14	24	14	24	10	22	28	26	26	26	30	20
957	2	4	10	16	2	14	16	6	22	22	18	26	16	14	12
958	0	8	14	8	24	26	20	26	26	42	32	36	40	30	34
959	0	8	8	8	12	8	16	20	18	14	14	20	16	18	18
960	2	0	12	18	12	28	28	32	40	28	22	46	34	22	22
961	0	2	12	14	8	22	32	22	20	36	32	24	32	30	42
962	0	0	12	14	18	14	24	30	30	30	30	28	22	34	26
963	0	10	18	16	16	10	28	14	36	38	26	16	22	22	38
964	0	4	8	14	26	20	18	30	26	42	32	28	32	44	28
965	0	4	16	14	12	14	22	18	20	18	30	38	40	36	22
966	0	6	16	12	6	22	10	8	28	24	26	38	22	20	26
967	0	2	8	14	10	14	16	18	20	32	26	28	26	40	30
968	0	8	10	12	12	18	18	30	36	22	24	52	40	30	26
969	2	2	12	16	22	28	20	20	28	24	30	38	30	26	24
970	0	2	22	12	12	14	16	20	18	34	40	22	30	30	36
971	0	6	6	10	14	6	8	12	12	16	14	14	18	18	26
972	2	4	8	16	16	18	22	26	30	28	34	26	44	44	38
973	0	4	16	16	10	20	14	12	32	28	22	30	24	34	20
974	0	6	14	22	16	16	16	28	16	28	28	32	40	28	34
975	0	2	6	6	12	20	16	18	28	18	22	30	20	22	14
976	0	10	14	10	20	20	14	22	22	16	10	28	30	30	24
977	0	2	6	12	18	18	28	30	36	30	22	22	30	24	24
978	2	0	6	10	16	16	20	18	14	14	20	36	36	14	20
979	2	6	8	22	18	26	36	22	14	28	26	38	24	34	28
980	2	2	8	6	10	24	20	14	38	24	36	26	26	28	40
981	0	6	4	10	14	14	16	16	16	20	28	10	20	12	16
982	2	4	10	16	20	14	20	26	32	22	34	32	34	24	22
983	0	8	10	18	6	30	10	22	22	16	32	40	42	34	28
984	0	4	10	16	22	34	26	28	34	60	20	48	30	44	28
985	0	2	14	14	24	24	26	36	24	24	40	50	38	34	30
986	0	0	14	12	12	18	22	28	18	24	20	22	26	34	26
987	2	2	8	20	14	18	16	34	24	30	30	34	38	38	38
988	0	2	6	16	8	10	18	24	32	26	18	22	28	38	30
989	0	0	10	14	22	12	8	10	10	8	28	18	18	10	20
990	0	4	12	8	10	12	10	22	12	26	20	34	24	20	28
991	0	10	10	4	14	12	12	16	14	24	16	20	22	38	22
992	0	8	14	6	16	10	26	28	22	14	30	20	34	32	22
993	2	4	4	10	26	20	20	36	16	24	38	28	42	36	32
994	2	4	2	6	16	16	14	24	22	22	30	38	20	34	20
995	0	0	8	6	18	2	26	20	10	16	8	20	22	20	10
996	0	4	8	10	6	30	16	22	18	20	18	24	22	34	30
997	0	4	18	14	10	20	16	24	32	24	20	30	44	40	34
998	0	6	6	12	12	14	16	20	24	20	16	16	24	18	14
999	0	4	14	10	16	20	24	26	20	20	30	30	28	22	28
1000	0	0	6	2	18	12	14	12	22	22	16	18	24	22	18
	10	30	50	70	90	110	130	150	170	190	210	230	250	270	290
1	1.09556e+07	3.12133e+07	4.96334e+07	6.66035e+07	8.18169e+07	9.48773e+07	1.06396e+08	1.16441e+08	1.24633e+08	1.3098e+08	1.36325e+08	1.40714e+08	1.44485e+08	1.45078e+08	1.45022e+08
2	1.06254e+07	3.05978e+07	4.87016e+07	6.50354e+07	8.00771e+07	9.33263e+07	1.04998e+08	1.14939e+08	1.23098e+08	1.29927e+08	1.36054e+08	1.39367e+08	1.41519e+08	1.42575e+08	1.42529e+08
3	1.07932e+07	3.14297e+07	5.01364e+07	6.65361e+07	8.11529e+07	9.46225e+07	1.05818e+08	1.15109e+08	1.2366e+08	1.30216e+08	1.36096e+08	1.39803e+08	1.41984e+08	1.42546e+08	1.42723e+08
4	9.93325e+06	2.87354e+07	4.57553e+07	6.11024e+07	7.52545e+07	8.80794e+07	9.90658e+07	1.08777e+08	1.15827e+08	1.22291e+08	1.27968e+08	1.31153e+08	1.33719e+08	1.34607e+08	1.34269e+08
5	9.67217e+06	2.79286e+07	4.48963e+07	6.07973e+07	7.47132e+07	8.65838e+07	9.69362e+07	1.05989e+08	1.14303e+08	1.20363e+08	1.24585e+08	1.27758e+08	1.30206e+08	1.31866e+08	1.31922e+08
6	8.93202e+06	2.59116e+07	4.15712e+07	5.59349e+07	6.90581e+07	8.09552e+07	9.08198e+07	9.91686e+07	1.06504e+08	1.11867e+08	1.15905e+08	1.18533e+08	1.20424e+08	1.20519e+08	1.20355e+08
7	1.09645e+07	3.16047e+07	5.00997e+07	6.62593e+07	8.11169e+07	9.49025e+07	1.07213e+08	1.17603e+08	1.2607e+08	1.33068e+08	1.38605e+08	1.42329e+08	1.4517e+08	1.46483e+08	1.45991e+08
8	9.32009e+06	2.70752e+07	4.32071e+07	5.77098e+07	7.04929e+07	8.18161e+07	9.17731e+07	1.00868e+08	1.08248e+08	1.13383e+08	1.17715e+08	1.2042e+08	1.22489e+08	1.23064e+08	1.23268e+08
9	9.08958e+06	2.61581e+07	4.1718e+07	5.58785e+07	6.87215e+07	8.02829e+07	9.04e+07	9.97427e+07	1.07397e+08	1.1317e+08	1.17618e+08	1.20982e+08	1.23336e+08	1.24071e+08	1.23609e+08
10	9.30481e+06	2.66754e+07	4.20443e+07	5.60725e+07	6.95464e+07	8.20508e+07	9.2181e+07	1.00216e+08	1.07733e+08	1.13571e+08	1.17835e+08	1.21039e+08	1.22936e+08	1.23223e+08	1.23156e+08
11	1.01012e+07	2.89859e+07	4.61895e+07	6.14685e+07	7.55898e+07	8.83129e+07	9.94563e+07	1.09462e+08	1.17495e+08	1.23676e+08	1.29104e+08	1.32779e+08	1.35666e+08	1.37016e+08	1.36773e+08
12	9.11473e+06	2.64412e+07	4.22457e+07	5.64146e+07	6.94649e+07	8.10993e+07	9.13078e+07	1.00306e+08	1.07565e+08	1.14017e+08	1.19063e+08	1.21297e+08	1.22757e+08	1.23226e+08	1.22978e+08
13	9.42179e+06	2.72224e+07	4.28611e+07	5.68049e+07	6.92086e+07	8.00384e+07	8.97271e+07	9.84309e+07	1.06488e+08	1.12282e+08	1.17204e+08	1.20739e+08	1.23495e+08	1.24632e+08	1.24303e+08
14	1.08304e+07	3.09878e+07	4.91008e+07	6.54576e+07	8.03986e+07	9.32181e+07	1.03859e+08	1.13145e+08	1.21238e+08	1.27866e+08	1.33396e+08	1.37427e+08	1.40441e+08	1.41608e+08	1.42148e+08
15	8.42732e+06	2.43416e+07	3.90229e+07	5.2517e+07	6.44222e+07	7.50804e+07	8.43135e+07	9.16092e+07	9.80826e+07	1.0353e+08	1.07826e+08	1.10584e+08	1.12901e+08	1.1362e+08	1.13497e+08
16	8.50287e+06	2.45354e+07	3.9375e+07	5.26048e+07	6.54134e+07	7.68051e+07	8.57316e+07	9.32861e+07	9.97466e+07	1.03921e+08	1.07193e+08	1.0968e+08	1.1182e+08	1.12945e+08	1.1286e+08
17	8.18707e+06	2.34024e+07	3.71754e+07	4.95653e+07	6.0683e+07	7.02476e+07	7.89396e+07	8.64522e+07	9.27366e+07	9.76924e+07	1.01211e+08	1.04068e+08	1.05962e+08	1.06975e+08	1.07677e+08
18	1.03752e+07	2.962e+07	4.69913e+07	6.23586e+07	7.64366e+07	8.93245e+07	1.00358e+08	1.10053e+08	1.1848e+08	1.2458e+08	1.29162e+08	1.32908e+08	1.35787e+08	1.37478e+08	1.37702e+08
19	9.11685e+06	2.62262e+07	4.19616e+07	5.63213e+07	6.92484e+07	8.06324e+07	9.00645e+07	9.73394e+07	1.03654e+08	1.08817e+08	1.12827e+08	1.16124e+08	1.18645e+08	1.19898e+08	1.20245e+08
20	1.02436e+07	2.93708e+07	4.67843e+07	6.28704e+07	7.78592e+07	9.09161e+07	1.01895e+08	1.11893e+08	1.2003e+08	1.26579e+08	1.31496e+08	1.35259e+08	1.37858e+08	1.38381e+08	1.38067e+08
21	9.62968e+06	2.73893e+07	4.33675e+07	5.76002e+07	7.04817e+07	8.19999e+07	9.20505e+07	1.01305e+08	1.09083e+08	1.15753e+08	1.21098e+08	1.24012e+08	1.26011e+08	1.27307e+08	1.27957e+08
22	9.93188e+06	2.83889e+07	4.51784e+07	6.0227e+07	7.42525e+07	8.69302e+07	9.74355e+07	1.06444e+08	1.13791e+08	1.19943e+08	1.24781e+08	1.27888e+08	1.29559e+08	1.30091e+08	1.30777e+08
23	1.00667e+07	2.88947e+07	4.58775e+07	6.14799e+07	7.59863e+07	8.91755e+07	9.9945e+07	1.08885e+08	1.17091e+08	1.23244e+08	1.2836e+08	1.32434e+08	1.35038e+08	1.35689e+08	1.34893e+08
24	7.74721e+06	2.16998e+07	3.38118e+07	4.48495e+07	5.51991e+07	6.43413e+07	7.2392e+07	7.91101e+07	8.57755e+07	9.10332e+07	9.528e+07	9.85015e+07	1.0063e+08	1.01459e+08	1.0152e+08
25	9.17545e+06	2.66084e+07	4.21593e+07	5.58824e+07	6.84276e+07	7.98312e+07	8.95129e+07	9.82792e+07	1.05647e+08	1.11629e+08	1.16751e+08	1.19497e+08	1.21403e+08	1.21947e+08	1.21921e+08
26	7.42048e+06	2.12147e+07	3.35958e+07	4.4614e+07	5.41603e+07	6.29031e+07	7.03239e+07	7.63154e+07	8.10113e+07	8.45716e+07	8.81101e+07	9.13062e+07	9.35866e+07	9.41652e+07	9.4701e+07
27	1.02774e+07	2.95579e+07	4.67987e+07	6.23777e+07	7.62302e+07	8.83133e+07	9.84195e+07	1.07111e+08	1.14834e+08	1.20468e+08	1.25696e+08	1.28936e+08	1.31753e+08	1.33026e+08	1.33483e+08
28	9.21433e+06	2.59042e+07	4.10533e+07	5.49642e+07	6.7559e+07	7.84571e+07	8.74347e+07	9.55588e+07	1.02633e+08	1.08361e+08	1.13709e+08	1.16997e+08	1.19671e+08	1.20036e+08	1.20342e+08
29	8.85863e+06	2.57276e+07	4.09179e+07	5.42569e+07	6.60777e+07	7.64142e+07	8.56152e+07	9.39403e+07	1.0129e+08	1.07179e+08	1.11299e+08	1.14695e+08	1.17374e+08	1.18114e+08	1.17975e+08
30	8.21983e+06	2.34123e+07	3.69859e+07	4.90967e+07	6.05809e+07	7.07524e+07	8.00153e+07	8.78175e+07	9.43714e+07	9.88054e+07	1.02171e+08	1.04315e+08	1.06452e+08	1.07725e+08	1.08336e+08
31	9.52793e+06	2.74407e+07	4.36775e+07	5.83528e+07	7.14476e+07	8.24938e+07	9.2386e+07	1.00936e+08	1.08357e+08	1.14595e+08	1.19114e+08	1.22198e+08	1.24887e+08	1.25862e+08	1.26004e+08
32	8.66182e+06	2.48034e+07	3.92329e+07	5.23228e+07	6.44059e+07	7.53916e+07	8.51189e+07	9.37142e+07	1.00976e+08	1.05447e+08	1.08919e+08	1.10485e+08	1.12104e+08	1.12347e+08	1.13133e+08
33	9.65643e+06	2.76865e+07	4.35941e+07	5.79619e+07	7.12845e+07	8.26714e+07	9.23963e+07	1.01488e+08	1.09093e+08	1.1454e+08	1.20249e+08	1.24638e+08	1.26576e+08	1.26651e+08	1.26821e+08
34	8.94709e+06	2.57323e+07	4.05723e+07	5.30497e+07	6.40927e+07	7.43005e+07	8.3273e+07	9.1186e+07	9.7722e+07	1.0287e+08	1.07267e+08	1.10327e+08	1.12351e+08	1.13834e+08	1.14339e+08
35	9.58614e+06	2.75564e+07	4.40993e+07	5.91793e+07	7.30864e+07	8.5667e+07	9.67419e+07	1.06737e+08	1.1524e+08	1.2172e+08	1.2727e+08	1.30997e+08	1.33402e+08	1.33065e+08	1.32198e+08
36	9.24924e+06	2.67344e+07	4.25112e+07	5.67965e+07	6.9922e+07	8.17171e+07	9.17528e+07	1.00378e+08	1.07667e+08	1.13885e+08	1.19174e+08	1.22617e+08	1.24261e+08	1.24739e+08	1.2439e+08
37	9.45584e+06	2.71382e+07	4.29201e+07	5.72235e+07	6.96802e+07	8.10511e+07	9.05278e+07	9.93321e+07	1.07199e+08	1.13753e+08	1.19582e+08	1.23579e+08	1.25995e+08	1.2692e+08	1.264e+08
38	8.69795e+06	2.46862e+07	3.87036e+07	5.1559e+07	6.31768e+07	7.39487e+07	8.34597e+07	9.15133e+07	9.83772e+07	1.03562e+08	1.08074e+08	1.116e+08	1.14076e+08	1.15397e+08	1.15655e+08
39	9.95097e+06	2.88297e+07	4.58352e+07	6.09075e+07	7.48121e+07	8.70217e+07	9.76129e+07	1.06594e+08	1.13965e+08	1.19529e+08	1.23666e+08	1.25998e+08	1.27899e+08	1.28873e+08	1.29926e+08
40	9.5505e+06	2.71886e+07	4.28366e+07	5.69056e+07	6.91123e+07	7.97365e+07	8.92233e+07	9.77839e+07	1.05946e+08	1.12908e+08	1.17958e+08	1.21934e+08	1.24066e+08	1.25043e+08	1.25268e+08
41	1.01087e+07	2.88786e+07	4.57054e+07	6.11035e+07	7.54104e+07	8.80023e+07	9.91244e+07	1.09016e+08	1.17883e+08	1.25138e+08	1.2995e+08	1.33196e+08	1.34798e+08	1.34926e+08	1.34889e+08
42	1.04081e+07	2.96105e+07	4.637e+07	6.15361e+07	7.53734e+07	8.75303e+07	9.81546e+07	1.07654e+08	1.15967e+08	1.22518e+08	1.27738e+08	1.31255e+08	1.34191e+08	1.35336e+08	1.3595e+08
43	9.58431e+06	2.74155e+07	4.37435e+07	5.85353e+07	7.18068e+07	8.32783e+07	9.27531e+07	1.0031e+08	1.0698e+08	1.1237e+08	1.17612e+08	1.2122e+08	1.23769e+08	1.25271e+08	1.25578e+08
44	8.77407e+06	2.52992e+07	4.04719e+07	5.38745e+07	6.57254e+07	7.66723e+07	8.63471e+07	9.46824e+07	1.02063e+08	1.0695e+08	1.11713e+08	1.14569e+08	1.15647e+08	1.16646e+08	1.16964e+08
45	8.95597e+06	2.57588e+07	4.09335e+07	5.43844e+07	6.62863e+07	7.71284e+07	8.71478e+07	9.63508e+07	1.03687e+08	1.09809e+08	1.14989e+08	1.1834e+08	1.20228e+08	1.20824e+08	1.20663e+08
46	9.79886e+06	2.81363e+07	4.48234e+07	5.98451e+07	7.42894e+07	8.68392e+07	9.76228e+07	1.06418e+08	1.14464e+08	1.21528e+08	1.26651e+08	1.29696e+08	1.314e+08	1.31936e+08	1.32272e+08
47	1.02493e+07	2.92835e+07	4.6517e+07	6.2343e+07	7.67188e+07	8.90953e+07	9.96358e+07	1.09841e+08	1.18248e+08	1.24148e+08	1.29208e+08	1.32823e+08	1.34944e+08	1.35873e+08	1.35735e+08
48	9.03123e+06	2.58482e+07	4.08081e+07	5.46232e+07	6.70062e+07	7.80736e+07	8.77905e+07	9.60737e+07	1.03797e+08	1.09771e+08	1.1445e+08	1.18016e+08	1.20868e+08	1.20862e+08	1.20323e+08
49	1.04331e+07	3.02297e+07	4.85512e+07	6.49636e+07	8.02429e+07	9.52333e+07	1.08014e+08	1.18199e+08	1.27175e+08	1.34925e+08	1.40785e+08	1.43679e+08	1.44256e+08	1.44611e+08	1.44131e+08
50	9.76042e+06	2.79795e+07	4.47447e+07	5.95684e+07	7.31177e+07	8.56383e+07	9.65409e+07	1.05991e+08	1.14661e+08	1.21349e+08	1.27479e+08	1.31104e+08	1.3249e+08	1.32592e+08	1.32269e+08
51	1.0649e+07	3.05779e+07	4.87266e+07	6.54468e+07	8.04137e+07	9.37232e+07	1.04859e+08	1.14928e+08	1.24289e+08	1.31917e+08	1.37473e+08	1.40733e+08	1.43306e+08	1.44694e+08	1.44406e+08
52	9.99209e+06	2.8763e+07	4.57336e+07	6.08999e+07	7.43622e+07	8.64512e+07	9.63943e+07	1.0414e+08	1.10842e+08	1.15956e+08	1.19963e+08	1.23167e+08	1.25523e+08	1.26619e+08	1.27753e+08
53	1.09746e+07	3.14315e+07	4.96729e+07	6.58822e+07	8.07753e+07	9.43307e+07	1.06001e+08	1.16253e+08	1.25124e+08	1.31625e+08	1.37381e+08	1.41927e+08	1.44776e+08	1.46041e+08	1.45301e+08
54	1.001e+07	2.88526e+07	4.58365e+07	6.07824e+07	7.45919e+07	8.67382e+07	9.72536e+07	1.07053e+08	1.16226e+08	1.23686e+08	1.29724e+08	1.3339e+08	1.35797e+08	1.35756e+08	1.35146e+08
55	9.15712e+06	2.6186e+07	4.12635e+07	5.46107e+07	6.67771e+07	7.81675e+07	8.83135e+07	9.66514e+07	1.044e+08	1.1073e+08	1.15247e+08	1.17024e+08	1.18279e+08	1.19185e+08	1.19669e+08
56	1.05122e+07	3.03969e+07	4.849e+07	6.46071e+07	7.88472e+07	9.17096e+07	1.0323e+08	1.13091e+08	1.20877e+08	1.27032e+08	1.3247e+08	1.35855e+08	1.37789e+08	1.3912e+08	1.39644e+08
57	1.07971e+07	3.11343e+07	4.95867e+07	6.62955e+07	8.14797e+07	9.53142e+07	1.07653e+08	1.17847e+08	1.26572e+08	1.33517e+08	1.38956e+08	1.41974e+08	1.43484e+08	1.44374e+08	1.44639e+08
58	9.98137e+06	2.89115e+07	4.58738e+07	6.12966e+07	7.55404e+07	8.83602e+07	9.98484e+07	1.10431e+08	1.19176e+08	1.25697e+08	1.31337e+08	1.34483e+08	1.36567e+08	1.36752e+08	1.36066e+08
59	9.08778e+06	2.63601e+07	4.22687e+07	5.60193e+07	6.82977e+07	7.96203e+07	8.8993e+07	9.66362e+07	1.03137e+08	1.07814e+08	1.1099e+08	1.12771e+08	1.1498e+08	1.1617e+08	1.16766e+08
60	1.0988e+07	3.15407e+07	4.97326e+07	6.57809e+07	8.05372e+07	9.40913e+07	1.05561e+08	1.1562e+08	1.24317e+08	1.31239e+08	1.36718e+08	1.40546e+08	1.43572e+08	1.44198e+08	1.44042e+08
61	9.22795e+06	2.6552e+07	4.22349e+07	5.65875e+07	6.96012e+07	8.06934e+07	9.09544e+07	9.97123e+07	1.07555e+08	1.13261e+08	1.17613e+08	1.20696e+08	1.2268e+08	1.23187e+08	1.2322e+08
62	9.19793e+06	2.60864e+07	4.11928e+07	5.42978e+07	6.59507e+07	7.67142e+07	8.57693e+07	9.40415e+07	1.00761e+08	1.06547e+08	1.11528e+08	1.15466e+08	1.18535e+08	1.20007e+08	1.20553e+08
63	9.33201e+06	2.69792e+07	4.30139e+07	5.71977e+07	7.02288e+07	8.19472e+07	9.15762e+07	1.00091e+08	1.07034e+08	1.12607e+08	1.17516e+08	1.2031e+08	1.21403e+08	1.22254e+08	1.2279e+08
64	9.20259e+06	2.63835e+07	4.18279e+07	5.60932e+07	6.88982e+07	8.01163e+07	8.98269e+07	9.73962e+07	1.03487e+08	1.08566e+08	1.12735e+08	1.15796e+08	1.1823e+08	1.19225e+08	1.19669e+08
65	8.9169e+06	2.57717e+07	4.14301e+07	5.52563e+07	6.80277e+07	7.99244e+07	9.01214e+07	9.86206e+07	1.0579e+08	1.1118e+08	1.15347e+08	1.18463e+08	1.20281e+08	1.21107e+08	1.2057e+08
66	1.03608e+07	2.96862e+07	4.68413e+07	6.22293e+07	7.61291e+07	8.91517e+07	1.0022e+08	1.09599e+08	1.18373e+08	1.25196e+08	1.30327e+08	1.33563e+08	1.35615e+08	1.36736e+08	1.37296e+08
67	9.61323e+06	2.7606e+07	4.37913e+07	5.8134e+07	7.07872e+07	8.22459e+07	9.15779e+07	1.00108e+08	1.08014e+08	1.14363e+08	1.19487e+08	1.22877e+08	1.25057e+08	1.25772e+08	1.25979e+08
68	9.43226e+06	2.72358e+07	4.35357e+07	5.88674e+07	7.23885e+07	8.36807e+07	9.38618e+07	1.0292e+08	1.09471e+08	1.15548e+08	1.20616e+08	1.24179e+08	1.26723e+08	1.28131e+08	1.2784e+08
69	1.00759e+07	2.88858e+07	4.58477e+07	6.09325e+07	7.4646e+07	8.67243e+07	9.73603e+07	1.06659e+08	1.14579e+08	1.21048e+08	1.26952e+08	1.3044e+08	1.32765e+08	1.33719e+08	1.33886e+08
70	1.01195e+07	2.90595e+07	4.61723e+07	6.18166e+07	7.66071e+07	8.92004e+07	1.00258e+08	1.10379e+08	1.19503e+08	1.26473e+08	1.31557e+08	1.34847e+08	1.36771e+08	1.37246e+08	1.3712e+08
71	9.52766e+06	2.75067e+07	4.37749e+07	5.8672e+07	7.21751e+07	8.35165e+07	9.33393e+07	1.02956e+08	1.11119e+08	1.18278e+08	1.24165e+08	1.27748e+08	1.29633e+08	1.29259e+08	1.28004e+08
72	8.15156e+06	2.35197e+07	3.71968e+07	4.90223e+07	5.92782e+07	6.85206e+07	7.65684e+07	8.41288e+07	9.0838e+07	9.56429e+07	9.93906e+07	1.0175e+08	1.03371e+08	1.04663e+08	1.05341e+08
73	1.01029e+07	2.89404e+07	4.61101e+07	6.16042e+07	7.56033e+07	8.75974e+07	9.782e+07	1.06776e+08	1.1453e+08	1.19948e+08	1.25059e+08	1.29441e+08	1.32595e+08	1.33528e+08	1.33543e+08
74	8.98736e+06	2.60705e+07	4.15588e+07	5.5217e+07	6.77086e+07	7.94904e+07	8.95987e+07	9.82705e+07	1.05716e+08	1.11702e+08	1.16658e+08	1.19341e+08	1.21419e+08	1.22083e+08	1.21642e+08
75	9.60871e+06	2.74038e+07	4.31179e+07	5.73913e+07	7.02604e+07	8.21751e+07	9.23454e+07	1.01965e+08	1.10508e+08	1.17109e+08	1.22369e+08	1.25697e+08	1.28118e+08	1.29647e+08	1.29405e+08
76	8.99057e+06	2.60644e+07	4.15054e+07	5.51971e+07	6.77769e+07	7.85036e+07	8.76626e+07	9.61984e+07	1.03685e+08	1.10057e+08	1.15558e+08	1.18875e+08	1.21466e+08	1.21638e+08	1.21037e+08
77	8.72504e+06	2.54997e+07	4.11128e+07	5.50667e+07	6.79933e+07	8.00026e+07	9.05668e+07	9.91543e+07	1.05871e+08	1.10835e+08	1.15136e+08	1.18101e+08	1.19606e+08	1.20134e+08	1.19348e+08
78	9.68108e+06	2.80523e+07	4.48118e+07	5.99675e+07	7.3209e+07	8.52104e+07	9.57801e+07	1.04696e+08	1.125e+08	1.18739e+08	1.24756e+08	1.29462e+08	1.31966e+08	1.32809e+08	1.32511e+08
79	1.00823e+07	2.91506e+07	4.65404e+07	6.2446e+07	7.71211e+07	8.98795e+07	1.0138e+08	1.11904e+08	1.21323e+08	1.29594e+08	1.35738e+08	1.3962e+08	1.4183e+08	1.42202e+08	1.409e+08
80	9.23417e+06	2.63504e+07	4.11263e+07	5.44216e+07	6.6557e+07	7.72713e+07	8.64196e+07	9.48426e+07	1.0252e+08	1.08597e+08	1.13341e+08	1.1572e+08	1.17655e+08	1.19345e+08	1.20015e+08
81	9.79762e+06	2.80107e+07	4.43028e+07	5.93793e+07	7.32282e+07	8.58235e+07	9.70192e+07	1.06291e+08	1.14277e+08	1.20978e+08	1.26814e+08	1.30935e+08	1.33397e+08	1.33546e+08	1.33177e+08
82	8.91856e+06	2.55308e+07	4.04223e+07	5.34349e+07	6.56682e+07	7.66951e+07	8.63427e+07	9.41187e+07	1.01094e+08	1.0675e+08	1.10546e+08	1.12976e+08	1.14034e+08	1.14181e+08	1.15008e+08
83	9.77123e+06	2.78557e+07	4.39788e+07	5.88074e+07	7.26878e+07	8.51221e+07	9.53497e+07	1.04192e+08	1.12024e+08	1.18111e+08	1.22486e+08	1.26094e+08	1.2791e+08	1.28741e+08	1.29307e+08
84	7.84069e+06	2.23622e+07	3.57358e+07	4.76324e+07	5.8537e+07	6.82559e+07	7.68036e+07	8.41108e+07	8.98982e+07	9.48726e+07	9.92666e+07	1.0183e+08	1.03689e+08	1.04125e+08	1.04436e+08
85	1.04907e+07	2.9881e+07	4.78182e+07	6.40868e+07	7.84333e+07	9.13611e+07	1.02382e+08	1.12332e+08	1.20546e+08	1.2735e+08	1.32315e+08	1.35609e+08	1.3754e+08	1.38964e+08	1.39454e+08
86	9.63945e+06	2.76042e+07	4.37123e+07	5.81189e+07	7.14094e+07	8.30334e+07	9.27505e+07	1.01422e+08	1.09021e+08	1.14942e+08	1.19688e+08	1.23737e+08	1.26896e+08	1.28041e+08	1.2812e+08
87	9.45623e+06	2.71042e+07	4.28946e+07	5.72362e+07	7.05429e+07	8.23749e+07	9.27238e+07	1.0193e+08	1.09935e+08	1.15832e+08	1.205e+08	1.2414e+08	1.26236e+08	1.26832e+08	1.26474e+08
88	1.02948e+07	2.95373e+07	4.70419e+07	6.2568e+07	7.62607e+07	8.91689e+07	1.00343e+08	1.09339e+08	1.16925e+08	1.23719e+08	1.29626e+08	1.33254e+08	1.35681e+08	1.36944e+08	1.36638e+08
89	1.03301e+07	2.95903e+07	4.69294e+07	6.25476e+07	7.65822e+07	8.91051e+07	9.90672e+07	1.07509e+08	1.14075e+08	1.18914e+08	1.23128e+08	1.25889e+08	1.27951e+08	1.29952e+08	1.31804e+08
90	9.82758e+06	2.81196e+07	4.44275e+07	5.82939e+07	7.1296e+07	8.32733e+07	9.35109e+07	1.02419e+08	1.10593e+08	1.17134e+08	1.22262e+08	1.26712e+08	1.29869e+08	1.30543e+08	1.30436e+08
91	1.0027e+07	2.88136e+07	4.55514e+07	6.0832e+07	7.45537e+07	8.66437e+07	9.63949e+07	1.05146e+08	1.13174e+08	1.19445e+08	1.23586e+08	1.26372e+08	1.29034e+08	1.29601e+08	1.30169e+08
92	9.29572e+06	2.68239e+07	4.28552e+07	5.72771e+07	7.01513e+07	8.14877e+07	9.2153e+07	1.0181e+08	1.09223e+08	1.15529e+08	1.20981e+08	1.24662e+08	1.26524e+08	1.27045e+08	1.26512e+08
93	9.80634e+06	2.8184e+07	4.51983e+07	6.06669e+07	7.42863e+07	8.60271e+07	9.57243e+07	1.04796e+08	1.12872e+08	1.18956e+08	1.23781e+08	1.27073e+08	1.29623e+08	1.30686e+08	1.30662e+08
94	9.1283e+06	2.61346e+07	4.16465e+07	5.54646e+07	6.84491e+07	8.05167e+07	9.04316e+07	9.85808e+07	1.05121e+08	1.09898e+08	1.14374e+08	1.18223e+08	1.20561e+08	1.21283e+08	1.21619e+08
95	9.34876e+06	2.69795e+07	4.31759e+07	5.79631e+07	7.09671e+07	8.31175e+07	9.3439e+07	1.02009e+08	1.1028e+08	1.16466e+08	1.20959e+08	1.23685e+08	1.25822e+08	1.26967e+08	1.26646e+08
96	9.55494e+06	2.74185e+07	4.34581e+07	5.80183e+07	7.10649e+07	8.28145e+07	9.30455e+07	1.02614e+08	1.11188e+08	1.1767e+08	1.23064e+08	1.26476e+08	1.2916e+08	1.29569e+08	1.29406e+08
97	9.44375e+06	2.71019e+07	4.3029e+07	5.74181e+07	7.02595e+07	8.17805e+07	9.1818e+07	1.00142e+08	1.07221e+08	1.13052e+08	1.18579e+08	1.22807e+08	1.25848e+08	1.27171e+08	1.27011e+08
98	9.32763e+06	2.69827e+07	4.323e+07	5.79878e+07	7.14914e+07	8.34514e+07	9.36465e+07	1.02377e+08	1.10047e+08	1.16059e+08	1.21564e+08	1.26245e+08	1.28793e+08	1.29522e+08	1.28744e+08
99	9.32437e+06	2.67806e+07	4.29114e+07	5.72055e+07	6.95815e+07	7.98893e+07	8.8835e+07	9.71105e+07	1.04743e+08	1.11114e+08	1.16367e+08	1.19499e+08	1.22204e+08	1.23088e+08	1.23217e+08
100	1.00465e+07	2.85466e+07	4.51276e+07	6.02303e+07	7.34994e+07	8.51079e+07	9.4874e+07	1.03573e+08	1.10463e+08	1.16097e+08	1.2121e+08	1.24534e+08	1.27331e+08	1.28736e+08	1.29871e+08
101	1.07577e+07	3.12814e+07	5.04221e+07	6.76619e+07	8.24445e+07	9.51552e+07	1.06024e+08	1.16121e+08	1.24754e+08	1.32263e+08	1.38677e+08	1.42976e+08	1.45292e+08	1.47041e+08	1.46514e+08
102	9.52192e+06	2.75906e+07	4.40721e+07	5.87722e+07	7.23939e+07	8.44023e+07	9.38538e+07	1.02021e+08	1.09584e+08	1.15271e+08	1.19833e+08	1.23423e+08	1.26482e+08	1.26781e+08	1.2658e+08
103	9.71357e+06	2.78552e+07	4.38204e+07	5.81271e+07	7.19561e+07	8.47416e+07	9.58999e+07	1.05699e+08	1.14584e+08	1.21769e+08	1.26687e+08	1.2963e+08	1.32308e+08	1.32963e+08	1.3252e+08
104	9.14255e+06	2.64538e+07	4.24383e+07	5.64196e+07	6.85227e+07	7.9331e+07	8.80804e+07	9.57563e+07	1.02525e+08	1.0826e+08	1.13227e+08	1.16622e+08	1.189e+08	1.20404e+08	1.20533e+08
105	9.75804e+06	2.78864e+07	4.43742e+07	5.94635e+07	7.3391e+07	8.61781e+07	9.67997e+07	1.05964e+08	1.14347e+08	1.20841e+08	1.26206e+08	1.29814e+08	1.31542e+08	1.32355e+08	1.31755e+08
106	1.0162e+07	2.90062e+07	4.59688e+07	6.1299e+07	7.49892e+07	8.68293e+07	9.69947e+07	1.04991e+08	1.1162e+08	1.1722e+08	1.22101e+08	1.25166e+08	1.27926e+08	1.29308e+08	1.29991e+08
107	9.73104e+06	2.79909e+07	4.42399e+07	5.87879e+07	7.25932e+07	8.50606e+07	9.50236e+07	1.0307e+08	1.09813e+08	1.15298e+08	1.19532e+08	1.21356e+08	1.22739e+08	1.23724e+08	1.24937e+08
108	9.32671e+06	2.67723e+07	4.25276e+07	5.61754e+07	6.87154e+07	8.03988e+07	9.02394e+07	9.9323e+07	1.07124e+08	1.13018e+08	1.18277e+08	1.2221e+08	1.24912e+08	1.25374e+08	1.25266e+08
109	8.39302e+06	2.44393e+07	3.94698e+07	5.28105e+07	6.51152e+07	7.6554e+07	8.59409e+07	9.28966e+07	9.89439e+07	1.03975e+08	1.07991e+08	1.1038e+08	1.11429e+08	1.11998e+08	1.11898e+08
110	9.62178e+06	2.77886e+07	4.39617e+07	5.84017e+07	7.16159e+07	8.3633e+07	9.36383e+07	1.02181e+08	1.0898e+08	1.1503e+08	1.19584e+08	1.22706e+08	1.24919e+08	1.25457e+08	1.25952e+08
111	1.04442e+07	2.99996e+07	4.74817e+07	6.28283e+07	7.70386e+07	8.98006e+07	1.00592e+08	1.09845e+08	1.17732e+08	1.2439e+08	1.29682e+08	1.33368e+08	1.35398e+08	1.36506e+08	1.37325e+08
112	1.04257e+07	2.96458e+07	4.701e+07	6.22725e+07	7.58739e+07	8.84359e+07	9.95298e+07	1.0915e+08	1.17588e+08	1.2386e+08	1.28844e+08	1.31962e+08	1.35088e+08	1.36364e+08	1.36848e+08
113	1.01797e+07	2.94993e+07	4.6958e+07	6.284e+07	7.71508e+07	9.00304e+07	1.01493e+08	1.11363e+08	1.19686e+08	1.25664e+08	1.30439e+08	1.32737e+08	1.34172e+08	1.34927e+08	1.3501e+08
114	9.40181e+06	2.75703e+07	4.40947e+07	5.89685e+07	7.217e+07	8.38976e+07	9.41153e+07	1.03601e+08	1.11112e+08	1.16601e+08	1.20536e+08	1.22459e+08	1.24187e+08	1.24542e+08	1.24609e+08
115	9.35401e+06	2.67218e+07	4.25552e+07	5.71633e+07	7.06229e+07	8.28217e+07	9.32944e+07	1.02062e+08	1.09398e+08	1.1487e+08	1.1871e+08	1.21849e+08	1.23666e+08	1.24589e+08	1.25178e+08
116	8.99313e+06	2.59542e+07	4.1012e+07	5.42155e+07	6.56618e+07	7.56103e+07	8.38492e+07	9.10034e+07	9.691e+07	1.01556e+08	1.06137e+08	1.09121e+08	1.1105e+08	1.12751e+08	1.14054e+08
117	9.06224e+06	2.57819e+07	4.11875e+07	5.51763e+07	6.7844e+07	7.89931e+07	8.88915e+07	9.67223e+07	1.03044e+08	1.08117e+08	1.12606e+08	1.15972e+08	1.18277e+08	1.19384e+08	1.20148e+08
118	9.19363e+06	2.63416e+07	4.21092e+07	5.67272e+07	6.95625e+07	8.05047e+07	8.99788e+07	9.83833e+07	1.06293e+08	1.11923e+08	1.16801e+08	1.19517e+08	1.21184e+08	1.2173e+08	1.22052e+08
119	1.1591e+07	3.32148e+07	5.30222e+07	7.03199e+07	8.57118e+07	9.96625e+07	1.11408e+08	1.21169e+08	1.29625e+08	1.36092e+08	1.42069e+08	1.46287e+08	1.50152e+08	1.51478e+08	1.51218e+08
120	8.70802e+06	2.49832e+07	3.96296e+07	5.29151e+07	6.51991e+07	7.66959e+07	8.63816e+07	9.43036e+07	1.01796e+08	1.08521e+08	1.14418e+08	1.17916e+08	1.19967e+08	1.2036e+08	1.19759e+08
121	9.40621e+06	2.71038e+07	4.32202e+07	5.78893e+07	7.10756e+07	8.27116e+07	9.34621e+07	1.02859e+08	1.10474e+08	1.16879e+08	1.21989e+08	1.23957e+08	1.25502e+08	1.26502e+08	1.2644e+08
122	8.82982e+06	2.51861e+07	4.01285e+07	5.35217e+07	6.57959e+07	7.66301e+07	8.58715e+07	9.41231e+07	1.01248e+08	1.06272e+08	1.10601e+08	1.13544e+08	1.15354e+08	1.15559e+08	1.15927e+08
123	8.72862e+06	2.52002e+07	4.06106e+07	5.4764e+07	6.78185e+07	7.9181e+07	8.89508e+07	9.69258e+07	1.04141e+08	1.09993e+08	1.1476e+08	1.17424e+08	1.19025e+08	1.19614e+08	1.19269e+08
124	8.8615e+06	2.53799e+07	3.95953e+07	5.18694e+07	6.33071e+07	7.36682e+07	8.22995e+07	9.06203e+07	9.7736e+07	1.02951e+08	1.0704e+08	1.10185e+08	1.12546e+08	1.1362e+08	1.14217e+08
125	1.05127e+07	3.0471e+07	4.86283e+07	6.43926e+07	7.86215e+07	9.0629e+07	1.01181e+08	1.10641e+08	1.19083e+08	1.25957e+08	1.31658e+08	1.35874e+08	1.38523e+08	1.39008e+08	1.39228e+08
126	1.02288e+07	2.91344e+07	4.63095e+07	6.17646e+07	7.56236e+07	8.786e+07	9.86514e+07	1.08464e+08	1.17013e+08	1.23465e+08	1.28318e+08	1.3217e+08	1.34597e+08	1.35428e+08	1.35579e+08
127	8.94566e+06	2.58604e+07	4.09746e+07	5.44363e+07	6.62447e+07	7.70025e+07	8.61302e+07	9.42788e+07	1.01997e+08	1.07956e+08	1.1319e+08	1.15363e+08	1.17392e+08	1.18703e+08	1.18521e+08
128	9.22846e+06	2.65476e+07	4.22773e+07	5.676e+07	6.99384e+07	8.12561e+07	9.13423e+07	9.92853e+07	1.06214e+08	1.12419e+08	1.1772e+08	1.21369e+08	1.2414e+08	1.25012e+08	1.24391e+08
129	8.99468e+06	2.5957e+07	4.09632e+07	5.42232e+07	6.65908e+07	7.70222e+07	8.55543e+07	9.33597e+07	1.00515e+08	1.0589e+08	1.10421e+08	1.13856e+08	1.15804e+08	1.16706e+08	1.17209e+08
130	1.07001e+07	3.10369e+07	4.9447e+07	6.55559e+07	7.99556e+07	9.26814e+07	1.03684e+08	1.13772e+08	1.22926e+08	1.2933e+08	1.34366e+08	1.37849e+08	1.39561e+08	1.39959e+08	1.40697e+08
131	9.938e+06	2.88989e+07	4.64222e+07	6.17857e+07	7.5905e+07	8.8175e+07	9.92037e+07	1.08976e+08	1.17365e+08	1.23705e+08	1.28612e+08	1.32203e+08	1.3482e+08	1.35857e+08	1.35183e+08
132	1.01674e+07	2.95592e+07	4.74102e+07	6.36479e+07	7.8654e+07	9.20916e+07	1.03385e+08	1.1307e+08	1.20811e+08	1.26908e+08	1.32111e+08	1.35418e+08	1.37682e+08	1.38724e+08	1.37789e+08
133	9.54148e+06	2.76478e+07	4.4136e+07	5.88701e+07	7.27015e+07	8.4841e+07	9.54307e+07	1.05118e+08	1.13797e+08	1.20764e+08	1.26288e+08	1.30802e+08	1.32994e+08	1.33109e+08	1.32332e+08
134	1.01894e+07	2.95593e+07	4.7108e+07	6.21693e+07	7.62014e+07	8.85662e+07	9.95268e+07	1.09611e+08	1.1853e+08	1.25295e+08	1.30829e+08	1.34423e+08	1.36035e+08	1.36868e+08	1.37094e+08
135	1.03157e+07	2.96791e+07	4.69002e+07	6.27796e+07	7.68527e+07	9.01534e+07	1.01628e+08	1.11762e+08	1.20091e+08	1.26804e+08	1.31668e+08	1.34996e+08	1.37886e+08	1.38929e+08	1.39111e+08
136	9.99062e+06	2.86404e+07	4.52101e+07	6.00575e+07	7.31828e+07	8.47314e+07	9.43342e+07	1.02259e+08	1.09211e+08	1.14672e+08	1.19924e+08	1.23956e+08	1.26398e+08	1.27655e+08	1.28548e+08
137	9.11022e+06	2.61692e+07	4.16918e+07	5.62728e+07	6.97947e+07	8.13106e+07	9.11503e+07	9.99803e+07	1.08142e+08	1.14508e+08	1.19291e+08	1.22088e+08	1.23103e+08	1.23329e+08	1.2312e+08
138	1.04138e+07	2.99603e+07	4.78366e+07	6.40752e+07	7.8591e+07	9.13955e+07	1.01563e+08	1.10804e+08	1.19152e+08	1.26006e+08	1.3094e+08	1.35025e+08	1.37111e+08	1.38181e+08	1.38079e+08
139	9.46185e+06	2.75792e+07	4.4151e+07	5.92027e+07	7.28369e+07	8.48309e+07	9.52088e+07	1.04423e+08	1.11829e+08	1.17298e+08	1.22261e+08	1.26534e+08	1.29087e+08	1.30136e+08	1.29425e+08
140	9.37659e+06	2.71171e+07	4.3316e+07	5.77641e+07	7.07293e+07	8.22337e+07	9.21569e+07	1.00827e+08	1.08637e+08	1.14282e+08	1.18053e+08	1.20639e+08	1.22938e+08	1.23628e+08	1.24044e+08
141	9.16196e+06	2.65569e+07	4.20041e+07	5.56911e+07	6.80799e+07	7.92224e+07	8.89415e+07	9.74763e+07	1.04051e+08	1.09571e+08	1.14406e+08	1.17476e+08	1.20311e+08	1.21592e+08	1.2115e+08
142	1.08773e+07	3.13712e+07	5.01309e+07	6.73961e+07	8.25264e+07	9.62012e+07	1.07991e+08	1.18616e+08	1.27615e+08	1.33981e+08	1.38831e+08	1.42147e+08	1.44242e+08	1.45793e+08	1.45906e+08
143	1.06417e+07	3.04002e+07	4.82596e+07	6.42607e+07	7.85609e+07	9.0588e+07	1.01364e+08	1.11493e+08	1.1917e+08	1.26155e+08	1.3215e+08	1.36005e+08	1.38988e+08	1.40296e+08	1.40469e+08
144	1.00258e+07	2.87939e+07	4.58449e+07	6.08432e+07	7.40335e+07	8.58026e+07	9.60579e+07	1.0568e+08	1.13738e+08	1.19687e+08	1.25127e+08	1.28817e+08	1.31297e+08	1.33437e+08	1.33053e+08
145	8.98235e+06	2.59895e+07	4.13504e+07	5.48656e+07	6.69444e+07	7.73591e+07	8.64066e+07	9.41506e+07	1.00767e+08	1.05905e+08	1.09786e+08	1.12011e+08	1.14219e+08	1.15538e+08	1.16274e+08
146	8.80288e+06	2.54986e+07	4.05219e+07	5.46294e+07	6.81105e+07	7.98978e+07	9.00487e+07	9.8721e+07	1.06344e+08	1.12704e+08	1.17331e+08	1.19617e+08	1.20139e+08	1.19505e+08	1.19427e+08
147	1.05723e+07	3.03457e+07	4.82566e+07	6.47434e+07	7.94119e+07	9.23009e+07	1.03269e+08	1.1316e+08	1.21459e+08	1.27901e+08	1.32538e+08	1.35944e+08	1.37809e+08	1.39082e+08	1.39691e+08
148	9.11309e+06	2.60396e+07	4.10171e+07	5.46774e+07	6.72483e+07	7.82535e+07	8.78176e+07	9.63563e+07	1.03349e+08	1.08865e+08	1.13162e+08	1.16313e+08	1.18351e+08	1.18881e+08	1.19346e+08
149	9.31729e+06	2.67498e+07	4.22766e+07	5.6301e+07	6.88562e+07	8.01687e+07	8.95011e+07	9.72127e+07	1.0408e+08	1.0984e+08	1.14946e+08	1.18529e+08	1.20335e+08	1.21444e+08	1.22438e+08
150	1.02447e+07	2.95136e+07	4.71241e+07	6.30812e+07	7.72901e+07	9.0257e+07	1.01271e+08	1.11133e+08	1.19627e+08	1.26696e+08	1.32104e+08	1.35494e+08	1.36722e+08	1.36991e+08	1.37516e+08
151	1.00706e+07	2.92387e+07	4.63875e+07	6.24223e+07	7.72946e+07	9.05068e+07	1.00955e+08	1.09917e+08	1.17717e+08	1.2364e+08	1.28058e+08	1.30883e+08	1.32679e+08	1.33533e+08	1.34013e+08
152	9.1979e+06	2.63177e+07	4.20701e+07	5.65466e+07	7.01413e+07	8.26707e+07	9.39563e+07	1.03936e+08	1.1274e+08	1.19905e+08	1.24659e+08	1.27399e+08	1.28421e+08	1.28306e+08	1.27397e+08
153	1.01102e+07	2.87443e+07	4.53845e+07	6.0746e+07	7.49521e+07	8.80166e+07	9.92887e+07	1.08824e+08	1.1671e+08	1.21904e+08	1.2633e+08	1.30195e+08	1.33256e+08	1.33364e+08	1.33538e+08
154	9.16281e+06	2.63786e+07	4.20519e+07	5.6323e+07	6.92194e+07	8.08067e+07	9.06523e+07	9.92317e+07	1.06955e+08	1.12994e+08	1.17364e+08	1.2065e+08	1.21791e+08	1.2121e+08	1.21506e+08
155	1.01914e+07	2.94611e+07	4.70309e+07	6.26707e+07	7.67929e+07	8.93756e+07	1.00161e+08	1.08993e+08	1.15969e+08	1.22323e+08	1.27733e+08	1.31015e+08	1.33221e+08	1.34176e+08	1.34315e+08
156	1.00351e+07	2.88651e+07	4.61686e+07	6.19474e+07	7.59974e+07	8.84696e+07	9.92602e+07	1.08064e+08	1.16255e+08	1.2155e+08	1.25478e+08	1.27572e+08	1.28638e+08	1.29706e+08	1.30919e+08
157	1.01241e+07	2.90824e+07	4.63028e+07	6.22674e+07	7.66199e+07	8.86977e+07	9.835e+07	1.07144e+08	1.14678e+08	1.20834e+08	1.259e+08	1.29459e+08	1.32009e+08	1.33421e+08	1.33492e+08
158	8.8832e+06	2.52788e+07	3.99559e+07	5.35597e+07	6.56417e+07	7.56673e+07	8.45152e+07	9.20935e+07	9.90997e+07	1.0449e+08	1.08286e+08	1.108e+08	1.13466e+08	1.14822e+08	1.15359e+08
159	9.74377e+06	2.79725e+07	4.48131e+07	5.95073e+07	7.29338e+07	8.53868e+07	9.63051e+07	1.05725e+08	1.13759e+08	1.20675e+08	1.26254e+08	1.29179e+08	1.30721e+08	1.30827e+08	1.30465e+08
160	1.00276e+07	2.86852e+07	4.54384e+07	6.05479e+07	7.41354e+07	8.53455e+07	9.3889e+07	1.01364e+08	1.09232e+08	1.15723e+08	1.20624e+08	1.23889e+08	1.26385e+08	1.2825e+08	1.29125e+08
161	8.44713e+06	2.39018e+07	3.76874e+07	5.00038e+07	6.147e+07	7.14367e+07	8.04966e+07	8.82832e+07	9.52461e+07	1.00555e+08	1.04723e+08	1.0836e+08	1.10371e+08	1.11399e+08	1.11566e+08
162	1.07342e+07	3.09816e+07	4.89245e+07	6.45635e+07	7.88939e+07	9.16124e+07	1.02808e+08	1.11997e+08	1.20078e+08	1.26691e+08	1.31951e+08	1.35303e+08	1.38035e+08	1.38542e+08	1.38973e+08
163	1.05798e+07	3.07613e+07	4.94138e+07	6.64179e+07	8.17308e+07	9.57196e+07	1.0825e+08	1.18671e+08	1.28098e+08	1.35289e+08	1.40168e+08	1.44202e+08	1.46936e+08	1.47477e+08	1.46265e+08
164	9.71349e+06	2.78321e+07	4.42132e+07	5.8998e+07	7.23349e+07	8.3985e+07	9.42635e+07	1.03289e+08	1.10891e+08	1.1621e+08	1.20337e+08	1.23091e+08	1.25134e+08	1.26969e+08	1.2742e+08
165	9.45922e+06	2.70999e+07	4.27395e+07	5.66477e+07	6.91769e+07	8.08355e+07	9.07253e+07	9.93706e+07	1.07111e+08	1.13174e+08	1.18569e+08	1.21762e+08	1.23455e+08	1.25077e+08	1.25468e+08
166	9.32122e+06	2.63862e+07	4.14483e+07	5.52789e+07	6.79114e+07	7.88941e+07	8.74741e+07	9.58153e+07	1.03484e+08	1.09477e+08	1.14183e+08	1.18466e+08	1.21432e+08	1.22415e+08	1.22636e+08
167	9.02633e+06	2.59806e+07	4.13269e+07	5.46967e+07	6.69026e+07	7.80138e+07	8.8103e+07	9.72043e+07	1.0492e+08	1.11326e+08	1.16628e+08	1.19699e+08	1.20784e+08	1.21069e+08	1.21013e+08
168	9.5859e+06	2.77029e+07	4.39962e+07	5.85961e+07	7.23936e+07	8.44837e+07	9.483e+07	1.04109e+08	1.11941e+08	1.17644e+08	1.22235e+08	1.24828e+08	1.27073e+08	1.27727e+08	1.27647e+08
169	8.17811e+06	2.35793e+07	3.76302e+07	5.04661e+07	6.14375e+07	7.06308e+07	7.86634e+07	8.60836e+07	9.23859e+07	9.73195e+07	1.01515e+08	1.04016e+08	1.06517e+08	1.07564e+08	1.07628e+08
170	8.3986e+06	2.41523e+07	3.82399e+07	5.09619e+07	6.22366e+07	7.22659e+07	8.14392e+07	8.95053e+07	9.63609e+07	1.02027e+08	1.06202e+08	1.08327e+08	1.10057e+08	1.1143e+08	1.11963e+08
171	9.66434e+06	2.79303e+07	4.47886e+07	6.0204e+07	7.40432e+07	8.62335e+07	9.72537e+07	1.06449e+08	1.14544e+08	1.20738e+08	1.25206e+08	1.28294e+08	1.29921e+08	1.30464e+08	1.3067e+08
172	9.28229e+06	2.7172e+07	4.38956e+07	5.8942e+07	7.17811e+07	8.22435e+07	9.14774e+07	9.97667e+07	1.06551e+08	1.11922e+08	1.14462e+08	1.16502e+08	1.188e+08	1.19955e+08	1.2065e+08
173	9.34932e+06	2.69234e+07	4.27047e+07	5.67802e+07	6.98456e+07	8.17724e+07	9.19205e+07	9.99751e+07	1.06942e+08	1.12805e+08	1.18138e+08	1.21169e+08	1.24017e+08	1.25808e+08	1.25408e+08
174	9.26268e+06	2.65798e+07	4.23678e+07	5.6394e+07	6.89455e+07	7.98846e+07	8.94994e+07	9.8299e+07	1.06211e+08	1.11958e+08	1.16564e+08	1.19323e+08	1.21047e+08	1.21727e+08	1.22395e+08
175	8.98029e+06	2.59119e+07	4.12667e+07	5.51725e+07	6.73693e+07	7.81056e+07	8.79728e+07	9.64916e+07	1.03773e+08	1.09711e+08	1.14947e+08	1.1827e+08	1.2024e+08	1.20763e+08	1.2099e+08
176	9.748e+06	2.85461e+07	4.61804e+07	6.22029e+07	7.72539e+07	9.0618e+07	1.02457e+08	1.12909e+08	1.215e+08	1.28723e+08	1.34954e+08	1.39172e+08	1.40412e+08	1.40149e+08	1.388e+08
177	7.76876e+06	2.22338e+07	3.50819e+07	4.66531e+07	5.71461e+07	6.67319e+07	7.45058e+07	8.08472e+07	8.60892e+07	9.00847e+07	9.41063e+07	9.6823e+07	9.91649e+07	1.00094e+08	1.00741e+08
178	9.60712e+06	2.72501e+07	4.29544e+07	5.71014e+07	7.00438e+07	8.15409e+07	9.18352e+07	1.00511e+08	1.07833e+08	1.13731e+08	1.18813e+08	1.22772e+08	1.26005e+08	1.27192e+08	1.26901e+08
179	9.23213e+06	2.65405e+07	4.21229e+07	5.59653e+07	6.83895e+07	7.9663e+07	8.99982e+07	9.90369e+07	1.06925e+08	1.13609e+08	1.19367e+08	1.23688e+08	1.25784e+08	1.25579e+08	1.25281e+08
180	8.65667e+06	2.47845e+07	3.92007e+07	5.20537e+07	6.33283e+07	7.33465e+07	8.27073e+07	9.08565e+07	9.82998e+07	1.04123e+08	1.09141e+08	1.12414e+08	1.14391e+08	1.14787e+08	1.14853e+08
181	8.52902e+06	2.46994e+07	3.96287e+07	5.29209e+07	6.43075e+07	7.46627e+07	8.40515e+07	9.24238e+07	1.00085e+08	1.05815e+08	1.10775e+08	1.14089e+08	1.15348e+08	1.15441e+08	1.15116e+08
182	9.8805e+06	2.84137e+07	4.54379e+07	6.07072e+07	7.40233e+07	8.64637e+07	9.76049e+07	1.07265e+08	1.15783e+08	1.22103e+08	1.27634e+08	1.30816e+08	1.32303e+08	1.32732e+08	1.32265e+08
183	9.29559e+06	2.63841e+07	4.18513e+07	5.62364e+07	6.97931e+07	8.18807e+07	9.23103e+07	1.01109e+08	1.08682e+08	1.15131e+08	1.20389e+08	1.23576e+08	1.2568e+08	1.25931e+08	1.25846e+08
184	9.94233e+06	2.8608e+07	4.49201e+07	5.98337e+07	7.39597e+07	8.64154e+07	9.6783e+07	1.05916e+08	1.13688e+08	1.20239e+08	1.25378e+08	1.28868e+08	1.31763e+08	1.32577e+08	1.32287e+08
185	8.86297e+06	2.54014e+07	4.0566e+07	5.45536e+07	6.76703e+07	7.95862e+07	8.91142e+07	9.83596e+07	1.06586e+08	1.12762e+08	1.17725e+08	1.20366e+08	1.22152e+08	1.22485e+08	1.21881e+08
186	9.20598e+06	2.66222e+07	4.25916e+07	5.70467e+07	6.98287e+07	8.16556e+07	9.17885e+07	1.00385e+08	1.07382e+08	1.13104e+08	1.17591e+08	1.20313e+08	1.2187e+08	1.22955e+08	1.23111e+08
187	9.70069e+06	2.81987e+07	4.49003e+07	6.01691e+07	7.40428e+07	8.68009e+07	9.73545e+07	1.06449e+08	1.14127e+08	1.20177e+08	1.25327e+08	1.28553e+08	1.30426e+08	1.30953e+08	1.30844e+08
188	1.09325e+07	3.13801e+07	4.96671e+07	6.5844e+07	8.05549e+07	9.3876e+07	1.05721e+08	1.1638e+08	1.26009e+08	1.33042e+08	1.39002e+08	1.43522e+08	1.46991e+08	1.47502e+08	1.47021e+08
189	8.94483e+06	2.54505e+07	4.05813e+07	5.38026e+07	6.52634e+07	7.56037e+07	8.4701e+07	9.29501e+07	9.94503e+07	1.04745e+08	1.08944e+08	1.11734e+08	1.14067e+08	1.15289e+08	1.16168e+08
190	8.75834e+06	2.51481e+07	3.9578e+07	5.27693e+07	6.45445e+07	7.47802e+07	8.36664e+07	9.18265e+07	9.87969e+07	1.04626e+08	1.09584e+08	1.12174e+08	1.13999e+08	1.14536e+08	1.1496e+08
191	1.01e+07	2.9097e+07	4.63864e+07	6.16688e+07	7.49435e+07	8.66325e+07	9.72203e+07	1.06739e+08	1.14916e+08	1.21009e+08	1.26914e+08	1.30893e+08	1.3406e+08	1.35577e+08	1.35132e+08
192	9.68804e+06	2.7961e+07	4.45353e+07	5.97455e+07	7.3422e+07	8.44333e+07	9.35097e+07	1.01106e+08	1.08219e+08	1.13232e+08	1.17847e+08	1.21414e+08	1.2464e+08	1.25927e+08	1.26395e+08
193	1.00591e+07	2.90514e+07	4.5994e+07	6.16378e+07	7.59154e+07	8.82767e+07	9.84516e+07	1.06795e+08	1.13921e+08	1.1967e+08	1.24655e+08	1.27808e+08	1.29811e+08	1.30222e+08	1.30945e+08
194	9.62314e+06	2.78478e+07	4.44174e+07	5.92567e+07	7.2326e+07	8.44832e+07	9.49113e+07	1.04129e+08	1.12072e+08	1.19193e+08	1.24607e+08	1.28403e+08	1.30852e+08	1.31956e+08	1.31203e+08
195	8.65757e+06	2.47781e+07	3.91144e+07	5.17552e+07	6.31988e+07	7.35001e+07	8.2722e+07	9.15827e+07	9.88807e+07	1.04857e+08	1.09529e+08	1.13102e+08	1.15693e+08	1.16656e+08	1.16348e+08
196	8.54744e+06	2.46089e+07	3.90671e+07	5.19542e+07	6.34042e+07	7.32722e+07	8.20034e+07	8.93736e+07	9.56917e+07	1.00648e+08	1.04824e+08	1.08116e+08	1.10128e+08	1.11082e+08	1.11886e+08
197	7.81072e+06	2.2328e+07	3.55932e+07	4.75437e+07	5.87556e+07	6.8761e+07	7.6984e+07	8.39489e+07	8.97739e+07	9.48604e+07	9.87748e+07	1.01236e+08	1.03096e+08	1.03135e+08	1.03333e+08
198	9.72063e+06	2.81509e+07	4.47389e+07	6.02078e+07	7.46251e+07	8.70015e+07	9.81315e+07	1.07086e+08	1.13952e+08	1.18761e+08	1.23154e+08	1.26663e+08	1.28898e+08	1.29213e+08	1.29724e+08
199	9.91554e+06	2.84874e+07	4.52904e+07	6.03444e+07	7.42241e+07	8.68955e+07	9.8353e+07	1.0854e+08	1.16828e+08	1.23381e+08	1.28674e+08	1.31437e+08	1.32555e+08	1.329e+08	1.33181e+08
200	9.36247e+06	2.68582e+07	4.24831e+07	5.63382e+07	6.93154e+07	8.03628e+07	8.98295e+07	9.79464e+07	1.05578e+08	1.12251e+08	1.18197e+08	1.22193e+08	1.24414e+08	1.25089e+08	1.2517e+08
201	9.39433e+06	2.72722e+07	4.33416e+07	5.80975e+07	7.15643e+07	8.36458e+07	9.43684e+07	1.03846e+08	1.11564e+08	1.18467e+08	1.24448e+08	1.27809e+08	1.30189e+08	1.30282e+08	1.29141e+08
202	8.74886e+06	2.51882e+07	4.03708e+07	5.41975e+07	6.69145e+07	7.78083e+07	8.67714e+07	9.47443e+07	1.01744e+08	1.07398e+08	1.11954e+08	1.15282e+08	1.17664e+08	1.18295e+08	1.18011e+08
203	9.74824e+06	2.80165e+07	4.43729e+07	5.88586e+07	7.23973e+07	8.54715e+07	9.69344e+07	1.06876e+08	1.14792e+08	1.20833e+08	1.25596e+08	1.28757e+08	1.30226e+08	1.30589e+08	1.30523e+08
204	9.41967e+06	2.65779e+07	4.21391e+07	5.6446e+07	6.99539e+07	8.155e+07	9.15537e+07	9.97974e+07	1.06359e+08	1.11468e+08	1.15421e+08	1.18536e+08	1.21076e+08	1.22615e+08	1.2351e+08
205	8.23374e+06	2.3548e+07	3.72163e+07	4.9179e+07	6.01963e+07	7.01327e+07	7.93966e+07	8.76307e+07	9.47966e+07	9.94669e+07	1.03808e+08	1.07227e+08	1.09421e+08	1.09513e+08	1.09505e+08
206	9.96072e+06	2.87368e+07	4.60484e+07	6.09431e+07	7.43979e+07	8.63402e+07	9.65587e+07	1.05266e+08	1.13491e+08	1.2037e+08	1.26303e+08	1.30368e+08	1.32605e+08	1.32928e+08	1.33072e+08
207	1.04402e+07	3.02706e+07	4.81814e+07	6.39314e+07	7.82959e+07	9.10334e+07	1.02019e+08	1.11491e+08	1.19715e+08	1.26367e+08	1.32273e+08	1.36183e+08	1.38538e+08	1.39431e+08	1.39229e+08
208	1.02115e+07	2.94681e+07	4.6726e+07	6.25302e+07	7.74022e+07	9.04364e+07	1.0181e+08	1.11611e+08	1.20202e+08	1.26737e+08	1.30951e+08	1.34696e+08	1.37936e+08	1.38171e+08	1.37185e+08
209	1.07e+07	3.10164e+07	4.93751e+07	6.58677e+07	8.02579e+07	9.31441e+07	1.03945e+08	1.132e+08	1.21872e+08	1.28768e+08	1.34543e+08	1.38366e+08	1.40865e+08	1.41176e+08	1.41119e+08
210	1.00096e+07	2.89151e+07	4.63164e+07	6.21736e+07	7.58675e+07	8.81085e+07	9.86908e+07	1.08913e+08	1.17663e+08	1.24036e+08	1.28742e+08	1.31804e+08	1.33562e+08	1.33898e+08	1.33528e+08
211	9.56915e+06	2.73547e+07	4.36554e+07	5.83232e+07	7.18066e+07	8.39504e+07	9.39596e+07	1.02719e+08	1.10653e+08	1.17326e+08	1.22373e+08	1.25273e+08	1.2656e+08	1.26992e+08	1.27209e+08
212	8.83058e+06	2.55723e+07	4.06823e+07	5.47791e+07	6.76568e+07	7.90536e+07	8.86875e+07	9.6954e+07	1.04077e+08	1.09833e+08	1.15152e+08	1.18911e+08	1.20671e+08	1.20935e+08	1.20322e+08
213	9.47324e+06	2.75453e+07	4.41685e+07	5.88056e+07	7.19337e+07	8.36353e+07	9.38011e+07	1.02709e+08	1.10137e+08	1.16653e+08	1.21703e+08	1.24492e+08	1.26019e+08	1.26615e+08	1.26473e+08
214	1.01878e+07	2.94135e+07	4.70837e+07	6.35529e+07	7.80644e+07	9.03565e+07	1.00522e+08	1.10086e+08	1.18468e+08	1.25463e+08	1.30312e+08	1.34083e+08	1.3688e+08	1.37998e+08	1.38092e+08
215	9.59998e+06	2.76913e+07	4.38363e+07	5.8205e+07	7.11577e+07	8.22304e+07	9.21668e+07	1.01255e+08	1.09172e+08	1.15539e+08	1.20426e+08	1.24786e+08	1.26745e+08	1.27479e+08	1.27505e+08
216	9.78529e+06	2.80168e+07	4.43137e+07	5.86866e+07	7.24739e+07	8.49306e+07	9.51167e+07	1.03669e+08	1.10693e+08	1.16844e+08	1.22791e+08	1.26307e+08	1.2874e+08	1.29698e+08	1.2955e+08
217	9.51894e+06	2.77269e+07	4.40389e+07	5.87721e+07	7.24513e+07	8.48335e+07	9.56269e+07	1.05275e+08	1.13487e+08	1.2019e+08	1.2554e+08	1.29037e+08	1.30671e+08	1.30416e+08	1.29412e+08
218	8.87849e+06	2.55612e+07	4.04442e+07	5.4084e+07	6.63974e+07	7.72593e+07	8.6972e+07	9.5505e+07	1.0304e+08	1.08887e+08	1.13097e+08	1.15384e+08	1.16382e+08	1.17041e+08	1.17307e+08
219	9.83948e+06	2.83505e+07	4.50137e+07	6.00826e+07	7.41413e+07	8.64998e+07	9.70312e+07	1.06639e+08	1.15107e+08	1.21287e+08	1.25832e+08	1.29542e+08	1.31736e+08	1.32081e+08	1.31802e+08
220	8.68002e+06	2.52041e+07	4.0502e+07	5.43993e+07	6.6739e+07	7.77167e+07	8.69583e+07	9.45315e+07	1.01642e+08	1.07119e+08	1.11112e+08	1.13983e+08	1.16245e+08	1.17152e+08	1.16972e+08
221	1.0333e+07	2.95454e+07	4.69933e+07	6.26189e+07	7.66162e+07	8.8733e+07	9.86401e+07	1.07168e+08	1.14603e+08	1.20284e+08	1.25765e+08	1.29254e+08	1.31266e+08	1.32599e+08	1.33148e+08
222	1.04149e+07	3.01455e+07	4.8138e+07	6.44007e+07	7.92629e+07	9.2286e+07	1.03916e+08	1.14073e+08	1.22493e+08	1.29244e+08	1.34827e+08	1.38887e+08	1.40864e+08	1.41549e+08	1.41092e+08
223	1.06934e+07	3.0589e+07	4.83212e+07	6.40054e+07	7.86386e+07	9.18923e+07	1.03025e+08	1.12747e+08	1.20825e+08	1.2748e+08	1.33299e+08	1.37642e+08	1.40404e+08	1.41143e+08	1.41157e+08
224	1.00207e+07	2.89568e+07	4.60383e+07	6.11985e+07	7.52534e+07	8.73686e+07	9.73784e+07	1.05625e+08	1.13139e+08	1.19525e+08	1.25107e+08	1.29263e+08	1.32012e+08	1.32753e+08	1.32422e+08
225	9.48454e+06	2.73888e+07	4.3877e+07	5.84539e+07	7.17464e+07	8.44998e+07	9.56866e+07	1.05265e+08	1.13968e+08	1.21468e+08	1.26613e+08	1.30015e+08	1.32543e+08	1.32634e+08	1.31615e+08
226	9.75631e+06	2.81627e+07	4.46017e+07	5.93197e+07	7.2718e+07	8.5177e+07	9.6118e+07	1.05559e+08	1.13399e+08	1.20215e+08	1.25655e+08	1.295e+08	1.31884e+08	1.31999e+08	1.31235e+08
227	9.19328e+06	2.6521e+07	4.24382e+07	5.74041e+07	7.1622e+07	8.47337e+07	9.55433e+07	1.05064e+08	1.13292e+08	1.1978e+08	1.2523e+08	1.2805e+08	1.29399e+08	1.28567e+08	1.27562e+08
228	1.02263e+07	2.97206e+07	4.77789e+07	6.44095e+07	7.94179e+07	9.28546e+07	1.04496e+08	1.14832e+08	1.2324e+08	1.30662e+08	1.3709e+08	1.41071e+08	1.43235e+08	1.42669e+08	1.41507e+08
229	9.68044e+06	2.79787e+07	4.4179e+07	5.89152e+07	7.22091e+07	8.40414e+07	9.43321e+07	1.03283e+08	1.10793e+08	1.17268e+08	1.22955e+08	1.26563e+08	1.27597e+08	1.27791e+08	1.27771e+08
230	1.00331e+07	2.89598e+07	4.606e+07	6.13075e+07	7.45787e+07	8.62758e+07	9.67933e+07	1.05784e+08	1.12725e+08	1.18565e+08	1.2351e+08	1.27084e+08	1.30108e+08	1.3108e+08	1.31768e+08
231	9.58179e+06	2.70613e+07	4.29291e+07	5.67534e+07	6.9248e+07	8.01892e+07	8.87654e+07	9.71672e+07	1.0465e+08	1.10491e+08	1.14907e+08	1.18538e+08	1.21939e+08	1.23521e+08	1.23781e+08
232	8.03481e+06	2.31023e+07	3.68927e+07	4.96038e+07	6.14356e+07	7.1973e+07	8.07732e+07	8.88788e+07	9.5191e+07	1.00006e+08	1.0271e+08	1.044e+08	1.05526e+08	1.06564e+08	1.06904e+08
233	9.9836e+06	2.87519e+07	4.59068e+07	6.11934e+07	7.45853e+07	8.62568e+07	9.62055e+07	1.05237e+08	1.12476e+08	1.17804e+08	1.22781e+08	1.2641e+08	1.28651e+08	1.29715e+08	1.29975e+08
234	9.43222e+06	2.71279e+07	4.35215e+07	5.81687e+07	7.13697e+07	8.34475e+07	9.42788e+07	1.03373e+08	1.11169e+08	1.17086e+08	1.22064e+08	1.25885e+08	1.28054e+08	1.29096e+08	1.28694e+08
235	9.07053e+06	2.62773e+07	4.17059e+07	5.5379e+07	6.7472e+07	7.86535e+07	8.88975e+07	9.80825e+07	1.05923e+08	1.11759e+08	1.15638e+08	1.18049e+08	1.19653e+08	1.20752e+08	1.20962e+08
236	9.74953e+06	2.79022e+07	4.44313e+07	5.9301e+07	7.27393e+07	8.4506e+07	9.49538e+07	1.04822e+08	1.13119e+08	1.19355e+08	1.24634e+08	1.2844e+08	1.3113e+08	1.32013e+08	1.31692e+08
237	9.25024e+06	2.6702e+07	4.23725e+07	5.67538e+07	6.96067e+07	8.14689e+07	9.17029e+07	1.00491e+08	1.0788e+08	1.13614e+08	1.18081e+08	1.20968e+08	1.22741e+08	1.23494e+08	1.23337e+08
238	9.59092e+06	2.75346e+07	4.34182e+07	5.73824e+07	7.01927e+07	8.16887e+07	9.11241e+07	1.00117e+08	1.0786e+08	1.14732e+08	1.2031e+08	1.24577e+08	1.26946e+08	1.28158e+08	1.27766e+08
239	1.01052e+07	2.88673e+07	4.58031e+07	6.15123e+07	7.59695e+07	8.79488e+07	9.83449e+07	1.07271e+08	1.15397e+08	1.20239e+08	1.24371e+08	1.27488e+08	1.29634e+08	1.30816e+08	1.31805e+08
240	9.37159e+06	2.69623e+07	4.3007e+07	5.77837e+07	7.11107e+07	8.28421e+07	9.28154e+07	1.01333e+08	1.09423e+08	1.16195e+08	1.21658e+08	1.24248e+08	1.25887e+08	1.26581e+08	1.26471e+08
241	9.3929e+06	2.68214e+07	4.27413e+07	5.68734e+07	6.9962e+07	8.23786e+07	9.316e+07	1.02362e+08	1.1003e+08	1.15635e+08	1.2056e+08	1.23903e+08	1.25704e+08	1.26078e+08	1.2603e+08
242	9.0931e+06	2.6342e+07	4.21102e+07	5.61042e+07	6.90074e+07	8.04435e+07	8.98562e+07	9.80178e+07	1.04232e+08	1.09149e+08	1.14139e+08	1.18188e+08	1.19867e+08	1.19927e+08	1.20148e+08
243	9.25632e+06	2.62639e+07	4.16275e+07	5.56368e+07	6.86925e+07	8.08893e+07	9.10442e+07	1.00117e+08	1.08168e+08	1.1445e+08	1.19624e+08	1.23022e+08	1.25019e+08	1.25681e+08	1.25471e+08
244	8.93107e+06	2.571e+07	4.07874e+07	5.45683e+07	6.65521e+07	7.72636e+07	8.68069e+07	9.52042e+07	1.02908e+08	1.08844e+08	1.14443e+08	1.17721e+08	1.19409e+08	1.19293e+08	1.19492e+08
245	9.98243e+06	2.87873e+07	4.58672e+07	6.18098e+07	7.60373e+07	8.79627e+07	9.8128e+07	1.07475e+08	1.14996e+08	1.21563e+08	1.27007e+08	1.30272e+08	1.32945e+08	1.33538e+08	1.33539e+08
246	9.72857e+06	2.80501e+07	4.42898e+07	5.8991e+07	7.25632e+07	8.50114e+07	9.60094e+07	1.05256e+08	1.13425e+08	1.18455e+08	1.23239e+08	1.2695e+08	1.29149e+08	1.29868e+08	1.29658e+08
247	8.88014e+06	2.53051e+07	4.06119e+07	5.42296e+07	6.62609e+07	7.7097e+07	8.64433e+07	9.43075e+07	1.01643e+08	1.075e+08	1.11634e+08	1.14974e+08	1.17054e+08	1.16841e+08	1.17115e+08
248	9.88302e+06	2.86109e+07	4.54463e+07	6.04089e+07	7.40628e+07	8.63236e+07	9.63378e+07	1.04852e+08	1.12663e+08	1.19331e+08	1.24404e+08	1.27872e+08	1.30144e+08	1.31414e+08	1.3156e+08
249	9.49194e+06	2.7341e+07	4.36374e+07	5.81743e+07	7.16983e+07	8.36368e+07	9.36534e+07	1.02415e+08	1.10068e+08	1.16205e+08	1.20639e+08	1.23415e+08	1.25258e+08	1.25878e+08	1.25586e+08
250	9.35679e+06	2.70677e+07	4.32345e+07	5.77354e+07	7.10587e+07	8.30373e+07	9.30761e+07	1.01833e+08	1.10585e+08	1.18228e+08	1.24835e+08	1.28448e+08	1.30417e+08	1.31284e+08	1.30079e+08
251	8.60829e+06	2.46367e+07	3.8935e+07	5.19471e+07	6.40395e+07	7.38757e+07	8.20106e+07	8.88023e+07	9.39817e+07	9.79489e+07	1.01503e+08	1.04511e+08	1.06938e+08	1.08714e+08	1.09815e+08
252	8.88065e+06	2.53281e+07	4.00536e+07	5.31236e+07	6.54239e+07	7.65424e+07	8.63018e+07	9.43842e+07	1.00705e+08	1.06137e+08	1.1056e+08	1.12779e+08	1.14916e+08	1.16061e+08	1.16586e+08
253	9.26681e+06	2.6589e+07	4.26462e+07	5.71543e+07	7.01827e+07	8.17322e+07	9.17346e+07	1.00674e+08	1.07552e+08	1.13525e+08	1.18991e+08	1.22759e+08	1.25154e+08	1.25957e+08	1.25894e+08
254	9.02289e+06	2.59855e+07	4.12836e+07	5.47404e+07	6.69929e+07	7.7446e+07	8.62927e+07	9.45165e+07	1.01768e+08	1.07448e+08	1.12085e+08	1.15618e+08	1.17034e+08	1.17639e+08	1.17875e+08
255	9.70883e+06	2.80335e+07	4.48127e+07	5.98758e+07	7.30708e+07	8.51882e+07	9.62527e+07	1.05778e+08	1.14279e+08	1.20396e+08	1.24327e+08	1.26559e+08	1.2783e+08	1.28168e+08	1.285e+08
256	8.74461e+06	2.49705e+07	3.95853e+07	5.33374e+07	6.59592e+07	7.72607e+07	8.6229e+07	9.36374e+07	9.97058e+07	1.04984e+08	1.08545e+08	1.11068e+08	1.13279e+08	1.14183e+08	1.14946e+08
257	1.02239e+07	2.94133e+07	4.69772e+07	6.29212e+07	7.7856e+07	9.0865e+07	1.02077e+08	1.11441e+08	1.19399e+08	1.25609e+08	1.30542e+08	1.33561e+08	1.35987e+08	1.36977e+08	1.37039e+08
258	1.04918e+07	3.03801e+07	4.8191e+07	6.41303e+07	7.84251e+07	9.16839e+07	1.02473e+08	1.12406e+08	1.21197e+08	1.27542e+08	1.32788e+08	1.36393e+08	1.38453e+08	1.39239e+08	1.39477e+08
259	8.92474e+06	2.58358e+07	4.11782e+07	5.45059e+07	6.66816e+07	7.76443e+07	8.66772e+07	9.44005e+07	1.01994e+08	1.07815e+08	1.11966e+08	1.1447e+08	1.15771e+08	1.15835e+08	1.16594e+08
260	9.89659e+06	2.85973e+07	4.54722e+07	6.08115e+07	7.46624e+07	8.6972e+07	9.80949e+07	1.07686e+08	1.15923e+08	1.22346e+08	1.27601e+08	1.31158e+08	1.32782e+08	1.33371e+08	1.33482e+08
261	9.40806e+06	2.68217e+07	4.24042e+07	5.67124e+07	6.96719e+07	8.10384e+07	9.00288e+07	9.76889e+07	1.04704e+08	1.10092e+08	1.14467e+08	1.17575e+08	1.20323e+08	1.21451e+08	1.22069e+08
262	1.00266e+07	2.88381e+07	4.55305e+07	6.03496e+07	7.35682e+07	8.55855e+07	9.55512e+07	1.04421e+08	1.11927e+08	1.18112e+08	1.23223e+08	1.26768e+08	1.29964e+08	1.32411e+08	1.3271e+08
263	1.03642e+07	2.96769e+07	4.74291e+07	6.3808e+07	7.88536e+07	9.23672e+07	1.03901e+08	1.14174e+08	1.23149e+08	1.30107e+08	1.34904e+08	1.38516e+08	1.41483e+08	1.42387e+08	1.41762e+08
264	9.6988e+06	2.79108e+07	4.44967e+07	5.99482e+07	7.35054e+07	8.55474e+07	9.58663e+07	1.04024e+08	1.10779e+08	1.16255e+08	1.21897e+08	1.265e+08	1.28785e+08	1.28445e+08	1.2852e+08
265	9.372e+06	2.67217e+07	4.21339e+07	5.63976e+07	6.94541e+07	8.11428e+07	9.1478e+07	1.01058e+08	1.08959e+08	1.15757e+08	1.20404e+08	1.23931e+08	1.27447e+08	1.28082e+08	1.27493e+08
266	8.84336e+06	2.5333e+07	4.03668e+07	5.38383e+07	6.60391e+07	7.67814e+07	8.56677e+07	9.30381e+07	9.9207e+07	1.02906e+08	1.05763e+08	1.08811e+08	1.11023e+08	1.12394e+08	1.13545e+08
267	1.03406e+07	2.99344e+07	4.75847e+07	6.33396e+07	7.78069e+07	9.02853e+07	1.00001e+08	1.08474e+08	1.15891e+08	1.22453e+08	1.27607e+08	1.32049e+08	1.34863e+08	1.36167e+08	1.36736e+08
268	9.95853e+06	2.90693e+07	4.67932e+07	6.26667e+07	7.69601e+07	8.94433e+07	9.99415e+07	1.09383e+08	1.17904e+08	1.2446e+08	1.28826e+08	1.31167e+08	1.32786e+08	1.33743e+08	1.34e+08
269	9.71061e+06	2.78794e+07	4.45708e+07	5.9695e+07	7.37578e+07	8.61129e+07	9.7021e+07	1.06366e+08	1.14525e+08	1.20735e+08	1.2565e+08	1.28467e+08	1.30833e+08	1.31756e+08	1.31321e+08
270	9.65766e+06	2.74723e+07	4.37679e+07	5.87255e+07	7.25534e+07	8.44327e+07	9.4684e+07	1.03611e+08	1.11276e+08	1.17303e+08	1.22086e+08	1.25356e+08	1.27427e+08	1.285e+08	1.29124e+08
271	8.03112e+06	2.32588e+07	3.70276e+07	4.92152e+07	6.03552e+07	7.03855e+07	7.93232e+07	8.71944e+07	9.35349e+07	9.87005e+07	1.03495e+08	1.0684e+08	1.09155e+08	1.10094e+08	1.0949e+08
272	9.05136e+06	2.59699e+07	4.13997e+07	5.50288e+07	6.73515e+07	7.76281e+07	8.59705e+07	9.34881e+07	1.0007e+08	1.05259e+08	1.09357e+08	1.12595e+08	1.14556e+08	1.15387e+08	1.16175e+08
273	1.0062e+07	2.93796e+07	4.69732e+07	6.27211e+07	7.64739e+07	8.9456e+07	1.00948e+08	1.1036e+08	1.18543e+08	1.25496e+08	1.30649e+08	1.33415e+08	1.35702e+08	1.36239e+08	1.35641e+08
274	9.41159e+06	2.69911e+07	4.27068e+07	5.73243e+07	7.07783e+07	8.28529e+07	9.32315e+07	1.02416e+08	1.09497e+08	1.15097e+08	1.19661e+08	1.21997e+08	1.23688e+08	1.24231e+08	1.2466e+08
275	1.0007e+07	2.87683e+07	4.55899e+07	6.05478e+07	7.45663e+07	8.67463e+07	9.70592e+07	1.06227e+08	1.14848e+08	1.21438e+08	1.2602e+08	1.28873e+08	1.30555e+08	1.30974e+08	1.31149e+08
276	8.7288e+06	2.46985e+07	3.92011e+07	5.28783e+07	6.522e+07	7.62302e+07	8.56002e+07	9.38665e+07	1.01047e+08	1.0725e+08	1.12453e+08	1.15203e+08	1.16674e+08	1.17532e+08	1.17362e+08
277	9.13907e+06	2.61986e+07	4.15728e+07	5.53279e+07	6.77474e+07	7.90643e+07	8.94587e+07	9.88369e+07	1.06149e+08	1.11596e+08	1.17633e+08	1.22413e+08	1.24412e+08	1.24167e+08	1.2325e+08
278	9.97761e+06	2.82189e+07	4.45203e+07	5.9514e+07	7.29821e+07	8.58403e+07	9.65542e+07	1.06104e+08	1.14233e+08	1.2007e+08	1.25038e+08	1.29205e+08	1.32528e+08	1.33385e+08	1.33695e+08
279	1.07564e+07	3.08983e+07	4.97895e+07	6.65077e+07	8.12773e+07	9.44262e+07	1.05676e+08	1.14896e+08	1.24031e+08	1.30596e+08	1.35718e+08	1.38318e+08	1.40251e+08	1.41779e+08	1.42428e+08
280	9.28925e+06	2.64833e+07	4.19638e+07	5.59009e+07	6.85826e+07	8.01331e+07	9.05205e+07	9.92557e+07	1.06457e+08	1.13338e+08	1.19761e+08	1.23985e+08	1.26242e+08	1.26622e+08	1.26092e+08
281	1.09854e+07	3.17042e+07	5.0223e+07	6.72163e+07	8.31852e+07	9.77292e+07	1.10465e+08	1.21184e+08	1.30146e+08	1.37021e+08	1.42734e+08	1.46207e+08	1.49346e+08	1.50958e+08	1.50118e+08
282	9.81811e+06	2.84972e+07	4.54301e+07	6.06417e+07	7.4114e+07	8.53978e+07	9.55803e+07	1.04429e+08	1.11399e+08	1.17229e+08	1.22016e+08	1.25364e+08	1.26859e+08	1.27607e+08	1.28562e+08
283	1.03431e+07	2.99366e+07	4.75232e+07	6.26848e+07	7.62843e+07	8.84245e+07	9.91162e+07	1.08448e+08	1.16409e+08	1.23112e+08	1.29506e+08	1.33663e+08	1.36048e+08	1.36747e+08	1.36687e+08
284	9.6248e+06	2.78611e+07	4.45017e+07	5.94466e+07	7.30614e+07	8.53265e+07	9.55769e+07	1.04186e+08	1.111e+08	1.16595e+08	1.21094e+08	1.24286e+08	1.26808e+08	1.28137e+08	1.28194e+08
285	8.84104e+06	2.53255e+07	4.03936e+07	5.3972e+07	6.63957e+07	7.73843e+07	8.64451e+07	9.46987e+07	1.01648e+08	1.07437e+08	1.1314e+08	1.16252e+08	1.17577e+08	1.17756e+08	1.17829e+08
286	1.01622e+07	2.93203e+07	4.66418e+07	6.17225e+07	7.5178e+07	8.7427e+07	9.78535e+07	1.06294e+08	1.14005e+08	1.2051e+08	1.26258e+08	1.30239e+08	1.32955e+08	1.33332e+08	1.33275e+08
287	9.22903e+06	2.61847e+07	4.13539e+07	5.5185e+07	6.73726e+07	7.84437e+07	8.82658e+07	9.74842e+07	1.0521e+08	1.11693e+08	1.17346e+08	1.22089e+08	1.24033e+08	1.23642e+08	1.23784e+08
288	1.09244e+07	3.12532e+07	4.96465e+07	6.58125e+07	8.06673e+07	9.38973e+07	1.05044e+08	1.15247e+08	1.23884e+08	1.30788e+08	1.36641e+08	1.40112e+08	1.41489e+08	1.41865e+08	1.42715e+08
289	9.4229e+06	2.71104e+07	4.30165e+07	5.72782e+07	7.03095e+07	8.25108e+07	9.30036e+07	1.01752e+08	1.09365e+08	1.1572e+08	1.21205e+08	1.24579e+08	1.26646e+08	1.27441e+08	1.27059e+08
290	9.60155e+06	2.74302e+07	4.38898e+07	5.94814e+07	7.38635e+07	8.58786e+07	9.60285e+07	1.05443e+08	1.13435e+08	1.19541e+08	1.24486e+08	1.27536e+08	1.29139e+08	1.29898e+08	1.29474e+08
291	9.097e+06	2.62018e+07	4.12995e+07	5.51078e+07	6.7566e+07	7.90992e+07	8.93183e+07	9.81719e+07	1.0568e+08	1.11345e+08	1.15226e+08	1.18046e+08	1.20223e+08	1.20526e+08	1.20308e+08
292	9.62253e+06	2.78602e+07	4.47195e+07	5.94336e+07	7.20582e+07	8.34641e+07	9.28901e+07	1.00459e+08	1.06955e+08	1.12763e+08	1.18139e+08	1.21465e+08	1.24266e+08	1.25337e+08	1.25677e+08
293	9.25755e+06	2.64968e+07	4.18362e+07	5.5419e+07	6.80872e+07	7.94805e+07	8.94609e+07	9.77118e+07	1.05329e+08	1.11989e+08	1.17689e+08	1.21583e+08	1.24626e+08	1.25238e+08	1.25007e+08
294	9.99127e+06	2.87289e+07	4.54076e+07	6.06647e+07	7.44792e+07	8.62956e+07	9.7109e+07	1.06902e+08	1.15307e+08	1.21674e+08	1.2635e+08	1.29491e+08	1.318e+08	1.32504e+08	1.32564e+08
295	9.09269e+06	2.6318e+07	4.20716e+07	5.6462e+07	6.90289e+07	7.98842e+07	8.96363e+07	9.79821e+07	1.04849e+08	1.10242e+08	1.15443e+08	1.18817e+08	1.20103e+08	1.20424e+08	1.20646e+08
296	9.52008e+06	2.72196e+07	4.30181e+07	5.7201e+07	7.0701e+07	8.28022e+07	9.27074e+07	1.01202e+08	1.08589e+08	1.14047e+08	1.18306e+08	1.20619e+08	1.22446e+08	1.23895e+08	1.24322e+08
297	9.54199e+06	2.76601e+07	4.38033e+07	5.8496e+07	7.21274e+07	8.36716e+07	9.3349e+07	1.01931e+08	1.09553e+08	1.14723e+08	1.19823e+08	1.23998e+08	1.26569e+08	1.27031e+08	1.26025e+08
298	9.1058e+06	2.61268e+07	4.1544e+07	5.52714e+07	6.79266e+07	7.9117e+07	8.8879e+07	9.70217e+07	1.04295e+08	1.10058e+08	1.14722e+08	1.17599e+08	1.19584e+08	1.2091e+08	1.21202e+08
299	1.02624e+07	2.94466e+07	4.65344e+07	6.15426e+07	7.52738e+07	8.77111e+07	9.88299e+07	1.08408e+08	1.16515e+08	1.22834e+08	1.28401e+08	1.32284e+08	1.35506e+08	1.37058e+08	1.37088e+08
300	8.88521e+06	2.55745e+07	4.06496e+07	5.4398e+07	6.65625e+07	7.75145e+07	8.7209e+07	9.46828e+07	1.01345e+08	1.0644e+08	1.1046e+08	1.12526e+08	1.14038e+08	1.14611e+08	1.15119e+08
301	8.95482e+06	2.56962e+07	4.06465e+07	5.40275e+07	6.6233e+07	7.77437e+07	8.8293e+07	9.72845e+07	1.04662e+08	1.10716e+08	1.1527e+08	1.17527e+08	1.19352e+08	1.2004e+08	1.19858e+08
302	9.81232e+06	2.75316e+07	4.36597e+07	5.83634e+07	7.17305e+07	8.31576e+07	9.29179e+07	1.01097e+08	1.0749e+08	1.13296e+08	1.18161e+08	1.21737e+08	1.2507e+08	1.27149e+08	1.2788e+08
303	1.03211e+07	2.95853e+07	4.70445e+07	6.28082e+07	7.75898e+07	9.07019e+07	1.01564e+08	1.10512e+08	1.1871e+08	1.25717e+08	1.30744e+08	1.33583e+08	1.36138e+08	1.3673e+08	1.36515e+08
304	1.12347e+07	3.2508e+07	5.1658e+07	6.88746e+07	8.47196e+07	9.79411e+07	1.10177e+08	1.21024e+08	1.30226e+08	1.36214e+08	1.40759e+08	1.44353e+08	1.47444e+08	1.48674e+08	1.48616e+08
305	1.0757e+07	3.08919e+07	4.88955e+07	6.57807e+07	8.14579e+07	9.5063e+07	1.0771e+08	1.1872e+08	1.27223e+08	1.34511e+08	1.40548e+08	1.4495e+08	1.46593e+08	1.46272e+08	1.45759e+08
306	1.11108e+07	3.21123e+07	5.12103e+07	6.83756e+07	8.35625e+07	9.68679e+07	1.0827e+08	1.18798e+08	1.27968e+08	1.35182e+08	1.40768e+08	1.44819e+08	1.47175e+08	1.47395e+08	1.47373e+08
307	9.93575e+06	2.85289e+07	4.56874e+07	6.13294e+07	7.55499e+07	8.80377e+07	9.81997e+07	1.07334e+08	1.14451e+08	1.20735e+08	1.26655e+08	1.30292e+08	1.32491e+08	1.33313e+08	1.33184e+08
308	9.60737e+06	2.73605e+07	4.33904e+07	5.79129e+07	7.07679e+07	8.20728e+07	9.20446e+07	1.00172e+08	1.07464e+08	1.13389e+08	1.18384e+08	1.21591e+08	1.24606e+08	1.25576e+08	1.25961e+08
309	9.74076e+06	2.77834e+07	4.41893e+07	5.88223e+07	7.24129e+07	8.45087e+07	9.43226e+07	1.03361e+08	1.11258e+08	1.17719e+08	1.22429e+08	1.25146e+08	1.2724e+08	1.28468e+08	1.28951e+08
310	8.86888e+06	2.52284e+07	3.98988e+07	5.30664e+07	6.46898e+07	7.56188e+07	8.49433e+07	9.28943e+07	9.99655e+07	1.05278e+08	1.09652e+08	1.13174e+08	1.15379e+08	1.16515e+08	1.17157e+08
311	9.85069e+06	2.86112e+07	4.58055e+07	6.12622e+07	7.59378e+07	8.93534e+07	1.00576e+08	1.1034e+08	1.1927e+08	1.26135e+08	1.31392e+08	1.34524e+08	1.36843e+08	1.37181e+08	1.36218e+08
312	1.1042e+07	3.19687e+07	5.10204e+07	6.80554e+07	8.38673e+07	9.82391e+07	1.10729e+08	1.21641e+08	1.31272e+08	1.38575e+08	1.4489e+08	1.48691e+08	1.50519e+08	1.51636e+08	1.50759e+08
313	1.07644e+07	3.08275e+07	4.86898e+07	6.50776e+07	8.01238e+07	9.34427e+07	1.04884e+08	1.14727e+08	1.23486e+08	1.31453e+08	1.3815e+08	1.42898e+08	1.45868e+08	1.46129e+08	1.45609e+08
314	9.10722e+06	2.60016e+07	4.09556e+07	5.46529e+07	6.68531e+07	7.80217e+07	8.81335e+07	9.69991e+07	1.0438e+08	1.0978e+08	1.14185e+08	1.16977e+08	1.19192e+08	1.2035e+08	1.2039e+08
315	9.74859e+06	2.807e+07	4.45913e+07	5.93776e+07	7.30361e+07	8.51424e+07	9.53521e+07	1.04276e+08	1.11904e+08	1.17257e+08	1.21798e+08	1.25066e+08	1.27213e+08	1.28425e+08	1.28506e+08
316	8.77776e+06	2.51526e+07	3.99414e+07	5.32875e+07	6.56252e+07	7.6887e+07	8.67679e+07	9.50051e+07	1.02309e+08	1.08447e+08	1.13714e+08	1.18166e+08	1.21033e+08	1.20928e+08	1.20006e+08
317	9.97984e+06	2.89344e+07	4.57208e+07	6.10619e+07	7.48839e+07	8.73629e+07	9.75118e+07	1.06262e+08	1.13962e+08	1.19812e+08	1.25494e+08	1.29443e+08	1.32364e+08	1.33073e+08	1.32923e+08
318	1.08881e+07	3.1413e+07	5.01528e+07	6.69453e+07	8.20753e+07	9.58081e+07	1.07969e+08	1.18916e+08	1.28357e+08	1.3595e+08	1.40932e+08	1.44164e+08	1.46342e+08	1.46757e+08	1.46526e+08
319	1.04576e+07	3.01787e+07	4.78632e+07	6.35501e+07	7.80957e+07	9.11757e+07	1.02747e+08	1.12574e+08	1.21289e+08	1.27744e+08	1.32986e+08	1.35827e+08	1.37907e+08	1.38677e+08	1.38969e+08
320	9.70704e+06	2.77351e+07	4.42908e+07	5.96716e+07	7.35842e+07	8.58142e+07	9.63651e+07	1.05679e+08	1.13096e+08	1.1858e+08	1.23188e+08	1.25876e+08	1.27742e+08	1.28112e+08	1.2827e+08
321	9.5155e+06	2.73159e+07	4.36029e+07	5.80984e+07	7.17423e+07	8.36972e+07	9.38878e+07	1.02524e+08	1.10678e+08	1.17064e+08	1.22738e+08	1.26424e+08	1.29189e+08	1.29317e+08	1.28745e+08
322	1.03111e+07	2.97416e+07	4.74037e+07	6.32393e+07	7.75736e+07	9.07127e+07	1.01007e+08	1.10012e+08	1.17467e+08	1.23011e+08	1.27487e+08	1.30407e+08	1.33288e+08	1.35018e+08	1.35053e+08
323	9.78004e+06	2.79645e+07	4.42352e+07	5.91305e+07	7.26639e+07	8.48424e+07	9.53106e+07	1.0424e+08	1.11653e+08	1.17297e+08	1.21286e+08	1.23788e+08	1.26191e+08	1.27564e+08	1.28063e+08
324	9.84219e+06	2.83574e+07	4.52201e+07	6.04531e+07	7.40996e+07	8.63429e+07	9.71745e+07	1.05691e+08	1.12389e+08	1.18017e+08	1.22164e+08	1.24352e+08	1.256e+08	1.26726e+08	1.27731e+08
325	9.50441e+06	2.75079e+07	4.37299e+07	5.81521e+07	7.07646e+07	8.19138e+07	9.06847e+07	9.75384e+07	1.04015e+08	1.09605e+08	1.14607e+08	1.18471e+08	1.20927e+08	1.21823e+08	1.22411e+08
326	1.01342e+07	2.93798e+07	4.70479e+07	6.3006e+07	7.78247e+07	9.11993e+07	1.01905e+08	1.10676e+08	1.19068e+08	1.25464e+08	1.31295e+08	1.34616e+08	1.36199e+08	1.36954e+08	1.36703e+08
327	9.70178e+06	2.81331e+07	4.50623e+07	6.00123e+07	7.39013e+07	8.65761e+07	9.71964e+07	1.0652e+08	1.14929e+08	1.21628e+08	1.27464e+08	1.31167e+08	1.33466e+08	1.3401e+08	1.3313e+08
328	9.51002e+06	2.7654e+07	4.41932e+07	5.91564e+07	7.25957e+07	8.45545e+07	9.47275e+07	1.03474e+08	1.10405e+08	1.16219e+08	1.2101e+08	1.25052e+08	1.27796e+08	1.28578e+08	1.28453e+08
329	8.73305e+06	2.52354e+07	4.03597e+07	5.40101e+07	6.65548e+07	7.76591e+07	8.72706e+07	9.61967e+07	1.03614e+08	1.09343e+08	1.13466e+08	1.16274e+08	1.18159e+08	1.18251e+08	1.1777e+08
330	1.0194e+07	2.95277e+07	4.69975e+07	6.22776e+07	7.60464e+07	8.83228e+07	9.92236e+07	1.09078e+08	1.17412e+08	1.23729e+08	1.29361e+08	1.33345e+08	1.35442e+08	1.36455e+08	1.36262e+08
331	8.88019e+06	2.55518e+07	4.08487e+07	5.49928e+07	6.71787e+07	7.80449e+07	8.71217e+07	9.55438e+07	1.03551e+08	1.09794e+08	1.15539e+08	1.20084e+08	1.22986e+08	1.23266e+08	1.21855e+08
332	9.40541e+06	2.6923e+07	4.24739e+07	5.61309e+07	6.84499e+07	7.99657e+07	9.01579e+07	9.94979e+07	1.07725e+08	1.14352e+08	1.19746e+08	1.23224e+08	1.25203e+08	1.25879e+08	1.25524e+08
333	9.04567e+06	2.61502e+07	4.17352e+07	5.51373e+07	6.73576e+07	7.86442e+07	8.81732e+07	9.60996e+07	1.02596e+08	1.0755e+08	1.11849e+08	1.14627e+08	1.16729e+08	1.18032e+08	1.18112e+08
334	1.00508e+07	2.92182e+07	4.68516e+07	6.24126e+07	7.64239e+07	8.91753e+07	1.00243e+08	1.10324e+08	1.18674e+08	1.2549e+08	1.30546e+08	1.33826e+08	1.35554e+08	1.35752e+08	1.35032e+08
335	8.82573e+06	2.5548e+07	4.0796e+07	5.46493e+07	6.73895e+07	7.88068e+07	8.86606e+07	9.73427e+07	1.041e+08	1.0965e+08	1.14276e+08	1.16519e+08	1.18348e+08	1.18374e+08	1.18516e+08
336	8.8877e+06	2.57381e+07	4.08597e+07	5.41021e+07	6.56071e+07	7.57324e+07	8.42718e+07	9.17708e+07	9.88898e+07	1.04952e+08	1.09806e+08	1.13033e+08	1.15622e+08	1.17237e+08	1.17612e+08
337	1.0411e+07	2.99104e+07	4.7187e+07	6.21921e+07	7.62131e+07	8.90792e+07	1.00796e+08	1.11168e+08	1.19854e+08	1.27178e+08	1.32995e+08	1.3646e+08	1.38334e+08	1.38876e+08	1.38682e+08
338	9.34448e+06	2.6821e+07	4.24605e+07	5.64214e+07	6.90048e+07	7.95138e+07	8.83607e+07	9.6215e+07	1.02897e+08	1.07381e+08	1.1153e+08	1.15543e+08	1.18601e+08	1.1992e+08	1.20714e+08
339	9.98082e+06	2.88315e+07	4.61421e+07	6.15096e+07	7.52475e+07	8.80441e+07	9.92638e+07	1.09206e+08	1.17093e+08	1.23196e+08	1.29611e+08	1.33794e+08	1.35826e+08	1.35255e+08	1.34991e+08
340	8.63312e+06	2.45655e+07	3.87557e+07	5.15583e+07	6.32684e+07	7.3742e+07	8.30157e+07	9.09996e+07	9.7502e+07	1.02441e+08	1.0696e+08	1.10263e+08	1.11774e+08	1.12711e+08	1.13383e+08
341	8.98774e+06	2.56533e+07	4.07608e+07	5.42836e+07	6.63972e+07	7.69538e+07	8.57806e+07	9.36014e+07	1.00065e+08	1.05166e+08	1.09584e+08	1.12666e+08	1.15676e+08	1.17636e+08	1.17956e+08
342	1.04362e+07	3.03081e+07	4.83823e+07	6.47744e+07	7.9967e+07	9.37641e+07	1.05839e+08	1.1664e+08	1.25819e+08	1.33137e+08	1.39027e+08	1.42479e+08	1.44731e+08	1.45372e+08	1.44261e+08
343	9.15553e+06	2.63606e+07	4.21858e+07	5.62463e+07	6.89374e+07	7.99609e+07	8.91603e+07	9.75917e+07	1.05157e+08	1.10983e+08	1.1532e+08	1.17703e+08	1.19826e+08	1.21058e+08	1.21204e+08
344	8.64177e+06	2.48545e+07	3.94388e+07	5.2766e+07	6.53604e+07	7.64351e+07	8.59063e+07	9.42547e+07	1.0157e+08	1.07919e+08	1.12175e+08	1.13282e+08	1.14117e+08	1.14885e+08	1.15312e+08
345	8.05362e+06	2.30312e+07	3.66601e+07	4.86934e+07	5.92604e+07	6.87953e+07	7.74434e+07	8.53156e+07	9.25539e+07	9.8018e+07	1.01909e+08	1.04738e+08	1.0705e+08	1.0756e+08	1.07524e+08
346	9.21188e+06	2.64749e+07	4.21105e+07	5.61874e+07	6.91024e+07	8.03814e+07	9.0013e+07	9.84224e+07	1.05928e+08	1.12658e+08	1.18603e+08	1.22787e+08	1.25225e+08	1.25597e+08	1.24894e+08
347	9.63744e+06	2.75998e+07	4.34449e+07	5.75638e+07	7.05154e+07	8.19919e+07	9.1575e+07	9.93011e+07	1.06264e+08	1.12455e+08	1.17516e+08	1.21843e+08	1.24536e+08	1.25997e+08	1.26474e+08
348	8.68316e+06	2.50541e+07	3.99551e+07	5.34706e+07	6.58482e+07	7.76582e+07	8.8072e+07	9.69543e+07	1.04095e+08	1.09254e+08	1.13041e+08	1.14423e+08	1.14942e+08	1.14868e+08	1.15488e+08
349	8.94222e+06	2.60066e+07	4.11589e+07	5.45381e+07	6.67697e+07	7.75521e+07	8.68654e+07	9.51332e+07	1.01962e+08	1.07365e+08	1.1267e+08	1.16135e+08	1.17724e+08	1.18972e+08	1.18737e+08
350	8.99168e+06	2.61233e+07	4.20838e+07	5.64786e+07	6.91112e+07	8.05508e+07	9.11615e+07	1.00723e+08	1.08978e+08	1.15281e+08	1.20257e+08	1.23696e+08	1.26694e+08	1.27358e+08	1.25892e+08
351	1.00085e+07	2.8491e+07	4.50213e+07	6.03066e+07	7.45955e+07	8.74795e+07	9.80019e+07	1.07079e+08	1.14072e+08	1.19765e+08	1.25187e+08	1.29312e+08	1.31588e+08	1.31864e+08	1.32002e+08
352	9.68757e+06	2.82856e+07	4.53502e+07	6.05444e+07	7.4684e+07	8.73057e+07	9.7824e+07	1.07235e+08	1.15137e+08	1.21758e+08	1.27123e+08	1.30784e+08	1.32575e+08	1.32755e+08	1.31697e+08
353	9.39691e+06	2.73132e+07	4.39729e+07	5.90517e+07	7.25124e+07	8.3662e+07	9.32365e+07	1.01477e+08	1.08317e+08	1.14704e+08	1.19833e+08	1.23243e+08	1.25478e+08	1.25966e+08	1.2569e+08
354	9.2126e+06	2.62403e+07	4.10885e+07	5.42016e+07	6.66649e+07	7.77985e+07	8.71493e+07	9.46567e+07	1.01445e+08	1.06728e+08	1.1113e+08	1.14455e+08	1.16524e+08	1.17573e+08	1.18245e+08
355	9.91923e+06	2.84991e+07	4.48796e+07	5.98101e+07	7.27643e+07	8.44898e+07	9.52018e+07	1.0438e+08	1.12842e+08	1.19734e+08	1.25571e+08	1.28605e+08	1.30678e+08	1.31215e+08	1.31701e+08
356	1.01557e+07	2.90506e+07	4.61935e+07	6.16449e+07	7.53119e+07	8.65495e+07	9.63568e+07	1.05479e+08	1.13031e+08	1.18441e+08	1.23364e+08	1.27315e+08	1.30084e+08	1.31524e+08	1.31641e+08
357	1.03394e+07	2.9764e+07	4.71968e+07	6.33907e+07	7.85065e+07	9.18364e+07	1.03813e+08	1.14955e+08	1.23916e+08	1.30383e+08	1.36285e+08	1.40378e+08	1.42139e+08	1.42495e+08	1.42011e+08
358	1.02581e+07	2.92718e+07	4.67469e+07	6.29217e+07	7.749e+07	8.96023e+07	9.91673e+07	1.07155e+08	1.14013e+08	1.19915e+08	1.24719e+08	1.27976e+08	1.30222e+08	1.31259e+08	1.32368e+08
359	1.10121e+07	3.15557e+07	4.9812e+07	6.63574e+07	8.1701e+07	9.49881e+07	1.06295e+08	1.16794e+08	1.25949e+08	1.33255e+08	1.39707e+08	1.44286e+08	1.47118e+08	1.4815e+08	1.48413e+08
360	1.10467e+07	3.18079e+07	5.04844e+07	6.76582e+07	8.34545e+07	9.73676e+07	1.09002e+08	1.19142e+08	1.28586e+08	1.35957e+08	1.41494e+08	1.44924e+08	1.46732e+08	1.47077e+08	1.47001e+08
361	9.87804e+06	2.86986e+07	4.59381e+07	6.13945e+07	7.54631e+07	8.75046e+07	9.78506e+07	1.07228e+08	1.15119e+08	1.21567e+08	1.27643e+08	1.31954e+08	1.35055e+08	1.35354e+08	1.34236e+08
362	9.91638e+06	2.8275e+07	4.48268e+07	6.00872e+07	7.39182e+07	8.62074e+07	9.72738e+07	1.06514e+08	1.13998e+08	1.19895e+08	1.24687e+08	1.28003e+08	1.3039e+08	1.31217e+08	1.3163e+08
363	9.94822e+06	2.88009e+07	4.59283e+07	6.11333e+07	7.47589e+07	8.71456e+07	9.79659e+07	1.06977e+08	1.14961e+08	1.21271e+08	1.26243e+08	1.29342e+08	1.3069e+08	1.30984e+08	1.31528e+08
364	1.00224e+07	2.89723e+07	4.60915e+07	6.13635e+07	7.49145e+07	8.71631e+07	9.73552e+07	1.05902e+08	1.13682e+08	1.19769e+08	1.24533e+08	1.27331e+08	1.30285e+08	1.31582e+08	1.31641e+08
365	9.85016e+06	2.82612e+07	4.48393e+07	5.98782e+07	7.34864e+07	8.56094e+07	9.64674e+07	1.0621e+08	1.14569e+08	1.21329e+08	1.26457e+08	1.29982e+08	1.3253e+08	1.33368e+08	1.32824e+08
366	8.71754e+06	2.48772e+07	3.92932e+07	5.26053e+07	6.51334e+07	7.63178e+07	8.52433e+07	9.32429e+07	1.00275e+08	1.04971e+08	1.09015e+08	1.1232e+08	1.15127e+08	1.1639e+08	1.15731e+08
367	9.58134e+06	2.74786e+07	4.34702e+07	5.76529e+07	7.07712e+07	8.30181e+07	9.33503e+07	1.02407e+08	1.10564e+08	1.16928e+08	1.20683e+08	1.2314e+08	1.24886e+08	1.25637e+08	1.26083e+08
368	9.49981e+06	2.7158e+07	4.30739e+07	5.7211e+07	6.93312e+07	8.00995e+07	8.95672e+07	9.72622e+07	1.04065e+08	1.10452e+08	1.15812e+08	1.19121e+08	1.21902e+08	1.23486e+08	1.24192e+08
369	1.02831e+07	2.93288e+07	4.61817e+07	6.12134e+07	7.51052e+07	8.76286e+07	9.79363e+07	1.07587e+08	1.16036e+08	1.21965e+08	1.26986e+08	1.30543e+08	1.33018e+08	1.33535e+08	1.33844e+08
370	8.72411e+06	2.49612e+07	3.97262e+07	5.28879e+07	6.46885e+07	7.58437e+07	8.58613e+07	9.41129e+07	1.00963e+08	1.06641e+08	1.11479e+08	1.15068e+08	1.17574e+08	1.18576e+08	1.18491e+08
371	9.21357e+06	2.66286e+07	4.23824e+07	5.6647e+07	6.94494e+07	8.06633e+07	9.01335e+07	9.84084e+07	1.06054e+08	1.12009e+08	1.16758e+08	1.19325e+08	1.20904e+08	1.21349e+08	1.21707e+08
372	9.32875e+06	2.68671e+07	4.28364e+07	5.70827e+07	6.95169e+07	7.98457e+07	8.89972e+07	9.67465e+07	1.02788e+08	1.07537e+08	1.1204e+08	1.15085e+08	1.17662e+08	1.19512e+08	1.20395e+08
373	1.01357e+07	2.93267e+07	4.67001e+07	6.21046e+07	7.66042e+07	8.93092e+07	9.89457e+07	1.0719e+08	1.14781e+08	1.2054e+08	1.26242e+08	1.30156e+08	1.32692e+08	1.33496e+08	1.33648e+08
374	9.66285e+06	2.75696e+07	4.42352e+07	5.91686e+07	7.2426e+07	8.42358e+07	9.51444e+07	1.04703e+08	1.1233e+08	1.17782e+08	1.22832e+08	1.25658e+08	1.28462e+08	1.29264e+08	1.29137e+08
375	9.5974e+06	2.7788e+07	4.43704e+07	5.87409e+07	7.17837e+07	8.3581e+07	9.38171e+07	1.02344e+08	1.09752e+08	1.1575e+08	1.21506e+08	1.25653e+08	1.27891e+08	1.28262e+08	1.28439e+08
376	9.80405e+06	2.81045e+07	4.4884e+07	6.02168e+07	7.43884e+07	8.65107e+07	9.6922e+07	1.05745e+08	1.12588e+08	1.17809e+08	1.2246e+08	1.25011e+08	1.27132e+08	1.28348e+08	1.29102e+08
377	8.54328e+06	2.45639e+07	3.91018e+07	5.23608e+07	6.44791e+07	7.55655e+07	8.51863e+07	9.36646e+07	1.00048e+08	1.05131e+08	1.10163e+08	1.13199e+08	1.14774e+08	1.14847e+08	1.14838e+08
378	1.01728e+07	2.92071e+07	4.62724e+07	6.1834e+07	7.59893e+07	8.84111e+07	9.91296e+07	1.08325e+08	1.16174e+08	1.22091e+08	1.26512e+08	1.29607e+08	1.31495e+08	1.32277e+08	1.32813e+08
379	8.59603e+06	2.4935e+07	3.99244e+07	5.34814e+07	6.61219e+07	7.70253e+07	8.59363e+07	9.36112e+07	9.96606e+07	1.04464e+08	1.09104e+08	1.11724e+08	1.13002e+08	1.13104e+08	1.13517e+08
380	9.52624e+06	2.74088e+07	4.36836e+07	5.80688e+07	7.0538e+07	8.15781e+07	9.14319e+07	1.00641e+08	1.08733e+08	1.14727e+08	1.19347e+08	1.22327e+08	1.24672e+08	1.25769e+08	1.25935e+08
381	8.71259e+06	2.50247e+07	3.96015e+07	5.26682e+07	6.48065e+07	7.58034e+07	8.59016e+07	9.45378e+07	1.02281e+08	1.08182e+08	1.1314e+08	1.16454e+08	1.18128e+08	1.17373e+08	1.16689e+08
382	8.85349e+06	2.56954e+07	4.13136e+07	5.56646e+07	6.85093e+07	7.99816e+07	8.99663e+07	9.86606e+07	1.05733e+08	1.11493e+08	1.15013e+08	1.16174e+08	1.17057e+08	1.18264e+08	1.18684e+08
383	9.99034e+06	2.89824e+07	4.59547e+07	6.11842e+07	7.51426e+07	8.74144e+07	9.8432e+07	1.08092e+08	1.16662e+08	1.23592e+08	1.28795e+08	1.32652e+08	1.35534e+08	1.36061e+08	1.35496e+08
384	9.22513e+06	2.63902e+07	4.1736e+07	5.54062e+07	6.77451e+07	7.84876e+07	8.82568e+07	9.68692e+07	1.04108e+08	1.09864e+08	1.14559e+08	1.17742e+08	1.20166e+08	1.20978e+08	1.20731e+08
385	9.20743e+06	2.63476e+07	4.19517e+07	5.6447e+07	6.95675e+07	8.1239e+07	9.10459e+07	9.8984e+07	1.0506e+08	1.1004e+08	1.14391e+08	1.1649e+08	1.18408e+08	1.20089e+08	1.21153e+08
386	9.60087e+06	2.77069e+07	4.42944e+07	5.93259e+07	7.23706e+07	8.34546e+07	9.29745e+07	1.01222e+08	1.07891e+08	1.13743e+08	1.19395e+08	1.23684e+08	1.25975e+08	1.26917e+08	1.27361e+08
387	1.01138e+07	2.90007e+07	4.63191e+07	6.16786e+07	7.5453e+07	8.77797e+07	9.82425e+07	1.07012e+08	1.14184e+08	1.20809e+08	1.26644e+08	1.30822e+08	1.3355e+08	1.33927e+08	1.34218e+08
388	8.47858e+06	2.39782e+07	3.78571e+07	4.9751e+07	6.07662e+07	7.08318e+07	7.97178e+07	8.70574e+07	9.29723e+07	9.80345e+07	1.02971e+08	1.06451e+08	1.08229e+08	1.08912e+08	1.09518e+08
389	8.55157e+06	2.44747e+07	3.84442e+07	5.08674e+07	6.27746e+07	7.33473e+07	8.22743e+07	8.98101e+07	9.58429e+07	1.01581e+08	1.06543e+08	1.09543e+08	1.1104e+08	1.1174e+08	1.12132e+08
390	9.32222e+06	2.61731e+07	4.07099e+07	5.38038e+07	6.58374e+07	7.64355e+07	8.51251e+07	9.30848e+07	1.00269e+08	1.06187e+08	1.11012e+08	1.13915e+08	1.1632e+08	1.17707e+08	1.1909e+08
391	1.02057e+07	2.91411e+07	4.62583e+07	6.16963e+07	7.58633e+07	8.90006e+07	1.0033e+08	1.10411e+08	1.18963e+08	1.25011e+08	1.2972e+08	1.32802e+08	1.35285e+08	1.36749e+08	1.37044e+08
392	8.71038e+06	2.50077e+07	3.94759e+07	5.24144e+07	6.42783e+07	7.44436e+07	8.32461e+07	9.09943e+07	9.75709e+07	1.03497e+08	1.08544e+08	1.11932e+08	1.14077e+08	1.1504e+08	1.14871e+08
393	9.6655e+06	2.78974e+07	4.47181e+07	5.9569e+07	7.2519e+07	8.39974e+07	9.33119e+07	1.01242e+08	1.08813e+08	1.1545e+08	1.21067e+08	1.24106e+08	1.25551e+08	1.26527e+08	1.26704e+08
394	8.67488e+06	2.51363e+07	4.04645e+07	5.41853e+07	6.57475e+07	7.61161e+07	8.5531e+07	9.33251e+07	9.96751e+07	1.04565e+08	1.09094e+08	1.12154e+08	1.14151e+08	1.15143e+08	1.15283e+08
395	1.02436e+07	2.93189e+07	4.64448e+07	6.186e+07	7.61261e+07	8.88447e+07	9.99809e+07	1.09059e+08	1.16464e+08	1.23112e+08	1.28697e+08	1.32572e+08	1.3444e+08	1.35168e+08	1.35862e+08
396	8.6747e+06	2.50976e+07	3.98208e+07	5.28394e+07	6.47694e+07	7.54307e+07	8.4229e+07	9.20752e+07	9.85287e+07	1.03785e+08	1.07894e+08	1.11548e+08	1.14297e+08	1.15126e+08	1.14804e+08
397	9.43508e+06	2.75391e+07	4.44535e+07	6.00969e+07	7.45544e+07	8.71661e+07	9.82806e+07	1.07531e+08	1.1524e+08	1.214e+08	1.26818e+08	1.30575e+08	1.32578e+08	1.32352e+08	1.31217e+08
398	9.85221e+06	2.83943e+07	4.51572e+07	5.97945e+07	7.29044e+07	8.45754e+07	9.52578e+07	1.05075e+08	1.12893e+08	1.19377e+08	1.24673e+08	1.27955e+08	1.30292e+08	1.30553e+08	1.30611e+08
399	9.47712e+06	2.71238e+07	4.27323e+07	5.70424e+07	7.03446e+07	8.2034e+07	9.18745e+07	1.00693e+08	1.08942e+08	1.1492e+08	1.20203e+08	1.24131e+08	1.26873e+08	1.27637e+08	1.27381e+08
400	9.95784e+06	2.89576e+07	4.5858e+07	6.07895e+07	7.46484e+07	8.67896e+07	9.71026e+07	1.06585e+08	1.14643e+08	1.20393e+08	1.25285e+08	1.28596e+08	1.30888e+08	1.31852e+08	1.322e+08
401	9.68998e+06	2.77573e+07	4.38989e+07	5.86094e+07	7.21227e+07	8.38581e+07	9.318e+07	1.01191e+08	1.08159e+08	1.14056e+08	1.18402e+08	1.21066e+08	1.22767e+08	1.24373e+08	1.25502e+08
402	9.31974e+06	2.67189e+07	4.25557e+07	5.70646e+07	6.99452e+07	8.139e+07	9.10884e+07	9.92005e+07	1.06405e+08	1.11959e+08	1.15849e+08	1.18781e+08	1.21517e+08	1.22788e+08	1.22982e+08
403	1.07376e+07	3.0842e+07	4.90528e+07	6.57312e+07	8.07217e+07	9.39024e+07	1.06298e+08	1.17112e+08	1.25953e+08	1.32382e+08	1.38335e+08	1.41773e+08	1.43921e+08	1.441e+08	1.43546e+08
404	9.7086e+06	2.78609e+07	4.43169e+07	5.92872e+07	7.25593e+07	8.43169e+07	9.48466e+07	1.03858e+08	1.11505e+08	1.1742e+08	1.22175e+08	1.25867e+08	1.28841e+08	1.29679e+08	1.29084e+08
405	9.58369e+06	2.75796e+07	4.35355e+07	5.81557e+07	7.15558e+07	8.34488e+07	9.33077e+07	1.01719e+08	1.08704e+08	1.14721e+08	1.19589e+08	1.22533e+08	1.24556e+08	1.25858e+08	1.2608e+08
406	1.14805e+07	3.30865e+07	5.26719e+07	7.0483e+07	8.6764e+07	1.01136e+08	1.13152e+08	1.24213e+08	1.34131e+08	1.41862e+08	1.48729e+08	1.52203e+08	1.53958e+08	1.54778e+08	1.54471e+08
407	1.04724e+07	3.02867e+07	4.84951e+07	6.50939e+07	8.03673e+07	9.34657e+07	1.0519e+08	1.15594e+08	1.24575e+08	1.32109e+08	1.37971e+08	1.41493e+08	1.43834e+08	1.43755e+08	1.4278e+08
408	1.03327e+07	2.96289e+07	4.7333e+07	6.34962e+07	7.79052e+07	9.01358e+07	1.00688e+08	1.10096e+08	1.18829e+08	1.26396e+08	1.32316e+08	1.36526e+08	1.39912e+08	1.4061e+08	1.3976e+08
409	9.21592e+06	2.6227e+07	4.16647e+07	5.52268e+07	6.78335e+07	7.92028e+07	8.92649e+07	9.80614e+07	1.06145e+08	1.13346e+08	1.19594e+08	1.23392e+08	1.25412e+08	1.25951e+08	1.25126e+08
410	9.98723e+06	2.84046e+07	4.50541e+07	5.95217e+07	7.27677e+07	8.47375e+07	9.50926e+07	1.04623e+08	1.12887e+08	1.19903e+08	1.26181e+08	1.30291e+08	1.32735e+08	1.33397e+08	1.33281e+08
411	9.55233e+06	2.74756e+07	4.34448e+07	5.77186e+07	7.10037e+07	8.31495e+07	9.35908e+07	1.02622e+08	1.10221e+08	1.16119e+08	1.21013e+08	1.24763e+08	1.2702e+08	1.27098e+08	1.27258e+08
412	9.87492e+06	2.86003e+07	4.54574e+07	6.04093e+07	7.36778e+07	8.45098e+07	9.42598e+07	1.02757e+08	1.10114e+08	1.15974e+08	1.20832e+08	1.23178e+08	1.254e+08	1.269e+08	1.27778e+08
413	1.03273e+07	2.95366e+07	4.64024e+07	6.17504e+07	7.60654e+07	8.85965e+07	9.91623e+07	1.07982e+08	1.15456e+08	1.21915e+08	1.27243e+08	1.30975e+08	1.32996e+08	1.33421e+08	1.34122e+08
414	9.36675e+06	2.6969e+07	4.26108e+07	5.6293e+07	6.88752e+07	8.01357e+07	8.98963e+07	9.87995e+07	1.06631e+08	1.1268e+08	1.18178e+08	1.21951e+08	1.24335e+08	1.25288e+08	1.25354e+08
415	1.11869e+07	3.22967e+07	5.11801e+07	6.80006e+07	8.28821e+07	9.58855e+07	1.07724e+08	1.1785e+08	1.26685e+08	1.33008e+08	1.3811e+08	1.41719e+08	1.43772e+08	1.45036e+08	1.45455e+08
416	9.95145e+06	2.84781e+07	4.49301e+07	5.92436e+07	7.22166e+07	8.42424e+07	9.40123e+07	1.02459e+08	1.09734e+08	1.1578e+08	1.20768e+08	1.24337e+08	1.2781e+08	1.2964e+08	1.29858e+08
417	8.78587e+06	2.52638e+07	4.0305e+07	5.33922e+07	6.52578e+07	7.6098e+07	8.51652e+07	9.32111e+07	1.00742e+08	1.0693e+08	1.11795e+08	1.14041e+08	1.16391e+08	1.16624e+08	1.16875e+08
418	8.65953e+06	2.4916e+07	3.95572e+07	5.27285e+07	6.47642e+07	7.54528e+07	8.48408e+07	9.23522e+07	9.85694e+07	1.03398e+08	1.0801e+08	1.11882e+08	1.14917e+08	1.15801e+08	1.1541e+08
419	9.58705e+06	2.74995e+07	4.33952e+07	5.74928e+07	7.00247e+07	8.1054e+07	8.98925e+07	9.73421e+07	1.04278e+08	1.09435e+08	1.14276e+08	1.18156e+08	1.20714e+08	1.22027e+08	1.23143e+08
420	9.30741e+06	2.66455e+07	4.22109e+07	5.56289e+07	6.81853e+07	7.90242e+07	8.83907e+07	9.67739e+07	1.04691e+08	1.10794e+08	1.15711e+08	1.18483e+08	1.19971e+08	1.20706e+08	1.21021e+08
421	9.71314e+06	2.77967e+07	4.41541e+07	5.91477e+07	7.23515e+07	8.41736e+07	9.44302e+07	1.03366e+08	1.11107e+08	1.17832e+08	1.23711e+08	1.27439e+08	1.29774e+08	1.30167e+08	1.29853e+08
422	8.80965e+06	2.52087e+07	4.05143e+07	5.42128e+07	6.69252e+07	7.76438e+07	8.69867e+07	9.5288e+07	1.02119e+08	1.07391e+08	1.11825e+08	1.14246e+08	1.16135e+08	1.17213e+08	1.17571e+08
423	9.32289e+06	2.71769e+07	4.34515e+07	5.75771e+07	7.02252e+07	8.15183e+07	9.14387e+07	1.00335e+08	1.08797e+08	1.16047e+08	1.22397e+08	1.26618e+08	1.28948e+08	1.28219e+08	1.27373e+08
424	9.39933e+06	2.7089e+07	4.29945e+07	5.73976e+07	7.06364e+07	8.24431e+07	9.17417e+07	1.00023e+08	1.07471e+08	1.1318e+08	1.17326e+08	1.20325e+08	1.21912e+08	1.23028e+08	1.23495e+08
425	1.0217e+07	2.91061e+07	4.57762e+07	6.09205e+07	7.52053e+07	8.78257e+07	9.84623e+07	1.07765e+08	1.16468e+08	1.23138e+08	1.28791e+08	1.32944e+08	1.35253e+08	1.36331e+08	1.36271e+08
426	1.00222e+07	2.88399e+07	4.58099e+07	6.07362e+07	7.42707e+07	8.60395e+07	9.57754e+07	1.04168e+08	1.11391e+08	1.18017e+08	1.23218e+08	1.25668e+08	1.27735e+08	1.29093e+08	1.29715e+08
427	9.0817e+06	2.59995e+07	4.16261e+07	5.56245e+07	6.82728e+07	7.93964e+07	8.91186e+07	9.6755e+07	1.02946e+08	1.07563e+08	1.11335e+08	1.13737e+08	1.15956e+08	1.17029e+08	1.17838e+08
428	9.65109e+06	2.77699e+07	4.40981e+07	5.92514e+07	7.28775e+07	8.47424e+07	9.48781e+07	1.03828e+08	1.11442e+08	1.16924e+08	1.21663e+08	1.25351e+08	1.27704e+08	1.27686e+08	1.27742e+08
429	9.64338e+06	2.75749e+07	4.34742e+07	5.79864e+07	7.1479e+07	8.2829e+07	9.21781e+07	1.00573e+08	1.08172e+08	1.13788e+08	1.1851e+08	1.22302e+08	1.25585e+08	1.26555e+08	1.26699e+08
430	1.08106e+07	3.09851e+07	4.95639e+07	6.63672e+07	8.12416e+07	9.47312e+07	1.06948e+08	1.17591e+08	1.26605e+08	1.34153e+08	1.40414e+08	1.44246e+08	1.4586e+08	1.45631e+08	1.45322e+08
431	1.12307e+07	3.21852e+07	5.09882e+07	6.77683e+07	8.37287e+07	9.75052e+07	1.09186e+08	1.19811e+08	1.28701e+08	1.34941e+08	1.39766e+08	1.42679e+08	1.4422e+08	1.4533e+08	1.46206e+08
432	1.09176e+07	3.12756e+07	4.99785e+07	6.69713e+07	8.22625e+07	9.58465e+07	1.07349e+08	1.17443e+08	1.25565e+08	1.31703e+08	1.36876e+08	1.40707e+08	1.43609e+08	1.4511e+08	1.45256e+08
433	1.04847e+07	3.04554e+07	4.90145e+07	6.57218e+07	7.98837e+07	9.19947e+07	1.02591e+08	1.11795e+08	1.1925e+08	1.2519e+08	1.2987e+08	1.32587e+08	1.34594e+08	1.3637e+08	1.37395e+08
434	1.00022e+07	2.84801e+07	4.47406e+07	5.95415e+07	7.33331e+07	8.541e+07	9.5393e+07	1.04793e+08	1.13198e+08	1.19962e+08	1.2592e+08	1.30037e+08	1.32948e+08	1.33896e+08	1.33985e+08
435	9.59546e+06	2.77089e+07	4.41861e+07	5.92086e+07	7.28203e+07	8.45734e+07	9.42911e+07	1.02545e+08	1.09783e+08	1.15435e+08	1.20673e+08	1.24353e+08	1.27019e+08	1.2835e+08	1.28362e+08
436	8.6121e+06	2.4775e+07	3.97306e+07	5.33126e+07	6.60972e+07	7.70594e+07	8.65172e+07	9.49506e+07	1.01758e+08	1.07535e+08	1.12555e+08	1.16057e+08	1.18516e+08	1.19006e+08	1.18343e+08
437	1.11477e+07	3.18221e+07	5.04146e+07	6.7234e+07	8.19606e+07	9.40771e+07	1.04437e+08	1.13676e+08	1.22057e+08	1.28751e+08	1.34396e+08	1.37907e+08	1.40574e+08	1.41817e+08	1.42637e+08
438	9.27439e+06	2.6734e+07	4.26235e+07	5.71564e+07	7.05831e+07	8.25785e+07	9.28305e+07	1.0201e+08	1.09364e+08	1.14922e+08	1.20262e+08	1.24661e+08	1.2751e+08	1.28276e+08	1.26959e+08
439	8.94281e+06	2.56147e+07	4.04033e+07	5.35701e+07	6.57153e+07	7.67061e+07	8.653e+07	9.53965e+07	1.02612e+08	1.0829e+08	1.13053e+08	1.16342e+08	1.18136e+08	1.18728e+08	1.18782e+08
440	9.11959e+06	2.64529e+07	4.22568e+07	5.60381e+07	6.85604e+07	7.97681e+07	8.92979e+07	9.75764e+07	1.042e+08	1.09111e+08	1.13173e+08	1.15917e+08	1.17808e+08	1.18524e+08	1.18882e+08
441	1.03964e+07	2.98649e+07	4.76562e+07	6.31498e+07	7.73367e+07	8.98862e+07	1.00563e+08	1.09989e+08	1.17931e+08	1.24274e+08	1.28581e+08	1.32114e+08	1.34624e+08	1.35821e+08	1.36227e+08
442	7.74014e+06	2.22764e+07	3.53965e+07	4.70301e+07	5.70144e+07	6.60918e+07	7.42262e+07	8.09997e+07	8.73118e+07	9.2918e+07	9.782e+07	1.00107e+08	1.01645e+08	1.02013e+08	1.01893e+08
443	8.61918e+06	2.47719e+07	3.95238e+07	5.25828e+07	6.4435e+07	7.5098e+07	8.46853e+07	9.2669e+07	9.93933e+07	1.0527e+08	1.10337e+08	1.13609e+08	1.15264e+08	1.16032e+08	1.16074e+08
444	1.08898e+07	3.13079e+07	4.96081e+07	6.64198e+07	8.17985e+07	9.52696e+07	1.06517e+08	1.15322e+08	1.22964e+08	1.28796e+08	1.33491e+08	1.37047e+08	1.3984e+08	1.41084e+08	1.41577e+08
445	1.01736e+07	2.92661e+07	4.64255e+07	6.16328e+07	7.55259e+07	8.757e+07	9.91338e+07	1.09262e+08	1.17865e+08	1.24529e+08	1.30374e+08	1.34301e+08	1.37343e+08	1.38198e+08	1.37309e+08
446	9.57163e+06	2.73832e+07	4.33832e+07	5.82434e+07	7.19449e+07	8.43716e+07	9.46028e+07	1.02504e+08	1.0982e+08	1.16179e+08	1.20772e+08	1.24464e+08	1.26653e+08	1.27423e+08	1.27634e+08
447	9.1273e+06	2.65151e+07	4.23615e+07	5.63583e+07	6.96141e+07	8.13889e+07	9.09278e+07	9.92702e+07	1.06516e+08	1.12755e+08	1.17396e+08	1.20294e+08	1.22179e+08	1.22851e+08	1.22912e+08
448	8.31385e+06	2.38857e+07	3.78218e+07	5.07315e+07	6.26542e+07	7.33118e+07	8.23011e+07	9.01205e+07	9.68088e+07	1.02173e+08	1.06627e+08	1.09708e+08	1.12052e+08	1.12868e+08	1.12436e+08
449	9.38728e+06	2.70091e+07	4.29093e+07	5.72123e+07	7.01502e+07	8.21321e+07	9.2176e+07	1.00526e+08	1.08074e+08	1.14288e+08	1.18501e+08	1.21063e+08	1.22528e+08	1.2281e+08	1.23115e+08
450	7.98323e+06	2.30807e+07	3.67202e+07	4.84548e+07	5.90779e+07	6.83079e+07	7.64062e+07	8.37451e+07	9.0204e+07	9.52278e+07	9.95737e+07	1.02249e+08	1.03493e+08	1.04138e+08	1.04756e+08
451	1.00421e+07	2.91268e+07	4.64245e+07	6.16671e+07	7.55038e+07	8.79126e+07	9.86199e+07	1.07892e+08	1.156e+08	1.21384e+08	1.26881e+08	1.3032e+08	1.32643e+08	1.33474e+08	1.33699e+08
452	8.84648e+06	2.53649e+07	4.02767e+07	5.34652e+07	6.52752e+07	7.54165e+07	8.46302e+07	9.27631e+07	9.92261e+07	1.04075e+08	1.08056e+08	1.10148e+08	1.11726e+08	1.12205e+08	1.13111e+08
453	1.02445e+07	2.95768e+07	4.69425e+07	6.26115e+07	7.70653e+07	8.98422e+07	1.00474e+08	1.09861e+08	1.17815e+08	1.23537e+08	1.28932e+08	1.33044e+08	1.35893e+08	1.3631e+08	1.36134e+08
454	8.93514e+06	2.53916e+07	4.01046e+07	5.35326e+07	6.58069e+07	7.66844e+07	8.59715e+07	9.40376e+07	1.01328e+08	1.07701e+08	1.1273e+08	1.15884e+08	1.17956e+08	1.1916e+08	1.19286e+08
455	1.07482e+07	3.1323e+07	5.0075e+07	6.69989e+07	8.26358e+07	9.61614e+07	1.07891e+08	1.18291e+08	1.27578e+08	1.34663e+08	1.40046e+08	1.43572e+08	1.46612e+08	1.47569e+08	1.46785e+08
456	1.0682e+07	3.08435e+07	4.91736e+07	6.54282e+07	8.04051e+07	9.3472e+07	1.04407e+08	1.14035e+08	1.22448e+08	1.28458e+08	1.34372e+08	1.38181e+08	1.40603e+08	1.41111e+08	1.41003e+08
457	8.87929e+06	2.55471e+07	4.05125e+07	5.39079e+07	6.5753e+07	7.60582e+07	8.51457e+07	9.29923e+07	9.91176e+07	1.03804e+08	1.07555e+08	1.10422e+08	1.12643e+08	1.13872e+08	1.1454e+08
458	9.40461e+06	2.71401e+07	4.28863e+07	5.70501e+07	7.02226e+07	8.21814e+07	9.2216e+07	1.00819e+08	1.08647e+08	1.14376e+08	1.18862e+08	1.22134e+08	1.2436e+08	1.25713e+08	1.256e+08
459	1.00403e+07	2.92237e+07	4.64163e+07	6.13852e+07	7.48323e+07	8.66909e+07	9.71773e+07	1.06474e+08	1.1402e+08	1.1959e+08	1.24707e+08	1.28192e+08	1.30025e+08	1.31187e+08	1.3169e+08
460	9.59891e+06	2.76532e+07	4.41562e+07	5.91575e+07	7.26681e+07	8.43488e+07	9.36983e+07	1.01796e+08	1.09198e+08	1.1534e+08	1.1998e+08	1.23344e+08	1.25438e+08	1.26549e+08	1.26933e+08
461	8.72861e+06	2.51914e+07	4.00357e+07	5.31377e+07	6.50789e+07	7.60792e+07	8.58505e+07	9.40499e+07	1.00956e+08	1.06314e+08	1.1106e+08	1.13734e+08	1.15353e+08	1.1637e+08	1.16533e+08
462	1.01813e+07	2.91304e+07	4.68188e+07	6.28463e+07	7.79333e+07	9.13659e+07	1.02454e+08	1.12137e+08	1.19723e+08	1.25161e+08	1.30701e+08	1.34616e+08	1.37095e+08	1.3732e+08	1.37444e+08
463	8.98244e+06	2.5548e+07	4.03956e+07	5.43571e+07	6.71525e+07	7.85248e+07	8.82011e+07	9.66653e+07	1.03804e+08	1.09187e+08	1.13723e+08	1.16838e+08	1.18609e+08	1.19744e+08	1.20187e+08
464	9.01425e+06	2.60333e+07	4.15965e+07	5.52352e+07	6.76665e+07	7.8589e+07	8.78864e+07	9.6094e+07	1.02876e+08	1.07203e+08	1.10548e+08	1.13251e+08	1.15735e+08	1.17481e+08	1.18119e+08
465	9.65837e+06	2.78773e+07	4.40202e+07	5.84212e+07	7.13763e+07	8.30122e+07	9.31553e+07	1.01798e+08	1.08876e+08	1.13739e+08	1.17535e+08	1.20809e+08	1.23499e+08	1.24029e+08	1.24609e+08
466	8.0528e+06	2.34218e+07	3.74719e+07	5.0099e+07	6.15137e+07	7.16756e+07	8.03887e+07	8.83129e+07	9.49658e+07	9.98012e+07	1.0292e+08	1.05227e+08	1.0628e+08	1.06427e+08	1.07054e+08
467	8.11559e+06	2.30391e+07	3.61666e+07	4.78005e+07	5.84584e+07	6.75699e+07	7.57215e+07	8.32334e+07	8.94948e+07	9.49326e+07	9.95924e+07	1.021e+08	1.04059e+08	1.05209e+08	1.05397e+08
468	9.75335e+06	2.78778e+07	4.43124e+07	5.8482e+07	7.13238e+07	8.23354e+07	9.20587e+07	1.0127e+08	1.09767e+08	1.16722e+08	1.21533e+08	1.25303e+08	1.28106e+08	1.29551e+08	1.29295e+08
469	9.03842e+06	2.61918e+07	4.17875e+07	5.58461e+07	6.85746e+07	7.96632e+07	8.96387e+07	9.89158e+07	1.0618e+08	1.12236e+08	1.17196e+08	1.20139e+08	1.21349e+08	1.22097e+08	1.21765e+08
470	1.08706e+07	3.10226e+07	4.93722e+07	6.59487e+07	8.09246e+07	9.4225e+07	1.05711e+08	1.1577e+08	1.24629e+08	1.31657e+08	1.37462e+08	1.40171e+08	1.42978e+08	1.43646e+08	1.43779e+08
471	8.84265e+06	2.54163e+07	4.02973e+07	5.32358e+07	6.45307e+07	7.45701e+07	8.29731e+07	9.05372e+07	9.68613e+07	1.01604e+08	1.06049e+08	1.09479e+08	1.12059e+08	1.12942e+08	1.13121e+08
472	1.03229e+07	2.98684e+07	4.7578e+07	6.30978e+07	7.71133e+07	9.01745e+07	1.00863e+08	1.09932e+08	1.17134e+08	1.23151e+08	1.28075e+08	1.31216e+08	1.34116e+08	1.34692e+08	1.35084e+08
473	9.65296e+06	2.75341e+07	4.35532e+07	5.7931e+07	7.01432e+07	8.06892e+07	8.98529e+07	9.82833e+07	1.05462e+08	1.11622e+08	1.16788e+08	1.19987e+08	1.21705e+08	1.23353e+08	1.24335e+08
474	9.20239e+06	2.66195e+07	4.23932e+07	5.65076e+07	6.92753e+07	8.09089e+07	9.05262e+07	9.82793e+07	1.04655e+08	1.09811e+08	1.14356e+08	1.1789e+08	1.20467e+08	1.20837e+08	1.20938e+08
475	9.50475e+06	2.69741e+07	4.30455e+07	5.76806e+07	7.11581e+07	8.29041e+07	9.29187e+07	1.0189e+08	1.08994e+08	1.14331e+08	1.1905e+08	1.22317e+08	1.24718e+08	1.25964e+08	1.26341e+08
476	9.52825e+06	2.71498e+07	4.28281e+07	5.66303e+07	6.93483e+07	8.05317e+07	8.92425e+07	9.74086e+07	1.04854e+08	1.10814e+08	1.1617e+08	1.19808e+08	1.22153e+08	1.23588e+08	1.24341e+08
477	1.05511e+07	3.04614e+07	4.8741e+07	6.49449e+07	7.90619e+07	9.14747e+07	1.02349e+08	1.11672e+08	1.19869e+08	1.2582e+08	1.29665e+08	1.33005e+08	1.34891e+08	1.35585e+08	1.3696e+08
478	1.0031e+07	2.86001e+07	4.54932e+07	6.07096e+07	7.36974e+07	8.5172e+07	9.47924e+07	1.03194e+08	1.10547e+08	1.16993e+08	1.23139e+08	1.26406e+08	1.28113e+08	1.29166e+08	1.29868e+08
479	9.38267e+06	2.69397e+07	4.29798e+07	5.74444e+07	7.05654e+07	8.15899e+07	9.1208e+07	9.94879e+07	1.07505e+08	1.14075e+08	1.18637e+08	1.21676e+08	1.23658e+08	1.24037e+08	1.24595e+08
480	8.69227e+06	2.50509e+07	3.9732e+07	5.27843e+07	6.51404e+07	7.6254e+07	8.59213e+07	9.38614e+07	1.00431e+08	1.05978e+08	1.11485e+08	1.15044e+08	1.16954e+08	1.17718e+08	1.17556e+08
481	9.82044e+06	2.81541e+07	4.45976e+07	5.96344e+07	7.34747e+07	8.5002e+07	9.54123e+07	1.04655e+08	1.11973e+08	1.17378e+08	1.22089e+08	1.25773e+08	1.28493e+08	1.29612e+08	1.30012e+08
482	8.82666e+06	2.5441e+07	4.03821e+07	5.37276e+07	6.58638e+07	7.63891e+07	8.46384e+07	9.22168e+07	9.90384e+07	1.04765e+08	1.09576e+08	1.13234e+08	1.15376e+08	1.16056e+08	1.1577e+08
483	9.65138e+06	2.79213e+07	4.45382e+07	5.94828e+07	7.38466e+07	8.74281e+07	9.9037e+07	1.09281e+08	1.18147e+08	1.23965e+08	1.27959e+08	1.30296e+08	1.31497e+08	1.32146e+08	1.31927e+08
484	8.71889e+06	2.52226e+07	4.00968e+07	5.29531e+07	6.47491e+07	7.50184e+07	8.3472e+07	9.07694e+07	9.72426e+07	1.02536e+08	1.07029e+08	1.10686e+08	1.13191e+08	1.14431e+08	1.1475e+08
485	8.33073e+06	2.4068e+07	3.83867e+07	5.12786e+07	6.29543e+07	7.32429e+07	8.25811e+07	9.08856e+07	9.81097e+07	1.03379e+08	1.0812e+08	1.12416e+08	1.14893e+08	1.15623e+08	1.14844e+08
486	8.97431e+06	2.58047e+07	4.09224e+07	5.45208e+07	6.71221e+07	7.76186e+07	8.65294e+07	9.44368e+07	1.01014e+08	1.06527e+08	1.1128e+08	1.15002e+08	1.17225e+08	1.1764e+08	1.17808e+08
487	1.007e+07	2.87909e+07	4.58248e+07	6.11627e+07	7.55822e+07	8.92511e+07	1.01219e+08	1.11371e+08	1.20185e+08	1.26966e+08	1.32247e+08	1.35456e+08	1.37108e+08	1.37535e+08	1.36992e+08
488	9.27566e+06	2.67261e+07	4.24739e+07	5.69662e+07	7.00509e+07	8.08687e+07	9.03776e+07	9.86637e+07	1.05267e+08	1.10576e+08	1.14901e+08	1.17493e+08	1.19174e+08	1.20387e+08	1.20732e+08
489	1.03685e+07	2.96693e+07	4.66872e+07	6.13073e+07	7.48372e+07	8.73975e+07	9.86317e+07	1.08776e+08	1.16796e+08	1.2355e+08	1.29448e+08	1.33801e+08	1.37602e+08	1.38632e+08	1.3834e+08
490	1.02784e+07	2.95666e+07	4.72022e+07	6.30749e+07	7.71959e+07	9.00941e+07	1.00933e+08	1.10138e+08	1.1868e+08	1.26196e+08	1.3275e+08	1.37001e+08	1.38502e+08	1.38489e+08	1.38241e+08
491	9.53917e+06	2.76151e+07	4.38139e+07	5.83226e+07	7.11447e+07	8.22318e+07	9.16279e+07	9.98267e+07	1.06731e+08	1.12095e+08	1.17534e+08	1.20839e+08	1.23473e+08	1.24428e+08	1.24713e+08
492	9.20097e+06	2.65763e+07	4.22489e+07	5.64868e+07	6.90228e+07	7.98256e+07	8.92791e+07	9.78263e+07	1.05571e+08	1.11906e+08	1.16773e+08	1.19462e+08	1.21694e+08	1.22772e+08	1.2258e+08
493	1.05334e+07	3.01546e+07	4.80778e+07	6.45202e+07	7.89447e+07	9.22772e+07	1.03654e+08	1.12593e+08	1.1969e+08	1.25559e+08	1.30598e+08	1.34169e+08	1.36892e+08	1.37862e+08	1.38269e+08
494	9.2916e+06	2.68217e+07	4.26015e+07	5.69629e+07	7.03367e+07	8.1948e+07	9.19946e+07	1.0043e+08	1.07818e+08	1.1366e+08	1.17915e+08	1.20568e+08	1.22004e+08	1.23007e+08	1.23453e+08
495	8.91836e+06	2.57145e+07	4.08307e+07	5.4324e+07	6.65191e+07	7.68846e+07	8.54263e+07	9.34071e+07	1.00912e+08	1.07403e+08	1.1189e+08	1.14917e+08	1.17429e+08	1.18274e+08	1.18249e+08
496	9.86594e+06	2.82395e+07	4.46314e+07	5.96298e+07	7.29582e+07	8.43408e+07	9.45413e+07	1.03452e+08	1.10581e+08	1.16767e+08	1.21828e+08	1.25484e+08	1.28696e+08	1.30157e+08	1.30103e+08
497	1.02836e+07	2.90352e+07	4.60665e+07	6.12768e+07	7.53238e+07	8.80142e+07	9.87071e+07	1.08699e+08	1.17015e+08	1.22958e+08	1.27906e+08	1.31301e+08	1.34282e+08	1.34801e+08	1.35394e+08
498	9.53863e+06	2.77525e+07	4.44694e+07	5.90731e+07	7.23283e+07	8.40337e+07	9.38724e+07	1.02465e+08	1.09955e+08	1.16705e+08	1.21883e+08	1.25192e+08	1.26949e+08	1.27138e+08	1.27358e+08
499	1.049e+07	3.04192e+07	4.88079e+07	6.55576e+07	8.08406e+07	9.37442e+07	1.04813e+08	1.15121e+08	1.23674e+08	1.30209e+08	1.34758e+08	1.37541e+08	1.39595e+08	1.40608e+08	1.40415e+08
500	8.42158e+06	2.39519e+07	3.78771e+07	5.09012e+07	6.32948e+07	7.41432e+07	8.43112e+07	9.25012e+07	9.91847e+07	1.04389e+08	1.08441e+08	1.11456e+08	1.12659e+08	1.12421e+08	1.12753e+08
501	9.74812e+06	2.81156e+07	4.49387e+07	5.94817e+07	7.2961e+07	8.47293e+07	9.43657e+07	1.02699e+08	1.10764e+08	1.1732e+08	1.22906e+08	1.27187e+08	1.30335e+08	1.31671e+08	1.31144e+08
502	1.07871e+07	3.12201e+07	4.98806e+07	6.65966e+07	8.1479e+07	9.46718e+07	1.05988e+08	1.15443e+08	1.22818e+08	1.29425e+08	1.35323e+08	1.3973e+08	1.42286e+08	1.44396e+08	1.44609e+08
503	1.00461e+07	2.92575e+07	4.67154e+07	6.22544e+07	7.58926e+07	8.7966e+07	9.8243e+07	1.07312e+08	1.1511e+08	1.21226e+08	1.26848e+08	1.31033e+08	1.33899e+08	1.35008e+08	1.34436e+08
504	1.08841e+07	3.12436e+07	4.949e+07	6.56898e+07	8.02605e+07	9.27405e+07	1.03667e+08	1.1266e+08	1.21252e+08	1.2887e+08	1.35489e+08	1.40344e+08	1.43587e+08	1.4532e+08	1.4503e+08
505	9.23659e+06	2.66324e+07	4.20487e+07	5.54365e+07	6.77783e+07	7.84804e+07	8.74036e+07	9.57061e+07	1.03514e+08	1.09401e+08	1.14477e+08	1.18214e+08	1.21244e+08	1.22713e+08	1.23085e+08
506	1.009e+07	2.91478e+07	4.63025e+07	6.18228e+07	7.59338e+07	8.87139e+07	9.94065e+07	1.09372e+08	1.18864e+08	1.26922e+08	1.33612e+08	1.3794e+08	1.39561e+08	1.39874e+08	1.38586e+08
507	9.4696e+06	2.72326e+07	4.35649e+07	5.83638e+07	7.15823e+07	8.29008e+07	9.28012e+07	1.0172e+08	1.08886e+08	1.14691e+08	1.19641e+08	1.23162e+08	1.24893e+08	1.25556e+08	1.25228e+08
508	9.38689e+06	2.71123e+07	4.29926e+07	5.70252e+07	6.96086e+07	8.1024e+07	9.06035e+07	9.88541e+07	1.05796e+08	1.1203e+08	1.1699e+08	1.19983e+08	1.21163e+08	1.22232e+08	1.22663e+08
509	9.51273e+06	2.74375e+07	4.36474e+07	5.80963e+07	7.08219e+07	8.19294e+07	9.23825e+07	1.01724e+08	1.0969e+08	1.15978e+08	1.21313e+08	1.24214e+08	1.25535e+08	1.25566e+08	1.26117e+08
510	9.62093e+06	2.75319e+07	4.34462e+07	5.80231e+07	7.18112e+07	8.34391e+07	9.34787e+07	1.01544e+08	1.08857e+08	1.15017e+08	1.20321e+08	1.23906e+08	1.26436e+08	1.28114e+08	1.28293e+08
511	9.66649e+06	2.78166e+07	4.46514e+07	5.97556e+07	7.32095e+07	8.46144e+07	9.46386e+07	1.03312e+08	1.11181e+08	1.17278e+08	1.22639e+08	1.26068e+08	1.28399e+08	1.29198e+08	1.29471e+08
512	9.72925e+06	2.82651e+07	4.51959e+07	6.03175e+07	7.36972e+07	8.55064e+07	9.59137e+07	1.04441e+08	1.11931e+08	1.17826e+08	1.22266e+08	1.25295e+08	1.27582e+08	1.2925e+08	1.29449e+08
513	9.12052e+06	2.61626e+07	4.14776e+07	5.54616e+07	6.88192e+07	8.02781e+07	8.94841e+07	9.73436e+07	1.0415e+08	1.09623e+08	1.13057e+08	1.15581e+08	1.17947e+08	1.19111e+08	1.19331e+08
514	9.46839e+06	2.75333e+07	4.40524e+07	5.92425e+07	7.30685e+07	8.54667e+07	9.62408e+07	1.04788e+08	1.12011e+08	1.17969e+08	1.23712e+08	1.27161e+08	1.29147e+08	1.29157e+08	1.28303e+08
515	9.97761e+06	2.85807e+07	4.57952e+07	6.14265e+07	7.5689e+07	8.83932e+07	9.91447e+07	1.0881e+08	1.16923e+08	1.23675e+08	1.29607e+08	1.33309e+08	1.35877e+08	1.36049e+08	1.35301e+08
516	9.6923e+06	2.75687e+07	4.34953e+07	5.79668e+07	7.09621e+07	8.24902e+07	9.2679e+07	1.01334e+08	1.08623e+08	1.14283e+08	1.18944e+08	1.22555e+08	1.25293e+08	1.2729e+08	1.27822e+08
517	1.01849e+07	2.9492e+07	4.69358e+07	6.29761e+07	7.75605e+07	9.03173e+07	1.01259e+08	1.10591e+08	1.18494e+08	1.24906e+08	1.3042e+08	1.33939e+08	1.35218e+08	1.35502e+08	1.35792e+08
518	9.15073e+06	2.62426e+07	4.14409e+07	5.53146e+07	6.77478e+07	7.87573e+07	8.81791e+07	9.59481e+07	1.02718e+08	1.08264e+08	1.12495e+08	1.16194e+08	1.18393e+08	1.19101e+08	1.19833e+08
519	9.51043e+06	2.76003e+07	4.38103e+07	5.80262e+07	7.08611e+07	8.24332e+07	9.27794e+07	1.02243e+08	1.10042e+08	1.16261e+08	1.21744e+08	1.2506e+08	1.27525e+08	1.28797e+08	1.283e+08
520	9.53241e+06	2.72811e+07	4.31585e+07	5.71583e+07	6.98076e+07	8.0697e+07	8.98623e+07	9.77793e+07	1.04484e+08	1.10148e+08	1.15095e+08	1.18287e+08	1.20368e+08	1.20879e+08	1.22223e+08
521	9.6493e+06	2.79061e+07	4.43913e+07	5.95452e+07	7.3332e+07	8.54501e+07	9.56694e+07	1.04519e+08	1.12671e+08	1.19177e+08	1.24213e+08	1.27645e+08	1.2984e+08	1.3037e+08	1.29664e+08
522	9.96709e+06	2.85137e+07	4.53663e+07	6.04677e+07	7.38206e+07	8.63853e+07	9.72579e+07	1.05896e+08	1.13517e+08	1.19646e+08	1.24804e+08	1.28609e+08	1.31374e+08	1.32607e+08	1.32914e+08
523	9.60696e+06	2.75608e+07	4.38707e+07	5.78916e+07	7.1024e+07	8.33814e+07	9.39904e+07	1.03774e+08	1.12058e+08	1.18649e+08	1.23706e+08	1.26878e+08	1.2863e+08	1.29041e+08	1.29071e+08
524	9.99632e+06	2.88225e+07	4.57214e+07	6.074e+07	7.43346e+07	8.63311e+07	9.63032e+07	1.04602e+08	1.12417e+08	1.18646e+08	1.24157e+08	1.27696e+08	1.30726e+08	1.319e+08	1.31996e+08
525	9.69528e+06	2.78427e+07	4.42271e+07	5.89373e+07	7.25383e+07	8.50778e+07	9.61146e+07	1.04345e+08	1.10991e+08	1.16425e+08	1.21869e+08	1.25721e+08	1.28558e+08	1.29673e+08	1.29395e+08
526	8.64528e+06	2.46326e+07	3.88673e+07	5.12786e+07	6.23513e+07	7.21373e+07	8.01061e+07	8.74542e+07	9.41398e+07	9.96422e+07	1.04132e+08	1.06515e+08	1.079e+08	1.09113e+08	1.10612e+08
527	1.02041e+07	2.8963e+07	4.57241e+07	6.08786e+07	7.46626e+07	8.68741e+07	9.72196e+07	1.06479e+08	1.14132e+08	1.20306e+08	1.25698e+08	1.29592e+08	1.32545e+08	1.33434e+08	1.3362e+08
528	1.01749e+07	2.93365e+07	4.65643e+07	6.18321e+07	7.55855e+07	8.79441e+07	9.81572e+07	1.06861e+08	1.14729e+08	1.20963e+08	1.26008e+08	1.29435e+08	1.31252e+08	1.32186e+08	1.3273e+08
529	9.67526e+06	2.78824e+07	4.41991e+07	5.86382e+07	7.16172e+07	8.31915e+07	9.25933e+07	1.00659e+08	1.07966e+08	1.13419e+08	1.18545e+08	1.22437e+08	1.25776e+08	1.2719e+08	1.27222e+08
530	8.35448e+06	2.40816e+07	3.84673e+07	5.15792e+07	6.39349e+07	7.49969e+07	8.36242e+07	9.05689e+07	9.67249e+07	1.02284e+08	1.06636e+08	1.09377e+08	1.11507e+08	1.12273e+08	1.12353e+08
531	9.19215e+06	2.64114e+07	4.2213e+07	5.63483e+07	6.90042e+07	7.98269e+07	8.87022e+07	9.72384e+07	1.04138e+08	1.10367e+08	1.1561e+08	1.18915e+08	1.21453e+08	1.22472e+08	1.22731e+08
532	8.72016e+06	2.5102e+07	4.00111e+07	5.34734e+07	6.56174e+07	7.63291e+07	8.47135e+07	9.22556e+07	9.82386e+07	1.03515e+08	1.08048e+08	1.11208e+08	1.12889e+08	1.13723e+08	1.14255e+08
533	1.00497e+07	2.89754e+07	4.6034e+07	6.10316e+07	7.40236e+07	8.53927e+07	9.55337e+07	1.03978e+08	1.12041e+08	1.18079e+08	1.2267e+08	1.25651e+08	1.28532e+08	1.29766e+08	1.305e+08
534	9.18141e+06	2.64147e+07	4.1987e+07	5.59464e+07	6.90498e+07	8.10351e+07	9.09878e+07	9.93524e+07	1.06515e+08	1.12654e+08	1.17408e+08	1.21421e+08	1.23551e+08	1.25383e+08	1.25112e+08
535	8.74916e+06	2.51654e+07	3.96894e+07	5.26087e+07	6.42303e+07	7.41815e+07	8.23159e+07	8.87419e+07	9.43184e+07	9.91584e+07	1.03411e+08	1.06134e+08	1.08076e+08	1.09015e+08	1.10178e+08
536	1.0489e+07	3.05619e+07	4.86918e+07	6.507e+07	7.97017e+07	9.26697e+07	1.03977e+08	1.144e+08	1.23438e+08	1.30102e+08	1.36122e+08	1.40127e+08	1.42297e+08	1.42667e+08	1.42017e+08
537	1.12051e+07	3.23132e+07	5.16117e+07	6.93135e+07	8.51065e+07	9.93797e+07	1.12011e+08	1.22208e+08	1.31139e+08	1.37668e+08	1.41817e+08	1.45363e+08	1.48618e+08	1.49586e+08	1.49652e+08
538	8.65494e+06	2.50281e+07	3.97174e+07	5.278e+07	6.47809e+07	7.52729e+07	8.39414e+07	9.19635e+07	9.91549e+07	1.04419e+08	1.08379e+08	1.11032e+08	1.1291e+08	1.13699e+08	1.13988e+08
539	8.71758e+06	2.49871e+07	3.95128e+07	5.29745e+07	6.50014e+07	7.5616e+07	8.5381e+07	9.36306e+07	1.00509e+08	1.05365e+08	1.09289e+08	1.11789e+08	1.12958e+08	1.14145e+08	1.1497e+08
540	9.67353e+06	2.7381e+07	4.31529e+07	5.70173e+07	6.94228e+07	8.10455e+07	9.08878e+07	9.94959e+07	1.06908e+08	1.13564e+08	1.18812e+08	1.22513e+08	1.24875e+08	1.26493e+08	1.27102e+08
541	9.71174e+06	2.80105e+07	4.45143e+07	5.87165e+07	7.17925e+07	8.39113e+07	9.37177e+07	1.02242e+08	1.09469e+08	1.1592e+08	1.21964e+08	1.26053e+08	1.29164e+08	1.29498e+08	1.29336e+08
542	9.75998e+06	2.79252e+07	4.43616e+07	5.93098e+07	7.28279e+07	8.51258e+07	9.57655e+07	1.05535e+08	1.14015e+08	1.21113e+08	1.27116e+08	1.31848e+08	1.3461e+08	1.35385e+08	1.34646e+08
543	9.9768e+06	2.87662e+07	4.5812e+07	6.11527e+07	7.55531e+07	8.88351e+07	1.01108e+08	1.11038e+08	1.19221e+08	1.24555e+08	1.29316e+08	1.32427e+08	1.34686e+08	1.35943e+08	1.35685e+08
544	9.90313e+06	2.83466e+07	4.47526e+07	5.98054e+07	7.35533e+07	8.58048e+07	9.63095e+07	1.05139e+08	1.11894e+08	1.17928e+08	1.22408e+08	1.25873e+08	1.28057e+08	1.29495e+08	1.30281e+08
545	1.04668e+07	3.00084e+07	4.73279e+07	6.32644e+07	7.81459e+07	9.07694e+07	1.0135e+08	1.10515e+08	1.1897e+08	1.25825e+08	1.31257e+08	1.34985e+08	1.3771e+08	1.38856e+08	1.39171e+08
546	1.02867e+07	2.95824e+07	4.70846e+07	6.24493e+07	7.66899e+07	8.98477e+07	1.0081e+08	1.10939e+08	1.19747e+08	1.27051e+08	1.3237e+08	1.35744e+08	1.38991e+08	1.40532e+08	1.40118e+08
547	1.08296e+07	3.11511e+07	4.92712e+07	6.55634e+07	8.08875e+07	9.43756e+07	1.06372e+08	1.15812e+08	1.24023e+08	1.30945e+08	1.37052e+08	1.40816e+08	1.4413e+08	1.45164e+08	1.44961e+08
548	1.04905e+07	3.01362e+07	4.782e+07	6.3571e+07	7.82006e+07	9.14606e+07	1.03169e+08	1.1389e+08	1.22598e+08	1.29812e+08	1.35523e+08	1.39075e+08	1.41626e+08	1.41301e+08	1.40721e+08
549	9.22737e+06	2.62154e+07	4.13145e+07	5.47152e+07	6.74417e+07	7.87601e+07	8.80575e+07	9.60051e+07	1.03441e+08	1.09668e+08	1.14814e+08	1.18964e+08	1.21859e+08	1.22821e+08	1.22808e+08
550	9.6544e+06	2.7691e+07	4.42496e+07	5.97869e+07	7.41072e+07	8.73429e+07	9.86003e+07	1.08704e+08	1.16628e+08	1.22918e+08	1.27914e+08	1.31473e+08	1.33524e+08	1.33766e+08	1.33189e+08
551	1.03516e+07	3.00204e+07	4.7656e+07	6.32536e+07	7.69468e+07	8.84428e+07	9.83596e+07	1.07465e+08	1.15401e+08	1.21773e+08	1.2721e+08	1.30645e+08	1.33784e+08	1.34789e+08	1.34693e+08
552	8.84573e+06	2.546e+07	4.03907e+07	5.42459e+07	6.68746e+07	7.78174e+07	8.7534e+07	9.59466e+07	1.03049e+08	1.08562e+08	1.13469e+08	1.16396e+08	1.17077e+08	1.16692e+08	1.17219e+08
553	1.00305e+07	2.91327e+07	4.64942e+07	6.22465e+07	7.67433e+07	8.971e+07	1.003e+08	1.09101e+08	1.17086e+08	1.24049e+08	1.289e+08	1.31189e+08	1.32676e+08	1.33344e+08	1.33372e+08
554	1.02687e+07	2.94217e+07	4.65594e+07	6.19476e+07	7.57341e+07	8.77962e+07	9.84718e+07	1.08415e+08	1.16897e+08	1.23631e+08	1.2935e+08	1.33549e+08	1.36006e+08	1.37348e+08	1.37121e+08
555	9.29052e+06	2.67055e+07	4.20574e+07	5.5963e+07	6.87888e+07	8.03617e+07	9.04981e+07	9.92319e+07	1.05903e+08	1.11459e+08	1.16476e+08	1.19866e+08	1.22089e+08	1.23157e+08	1.23197e+08
556	9.85192e+06	2.81387e+07	4.44097e+07	5.90557e+07	7.23482e+07	8.34593e+07	9.32503e+07	1.02027e+08	1.09797e+08	1.16498e+08	1.22118e+08	1.25706e+08	1.27778e+08	1.2909e+08	1.29476e+08
557	1.00721e+07	2.91676e+07	4.64391e+07	6.15958e+07	7.52379e+07	8.73504e+07	9.76178e+07	1.07077e+08	1.15306e+08	1.22266e+08	1.27909e+08	1.31895e+08	1.34826e+08	1.35549e+08	1.34948e+08
558	9.80643e+06	2.78804e+07	4.41747e+07	5.94009e+07	7.35974e+07	8.66013e+07	9.74664e+07	1.06283e+08	1.14002e+08	1.19063e+08	1.23013e+08	1.25914e+08	1.28321e+08	1.30541e+08	1.30826e+08
559	9.37006e+06	2.70144e+07	4.2778e+07	5.72389e+07	7.02325e+07	8.10932e+07	8.94266e+07	9.57554e+07	1.01091e+08	1.05479e+08	1.10336e+08	1.13825e+08	1.15257e+08	1.16824e+08	1.17992e+08
560	8.78635e+06	2.50062e+07	3.97858e+07	5.30102e+07	6.50326e+07	7.60379e+07	8.54911e+07	9.36664e+07	1.00927e+08	1.06251e+08	1.11315e+08	1.15239e+08	1.17895e+08	1.18842e+08	1.18357e+08
561	9.66573e+06	2.79169e+07	4.47728e+07	6.0021e+07	7.35938e+07	8.59445e+07	9.66623e+07	1.05971e+08	1.14332e+08	1.21159e+08	1.27417e+08	1.31488e+08	1.33539e+08	1.33472e+08	1.3242e+08
562	9.55284e+06	2.73289e+07	4.32057e+07	5.75785e+07	7.09952e+07	8.31375e+07	9.39732e+07	1.03756e+08	1.11826e+08	1.1861e+08	1.24174e+08	1.26805e+08	1.28046e+08	1.28194e+08	1.2791e+08
563	1.01967e+07	2.8802e+07	4.53611e+07	6.03845e+07	7.41996e+07	8.66359e+07	9.67869e+07	1.05994e+08	1.13715e+08	1.20122e+08	1.24591e+08	1.26796e+08	1.28435e+08	1.29494e+08	1.30887e+08
564	1.02145e+07	2.95979e+07	4.75438e+07	6.33655e+07	7.76156e+07	9.09495e+07	1.02207e+08	1.11181e+08	1.18195e+08	1.24052e+08	1.29523e+08	1.33317e+08	1.35486e+08	1.36278e+08	1.36204e+08
565	8.80881e+06	2.51976e+07	4.00541e+07	5.3657e+07	6.57784e+07	7.62163e+07	8.47356e+07	9.22998e+07	9.79363e+07	1.02266e+08	1.06441e+08	1.09055e+08	1.11551e+08	1.12459e+08	1.13228e+08
566	1.03933e+07	2.96534e+07	4.65156e+07	6.19782e+07	7.57903e+07	8.78635e+07	9.77286e+07	1.06477e+08	1.13964e+08	1.20088e+08	1.253e+08	1.28319e+08	1.30575e+08	1.32709e+08	1.33666e+08
567	9.12962e+06	2.60729e+07	4.11442e+07	5.42805e+07	6.65426e+07	7.73607e+07	8.66384e+07	9.49489e+07	1.01794e+08	1.07464e+08	1.11747e+08	1.15532e+08	1.18433e+08	1.19698e+08	1.20017e+08
568	9.05057e+06	2.598e+07	4.15221e+07	5.57156e+07	6.86338e+07	8.00491e+07	8.97121e+07	9.79697e+07	1.05966e+08	1.12856e+08	1.18139e+08	1.21507e+08	1.22925e+08	1.23143e+08	1.22519e+08
569	1.08076e+07	3.11667e+07	4.93284e+07	6.52546e+07	7.96176e+07	9.26671e+07	1.04059e+08	1.14333e+08	1.22692e+08	1.29167e+08	1.34459e+08	1.37759e+08	1.40139e+08	1.41359e+08	1.41825e+08
570	8.76881e+06	2.50477e+07	3.96773e+07	5.26846e+07	6.4193e+07	7.45423e+07	8.36033e+07	9.09091e+07	9.79061e+07	1.03197e+08	1.07154e+08	1.10128e+08	1.11717e+08	1.12557e+08	1.13464e+08
571	1.04138e+07	2.93447e+07	4.61306e+07	6.12453e+07	7.4912e+07	8.66908e+07	9.71279e+07	1.0589e+08	1.12904e+08	1.19682e+08	1.25444e+08	1.29322e+08	1.32336e+08	1.33966e+08	1.34563e+08
572	9.74259e+06	2.79289e+07	4.42872e+07	5.8902e+07	7.26563e+07	8.51912e+07	9.55657e+07	1.04205e+08	1.1159e+08	1.16956e+08	1.21026e+08	1.22901e+08	1.24711e+08	1.25521e+08	1.26305e+08
573	1.10014e+07	3.1928e+07	5.12931e+07	6.90976e+07	8.4791e+07	9.8835e+07	1.11372e+08	1.22385e+08	1.31588e+08	1.38779e+08	1.44947e+08	1.48923e+08	1.51277e+08	1.5131e+08	1.50787e+08
574	9.65174e+06	2.73068e+07	4.3249e+07	5.75526e+07	7.12403e+07	8.36075e+07	9.42205e+07	1.03327e+08	1.11827e+08	1.1789e+08	1.22087e+08	1.24538e+08	1.26097e+08	1.2644e+08	1.2711e+08
575	9.78936e+06	2.79301e+07	4.42914e+07	5.87478e+07	7.1708e+07	8.29134e+07	9.2606e+07	1.01739e+08	1.09502e+08	1.15371e+08	1.19854e+08	1.22952e+08	1.25534e+08	1.26611e+08	1.27411e+08
576	9.66553e+06	2.76394e+07	4.3774e+07	5.84274e+07	7.18823e+07	8.34181e+07	9.33284e+07	1.02046e+08	1.10063e+08	1.16566e+08	1.21929e+08	1.26031e+08	1.2876e+08	1.29345e+08	1.28872e+08
577	9.09726e+06	2.6158e+07	4.18287e+07	5.58084e+07	6.88308e+07	8.08692e+07	9.11877e+07	9.97669e+07	1.07287e+08	1.12415e+08	1.1738e+08	1.20718e+08	1.22568e+08	1.22996e+08	1.22541e+08
578	1.06607e+07	3.05731e+07	4.82417e+07	6.40652e+07	7.87903e+07	9.13874e+07	1.02103e+08	1.11663e+08	1.20139e+08	1.27123e+08	1.32049e+08	1.3526e+08	1.37069e+08	1.37791e+08	1.3822e+08
579	1.08425e+07	3.14934e+07	5.02669e+07	6.6328e+07	8.09841e+07	9.39105e+07	1.04485e+08	1.13716e+08	1.22262e+08	1.28919e+08	1.34353e+08	1.38557e+08	1.41377e+08	1.42662e+08	1.42957e+08
580	1.00791e+07	2.8883e+07	4.58648e+07	6.13053e+07	7.53092e+07	8.82043e+07	9.9144e+07	1.08791e+08	1.17259e+08	1.24174e+08	1.29804e+08	1.33028e+08	1.35098e+08	1.3469e+08	1.34206e+08
581	1.02933e+07	2.95723e+07	4.71363e+07	6.26676e+07	7.70326e+07	9.01455e+07	1.02096e+08	1.12409e+08	1.21008e+08	1.28502e+08	1.34991e+08	1.38719e+08	1.40131e+08	1.39809e+08	1.39357e+08
582	8.9788e+06	2.58978e+07	4.11415e+07	5.44266e+07	6.66072e+07	7.77136e+07	8.65679e+07	9.41427e+07	1.01053e+08	1.06333e+08	1.10506e+08	1.13751e+08	1.16377e+08	1.1754e+08	1.18088e+08
583	1.08357e+07	3.10299e+07	4.90891e+07	6.52198e+07	7.95736e+07	9.24791e+07	1.03583e+08	1.13327e+08	1.21313e+08	1.2717e+08	1.32179e+08	1.35372e+08	1.38174e+08	1.39288e+08	1.40081e+08
584	9.56115e+06	2.76102e+07	4.41208e+07	5.86128e+07	7.17422e+07	8.34524e+07	9.38311e+07	1.03139e+08	1.11347e+08	1.17546e+08	1.22632e+08	1.26298e+08	1.29111e+08	1.29332e+08	1.29005e+08
585	1.05323e+07	3.0294e+07	4.83105e+07	6.51753e+07	8.07413e+07	9.44074e+07	1.06517e+08	1.1746e+08	1.26395e+08	1.33313e+08	1.37975e+08	1.4095e+08	1.43017e+08	1.42903e+08	1.42364e+08
586	9.05365e+06	2.60256e+07	4.15228e+07	5.53093e+07	6.80891e+07	7.92938e+07	8.90306e+07	9.70937e+07	1.03891e+08	1.09804e+08	1.15225e+08	1.18411e+08	1.20607e+08	1.21191e+08	1.21064e+08
587	8.7558e+06	2.52842e+07	4.03511e+07	5.33114e+07	6.4792e+07	7.54454e+07	8.4983e+07	9.2679e+07	9.85795e+07	1.0328e+08	1.07437e+08	1.09911e+08	1.11295e+08	1.12452e+08	1.13452e+08
588	9.42279e+06	2.7411e+07	4.37708e+07	5.81615e+07	7.10834e+07	8.30379e+07	9.31394e+07	1.02656e+08	1.10031e+08	1.16184e+08	1.214e+08	1.24012e+08	1.25518e+08	1.2539e+08	1.25429e+08
589	1.03766e+07	2.98804e+07	4.73534e+07	6.33182e+07	7.81458e+07	9.13211e+07	1.02228e+08	1.1135e+08	1.19298e+08	1.2485e+08	1.29064e+08	1.31201e+08	1.32888e+08	1.34122e+08	1.35491e+08
590	1.06601e+07	3.07165e+07	4.88746e+07	6.52547e+07	8.05017e+07	9.38204e+07	1.05689e+08	1.16708e+08	1.26207e+08	1.34065e+08	1.39364e+08	1.43175e+08	1.44428e+08	1.44342e+08	1.43974e+08
591	9.19777e+06	2.64588e+07	4.18221e+07	5.55333e+07	6.81103e+07	7.92792e+07	8.80432e+07	9.57544e+07	1.02595e+08	1.08362e+08	1.12497e+08	1.15181e+08	1.17241e+08	1.18673e+08	1.19335e+08
592	9.58614e+06	2.76315e+07	4.38918e+07	5.83875e+07	7.1466e+07	8.28653e+07	9.24425e+07	1.00533e+08	1.07204e+08	1.12448e+08	1.15938e+08	1.18605e+08	1.2178e+08	1.23617e+08	1.24315e+08
593	9.68594e+06	2.80142e+07	4.44502e+07	5.87211e+07	7.12e+07	8.26865e+07	9.28499e+07	1.02529e+08	1.10584e+08	1.16208e+08	1.2067e+08	1.23689e+08	1.25695e+08	1.26413e+08	1.26999e+08
594	7.93039e+06	2.2683e+07	3.59537e+07	4.74006e+07	5.82695e+07	6.85403e+07	7.77673e+07	8.63664e+07	9.37077e+07	1.00234e+08	1.05252e+08	1.08442e+08	1.10351e+08	1.11009e+08	1.09788e+08
595	9.01881e+06	2.63318e+07	4.18364e+07	5.60768e+07	6.85519e+07	7.99262e+07	8.96809e+07	9.78277e+07	1.05196e+08	1.10481e+08	1.14037e+08	1.16477e+08	1.18493e+08	1.18971e+08	1.19215e+08
596	8.77379e+06	2.52288e+07	4.04441e+07	5.41017e+07	6.67059e+07	7.80222e+07	8.77376e+07	9.62313e+07	1.03349e+08	1.08464e+08	1.1237e+08	1.1518e+08	1.1654e+08	1.17171e+08	1.17211e+08
597	9.4042e+06	2.68681e+07	4.24566e+07	5.62488e+07	6.88739e+07	7.94393e+07	8.85856e+07	9.70332e+07	1.04162e+08	1.09939e+08	1.14877e+08	1.1843e+08	1.21419e+08	1.22955e+08	1.23042e+08
598	9.4128e+06	2.72652e+07	4.33301e+07	5.74638e+07	7.05357e+07	8.14713e+07	9.10976e+07	1.00338e+08	1.07588e+08	1.13131e+08	1.17754e+08	1.20325e+08	1.22003e+08	1.22817e+08	1.23636e+08
599	9.73943e+06	2.80519e+07	4.44776e+07	5.96431e+07	7.35534e+07	8.60355e+07	9.62382e+07	1.03945e+08	1.09686e+08	1.14136e+08	1.17887e+08	1.21098e+08	1.24314e+08	1.25583e+08	1.26152e+08
600	1.04777e+07	3.0011e+07	4.80327e+07	6.44384e+07	7.84935e+07	9.0559e+07	1.00858e+08	1.10728e+08	1.19097e+08	1.25262e+08	1.303e+08	1.34198e+08	1.36434e+08	1.36503e+08	1.36767e+08
601	1.09511e+07	3.15636e+07	5.03608e+07	6.73321e+07	8.31632e+07	9.75692e+07	1.10331e+08	1.21398e+08	1.30204e+08	1.37281e+08	1.42892e+08	1.45155e+08	1.46235e+08	1.46555e+08	1.46752e+08
602	1.04764e+07	3.00236e+07	4.73452e+07	6.35296e+07	7.86049e+07	9.18559e+07	1.03477e+08	1.13465e+08	1.21596e+08	1.28587e+08	1.3501e+08	1.38517e+08	1.4104e+08	1.41246e+08	1.40799e+08
603	8.5546e+06	2.47566e+07	3.94732e+07	5.27198e+07	6.45223e+07	7.45563e+07	8.31374e+07	9.14251e+07	9.81337e+07	1.0338e+08	1.07407e+08	1.09263e+08	1.11052e+08	1.12088e+08	1.12959e+08
604	9.33786e+06	2.68243e+07	4.26499e+07	5.66353e+07	6.97239e+07	8.13118e+07	9.02282e+07	9.78166e+07	1.04625e+08	1.09995e+08	1.1423e+08	1.17187e+08	1.19427e+08	1.19829e+08	1.20461e+08
605	9.33869e+06	2.65599e+07	4.16644e+07	5.52769e+07	6.78694e+07	7.91174e+07	8.86791e+07	9.70591e+07	1.03765e+08	1.08726e+08	1.13247e+08	1.16502e+08	1.18807e+08	1.20306e+08	1.21013e+08
606	1.06229e+07	3.05936e+07	4.8597e+07	6.4093e+07	7.79928e+07	9.03603e+07	1.00981e+08	1.10088e+08	1.18407e+08	1.26024e+08	1.32916e+08	1.36598e+08	1.39373e+08	1.40524e+08	1.4055e+08
607	1.03416e+07	2.98706e+07	4.76117e+07	6.33084e+07	7.70566e+07	8.92273e+07	1.00371e+08	1.09879e+08	1.18132e+08	1.23942e+08	1.29056e+08	1.32448e+08	1.34374e+08	1.35094e+08	1.35762e+08
608	9.13347e+06	2.62796e+07	4.20706e+07	5.68585e+07	7.0814e+07	8.29578e+07	9.35672e+07	1.03252e+08	1.11509e+08	1.17704e+08	1.2261e+08	1.25154e+08	1.26196e+08	1.25903e+08	1.25879e+08
609	9.93609e+06	2.87555e+07	4.6006e+07	6.15163e+07	7.59025e+07	8.82301e+07	9.81729e+07	1.06414e+08	1.13436e+08	1.1991e+08	1.25567e+08	1.30132e+08	1.32922e+08	1.33359e+08	1.33011e+08
610	1.10287e+07	3.19923e+07	5.09157e+07	6.7707e+07	8.25859e+07	9.56548e+07	1.06755e+08	1.1676e+08	1.25095e+08	1.30916e+08	1.35604e+08	1.38317e+08	1.40559e+08	1.41618e+08	1.42376e+08
611	9.19553e+06	2.63709e+07	4.16734e+07	5.56213e+07	6.85618e+07	8.09425e+07	9.13537e+07	1.0011e+08	1.0682e+08	1.11764e+08	1.16234e+08	1.19187e+08	1.21462e+08	1.22305e+08	1.22268e+08
612	9.72511e+06	2.78517e+07	4.4269e+07	5.89266e+07	7.22567e+07	8.35569e+07	9.34827e+07	1.02235e+08	1.09542e+08	1.15559e+08	1.20126e+08	1.23672e+08	1.26445e+08	1.27489e+08	1.28027e+08
613	1.00822e+07	2.89298e+07	4.60936e+07	6.0855e+07	7.39676e+07	8.62309e+07	9.68978e+07	1.06602e+08	1.14894e+08	1.21965e+08	1.28347e+08	1.32734e+08	1.34903e+08	1.35285e+08	1.35006e+08
614	9.24495e+06	2.69326e+07	4.20907e+07	5.53216e+07	6.76333e+07	7.86845e+07	8.81039e+07	9.58656e+07	1.02945e+08	1.08802e+08	1.13399e+08	1.15941e+08	1.17604e+08	1.18501e+08	1.19297e+08
615	9.92905e+06	2.83907e+07	4.51318e+07	6.02602e+07	7.43948e+07	8.68907e+07	9.72409e+07	1.06371e+08	1.14904e+08	1.21931e+08	1.27494e+08	1.31228e+08	1.34095e+08	1.34457e+08	1.34156e+08
616	1.11964e+07	3.22338e+07	5.09005e+07	6.78906e+07	8.29896e+07	9.64847e+07	1.08483e+08	1.19537e+08	1.28945e+08	1.37065e+08	1.42528e+08	1.45638e+08	1.46748e+08	1.47216e+08	1.47468e+08
617	1.11022e+07	3.21568e+07	5.19574e+07	7.04755e+07	8.69914e+07	1.01278e+08	1.13467e+08	1.24299e+08	1.33243e+08	1.40126e+08	1.45832e+08	1.49981e+08	1.51999e+08	1.53086e+08	1.52805e+08
618	8.77166e+06	2.48212e+07	3.88442e+07	5.13854e+07	6.32362e+07	7.36725e+07	8.20494e+07	8.96181e+07	9.60884e+07	1.00995e+08	1.04876e+08	1.07289e+08	1.09748e+08	1.11181e+08	1.12312e+08
619	1.0288e+07	2.97012e+07	4.71301e+07	6.3002e+07	7.76503e+07	9.04411e+07	1.01773e+08	1.122e+08	1.21452e+08	1.28944e+08	1.34716e+08	1.37823e+08	1.40507e+08	1.41811e+08	1.4088e+08
620	8.55155e+06	2.4318e+07	3.86038e+07	5.13551e+07	6.2839e+07	7.25743e+07	8.06424e+07	8.7639e+07	9.41633e+07	9.91559e+07	1.03513e+08	1.06964e+08	1.09198e+08	1.1027e+08	1.11211e+08
621	1.08722e+07	3.13965e+07	5.00568e+07	6.68518e+07	8.24947e+07	9.6861e+07	1.09397e+08	1.20534e+08	1.29849e+08	1.36895e+08	1.42421e+08	1.46287e+08	1.48888e+08	1.48672e+08	1.48113e+08
622	1.09194e+07	3.15798e+07	5.05638e+07	6.7693e+07	8.31216e+07	9.67633e+07	1.08596e+08	1.18545e+08	1.27182e+08	1.34316e+08	1.39826e+08	1.43225e+08	1.45964e+08	1.46488e+08	1.46585e+08
623	8.73258e+06	2.52873e+07	4.02946e+07	5.35307e+07	6.56743e+07	7.63741e+07	8.58722e+07	9.38581e+07	1.00801e+08	1.06251e+08	1.10471e+08	1.13436e+08	1.15323e+08	1.15492e+08	1.15912e+08
624	9.23705e+06	2.63899e+07	4.18981e+07	5.60074e+07	6.91194e+07	8.03296e+07	8.96669e+07	9.80522e+07	1.05838e+08	1.11908e+08	1.16035e+08	1.18853e+08	1.19825e+08	1.20535e+08	1.21547e+08
625	8.97944e+06	2.56386e+07	4.06852e+07	5.38633e+07	6.48277e+07	7.39364e+07	8.16423e+07	8.9129e+07	9.58094e+07	1.01289e+08	1.05495e+08	1.07862e+08	1.09902e+08	1.11579e+08	1.13234e+08
626	9.29135e+06	2.67939e+07	4.25157e+07	5.65446e+07	6.93786e+07	8.13631e+07	9.18503e+07	1.00481e+08	1.08148e+08	1.14394e+08	1.19151e+08	1.22016e+08	1.23602e+08	1.24305e+08	1.2386e+08
627	1.05557e+07	3.03938e+07	4.80362e+07	6.41814e+07	7.84321e+07	9.13679e+07	1.02678e+08	1.1193e+08	1.20064e+08	1.26942e+08	1.32385e+08	1.35698e+08	1.38414e+08	1.39866e+08	1.39708e+08
628	8.60142e+06	2.47124e+07	3.92718e+07	5.264e+07	6.51387e+07	7.57677e+07	8.4316e+07	9.19601e+07	9.8737e+07	1.03673e+08	1.07889e+08	1.10913e+08	1.13471e+08	1.1373e+08	1.13792e+08
629	9.69713e+06	2.76759e+07	4.3597e+07	5.74567e+07	7.06464e+07	8.2574e+07	9.28902e+07	1.0177e+08	1.09171e+08	1.15256e+08	1.20695e+08	1.24409e+08	1.26798e+08	1.27554e+08	1.27991e+08
630	1.06286e+07	3.04541e+07	4.78777e+07	6.34289e+07	7.74923e+07	8.96895e+07	1.00188e+08	1.09807e+08	1.18154e+08	1.24749e+08	1.3067e+08	1.34253e+08	1.37145e+08	1.37973e+08	1.38296e+08
631	1.03268e+07	2.9826e+07	4.73391e+07	6.29818e+07	7.72827e+07	8.98432e+07	1.00757e+08	1.10336e+08	1.18296e+08	1.24382e+08	1.29555e+08	1.33579e+08	1.36113e+08	1.37436e+08	1.37473e+08
632	9.66363e+06	2.76303e+07	4.39021e+07	5.84183e+07	7.21529e+07	8.38895e+07	9.4108e+07	1.0329e+08	1.10872e+08	1.17048e+08	1.21892e+08	1.24856e+08	1.27555e+08	1.28555e+08	1.28485e+08
633	9.7982e+06	2.80067e+07	4.38202e+07	5.77438e+07	7.03346e+07	8.17541e+07	9.11515e+07	9.99151e+07	1.07618e+08	1.13772e+08	1.18933e+08	1.21772e+08	1.23727e+08	1.24711e+08	1.25472e+08
634	1.00737e+07	2.89396e+07	4.59255e+07	6.09111e+07	7.43473e+07	8.62019e+07	9.64174e+07	1.05505e+08	1.14236e+08	1.20857e+08	1.26391e+08	1.29647e+08	1.31947e+08	1.33053e+08	1.33302e+08
635	9.57451e+06	2.79365e+07	4.47976e+07	5.97121e+07	7.35606e+07	8.54801e+07	9.54074e+07	1.04268e+08	1.11748e+08	1.17536e+08	1.21817e+08	1.24459e+08	1.26144e+08	1.2633e+08	1.26485e+08
636	9.28757e+06	2.68845e+07	4.28981e+07	5.76148e+07	7.11376e+07	8.27903e+07	9.28215e+07	1.01129e+08	1.07431e+08	1.12421e+08	1.16565e+08	1.19093e+08	1.21141e+08	1.2225e+08	1.22581e+08
637	1.01974e+07	2.91801e+07	4.63327e+07	6.17405e+07	7.62598e+07	8.91686e+07	1.00008e+08	1.09595e+08	1.17449e+08	1.24799e+08	1.29898e+08	1.33511e+08	1.36623e+08	1.37945e+08	1.37366e+08
638	8.53432e+06	2.44257e+07	3.87923e+07	5.19016e+07	6.3944e+07	7.42721e+07	8.2728e+07	8.99714e+07	9.72312e+07	1.03307e+08	1.08439e+08	1.12137e+08	1.14451e+08	1.15153e+08	1.14506e+08
639	9.11447e+06	2.58825e+07	4.09357e+07	5.46587e+07	6.72246e+07	7.75183e+07	8.53425e+07	9.25392e+07	9.88729e+07	1.03919e+08	1.08355e+08	1.11003e+08	1.13798e+08	1.15317e+08	1.15957e+08
640	1.0815e+07	3.16427e+07	5.09536e+07	6.83223e+07	8.39659e+07	9.76965e+07	1.09026e+08	1.19253e+08	1.27818e+08	1.34152e+08	1.39046e+08	1.42983e+08	1.45889e+08	1.47121e+08	1.46047e+08
641	9.54826e+06	2.78642e+07	4.47969e+07	6.03355e+07	7.4539e+07	8.66484e+07	9.69945e+07	1.05405e+08	1.12134e+08	1.17766e+08	1.22769e+08	1.26168e+08	1.28167e+08	1.29355e+08	1.2922e+08
642	8.5421e+06	2.41698e+07	3.80637e+07	5.0441e+07	6.17785e+07	7.25638e+07	8.23156e+07	9.08344e+07	9.76545e+07	1.03421e+08	1.08056e+08	1.1141e+08	1.13687e+08	1.14639e+08	1.143e+08
643	9.1759e+06	2.64329e+07	4.2397e+07	5.7082e+07	7.0386e+07	8.25266e+07	9.28566e+07	1.01884e+08	1.09426e+08	1.15423e+08	1.19728e+08	1.22353e+08	1.24135e+08	1.24176e+08	1.23701e+08
644	9.69606e+06	2.80084e+07	4.47914e+07	5.98707e+07	7.32495e+07	8.45338e+07	9.39917e+07	1.0327e+08	1.11407e+08	1.18298e+08	1.23735e+08	1.2653e+08	1.29458e+08	1.309e+08	1.30477e+08
645	1.02114e+07	2.91259e+07	4.61661e+07	6.12731e+07	7.56592e+07	8.86167e+07	9.98926e+07	1.09247e+08	1.16758e+08	1.2241e+08	1.26767e+08	1.28991e+08	1.30945e+08	1.31979e+08	1.32501e+08
646	9.48989e+06	2.75404e+07	4.42437e+07	5.90707e+07	7.25564e+07	8.48116e+07	9.56038e+07	1.0524e+08	1.13887e+08	1.2058e+08	1.2628e+08	1.29443e+08	1.31342e+08	1.31495e+08	1.30645e+08
647	1.01004e+07	2.90179e+07	4.60394e+07	6.05017e+07	7.36544e+07	8.56642e+07	9.59146e+07	1.04799e+08	1.1296e+08	1.20085e+08	1.26128e+08	1.30715e+08	1.3445e+08	1.34901e+08	1.34765e+08
648	9.10776e+06	2.62064e+07	4.1637e+07	5.56631e+07	6.85152e+07	8.01724e+07	8.9709e+07	9.69618e+07	1.02987e+08	1.08688e+08	1.13401e+08	1.16884e+08	1.18792e+08	1.19679e+08	1.19936e+08
649	9.00916e+06	2.59807e+07	4.16744e+07	5.53505e+07	6.73422e+07	7.79201e+07	8.70067e+07	9.53967e+07	1.02402e+08	1.07175e+08	1.10033e+08	1.12669e+08	1.15237e+08	1.16692e+08	1.17253e+08
650	9.74479e+06	2.75427e+07	4.33661e+07	5.7649e+07	7.06267e+07	8.1806e+07	9.14382e+07	9.99171e+07	1.07027e+08	1.1277e+08	1.17566e+08	1.20876e+08	1.22798e+08	1.24162e+08	1.25391e+08
651	8.54931e+06	2.47228e+07	3.95941e+07	5.3193e+07	6.52607e+07	7.58865e+07	8.49872e+07	9.33314e+07	1.00465e+08	1.06018e+08	1.10821e+08	1.1397e+08	1.15707e+08	1.16551e+08	1.16255e+08
652	9.19086e+06	2.66282e+07	4.30022e+07	5.8136e+07	7.15546e+07	8.331e+07	9.33662e+07	1.02479e+08	1.10194e+08	1.16216e+08	1.21142e+08	1.24359e+08	1.26235e+08	1.25995e+08	1.25603e+08
653	9.37622e+06	2.67882e+07	4.23907e+07	5.59492e+07	6.75778e+07	7.84524e+07	8.80956e+07	9.61968e+07	1.0332e+08	1.09037e+08	1.13191e+08	1.16414e+08	1.18429e+08	1.19386e+08	1.20194e+08
654	8.46237e+06	2.46237e+07	3.90572e+07	5.19232e+07	6.36207e+07	7.3967e+07	8.31704e+07	9.15967e+07	9.8811e+07	1.03978e+08	1.08473e+08	1.1209e+08	1.14315e+08	1.15097e+08	1.1453e+08
655	1.01806e+07	2.90498e+07	4.636e+07	6.22145e+07	7.66395e+07	8.88059e+07	9.90095e+07	1.07889e+08	1.14944e+08	1.21294e+08	1.26637e+08	1.29687e+08	1.3198e+08	1.33607e+08	1.34225e+08
656	9.04079e+06	2.58748e+07	4.08722e+07	5.45198e+07	6.71882e+07	7.8367e+07	8.81624e+07	9.61828e+07	1.04067e+08	1.10868e+08	1.1676e+08	1.20952e+08	1.23665e+08	1.23634e+08	1.22533e+08
657	1.08976e+07	3.17369e+07	5.06553e+07	6.77141e+07	8.30498e+07	9.61178e+07	1.07685e+08	1.18295e+08	1.27662e+08	1.34903e+08	1.40483e+08	1.44551e+08	1.47864e+08	1.48961e+08	1.48218e+08
658	9.78369e+06	2.83905e+07	4.53225e+07	6.07815e+07	7.45211e+07	8.67936e+07	9.71014e+07	1.05851e+08	1.14314e+08	1.20856e+08	1.25401e+08	1.28397e+08	1.2992e+08	1.30231e+08	1.2987e+08
659	9.11545e+06	2.61442e+07	4.15044e+07	5.55075e+07	6.82159e+07	7.95313e+07	8.92367e+07	9.79404e+07	1.06113e+08	1.12499e+08	1.17167e+08	1.20603e+08	1.22371e+08	1.2264e+08	1.22552e+08
660	9.6748e+06	2.78094e+07	4.39783e+07	5.85923e+07	7.16165e+07	8.33981e+07	9.34037e+07	1.02403e+08	1.10284e+08	1.16233e+08	1.2103e+08	1.24538e+08	1.27604e+08	1.29238e+08	1.29241e+08
661	9.30471e+06	2.6661e+07	4.21887e+07	5.62343e+07	6.89324e+07	8.01442e+07	8.96781e+07	9.75899e+07	1.04388e+08	1.10397e+08	1.15981e+08	1.19529e+08	1.21912e+08	1.22607e+08	1.22574e+08
662	8.4388e+06	2.42894e+07	3.90686e+07	5.22768e+07	6.46163e+07	7.61118e+07	8.65177e+07	9.46035e+07	1.00731e+08	1.04722e+08	1.08409e+08	1.11122e+08	1.13568e+08	1.14536e+08	1.14614e+08
663	7.79574e+06	2.21524e+07	3.49771e+07	4.64563e+07	5.64043e+07	6.51859e+07	7.28316e+07	7.89973e+07	8.39912e+07	8.80102e+07	9.174e+07	9.43789e+07	9.69501e+07	9.8817e+07	9.98944e+07
664	8.34628e+06	2.36612e+07	3.7397e+07	4.94385e+07	6.03205e+07	6.9953e+07	7.84757e+07	8.57556e+07	9.12916e+07	9.57161e+07	1.00007e+08	1.03012e+08	1.05292e+08	1.06793e+08	1.07757e+08
665	1.09277e+07	3.13715e+07	4.99038e+07	6.64962e+07	8.12216e+07	9.49719e+07	1.07109e+08	1.17597e+08	1.26635e+08	1.33561e+08	1.38922e+08	1.4241e+08	1.44283e+08	1.44085e+08	1.44415e+08
666	1.00427e+07	2.87533e+07	4.55962e+07	6.07674e+07	7.47392e+07	8.72918e+07	9.77336e+07	1.07058e+08	1.15231e+08	1.21808e+08	1.27068e+08	1.30518e+08	1.32155e+08	1.32795e+08	1.33664e+08
667	9.91735e+06	2.81176e+07	4.46004e+07	5.91162e+07	7.25187e+07	8.48369e+07	9.51855e+07	1.04493e+08	1.12304e+08	1.18352e+08	1.24356e+08	1.28407e+08	1.30001e+08	1.30599e+08	1.30775e+08
668	1.1097e+07	3.21944e+07	5.14717e+07	6.91884e+07	8.50563e+07	9.90436e+07	1.10637e+08	1.21195e+08	1.30696e+08	1.37683e+08	1.42641e+08	1.458e+08	1.48052e+08	1.48743e+08	1.48245e+08
669	8.1509e+06	2.33366e+07	3.66981e+07	4.86606e+07	5.96088e+07	6.95926e+07	7.84527e+07	8.60465e+07	9.27398e+07	9.76465e+07	1.0157e+08	1.04629e+08	1.06086e+08	1.06712e+08	1.07192e+08
670	9.70843e+06	2.81218e+07	4.4988e+07	6.01222e+07	7.42581e+07	8.67032e+07	9.67218e+07	1.05293e+08	1.13134e+08	1.19937e+08	1.25351e+08	1.29046e+08	1.30728e+08	1.30926e+08	1.3054e+08
671	9.83278e+06	2.80182e+07	4.40991e+07	5.8841e+07	7.20507e+07	8.35795e+07	9.32479e+07	1.02158e+08	1.10758e+08	1.16648e+08	1.21815e+08	1.25389e+08	1.2773e+08	1.28856e+08	1.29008e+08
672	9.09315e+06	2.60146e+07	4.11651e+07	5.39403e+07	6.57365e+07	7.58801e+07	8.42329e+07	9.13099e+07	9.7399e+07	1.02587e+08	1.06792e+08	1.09953e+08	1.12712e+08	1.14216e+08	1.15177e+08
673	9.25288e+06	2.67272e+07	4.24921e+07	5.69401e+07	7.0422e+07	8.24323e+07	9.27046e+07	1.01291e+08	1.0872e+08	1.14417e+08	1.18629e+08	1.21961e+08	1.24494e+08	1.25178e+08	1.24716e+08
674	8.72577e+06	2.49974e+07	3.94299e+07	5.22531e+07	6.38647e+07	7.45847e+07	8.44989e+07	9.36436e+07	1.0107e+08	1.06232e+08	1.10949e+08	1.14202e+08	1.15661e+08	1.16065e+08	1.15726e+08
675	1.00089e+07	2.88923e+07	4.58883e+07	6.11158e+07	7.49403e+07	8.71638e+07	9.71515e+07	1.0538e+08	1.12154e+08	1.17539e+08	1.22809e+08	1.27035e+08	1.29914e+08	1.30013e+08	1.30301e+08
676	1.02313e+07	2.97427e+07	4.74814e+07	6.38436e+07	7.86836e+07	9.19063e+07	1.03062e+08	1.13446e+08	1.22163e+08	1.2829e+08	1.3334e+08	1.36813e+08	1.38827e+08	1.39399e+08	1.39125e+08
677	8.72817e+06	2.49181e+07	3.92746e+07	5.15978e+07	6.32741e+07	7.39829e+07	8.33353e+07	9.09913e+07	9.74739e+07	1.02951e+08	1.07853e+08	1.11688e+08	1.1455e+08	1.15781e+08	1.15686e+08
678	9.93471e+06	2.85291e+07	4.55345e+07	6.09488e+07	7.48115e+07	8.68955e+07	9.7019e+07	1.05565e+08	1.12856e+08	1.18811e+08	1.23839e+08	1.272e+08	1.29125e+08	1.30068e+08	1.3066e+08
679	9.68956e+06	2.78289e+07	4.41492e+07	5.87176e+07	7.17881e+07	8.36839e+07	9.39666e+07	1.03278e+08	1.1127e+08	1.16607e+08	1.21593e+08	1.25773e+08	1.28826e+08	1.29323e+08	1.29286e+08
680	1.07567e+07	3.06739e+07	4.86697e+07	6.49926e+07	8.01823e+07	9.35688e+07	1.05181e+08	1.14819e+08	1.23097e+08	1.29707e+08	1.34826e+08	1.37693e+08	1.3858e+08	1.3933e+08	1.40056e+08
681	9.76463e+06	2.79209e+07	4.38386e+07	5.79815e+07	7.07693e+07	8.22875e+07	9.24036e+07	1.01231e+08	1.08855e+08	1.152e+08	1.20835e+08	1.25318e+08	1.27499e+08	1.28785e+08	1.29078e+08
682	9.34847e+06	2.6836e+07	4.27679e+07	5.67947e+07	6.94669e+07	8.12946e+07	9.11153e+07	9.89706e+07	1.06218e+08	1.12642e+08	1.17539e+08	1.21076e+08	1.23496e+08	1.24247e+08	1.24189e+08
683	8.65871e+06	2.49016e+07	3.95264e+07	5.2465e+07	6.4374e+07	7.49545e+07	8.38365e+07	9.13965e+07	9.76894e+07	1.02956e+08	1.07266e+08	1.10116e+08	1.12387e+08	1.13144e+08	1.13037e+08
684	9.16046e+06	2.63404e+07	4.14757e+07	5.44962e+07	6.65551e+07	7.76716e+07	8.75671e+07	9.62617e+07	1.04192e+08	1.11246e+08	1.17596e+08	1.21746e+08	1.23677e+08	1.2372e+08	1.23503e+08
685	9.36471e+06	2.67592e+07	4.27484e+07	5.75963e+07	7.14475e+07	8.35157e+07	9.37046e+07	1.02901e+08	1.11144e+08	1.17432e+08	1.22086e+08	1.25624e+08	1.27956e+08	1.27579e+08	1.26982e+08
686	9.88565e+06	2.86019e+07	4.5915e+07	6.14846e+07	7.53527e+07	8.76793e+07	9.87794e+07	1.08225e+08	1.1554e+08	1.21347e+08	1.25887e+08	1.28382e+08	1.3048e+08	1.31369e+08	1.31633e+08
687	9.46812e+06	2.6991e+07	4.29304e+07	5.74689e+07	7.0799e+07	8.27966e+07	9.32114e+07	1.01763e+08	1.09139e+08	1.15501e+08	1.208e+08	1.24351e+08	1.26681e+08	1.27598e+08	1.27415e+08
688	9.17872e+06	2.63451e+07	4.1944e+07	5.64956e+07	6.99255e+07	8.18128e+07	9.15788e+07	1.00003e+08	1.08011e+08	1.14094e+08	1.19072e+08	1.22211e+08	1.23862e+08	1.234e+08	1.23136e+08
689	9.55178e+06	2.75057e+07	4.38207e+07	5.84871e+07	7.18468e+07	8.34544e+07	9.30405e+07	1.01244e+08	1.08395e+08	1.14269e+08	1.18996e+08	1.22565e+08	1.25432e+08	1.26828e+08	1.26699e+08
690	8.73048e+06	2.54044e+07	4.03059e+07	5.38394e+07	6.60372e+07	7.64836e+07	8.57129e+07	9.4433e+07	1.01717e+08	1.07996e+08	1.13216e+08	1.16344e+08	1.18136e+08	1.1841e+08	1.18032e+08
691	8.18753e+06	2.36768e+07	3.78243e+07	5.06363e+07	6.21942e+07	7.18007e+07	8.04952e+07	8.80828e+07	9.43418e+07	9.96832e+07	1.03395e+08	1.05544e+08	1.06718e+08	1.07331e+08	1.07325e+08
692	1.09984e+07	3.20064e+07	5.15826e+07	6.89844e+07	8.44764e+07	9.8399e+07	1.10057e+08	1.20756e+08	1.2977e+08	1.36581e+08	1.42978e+08	1.4735e+08	1.49155e+08	1.49412e+08	1.48868e+08
693	1.03078e+07	2.94783e+07	4.6833e+07	6.22692e+07	7.65848e+07	8.9191e+07	1.00602e+08	1.10333e+08	1.18943e+08	1.25614e+08	1.31874e+08	1.36213e+08	1.38911e+08	1.39166e+08	1.38407e+08
694	1.01315e+07	2.90117e+07	4.65322e+07	6.22873e+07	7.65434e+07	8.94339e+07	1.00519e+08	1.09752e+08	1.17567e+08	1.24807e+08	1.3044e+08	1.33475e+08	1.34806e+08	1.35566e+08	1.35596e+08
695	9.24255e+06	2.63326e+07	4.18865e+07	5.57481e+07	6.80716e+07	7.87733e+07	8.81643e+07	9.62516e+07	1.03607e+08	1.09893e+08	1.15094e+08	1.19094e+08	1.21599e+08	1.23158e+08	1.23083e+08
696	9.99933e+06	2.86531e+07	4.56367e+07	6.05459e+07	7.44581e+07	8.69188e+07	9.77383e+07	1.07035e+08	1.14503e+08	1.20022e+08	1.25185e+08	1.28605e+08	1.30437e+08	1.32239e+08	1.32868e+08
697	1.02035e+07	2.91966e+07	4.62741e+07	6.14756e+07	7.54174e+07	8.81728e+07	9.93381e+07	1.08053e+08	1.15485e+08	1.21381e+08	1.26106e+08	1.29351e+08	1.31666e+08	1.32409e+08	1.32617e+08
698	1.08915e+07	3.10778e+07	4.94297e+07	6.60578e+07	8.17215e+07	9.58827e+07	1.08202e+08	1.19082e+08	1.28441e+08	1.35534e+08	1.41805e+08	1.45942e+08	1.47713e+08	1.48167e+08	1.48095e+08
699	1.05094e+07	3.03508e+07	4.81753e+07	6.41327e+07	7.88461e+07	9.20045e+07	1.03042e+08	1.12108e+08	1.19291e+08	1.24561e+08	1.2965e+08	1.33751e+08	1.36508e+08	1.37987e+08	1.38383e+08
700	9.78529e+06	2.81663e+07	4.43462e+07	5.85952e+07	7.16624e+07	8.35464e+07	9.39214e+07	1.02446e+08	1.09531e+08	1.15082e+08	1.20143e+08	1.24132e+08	1.26674e+08	1.27805e+08	1.28394e+08
701	7.94238e+06	2.31136e+07	3.70383e+07	4.93946e+07	6.06004e+07	7.00031e+07	7.72973e+07	8.35782e+07	8.95993e+07	9.45176e+07	9.86279e+07	1.01529e+08	1.03863e+08	1.04354e+08	1.04502e+08
702	9.93586e+06	2.8314e+07	4.49722e+07	6.02551e+07	7.49069e+07	8.81839e+07	1.00017e+08	1.1021e+08	1.19086e+08	1.26292e+08	1.32649e+08	1.36897e+08	1.3829e+08	1.37304e+08	1.36818e+08
703	1.05261e+07	3.00897e+07	4.72493e+07	6.23711e+07	7.62924e+07	8.85711e+07	9.95425e+07	1.08516e+08	1.15421e+08	1.21404e+08	1.27036e+08	1.30913e+08	1.3411e+08	1.3554e+08	1.35551e+08
704	1.08764e+07	3.17534e+07	5.07416e+07	6.77314e+07	8.33658e+07	9.7484e+07	1.09127e+08	1.19462e+08	1.29092e+08	1.37563e+08	1.43891e+08	1.48036e+08	1.50461e+08	1.51306e+08	1.50126e+08
705	1.00535e+07	2.89916e+07	4.60579e+07	6.13273e+07	7.51632e+07	8.77428e+07	9.85803e+07	1.07638e+08	1.1549e+08	1.21882e+08	1.27546e+08	1.31366e+08	1.34428e+08	1.34684e+08	1.34395e+08
706	9.00466e+06	2.5722e+07	4.04384e+07	5.37485e+07	6.57239e+07	7.59514e+07	8.41127e+07	9.16402e+07	9.86036e+07	1.04594e+08	1.08805e+08	1.11513e+08	1.14123e+08	1.15318e+08	1.15835e+08
707	8.35629e+06	2.40009e+07	3.78154e+07	5.02151e+07	6.1884e+07	7.2525e+07	8.15025e+07	8.95878e+07	9.6144e+07	1.00879e+08	1.04745e+08	1.07439e+08	1.09767e+08	1.10689e+08	1.10476e+08
708	9.301e+06	2.6761e+07	4.25144e+07	5.62009e+07	6.82945e+07	7.9397e+07	8.89888e+07	9.71754e+07	1.04104e+08	1.09944e+08	1.15241e+08	1.17816e+08	1.19612e+08	1.20432e+08	1.21045e+08
709	1.11781e+07	3.1974e+07	5.08116e+07	6.78628e+07	8.27716e+07	9.64573e+07	1.07955e+08	1.17387e+08	1.25279e+08	1.31944e+08	1.374e+08	1.41736e+08	1.44931e+08	1.46179e+08	1.46857e+08
710	1.12684e+07	3.27129e+07	5.21309e+07	6.91409e+07	8.40555e+07	9.71847e+07	1.08599e+08	1.19602e+08	1.28551e+08	1.34975e+08	1.40392e+08	1.43564e+08	1.45555e+08	1.46134e+08	1.46454e+08
711	9.51288e+06	2.75228e+07	4.36936e+07	5.8192e+07	7.09587e+07	8.28755e+07	9.35643e+07	1.02892e+08	1.10567e+08	1.16162e+08	1.21015e+08	1.23487e+08	1.25477e+08	1.25541e+08	1.25636e+08
712	9.2527e+06	2.66509e+07	4.23629e+07	5.63845e+07	6.88382e+07	7.92413e+07	8.84696e+07	9.65163e+07	1.0383e+08	1.10015e+08	1.15142e+08	1.18461e+08	1.20868e+08	1.22291e+08	1.21859e+08
713	8.776e+06	2.54287e+07	4.05956e+07	5.44578e+07	6.74568e+07	7.84581e+07	8.77001e+07	9.64733e+07	1.04391e+08	1.11244e+08	1.16372e+08	1.18764e+08	1.19516e+08	1.18613e+08	1.18393e+08
714	1.09229e+07	3.12432e+07	4.94961e+07	6.59148e+07	8.11036e+07	9.50705e+07	1.07279e+08	1.17743e+08	1.26199e+08	1.32522e+08	1.37823e+08	1.41617e+08	1.44704e+08	1.45693e+08	1.45242e+08
715	1.0085e+07	2.92626e+07	4.72937e+07	6.34411e+07	7.79587e+07	9.09644e+07	1.02209e+08	1.12349e+08	1.19972e+08	1.26196e+08	1.3218e+08	1.36304e+08	1.39256e+08	1.39898e+08	1.39351e+08
716	9.46099e+06	2.72246e+07	4.35742e+07	5.84359e+07	7.19039e+07	8.37861e+07	9.39159e+07	1.02449e+08	1.09893e+08	1.15617e+08	1.20558e+08	1.24208e+08	1.2679e+08	1.28023e+08	1.28146e+08
717	9.30715e+06	2.69837e+07	4.24231e+07	5.63162e+07	6.88698e+07	7.97028e+07	8.91963e+07	9.79607e+07	1.04833e+08	1.09262e+08	1.13318e+08	1.16239e+08	1.174e+08	1.17931e+08	1.18556e+08
718	9.34625e+06	2.69707e+07	4.29663e+07	5.75945e+07	7.04114e+07	8.15561e+07	9.11962e+07	9.99154e+07	1.07022e+08	1.1269e+08	1.17328e+08	1.20638e+08	1.22887e+08	1.23624e+08	1.2383e+08
719	9.00762e+06	2.5738e+07	4.05042e+07	5.36961e+07	6.56569e+07	7.59765e+07	8.46353e+07	9.19493e+07	9.84204e+07	1.03916e+08	1.08088e+08	1.10903e+08	1.1319e+08	1.15082e+08	1.15924e+08
720	8.56356e+06	2.43708e+07	3.86962e+07	5.22521e+07	6.47078e+07	7.57549e+07	8.49337e+07	9.25925e+07	9.92164e+07	1.04316e+08	1.07667e+08	1.09984e+08	1.11796e+08	1.13068e+08	1.13513e+08
721	8.41311e+06	2.39077e+07	3.75017e+07	4.9524e+07	6.06623e+07	7.05306e+07	7.83912e+07	8.42953e+07	8.99887e+07	9.41131e+07	9.82587e+07	1.02188e+08	1.0469e+08	1.06149e+08	1.07192e+08
722	9.38145e+06	2.68969e+07	4.28696e+07	5.69212e+07	6.87097e+07	7.92047e+07	8.84461e+07	9.72735e+07	1.05597e+08	1.12268e+08	1.17496e+08	1.20857e+08	1.23407e+08	1.24672e+08	1.24556e+08
723	1.01594e+07	2.91152e+07	4.65743e+07	6.24255e+07	7.67464e+07	8.92533e+07	9.9678e+07	1.0909e+08	1.17479e+08	1.23833e+08	1.29047e+08	1.32847e+08	1.35668e+08	1.36164e+08	1.36319e+08
724	1.03542e+07	2.98383e+07	4.74563e+07	6.34303e+07	7.81797e+07	9.11927e+07	1.02602e+08	1.13394e+08	1.22223e+08	1.29076e+08	1.34134e+08	1.37888e+08	1.40404e+08	1.40671e+08	1.40025e+08
725	9.94212e+06	2.85373e+07	4.52527e+07	5.99099e+07	7.33868e+07	8.54298e+07	9.54044e+07	1.04014e+08	1.11424e+08	1.17806e+08	1.23657e+08	1.27289e+08	1.30024e+08	1.30713e+08	1.31226e+08
726	9.61526e+06	2.77867e+07	4.43694e+07	5.96194e+07	7.32564e+07	8.52243e+07	9.48284e+07	1.0288e+08	1.09495e+08	1.14414e+08	1.18854e+08	1.21966e+08	1.24965e+08	1.26181e+08	1.26916e+08
727	9.4791e+06	2.73864e+07	4.33352e+07	5.78231e+07	7.12157e+07	8.35006e+07	9.41504e+07	1.02913e+08	1.09765e+08	1.14872e+08	1.19226e+08	1.22142e+08	1.23625e+08	1.24408e+08	1.25013e+08
728	1.03116e+07	2.96155e+07	4.7094e+07	6.25865e+07	7.62582e+07	8.86337e+07	9.9494e+07	1.08901e+08	1.17228e+08	1.23173e+08	1.2788e+08	1.31313e+08	1.33181e+08	1.34122e+08	1.34449e+08
729	9.61872e+06	2.78975e+07	4.44703e+07	5.9316e+07	7.28451e+07	8.50593e+07	9.53946e+07	1.04335e+08	1.12337e+08	1.18539e+08	1.23476e+08	1.26295e+08	1.28349e+08	1.28494e+08	1.28698e+08
730	1.02873e+07	2.92894e+07	4.60701e+07	6.11016e+07	7.51337e+07	8.73041e+07	9.79694e+07	1.06889e+08	1.14379e+08	1.20511e+08	1.2579e+08	1.30054e+08	1.33351e+08	1.34058e+08	1.34484e+08
731	1.00582e+07	2.91261e+07	4.6432e+07	6.1402e+07	7.4849e+07	8.70757e+07	9.82461e+07	1.09177e+08	1.1901e+08	1.26432e+08	1.32277e+08	1.35802e+08	1.36692e+08	1.36417e+08	1.36144e+08
732	8.93773e+06	2.56532e+07	4.08365e+07	5.45644e+07	6.73115e+07	7.89057e+07	8.88519e+07	9.75297e+07	1.04982e+08	1.11605e+08	1.16839e+08	1.20558e+08	1.2295e+08	1.23944e+08	1.23125e+08
733	1.11513e+07	3.20201e+07	5.13258e+07	6.9225e+07	8.56489e+07	9.99621e+07	1.12366e+08	1.22244e+08	1.31279e+08	1.38818e+08	1.44498e+08	1.48203e+08	1.49806e+08	1.50318e+08	1.50162e+08
734	8.64277e+06	2.4878e+07	3.96557e+07	5.28602e+07	6.53378e+07	7.63053e+07	8.52791e+07	9.3049e+07	9.892e+07	1.03745e+08	1.08292e+08	1.1145e+08	1.13035e+08	1.1313e+08	1.13314e+08
735	1.00523e+07	2.91432e+07	4.63105e+07	6.20055e+07	7.64111e+07	8.99267e+07	1.01618e+08	1.12112e+08	1.19602e+08	1.2498e+08	1.29112e+08	1.31747e+08	1.33589e+08	1.34254e+08	1.34448e+08
736	8.74437e+06	2.51202e+07	3.98654e+07	5.34107e+07	6.59574e+07	7.73739e+07	8.72514e+07	9.62942e+07	1.04561e+08	1.11419e+08	1.16654e+08	1.20708e+08	1.23101e+08	1.23834e+08	1.22425e+08
737	1.15387e+07	3.31145e+07	5.27318e+07	7.0139e+07	8.5305e+07	9.92208e+07	1.1206e+08	1.24067e+08	1.33899e+08	1.41182e+08	1.47128e+08	1.50187e+08	1.52473e+08	1.53407e+08	1.53498e+08
738	9.29691e+06	2.69633e+07	4.31925e+07	5.824e+07	7.25036e+07	8.49317e+07	9.55902e+07	1.04862e+08	1.12325e+08	1.18322e+08	1.23055e+08	1.25946e+08	1.27601e+08	1.2746e+08	1.27092e+08
739	9.47632e+06	2.69672e+07	4.25829e+07	5.67997e+07	6.97059e+07	8.08631e+07	9.03564e+07	9.8797e+07	1.0553e+08	1.11341e+08	1.15862e+08	1.18801e+08	1.20924e+08	1.22618e+08	1.23345e+08
740	9.89796e+06	2.83189e+07	4.43093e+07	5.88796e+07	7.22749e+07	8.42868e+07	9.43922e+07	1.03374e+08	1.10167e+08	1.16138e+08	1.21136e+08	1.24962e+08	1.28831e+08	1.30669e+08	1.30823e+08
741	1.02975e+07	2.95448e+07	4.70387e+07	6.3135e+07	7.8081e+07	9.1533e+07	1.02796e+08	1.12311e+08	1.20125e+08	1.26134e+08	1.31666e+08	1.35242e+08	1.37745e+08	1.37856e+08	1.37812e+08
742	1.09526e+07	3.12835e+07	4.92373e+07	6.49961e+07	7.96818e+07	9.24598e+07	1.03854e+08	1.12938e+08	1.20382e+08	1.26609e+08	1.32283e+08	1.36911e+08	1.40347e+08	1.4165e+08	1.42275e+08
743	8.67306e+06	2.49785e+07	3.9817e+07	5.34389e+07	6.62553e+07	7.76096e+07	8.738e+07	9.54785e+07	1.02325e+08	1.07247e+08	1.11166e+08	1.13826e+08	1.15685e+08	1.15847e+08	1.15867e+08
744	9.71231e+06	2.80241e+07	4.43479e+07	5.89282e+07	7.25797e+07	8.48545e+07	9.46633e+07	1.03636e+08	1.11424e+08	1.17945e+08	1.22771e+08	1.25557e+08	1.27314e+08	1.28332e+08	1.28499e+08
745	8.84218e+06	2.55208e+07	4.06354e+07	5.41205e+07	6.6126e+07	7.71017e+07	8.71538e+07	9.55805e+07	1.02496e+08	1.08367e+08	1.1359e+08	1.16583e+08	1.18567e+08	1.18448e+08	1.18082e+08
746	9.02994e+06	2.60492e+07	4.14413e+07	5.57745e+07	6.89431e+07	8.00307e+07	8.91135e+07	9.71583e+07	1.03504e+08	1.08506e+08	1.12728e+08	1.15764e+08	1.17925e+08	1.18814e+08	1.19254e+08
747	9.75651e+06	2.83113e+07	4.52424e+07	6.04273e+07	7.38313e+07	8.51802e+07	9.56516e+07	1.05083e+08	1.12616e+08	1.18522e+08	1.22657e+08	1.25809e+08	1.27838e+08	1.28993e+08	1.29448e+08
748	9.22201e+06	2.62807e+07	4.17478e+07	5.56024e+07	6.84914e+07	8.02229e+07	9.01892e+07	1.00017e+08	1.07806e+08	1.13654e+08	1.18633e+08	1.22124e+08	1.24327e+08	1.25643e+08	1.25161e+08
749	9.27288e+06	2.65278e+07	4.18136e+07	5.53177e+07	6.78553e+07	7.89944e+07	8.84555e+07	9.60489e+07	1.02052e+08	1.07637e+08	1.12442e+08	1.15609e+08	1.1776e+08	1.19403e+08	1.20352e+08
750	9.68649e+06	2.81369e+07	4.50353e+07	6.02868e+07	7.47255e+07	8.81146e+07	9.92916e+07	1.08298e+08	1.16299e+08	1.22718e+08	1.2781e+08	1.31755e+08	1.34271e+08	1.34681e+08	1.33518e+08
751	9.14153e+06	2.62972e+07	4.21856e+07	5.65507e+07	6.96012e+07	8.11415e+07	9.12716e+07	1.00381e+08	1.07902e+08	1.14017e+08	1.1886e+08	1.20073e+08	1.20196e+08	1.20567e+08	1.21211e+08
752	9.59528e+06	2.74892e+07	4.37335e+07	5.81224e+07	7.08201e+07	8.26735e+07	9.33815e+07	1.02884e+08	1.11197e+08	1.18019e+08	1.23912e+08	1.27849e+08	1.30394e+08	1.31398e+08	1.30676e+08
753	8.16402e+06	2.32477e+07	3.69066e+07	4.92748e+07	6.08618e+07	7.14919e+07	8.07509e+07	8.87704e+07	9.55055e+07	1.01102e+08	1.05132e+08	1.08092e+08	1.09878e+08	1.10646e+08	1.10237e+08
754	1.0211e+07	2.93345e+07	4.69508e+07	6.28607e+07	7.74445e+07	9.02685e+07	1.01516e+08	1.11288e+08	1.19556e+08	1.26287e+08	1.31907e+08	1.357e+08	1.38285e+08	1.39197e+08	1.38728e+08
755	9.76396e+06	2.79396e+07	4.47894e+07	5.98485e+07	7.32657e+07	8.55021e+07	9.58724e+07	1.0462e+08	1.11165e+08	1.16267e+08	1.19789e+08	1.2241e+08	1.25068e+08	1.26573e+08	1.27373e+08
756	8.16539e+06	2.35539e+07	3.75298e+07	5.02922e+07	6.22329e+07	7.36276e+07	8.37821e+07	9.20854e+07	9.91561e+07	1.0449e+08	1.08238e+08	1.10247e+08	1.11041e+08	1.11518e+08	1.11442e+08
757	1.03608e+07	2.97661e+07	4.74794e+07	6.37603e+07	7.89665e+07	9.2888e+07	1.04938e+08	1.15648e+08	1.25157e+08	1.32872e+08	1.37809e+08	1.4113e+08	1.4374e+08	1.44809e+08	1.43667e+08
758	9.13942e+06	2.63382e+07	4.17005e+07	5.55233e+07	6.84077e+07	7.9871e+07	8.96696e+07	9.87362e+07	1.06648e+08	1.12801e+08	1.17243e+08	1.20243e+08	1.21796e+08	1.22063e+08	1.22433e+08
759	8.98614e+06	2.59189e+07	4.13269e+07	5.53687e+07	6.77655e+07	7.89179e+07	8.83917e+07	9.63514e+07	1.03094e+08	1.08523e+08	1.13958e+08	1.17399e+08	1.18974e+08	1.19226e+08	1.19205e+08
760	9.12712e+06	2.64264e+07	4.23365e+07	5.66823e+07	6.96808e+07	8.09059e+07	9.05284e+07	9.89515e+07	1.0658e+08	1.12871e+08	1.18007e+08	1.20952e+08	1.22247e+08	1.21907e+08	1.21739e+08
761	1.00047e+07	2.86688e+07	4.57725e+07	6.12728e+07	7.54339e+07	8.86832e+07	1.00222e+08	1.10397e+08	1.18273e+08	1.24216e+08	1.28891e+08	1.31295e+08	1.32519e+08	1.32175e+08	1.32161e+08
762	1.00964e+07	2.93212e+07	4.64607e+07	6.2231e+07	7.68378e+07	8.97252e+07	1.00894e+08	1.1089e+08	1.19571e+08	1.26629e+08	1.31663e+08	1.35121e+08	1.37704e+08	1.37927e+08	1.37202e+08
763	1.01093e+07	2.92801e+07	4.68672e+07	6.26477e+07	7.70008e+07	8.93178e+07	1.00208e+08	1.10504e+08	1.19657e+08	1.2619e+08	1.30823e+08	1.34052e+08	1.36385e+08	1.37392e+08	1.37564e+08
764	9.38535e+06	2.67436e+07	4.25933e+07	5.68159e+07	6.96695e+07	8.1208e+07	9.04539e+07	9.856e+07	1.0558e+08	1.11481e+08	1.17122e+08	1.20712e+08	1.23207e+08	1.2464e+08	1.24927e+08
765	9.4472e+06	2.72201e+07	4.31445e+07	5.70471e+07	6.92159e+07	8.01117e+07	8.91952e+07	9.78131e+07	1.05399e+08	1.11705e+08	1.16633e+08	1.2058e+08	1.22364e+08	1.23398e+08	1.2379e+08
766	9.28171e+06	2.66581e+07	4.21077e+07	5.6199e+07	6.93734e+07	8.09798e+07	9.0624e+07	9.8843e+07	1.06343e+08	1.12421e+08	1.17556e+08	1.20549e+08	1.2244e+08	1.23006e+08	1.23377e+08
767	8.83264e+06	2.51663e+07	3.99812e+07	5.35815e+07	6.59075e+07	7.66329e+07	8.55789e+07	9.35832e+07	1.01188e+08	1.07198e+08	1.12088e+08	1.14502e+08	1.15787e+08	1.1636e+08	1.17069e+08
768	8.45888e+06	2.45793e+07	3.94765e+07	5.27669e+07	6.42483e+07	7.45336e+07	8.43688e+07	9.37082e+07	1.01539e+08	1.07435e+08	1.12465e+08	1.15516e+08	1.16031e+08	1.157e+08	1.15368e+08
769	1.01193e+07	2.88705e+07	4.56449e+07	6.07504e+07	7.49553e+07	8.72964e+07	9.73936e+07	1.06145e+08	1.13687e+08	1.19658e+08	1.24751e+08	1.2787e+08	1.30275e+08	1.3067e+08	1.31295e+08
770	1.02359e+07	2.97451e+07	4.77568e+07	6.394e+07	7.85337e+07	9.14511e+07	1.02917e+08	1.1289e+08	1.21406e+08	1.2757e+08	1.3232e+08	1.35504e+08	1.37861e+08	1.38633e+08	1.38366e+08
771	1.14891e+07	3.29157e+07	5.18745e+07	6.87929e+07	8.41954e+07	9.77334e+07	1.09634e+08	1.20341e+08	1.29943e+08	1.37425e+08	1.43399e+08	1.47101e+08	1.49596e+08	1.50458e+08	1.50486e+08
772	9.806e+06	2.80262e+07	4.42369e+07	5.86817e+07	7.18207e+07	8.33072e+07	9.35119e+07	1.02475e+08	1.10602e+08	1.17454e+08	1.22785e+08	1.25601e+08	1.27852e+08	1.28901e+08	1.28932e+08
773	9.23467e+06	2.64688e+07	4.22659e+07	5.64868e+07	6.91374e+07	7.99802e+07	8.90063e+07	9.77503e+07	1.05968e+08	1.12629e+08	1.1876e+08	1.22146e+08	1.24245e+08	1.25173e+08	1.24686e+08
774	1.04315e+07	3.01047e+07	4.78976e+07	6.40744e+07	7.8858e+07	9.2012e+07	1.0388e+08	1.1414e+08	1.2224e+08	1.2834e+08	1.34095e+08	1.37629e+08	1.39058e+08	1.39867e+08	1.39638e+08
775	9.25158e+06	2.6184e+07	4.15983e+07	5.55857e+07	6.87386e+07	8.04944e+07	9.05371e+07	9.90022e+07	1.06313e+08	1.12671e+08	1.18272e+08	1.2147e+08	1.23704e+08	1.24213e+08	1.24073e+08
776	9.85367e+06	2.83724e+07	4.4855e+07	5.88593e+07	7.15674e+07	8.37509e+07	9.43191e+07	1.03511e+08	1.11099e+08	1.17579e+08	1.23398e+08	1.27212e+08	1.29075e+08	1.30017e+08	1.30151e+08
777	8.92582e+06	2.58881e+07	4.1097e+07	5.4785e+07	6.74478e+07	7.82412e+07	8.69668e+07	9.39545e+07	9.9698e+07	1.04717e+08	1.0922e+08	1.12214e+08	1.14432e+08	1.15307e+08	1.15576e+08
778	8.95899e+06	2.53752e+07	4.03128e+07	5.39144e+07	6.59849e+07	7.62925e+07	8.56251e+07	9.32351e+07	1.0058e+08	1.06737e+08	1.11871e+08	1.14727e+08	1.16149e+08	1.16346e+08	1.16786e+08
779	9.16956e+06	2.64565e+07	4.2515e+07	5.65477e+07	6.95201e+07	8.10514e+07	9.10817e+07	9.91466e+07	1.05917e+08	1.11353e+08	1.15619e+08	1.18767e+08	1.2136e+08	1.23453e+08	1.23543e+08
780	1.0766e+07	3.11878e+07	4.92673e+07	6.52955e+07	7.98735e+07	9.2219e+07	1.02783e+08	1.12497e+08	1.20346e+08	1.26246e+08	1.31333e+08	1.34772e+08	1.36826e+08	1.38381e+08	1.39563e+08
781	9.93806e+06	2.84785e+07	4.51469e+07	5.98481e+07	7.38783e+07	8.6175e+07	9.69967e+07	1.06739e+08	1.1479e+08	1.2122e+08	1.27074e+08	1.30567e+08	1.32799e+08	1.33578e+08	1.33551e+08
782	1.10141e+07	3.14257e+07	4.96819e+07	6.61505e+07	8.12157e+07	9.45846e+07	1.06213e+08	1.16107e+08	1.24443e+08	1.31388e+08	1.36843e+08	1.40653e+08	1.42691e+08	1.43807e+08	1.44624e+08
783	9.5326e+06	2.76013e+07	4.42296e+07	5.90758e+07	7.28514e+07	8.48543e+07	9.49639e+07	1.03654e+08	1.12228e+08	1.19001e+08	1.24121e+08	1.27361e+08	1.29713e+08	1.30491e+08	1.30036e+08
784	9.09478e+06	2.57289e+07	4.07729e+07	5.43066e+07	6.72681e+07	7.87623e+07	8.86151e+07	9.75737e+07	1.0503e+08	1.11061e+08	1.15491e+08	1.17898e+08	1.19543e+08	1.20439e+08	1.21013e+08
785	9.31506e+06	2.68821e+07	4.26509e+07	5.66612e+07	6.96111e+07	8.14601e+07	9.13265e+07	9.9679e+07	1.06978e+08	1.13098e+08	1.18608e+08	1.2232e+08	1.24779e+08	1.25053e+08	1.24677e+08
786	9.57869e+06	2.78657e+07	4.47329e+07	5.98045e+07	7.3054e+07	8.51463e+07	9.50959e+07	1.03641e+08	1.10749e+08	1.16521e+08	1.21292e+08	1.24493e+08	1.25371e+08	1.2544e+08	1.25898e+08
787	1.05296e+07	3.02256e+07	4.82107e+07	6.46157e+07	7.94337e+07	9.15921e+07	1.01469e+08	1.10339e+08	1.18252e+08	1.24499e+08	1.30116e+08	1.33598e+08	1.35521e+08	1.3648e+08	1.37251e+08
788	1.12458e+07	3.23028e+07	5.13028e+07	6.85554e+07	8.45903e+07	9.95435e+07	1.11806e+08	1.22745e+08	1.32102e+08	1.40056e+08	1.46263e+08	1.50422e+08	1.52579e+08	1.52788e+08	1.52444e+08
789	9.84924e+06	2.84545e+07	4.50019e+07	5.95503e+07	7.25417e+07	8.40743e+07	9.41767e+07	1.03732e+08	1.12073e+08	1.18839e+08	1.24482e+08	1.27903e+08	1.30332e+08	1.31095e+08	1.30647e+08
790	1.01738e+07	2.93643e+07	4.68205e+07	6.20146e+07	7.61651e+07	8.86813e+07	9.93646e+07	1.0875e+08	1.17104e+08	1.23536e+08	1.29085e+08	1.31651e+08	1.33738e+08	1.34261e+08	1.3449e+08
791	9.732e+06	2.81152e+07	4.5069e+07	6.03061e+07	7.39927e+07	8.64487e+07	9.79207e+07	1.07871e+08	1.16436e+08	1.22292e+08	1.26756e+08	1.29776e+08	1.3204e+08	1.33263e+08	1.32895e+08
792	1.02356e+07	2.96761e+07	4.75809e+07	6.35445e+07	7.77382e+07	9.05427e+07	1.01572e+08	1.104e+08	1.18701e+08	1.25137e+08	1.3054e+08	1.34373e+08	1.36688e+08	1.36842e+08	1.3649e+08
793	9.24812e+06	2.64625e+07	4.20426e+07	5.59579e+07	6.87164e+07	8.01924e+07	8.9613e+07	9.72486e+07	1.03583e+08	1.09368e+08	1.13793e+08	1.16025e+08	1.17491e+08	1.18727e+08	1.19675e+08
794	9.88762e+06	2.78706e+07	4.36233e+07	5.80678e+07	7.10429e+07	8.25327e+07	9.25165e+07	1.02123e+08	1.09699e+08	1.15586e+08	1.20415e+08	1.23851e+08	1.26085e+08	1.27353e+08	1.28036e+08
795	1.0054e+07	2.87224e+07	4.58659e+07	6.19964e+07	7.68283e+07	9.048e+07	1.02853e+08	1.13749e+08	1.23203e+08	1.30508e+08	1.36071e+08	1.3957e+08	1.40873e+08	1.40111e+08	1.39016e+08
796	9.8476e+06	2.83506e+07	4.48082e+07	5.94808e+07	7.2958e+07	8.4844e+07	9.54615e+07	1.05814e+08	1.14351e+08	1.20974e+08	1.26507e+08	1.3069e+08	1.32951e+08	1.33427e+08	1.32852e+08
797	8.49648e+06	2.40922e+07	3.79674e+07	5.06526e+07	6.19359e+07	7.22916e+07	8.12943e+07	8.91271e+07	9.57689e+07	1.00351e+08	1.04482e+08	1.07646e+08	1.09853e+08	1.11176e+08	1.1141e+08
798	9.45225e+06	2.69904e+07	4.28621e+07	5.70303e+07	6.9817e+07	8.14593e+07	9.08374e+07	9.90728e+07	1.05536e+08	1.10803e+08	1.15372e+08	1.18157e+08	1.20359e+08	1.22125e+08	1.22767e+08
799	9.35978e+06	2.68757e+07	4.27853e+07	5.67606e+07	6.92645e+07	8.05887e+07	9.08459e+07	1.0003e+08	1.07727e+08	1.13846e+08	1.19292e+08	1.23482e+08	1.26178e+08	1.26253e+08	1.25939e+08
800	1.05818e+07	3.03355e+07	4.83617e+07	6.46812e+07	7.87106e+07	9.07203e+07	1.0186e+08	1.10942e+08	1.18656e+08	1.25233e+08	1.30874e+08	1.34227e+08	1.3703e+08	1.38387e+08	1.38745e+08
801	8.77163e+06	2.50877e+07	3.97236e+07	5.31682e+07	6.5728e+07	7.67754e+07	8.60601e+07	9.46975e+07	1.01989e+08	1.06941e+08	1.10003e+08	1.12312e+08	1.14098e+08	1.14552e+08	1.15001e+08
802	9.00692e+06	2.58758e+07	4.141e+07	5.55856e+07	6.83153e+07	7.97253e+07	8.93082e+07	9.7303e+07	1.04021e+08	1.09877e+08	1.14648e+08	1.1794e+08	1.19923e+08	1.20608e+08	1.20459e+08
803	9.22654e+06	2.64295e+07	4.18896e+07	5.63471e+07	6.93042e+07	8.03974e+07	8.98203e+07	9.80455e+07	1.0584e+08	1.1125e+08	1.1605e+08	1.19573e+08	1.22505e+08	1.23066e+08	1.22924e+08
804	9.81892e+06	2.81718e+07	4.45981e+07	5.90541e+07	7.17279e+07	8.29918e+07	9.28022e+07	1.01432e+08	1.08955e+08	1.14627e+08	1.19408e+08	1.22228e+08	1.24212e+08	1.25591e+08	1.26713e+08
805	8.66378e+06	2.50084e+07	3.97401e+07	5.26158e+07	6.45662e+07	7.5069e+07	8.34982e+07	9.04841e+07	9.67792e+07	1.02052e+08	1.06773e+08	1.0976e+08	1.12166e+08	1.1336e+08	1.13795e+08
806	9.21242e+06	2.66493e+07	4.24e+07	5.63302e+07	6.94627e+07	8.12743e+07	9.13626e+07	1.00279e+08	1.08233e+08	1.14768e+08	1.20318e+08	1.24071e+08	1.26251e+08	1.26296e+08	1.25641e+08
807	8.11313e+06	2.32976e+07	3.7013e+07	4.89565e+07	6.0102e+07	7.01218e+07	7.87749e+07	8.6609e+07	9.37614e+07	9.94253e+07	1.03803e+08	1.07327e+08	1.09882e+08	1.10626e+08	1.0998e+08
808	8.18006e+06	2.34961e+07	3.75068e+07	5.02838e+07	6.21778e+07	7.32252e+07	8.31343e+07	9.19396e+07	9.91824e+07	1.0544e+08	1.10476e+08	1.14286e+08	1.1694e+08	1.16814e+08	1.15233e+08
809	1.04452e+07	3.03088e+07	4.8382e+07	6.48581e+07	8.04315e+07	9.46136e+07	1.06469e+08	1.1623e+08	1.24333e+08	1.30572e+08	1.35864e+08	1.3904e+08	1.41311e+08	1.41724e+08	1.41636e+08
810	9.11218e+06	2.59832e+07	4.11894e+07	5.46137e+07	6.71739e+07	7.91403e+07	8.94128e+07	9.81374e+07	1.05526e+08	1.11647e+08	1.16151e+08	1.18763e+08	1.21323e+08	1.21766e+08	1.21134e+08
811	9.44668e+06	2.71827e+07	4.32373e+07	5.80772e+07	7.20166e+07	8.4389e+07	9.50954e+07	1.04563e+08	1.12528e+08	1.19318e+08	1.25031e+08	1.27576e+08	1.29175e+08	1.29407e+08	1.28751e+08
812	8.55073e+06	2.42752e+07	3.84775e+07	5.14125e+07	6.32142e+07	7.39053e+07	8.32693e+07	9.12065e+07	9.76595e+07	1.02979e+08	1.07237e+08	1.09471e+08	1.10883e+08	1.11617e+08	1.11963e+08
813	9.32015e+06	2.6429e+07	4.17345e+07	5.54393e+07	6.794e+07	7.92898e+07	8.87444e+07	9.73779e+07	1.05191e+08	1.11672e+08	1.16606e+08	1.1962e+08	1.21588e+08	1.22448e+08	1.22964e+08
814	9.6407e+06	2.76461e+07	4.42466e+07	5.90153e+07	7.2496e+07	8.46905e+07	9.5362e+07	1.04444e+08	1.12044e+08	1.18234e+08	1.2253e+08	1.26216e+08	1.29123e+08	1.29316e+08	1.28946e+08
815	9.63172e+06	2.7803e+07	4.41626e+07	5.91753e+07	7.28557e+07	8.47495e+07	9.48299e+07	1.03591e+08	1.1185e+08	1.18588e+08	1.24431e+08	1.28588e+08	1.31515e+08	1.32137e+08	1.31011e+08
816	8.98668e+06	2.57131e+07	4.0759e+07	5.42843e+07	6.6185e+07	7.73874e+07	8.69905e+07	9.50129e+07	1.02208e+08	1.07133e+08	1.11094e+08	1.14414e+08	1.15924e+08	1.1613e+08	1.16711e+08
817	8.4164e+06	2.41508e+07	3.84325e+07	5.15256e+07	6.32098e+07	7.36495e+07	8.24797e+07	8.99133e+07	9.63868e+07	1.01309e+08	1.056e+08	1.08422e+08	1.10267e+08	1.1141e+08	1.11662e+08
818	9.70045e+06	2.80028e+07	4.4482e+07	5.94235e+07	7.25644e+07	8.48378e+07	9.5763e+07	1.05469e+08	1.13144e+08	1.1959e+08	1.24202e+08	1.27169e+08	1.29277e+08	1.30288e+08	1.29887e+08
819	1.03219e+07	2.96149e+07	4.70668e+07	6.24443e+07	7.60293e+07	8.82957e+07	9.88237e+07	1.07962e+08	1.16324e+08	1.24251e+08	1.3035e+08	1.34193e+08	1.36867e+08	1.38437e+08	1.3832e+08
820	9.74348e+06	2.79776e+07	4.41913e+07	5.92798e+07	7.29173e+07	8.54901e+07	9.59178e+07	1.04549e+08	1.11853e+08	1.18116e+08	1.23747e+08	1.27684e+08	1.29924e+08	1.30183e+08	1.29956e+08
821	1.06606e+07	3.07056e+07	4.87095e+07	6.50642e+07	8.0379e+07	9.3811e+07	1.05076e+08	1.14963e+08	1.23558e+08	1.30283e+08	1.36025e+08	1.39878e+08	1.42323e+08	1.42954e+08	1.43137e+08
822	1.00007e+07	2.86151e+07	4.55635e+07	6.14049e+07	7.62845e+07	9.00797e+07	1.01975e+08	1.12236e+08	1.20341e+08	1.25891e+08	1.30383e+08	1.33236e+08	1.34867e+08	1.35416e+08	1.35487e+08
823	9.60914e+06	2.78329e+07	4.46834e+07	6.02431e+07	7.44085e+07	8.6905e+07	9.76844e+07	1.0714e+08	1.15496e+08	1.22387e+08	1.28249e+08	1.31665e+08	1.3335e+08	1.33248e+08	1.32425e+08
824	1.00682e+07	2.88471e+07	4.53676e+07	5.95678e+07	7.2494e+07	8.40605e+07	9.42562e+07	1.02995e+08	1.10499e+08	1.173e+08	1.23224e+08	1.27145e+08	1.28936e+08	1.29754e+08	1.30433e+08
825	1.06672e+07	3.07745e+07	4.9141e+07	6.55781e+07	8.05093e+07	9.42654e+07	1.06712e+08	1.17944e+08	1.27868e+08	1.35176e+08	1.41073e+08	1.4489e+08	1.46227e+08	1.46465e+08	1.46018e+08
826	9.49473e+06	2.72435e+07	4.27343e+07	5.67598e+07	6.94619e+07	8.00002e+07	8.95959e+07	9.81174e+07	1.05197e+08	1.1108e+08	1.16087e+08	1.19697e+08	1.21398e+08	1.22206e+08	1.22636e+08
827	9.06167e+06	2.57521e+07	4.04313e+07	5.3271e+07	6.51099e+07	7.4967e+07	8.31543e+07	9.08772e+07	9.81521e+07	1.03613e+08	1.07564e+08	1.10803e+08	1.13352e+08	1.14935e+08	1.15832e+08
828	8.8347e+06	2.55113e+07	4.07958e+07	5.46136e+07	6.70734e+07	7.76787e+07	8.7e+07	9.46604e+07	1.01079e+08	1.06814e+08	1.10885e+08	1.13385e+08	1.15342e+08	1.16146e+08	1.16593e+08
829	9.69261e+06	2.81199e+07	4.49126e+07	6.04795e+07	7.42593e+07	8.64162e+07	9.63303e+07	1.05059e+08	1.12482e+08	1.17869e+08	1.22295e+08	1.25373e+08	1.27081e+08	1.27909e+08	1.28423e+08
830	8.92483e+06	2.54112e+07	3.97325e+07	5.28574e+07	6.51619e+07	7.58271e+07	8.4543e+07	9.20229e+07	9.90461e+07	1.04621e+08	1.09864e+08	1.13259e+08	1.14581e+08	1.15346e+08	1.16056e+08
831	9.77762e+06	2.80756e+07	4.46896e+07	5.96776e+07	7.34948e+07	8.57961e+07	9.63686e+07	1.05897e+08	1.13852e+08	1.19642e+08	1.2423e+08	1.27255e+08	1.29428e+08	1.30701e+08	1.30793e+08
832	9.36542e+06	2.71541e+07	4.35139e+07	5.83701e+07	7.22171e+07	8.43561e+07	9.46433e+07	1.03412e+08	1.11615e+08	1.17937e+08	1.22218e+08	1.2535e+08	1.27082e+08	1.27204e+08	1.27265e+08
833	9.55565e+06	2.74527e+07	4.35208e+07	5.77947e+07	7.12819e+07	8.32463e+07	9.30039e+07	1.00949e+08	1.08158e+08	1.14281e+08	1.19483e+08	1.22629e+08	1.24853e+08	1.26184e+08	1.26218e+08
834	9.71607e+06	2.80555e+07	4.47563e+07	5.94345e+07	7.24621e+07	8.38721e+07	9.42907e+07	1.04188e+08	1.12452e+08	1.19534e+08	1.25248e+08	1.28483e+08	1.30357e+08	1.30925e+08	1.3026e+08
835	9.89524e+06	2.85461e+07	4.55116e+07	6.10693e+07	7.60621e+07	8.91569e+07	9.97695e+07	1.08946e+08	1.1732e+08	1.23401e+08	1.28211e+08	1.31766e+08	1.3385e+08	1.34214e+08	1.34198e+08
836	1.02469e+07	2.93973e+07	4.66282e+07	6.24865e+07	7.69741e+07	9.00947e+07	1.01585e+08	1.1107e+08	1.1918e+08	1.25392e+08	1.3058e+08	1.3457e+08	1.37981e+08	1.39656e+08	1.38797e+08
837	1.06034e+07	3.08669e+07	4.93577e+07	6.58799e+07	8.0732e+07	9.41164e+07	1.04975e+08	1.13836e+08	1.2137e+08	1.26629e+08	1.31623e+08	1.35465e+08	1.37982e+08	1.389e+08	1.39191e+08
838	9.84573e+06	2.77942e+07	4.36564e+07	5.80078e+07	7.12742e+07	8.27191e+07	9.26613e+07	1.02325e+08	1.1064e+08	1.1777e+08	1.23633e+08	1.278e+08	1.30619e+08	1.32014e+08	1.31944e+08
839	8.90264e+06	2.53405e+07	3.99268e+07	5.28742e+07	6.46288e+07	7.50593e+07	8.37684e+07	9.15661e+07	9.85723e+07	1.03889e+08	1.08437e+08	1.11527e+08	1.14191e+08	1.15382e+08	1.15905e+08
840	9.68051e+06	2.78398e+07	4.42501e+07	5.88141e+07	7.21348e+07	8.40386e+07	9.38642e+07	1.02588e+08	1.10187e+08	1.15979e+08	1.21144e+08	1.24392e+08	1.25955e+08	1.26127e+08	1.26624e+08
841	8.94723e+06	2.56176e+07	4.07038e+07	5.42918e+07	6.58343e+07	7.56424e+07	8.37833e+07	9.15179e+07	9.7915e+07	1.02858e+08	1.06613e+08	1.09695e+08	1.1202e+08	1.14074e+08	1.14975e+08
842	1.00903e+07	2.89684e+07	4.60257e+07	6.13226e+07	7.4392e+07	8.60648e+07	9.66061e+07	1.0607e+08	1.13688e+08	1.19537e+08	1.23917e+08	1.27408e+08	1.30205e+08	1.315e+08	1.3208e+08
843	9.67664e+06	2.80367e+07	4.44246e+07	5.86883e+07	7.15356e+07	8.27036e+07	9.1747e+07	9.97804e+07	1.06962e+08	1.12943e+08	1.18096e+08	1.21347e+08	1.23679e+08	1.24605e+08	1.25311e+08
844	9.38905e+06	2.69545e+07	4.30605e+07	5.73337e+07	7.02211e+07	8.20942e+07	9.23515e+07	1.00823e+08	1.08527e+08	1.14387e+08	1.18418e+08	1.21855e+08	1.24301e+08	1.2531e+08	1.25055e+08
845	1.02717e+07	2.97631e+07	4.73594e+07	6.30747e+07	7.77006e+07	9.12783e+07	1.03429e+08	1.13724e+08	1.22455e+08	1.29063e+08	1.33945e+08	1.3625e+08	1.37968e+08	1.38064e+08	1.37952e+08
846	1.05787e+07	3.04661e+07	4.85503e+07	6.44846e+07	7.86157e+07	9.18693e+07	1.03249e+08	1.12562e+08	1.20561e+08	1.26139e+08	1.30753e+08	1.33724e+08	1.36581e+08	1.37905e+08	1.38709e+08
847	8.9135e+06	2.55846e+07	4.10218e+07	5.47909e+07	6.72739e+07	7.84277e+07	8.84864e+07	9.72331e+07	1.04059e+08	1.08814e+08	1.12857e+08	1.16094e+08	1.18244e+08	1.19515e+08	1.19931e+08
848	8.88001e+06	2.55629e+07	4.05064e+07	5.40802e+07	6.65373e+07	7.75025e+07	8.68345e+07	9.55395e+07	1.02779e+08	1.08657e+08	1.13668e+08	1.16781e+08	1.1874e+08	1.1916e+08	1.18787e+08
849	1.05946e+07	3.03962e+07	4.81231e+07	6.4182e+07	7.85842e+07	9.16792e+07	1.02818e+08	1.123e+08	1.20676e+08	1.26329e+08	1.31744e+08	1.35825e+08	1.38683e+08	1.39348e+08	1.39562e+08
850	9.4388e+06	2.70236e+07	4.2926e+07	5.70082e+07	6.95584e+07	8.10332e+07	9.06377e+07	9.89258e+07	1.06289e+08	1.11993e+08	1.17218e+08	1.21032e+08	1.2352e+08	1.2481e+08	1.25046e+08
851	1.05236e+07	3.00756e+07	4.74198e+07	6.35082e+07	7.85726e+07	9.15775e+07	1.02407e+08	1.11812e+08	1.1965e+08	1.26237e+08	1.32573e+08	1.37951e+08	1.41388e+08	1.42327e+08	1.42405e+08
852	9.94361e+06	2.86567e+07	4.56823e+07	6.13881e+07	7.54206e+07	8.72452e+07	9.7123e+07	1.06187e+08	1.13682e+08	1.19573e+08	1.24452e+08	1.27906e+08	1.29414e+08	1.29783e+08	1.30117e+08
853	8.13016e+06	2.3399e+07	3.75521e+07	5.02472e+07	6.1349e+07	7.0497e+07	7.82818e+07	8.58888e+07	9.21918e+07	9.73578e+07	1.02e+08	1.04701e+08	1.06156e+08	1.07048e+08	1.07566e+08
854	1.07952e+07	3.08549e+07	4.87456e+07	6.43281e+07	7.87919e+07	9.20245e+07	1.03031e+08	1.12624e+08	1.20714e+08	1.27184e+08	1.32606e+08	1.3635e+08	1.38829e+08	1.40208e+08	1.40522e+08
855	1.00475e+07	2.87109e+07	4.57144e+07	6.09427e+07	7.50641e+07	8.77262e+07	9.9049e+07	1.09243e+08	1.17596e+08	1.23752e+08	1.2846e+08	1.31917e+08	1.35187e+08	1.35447e+08	1.35103e+08
856	1.05337e+07	3.0527e+07	4.86657e+07	6.46522e+07	7.91963e+07	9.1763e+07	1.02788e+08	1.1277e+08	1.21431e+08	1.28326e+08	1.34203e+08	1.37797e+08	1.40296e+08	1.41064e+08	1.41321e+08
857	1.01916e+07	2.93231e+07	4.68745e+07	6.30394e+07	7.69175e+07	8.91644e+07	1.00198e+08	1.09849e+08	1.18083e+08	1.24722e+08	1.30333e+08	1.33643e+08	1.35472e+08	1.3586e+08	1.36044e+08
858	9.4351e+06	2.70661e+07	4.30293e+07	5.69584e+07	6.98275e+07	8.10657e+07	9.12238e+07	1.00687e+08	1.09148e+08	1.15201e+08	1.19792e+08	1.23464e+08	1.25409e+08	1.25705e+08	1.25588e+08
859	1.22562e+07	3.52406e+07	5.62237e+07	7.52697e+07	9.26155e+07	1.08247e+08	1.2201e+08	1.33665e+08	1.43435e+08	1.5029e+08	1.55304e+08	1.5844e+08	1.60603e+08	1.61387e+08	1.62204e+08
860	8.96508e+06	2.56355e+07	4.0621e+07	5.43724e+07	6.69741e+07	7.77086e+07	8.67656e+07	9.47368e+07	1.01435e+08	1.06695e+08	1.11185e+08	1.14061e+08	1.16399e+08	1.1719e+08	1.17417e+08
861	8.83838e+06	2.48981e+07	3.91947e+07	5.2482e+07	6.50962e+07	7.61558e+07	8.44904e+07	9.13591e+07	9.76539e+07	1.0249e+08	1.07305e+08	1.10475e+08	1.12899e+08	1.14557e+08	1.15315e+08
862	8.9467e+06	2.61725e+07	4.1353e+07	5.40455e+07	6.61901e+07	7.69856e+07	8.62227e+07	9.36679e+07	1.0073e+08	1.06214e+08	1.10578e+08	1.13995e+08	1.16464e+08	1.17285e+08	1.1734e+08
863	1.0307e+07	2.96237e+07	4.6907e+07	6.25758e+07	7.64585e+07	8.85323e+07	9.87352e+07	1.07791e+08	1.16355e+08	1.23079e+08	1.2828e+08	1.31273e+08	1.33591e+08	1.35035e+08	1.35393e+08
864	9.94886e+06	2.86224e+07	4.57494e+07	6.13762e+07	7.58351e+07	8.91457e+07	1.00882e+08	1.09977e+08	1.17862e+08	1.23936e+08	1.28628e+08	1.32292e+08	1.33154e+08	1.33683e+08	1.33787e+08
865	8.96144e+06	2.57796e+07	4.06898e+07	5.37427e+07	6.5748e+07	7.66078e+07	8.64553e+07	9.46844e+07	1.00709e+08	1.04732e+08	1.08779e+08	1.12388e+08	1.1505e+08	1.16074e+08	1.16739e+08
866	1.0263e+07	2.94044e+07	4.68234e+07	6.28541e+07	7.76026e+07	9.01097e+07	1.01278e+08	1.11459e+08	1.20545e+08	1.27112e+08	1.32409e+08	1.35806e+08	1.38144e+08	1.39383e+08	1.38784e+08
867	8.41018e+06	2.41754e+07	3.82043e+07	5.07887e+07	6.21636e+07	7.24336e+07	8.1559e+07	8.94815e+07	9.64001e+07	1.02209e+08	1.0699e+08	1.1051e+08	1.12971e+08	1.13506e+08	1.12963e+08
868	8.14255e+06	2.34008e+07	3.69982e+07	4.92375e+07	6.04932e+07	7.0446e+07	7.97216e+07	8.73297e+07	9.27177e+07	9.67315e+07	1.00837e+08	1.03052e+08	1.054e+08	1.06962e+08	1.07492e+08
869	8.90767e+06	2.57911e+07	4.10519e+07	5.38863e+07	6.57963e+07	7.65501e+07	8.56911e+07	9.27562e+07	9.93283e+07	1.04707e+08	1.09492e+08	1.1157e+08	1.13377e+08	1.14237e+08	1.14745e+08
870	8.45233e+06	2.43312e+07	3.88214e+07	5.20294e+07	6.4193e+07	7.45934e+07	8.36858e+07	9.1647e+07	9.84046e+07	1.03856e+08	1.08445e+08	1.1071e+08	1.11894e+08	1.12597e+08	1.12853e+08
871	9.90436e+06	2.86252e+07	4.56554e+07	6.11597e+07	7.5244e+07	8.74888e+07	9.77102e+07	1.06236e+08	1.13798e+08	1.20174e+08	1.24992e+08	1.28287e+08	1.30131e+08	1.3103e+08	1.30831e+08
872	8.59084e+06	2.45424e+07	3.85846e+07	5.13788e+07	6.32669e+07	7.39289e+07	8.31086e+07	9.11015e+07	9.76286e+07	1.02535e+08	1.06895e+08	1.10663e+08	1.12725e+08	1.13463e+08	1.13583e+08
873	9.87657e+06	2.79969e+07	4.448e+07	5.95894e+07	7.32656e+07	8.52547e+07	9.56142e+07	1.04835e+08	1.12771e+08	1.18558e+08	1.22584e+08	1.2474e+08	1.26293e+08	1.27563e+08	1.28965e+08
874	1.07211e+07	3.0859e+07	4.91576e+07	6.57644e+07	8.04699e+07	9.39919e+07	1.05791e+08	1.16056e+08	1.24709e+08	1.31207e+08	1.36787e+08	1.39742e+08	1.41574e+08	1.42184e+08	1.42731e+08
875	9.93935e+06	2.84897e+07	4.56361e+07	6.11323e+07	7.47966e+07	8.71443e+07	9.77501e+07	1.06885e+08	1.142e+08	1.20612e+08	1.26002e+08	1.29898e+08	1.31975e+08	1.32221e+08	1.32313e+08
876	9.61304e+06	2.75775e+07	4.39255e+07	5.83624e+07	7.13494e+07	8.30951e+07	9.31311e+07	1.01586e+08	1.08151e+08	1.13538e+08	1.17948e+08	1.2132e+08	1.23739e+08	1.24467e+08	1.24934e+08
877	9.99464e+06	2.86186e+07	4.54025e+07	6.08027e+07	7.46486e+07	8.67283e+07	9.70319e+07	1.06057e+08	1.14272e+08	1.20362e+08	1.25867e+08	1.30101e+08	1.32027e+08	1.32235e+08	1.31853e+08
878	9.4346e+06	2.75488e+07	4.40413e+07	5.91895e+07	7.29069e+07	8.553e+07	9.5975e+07	1.05237e+08	1.12815e+08	1.18485e+08	1.23791e+08	1.27628e+08	1.28829e+08	1.28587e+08	1.2802e+08
879	8.36264e+06	2.40684e+07	3.81207e+07	5.10148e+07	6.28326e+07	7.28116e+07	8.12767e+07	8.87085e+07	9.52682e+07	1.00541e+08	1.04879e+08	1.0773e+08	1.0937e+08	1.10844e+08	1.1132e+08
880	9.56417e+06	2.77068e+07	4.3888e+07	5.86436e+07	7.1768e+07	8.36066e+07	9.34467e+07	1.019e+08	1.08906e+08	1.14518e+08	1.19309e+08	1.22484e+08	1.245e+08	1.25481e+08	1.26021e+08
881	9.53348e+06	2.72878e+07	4.31765e+07	5.75786e+07	7.0702e+07	8.24224e+07	9.29979e+07	1.01625e+08	1.08545e+08	1.14951e+08	1.20071e+08	1.23566e+08	1.25764e+08	1.26833e+08	1.26806e+08
882	9.51106e+06	2.72888e+07	4.33359e+07	5.76287e+07	7.05087e+07	8.16961e+07	9.13369e+07	1.0011e+08	1.0774e+08	1.12801e+08	1.1741e+08	1.20365e+08	1.21922e+08	1.22848e+08	1.236e+08
883	1.01897e+07	2.91379e+07	4.6148e+07	6.16308e+07	7.58227e+07	8.82801e+07	9.87099e+07	1.08669e+08	1.16698e+08	1.23393e+08	1.29209e+08	1.33767e+08	1.36485e+08	1.37617e+08	1.36998e+08
884	1.05263e+07	3.0302e+07	4.77776e+07	6.39704e+07	7.87199e+07	9.16858e+07	1.03011e+08	1.12862e+08	1.20899e+08	1.26332e+08	1.30952e+08	1.34725e+08	1.38186e+08	1.39375e+08	1.39146e+08
885	1.04677e+07	3.01696e+07	4.78686e+07	6.30768e+07	7.70123e+07	8.93101e+07	1.00934e+08	1.10764e+08	1.18148e+08	1.23985e+08	1.28959e+08	1.32483e+08	1.35088e+08	1.36941e+08	1.37585e+08
886	1.07003e+07	3.08311e+07	4.9339e+07	6.59718e+07	8.05232e+07	9.30682e+07	1.04145e+08	1.13751e+08	1.22464e+08	1.29674e+08	1.36165e+08	1.39973e+08	1.42336e+08	1.43758e+08	1.43611e+08
887	1.01398e+07	2.90822e+07	4.60175e+07	6.11263e+07	7.48115e+07	8.74615e+07	9.78382e+07	1.07288e+08	1.1566e+08	1.22444e+08	1.27583e+08	1.31566e+08	1.34544e+08	1.35649e+08	1.35503e+08
888	9.603e+06	2.73244e+07	4.29477e+07	5.67677e+07	6.93671e+07	8.09886e+07	9.11978e+07	9.9296e+07	1.06848e+08	1.13116e+08	1.18659e+08	1.21983e+08	1.24555e+08	1.26339e+08	1.26805e+08
889	9.90994e+06	2.86985e+07	4.56029e+07	6.09198e+07	7.50773e+07	8.75605e+07	9.85379e+07	1.07604e+08	1.14561e+08	1.20566e+08	1.25369e+08	1.27719e+08	1.30176e+08	1.30942e+08	1.31108e+08
890	8.90712e+06	2.56844e+07	4.08278e+07	5.43974e+07	6.68045e+07	7.75977e+07	8.67234e+07	9.4121e+07	1.00792e+08	1.05772e+08	1.10174e+08	1.13429e+08	1.15262e+08	1.15888e+08	1.16243e+08
891	1.00862e+07	2.87563e+07	4.53331e+07	5.99814e+07	7.32496e+07	8.50301e+07	9.53041e+07	1.03919e+08	1.11013e+08	1.16588e+08	1.21426e+08	1.25171e+08	1.28292e+08	1.3012e+08	1.3084e+08
892	1.03112e+07	2.97151e+07	4.70518e+07	6.23003e+07	7.66729e+07	8.95554e+07	1.00804e+08	1.10473e+08	1.18499e+08	1.24824e+08	1.2991e+08	1.34103e+08	1.36661e+08	1.37849e+08	1.38014e+08
893	9.44837e+06	2.69912e+07	4.28561e+07	5.7626e+07	7.08597e+07	8.23274e+07	9.26139e+07	1.01559e+08	1.09532e+08	1.16308e+08	1.21639e+08	1.25445e+08	1.28245e+08	1.28818e+08	1.28036e+08
894	8.11089e+06	2.29974e+07	3.68925e+07	4.96521e+07	6.13439e+07	7.16307e+07	7.99003e+07	8.66163e+07	9.30015e+07	9.87364e+07	1.03014e+08	1.05476e+08	1.06356e+08	1.0663e+08	1.07117e+08
895	1.00411e+07	2.85129e+07	4.53438e+07	6.10506e+07	7.51611e+07	8.75086e+07	9.80517e+07	1.07751e+08	1.16634e+08	1.23628e+08	1.28431e+08	1.31496e+08	1.34204e+08	1.35071e+08	1.3504e+08
896	9.75364e+06	2.84631e+07	4.5334e+07	6.05818e+07	7.4425e+07	8.63821e+07	9.68098e+07	1.0558e+08	1.1248e+08	1.17926e+08	1.22926e+08	1.26432e+08	1.286e+08	1.29622e+08	1.29801e+08
897	9.84301e+06	2.82626e+07	4.48833e+07	6.0112e+07	7.38125e+07	8.60889e+07	9.6522e+07	1.0572e+08	1.13862e+08	1.21174e+08	1.27284e+08	1.30586e+08	1.32735e+08	1.33443e+08	1.32928e+08
898	9.08369e+06	2.59411e+07	4.10076e+07	5.44684e+07	6.70951e+07	7.87599e+07	8.90413e+07	9.74207e+07	1.04958e+08	1.11085e+08	1.16269e+08	1.19822e+08	1.22051e+08	1.23079e+08	1.23029e+08
899	9.32535e+06	2.65136e+07	4.18432e+07	5.51262e+07	6.71087e+07	7.76314e+07	8.68302e+07	9.45408e+07	1.00928e+08	1.0638e+08	1.11002e+08	1.14498e+08	1.17438e+08	1.19029e+08	1.19745e+08
900	8.83122e+06	2.54727e+07	4.02996e+07	5.36991e+07	6.62037e+07	7.69977e+07	8.6037e+07	9.45788e+07	1.02187e+08	1.08059e+08	1.12345e+08	1.14644e+08	1.16487e+08	1.16741e+08	1.1666e+08
901	9.89529e+06	2.87062e+07	4.56111e+07	6.05424e+07	7.3814e+07	8.5718e+07	9.61941e+07	1.05433e+08	1.13375e+08	1.19605e+08	1.24549e+08	1.27935e+08	1.30011e+08	1.31302e+08	1.31215e+08
902	8.5551e+06	2.45651e+07	3.89465e+07	5.16499e+07	6.29133e+07	7.30635e+07	8.17298e+07	8.96718e+07	9.67107e+07	1.0304e+08	1.07821e+08	1.10953e+08	1.13875e+08	1.14952e+08	1.14492e+08
903	9.58747e+06	2.76773e+07	4.41308e+07	5.87655e+07	7.20581e+07	8.43292e+07	9.4347e+07	1.03724e+08	1.11228e+08	1.1666e+08	1.20472e+08	1.23283e+08	1.26412e+08	1.27334e+08	1.27402e+08
904	8.14661e+06	2.34566e+07	3.73959e+07	5.02922e+07	6.24606e+07	7.35938e+07	8.31092e+07	9.1432e+07	9.80601e+07	1.03155e+08	1.07447e+08	1.10831e+08	1.12931e+08	1.12933e+08	1.12208e+08
905	9.68385e+06	2.80573e+07	4.48998e+07	6.03288e+07	7.44099e+07	8.70534e+07	9.79071e+07	1.06939e+08	1.14932e+08	1.21415e+08	1.26564e+08	1.30072e+08	1.31433e+08	1.31141e+08	1.31023e+08
906	9.53027e+06	2.7151e+07	4.32706e+07	5.7968e+07	7.1672e+07	8.40107e+07	9.45121e+07	1.03501e+08	1.11476e+08	1.18127e+08	1.23991e+08	1.26715e+08	1.27342e+08	1.28062e+08	1.28371e+08
907	9.61676e+06	2.75299e+07	4.35478e+07	5.83969e+07	7.18286e+07	8.37664e+07	9.39424e+07	1.02616e+08	1.09965e+08	1.17067e+08	1.22513e+08	1.26081e+08	1.2785e+08	1.28273e+08	1.28332e+08
908	1.01937e+07	2.91126e+07	4.60179e+07	6.12208e+07	7.47458e+07	8.68844e+07	9.80925e+07	1.08352e+08	1.17129e+08	1.24503e+08	1.30402e+08	1.34243e+08	1.36925e+08	1.3809e+08	1.37595e+08
909	1.08263e+07	3.12091e+07	4.99522e+07	6.71582e+07	8.2642e+07	9.57949e+07	1.07015e+08	1.16869e+08	1.2556e+08	1.31973e+08	1.37948e+08	1.42117e+08	1.45001e+08	1.45944e+08	1.45371e+08
910	8.90698e+06	2.55698e+07	4.06284e+07	5.39588e+07	6.62868e+07	7.68938e+07	8.665e+07	9.53788e+07	1.02546e+08	1.07892e+08	1.12801e+08	1.15785e+08	1.17674e+08	1.18285e+08	1.18486e+08
911	9.14575e+06	2.62156e+07	4.1305e+07	5.49779e+07	6.77382e+07	7.88454e+07	8.85464e+07	9.69874e+07	1.04181e+08	1.10073e+08	1.15359e+08	1.18245e+08	1.1944e+08	1.20318e+08	1.20396e+08
912	1.08761e+07	3.13457e+07	4.94383e+07	6.60995e+07	8.14563e+07	9.52013e+07	1.07176e+08	1.17703e+08	1.2712e+08	1.34252e+08	1.40209e+08	1.44185e+08	1.4655e+08	1.47835e+08	1.4647e+08
913	9.61255e+06	2.75192e+07	4.4047e+07	5.93448e+07	7.3434e+07	8.61453e+07	9.7139e+07	1.07495e+08	1.16451e+08	1.23063e+08	1.29496e+08	1.33908e+08	1.36415e+08	1.36435e+08	1.35106e+08
914	7.57116e+06	2.17827e+07	3.41602e+07	4.55846e+07	5.60763e+07	6.5783e+07	7.37117e+07	8.07389e+07	8.70242e+07	9.18901e+07	9.57606e+07	9.80681e+07	9.88948e+07	9.86108e+07	9.88103e+07
915	1.00935e+07	2.88832e+07	4.59185e+07	6.16627e+07	7.58308e+07	8.8293e+07	9.84062e+07	1.07639e+08	1.15311e+08	1.21048e+08	1.26331e+08	1.30823e+08	1.33307e+08	1.33639e+08	1.33848e+08
916	9.03659e+06	2.59036e+07	4.11428e+07	5.49962e+07	6.7708e+07	7.85725e+07	8.75795e+07	9.61654e+07	1.03081e+08	1.08653e+08	1.13496e+08	1.16613e+08	1.18612e+08	1.19708e+08	1.20053e+08
917	1.02091e+07	2.94766e+07	4.63919e+07	6.17298e+07	7.62825e+07	8.96384e+07	1.00571e+08	1.0964e+08	1.16931e+08	1.22798e+08	1.28512e+08	1.32435e+08	1.34529e+08	1.34898e+08	1.35186e+08
918	9.81455e+06	2.84238e+07	4.51426e+07	6.00395e+07	7.35342e+07	8.55148e+07	9.5893e+07	1.0501e+08	1.12905e+08	1.19018e+08	1.23931e+08	1.27343e+08	1.29772e+08	1.30979e+08	1.3093e+08
919	1.08406e+07	3.10429e+07	4.95196e+07	6.59337e+07	8.07419e+07	9.39417e+07	1.04827e+08	1.14645e+08	1.23243e+08	1.30138e+08	1.35853e+08	1.39879e+08	1.42752e+08	1.4352e+08	1.43433e+08
920	1.00323e+07	2.91765e+07	4.64114e+07	6.17796e+07	7.5103e+07	8.67199e+07	9.62507e+07	1.05016e+08	1.12752e+08	1.19666e+08	1.26025e+08	1.30732e+08	1.33488e+08	1.33719e+08	1.33167e+08
921	8.20021e+06	2.3567e+07	3.76802e+07	5.05383e+07	6.18509e+07	7.11524e+07	7.9244e+07	8.65483e+07	9.24463e+07	9.74046e+07	1.01671e+08	1.04394e+08	1.06013e+08	1.06937e+08	1.07749e+08
922	9.74573e+06	2.77654e+07	4.37416e+07	5.81075e+07	7.13922e+07	8.34129e+07	9.39871e+07	1.02341e+08	1.1023e+08	1.16432e+08	1.21552e+08	1.24397e+08	1.25783e+08	1.2677e+08	1.27568e+08
923	9.1505e+06	2.60083e+07	4.11796e+07	5.49757e+07	6.73604e+07	7.81058e+07	8.75562e+07	9.50277e+07	1.02148e+08	1.09223e+08	1.15011e+08	1.1867e+08	1.19988e+08	1.20777e+08	1.21237e+08
924	1.01421e+07	2.94074e+07	4.65625e+07	6.129e+07	7.47066e+07	8.67605e+07	9.64852e+07	1.04161e+08	1.1107e+08	1.16026e+08	1.20267e+08	1.23136e+08	1.25339e+08	1.27347e+08	1.29014e+08
925	8.70785e+06	2.49953e+07	3.97915e+07	5.35359e+07	6.64607e+07	7.76918e+07	8.73032e+07	9.55843e+07	1.02597e+08	1.07867e+08	1.12554e+08	1.16076e+08	1.18118e+08	1.1851e+08	1.18334e+08
926	8.58646e+06	2.45058e+07	3.90607e+07	5.2866e+07	6.53748e+07	7.59701e+07	8.52256e+07	9.34951e+07	1.00431e+08	1.06566e+08	1.10835e+08	1.13946e+08	1.16257e+08	1.17612e+08	1.17263e+08
927	1.01381e+07	2.93222e+07	4.68488e+07	6.29615e+07	7.79627e+07	9.13944e+07	1.03106e+08	1.12464e+08	1.2047e+08	1.26572e+08	1.3181e+08	1.35541e+08	1.38248e+08	1.38887e+08	1.38725e+08
928	9.41407e+06	2.72209e+07	4.35399e+07	5.81857e+07	7.13024e+07	8.25818e+07	9.22048e+07	1.00769e+08	1.08071e+08	1.13206e+08	1.17306e+08	1.19891e+08	1.2217e+08	1.22944e+08	1.24117e+08
929	9.45351e+06	2.69929e+07	4.2896e+07	5.73335e+07	7.02276e+07	8.16024e+07	9.06622e+07	9.88969e+07	1.06187e+08	1.12517e+08	1.18032e+08	1.21484e+08	1.23829e+08	1.24418e+08	1.24916e+08
930	9.60747e+06	2.77736e+07	4.42177e+07	5.88677e+07	7.24998e+07	8.42088e+07	9.36926e+07	1.02205e+08	1.09767e+08	1.16004e+08	1.20354e+08	1.23472e+08	1.24573e+08	1.25235e+08	1.25765e+08
931	9.77723e+06	2.80958e+07	4.47297e+07	5.94714e+07	7.25526e+07	8.45362e+07	9.45846e+07	1.02864e+08	1.10205e+08	1.15901e+08	1.20967e+08	1.2392e+08	1.25355e+08	1.25245e+08	1.25968e+08
932	9.5424e+06	2.73669e+07	4.37355e+07	5.90554e+07	7.3153e+07	8.60111e+07	9.74895e+07	1.07231e+08	1.14617e+08	1.20046e+08	1.24108e+08	1.28111e+08	1.30645e+08	1.3122e+08	1.30889e+08
933	1.01696e+07	2.92775e+07	4.65977e+07	6.18813e+07	7.54789e+07	8.77165e+07	9.83483e+07	1.07341e+08	1.1518e+08	1.21627e+08	1.26827e+08	1.29842e+08	1.32267e+08	1.32795e+08	1.33259e+08
934	9.37224e+06	2.6934e+07	4.24533e+07	5.64077e+07	6.91046e+07	8.07713e+07	9.08863e+07	9.98037e+07	1.07719e+08	1.13534e+08	1.1806e+08	1.20975e+08	1.22683e+08	1.23871e+08	1.24014e+08
935	1.05014e+07	3.03576e+07	4.86777e+07	6.54081e+07	8.06639e+07	9.36086e+07	1.0431e+08	1.13748e+08	1.22185e+08	1.28974e+08	1.34092e+08	1.38006e+08	1.40325e+08	1.4134e+08	1.41284e+08
936	1.06615e+07	3.07995e+07	4.87888e+07	6.45112e+07	7.8727e+07	9.1446e+07	1.02381e+08	1.12192e+08	1.20526e+08	1.26871e+08	1.32434e+08	1.35883e+08	1.38013e+08	1.38217e+08	1.38426e+08
937	8.84381e+06	2.53435e+07	4.0027e+07	5.32184e+07	6.5313e+07	7.64713e+07	8.61908e+07	9.4063e+07	1.00884e+08	1.06704e+08	1.11684e+08	1.14198e+08	1.16527e+08	1.17886e+08	1.17993e+08
938	9.00415e+06	2.59376e+07	4.13899e+07	5.50782e+07	6.73955e+07	7.843e+07	8.844e+07	9.77821e+07	1.05073e+08	1.10176e+08	1.14191e+08	1.16938e+08	1.18874e+08	1.19582e+08	1.19189e+08
939	1.02226e+07	2.96027e+07	4.71113e+07	6.29109e+07	7.71752e+07	8.94535e+07	9.9794e+07	1.09103e+08	1.16602e+08	1.22657e+08	1.27655e+08	1.31495e+08	1.34801e+08	1.35892e+08	1.35962e+08
940	9.42443e+06	2.70987e+07	4.32559e+07	5.77793e+07	7.11653e+07	8.23558e+07	9.17568e+07	1.00455e+08	1.08118e+08	1.14226e+08	1.20524e+08	1.24783e+08	1.27774e+08	1.29464e+08	1.28403e+08
941	9.0471e+06	2.59122e+07	4.10363e+07	5.47278e+07	6.68134e+07	7.79927e+07	8.79938e+07	9.62556e+07	1.03535e+08	1.09346e+08	1.14597e+08	1.17675e+08	1.19553e+08	1.20433e+08	1.20368e+08
942	9.44371e+06	2.71988e+07	4.31901e+07	5.72931e+07	6.96014e+07	8.02154e+07	8.96574e+07	9.744e+07	1.03754e+08	1.08878e+08	1.13879e+08	1.17818e+08	1.19976e+08	1.20734e+08	1.21538e+08
943	9.34164e+06	2.66758e+07	4.21525e+07	5.63804e+07	6.88036e+07	7.95024e+07	8.92565e+07	9.76093e+07	1.04046e+08	1.09086e+08	1.13579e+08	1.17231e+08	1.1956e+08	1.21397e+08	1.21865e+08
944	1.0111e+07	2.88203e+07	4.54196e+07	6.03704e+07	7.4097e+07	8.63808e+07	9.68772e+07	1.06295e+08	1.14921e+08	1.21222e+08	1.25924e+08	1.29606e+08	1.31672e+08	1.33133e+08	1.33398e+08
945	1.16554e+07	3.33061e+07	5.29378e+07	7.06775e+07	8.63341e+07	1.0013e+08	1.12213e+08	1.23025e+08	1.32593e+08	1.40309e+08	1.45724e+08	1.49247e+08	1.51865e+08	1.53189e+08	1.53621e+08
946	9.12567e+06	2.62266e+07	4.20893e+07	5.65489e+07	7.03682e+07	8.24384e+07	9.24321e+07	1.01375e+08	1.08543e+08	1.13796e+08	1.1767e+08	1.21232e+08	1.24203e+08	1.24993e+08	1.24856e+08
947	8.53495e+06	2.47131e+07	3.99758e+07	5.40782e+07	6.74183e+07	7.96297e+07	9.00441e+07	9.95612e+07	1.07773e+08	1.13645e+08	1.17423e+08	1.19495e+08	1.20524e+08	1.20889e+08	1.2003e+08
948	8.37727e+06	2.40593e+07	3.82435e+07	5.06716e+07	6.25484e+07	7.309e+07	8.16919e+07	8.95128e+07	9.66793e+07	1.02123e+08	1.06717e+08	1.09235e+08	1.10465e+08	1.11149e+08	1.11355e+08
949	9.53851e+06	2.75679e+07	4.415e+07	5.89477e+07	7.19235e+07	8.34878e+07	9.37762e+07	1.03325e+08	1.11733e+08	1.17976e+08	1.22849e+08	1.25558e+08	1.27405e+08	1.27766e+08	1.27715e+08
950	9.07788e+06	2.65856e+07	4.28475e+07	5.72963e+07	7.0109e+07	8.21842e+07	9.28592e+07	1.01323e+08	1.08659e+08	1.14718e+08	1.19643e+08	1.22683e+08	1.24245e+08	1.24291e+08	1.23694e+08
951	8.65983e+06	2.48122e+07	3.95902e+07	5.29368e+07	6.51308e+07	7.60762e+07	8.52013e+07	9.36512e+07	1.01196e+08	1.07094e+08	1.1146e+08	1.14087e+08	1.1626e+08	1.17152e+08	1.1674e+08
952	8.91859e+06	2.58149e+07	4.11564e+07	5.48812e+07	6.69511e+07	7.72803e+07	8.57117e+07	9.35086e+07	1.00594e+08	1.06824e+08	1.11542e+08	1.14286e+08	1.16492e+08	1.17642e+08	1.17877e+08
953	1.02002e+07	2.95362e+07	4.70836e+07	6.26024e+07	7.68265e+07	8.93219e+07	1.00223e+08	1.09326e+08	1.18186e+08	1.25385e+08	1.30501e+08	1.32847e+08	1.34494e+08	1.34808e+08	1.351e+08
954	1.0082e+07	2.87851e+07	4.63621e+07	6.22335e+07	7.63985e+07	8.87447e+07	9.90746e+07	1.07643e+08	1.13882e+08	1.1941e+08	1.24763e+08	1.28012e+08	1.30205e+08	1.31479e+08	1.31886e+08
955	1.05879e+07	3.04159e+07	4.83316e+07	6.45805e+07	7.97605e+07	9.32667e+07	1.04878e+08	1.14966e+08	1.23733e+08	1.30424e+08	1.36577e+08	1.41065e+08	1.43765e+08	1.43692e+08	1.43091e+08
956	9.61931e+06	2.76413e+07	4.37247e+07	5.81429e+07	7.10718e+07	8.29707e+07	9.27908e+07	1.01759e+08	1.09331e+08	1.14302e+08	1.1828e+08	1.21681e+08	1.24044e+08	1.25101e+08	1.25761e+08
957	9.06553e+06	2.62422e+07	4.20244e+07	5.63714e+07	6.90515e+07	7.99446e+07	8.88057e+07	9.61443e+07	1.03079e+08	1.0792e+08	1.12101e+08	1.14002e+08	1.14798e+08	1.15699e+08	1.16891e+08
958	1.04318e+07	2.9968e+07	4.74926e+07	6.32898e+07	7.7669e+07	9.05996e+07	1.0243e+08	1.12463e+08	1.2106e+08	1.28501e+08	1.34504e+08	1.37952e+08	1.40344e+08	1.41438e+08	1.40894e+08
959	8.41102e+06	2.39734e+07	3.78839e+07	5.07125e+07	6.28534e+07	7.28612e+07	8.15543e+07	8.93198e+07	9.61784e+07	1.01283e+08	1.06025e+08	1.08861e+08	1.10639e+08	1.11225e+08	1.11285e+08
960	1.06021e+07	3.04963e+07	4.79684e+07	6.37984e+07	7.79264e+07	9.0865e+07	1.02293e+08	1.12454e+08	1.2087e+08	1.28594e+08	1.348e+08	1.37899e+08	1.40447e+08	1.40701e+08	1.4069e+08
961	1.04866e+07	2.96779e+07	4.65119e+07	6.19234e+07	7.66797e+07	8.9997e+07	1.01321e+08	1.1107e+08	1.1908e+08	1.24742e+08	1.29672e+08	1.33306e+08	1.36249e+08	1.37527e+08	1.37701e+08
962	1.08234e+07	3.12559e+07	4.95898e+07	6.58155e+07	8.12677e+07	9.52489e+07	1.06738e+08	1.17049e+08	1.26256e+08	1.33869e+08	1.38989e+08	1.42664e+08	1.44595e+08	1.44403e+08	1.44178e+08
963	9.79419e+06	2.83493e+07	4.52423e+07	6.06969e+07	7.44511e+07	8.69662e+07	9.8182e+07	1.07743e+08	1.15836e+08	1.21971e+08	1.27111e+08	1.2989e+08	1.31308e+08	1.31024e+08	1.30805e+08
964	1.05664e+07	3.0476e+07	4.87919e+07	6.58058e+07	8.04013e+07	9.29217e+07	1.03591e+08	1.13257e+08	1.21669e+08	1.27639e+08	1.32613e+08	1.35817e+08	1.37865e+08	1.38696e+08	1.38831e+08
965	9.1394e+06	2.67318e+07	4.2794e+07	5.68959e+07	6.99708e+07	8.14616e+07	9.12005e+07	9.96676e+07	1.07405e+08	1.13897e+08	1.19124e+08	1.21634e+08	1.23195e+08	1.23594e+08	1.2349e+08
966	9.42729e+06	2.6804e+07	4.26259e+07	5.67694e+07	6.92726e+07	8.03015e+07	9.00472e+07	9.87518e+07	1.05021e+08	1.10806e+08	1.1543e+08	1.18657e+08	1.20908e+08	1.223e+08	1.22939e+08
967	9.13218e+06	2.59508e+07	4.0618e+07	5.36731e+07	6.49378e+07	7.4736e+07	8.30681e+07	9.12558e+07	9.90216e+07	1.05478e+08	1.11467e+08	1.15096e+08	1.17744e+08	1.1889e+08	1.19134e+08
968	1.01393e+07	2.96186e+07	4.73103e+07	6.28467e+07	7.70476e+07	8.97837e+07	1.01306e+08	1.11763e+08	1.21126e+08	1.28347e+08	1.33921e+08	1.37382e+08	1.39053e+08	1.39518e+08	1.38934e+08
969	9.11251e+06	2.67029e+07	4.2933e+07	5.74932e+07	7.0311e+07	8.09463e+07	9.02581e+07	9.84915e+07	1.06522e+08	1.12603e+08	1.17502e+08	1.21014e+08	1.22447e+08	1.23545e+08	1.23103e+08
970	9.91618e+06	2.85355e+07	4.55884e+07	6.07533e+07	7.45255e+07	8.63916e+07	9.67511e+07	1.05487e+08	1.12757e+08	1.18415e+08	1.23558e+08	1.27486e+08	1.30619e+08	1.31562e+08	1.31546e+08
971	8.56289e+06	2.43207e+07	3.85597e+07	5.15392e+07	6.34538e+07	7.39437e+07	8.28965e+07	9.08082e+07	9.76218e+07	1.03125e+08	1.08054e+08	1.11516e+08	1.13673e+08	1.14797e+08	1.14682e+08
972	1.00887e+07	2.93001e+07	4.7018e+07	6.2738e+07	7.69713e+07	8.99377e+07	1.01519e+08	1.10553e+08	1.1825e+08	1.24367e+08	1.28391e+08	1.31671e+08	1.34991e+08	1.35957e+08	1.35396e+08
973	9.75476e+06	2.83816e+07	4.56638e+07	6.11915e+07	7.53038e+07	8.77087e+07	9.79711e+07	1.05979e+08	1.13595e+08	1.19479e+08	1.2446e+08	1.27139e+08	1.29693e+08	1.30089e+08	1.30031e+08
974	9.98018e+06	2.87158e+07	4.55888e+07	6.10793e+07	7.4797e+07	8.68666e+07	9.64089e+07	1.04534e+08	1.11698e+08	1.17672e+08	1.23278e+08	1.27231e+08	1.30573e+08	1.32012e+08	1.32131e+08
975	8.78578e+06	2.53364e+07	4.03801e+07	5.41901e+07	6.65544e+07	7.70838e+07	8.57424e+07	9.34357e+07	9.9643e+07	1.0413e+08	1.08245e+08	1.11311e+08	1.13594e+08	1.14291e+08	1.14846e+08
976	1.03788e+07	2.99656e+07	4.75772e+07	6.32215e+07	7.73508e+07	8.98747e+07	1.00084e+08	1.09007e+08	1.16823e+08	1.22845e+08	1.27353e+08	1.30953e+08	1.33722e+08	1.34767e+08	1.34903e+08
977	9.8228e+06	2.84132e+07	4.47479e+07	5.93263e+07	7.27599e+07	8.46344e+07	9.47225e+07	1.04105e+08	1.12699e+08	1.19997e+08	1.25385e+08	1.28879e+08	1.31226e+08	1.32419e+08	1.32173e+08
978	9.68078e+06	2.78854e+07	4.39784e+07	5.82455e+07	7.1203e+07	8.29421e+07	9.22864e+07	1.00604e+08	1.0796e+08	1.13887e+08	1.18364e+08	1.21471e+08	1.23681e+08	1.24827e+08	1.25588e+08
979	9.69556e+06	2.7978e+07	4.47511e+07	5.96266e+07	7.34171e+07	8.55614e+07	9.57921e+07	1.04277e+08	1.12323e+08	1.19325e+08	1.24999e+08	1.2887e+08	1.31744e+08	1.32761e+08	1.3226e+08
980	1.0083e+07	2.86707e+07	4.50105e+07	5.94933e+07	7.26215e+07	8.44146e+07	9.48944e+07	1.03469e+08	1.111e+08	1.17836e+08	1.23695e+08	1.27413e+08	1.30218e+08	1.31802e+08	1.32194e+08
981	8.30795e+06	2.36136e+07	3.7299e+07	4.95896e+07	6.02336e+07	6.96446e+07	7.84907e+07	8.66088e+07	9.36593e+07	9.94643e+07	1.03596e+08	1.05985e+08	1.08163e+08	1.09996e+08	1.10397e+08
982	1.02762e+07	2.97295e+07	4.72558e+07	6.30734e+07	7.72705e+07	8.98071e+07	1.00403e+08	1.09938e+08	1.17998e+08	1.24958e+08	1.29563e+08	1.32985e+08	1.34788e+08	1.35482e+08	1.35687e+08
983	9.33127e+06	2.6824e+07	4.31204e+07	5.78817e+07	7.10763e+07	8.25512e+07	9.22967e+07	1.00558e+08	1.07833e+08	1.1383e+08	1.18347e+08	1.21293e+08	1.22709e+08	1.22674e+08	1.23269e+08
984	1.10526e+07	3.18854e+07	5.0391e+07	6.71373e+07	8.21492e+07	9.53198e+07	1.07083e+08	1.17827e+08	1.26703e+08	1.34083e+08	1.39369e+08	1.42677e+08	1.45438e+08	1.46863e+08	1.46699e+08
985	1.05679e+07	3.03331e+07	4.76905e+07	6.28666e+07	7.66069e+07	8.92128e+07	1.0034e+08	1.10162e+08	1.18596e+08	1.24854e+08	1.29514e+08	1.31996e+08	1.33613e+08	1.34708e+08	1.35828e+08
986	9.36663e+06	2.65697e+07	4.19975e+07	5.56837e+07	6.87669e+07	8.03087e+07	9.04917e+07	9.97213e+07	1.07068e+08	1.13718e+08	1.19176e+08	1.2317e+08	1.25476e+08	1.26144e+08	1.25886e+08
987	1.02607e+07	2.96571e+07	4.70449e+07	6.23128e+07	7.59077e+07	8.83993e+07	9.85906e+07	1.07267e+08	1.14829e+08	1.20962e+08	1.25885e+08	1.28586e+08	1.30148e+08	1.3099e+08	1.32018e+08
988	9.14966e+06	2.60189e+07	4.14154e+07	5.52447e+07	6.79876e+07	7.8692e+07	8.77231e+07	9.62264e+07	1.03789e+08	1.11105e+08	1.17237e+08	1.21306e+08	1.24026e+08	1.24018e+08	1.23367e+08
989	8.02008e+06	2.30071e+07	3.66596e+07	4.90218e+07	5.97939e+07	6.94441e+07	7.76348e+07	8.42437e+07	9.00047e+07	9.50249e+07	9.93382e+07	1.03061e+08	1.05087e+08	1.05326e+08	1.05849e+08
990	9.34539e+06	2.69647e+07	4.3023e+07	5.7592e+07	7.04005e+07	8.19461e+07	9.20237e+07	1.00836e+08	1.0849e+08	1.15169e+08	1.20264e+08	1.2377e+08	1.26162e+08	1.25786e+08	1.2534e+08
991	9.92978e+06	2.84702e+07	4.47544e+07	5.93399e+07	7.24507e+07	8.39508e+07	9.39972e+07	1.02673e+08	1.10523e+08	1.17531e+08	1.23381e+08	1.27198e+08	1.29361e+08	1.30193e+08	1.30073e+08
992	9.62108e+06	2.76349e+07	4.4056e+07	5.87437e+07	7.16303e+07	8.31783e+07	9.34095e+07	1.02009e+08	1.09771e+08	1.15401e+08	1.19249e+08	1.22262e+08	1.24376e+08	1.25683e+08	1.26503e+08
993	1.06372e+07	3.03464e+07	4.79285e+07	6.3958e+07	7.827e+07	9.07926e+07	1.02107e+08	1.12173e+08	1.20973e+08	1.27514e+08	1.33138e+08	1.36784e+08	1.39546e+08	1.40481e+08	1.40664e+08
994	9.1788e+06	2.63104e+07	4.1717e+07	5.58551e+07	6.88528e+07	8.0639e+07	9.0606e+07	9.92907e+07	1.06715e+08	1.13091e+08	1.18146e+08	1.21409e+08	1.23015e+08	1.23537e+08	1.23338e+08
995	8.76023e+06	2.50899e+07	3.98267e+07	5.31693e+07	6.53309e+07	7.59547e+07	8.45525e+07	9.20712e+07	9.87541e+07	1.05039e+08	1.09804e+08	1.12576e+08	1.14765e+08	1.1528e+08	1.15924e+08
996	9.67403e+06	2.73963e+07	4.32018e+07	5.73158e+07	7.00286e+07	8.14141e+07	9.1199e+07	9.97805e+07	1.07524e+08	1.13091e+08	1.17316e+08	1.19963e+08	1.22542e+08	1.24339e+08	1.25168e+08
997	1.00849e+07	2.88867e+07	4.60682e+07	6.18845e+07	7.6285e+07	8.95235e+07	1.01013e+08	1.11502e+08	1.20434e+08	1.27435e+08	1.33004e+08	1.36312e+08	1.38011e+08	1.38364e+08	1.37854e+08
998	9.35297e+06	2.69531e+07	4.28284e+07	5.68297e+07	6.96329e+07	8.11744e+07	9.14563e+07	1.00314e+08	1.07046e+08	1.13462e+08	1.17803e+08	1.20343e+08	1.22908e+08	1.23811e+08	1.2415e+08
[truncated: 2,009 more rows]
