# Supplementary material for: Response of spatially defined microglia states with distinct chromatin accessibility in a mouse model of Alzheimer’s disease
Source: Nat Neurosci. 2025 Jul 14;28(8):1688–703. doi: 10.1038/s41593-025-02006-0 (PMC12321583; doi:10.1038/s41593-025-02006-0)
Supplement: Supplementary file 7 — Data tested in MC simulations shown in Figs. 1f, 3c,e and 6b and Extended Data Fig. 5d. [file 41593_2025_2006_MOESM7_ESM.zip › Source Data Folder 1 - MonteCarlo/Fig3C_MC_EarlystageFADPos.xlsx]

## Sheet: MCsim_1000_confetti_count_ES-N_
	10	30	50	70	90	110	130	150	170	190	210	230	250	270	290
1	36	106	188	204	312	366	358	396	432	470	464	502	448	496	474
2	32	98	152	202	248	300	342	364	366	368	436	410	394	412	440
3	30	86	158	228	186	260	302	358	342	360	410	380	408	506	426
4	36	96	158	190	230	308	298	350	382	408	412	392	380	360	358
5	24	106	148	216	300	332	378	364	452	432	496	424	488	428	474
6	34	122	164	260	250	308	358	378	424	522	464	516	432	486	438
7	40	112	120	208	272	268	336	344	378	412	388	412	370	450	402
8	50	110	152	240	242	298	316	368	344	406	424	464	474	408	416
9	34	132	138	204	238	296	420	406	366	390	402	442	430	434	424
10	38	114	134	228	260	300	300	350	342	368	414	392	464	436	454
11	32	100	156	222	240	330	354	368	420	366	454	446	426	438	476
12	28	106	168	204	230	282	284	344	356	350	394	356	394	340	370
13	38	104	190	262	300	284	334	434	434	438	404	484	532	548	512
14	36	116	164	218	290	330	348	406	382	450	448	454	488	494	446
15	26	122	144	172	230	300	336	322	336	408	354	434	404	458	460
16	32	86	156	230	294	278	336	406	406	384	416	436	466	410	436
17	34	108	156	200	248	298	318	338	378	354	380	406	372	366	406
18	40	114	164	216	224	316	310	380	410	420	410	426	462	504	446
19	28	80	178	212	260	328	418	432	404	424	458	468	500	430	450
20	52	142	200	272	252	306	440	380	416	482	500	524	494	514	540
21	32	90	192	252	290	328	356	398	412	402	464	394	424	464	454
22	20	108	168	240	232	306	328	408	370	444	392	434	520	464	406
23	32	94	162	226	218	248	324	334	352	400	404	422	396	454	448
24	50	72	162	214	294	314	330	376	360	456	414	412	436	456	418
25	32	84	138	194	240	332	310	390	402	420	424	498	472	406	412
26	26	94	130	196	232	280	374	390	366	438	486	524	376	430	418
27	32	82	174	218	288	312	302	400	426	408	426	472	456	534	424
28	36	108	186	210	302	260	348	370	392	460	468	436	448	430	398
29	54	102	170	248	318	282	354	430	524	488	492	526	476	526	470
30	26	94	130	232	272	302	332	350	356	406	404	424	450	468	404
31	32	114	188	248	350	336	430	438	562	468	548	560	518	480	530
32	42	88	160	216	254	276	352	354	368	352	458	440	364	470	402
33	56	76	162	194	276	336	364	356	424	416	420	430	468	410	502
34	28	104	152	204	272	326	328	374	364	434	422	442	390	454	408
35	34	116	160	210	288	298	346	360	384	376	468	392	452	430	462
36	40	110	188	262	278	300	362	442	364	416	428	452	532	496	468
37	42	108	156	224	260	288	322	440	440	436	462	470	500	462	536
38	62	84	220	246	294	326	332	422	402	448	442	506	498	468	508
39	38	86	168	196	216	320	334	354	328	400	412	460	392	422	444
40	48	112	162	232	258	304	354	374	392	356	394	464	478	468	468
41	30	106	182	248	294	352	394	418	468	462	504	516	520	488	514
42	34	114	138	202	268	328	394	390	430	460	472	424	444	590	456
43	28	72	138	172	264	248	296	326	316	400	376	410	450	420	420
44	34	62	142	166	248	286	286	320	328	344	390	450	380	376	354
45	38	118	186	234	296	314	386	344	412	430	484	500	514	500	470
46	26	122	154	196	228	266	308	362	360	406	412	460	352	488	380
47	28	80	184	166	210	284	326	334	392	366	410	412	432	436	420
48	36	104	162	196	234	282	308	374	440	454	434	496	450	484	438
49	48	118	172	252	232	286	342	342	398	366	416	436	448	416	454
50	32	98	144	182	206	262	300	336	402	364	442	418	398	392	366
51	32	66	186	192	268	274	334	324	384	450	412	388	466	450	486
52	42	92	182	250	252	300	364	384	418	452	438	384	444	486	484
53	50	134	150	262	290	312	350	420	386	428	464	452	482	496	454
54	30	118	154	234	326	310	382	414	392	510	454	480	496	500	554
55	38	112	200	160	224	318	324	334	360	388	400	442	398	438	382
56	26	80	144	212	234	298	388	356	414	404	464	468	460	470	446
57	26	98	142	200	194	298	332	270	368	394	382	404	382	376	402
58	40	78	180	212	284	304	348	376	408	434	468	444	488	468	420
59	34	82	198	198	272	282	404	340	438	388	414	410	482	442	404
60	26	86	132	152	228	270	300	296	356	318	318	318	336	384	368
61	24	92	152	244	268	288	394	436	382	424	514	360	402	426	430
62	26	104	184	236	228	334	312	424	392	394	442	442	382	442	474
63	42	104	148	224	250	300	338	356	414	428	490	494	440	416	404
64	54	80	178	252	326	334	326	354	376	416	448	426	432	484	450
65	46	106	168	168	224	272	314	390	362	390	360	426	374	408	368
66	32	122	150	256	264	332	346	414	416	480	464	464	474	528	542
67	40	102	166	220	244	362	310	400	430	462	426	498	466	444	490
68	46	110	186	168	280	330	396	372	384	428	462	450	382	414	422
69	44	106	188	256	240	320	336	354	388	456	434	484	438	454	466
70	36	92	144	210	248	300	334	336	370	406	420	426	458	424	442
71	48	116	190	214	256	356	324	354	372	330	420	462	456	460	466
72	22	102	182	236	234	344	368	366	424	490	490	474	468	520	492
73	30	70	136	154	206	240	230	312	274	294	374	344	358	346	348
74	46	114	202	204	280	326	358	424	390	410	396	404	470	418	414
75	24	82	142	224	216	242	312	370	352	322	424	328	406	364	460
76	20	86	186	162	240	302	338	352	358	380	364	384	438	416	436
77	30	90	158	226	252	292	372	412	402	406	408	462	486	478	468
78	36	116	162	198	296	276	330	394	378	384	444	412	418	396	442
79	54	116	152	232	250	316	354	388	398	418	444	410	418	502	472
80	26	82	176	204	206	304	292	378	370	412	400	410	472	420	368
81	32	100	158	168	256	290	312	370	398	430	394	454	420	368	378
82	32	96	140	178	218	318	324	410	382	428	380	458	434	410	436
83	30	80	182	190	246	258	324	300	350	356	390	402	416	424	418
84	32	124	168	246	248	244	378	432	456	470	450	444	488	454	472
85	36	74	176	242	260	312	314	374	400	424	424	430	442	472	440
86	40	98	158	202	252	272	370	382	376	418	424	434	414	414	466
87	42	124	166	224	234	296	404	380	420	468	500	496	470	478	508
88	38	90	174	224	302	310	326	372	416	466	394	472	484	430	438
89	26	84	158	188	224	290	334	344	408	398	446	466	400	462	444
90	18	96	194	230	268	306	332	374	386	472	426	470	458	392	472
91	24	112	196	214	232	318	332	358	356	372	458	352	436	434	378
92	22	100	156	234	292	320	364	430	414	462	438	436	412	474	454
93	40	126	178	248	248	328	312	374	446	494	454	484	502	488	446
94	58	130	174	224	344	332	402	402	458	438	550	500	464	514	516
95	28	104	154	210	274	288	328	362	426	388	380	434	440	432	374
96	30	122	156	194	214	272	304	400	380	410	418	486	464	454	452
97	36	92	154	202	250	274	336	360	390	360	416	400	402	398	434
98	34	94	132	236	218	308	348	400	416	420	478	478	438	474	478
99	24	96	164	200	226	268	352	352	372	384	406	444	408	426	436
100	34	104	164	202	284	300	328	374	410	444	408	412	478	508	522
101	34	96	172	220	308	310	348	404	364	370	462	484	480	468	446
102	34	116	142	244	234	288	368	328	372	394	412	450	472	402	440
103	22	82	162	152	224	264	332	398	406	444	368	472	468	418	386
104	30	68	138	190	190	266	286	308	380	364	354	356	404	406	400
105	38	68	160	148	188	262	278	340	372	330	360	394	386	392	366
106	16	116	184	224	300	286	352	430	414	446	444	478	486	422	392
107	32	112	172	246	278	366	364	422	414	416	416	484	524	456	484
108	24	80	152	212	256	276	314	348	354	370	380	404	442	434	432
109	36	98	160	188	294	308	320	366	366	386	478	466	436	422	480
110	50	110	206	238	242	336	380	446	436	502	516	534	504	522	536
111	52	110	166	242	300	358	338	422	446	464	496	514	468	456	452
112	46	72	142	218	230	292	330	374	374	420	440	422	496	406	486
113	28	88	130	192	228	252	336	372	374	412	404	376	362	424	382
114	36	110	170	240	280	326	318	434	378	438	470	452	546	460	450
115	32	104	172	240	248	272	386	372	464	426	468	452	486	490	456
116	46	84	134	206	258	274	314	370	386	420	430	392	464	434	436
117	38	110	178	186	280	320	334	376	366	418	420	390	424	470	486
118	18	116	166	200	280	322	306	412	336	450	480	500	422	422	414
119	40	82	156	184	180	288	300	374	340	388	400	378	342	462	390
120	36	74	166	216	254	306	342	308	380	420	480	366	418	420	450
121	24	100	164	214	300	358	336	412	434	420	476	462	490	446	470
122	44	102	142	238	230	268	304	344	390	396	412	464	478	398	434
123	38	108	160	216	274	326	280	364	324	418	384	428	430	430	464
124	36	98	176	224	230	290	322	372	380	434	454	460	422	418	432
125	38	128	118	204	208	274	352	398	384	410	442	470	448	452	452
126	40	118	146	264	246	334	376	354	434	442	514	494	500	528	492
127	46	108	196	244	304	352	352	410	408	466	466	530	490	488	536
128	30	96	170	254	314	304	406	430	442	464	440	464	546	560	492
129	28	86	158	212	224	280	344	338	388	378	410	414	478	444	406
130	42	122	190	224	322	318	336	372	350	402	430	434	408	468	458
131	22	124	142	190	282	274	270	344	382	378	380	400	436	426	382
132	34	94	134	206	206	290	298	366	346	412	392	418	466	406	408
133	26	100	136	178	296	326	360	372	460	446	458	504	446	454	458
134	28	78	190	276	242	338	338	440	382	430	412	486	466	466	438
135	34	112	172	188	238	272	306	412	342	384	368	358	440	370	476
136	26	120	158	210	258	328	326	386	386	434	426	480	520	418	458
137	34	94	170	234	264	292	348	392	430	442	430	400	404	434	458
138	32	102	200	184	238	326	374	356	388	406	462	454	468	438	428
139	46	118	172	210	252	316	266	288	364	384	402	450	406	392	404
140	30	104	170	212	256	304	366	358	398	430	428	418	478	396	472
141	40	98	156	228	264	276	330	330	390	342	378	434	358	428	334
142	28	112	156	248	248	340	380	400	456	430	480	466	478	478	424
143	30	88	138	156	206	208	266	254	328	366	368	354	382	380	332
144	34	76	136	154	228	248	262	320	306	344	362	346	380	400	384
145	38	108	208	284	324	348	402	440	428	498	534	538	560	502	532
146	44	112	146	214	246	312	348	368	352	414	386	412	416	458	452
147	30	114	148	224	264	274	332	412	380	382	398	380	478	466	408
148	40	104	150	256	264	306	366	338	414	444	442	468	474	442	464
149	34	80	168	222	254	276	316	324	360	346	382	402	432	418	396
150	32	96	176	212	260	342	390	356	408	380	448	422	456	428	420
151	56	100	218	232	302	306	358	422	414	420	496	464	460	442	458
152	28	118	222	272	280	382	420	432	494	486	460	476	578	524	536
153	42	114	154	190	294	342	328	366	374	400	384	454	466	430	410
154	48	110	170	268	304	330	334	392	442	442	430	492	562	530	540
155	62	88	152	206	222	284	376	368	422	406	390	362	416	368	428
156	34	106	190	222	262	314	378	404	446	460	454	442	490	520	450
157	38	136	120	190	268	294	378	338	352	396	410	388	422	416	448
158	46	80	150	240	242	294	322	382	364	380	374	412	466	468	480
159	42	90	178	202	302	250	342	398	368	372	352	378	482	434	470
160	28	88	100	166	188	236	294	294	302	336	344	424	356	344	324
161	40	108	222	232	304	318	404	416	444	578	508	534	460	470	462
162	36	88	180	174	230	328	338	352	368	380	436	446	446	472	460
163	28	112	168	170	260	290	322	424	342	384	392	444	412	426	398
164	38	98	142	164	234	238	298	330	348	328	380	398	430	390	382
165	44	108	164	226	212	276	348	368	398	408	486	454	406	458	466
166	54	108	162	200	288	286	342	368	398	402	458	422	422	430	486
167	54	122	172	194	298	352	366	424	424	448	480	416	482	532	484
168	28	124	180	216	278	276	360	428	486	524	472	478	506	524	418
169	44	130	174	258	296	294	340	390	374	406	464	412	398	502	460
170	30	108	180	218	272	322	372	454	436	448	428	412	458	418	442
171	40	86	192	216	228	268	318	394	374	432	428	376	442	444	474
172	30	108	128	208	234	248	300	392	352	408	410	404	370	382	390
173	24	68	166	204	226	274	344	338	372	396	462	426	416	462	448
174	42	104	146	270	292	300	352	412	376	506	474	526	510	478	500
175	26	120	198	206	320	356	386	442	442	532	500	554	452	514	528
176	40	80	158	224	220	294	314	330	352	404	430	378	448	408	420
177	30	96	164	188	266	276	304	340	410	396	434	434	394	476	436
178	34	114	190	218	206	276	354	386	406	402	474	482	422	450	402
179	44	104	170	208	240	276	364	392	438	458	478	420	470	412	418
180	40	104	166	182	232	286	328	420	404	392	472	464	396	410	354
181	28	112	156	212	260	306	370	374	418	430	434	380	372	470	396
182	44	114	186	238	272	300	356	396	416	408	438	478	480	494	464
183	26	102	156	166	194	272	316	338	394	400	390	444	442	448	410
184	34	86	178	240	238	336	360	390	424	434	482	480	486	484	454
185	38	86	170	246	250	284	388	388	380	444	430	512	440	468	432
186	30	92	186	244	298	318	346	320	476	438	476	520	456	480	458
187	52	102	172	232	268	278	350	382	402	398	448	446	450	426	364
188	30	138	170	274	356	362	430	430	482	516	454	544	612	556	522
189	44	104	156	232	246	282	316	386	380	390	462	460	424	474	418
190	30	82	152	244	234	280	348	360	454	398	428	466	450	490	442
191	38	126	168	216	272	320	290	368	392	412	430	408	356	434	486
192	30	126	214	258	286	348	328	436	446	446	452	506	548	508	536
193	44	108	142	190	262	306	374	378	378	428	398	408	422	468	468
194	38	92	172	224	306	258	388	380	422	366	400	436	458	446	440
195	22	90	108	192	190	262	276	278	346	376	378	404	364	444	442
196	38	108	160	216	268	316	402	436	428	432	402	438	444	458	400
197	24	100	196	220	240	280	348	398	396	428	458	454	450	456	458
198	32	114	166	200	302	334	384	386	508	424	410	440	436	444	448
199	40	128	144	212	224	326	294	364	362	418	388	454	452	398	402
200	40	112	154	224	258	298	378	358	412	464	460	464	532	500	484
201	32	82	162	174	250	292	362	382	386	388	388	450	460	442	422
202	32	92	164	196	250	306	348	388	420	426	396	458	390	436	376
203	46	110	160	266	308	314	368	350	434	426	484	398	410	478	446
204	34	78	172	230	262	300	320	342	354	408	428	412	470	432	428
205	36	114	168	166	254	278	332	368	392	428	404	458	426	394	418
206	50	104	126	208	250	306	326	384	344	388	346	376	408	396	430
207	34	90	194	226	248	292	392	380	414	438	434	454	434	422	450
208	64	84	196	248	246	338	386	426	366	456	512	446	514	454	514
209	54	100	138	240	230	266	314	338	336	424	396	388	452	394	410
210	30	102	212	234	334	342	400	374	444	426	512	500	484	526	464
211	40	94	184	250	284	330	298	404	428	472	474	490	520	470	468
212	36	76	150	226	226	314	344	296	312	384	380	352	404	402	390
213	36	110	158	182	250	334	362	408	374	394	412	500	476	462	406
214	48	102	160	218	252	312	348	332	410	442	414	496	456	474	400
215	34	108	176	220	230	276	328	346	394	380	440	464	414	396	426
216	32	102	158	254	262	256	398	370	440	414	458	502	474	468	420
217	36	68	180	216	248	302	320	344	390	402	384	396	428	408	384
218	34	84	194	210	240	286	346	414	436	448	486	452	460	448	480
219	30	96	150	182	254	322	360	340	342	336	436	418	416	476	388
220	38	146	198	224	264	318	364	420	476	512	500	494	522	496	522
221	38	52	144	212	222	268	306	388	406	374	402	484	454	410	456
222	36	96	142	230	242	356	332	378	456	392	436	464	450	418	440
223	26	100	170	232	314	332	398	388	396	446	476	458	474	498	450
224	34	110	160	218	254	248	338	358	376	364	376	398	444	374	474
225	24	132	204	216	292	322	358	354	416	410	430	422	394	424	468
226	50	130	154	258	302	380	406	470	440	504	528	538	494	492	524
227	50	112	166	214	266	288	312	370	404	332	430	404	448	456	372
228	32	88	118	222	232	330	296	340	410	354	410	374	400	428	392
229	26	106	148	216	316	288	306	422	392	444	426	464	444	480	404
230	30	90	182	190	328	384	374	382	422	394	474	470	458	500	454
231	24	78	112	178	210	262	298	316	328	396	382	392	374	418	394
232	40	96	182	206	310	358	358	348	396	442	504	482	454	526	438
233	40	98	192	186	272	304	346	394	458	444	472	484	464	428	428
234	18	78	168	180	262	294	336	368	332	380	404	416	442	444	408
235	32	74	110	164	202	240	278	308	404	356	380	372	408	422	428
236	22	114	180	238	266	332	374	390	452	428	518	464	422	488	440
237	28	82	180	214	286	318	336	386	370	470	518	458	484	420	484
238	44	112	162	268	276	336	356	408	418	444	512	458	480	454	506
239	32	114	140	224	218	240	322	280	338	368	426	390	416	394	362
240	24	90	148	178	236	224	230	412	314	384	352	444	370	336	402
241	30	102	192	226	276	352	372	442	432	456	442	446	486	468	436
242	40	130	188	198	266	316	352	394	354	422	408	474	450	440	432
243	30	112	164	242	262	308	344	384	388	398	402	460	414	416	388
244	32	102	146	244	274	346	372	362	348	476	392	464	450	416	424
245	44	78	170	258	270	334	376	332	388	388	416	440	458	452	418
246	32	100	186	228	252	268	300	394	392	344	374	424	408	430	428
247	34	86	166	162	212	290	312	404	358	414	356	386	390	400	370
248	40	106	184	258	252	312	352	402	406	454	482	510	466	520	468
249	40	74	178	220	246	328	390	390	416	398	420	492	454	438	474
250	32	104	178	198	290	276	312	366	418	466	450	436	480	444	462
251	48	98	190	264	320	348	354	410	446	386	466	456	482	488	470
252	26	118	164	198	252	264	248	356	382	390	352	404	462	452	394
253	42	116	200	204	238	344	360	352	412	398	396	414	432	476	458
254	36	82	164	240	230	328	334	354	388	474	416	444	422	366	430
255	46	122	168	222	288	290	356	410	380	426	442	448	478	450	432
256	36	126	184	176	294	318	332	442	390	424	432	458	458	520	484
257	32	110	162	174	274	360	332	368	366	434	398	406	374	496	420
258	42	82	120	150	246	260	278	376	410	414	374	392	368	400	426
259	38	98	154	212	234	292	336	408	422	494	466	408	456	458	498
260	32	118	174	186	248	292	352	338	370	430	424	488	456	428	398
261	30	96	182	220	302	342	352	382	452	442	464	472	458	464	508
262	42	80	120	216	248	306	322	354	332	396	390	424	426	452	420
263	38	98	154	222	268	330	316	344	360	410	420	406	382	446	400
264	20	70	134	228	262	276	318	374	402	422	366	432	398	426	480
265	44	98	160	164	284	334	346	372	412	438	434	490	440	444	418
266	26	110	196	220	280	316	352	442	420	466	478	526	490	520	472
267	28	90	152	190	214	252	266	382	382	426	430	452	410	442	432
268	18	94	192	222	274	280	358	364	344	348	412	430	492	460	426
269	50	90	144	190	214	282	370	390	354	402	384	408	432	422	388
270	30	120	184	204	290	308	346	392	394	402	428	434	412	452	412
271	44	112	176	276	304	350	428	424	496	592	576	540	580	596	552
272	32	102	212	298	308	328	414	440	384	456	510	530	514	516	548
273	44	116	162	234	304	264	332	368	418	440	414	438	420	418	480
274	18	100	166	238	292	320	322	354	374	444	434	432	446	508	434
275	28	84	174	170	260	260	318	336	370	388	446	392	444	362	388
276	32	124	158	216	280	298	342	380	438	462	472	456	478	472	512
277	42	100	172	254	322	314	358	404	450	464	438	566	488	462	486
278	30	126	160	236	252	322	372	326	360	412	520	456	454	464	404
279	26	120	154	204	254	284	342	360	406	414	408	500	464	484	414
280	40	94	174	242	242	340	386	422	448	446	448	456	436	490	524
281	32	100	186	244	252	298	372	444	496	514	464	508	458	504	518
282	20	120	126	264	274	306	394	468	488	468	450	496	454	470	444
283	38	98	204	262	276	330	374	336	426	458	462	456	436	520	452
284	30	104	154	250	264	278	314	384	430	380	380	520	434	452	400
285	42	144	162	236	224	334	394	408	438	426	474	458	424	490	432
286	24	120	208	248	292	364	318	364	436	504	376	454	440	416	478
287	30	104	178	198	304	336	340	434	434	458	484	414	440	432	436
288	38	102	150	160	200	276	326	322	342	362	342	372	378	400	384
289	32	88	124	200	298	402	386	434	420	492	436	466	486	438	526
290	44	72	128	198	260	274	308	352	382	382	432	418	476	414	424
291	52	116	176	240	252	296	380	370	408	464	412	414	436	426	384
292	32	82	150	204	268	264	280	370	364	410	416	476	454	418	398
293	46	112	202	290	352	352	416	408	440	478	556	536	542	556	528
294	18	74	126	178	204	244	244	274	338	284	322	328	388	374	372
295	38	92	156	214	242	318	330	380	400	400	368	446	474	450	436
296	30	114	190	274	322	400	422	530	496	556	562	554	532	568	510
297	32	122	150	256	274	268	318	428	466	458	474	474	452	450	474
298	48	118	168	230	256	320	376	446	468	442	404	384	512	502	428
299	34	124	196	226	286	346	360	390	404	388	490	420	456	502	408
300	12	70	134	210	234	306	300	334	324	328	400	418	364	414	344
301	44	106	194	218	326	302	360	380	410	406	438	454	476	434	476
302	34	114	160	228	274	284	332	348	360	422	430	460	432	434	468
303	34	108	194	220	216	292	368	398	348	370	476	450	484	400	484
304	34	90	140	202	242	354	338	410	410	468	494	434	428	420	494
305	18	86	174	186	238	258	334	320	318	326	356	352	360	370	374
306	32	96	172	216	242	352	362	394	436	396	474	424	486	392	472
307	32	96	168	226	216	288	310	394	366	428	456	460	418	404	488
308	28	88	168	202	268	288	360	364	420	352	420	468	474	434	388
309	44	94	148	200	242	258	296	368	344	376	384	394	396	452	482
310	22	92	176	192	276	318	348	434	414	376	356	486	466	448	516
311	42	116	186	178	242	308	342	364	400	494	438	466	456	430	466
312	30	88	178	216	232	332	312	396	378	402	372	438	458	440	480
313	42	90	198	198	238	310	360	366	412	402	376	424	444	448	492
314	40	112	176	232	282	370	336	412	450	450	456	550	516	498	494
315	24	84	158	224	230	262	372	396	328	442	384	374	428	468	408
316	56	114	200	186	276	336	326	424	446	486	450	496	530	516	508
317	44	110	190	226	266	316	340	382	440	420	464	476	474	464	486
318	26	84	162	196	198	268	298	336	344	366	418	378	468	398	462
319	46	120	202	262	298	386	386	406	428	488	530	428	512	508	492
320	34	120	170	224	272	292	336	404	394	442	434	440	352	474	476
321	24	104	142	152	228	298	282	310	356	378	374	400	406	462	394
322	32	84	154	242	248	346	364	378	440	408	416	458	484	442	404
323	48	114	168	236	288	330	380	410	428	436	430	446	422	486	456
324	32	106	174	230	240	282	328	350	398	340	368	404	436	412	372
325	36	98	156	192	260	312	368	348	360	448	412	406	446	484	516
326	66	92	210	212	236	304	344	368	380	370	432	476	436	404	414
327	32	96	168	222	186	300	320	346	378	362	374	394	408	424	354
328	38	124	188	240	278	324	378	364	472	464	454	460	458	516	482
329	48	140	156	256	264	298	394	420	434	440	464	440	500	514	450
330	46	106	184	222	286	352	400	424	432	434	458	502	496	454	506
331	36	120	178	226	310	412	418	362	442	530	460	512	474	470	458
332	34	88	140	238	254	300	322	338	346	388	400	398	428	396	408
333	22	90	162	184	224	264	344	382	370	390	348	326	426	406	444
334	36	96	154	216	314	362	392	442	442	504	424	484	504	482	466
335	36	94	170	226	308	324	366	380	444	450	480	454	582	428	498
336	34	112	190	220	266	318	368	400	400	462	432	472	480	480	488
337	18	96	174	208	254	364	350	346	408	424	446	472	432	434	432
338	32	86	200	218	284	330	390	394	414	512	426	502	478	496	442
339	24	114	174	230	244	316	332	386	326	452	444	390	348	462	444
340	54	108	168	222	300	314	338	348	412	470	468	432	528	454	404
341	40	130	174	198	274	292	416	378	388	400	426	432	458	428	444
342	48	98	204	270	288	350	410	428	444	418	522	520	534	500	506
343	26	82	156	206	294	272	382	338	418	450	490	476	504	452	464
344	38	128	158	204	244	316	368	352	434	474	440	494	414	468	438
345	40	126	190	270	298	330	356	384	374	454	474	448	464	488	372
346	42	108	140	214	248	296	314	308	318	356	350	446	414	424	384
347	30	104	144	234	258	270	350	376	420	400	410	480	448	430	456
348	30	124	134	238	274	322	366	380	438	382	496	402	498	468	420
349	46	88	150	186	276	294	298	356	452	386	408	460	446	444	450
350	36	104	180	250	286	300	400	412	428	392	458	468	454	438	436
351	32	122	152	186	248	326	332	372	328	422	452	440	436	444	410
352	34	102	178	202	234	318	356	334	416	384	460	458	520	446	458
353	38	130	158	218	260	294	358	374	458	490	414	450	492	462	458
354	40	92	158	220	250	256	310	424	364	438	424	440	476	424	438
355	36	94	160	234	250	308	362	426	350	486	422	474	468	464	490
356	42	124	152	222	296	322	380	340	458	448	474	428	514	460	484
357	38	140	176	220	314	328	384	400	438	484	482	508	514	522	526
358	36	82	120	222	228	290	318	300	302	376	394	402	392	400	392
359	28	116	184	210	280	374	392	442	434	508	488	578	484	486	508
360	28	112	166	164	248	288	332	376	372	420	466	466	490	458	432
361	40	114	168	184	230	284	332	370	410	428	392	410	444	438	362
362	34	110	158	194	272	294	420	424	436	488	434	434	414	434	464
363	30	96	140	192	236	326	300	344	396	384	370	408	382	412	426
364	46	122	162	232	258	262	306	390	392	436	412	364	464	432	412
365	34	108	140	224	288	288	326	388	412	400	404	404	450	416	422
366	42	120	192	244	288	340	312	396	318	434	440	530	498	488	480
367	30	102	184	238	276	296	398	436	414	408	426	492	456	526	452
368	24	76	138	238	248	256	308	368	448	376	434	450	440	452	518
369	32	86	160	200	282	302	338	382	378	438	360	438	480	460	432
370	32	108	136	190	266	262	282	326	342	410	418	426	366	378	412
371	32	130	166	190	262	270	362	368	380	388	414	392	432	424	426
372	44	86	184	228	278	270	416	400	378	428	484	474	458	430	442
373	54	114	156	218	262	360	368	410	400	430	456	494	502	542	464
374	36	80	134	214	280	294	324	370	396	480	436	448	456	400	446
375	56	78	154	196	234	270	352	368	400	378	406	370	360	436	386
376	46	122	186	214	254	292	410	356	402	394	448	410	470	502	510
377	32	74	166	214	266	260	344	356	404	378	422	434	438	418	454
378	46	94	164	200	222	254	306	300	356	326	412	406	442	388	442
379	18	104	208	242	266	310	334	340	388	472	476	470	454	474	456
380	30	82	150	200	206	254	318	318	312	374	376	382	430	382	450
381	34	112	184	248	234	268	328	344	370	418	430	460	404	418	422
382	26	116	146	150	242	250	366	386	352	406	374	432	394	444	428
383	28	120	176	212	266	292	350	326	338	388	428	460	452	452	452
384	48	128	190	228	230	328	322	414	440	436	486	420	446	514	442
385	28	90	152	232	258	286	344	394	376	410	454	434	424	464	398
386	32	78	136	206	238	270	334	302	378	380	412	414	388	444	434
387	38	98	154	216	234	262	330	336	348	354	398	356	360	352	390
388	40	100	182	196	242	286	302	392	362	388	464	488	416	458	460
389	40	92	162	212	278	350	362	352	422	374	484	422	500	480	484
390	24	126	162	228	328	364	350	398	410	468	518	516	510	524	512
391	36	116	166	234	298	330	384	408	416	456	520	488	494	530	568
392	40	70	118	228	220	228	330	356	388	402	428	448	350	392	398
393	50	112	188	224	268	294	384	396	386	398	432	494	426	530	506
394	32	126	158	218	302	282	348	388	450	442	450	438	452	422	440
395	44	92	160	182	268	308	370	356	398	428	396	430	440	458	450
396	40	130	186	246	304	332	420	400	382	446	532	478	492	486	518
397	22	116	164	246	240	262	292	390	422	432	372	450	446	462	460
398	34	136	206	228	274	308	378	426	440	450	536	482	484	464	530
399	30	102	148	234	244	258	358	368	414	416	376	410	426	382	466
400	40	128	220	228	310	342	440	442	434	496	476	516	516	498	472
401	34	98	198	236	260	356	372	406	394	422	444	468	508	502	454
402	44	106	124	198	284	304	304	336	378	386	434	392	434	436	370
403	32	80	144	192	268	278	334	330	358	392	422	384	458	482	410
404	26	78	182	226	270	284	332	368	414	386	408	418	452	440	438
405	26	138	186	230	270	306	420	396	448	478	546	466	532	404	472
406	32	120	162	208	272	232	350	358	376	314	420	430	412	458	424
407	32	132	166	216	284	348	372	396	430	430	398	414	476	472	476
408	36	88	154	230	252	312	358	400	404	392	416	480	450	442	462
409	24	100	170	224	224	300	340	362	422	382	440	410	512	480	428
410	32	88	116	214	232	262	286	342	340	408	366	392	430	440	374
411	38	98	160	226	264	300	342	370	390	458	512	456	496	498	482
412	36	124	174	204	254	226	314	382	382	342	372	422	452	452	466
413	48	104	174	218	266	308	348	396	384	410	460	422	466	428	494
414	32	70	154	216	304	282	308	346	412	380	358	380	418	354	438
415	18	70	178	222	270	296	404	372	410	376	406	400	412	456	404
416	42	80	186	226	312	324	324	396	394	444	440	488	438	494	434
417	40	82	168	222	264	286	346	382	424	466	468	478	430	452	510
418	44	118	178	224	288	312	352	386	464	372	398	470	422	454	434
419	48	92	126	220	226	314	352	368	378	450	450	424	476	386	450
420	44	92	200	240	264	318	328	390	388	390	420	448	496	464	498
421	26	106	182	238	312	342	360	410	414	428	450	438	508	492	426
422	32	76	204	262	264	346	326	360	370	390	424	474	468	426	474
423	28	66	166	166	258	258	302	338	382	384	382	416	386	430	384
424	22	106	150	232	214	256	378	370	336	376	414	424	346	440	386
425	24	94	196	198	282	292	356	410	402	446	422	430	486	502	440
426	30	110	200	236	358	330	398	442	482	476	470	542	528	468	560
427	20	86	132	168	274	306	264	374	328	340	382	432	410	396	354
428	40	114	172	212	226	330	388	350	412	396	368	406	382	454	402
429	50	96	130	214	254	294	354	418	372	422	392	492	426	520	440
430	24	124	188	254	242	338	394	498	406	376	486	440	538	468	440
431	26	74	136	208	254	312	408	352	390	440	420	452	446	428	402
432	40	92	180	234	252	292	344	362	396	446	436	442	460	470	456
433	56	106	182	232	268	338	366	428	448	440	484	450	498	450	486
434	50	118	150	200	240	314	322	368	370	374	380	382	416	410	366
435	32	84	156	168	264	240	242	338	362	380	370	408	380	406	408
436	36	68	150	154	250	352	334	354	432	450	408	444	448	434	402
437	48	86	190	268	244	316	326	346	432	476	428	490	458	480	512
438	48	112	198	278	288	386	398	456	416	516	496	568	542	482	532
439	24	92	172	174	276	290	354	380	424	434	472	416	430	486	444
440	42	94	160	250	282	346	360	370	440	412	428	536	446	434	418
441	36	92	182	272	284	324	364	458	408	476	440	456	530	506	474
442	38	88	146	178	198	252	270	352	396	390	376	402	410	408	378
443	34	100	172	174	230	278	404	346	350	412	440	412	456	406	446
444	48	114	180	236	272	334	394	388	420	410	402	452	480	466	472
445	38	132	198	262	252	330	354	436	464	458	552	510	510	566	552
446	30	96	160	232	262	344	340	354	412	480	376	442	492	400	454
447	42	80	184	188	296	290	372	406	436	422	420	464	464	454	420
448	30	98	168	198	254	224	374	302	388	368	416	420	426	424	372
449	52	116	162	182	246	310	316	340	342	374	394	408	448	470	406
450	34	98	162	194	264	258	326	346	338	392	382	506	418	386	418
451	42	102	162	184	258	338	364	382	386	446	454	506	444	426	412
452	44	98	190	202	262	262	344	380	426	462	448	472	432	436	404
453	24	134	130	192	246	284	368	426	400	394	416	432	444	430	452
454	26	124	124	190	224	284	318	348	386	416	422	446	416	444	418
455	50	114	160	246	304	300	388	392	400	462	430	422	450	484	498
456	28	116	162	218	248	262	332	308	428	328	412	392	430	404	430
457	32	76	130	196	212	266	332	296	396	384	348	428	426	410	432
458	32	92	168	218	258	286	296	344	384	386	432	380	424	428	388
459	28	128	178	218	252	316	314	360	386	392	454	426	442	444	436
460	48	110	154	206	254	256	348	330	370	400	420	412	462	490	424
461	36	118	204	258	306	354	404	396	414	486	444	554	534	532	426
462	20	110	148	190	276	282	324	346	382	430	460	426	426	400	398
463	34	104	180	192	298	346	360	372	400	452	458	500	474	536	472
464	56	94	180	220	268	318	342	334	360	368	450	442	428	428	438
465	26	56	146	186	218	294	302	334	330	366	390	356	370	396	380
466	46	90	170	202	256	294	314	330	358	430	406	392	492	414	444
467	44	106	146	236	280	298	346	372	388	416	438	368	468	450	488
468	46	118	168	256	270	278	334	402	384	396	478	418	500	446	456
469	30	110	158	198	290	338	328	350	404	390	426	440	466	468	394
470	24	102	142	226	226	306	278	324	352	344	378	406	444	368	352
471	40	112	168	242	262	322	402	382	382	430	424	470	468	492	474
472	26	102	132	226	262	246	296	304	330	360	352	324	388	380	380
473	28	72	150	226	240	302	350	364	416	432	386	376	438	430	464
474	42	82	146	226	242	260	344	322	358	428	480	458	418	420	392
475	46	88	208	236	286	342	376	456	386	464	442	474	448	492	498
476	26	76	162	224	260	304	382	382	388	396	412	462	402	436	434
477	30	82	150	208	250	280	314	338	360	378	464	428	474	430	440
478	36	118	150	226	320	298	346	428	368	396	418	406	440	502	428
479	42	120	188	232	252	380	390	376	430	460	456	472	554	498	464
480	50	108	188	208	228	300	406	404	372	430	504	476	438	388	468
481	24	76	140	186	258	260	278	344	346	368	392	384	380	390	450
482	38	96	162	208	296	328	384	334	392	438	476	472	416	470	454
483	36	118	172	222	326	332	396	384	462	536	498	492	492	496	440
484	36	94	160	192	232	302	324	384	416	382	434	428	460	450	426
485	54	110	172	206	234	328	352	350	380	430	408	470	522	444	442
486	42	92	138	180	218	276	298	340	350	396	378	418	438	436	462
487	52	126	224	214	322	304	408	392	408	436	462	482	470	514	482
488	40	90	178	228	264	346	384	342	356	436	448	414	472	444	440
489	22	90	152	238	232	330	370	350	400	396	388	434	466	470	424
490	32	112	188	250	240	372	350	426	466	470	514	510	528	508	446
491	40	72	204	256	328	296	424	372	414	430	450	474	518	460	460
492	38	90	200	166	212	286	342	346	392	408	402	468	418	430	458
493	40	104	164	216	282	326	340	348	392	402	462	444	426	498	462
494	32	84	182	184	278	310	358	354	408	468	456	450	434	438	424
495	36	92	162	222	220	250	342	380	376	392	386	382	444	420	394
496	32	134	176	240	280	320	372	362	372	440	420	468	392	448	460
497	46	128	190	248	270	334	348	368	442	454	488	492	502	516	436
498	44	94	200	186	236	270	334	346	344	440	404	450	406	488	374
499	32	94	140	200	258	284	288	354	364	390	432	428	424	432	472
500	38	112	186	250	292	360	354	418	410	408	428	470	456	476	444
501	52	136	168	228	302	326	340	346	396	434	404	406	486	464	476
502	32	114	158	174	270	264	342	388	402	414	428	450	382	486	482
503	24	92	146	222	236	316	310	420	408	368	374	428	412	430	490
504	20	108	202	302	302	364	388	468	466	466	498	520	550	538	516
505	40	134	192	254	324	400	376	460	496	500	500	496	528	514	478
506	28	100	148	202	220	250	276	350	402	384	410	374	418	416	434
507	36	90	176	240	314	290	340	390	398	416	416	478	448	516	464
508	40	114	180	220	250	278	332	324	402	388	406	430	416	484	386
509	38	80	186	198	216	292	298	332	338	354	402	396	392	418	444
510	56	112	128	244	258	308	418	416	478	448	466	482	530	488	508
511	48	130	230	224	298	358	376	412	418	486	468	524	600	476	526
512	40	86	140	252	238	280	338	402	360	380	452	450	432	420	426
513	26	110	170	218	252	344	336	354	352	350	442	354	362	462	408
514	24	86	166	198	240	310	330	396	410	428	464	486	436	394	474
515	40	82	162	204	246	276	354	338	436	438	362	428	462	454	468
516	34	102	186	184	260	314	346	400	382	426	512	416	482	478	478
517	40	84	166	188	282	282	364	364	434	414	456	392	420	428	426
518	36	84	152	188	226	298	342	318	398	348	412	434	460	458	432
519	36	116	150	228	242	322	340	406	398	368	468	434	430	444	472
520	36	80	150	222	230	284	322	380	350	408	420	376	386	412	420
521	24	100	156	262	260	302	332	382	340	344	406	434	440	440	408
522	46	146	166	292	288	338	378	374	448	486	486	494	436	472	526
523	38	74	164	220	210	268	310	308	388	376	346	378	458	404	358
524	52	114	148	298	234	326	416	440	452	404	496	478	510	534	466
525	54	124	204	294	272	326	402	452	488	554	570	518	518	584	480
526	36	72	126	218	282	290	300	340	372	404	420	414	450	496	448
527	26	120	162	206	242	310	376	402	418	480	548	502	456	426	464
528	34	76	116	166	218	292	348	322	348	374	348	432	394	386	390
529	40	92	188	202	248	290	332	366	408	388	432	392	416	428	438
530	26	96	186	230	272	302	344	344	408	388	420	410	490	432	396
531	26	70	166	262	266	312	380	384	392	376	416	438	434	496	424
532	42	112	178	250	284	352	388	440	440	472	494	484	480	516	468
533	28	114	148	212	238	292	342	366	460	466	446	478	456	438	476
534	38	112	184	200	228	296	354	350	330	380	382	416	338	394	408
535	36	108	168	220	274	252	314	346	398	422	446	446	458	432	402
536	30	120	152	226	208	306	314	340	410	390	434	436	452	436	412
537	36	84	150	220	252	302	374	324	366	426	402	388	414	408	442
538	44	110	202	192	306	312	350	388	410	458	446	522	442	536	490
539	46	104	178	228	292	302	376	344	456	482	512	488	474	466	430
540	28	106	148	160	256	328	348	392	374	410	414	446	478	472	404
541	22	80	180	184	280	290	376	392	398	386	434	452	454	404	450
542	54	74	174	210	248	276	290	362	314	342	490	412	374	430	454
543	34	134	174	244	274	322	350	384	432	432	482	430	492	520	478
544	30	100	226	220	278	300	324	346	452	494	470	476	476	492	476
545	24	102	180	178	268	294	346	388	380	416	472	460	414	462	438
546	20	128	158	230	268	310	332	402	444	460	458	448	508	480	486
547	26	110	158	192	224	316	330	328	410	392	484	430	436	436	434
548	44	74	154	172	248	256	312	336	320	370	412	392	462	368	376
549	46	126	190	220	294	344	390	460	444	478	512	548	550	532	480
550	20	102	160	224	206	292	300	370	346	376	430	404	386	418	438
551	42	132	170	222	302	338	424	402	404	484	402	448	428	494	428
552	54	94	120	220	246	300	332	414	410	442	380	462	368	436	422
553	22	102	130	220	252	278	354	298	414	414	358	406	404	394	432
554	26	78	158	160	244	252	322	282	358	418	366	384	416	398	360
555	40	96	162	180	270	258	368	398	360	412	420	418	472	424	436
556	46	70	136	218	210	310	316	320	338	382	416	368	344	368	366
557	38	110	164	256	292	302	376	402	402	402	460	480	512	480	442
558	32	110	176	234	278	340	380	446	402	440	470	492	504	498	486
559	34	98	150	244	278	314	388	434	456	520	454	478	522	518	482
560	30	104	154	238	258	326	364	440	376	416	446	480	410	482	432
561	42	120	150	192	244	274	354	342	402	384	472	512	444	496	450
562	58	138	156	230	282	368	422	458	450	486	512	542	514	504	512
563	26	96	128	194	254	270	378	374	418	438	444	458	470	420	462
564	40	84	190	190	280	322	396	388	418	478	428	454	536	504	516
565	40	110	152	206	250	294	286	378	410	472	416	474	478	426	438
566	22	96	166	198	274	280	324	370	342	448	440	466	434	442	424
567	40	134	160	184	272	318	380	360	332	390	432	432	450	372	384
568	36	110	188	234	278	366	442	486	420	454	492	508	554	506	536
569	24	102	150	218	254	300	388	418	418	420	446	464	416	452	440
570	24	102	134	226	254	274	322	354	356	340	420	408	362	416	452
571	46	96	194	208	284	336	288	370	374	422	432	428	482	474	426
572	36	110	216	238	244	304	366	374	434	456	418	470	460	434	470
573	18	130	168	196	224	262	330	382	390	422	392	390	450	426	476
574	38	92	140	214	282	334	392	392	432	440	472	454	462	468	482
575	28	118	162	218	236	342	328	348	410	476	466	486	440	480	464
576	42	98	188	212	274	322	302	396	366	472	406	452	438	530	498
577	38	114	162	238	236	312	342	390	416	438	494	478	500	476	504
578	36	78	168	178	224	258	346	358	400	396	418	444	392	440	432
579	28	76	160	194	188	278	296	442	360	378	450	398	456	450	408
580	40	102	176	252	312	374	416	488	464	480	480	488	540	546	556
581	34	106	202	232	248	258	344	350	352	358	368	418	424	464	416
582	32	122	170	226	334	338	374	442	482	452	540	520	480	516	542
583	44	120	158	226	268	302	340	414	366	426	430	444	448	416	464
584	38	86	154	206	198	296	316	360	306	380	442	372	420	392	504
585	38	104	198	202	230	312	348	362	380	344	404	426	462	464	460
586	32	82	172	174	318	288	336	356	342	382	408	444	424	414	432
587	26	122	152	254	318	314	342	376	412	474	408	462	512	494	572
588	48	104	162	208	236	266	384	382	380	422	422	446	454	454	390
589	22	88	134	224	236	304	336	398	364	392	452	420	446	388	410
590	36	102	176	198	246	324	364	378	382	452	462	466	434	498	478
591	22	88	142	182	244	274	340	320	358	420	358	460	396	418	364
592	38	104	144	236	274	316	388	370	408	442	412	448	474	454	450
593	36	94	180	212	268	314	322	382	440	476	490	452	474	484	466
594	50	154	192	232	276	328	406	376	442	558	522	476	550	524	508
595	36	102	118	202	230	242	338	300	366	382	422	436	410	394	430
596	26	86	180	226	292	300	386	424	416	480	470	508	510	472	476
597	30	114	144	212	230	292	324	340	344	438	376	394	392	430	384
598	38	92	156	220	286	340	370	404	426	388	480	520	520	472	484
599	40	126	202	196	294	308	334	378	390	446	466	434	476	446	446
600	38	76	176	192	206	260	304	330	370	368	356	320	398	400	352
601	58	88	148	202	236	294	310	320	380	406	386	422	402	416	400
602	32	96	160	224	228	314	350	328	378	360	396	432	428	418	394
603	40	82	194	176	240	316	324	324	386	414	432	424	432	440	438
604	46	114	172	230	250	274	326	412	406	440	444	438	488	436	452
605	40	118	242	238	296	416	412	476	462	480	526	484	472	554	486
606	28	98	164	174	230	292	348	378	406	404	382	468	462	474	446
607	44	100	168	210	234	272	368	352	402	392	400	382	458	392	410
608	24	138	166	204	248	334	368	380	396	412	414	504	486	490	488
609	34	86	128	218	272	300	290	424	382	372	438	388	416	438	470
610	34	100	166	222	240	310	348	362	382	434	394	396	470	464	434
611	38	94	176	216	242	318	270	380	404	320	404	446	436	422	450
612	28	78	142	230	278	266	292	346	386	394	470	404	474	460	468
613	34	72	136	170	266	324	358	408	390	434	374	404	448	402	418
614	46	120	140	216	270	286	326	334	434	418	400	404	426	382	444
615	48	76	128	190	234	308	292	292	312	368	334	386	352	386	368
616	52	132	202	228	234	328	336	420	476	448	504	466	444	512	456
617	44	112	232	192	284	350	372	432	494	482	440	472	506	450	556
618	32	118	190	268	286	366	378	420	442	444	478	518	466	444	464
619	38	90	140	228	270	328	356	440	416	392	440	474	472	484	498
620	42	98	172	224	286	328	292	364	380	392	484	442	464	398	410
621	42	118	158	226	244	296	336	416	398	434	456	510	454	458	414
622	32	124	192	250	258	290	378	426	372	440	450	488	444	452	450
623	34	102	180	216	272	360	360	342	414	446	430	476	412	462	388
624	34	114	148	186	278	352	396	324	404	416	474	504	418	444	480
625	54	118	186	198	274	368	354	420	428	432	468	492	568	582	466
626	32	96	162	238	288	330	358	408	456	462	454	470	512	472	486
627	32	94	168	240	266	288	336	390	386	408	486	470	500	438	402
628	50	104	190	294	300	322	382	360	444	478	470	526	550	498	422
629	30	88	154	236	298	298	328	390	396	390	408	418	416	414	354
630	28	88	148	222	236	296	352	408	378	414	438	388	424	438	436
631	36	116	182	220	236	278	366	414	384	428	394	488	456	472	506
632	34	96	186	200	272	278	336	352	392	408	470	508	454	460	424
633	44	130	150	216	258	300	318	354	380	364	430	424	402	386	438
634	28	66	152	180	248	280	254	314	338	384	410	438	462	372	398
635	30	106	156	218	254	292	328	468	400	480	486	450	458	446	450
636	28	94	148	172	258	294	322	354	376	400	378	422	472	394	360
637	32	90	188	286	280	314	382	394	418	426	448	434	508	492	446
638	32	88	146	204	230	268	352	288	396	370	376	434	408	384	436
639	36	80	178	222	264	336	346	420	408	376	426	448	444	444	482
640	44	94	162	216	222	248	266	270	348	360	452	416	378	400	358
641	36	122	156	258	268	366	334	340	404	464	448	456	458	482	474
642	24	86	144	196	248	290	306	288	322	344	398	420	434	398	394
643	34	92	162	234	320	342	374	416	450	424	492	466	476	464	492
644	28	88	180	198	276	264	350	362	422	430	486	518	408	448	452
645	46	94	148	210	264	242	290	300	372	386	410	410	398	414	440
646	44	100	158	250	244	306	350	382	372	440	458	434	452	428	430
647	34	92	158	252	296	290	342	344	354	410	464	414	480	396	460
648	40	100	212	216	268	298	418	462	468	496	478	510	454	516	466
649	38	92	138	188	262	290	276	354	394	422	422	472	442	422	516
650	26	110	178	260	262	372	350	396	388	488	492	460	476	402	388
651	44	70	122	190	228	294	322	370	394	464	474	404	408	448	384
652	40	126	162	236	280	306	360	400	446	462	390	438	502	436	428
653	30	70	160	188	264	296	308	368	404	356	416	464	436	520	410
654	40	100	160	230	254	264	368	372	366	432	456	462	442	468	444
655	46	114	186	242	258	296	320	354	370	416	434	488	486	410	400
656	32	110	132	174	242	296	322	388	408	376	370	448	450	414	424
657	32	100	172	188	242	252	356	314	376	410	394	410	422	448	404
658	32	96	140	204	268	296	348	332	366	390	406	424	378	406	414
659	34	114	204	228	230	278	334	342	400	452	474	450	456	454	398
660	32	100	156	198	274	322	338	408	444	396	460	456	430	464	468
661	42	104	152	210	228	266	364	354	370	404	356	426	420	438	444
662	34	110	208	202	276	302	394	450	434	450	478	468	476	436	414
663	24	102	138	162	246	290	346	390	326	418	398	426	370	420	420
664	20	100	154	196	186	248	344	300	364	338	408	420	410	410	456
665	40	98	146	208	262	252	338	358	380	398	452	394	430	434	430
666	26	122	178	212	266	286	360	382	452	502	426	544	438	480	512
667	40	102	164	222	258	300	350	352	362	464	450	440	490	412	446
668	36	82	208	232	264	316	330	392	384	482	444	470	452	410	438
669	34	96	148	214	280	304	310	378	454	400	470	394	460	436	444
670	34	128	154	204	240	264	272	380	370	400	424	426	382	456	426
671	38	126	144	174	286	258	322	308	388	420	402	420	486	448	478
672	26	90	154	186	288	280	380	364	402	410	454	400	456	406	402
673	36	122	176	178	256	334	356	372	436	436	426	432	498	472	498
674	42	94	144	186	250	250	292	352	334	338	386	406	384	314	442
675	26	96	174	206	288	314	400	334	348	420	380	440	396	436	378
676	38	100	156	176	270	290	350	338	382	368	468	406	454	450	428
677	24	112	122	204	274	304	370	398	388	446	390	398	420	426	380
678	32	114	186	222	260	360	398	428	446	480	504	514	504	458	496
679	14	132	156	208	242	284	346	340	366	412	448	404	464	454	432
680	32	94	178	188	250	334	288	390	410	330	426	466	502	472	426
681	24	104	144	212	232	280	344	352	420	376	366	402	494	438	402
682	34	76	154	214	262	286	298	392	354	424	460	420	454	394	434
683	34	80	174	218	274	252	316	448	356	392	370	416	426	416	422
684	46	94	180	244	230	280	374	414	396	424	438	446	468	460	500
685	36	122	166	254	224	230	348	400	438	406	442	424	394	458	476
686	36	98	120	218	252	322	376	308	400	420	442	450	486	464	424
687	18	116	186	220	302	278	386	386	412	466	386	440	484	444	448
688	38	128	156	226	280	328	376	412	394	478	438	508	534	476	438
689	40	122	188	198	320	338	392	430	458	468	464	502	458	474	482
690	28	94	114	208	226	256	380	364	358	352	366	434	380	364	460
691	30	106	190	182	262	352	364	440	402	430	464	510	464	460	454
692	34	100	136	210	246	326	316	328	410	396	390	374	460	476	378
693	44	102	184	202	268	332	360	442	422	456	436	508	528	470	470
694	68	88	126	210	270	294	348	352	428	476	414	412	458	416	424
695	48	90	176	258	234	360	354	412	416	404	444	468	464	440	536
696	32	104	160	212	240	238	338	320	376	380	388	438	424	436	380
697	44	142	198	252	264	356	392	420	480	526	432	514	572	498	464
698	54	126	160	236	260	368	380	394	412	414	464	412	520	516	512
699	38	74	162	176	258	230	298	344	378	368	412	420	446	448	430
700	36	118	174	170	278	334	344	418	412	464	456	404	436	434	388
701	22	104	188	216	232	310	322	372	404	444	410	420	424	424	414
702	12	96	178	186	226	266	322	394	370	394	432	438	452	406	374
703	30	136	146	214	268	280	336	318	342	400	402	380	460	450	416
704	48	100	172	204	290	302	356	322	394	378	418	424	444	440	480
705	38	122	200	208	264	324	372	474	390	418	434	476	460	502	444
706	32	72	142	202	264	270	304	322	334	356	362	400	370	418	376
707	40	122	230	210	288	278	344	370	374	432	422	478	520	522	498
708	22	78	124	160	220	252	328	304	322	366	398	368	366	446	350
709	34	88	142	222	234	294	312	362	368	412	408	500	424	464	510
710	38	112	196	218	248	308	348	372	384	410	414	442	472	496	476
711	32	106	198	182	280	352	368	394	472	400	464	460	486	496	476
712	36	114	142	200	240	294	334	354	380	342	434	438	440	374	430
713	30	92	162	208	242	244	328	294	382	354	364	392	412	328	430
714	30	108	174	226	262	318	312	322	400	450	418	422	422	462	448
715	26	118	172	200	260	316	380	400	400	432	480	482	422	456	442
716	44	116	188	206	254	292	356	362	430	418	466	410	432	452	454
717	34	126	230	202	276	278	328	342	404	424	456	446	426	454	468
718	24	94	144	218	262	292	324	328	404	414	428	442	476	412	438
719	46	86	136	196	238	290	330	330	344	376	372	398	424	404	428
720	48	98	194	182	244	308	344	342	436	508	484	460	438	482	440
721	26	86	162	218	288	292	350	436	432	486	456	434	440	456	462
722	34	142	180	232	250	338	336	336	428	478	520	452	472	492	504
723	32	94	174	244	288	294	340	356	428	424	466	436	472	422	432
724	46	78	140	212	270	278	354	434	358	388	434	382	428	356	386
725	38	88	132	220	228	246	310	370	370	360	392	388	408	414	374
726	52	120	184	226	248	292	354	362	404	446	458	430	462	468	458
727	52	102	200	226	222	326	396	378	460	416	490	460	392	444	484
728	26	82	184	238	278	314	352	398	416	416	462	416	522	478	424
729	38	118	206	236	304	350	382	432	494	470	540	476	498	522	474
730	32	86	170	214	234	284	296	346	430	380	398	476	394	394	438
731	36	98	152	220	248	318	312	338	350	374	422	466	458	392	434
732	36	120	194	226	272	356	424	412	454	462	450	442	440	438	498
733	34	92	156	196	244	258	326	326	378	388	408	356	376	454	368
734	34	76	132	220	268	346	332	378	378	416	412	440	420	410	414
735	36	84	160	226	226	278	274	366	354	370	368	394	414	354	382
736	42	94	140	220	262	262	328	346	398	456	444	444	464	556	484
737	42	72	130	188	234	252	302	342	332	350	354	356	386	396	398
738	20	102	188	218	316	364	342	416	440	408	426	416	448	456	392
739	28	140	176	198	244	326	372	394	398	464	500	458	424	490	554
740	40	116	130	194	264	296	310	334	410	420	450	428	440	490	490
741	46	116	218	232	306	356	366	396	416	454	478	448	486	502	508
742	32	106	166	192	284	332	388	370	396	470	392	450	460	460	478
743	28	112	194	240	306	308	380	406	432	474	486	446	444	474	488
744	42	112	174	234	298	346	366	444	446	426	474	490	474	486	540
745	30	78	172	228	306	280	298	366	374	360	426	418	484	398	376
746	50	132	180	210	258	358	370	368	376	426	444	492	420	488	454
747	40	78	138	216	244	216	312	330	354	408	376	450	436	432	422
748	34	88	184	226	290	342	406	436	444	458	468	484	454	470	544
749	48	126	172	242	258	314	330	374	422	454	470	486	450	442	448
750	50	86	162	200	292	310	366	398	440	412	424	474	422	430	472
751	42	88	168	216	266	318	316	340	362	352	402	440	386	380	440
752	44	88	130	234	282	294	330	372	386	402	486	460	426	394	400
753	36	100	126	202	206	292	308	312	306	360	410	374	388	446	398
754	42	102	152	180	238	292	358	386	406	474	392	440	462	420	488
755	48	92	174	196	250	250	290	354	358	402	404	380	376	468	428
756	26	120	178	208	244	336	330	390	438	378	432	412	454	464	482
757	20	80	160	216	276	306	388	410	420	406	484	456	418	448	464
758	30	102	186	240	294	364	382	376	488	448	476	518	444	484	456
759	28	72	162	186	214	252	282	320	364	338	406	398	330	388	338
760	26	112	162	212	264	312	336	372	404	422	440	422	436	462	426
761	26	104	176	210	262	312	356	422	438	424	440	524	522	468	464
762	26	106	166	224	266	272	322	354	414	398	422	504	426	462	442
763	42	92	144	230	246	314	334	338	362	352	450	480	402	458	398
764	40	96	158	212	220	288	360	350	398	412	414	378	404	446	392
765	24	96	132	200	296	284	342	312	344	382	406	388	380	412	422
766	22	96	130	214	242	278	378	414	416	396	460	414	430	466	412
767	38	126	174	226	268	342	330	404	406	426	436	432	440	532	386
768	30	110	158	190	288	304	326	374	388	400	458	418	406	442	476
769	52	112	202	178	298	286	360	394	372	442	426	406	396	452	482
770	24	98	178	186	230	272	282	364	348	394	388	392	404	402	402
771	44	108	154	210	218	294	348	340	434	418	432	378	450	422	406
772	36	72	164	180	232	314	334	368	352	416	438	418	400	408	414
773	48	102	128	236	202	332	324	376	432	408	438	454	484	436	430
774	36	114	122	208	258	282	326	386	354	414	404	410	402	462	458
775	48	104	168	220	244	294	382	356	434	446	440	418	488	466	456
776	26	84	144	204	210	262	312	306	330	376	410	432	396	396	404
777	40	98	184	252	280	326	416	424	442	486	424	428	436	518	486
778	30	128	168	208	224	286	334	356	418	372	492	464	522	438	430
779	36	92	154	230	260	340	340	390	440	372	442	414	484	464	464
780	26	100	176	258	250	334	374	410	394	406	472	432	412	530	462
781	42	100	158	286	270	304	386	408	440	472	478	514	516	538	452
782	42	100	152	222	324	294	388	444	398	446	454	494	458	464	478
783	34	110	162	202	220	324	360	348	378	394	468	458	414	474	468
784	42	96	164	156	202	248	238	336	320	358	412	374	352	384	328
785	36	120	178	278	288	396	426	470	422	628	614	566	582	564	566
786	44	90	176	264	312	336	384	392	454	446	462	508	522	520	490
787	26	88	194	222	240	288	340	348	334	440	364	358	414	496	430
788	46	124	190	256	228	292	318	396	406	444	442	458	434	474	422
789	34	112	158	244	248	302	370	342	404	444	448	494	590	560	496
790	36	112	146	216	334	326	344	444	412	402	442	426	466	414	472
791	46	114	132	226	244	286	366	402	356	448	354	440	420	486	452
792	28	104	166	218	252	292	366	420	406	422	462	484	494	428	482
793	26	100	134	206	206	276	284	290	316	352	402	394	384	422	396
794	44	104	150	236	340	288	360	370	414	402	482	444	488	476	456
795	44	100	136	232	278	318	368	376	398	450	448	418	500	504	454
796	30	94	128	226	270	322	370	414	344	468	468	440	452	432	526
797	32	114	186	202	242	316	328	358	364	368	514	460	454	472	436
798	40	82	170	234	222	336	352	352	394	412	448	378	414	422	426
799	32	138	178	242	296	324	404	454	424	468	420	540	528	494	462
800	28	90	150	188	254	270	370	344	358	390	380	452	436	412	374
801	34	128	176	194	292	294	324	326	356	432	438	490	458	424	372
802	52	80	148	216	270	322	396	378	404	476	414	446	444	392	416
803	24	106	124	218	216	288	278	346	318	388	352	370	448	440	410
804	36	92	158	252	264	286	334	354	416	456	448	390	458	482	456
805	38	112	150	184	234	266	316	372	370	388	412	426	448	430	454
806	40	108	142	224	278	262	298	432	402	440	444	480	458	504	420
807	44	106	188	220	282	318	290	370	434	442	418	428	444	418	408
808	36	100	190	250	216	308	350	392	428	422	420	502	466	462	432
809	38	104	140	208	262	296	320	378	374	390	408	460	434	490	466
810	42	114	202	204	236	270	354	386	380	402	468	378	398	422	418
811	48	88	140	216	290	286	340	360	420	418	464	458	404	462	412
812	32	86	158	232	248	302	300	340	374	382	424	438	424	436	420
813	58	82	204	256	284	352	340	334	382	404	450	400	470	502	456
814	42	100	228	284	304	374	420	414	528	504	472	498	532	520	454
815	30	74	152	194	238	266	250	326	402	414	348	404	404	370	404
816	26	114	124	210	238	282	338	344	390	420	416	430	456	420	442
817	44	126	202	194	310	308	416	458	460	430	486	492	550	446	512
818	28	110	194	268	280	350	392	380	464	426	436	544	480	520	484
819	24	90	154	208	236	286	314	288	360	336	384	384	390	390	426
820	44	92	182	268	278	290	334	420	430	438	434	452	434	446	504
821	38	92	142	214	236	282	330	362	362	424	438	444	440	504	458
822	54	100	182	226	268	324	306	388	390	402	396	488	404	494	406
823	28	110	180	202	232	312	298	362	354	412	426	430	414	442	424
824	44	96	130	206	256	270	316	360	396	316	400	376	376	384	392
825	24	86	144	222	232	274	320	388	414	416	416	440	440	486	444
826	34	70	164	190	220	268	304	310	346	364	344	342	376	412	388
827	38	132	120	222	270	344	392	378	450	422	444	468	440	440	484
828	44	86	152	202	232	256	316	354	392	366	424	436	432	476	462
829	28	74	144	188	208	274	300	310	372	338	394	384	422	412	408
830	32	84	180	234	232	338	332	406	410	440	492	478	442	534	458
831	34	96	188	228	264	268	298	368	380	378	444	498	434	458	454
832	40	82	126	218	262	300	320	378	374	428	408	404	434	436	500
833	32	104	130	236	246	316	372	352	436	410	484	432	452	430	462
834	34	116	180	190	246	308	358	396	384	378	424	456	426	448	360
835	40	108	152	200	322	342	374	374	466	420	464	418	474	524	530
836	14	90	96	162	232	238	282	330	340	330	386	362	350	360	390
837	34	70	178	202	208	260	298	304	378	356	442	456	426	416	376
838	28	92	176	224	272	308	322	352	390	434	504	506	436	486	410
839	32	114	170	190	264	312	348	428	398	422	398	476	428	490	508
840	50	96	168	200	318	310	418	460	456	418	472	474	462	486	518
841	26	116	166	180	280	304	328	346	402	356	446	502	468	456	404
842	46	96	176	188	272	280	324	388	340	374	386	476	436	388	398
843	40	90	170	206	240	258	368	352	400	440	392	464	418	520	480
844	36	66	158	192	220	256	316	374	408	352	414	360	408	400	426
845	34	88	152	212	248	290	320	350	440	378	460	504	488	538	468
846	52	102	206	240	306	374	390	440	466	538	470	474	514	570	554
847	52	122	204	240	298	328	370	396	432	454	470	444	444	474	434
848	26	96	154	204	250	278	352	402	350	394	352	464	430	454	430
849	30	82	160	202	256	326	354	412	356	390	388	428	424	400	414
850	28	78	172	198	236	334	342	354	292	372	392	378	366	418	362
851	32	100	140	222	292	328	314	432	428	446	408	462	486	486	452
852	34	74	170	208	254	302	324	328	384	418	374	422	414	446	482
853	36	82	162	230	266	312	306	344	458	422	412	410	444	440	400
854	42	98	176	214	282	324	316	370	394	422	450	428	394	484	356
855	36	138	174	220	304	344	328	364	380	414	496	492	476	456	464
856	24	88	146	196	260	302	346	376	366	366	352	398	450	362	430
857	30	78	182	226	272	300	334	400	378	402	456	438	412	446	358
858	50	86	184	228	274	300	320	418	398	438	426	472	466	440	462
859	32	98	186	224	196	270	338	336	430	436	452	422	360	410	454
860	50	98	142	200	258	280	288	358	344	408	424	402	460	402	458
861	34	100	156	218	246	270	302	362	366	392	416	410	480	398	394
862	36	84	128	198	248	270	314	358	412	408	424	436	454	382	446
863	22	92	184	190	262	254	330	370	416	392	412	450	418	412	440
864	42	94	210	232	226	332	350	386	410	416	422	410	462	494	466
865	30	100	170	206	238	308	372	366	408	406	458	466	452	462	414
866	48	86	146	214	226	264	352	340	384	426	428	448	474	402	404
867	68	116	194	260	320	354	412	408	434	516	508	480	498	468	478
868	36	114	144	220	254	310	358	384	406	416	458	464	454	442	448
869	42	116	164	276	258	332	322	396	440	430	472	474	502	496	444
870	34	90	170	234	280	320	420	418	374	434	452	444	450	522	480
871	48	84	176	226	264	320	386	384	456	400	466	526	440	508	474
872	24	98	160	234	246	274	338	434	372	378	426	406	454	372	432
873	44	90	188	242	298	358	350	396	386	488	420	536	530	522	512
874	62	130	186	256	280	344	392	402	476	484	552	550	530	562	542
875	28	88	142	198	226	272	316	338	384	446	402	396	378	424	434
876	28	76	164	206	276	346	384	390	410	424	448	424	484	444	430
877	32	112	158	222	270	332	340	344	400	392	466	492	450	472	434
878	38	96	118	234	240	292	312	376	396	354	416	420	426	472	404
879	20	80	168	202	234	314	378	366	378	378	386	426	498	470	468
880	30	82	184	182	242	300	326	362	336	346	374	360	426	426	358
881	34	130	178	246	264	374	348	440	472	530	518	494	516	590	492
882	48	104	194	222	240	318	348	380	410	392	466	488	498	502	426
883	48	120	192	238	238	280	420	400	450	478	438	470	520	518	514
884	30	94	158	232	306	294	412	364	464	422	496	462	480	472	488
885	26	78	120	170	270	268	342	374	318	370	408	414	406	386	390
886	50	114	144	194	230	306	326	344	356	392	408	448	408	406	380
887	34	94	140	162	240	244	272	352	362	352	416	348	372	390	356
888	34	80	134	210	202	284	340	286	334	362	396	406	418	420	384
889	36	100	162	208	260	256	314	440	386	350	414	428	392	410	492
890	38	112	186	256	312	308	390	392	424	484	456	418	404	448	500
891	20	100	144	200	258	354	386	394	402	414	424	456	492	504	476
892	46	98	118	202	288	298	310	316	348	480	484	452	456	470	420
893	38	94	144	210	220	286	314	352	408	410	426	404	404	398	420
894	40	98	174	190	286	330	392	354	424	428	356	482	438	498	468
895	36	86	182	242	282	290	346	350	434	438	392	412	408	490	502
896	26	80	180	196	252	304	370	396	420	432	458	466	448	516	456
897	42	112	164	164	238	250	272	288	346	376	444	406	424	414	388
898	30	84	168	244	250	306	356	328	370	424	388	422	432	418	456
899	28	106	148	200	264	258	334	362	338	432	380	412	402	396	416
900	28	80	196	236	274	358	362	434	446	408	430	512	464	444	454
901	34	94	124	204	208	310	284	338	334	382	374	398	396	410	422
902	52	124	204	182	248	314	364	382	406	392	468	498	460	458	440
903	28	124	152	218	248	270	322	374	424	408	358	450	470	422	500
904	34	106	194	226	272	312	354	458	410	426	540	466	452	502	478
905	30	122	166	198	234	302	350	328	390	372	420	444	488	466	482
906	46	120	166	226	268	350	322	410	470	446	470	514	468	474	444
907	36	120	170	216	280	286	314	430	430	400	456	400	450	438	458
908	42	98	196	226	254	268	308	286	374	408	354	422	446	466	452
909	38	104	152	198	246	326	420	368	414	390	432	494	468	440	456
910	24	122	148	230	258	258	362	354	386	438	422	468	420	464	450
911	50	132	210	194	262	314	386	378	478	434	502	450	492	384	426
912	28	108	164	226	244	354	386	432	452	414	470	558	468	536	450
913	32	112	154	222	250	320	398	420	364	430	426	410	488	432	456
914	24	86	162	170	230	302	324	300	364	396	356	416	474	426	444
915	18	92	146	186	218	300	304	354	332	368	424	432	408	438	396
916	46	108	168	234	300	338	400	416	384	424	448	516	490	534	446
917	28	100	178	222	246	270	318	362	368	394	446	382	450	344	376
918	28	96	130	202	196	294	296	338	352	374	374	390	392	382	376
919	44	68	146	184	246	296	306	352	410	428	392	402	436	460	420
920	32	86	164	214	256	308	350	374	418	352	402	436	480	428	444
921	30	114	194	240	258	324	386	366	442	414	434	446	500	454	476
922	36	106	170	212	306	254	384	370	388	454	472	450	512	454	422
923	36	126	136	200	282	320	320	374	398	414	446	466	480	422	434
924	44	82	176	206	258	288	352	380	448	450	432	492	466	486	454
925	36	104	168	254	316	340	326	384	430	496	436	440	496	436	514
926	38	88	152	176	242	268	300	390	322	354	406	384	402	414	398
927	28	112	174	222	290	332	356	434	408	414	462	472	518	446	440
928	34	84	172	236	264	262	360	366	364	370	440	394	386	416	416
929	26	84	154	214	242	328	368	410	386	368	416	410	398	426	438
930	34	100	150	234	248	296	400	394	396	486	524	498	498	470	498
931	30	132	146	220	298	330	380	424	436	400	434	444	452	490	472
932	36	90	152	222	244	256	338	372	384	362	390	402	414	368	466
933	40	90	164	202	250	316	286	328	316	396	372	430	450	378	452
934	46	116	160	242	278	350	364	404	402	424	412	432	476	490	474
935	26	124	160	206	272	312	344	370	438	430	470	444	464	432	522
936	16	110	162	242	236	304	360	386	390	378	422	392	422	442	472
937	24	84	140	220	264	298	308	330	404	422	402	426	394	428	396
938	22	78	174	236	234	258	302	366	408	368	380	396	364	438	452
939	52	94	148	174	248	286	366	376	362	408	456	426	382	412	406
940	42	124	176	174	302	352	358	362	414	480	478	460	560	514	476
941	32	86	196	220	294	282	302	406	394	436	398	398	484	428	434
942	44	86	132	224	204	282	310	328	354	420	370	426	398	430	440
943	38	86	132	220	226	260	352	348	388	376	390	462	464	422	418
944	26	100	136	168	230	274	324	378	380	412	442	422	394	406	420
945	40	94	148	206	230	278	280	296	294	370	346	386	368	362	404
946	38	82	152	192	290	314	358	368	436	396	420	394	432	470	438
947	26	104	228	230	312	354	358	412	452	486	480	480	494	488	534
948	36	108	140	182	194	258	306	368	408	382	394	386	426	402	378
949	36	78	162	204	226	270	298	330	402	430	412	432	428	422	430
950	42	86	172	206	260	302	312	396	416	446	462	462	454	462	434
951	36	92	162	192	248	274	308	318	338	328	438	356	402	390	400
952	48	94	176	190	298	346	312	386	438	428	450	438	512	440	452
953	28	106	180	200	220	308	350	350	384	374	446	498	462	450	458
954	44	96	162	230	264	350	368	390	430	434	490	480	434	512	450
955	38	138	190	236	288	338	346	440	456	454	504	514	474	504	500
956	40	138	196	270	308	336	442	440	426	508	516	468	560	524	538
957	24	104	152	224	244	260	284	364	372	372	404	376	412	418	382
958	26	110	168	206	250	306	396	288	420	344	424	394	422	376	428
959	44	112	206	244	246	336	380	460	436	450	484	532	500	532	518
960	30	76	146	162	194	252	302	358	382	360	312	364	356	382	362
961	46	134	198	238	272	342	394	350	458	426	392	468	406	372	504
962	52	130	170	234	252	366	352	386	438	468	456	510	496	472	486
963	44	122	180	246	334	308	360	456	426	470	484	474	492	492	498
964	42	132	124	184	216	272	324	364	368	346	418	480	402	442	392
965	38	120	170	230	288	312	348	380	354	412	390	422	418	418	428
966	34	90	134	196	276	280	348	330	366	382	400	458	416	440	432
967	48	104	166	186	250	274	400	386	416	432	390	458	466	462	402
968	46	116	150	182	222	218	308	288	308	356	332	354	336	392	442
969	36	118	160	240	306	310	332	356	388	444	410	494	482	494	516
970	22	86	128	164	210	268	260	322	342	340	364	414	398	366	392
971	50	112	160	266	242	400	362	464	418	458	480	538	476	480	534
972	34	100	166	236	234	288	322	372	408	402	438	446	454	406	442
973	48	86	130	252	248	270	320	376	344	436	394	440	438	434	412
974	28	102	178	244	254	332	338	346	416	440	404	420	446	500	460
975	34	132	148	212	304	344	452	468	456	452	496	506	520	492	510
976	24	82	178	240	228	274	364	382	360	312	438	402	432	408	400
977	32	120	160	222	278	290	318	380	364	464	416	406	406	438	442
978	40	108	164	248	278	254	322	402	386	422	434	420	474	480	452
979	36	108	220	248	332	360	360	398	450	516	504	532	568	564	496
980	16	96	168	176	246	282	296	314	406	378	366	332	350	440	454
981	36	92	146	206	226	310	310	362	392	390	414	422	420	448	444
982	46	76	174	218	246	272	320	378	382	444	390	466	416	478	434
983	46	98	206	190	264	300	302	346	388	448	414	454	402	504	450
984	26	82	172	200	316	284	384	446	458	488	442	492	516	496	534
985	40	92	172	224	252	372	450	492	466	490	544	474	496	412	436
986	44	112	198	216	288	318	370	438	404	506	480	506	512	452	486
987	38	114	136	212	276	310	398	390	402	416	410	484	454	464	410
988	34	116	134	158	216	306	346	350	420	342	408	392	402	426	400
989	46	98	166	196	230	332	320	392	366	450	432	402	454	444	414
990	46	80	166	192	302	322	368	380	432	396	438	462	500	458	464
991	24	100	148	212	234	286	302	350	430	424	414	436	438	354	430
992	48	96	196	224	252	284	364	320	420	474	438	496	438	434	422
993	34	102	150	234	268	310	302	402	436	422	446	414	460	468	446
994	38	102	164	174	240	294	364	340	382	364	414	394	474	422	404
995	44	122	156	254	250	282	366	416	418	410	406	442	446	496	524
996	40	102	148	196	222	276	358	360	396	426	436	430	430	438	450
997	40	130	178	290	322	326	384	348	412	464	464	462	510	488	492
998	36	98	178	222	326	328	384	436	480	412	482	458	502	472	518
999	38	88	164	240	268	338	342	448	430	468	470	474	490	536	526
1000	28	112	174	218	248	300	450	438	426	462	508	480	474	524	492
	10	30	50	70	90	110	130	150	170	190	210	230	250	270	290
1	6.32395e+07	1.83693e+08	2.9228e+08	3.89754e+08	4.79035e+08	5.58799e+08	6.26677e+08	6.8556e+08	7.32486e+08	7.7071e+08	8.01532e+08	8.22092e+08	8.37144e+08	8.42465e+08	8.41693e+08
2	5.86969e+07	1.69601e+08	2.70427e+08	3.60485e+08	4.43725e+08	5.17666e+08	5.80413e+08	6.33992e+08	6.78761e+08	7.15906e+08	7.46224e+08	7.69446e+08	7.81485e+08	7.83605e+08	7.84837e+08
3	5.7751e+07	1.67206e+08	2.6686e+08	3.56301e+08	4.38458e+08	5.11375e+08	5.7379e+08	6.29754e+08	6.77486e+08	7.16283e+08	7.45948e+08	7.65984e+08	7.77826e+08	7.80012e+08	7.77535e+08
4	5.9436e+07	1.71667e+08	2.74795e+08	3.68524e+08	4.55174e+08	5.32208e+08	5.97649e+08	6.55628e+08	7.03527e+08	7.4262e+08	7.73736e+08	7.94343e+08	8.0753e+08	8.12809e+08	8.10035e+08
5	6.14656e+07	1.77477e+08	2.81909e+08	3.76626e+08	4.63684e+08	5.42619e+08	6.10246e+08	6.68416e+08	7.16897e+08	7.57006e+08	7.88439e+08	8.09855e+08	8.24775e+08	8.29013e+08	8.25892e+08
6	6.25281e+07	1.81568e+08	2.8994e+08	3.88241e+08	4.78085e+08	5.59233e+08	6.29893e+08	6.91051e+08	7.39909e+08	7.79922e+08	8.11546e+08	8.30105e+08	8.41748e+08	8.4546e+08	8.4336e+08
7	5.87457e+07	1.70353e+08	2.73655e+08	3.66034e+08	4.50115e+08	5.23978e+08	5.85736e+08	6.40868e+08	6.86014e+08	7.21574e+08	7.48576e+08	7.67205e+08	7.80861e+08	7.85696e+08	7.85427e+08
8	6.16746e+07	1.78028e+08	2.8405e+08	3.79252e+08	4.67066e+08	5.4619e+08	6.13314e+08	6.7106e+08	7.19219e+08	7.60296e+08	7.93146e+08	8.17121e+08	8.3332e+08	8.36364e+08	8.32805e+08
9	5.98586e+07	1.73755e+08	2.7885e+08	3.74825e+08	4.61655e+08	5.39025e+08	6.05026e+08	6.62952e+08	7.0843e+08	7.44205e+08	7.71459e+08	7.88507e+08	8.01269e+08	8.05455e+08	8.03863e+08
10	5.77471e+07	1.66708e+08	2.65769e+08	3.56065e+08	4.38598e+08	5.11086e+08	5.73515e+08	6.26796e+08	6.70455e+08	7.06491e+08	7.37148e+08	7.58278e+08	7.74707e+08	7.81833e+08	7.79169e+08
11	6.0409e+07	1.75373e+08	2.80518e+08	3.75655e+08	4.62285e+08	5.40676e+08	6.06124e+08	6.61468e+08	7.07177e+08	7.4534e+08	7.78567e+08	8.01754e+08	8.18107e+08	8.22228e+08	8.18108e+08
12	5.69521e+07	1.64634e+08	2.62475e+08	3.52157e+08	4.34031e+08	5.07188e+08	5.69692e+08	6.23328e+08	6.67544e+08	7.0361e+08	7.35019e+08	7.57969e+08	7.71992e+08	7.76062e+08	7.72712e+08
13	6.18896e+07	1.79836e+08	2.8699e+08	3.83086e+08	4.70398e+08	5.49324e+08	6.18516e+08	6.7946e+08	7.29905e+08	7.72143e+08	8.07397e+08	8.31772e+08	8.48602e+08	8.52541e+08	8.45313e+08
14	6.31034e+07	1.82008e+08	2.89123e+08	3.85019e+08	4.72251e+08	5.51435e+08	6.2025e+08	6.79802e+08	7.30709e+08	7.72261e+08	8.04611e+08	8.25218e+08	8.38371e+08	8.44428e+08	8.43613e+08
15	5.8221e+07	1.6844e+08	2.68839e+08	3.60372e+08	4.44202e+08	5.20548e+08	5.86559e+08	6.45241e+08	6.92349e+08	7.29095e+08	7.57016e+08	7.76518e+08	7.89575e+08	7.90868e+08	7.87685e+08
16	5.91212e+07	1.72066e+08	2.76206e+08	3.70823e+08	4.58418e+08	5.37212e+08	6.0601e+08	6.65643e+08	7.15099e+08	7.54358e+08	7.858e+08	8.06568e+08	8.19502e+08	8.20454e+08	8.14693e+08
17	5.76715e+07	1.67176e+08	2.67035e+08	3.56503e+08	4.38285e+08	5.11718e+08	5.73429e+08	6.2775e+08	6.72802e+08	7.10274e+08	7.39479e+08	7.57218e+08	7.68323e+08	7.71121e+08	7.70758e+08
18	6.06561e+07	1.74818e+08	2.79123e+08	3.74407e+08	4.60873e+08	5.39635e+08	6.06938e+08	6.6601e+08	7.16387e+08	7.57341e+08	7.88623e+08	8.10146e+08	8.26683e+08	8.30432e+08	8.25973e+08
19	6.08825e+07	1.76567e+08	2.82462e+08	3.78236e+08	4.6464e+08	5.41937e+08	6.0902e+08	6.6807e+08	7.17759e+08	7.58248e+08	7.89287e+08	8.11896e+08	8.26139e+08	8.29936e+08	8.26131e+08
20	6.44496e+07	1.86079e+08	2.96334e+08	3.97107e+08	4.88198e+08	5.69936e+08	6.38511e+08	6.98122e+08	7.47566e+08	7.86461e+08	8.16167e+08	8.36836e+08	8.54077e+08	8.60213e+08	8.60853e+08
21	6.17826e+07	1.7952e+08	2.86986e+08	3.83321e+08	4.70361e+08	5.47626e+08	6.13598e+08	6.72227e+08	7.21443e+08	7.59942e+08	7.89914e+08	8.10101e+08	8.24621e+08	8.27849e+08	8.26346e+08
22	6.03102e+07	1.74178e+08	2.77816e+08	3.72314e+08	4.59379e+08	5.35984e+08	6.03122e+08	6.62744e+08	7.11747e+08	7.50476e+08	7.80377e+08	8.00455e+08	8.12703e+08	8.14133e+08	8.11367e+08
23	5.94495e+07	1.72748e+08	2.75532e+08	3.68519e+08	4.54179e+08	5.31891e+08	5.97127e+08	6.52962e+08	6.98038e+08	7.34234e+08	7.61709e+08	7.8087e+08	7.93968e+08	7.98213e+08	7.96285e+08
24	5.98002e+07	1.73129e+08	2.76363e+08	3.69735e+08	4.55018e+08	5.30322e+08	5.96218e+08	6.54737e+08	7.03299e+08	7.4188e+08	7.7331e+08	7.92817e+08	8.0453e+08	8.06262e+08	8.05224e+08
25	6.31997e+07	1.8384e+08	2.94432e+08	3.94014e+08	4.83108e+08	5.62395e+08	6.29497e+08	6.87665e+08	7.3525e+08	7.75549e+08	8.06629e+08	8.27984e+08	8.4175e+08	8.4655e+08	8.45776e+08
26	6.09288e+07	1.76502e+08	2.82079e+08	3.77987e+08	4.64962e+08	5.44175e+08	6.10115e+08	6.67474e+08	7.16059e+08	7.52958e+08	7.82297e+08	8.0296e+08	8.17739e+08	8.19934e+08	8.18268e+08
27	6.04783e+07	1.74823e+08	2.79028e+08	3.73232e+08	4.60367e+08	5.36906e+08	6.00189e+08	6.55003e+08	7.01657e+08	7.3924e+08	7.71333e+08	7.93659e+08	8.09428e+08	8.14142e+08	8.12052e+08
28	5.79797e+07	1.67644e+08	2.67688e+08	3.58466e+08	4.41432e+08	5.1612e+08	5.81847e+08	6.39574e+08	6.86209e+08	7.22931e+08	7.53468e+08	7.73661e+08	7.87203e+08	7.89767e+08	7.86841e+08
29	6.33884e+07	1.84028e+08	2.94492e+08	3.95028e+08	4.86568e+08	5.67189e+08	6.37437e+08	6.98727e+08	7.47913e+08	7.867e+08	8.17991e+08	8.36937e+08	8.51283e+08	8.55704e+08	8.52727e+08
30	5.70051e+07	1.65273e+08	2.64723e+08	3.55675e+08	4.39683e+08	5.15893e+08	5.79614e+08	6.34009e+08	6.79469e+08	7.1552e+08	7.48127e+08	7.699e+08	7.83493e+08	7.85959e+08	7.80618e+08
31	6.3803e+07	1.84992e+08	2.95812e+08	3.95172e+08	4.86308e+08	5.68069e+08	6.37723e+08	7.01545e+08	7.54866e+08	7.98915e+08	8.32785e+08	8.57708e+08	8.71082e+08	8.72185e+08	8.67282e+08
32	5.68912e+07	1.65284e+08	2.64648e+08	3.55924e+08	4.39468e+08	5.13044e+08	5.74837e+08	6.28312e+08	6.71995e+08	7.08257e+08	7.37503e+08	7.5856e+08	7.70925e+08	7.7106e+08	7.69203e+08
33	6.03173e+07	1.74243e+08	2.77718e+08	3.71849e+08	4.59112e+08	5.37236e+08	6.04298e+08	6.62548e+08	7.09057e+08	7.47542e+08	7.80219e+08	8.03098e+08	8.17776e+08	8.20544e+08	8.16359e+08
34	5.94214e+07	1.72605e+08	2.76157e+08	3.70207e+08	4.56179e+08	5.32767e+08	5.97169e+08	6.55814e+08	7.0307e+08	7.4158e+08	7.718e+08	7.92737e+08	8.03957e+08	8.07584e+08	8.04384e+08
35	6.2646e+07	1.80812e+08	2.88837e+08	3.88129e+08	4.77582e+08	5.56948e+08	6.24863e+08	6.84514e+08	7.33293e+08	7.74833e+08	8.0729e+08	8.28105e+08	8.41973e+08	8.46519e+08	8.44548e+08
36	6.25514e+07	1.81997e+08	2.91998e+08	3.91422e+08	4.82071e+08	5.64998e+08	6.34189e+08	6.93898e+08	7.44232e+08	7.8456e+08	8.1542e+08	8.36762e+08	8.52648e+08	8.55549e+08	8.51566e+08
37	6.35737e+07	1.84479e+08	2.95204e+08	3.9584e+08	4.87089e+08	5.67401e+08	6.3599e+08	6.95198e+08	7.44583e+08	7.84196e+08	8.16372e+08	8.38517e+08	8.54426e+08	8.60707e+08	8.57871e+08
38	6.3025e+07	1.83185e+08	2.92469e+08	3.9259e+08	4.84702e+08	5.66753e+08	6.36678e+08	6.97818e+08	7.48975e+08	7.89623e+08	8.21418e+08	8.43362e+08	8.57872e+08	8.617e+08	8.57256e+08
39	6.02296e+07	1.74197e+08	2.79088e+08	3.74167e+08	4.60395e+08	5.36178e+08	5.99674e+08	6.56398e+08	7.04362e+08	7.42777e+08	7.76233e+08	7.99519e+08	8.14599e+08	8.16893e+08	8.13393e+08
40	6.1315e+07	1.76697e+08	2.81691e+08	3.76651e+08	4.63621e+08	5.41295e+08	6.06305e+08	6.63701e+08	7.12459e+08	7.50518e+08	7.81023e+08	8.02447e+08	8.20061e+08	8.25634e+08	8.23673e+08
41	6.21917e+07	1.80441e+08	2.89564e+08	3.90032e+08	4.79649e+08	5.58793e+08	6.25873e+08	6.86644e+08	7.36207e+08	7.75636e+08	8.06285e+08	8.25956e+08	8.41323e+08	8.44261e+08	8.41042e+08
42	6.33806e+07	1.83351e+08	2.92641e+08	3.91989e+08	4.83202e+08	5.64921e+08	6.33895e+08	6.9259e+08	7.43802e+08	7.85565e+08	8.19107e+08	8.37992e+08	8.51145e+08	8.55881e+08	8.54565e+08
43	5.90002e+07	1.70408e+08	2.71982e+08	3.64243e+08	4.48611e+08	5.25671e+08	5.92192e+08	6.49431e+08	6.97638e+08	7.3688e+08	7.66818e+08	7.87216e+08	7.99522e+08	8.00747e+08	7.97661e+08
44	5.74069e+07	1.66554e+08	2.66871e+08	3.57725e+08	4.407e+08	5.14926e+08	5.77645e+08	6.31304e+08	6.76761e+08	7.14809e+08	7.46599e+08	7.67145e+08	7.78449e+08	7.79295e+08	7.76872e+08
45	6.30169e+07	1.8263e+08	2.9171e+08	3.89907e+08	4.79236e+08	5.57904e+08	6.25123e+08	6.85237e+08	7.3677e+08	7.78631e+08	8.10778e+08	8.33152e+08	8.47509e+08	8.50603e+08	8.48595e+08
46	5.84934e+07	1.68701e+08	2.6882e+08	3.58544e+08	4.41485e+08	5.14595e+08	5.7744e+08	6.33259e+08	6.79179e+08	7.16058e+08	7.45868e+08	7.6642e+08	7.80227e+08	7.84376e+08	7.82967e+08
47	5.93692e+07	1.71161e+08	2.72581e+08	3.64188e+08	4.47502e+08	5.21118e+08	5.8421e+08	6.41718e+08	6.90146e+08	7.30026e+08	7.60817e+08	7.7998e+08	7.93576e+08	7.9873e+08	7.96775e+08
48	6.10005e+07	1.76869e+08	2.82587e+08	3.7825e+08	4.64993e+08	5.41758e+08	6.06321e+08	6.62718e+08	7.09596e+08	7.46774e+08	7.7577e+08	7.98675e+08	8.13099e+08	8.19309e+08	8.16952e+08
49	5.9594e+07	1.73005e+08	2.76727e+08	3.71743e+08	4.58067e+08	5.34721e+08	6.00291e+08	6.5795e+08	7.05414e+08	7.44587e+08	7.75603e+08	7.9421e+08	8.07034e+08	8.09508e+08	8.06354e+08
50	5.97904e+07	1.73091e+08	2.75703e+08	3.67563e+08	4.52022e+08	5.2811e+08	5.93716e+08	6.49765e+08	6.9575e+08	7.32341e+08	7.59215e+08	7.78954e+08	7.92765e+08	7.97309e+08	7.96213e+08
51	6.01695e+07	1.74936e+08	2.79586e+08	3.73737e+08	4.58452e+08	5.34568e+08	6.00699e+08	6.59115e+08	7.05864e+08	7.45741e+08	7.78833e+08	8.00623e+08	8.14861e+08	8.19303e+08	8.15431e+08
52	6.1787e+07	1.79461e+08	2.87002e+08	3.83891e+08	4.70892e+08	5.47062e+08	6.11342e+08	6.68823e+08	7.14455e+08	7.52889e+08	7.84488e+08	8.0657e+08	8.22273e+08	8.28e+08	8.26682e+08
53	6.23442e+07	1.80398e+08	2.87915e+08	3.86277e+08	4.76273e+08	5.5577e+08	6.24295e+08	6.84651e+08	7.34206e+08	7.72406e+08	8.03224e+08	8.24774e+08	8.38203e+08	8.42018e+08	8.39606e+08
54	6.32777e+07	1.84045e+08	2.94142e+08	3.93859e+08	4.85175e+08	5.65488e+08	6.3417e+08	6.9461e+08	7.44727e+08	7.87636e+08	8.23164e+08	8.47375e+08	8.60071e+08	8.61146e+08	8.57594e+08
55	5.91448e+07	1.71648e+08	2.7468e+08	3.67114e+08	4.50877e+08	5.25581e+08	5.8879e+08	6.41436e+08	6.84112e+08	7.20641e+08	7.51799e+08	7.73764e+08	7.89412e+08	7.92353e+08	7.91092e+08
56	6.16439e+07	1.78346e+08	2.83886e+08	3.78546e+08	4.63361e+08	5.39334e+08	6.05234e+08	6.63327e+08	7.10701e+08	7.50134e+08	7.82139e+08	8.03462e+08	8.18222e+08	8.22538e+08	8.21456e+08
57	5.7037e+07	1.65875e+08	2.65029e+08	3.55128e+08	4.37677e+08	5.11341e+08	5.73914e+08	6.27735e+08	6.70878e+08	7.0574e+08	7.32327e+08	7.50425e+08	7.61808e+08	7.64077e+08	7.63992e+08
58	6.0037e+07	1.74212e+08	2.80153e+08	3.76852e+08	4.6354e+08	5.4118e+08	6.06921e+08	6.62605e+08	7.07738e+08	7.45884e+08	7.77401e+08	7.99655e+08	8.14077e+08	8.15842e+08	8.11912e+08
59	6.05095e+07	1.75801e+08	2.81615e+08	3.78293e+08	4.68409e+08	5.48927e+08	6.16011e+08	6.73138e+08	7.19711e+08	7.55405e+08	7.84499e+08	8.04282e+08	8.164e+08	8.18754e+08	8.17645e+08
60	5.67749e+07	1.64463e+08	2.61573e+08	3.48943e+08	4.28409e+08	4.98197e+08	5.57209e+08	6.10074e+08	6.52622e+08	6.85407e+08	7.1176e+08	7.29649e+08	7.4299e+08	7.49259e+08	7.50274e+08
61	5.85652e+07	1.70269e+08	2.72729e+08	3.6628e+08	4.51339e+08	5.27284e+08	5.92686e+08	6.49038e+08	6.95212e+08	7.32187e+08	7.58389e+08	7.74816e+08	7.86952e+08	7.89699e+08	7.88421e+08
62	6.19207e+07	1.79636e+08	2.87149e+08	3.84532e+08	4.72131e+08	5.50124e+08	6.16877e+08	6.75231e+08	7.24556e+08	7.6449e+08	7.97667e+08	8.19131e+08	8.32531e+08	8.3425e+08	8.32388e+08
63	5.96353e+07	1.72793e+08	2.75827e+08	3.70588e+08	4.58547e+08	5.36006e+08	6.01818e+08	6.58055e+08	7.05601e+08	7.44016e+08	7.7416e+08	7.94502e+08	8.07695e+08	8.11575e+08	8.0751e+08
64	5.89505e+07	1.71197e+08	2.72903e+08	3.64089e+08	4.48724e+08	5.25468e+08	5.9005e+08	6.45817e+08	6.917e+08	7.29124e+08	7.59652e+08	7.8006e+08	7.91859e+08	7.93707e+08	7.90869e+08
65	5.84215e+07	1.68936e+08	2.69439e+08	3.61031e+08	4.44265e+08	5.18786e+08	5.81951e+08	6.36874e+08	6.8123e+08	7.18273e+08	7.48319e+08	7.68719e+08	7.82567e+08	7.8725e+08	7.8571e+08
66	6.05001e+07	1.75489e+08	2.81328e+08	3.76913e+08	4.63419e+08	5.40793e+08	6.05719e+08	6.6409e+08	7.12851e+08	7.51895e+08	7.82957e+08	8.05209e+08	8.18604e+08	8.21271e+08	8.18199e+08
67	6.23787e+07	1.81138e+08	2.9111e+08	3.91098e+08	4.82019e+08	5.63745e+08	6.31812e+08	6.91054e+08	7.40748e+08	7.81964e+08	8.14112e+08	8.32906e+08	8.4461e+08	8.4611e+08	8.44327e+08
68	6.19291e+07	1.79507e+08	2.87664e+08	3.86652e+08	4.75371e+08	5.53574e+08	6.22599e+08	6.81969e+08	7.31005e+08	7.7001e+08	7.99373e+08	8.18255e+08	8.30506e+08	8.32478e+08	8.31412e+08
69	6.1627e+07	1.77926e+08	2.83059e+08	3.78999e+08	4.65912e+08	5.43799e+08	6.11037e+08	6.72038e+08	7.20999e+08	7.60101e+08	7.92314e+08	8.12534e+08	8.26697e+08	8.29627e+08	8.28088e+08
70	6.112e+07	1.76739e+08	2.80666e+08	3.75125e+08	4.62079e+08	5.37607e+08	6.01182e+08	6.58733e+08	7.06015e+08	7.44816e+08	7.77995e+08	8.00718e+08	8.15817e+08	8.18755e+08	8.16798e+08
71	6.11539e+07	1.7646e+08	2.80876e+08	3.74644e+08	4.60136e+08	5.38617e+08	6.06401e+08	6.65525e+08	7.13158e+08	7.52412e+08	7.83468e+08	8.03537e+08	8.17754e+08	8.22661e+08	8.20987e+08
72	6.24641e+07	1.80909e+08	2.88697e+08	3.85906e+08	4.74656e+08	5.54819e+08	6.24098e+08	6.85487e+08	7.36126e+08	7.77223e+08	8.07747e+08	8.27419e+08	8.38119e+08	8.41887e+08	8.41208e+08
73	5.40074e+07	1.55737e+08	2.49017e+08	3.33822e+08	4.11413e+08	4.8132e+08	5.40264e+08	5.91108e+08	6.33711e+08	6.68452e+08	6.97356e+08	7.16906e+08	7.29562e+08	7.33558e+08	7.31683e+08
74	6.10857e+07	1.7714e+08	2.82928e+08	3.77885e+08	4.62852e+08	5.39012e+08	6.04421e+08	6.61447e+08	7.08484e+08	7.48425e+08	7.81894e+08	8.0611e+08	8.22616e+08	8.279e+08	8.24028e+08
75	5.91109e+07	1.71046e+08	2.73052e+08	3.6438e+08	4.47605e+08	5.22316e+08	5.85981e+08	6.43929e+08	6.911e+08	7.29049e+08	7.60391e+08	7.83018e+08	7.96964e+08	7.98991e+08	7.95796e+08
76	5.94208e+07	1.71477e+08	2.73997e+08	3.6812e+08	4.54086e+08	5.31289e+08	5.99086e+08	6.58092e+08	7.05907e+08	7.43786e+08	7.7467e+08	7.96118e+08	8.12248e+08	8.16492e+08	8.11109e+08
77	6.07801e+07	1.76282e+08	2.82326e+08	3.79001e+08	4.66307e+08	5.46244e+08	6.13728e+08	6.70776e+08	7.19458e+08	7.60708e+08	7.90273e+08	8.09948e+08	8.23738e+08	8.26291e+08	8.23558e+08
78	6.1895e+07	1.79183e+08	2.86319e+08	3.83023e+08	4.72004e+08	5.52319e+08	6.20476e+08	6.8226e+08	7.3365e+08	7.71439e+08	8.00061e+08	8.20195e+08	8.31481e+08	8.34512e+08	8.32466e+08
79	6.12284e+07	1.77464e+08	2.83834e+08	3.80056e+08	4.66774e+08	5.43465e+08	6.0788e+08	6.64559e+08	7.12179e+08	7.51818e+08	7.8505e+08	8.07559e+08	8.20434e+08	8.23519e+08	8.20929e+08
80	5.69684e+07	1.65039e+08	2.63293e+08	3.5282e+08	4.34655e+08	5.06806e+08	5.67853e+08	6.21993e+08	6.69147e+08	7.09506e+08	7.42847e+08	7.64481e+08	7.75977e+08	7.76282e+08	7.72158e+08
81	5.98445e+07	1.72902e+08	2.76839e+08	3.70681e+08	4.56116e+08	5.31622e+08	5.95999e+08	6.53181e+08	7.01947e+08	7.39895e+08	7.69288e+08	7.8852e+08	8.00527e+08	8.05377e+08	8.0401e+08
82	6.02652e+07	1.74553e+08	2.78585e+08	3.72761e+08	4.58076e+08	5.34485e+08	5.99619e+08	6.56572e+08	7.03521e+08	7.41587e+08	7.69613e+08	7.88341e+08	8.03974e+08	8.09729e+08	8.07661e+08
83	5.88048e+07	1.69961e+08	2.70124e+08	3.59784e+08	4.4045e+08	5.13513e+08	5.75564e+08	6.30878e+08	6.77491e+08	7.13301e+08	7.42325e+08	7.62156e+08	7.73394e+08	7.76828e+08	7.78733e+08
84	6.16179e+07	1.78604e+08	2.85447e+08	3.81534e+08	4.69002e+08	5.47132e+08	6.13977e+08	6.7474e+08	7.25851e+08	7.64698e+08	7.94426e+08	8.14737e+08	8.28442e+08	8.31853e+08	8.29283e+08
85	6.07096e+07	1.75941e+08	2.81477e+08	3.76734e+08	4.63046e+08	5.40429e+08	6.05434e+08	6.62233e+08	7.07415e+08	7.44638e+08	7.75969e+08	7.99828e+08	8.15805e+08	8.17762e+08	8.15435e+08
86	5.74646e+07	1.6646e+08	2.65873e+08	3.56082e+08	4.38322e+08	5.11445e+08	5.73506e+08	6.29341e+08	6.75906e+08	7.15217e+08	7.47417e+08	7.68159e+08	7.82331e+08	7.85528e+08	7.82503e+08
87	6.14895e+07	1.78287e+08	2.8411e+08	3.79453e+08	4.66895e+08	5.46466e+08	6.13511e+08	6.7151e+08	7.18617e+08	7.57617e+08	7.89428e+08	8.10475e+08	8.23564e+08	8.26479e+08	8.23844e+08
88	6.27513e+07	1.82527e+08	2.91299e+08	3.88924e+08	4.77231e+08	5.54713e+08	6.20647e+08	6.77411e+08	7.25269e+08	7.63237e+08	7.94573e+08	8.15829e+08	8.29475e+08	8.35632e+08	8.36555e+08
89	5.9919e+07	1.72826e+08	2.76382e+08	3.69421e+08	4.54815e+08	5.32004e+08	5.9802e+08	6.56829e+08	7.05612e+08	7.44135e+08	7.75832e+08	7.97434e+08	8.11829e+08	8.15081e+08	8.1218e+08
90	6.17604e+07	1.78762e+08	2.85837e+08	3.84062e+08	4.7373e+08	5.55588e+08	6.26826e+08	6.89465e+08	7.39393e+08	7.78975e+08	8.08521e+08	8.28181e+08	8.42585e+08	8.47335e+08	8.41921e+08
91	5.94252e+07	1.72332e+08	2.76405e+08	3.70879e+08	4.57097e+08	5.34373e+08	5.98501e+08	6.56895e+08	7.05187e+08	7.43883e+08	7.75571e+08	7.95276e+08	8.08923e+08	8.11579e+08	8.0694e+08
92	6.08119e+07	1.75678e+08	2.80328e+08	3.76219e+08	4.65432e+08	5.46257e+08	6.15676e+08	6.75351e+08	7.22256e+08	7.5777e+08	7.85406e+08	8.05098e+08	8.17528e+08	8.21483e+08	8.18993e+08
93	6.37211e+07	1.83437e+08	2.92443e+08	3.91076e+08	4.81256e+08	5.62511e+08	6.32902e+08	6.95171e+08	7.4662e+08	7.88494e+08	8.2278e+08	8.44224e+08	8.59294e+08	8.64468e+08	8.62732e+08
94	6.18761e+07	1.79642e+08	2.87245e+08	3.83954e+08	4.72499e+08	5.5238e+08	6.20077e+08	6.7807e+08	7.2397e+08	7.61432e+08	7.92387e+08	8.13267e+08	8.27498e+08	8.32937e+08	8.32145e+08
95	5.90619e+07	1.71652e+08	2.74221e+08	3.66833e+08	4.50355e+08	5.24441e+08	5.88773e+08	6.45172e+08	6.91126e+08	7.28141e+08	7.56259e+08	7.75642e+08	7.89693e+08	7.92836e+08	7.91977e+08
96	6.06632e+07	1.75302e+08	2.8064e+08	3.77028e+08	4.639e+08	5.41365e+08	6.09589e+08	6.68441e+08	7.16692e+08	7.57205e+08	7.90872e+08	8.11703e+08	8.2501e+08	8.29237e+08	8.25343e+08
97	5.79246e+07	1.67628e+08	2.67731e+08	3.58318e+08	4.41071e+08	5.1636e+08	5.79535e+08	6.34215e+08	6.80239e+08	7.17784e+08	7.46866e+08	7.65781e+08	7.77846e+08	7.82135e+08	7.80286e+08
98	6.12737e+07	1.77248e+08	2.82436e+08	3.77023e+08	4.6393e+08	5.42961e+08	6.10129e+08	6.68064e+08	7.15806e+08	7.54849e+08	7.84969e+08	8.04821e+08	8.20321e+08	8.2855e+08	8.27038e+08
99	5.78358e+07	1.67761e+08	2.67827e+08	3.5795e+08	4.39916e+08	5.1185e+08	5.73719e+08	6.27752e+08	6.71176e+08	7.06094e+08	7.36589e+08	7.58292e+08	7.73845e+08	7.77969e+08	7.75956e+08
100	6.04942e+07	1.74326e+08	2.77663e+08	3.71788e+08	4.5888e+08	5.35771e+08	6.02154e+08	6.61056e+08	7.11557e+08	7.52134e+08	7.82484e+08	8.0418e+08	8.19633e+08	8.22412e+08	8.19568e+08
101	6.17609e+07	1.78541e+08	2.84816e+08	3.80606e+08	4.67886e+08	5.4617e+08	6.13281e+08	6.73526e+08	7.24456e+08	7.62772e+08	7.91126e+08	8.10233e+08	8.24034e+08	8.30254e+08	8.29732e+08
102	6.17933e+07	1.79682e+08	2.87968e+08	3.85786e+08	4.73309e+08	5.53569e+08	6.22033e+08	6.81822e+08	7.33502e+08	7.72895e+08	8.0478e+08	8.26892e+08	8.42641e+08	8.44573e+08	8.40191e+08
103	5.85528e+07	1.6914e+08	2.70153e+08	3.61397e+08	4.46204e+08	5.22046e+08	5.87157e+08	6.43263e+08	6.88717e+08	7.27025e+08	7.59054e+08	7.78702e+08	7.92945e+08	7.95263e+08	7.92222e+08
104	5.82808e+07	1.69113e+08	2.70114e+08	3.60032e+08	4.41729e+08	5.15272e+08	5.77401e+08	6.32535e+08	6.79203e+08	7.17894e+08	7.48951e+08	7.68499e+08	7.82867e+08	7.87138e+08	7.8382e+08
105	5.59182e+07	1.61646e+08	2.58564e+08	3.46723e+08	4.27126e+08	4.99213e+08	5.59707e+08	6.13174e+08	6.56212e+08	6.87827e+08	7.14715e+08	7.36561e+08	7.5033e+08	7.56122e+08	7.53996e+08
106	6.22106e+07	1.8038e+08	2.86297e+08	3.83606e+08	4.74185e+08	5.55003e+08	6.23515e+08	6.83451e+08	7.33757e+08	7.73577e+08	8.05707e+08	8.25609e+08	8.38289e+08	8.41805e+08	8.38843e+08
107	5.98669e+07	1.73249e+08	2.78187e+08	3.73059e+08	4.59321e+08	5.36532e+08	6.02795e+08	6.61455e+08	7.1067e+08	7.49283e+08	7.78986e+08	7.99405e+08	8.13988e+08	8.17724e+08	8.1375e+08
108	5.87718e+07	1.70051e+08	2.71738e+08	3.64173e+08	4.49359e+08	5.24941e+08	5.86975e+08	6.41623e+08	6.87572e+08	7.23592e+08	7.52796e+08	7.73945e+08	7.898e+08	7.95513e+08	7.93425e+08
109	6.11176e+07	1.77098e+08	2.83323e+08	3.78216e+08	4.64575e+08	5.40243e+08	6.04927e+08	6.63306e+08	7.11674e+08	7.51454e+08	7.81316e+08	8.00159e+08	8.14219e+08	8.19098e+08	8.17616e+08
110	6.59699e+07	1.91354e+08	3.05576e+08	4.08618e+08	5.0139e+08	5.84832e+08	6.57071e+08	7.19646e+08	7.72226e+08	8.15347e+08	8.49271e+08	8.71991e+08	8.88103e+08	8.9231e+08	8.89533e+08
111	6.14971e+07	1.77956e+08	2.84436e+08	3.81244e+08	4.70527e+08	5.49681e+08	6.17223e+08	6.7613e+08	7.2429e+08	7.61794e+08	7.93205e+08	8.15324e+08	8.29377e+08	8.32009e+08	8.29651e+08
112	6.06197e+07	1.76266e+08	2.81873e+08	3.77097e+08	4.63495e+08	5.41178e+08	6.06793e+08	6.64213e+08	7.14032e+08	7.53368e+08	7.85549e+08	8.06595e+08	8.19839e+08	8.23371e+08	8.18879e+08
113	5.81003e+07	1.68345e+08	2.68977e+08	3.59467e+08	4.40999e+08	5.13382e+08	5.76159e+08	6.30245e+08	6.74762e+08	7.08266e+08	7.35284e+08	7.5297e+08	7.6591e+08	7.71623e+08	7.72523e+08
114	6.13678e+07	1.78567e+08	2.8592e+08	3.83329e+08	4.72564e+08	5.52333e+08	6.19845e+08	6.78941e+08	7.30179e+08	7.70706e+08	8.02962e+08	8.24985e+08	8.39096e+08	8.42004e+08	8.37111e+08
115	6.16569e+07	1.78764e+08	2.85851e+08	3.83174e+08	4.71967e+08	5.52311e+08	6.2196e+08	6.83194e+08	7.3343e+08	7.73688e+08	8.05508e+08	8.26682e+08	8.40197e+08	8.4341e+08	8.38819e+08
116	5.86216e+07	1.70128e+08	2.73313e+08	3.66013e+08	4.49826e+08	5.25786e+08	5.92343e+08	6.49884e+08	6.98349e+08	7.39007e+08	7.70835e+08	7.92229e+08	8.07179e+08	8.10717e+08	8.05286e+08
117	6.06164e+07	1.7562e+08	2.80456e+08	3.74907e+08	4.61284e+08	5.38711e+08	6.05538e+08	6.63027e+08	7.10494e+08	7.50006e+08	7.86226e+08	8.10327e+08	8.27296e+08	8.32204e+08	8.25928e+08
118	5.93549e+07	1.72172e+08	2.74714e+08	3.67888e+08	4.53542e+08	5.30662e+08	5.96965e+08	6.5509e+08	7.03624e+08	7.41904e+08	7.69656e+08	7.86612e+08	7.99331e+08	8.05242e+08	8.04566e+08
119	5.82712e+07	1.6815e+08	2.67664e+08	3.57867e+08	4.40127e+08	5.13794e+08	5.77179e+08	6.33355e+08	6.80198e+08	7.18077e+08	7.47181e+08	7.66837e+08	7.80438e+08	7.83341e+08	7.80679e+08
120	5.91546e+07	1.7213e+08	2.75284e+08	3.66803e+08	4.49086e+08	5.21839e+08	5.83969e+08	6.389e+08	6.85113e+08	7.2135e+08	7.50414e+08	7.7083e+08	7.83721e+08	7.86579e+08	7.86496e+08
121	6.04828e+07	1.74823e+08	2.78605e+08	3.73201e+08	4.59747e+08	5.37591e+08	6.02735e+08	6.61168e+08	7.08694e+08	7.46897e+08	7.77368e+08	7.98699e+08	8.1392e+08	8.15935e+08	8.13596e+08
122	5.91714e+07	1.70256e+08	2.72342e+08	3.64809e+08	4.48608e+08	5.23119e+08	5.86228e+08	6.43414e+08	6.90978e+08	7.28238e+08	7.59331e+08	7.80592e+08	7.95329e+08	7.9975e+08	7.9719e+08
123	5.93671e+07	1.72678e+08	2.76541e+08	3.69609e+08	4.54551e+08	5.30836e+08	5.96845e+08	6.53484e+08	6.98792e+08	7.34781e+08	7.64628e+08	7.84731e+08	7.99387e+08	8.02556e+08	7.9982e+08
124	5.94304e+07	1.71787e+08	2.7386e+08	3.6663e+08	4.5292e+08	5.31048e+08	5.98188e+08	6.5559e+08	7.02595e+08	7.41171e+08	7.74269e+08	7.98109e+08	8.13191e+08	8.1626e+08	8.10059e+08
125	6.11198e+07	1.77222e+08	2.83249e+08	3.79713e+08	4.69325e+08	5.48491e+08	6.15229e+08	6.73296e+08	7.20961e+08	7.60601e+08	7.94302e+08	8.16453e+08	8.29285e+08	8.31587e+08	8.28605e+08
126	6.28341e+07	1.81206e+08	2.87874e+08	3.84549e+08	4.73454e+08	5.53868e+08	6.22289e+08	6.81532e+08	7.31241e+08	7.72264e+08	8.05336e+08	8.26871e+08	8.44052e+08	8.47256e+08	8.44337e+08
127	6.26255e+07	1.82016e+08	2.9135e+08	3.90821e+08	4.81727e+08	5.62633e+08	6.31963e+08	6.91746e+08	7.40634e+08	7.81574e+08	8.15252e+08	8.35562e+08	8.48116e+08	8.50411e+08	8.46792e+08
128	6.34285e+07	1.8459e+08	2.95446e+08	3.96488e+08	4.88225e+08	5.70087e+08	6.40291e+08	7.02111e+08	7.48217e+08	7.85723e+08	8.17758e+08	8.41406e+08	8.57105e+08	8.6058e+08	8.56731e+08
129	6.01445e+07	1.75313e+08	2.80562e+08	3.76359e+08	4.63863e+08	5.40604e+08	6.05256e+08	6.64061e+08	7.11502e+08	7.49745e+08	7.80199e+08	7.98482e+08	8.10947e+08	8.16341e+08	8.13123e+08
130	6.09033e+07	1.76382e+08	2.8114e+08	3.75551e+08	4.61716e+08	5.38015e+08	6.03719e+08	6.61065e+08	7.08474e+08	7.43453e+08	7.71069e+08	7.90383e+08	8.04267e+08	8.08139e+08	8.08537e+08
131	5.83347e+07	1.68413e+08	2.69121e+08	3.61344e+08	4.45453e+08	5.19458e+08	5.83198e+08	6.3833e+08	6.8434e+08	7.21316e+08	7.51763e+08	7.73605e+08	7.86921e+08	7.89769e+08	7.86432e+08
132	5.86608e+07	1.69788e+08	2.71833e+08	3.64329e+08	4.48323e+08	5.23335e+08	5.86512e+08	6.40853e+08	6.86665e+08	7.23694e+08	7.54473e+08	7.7739e+08	7.91521e+08	7.93517e+08	7.91349e+08
133	5.96958e+07	1.73471e+08	2.7792e+08	3.72001e+08	4.5843e+08	5.36715e+08	6.03041e+08	6.61367e+08	7.07641e+08	7.4354e+08	7.71853e+08	7.90968e+08	8.03819e+08	8.04969e+08	8.01878e+08
134	6.04896e+07	1.75401e+08	2.80945e+08	3.76432e+08	4.6519e+08	5.44806e+08	6.1064e+08	6.66062e+08	7.12378e+08	7.50153e+08	7.82113e+08	8.03218e+08	8.14361e+08	8.17346e+08	8.16387e+08
135	5.94859e+07	1.72272e+08	2.75057e+08	3.6765e+08	4.52525e+08	5.27487e+08	5.9045e+08	6.44719e+08	6.90077e+08	7.2809e+08	7.57586e+08	7.79197e+08	7.93414e+08	7.99041e+08	7.97729e+08
136	6.09372e+07	1.76411e+08	2.81537e+08	3.74908e+08	4.60537e+08	5.38023e+08	6.06065e+08	6.6767e+08	7.17963e+08	7.60154e+08	7.94925e+08	8.19133e+08	8.32126e+08	8.32571e+08	8.27851e+08
137	6.05597e+07	1.74895e+08	2.78658e+08	3.72019e+08	4.57711e+08	5.34467e+08	6.00182e+08	6.5634e+08	7.01835e+08	7.40275e+08	7.71279e+08	7.93084e+08	8.07275e+08	8.10754e+08	8.09801e+08
138	6.01571e+07	1.73506e+08	2.75948e+08	3.67496e+08	4.50167e+08	5.25105e+08	5.89868e+08	6.48242e+08	6.96036e+08	7.32155e+08	7.61238e+08	7.8085e+08	7.92995e+08	7.9923e+08	8.00198e+08
139	5.94058e+07	1.72004e+08	2.73223e+08	3.65479e+08	4.4978e+08	5.2581e+08	5.89637e+08	6.43723e+08	6.89085e+08	7.253e+08	7.54945e+08	7.74233e+08	7.8771e+08	7.91166e+08	7.9029e+08
140	6.12062e+07	1.77659e+08	2.84465e+08	3.80862e+08	4.67767e+08	5.45596e+08	6.12484e+08	6.70818e+08	7.18538e+08	7.57109e+08	7.89706e+08	8.12923e+08	8.27113e+08	8.32801e+08	8.3119e+08
141	5.79075e+07	1.67996e+08	2.68565e+08	3.58524e+08	4.40574e+08	5.13671e+08	5.75648e+08	6.30584e+08	6.75305e+08	7.10894e+08	7.3926e+08	7.59415e+08	7.71832e+08	7.76249e+08	7.75584e+08
142	6.06258e+07	1.76003e+08	2.81667e+08	3.78504e+08	4.67735e+08	5.48888e+08	6.18572e+08	6.80053e+08	7.30131e+08	7.70683e+08	8.03425e+08	8.24171e+08	8.38298e+08	8.40947e+08	8.34649e+08
143	5.50219e+07	1.60086e+08	2.55987e+08	3.4275e+08	4.2228e+08	4.92949e+08	5.53143e+08	6.05818e+08	6.4887e+08	6.84466e+08	7.1204e+08	7.30226e+08	7.4422e+08	7.48364e+08	7.44983e+08
144	5.71718e+07	1.65845e+08	2.65828e+08	3.55743e+08	4.38028e+08	5.11892e+08	5.74596e+08	6.29446e+08	6.76864e+08	7.16485e+08	7.4652e+08	7.6593e+08	7.78755e+08	7.81907e+08	7.78574e+08
145	6.59429e+07	1.91721e+08	3.0699e+08	4.10878e+08	5.05443e+08	5.9023e+08	6.611e+08	7.22994e+08	7.75584e+08	8.16025e+08	8.50039e+08	8.73305e+08	8.87723e+08	8.92064e+08	8.8927e+08
146	5.97417e+07	1.73266e+08	2.77598e+08	3.72845e+08	4.59681e+08	5.37108e+08	6.0339e+08	6.60228e+08	7.08259e+08	7.45692e+08	7.74662e+08	7.96601e+08	8.11106e+08	8.13865e+08	8.10309e+08
147	5.93371e+07	1.71027e+08	2.71909e+08	3.6383e+08	4.49481e+08	5.26751e+08	5.92413e+08	6.49494e+08	6.96994e+08	7.34646e+08	7.65352e+08	7.85467e+08	7.9904e+08	8.02013e+08	7.99667e+08
148	6.02949e+07	1.75023e+08	2.80225e+08	3.74943e+08	4.6198e+08	5.38888e+08	6.04152e+08	6.62161e+08	7.11688e+08	7.50504e+08	7.81342e+08	8.01914e+08	8.1733e+08	8.20668e+08	8.16752e+08
149	5.92862e+07	1.71564e+08	2.73249e+08	3.65667e+08	4.50213e+08	5.24322e+08	5.87091e+08	6.40864e+08	6.86109e+08	7.23735e+08	7.57884e+08	7.84579e+08	8.03798e+08	8.10307e+08	8.04606e+08
150	5.98912e+07	1.73424e+08	2.77101e+08	3.69596e+08	4.55101e+08	5.32578e+08	5.9863e+08	6.57536e+08	7.05377e+08	7.4338e+08	7.76381e+08	7.97715e+08	8.13247e+08	8.17806e+08	8.13577e+08
151	6.129e+07	1.77667e+08	2.83794e+08	3.80333e+08	4.68868e+08	5.48525e+08	6.15107e+08	6.74555e+08	7.23687e+08	7.63173e+08	7.9089e+08	8.09238e+08	8.23752e+08	8.27576e+08	8.26056e+08
152	6.17676e+07	1.78148e+08	2.83816e+08	3.8031e+08	4.68542e+08	5.48201e+08	6.14311e+08	6.72011e+08	7.19928e+08	7.58598e+08	7.90313e+08	8.13015e+08	8.27351e+08	8.31317e+08	8.29859e+08
153	6.03514e+07	1.75008e+08	2.79347e+08	3.73883e+08	4.59008e+08	5.35791e+08	6.01848e+08	6.58866e+08	7.05151e+08	7.44045e+08	7.75044e+08	7.95946e+08	8.09733e+08	8.14279e+08	8.11797e+08
154	6.18499e+07	1.79767e+08	2.87784e+08	3.84981e+08	4.72153e+08	5.48639e+08	6.15321e+08	6.74371e+08	7.23384e+08	7.63536e+08	7.94799e+08	8.16645e+08	8.3142e+08	8.3556e+08	8.32807e+08
155	5.96e+07	1.71801e+08	2.74351e+08	3.68817e+08	4.55507e+08	5.31806e+08	5.95763e+08	6.52134e+08	6.99531e+08	7.37154e+08	7.65341e+08	7.84552e+08	7.98662e+08	8.02947e+08	8.0066e+08
156	6.14487e+07	1.77997e+08	2.84563e+08	3.81627e+08	4.6982e+08	5.4863e+08	6.13617e+08	6.70614e+08	7.16981e+08	7.5455e+08	7.8334e+08	8.01877e+08	8.1541e+08	8.20332e+08	8.1965e+08
157	5.94658e+07	1.72498e+08	2.77027e+08	3.7172e+08	4.57686e+08	5.35905e+08	6.04744e+08	6.62243e+08	7.07415e+08	7.45104e+08	7.76689e+08	7.96562e+08	8.10473e+08	8.15445e+08	8.11452e+08
158	6.18504e+07	1.79749e+08	2.87125e+08	3.84448e+08	4.73068e+08	5.50744e+08	6.16926e+08	6.73307e+08	7.19075e+08	7.56765e+08	7.87176e+08	8.06006e+08	8.1792e+08	8.21585e+08	8.21816e+08
159	5.89929e+07	1.71259e+08	2.74376e+08	3.68302e+08	4.53119e+08	5.29198e+08	5.9388e+08	6.48021e+08	6.91088e+08	7.27808e+08	7.57925e+08	7.78836e+08	7.91225e+08	7.9616e+08	7.93738e+08
160	5.48705e+07	1.59027e+08	2.54424e+08	3.41564e+08	4.21523e+08	4.93905e+08	5.58082e+08	6.12514e+08	6.57566e+08	6.94524e+08	7.23992e+08	7.41292e+08	7.51149e+08	7.52698e+08	7.49247e+08
161	6.4902e+07	1.87587e+08	2.99727e+08	4.01842e+08	4.95029e+08	5.78058e+08	6.48704e+08	7.12226e+08	7.6327e+08	8.03796e+08	8.35089e+08	8.5588e+08	8.70466e+08	8.7392e+08	8.7255e+08
162	6.1864e+07	1.78596e+08	2.85693e+08	3.82745e+08	4.69594e+08	5.47968e+08	6.15657e+08	6.75437e+08	7.23231e+08	7.62088e+08	7.92315e+08	8.10269e+08	8.22269e+08	8.25421e+08	8.24761e+08
163	5.96096e+07	1.72608e+08	2.75726e+08	3.68827e+08	4.53582e+08	5.29032e+08	5.92804e+08	6.4856e+08	6.9355e+08	7.28398e+08	7.56573e+08	7.75979e+08	7.94064e+08	7.99807e+08	7.97207e+08
164	5.66278e+07	1.63393e+08	2.60122e+08	3.48471e+08	4.29226e+08	5.01966e+08	5.65213e+08	6.21177e+08	6.69213e+08	7.07915e+08	7.38889e+08	7.59877e+08	7.74233e+08	7.77761e+08	7.73413e+08
165	5.97121e+07	1.73158e+08	2.77227e+08	3.71647e+08	4.58756e+08	5.35433e+08	6.00446e+08	6.59023e+08	7.07559e+08	7.46545e+08	7.76792e+08	7.95985e+08	8.08645e+08	8.1052e+08	8.08079e+08
166	6.15834e+07	1.78296e+08	2.85276e+08	3.8322e+08	4.7196e+08	5.50568e+08	6.16811e+08	6.74165e+08	7.20375e+08	7.58179e+08	7.88918e+08	8.08989e+08	8.2213e+08	8.26096e+08	8.25208e+08
167	6.41222e+07	1.86279e+08	2.98129e+08	3.987e+08	4.91584e+08	5.75736e+08	6.45593e+08	7.0696e+08	7.55629e+08	7.9368e+08	8.24312e+08	8.45095e+08	8.57933e+08	8.6e+08	8.59727e+08
168	6.19712e+07	1.79554e+08	2.86936e+08	3.84573e+08	4.71614e+08	5.49783e+08	6.16593e+08	6.73974e+08	7.20378e+08	7.58261e+08	7.90803e+08	8.13269e+08	8.28133e+08	8.31034e+08	8.28876e+08
169	6.18932e+07	1.79097e+08	2.85449e+08	3.80612e+08	4.67699e+08	5.44658e+08	6.10368e+08	6.68081e+08	7.17291e+08	7.57133e+08	7.90124e+08	8.1421e+08	8.28272e+08	8.32679e+08	8.30193e+08
170	6.04246e+07	1.76721e+08	2.82835e+08	3.79896e+08	4.67741e+08	5.46177e+08	6.12315e+08	6.70463e+08	7.19633e+08	7.58372e+08	7.87724e+08	8.08726e+08	8.21595e+08	8.24251e+08	8.20365e+08
171	6.13739e+07	1.77567e+08	2.82889e+08	3.7713e+08	4.61698e+08	5.37705e+08	6.03009e+08	6.59781e+08	7.04124e+08	7.40881e+08	7.71805e+08	7.93639e+08	8.08645e+08	8.15116e+08	8.1401e+08
172	5.86017e+07	1.7063e+08	2.73216e+08	3.64307e+08	4.46824e+08	5.20791e+08	5.85774e+08	6.43477e+08	6.90215e+08	7.26661e+08	7.54862e+08	7.72874e+08	7.83676e+08	7.85522e+08	7.85237e+08
173	5.86417e+07	1.70421e+08	2.7274e+08	3.64885e+08	4.48218e+08	5.22762e+08	5.85742e+08	6.39912e+08	6.85165e+08	7.24095e+08	7.57111e+08	7.80216e+08	7.94631e+08	7.98242e+08	7.94664e+08
174	6.35748e+07	1.84831e+08	2.9501e+08	3.94919e+08	4.85985e+08	5.68232e+08	6.36965e+08	6.96699e+08	7.45871e+08	7.84279e+08	8.16386e+08	8.37589e+08	8.51677e+08	8.55671e+08	8.5365e+08
175	6.32025e+07	1.82954e+08	2.93833e+08	3.95021e+08	4.85995e+08	5.68165e+08	6.38602e+08	6.994e+08	7.49914e+08	7.90023e+08	8.21915e+08	8.41455e+08	8.547e+08	8.58102e+08	8.55181e+08
176	5.83858e+07	1.6911e+08	2.70291e+08	3.6311e+08	4.4914e+08	5.26088e+08	5.91441e+08	6.46803e+08	6.93546e+08	7.33749e+08	7.68182e+08	7.9019e+08	8.03184e+08	8.03528e+08	7.98664e+08
177	6.12281e+07	1.77785e+08	2.84546e+08	3.81085e+08	4.68591e+08	5.44802e+08	6.10046e+08	6.68295e+08	7.17952e+08	7.57806e+08	7.90102e+08	8.12196e+08	8.28778e+08	8.31684e+08	8.27404e+08
178	6.11523e+07	1.77307e+08	2.84615e+08	3.81966e+08	4.69882e+08	5.48625e+08	6.17037e+08	6.77163e+08	7.26562e+08	7.65102e+08	7.97498e+08	8.21454e+08	8.36697e+08	8.39652e+08	8.34305e+08
179	5.93899e+07	1.72841e+08	2.77199e+08	3.70962e+08	4.56481e+08	5.33074e+08	5.97696e+08	6.53448e+08	6.99738e+08	7.36257e+08	7.65256e+08	7.8412e+08	7.98429e+08	8.02229e+08	8.00291e+08
180	5.80593e+07	1.67753e+08	2.68662e+08	3.6007e+08	4.43741e+08	5.1726e+08	5.79482e+08	6.34425e+08	6.80378e+08	7.17053e+08	7.4841e+08	7.68973e+08	7.83209e+08	7.8757e+08	7.84159e+08
181	5.93959e+07	1.7254e+08	2.75447e+08	3.67776e+08	4.52263e+08	5.28709e+08	5.9268e+08	6.47251e+08	6.92733e+08	7.28832e+08	7.59264e+08	7.80176e+08	7.95426e+08	8.00665e+08	7.98286e+08
182	6.33007e+07	1.82926e+08	2.9183e+08	3.90434e+08	4.79093e+08	5.58365e+08	6.27222e+08	6.88276e+08	7.38822e+08	7.79312e+08	8.10778e+08	8.33301e+08	8.48905e+08	8.53223e+08	8.51531e+08
183	5.78329e+07	1.67541e+08	2.67231e+08	3.56338e+08	4.38298e+08	5.11852e+08	5.7427e+08	6.28747e+08	6.75941e+08	7.13433e+08	7.41872e+08	7.6258e+08	7.77169e+08	7.8159e+08	7.78761e+08
184	6.10329e+07	1.77364e+08	2.83199e+08	3.78021e+08	4.63623e+08	5.39938e+08	6.0558e+08	6.63282e+08	7.11156e+08	7.50992e+08	7.8349e+08	8.05649e+08	8.17806e+08	8.20602e+08	8.18805e+08
185	6.21477e+07	1.79873e+08	2.8671e+08	3.82597e+08	4.6917e+08	5.46298e+08	6.12591e+08	6.70989e+08	7.1944e+08	7.60696e+08	7.92524e+08	8.13193e+08	8.25361e+08	8.29043e+08	8.2858e+08
186	6.34575e+07	1.83598e+08	2.93579e+08	3.93006e+08	4.83522e+08	5.64734e+08	6.33973e+08	6.95439e+08	7.46772e+08	7.89704e+08	8.25459e+08	8.47214e+08	8.61089e+08	8.63888e+08	8.60124e+08
187	6.08993e+07	1.76308e+08	2.81308e+08	3.76946e+08	4.64815e+08	5.42321e+08	6.0899e+08	6.67659e+08	7.15181e+08	7.52849e+08	7.84334e+08	8.04846e+08	8.18221e+08	8.20547e+08	8.18455e+08
188	6.67307e+07	1.93896e+08	3.10306e+08	4.15564e+08	5.10879e+08	5.95556e+08	6.66829e+08	7.30899e+08	7.81581e+08	8.24578e+08	8.61759e+08	8.87465e+08	9.01819e+08	9.03773e+08	8.99932e+08
189	6.15725e+07	1.78601e+08	2.86342e+08	3.83368e+08	4.71064e+08	5.48815e+08	6.15667e+08	6.73142e+08	7.1983e+08	7.57845e+08	7.88988e+08	8.09971e+08	8.25107e+08	8.29857e+08	8.28432e+08
190	6.11054e+07	1.77682e+08	2.83335e+08	3.78914e+08	4.68042e+08	5.46141e+08	6.11489e+08	6.68787e+08	7.17331e+08	7.55661e+08	7.87008e+08	8.07948e+08	8.18643e+08	8.21085e+08	8.19691e+08
191	6.10425e+07	1.77893e+08	2.84942e+08	3.82084e+08	4.70303e+08	5.48652e+08	6.13741e+08	6.69205e+08	7.14547e+08	7.51449e+08	7.83108e+08	8.06474e+08	8.20661e+08	8.24464e+08	8.22163e+08
192	6.28575e+07	1.81157e+08	2.88641e+08	3.85959e+08	4.74717e+08	5.53931e+08	6.22465e+08	6.82255e+08	7.29766e+08	7.70576e+08	8.03211e+08	8.24558e+08	8.39987e+08	8.44298e+08	8.42382e+08
193	6.05969e+07	1.75268e+08	2.80043e+08	3.74618e+08	4.60672e+08	5.38058e+08	6.03858e+08	6.60356e+08	7.08265e+08	7.46902e+08	7.76379e+08	7.96927e+08	8.14446e+08	8.20028e+08	8.17342e+08
194	5.91076e+07	1.71095e+08	2.72925e+08	3.65038e+08	4.47381e+08	5.2132e+08	5.83847e+08	6.38335e+08	6.83121e+08	7.20459e+08	7.50813e+08	7.70005e+08	7.85067e+08	7.89813e+08	7.87762e+08
195	5.78091e+07	1.6711e+08	2.66767e+08	3.56648e+08	4.38436e+08	5.1073e+08	5.7401e+08	6.298e+08	6.75059e+08	7.12948e+08	7.4449e+08	7.68233e+08	7.82925e+08	7.86758e+08	7.83392e+08
196	5.79118e+07	1.67474e+08	2.6756e+08	3.59117e+08	4.43164e+08	5.195e+08	5.85574e+08	6.44644e+08	6.90366e+08	7.25238e+08	7.55145e+08	7.77351e+08	7.93195e+08	7.94116e+08	7.89822e+08
197	6.11992e+07	1.77076e+08	2.82926e+08	3.77995e+08	4.65161e+08	5.43737e+08	6.10909e+08	6.70507e+08	7.20692e+08	7.60529e+08	7.93632e+08	8.15708e+08	8.31493e+08	8.36866e+08	8.32426e+08
198	6.1429e+07	1.77603e+08	2.83675e+08	3.80001e+08	4.68129e+08	5.4625e+08	6.13131e+08	6.71248e+08	7.19131e+08	7.57704e+08	7.87529e+08	8.0891e+08	8.22829e+08	8.27284e+08	8.25519e+08
199	5.87097e+07	1.69579e+08	2.70442e+08	3.60895e+08	4.43687e+08	5.17909e+08	5.81548e+08	6.38277e+08	6.86611e+08	7.26143e+08	7.56893e+08	7.7914e+08	7.93471e+08	7.97283e+08	7.94115e+08
200	6.18728e+07	1.79306e+08	2.87057e+08	3.84749e+08	4.73914e+08	5.53786e+08	6.22465e+08	6.82291e+08	7.31587e+08	7.71914e+08	8.05033e+08	8.25816e+08	8.37291e+08	8.40354e+08	8.38049e+08
201	6.00172e+07	1.74053e+08	2.77128e+08	3.7116e+08	4.56846e+08	5.32781e+08	5.9878e+08	6.56198e+08	7.0347e+08	7.43629e+08	7.752e+08	7.97119e+08	8.10821e+08	8.13636e+08	8.10423e+08
202	5.93458e+07	1.71688e+08	2.74062e+08	3.66333e+08	4.49719e+08	5.246e+08	5.88816e+08	6.45816e+08	6.94739e+08	7.33519e+08	7.61175e+08	7.81055e+08	7.94728e+08	7.98502e+08	7.96371e+08
203	6.09154e+07	1.7716e+08	2.83009e+08	3.79058e+08	4.66e+08	5.43946e+08	6.13279e+08	6.72556e+08	7.19208e+08	7.58138e+08	7.90814e+08	8.10884e+08	8.21762e+08	8.24122e+08	8.22143e+08
204	5.99885e+07	1.73943e+08	2.78468e+08	3.72178e+08	4.57987e+08	5.3374e+08	5.95846e+08	6.51602e+08	6.9675e+08	7.32126e+08	7.62296e+08	7.83409e+08	7.95288e+08	7.99058e+08	7.98521e+08
205	6.03322e+07	1.74625e+08	2.78945e+08	3.74234e+08	4.60561e+08	5.36319e+08	6.00333e+08	6.5698e+08	7.02918e+08	7.38536e+08	7.67075e+08	7.86208e+08	8.00138e+08	8.04408e+08	8.04886e+08
206	5.99436e+07	1.73488e+08	2.76994e+08	3.71209e+08	4.56218e+08	5.32316e+08	5.96904e+08	6.54202e+08	7.01324e+08	7.36487e+08	7.64378e+08	7.86018e+08	8.00146e+08	8.04547e+08	8.02906e+08
207	6.16168e+07	1.78586e+08	2.85147e+08	3.81527e+08	4.68604e+08	5.45679e+08	6.1146e+08	6.70281e+08	7.17376e+08	7.5634e+08	7.88932e+08	8.11124e+08	8.26042e+08	8.29798e+08	8.26651e+08
208	6.08436e+07	1.76094e+08	2.819e+08	3.77447e+08	4.65807e+08	5.44316e+08	6.11812e+08	6.72018e+08	7.21182e+08	7.61827e+08	7.93021e+08	8.16166e+08	8.29471e+08	8.31922e+08	8.2745e+08
209	5.88125e+07	1.70326e+08	2.72204e+08	3.63579e+08	4.48592e+08	5.24699e+08	5.90174e+08	6.48023e+08	6.95754e+08	7.33021e+08	7.63571e+08	7.84923e+08	8.00222e+08	8.03254e+08	7.99305e+08
210	6.28663e+07	1.82709e+08	2.91697e+08	3.8975e+08	4.80055e+08	5.60288e+08	6.2843e+08	6.8888e+08	7.39715e+08	7.80681e+08	8.14703e+08	8.3932e+08	8.55492e+08	8.58167e+08	8.53393e+08
211	6.2494e+07	1.80627e+08	2.89026e+08	3.86881e+08	4.7711e+08	5.5751e+08	6.25304e+08	6.85438e+08	7.35449e+08	7.75135e+08	8.07369e+08	8.30523e+08	8.47285e+08	8.51835e+08	8.47985e+08
212	5.77498e+07	1.66528e+08	2.6622e+08	3.55494e+08	4.3727e+08	5.10931e+08	5.72225e+08	6.24864e+08	6.70171e+08	7.04291e+08	7.31028e+08	7.51528e+08	7.66023e+08	7.72598e+08	7.71597e+08
213	6.03585e+07	1.7461e+08	2.79719e+08	3.76492e+08	4.65028e+08	5.45015e+08	6.11502e+08	6.69657e+08	7.16736e+08	7.5538e+08	7.85647e+08	8.04958e+08	8.19269e+08	8.23108e+08	8.19684e+08
214	6.21974e+07	1.80362e+08	2.88279e+08	3.85861e+08	4.75966e+08	5.54938e+08	6.23271e+08	6.82901e+08	7.30942e+08	7.69465e+08	8.0133e+08	8.23214e+08	8.37722e+08	8.40327e+08	8.37473e+08
215	5.88853e+07	1.70829e+08	2.72813e+08	3.6479e+08	4.49876e+08	5.26818e+08	5.90897e+08	6.47781e+08	6.95388e+08	7.34774e+08	7.66255e+08	7.86042e+08	8.0004e+08	8.03756e+08	7.99045e+08
216	6.20664e+07	1.80126e+08	2.86989e+08	3.83897e+08	4.73742e+08	5.54061e+08	6.22757e+08	6.8084e+08	7.26399e+08	7.61881e+08	7.91152e+08	8.12138e+08	8.27771e+08	8.33109e+08	8.32049e+08
217	5.75885e+07	1.66387e+08	2.65114e+08	3.53531e+08	4.33844e+08	5.05006e+08	5.66525e+08	6.21306e+08	6.68499e+08	7.06621e+08	7.36821e+08	7.57434e+08	7.70525e+08	7.7383e+08	7.72079e+08
218	6.18346e+07	1.793e+08	2.86666e+08	3.83448e+08	4.72035e+08	5.51169e+08	6.20067e+08	6.79111e+08	7.27593e+08	7.65805e+08	7.98798e+08	8.20377e+08	8.33997e+08	8.37478e+08	8.34645e+08
219	5.97857e+07	1.73437e+08	2.77503e+08	3.7011e+08	4.52973e+08	5.27614e+08	5.91421e+08	6.4765e+08	6.95242e+08	7.34867e+08	7.65019e+08	7.85619e+08	7.99186e+08	8.02797e+08	7.99447e+08
220	6.39714e+07	1.85865e+08	2.96969e+08	3.96347e+08	4.88303e+08	5.71125e+08	6.41985e+08	7.03861e+08	7.55328e+08	7.96929e+08	8.30539e+08	8.52706e+08	8.67354e+08	8.71971e+08	8.67551e+08
221	6.11158e+07	1.76455e+08	2.81919e+08	3.78278e+08	4.64727e+08	5.42292e+08	6.0775e+08	6.66166e+08	7.14834e+08	7.53257e+08	7.86358e+08	8.07574e+08	8.23462e+08	8.27998e+08	8.25601e+08
222	5.75475e+07	1.66371e+08	2.64523e+08	3.53029e+08	4.33864e+08	5.06e+08	5.68154e+08	6.23621e+08	6.70358e+08	7.07151e+08	7.36786e+08	7.57771e+08	7.71977e+08	7.7584e+08	7.7228e+08
223	6.24497e+07	1.81141e+08	2.88916e+08	3.86677e+08	4.7466e+08	5.52841e+08	6.20735e+08	6.80074e+08	7.2761e+08	7.66054e+08	7.99464e+08	8.21867e+08	8.37041e+08	8.41846e+08	8.40067e+08
224	5.80248e+07	1.68525e+08	2.68316e+08	3.58405e+08	4.39364e+08	5.11174e+08	5.74115e+08	6.28312e+08	6.72445e+08	7.06201e+08	7.33721e+08	7.53462e+08	7.6674e+08	7.71153e+08	7.72345e+08
225	5.97367e+07	1.73518e+08	2.77871e+08	3.72355e+08	4.57281e+08	5.33307e+08	5.99312e+08	6.56019e+08	7.02857e+08	7.42583e+08	7.74923e+08	7.96361e+08	8.09962e+08	8.13266e+08	8.10083e+08
226	6.54621e+07	1.88903e+08	3.0252e+08	4.05903e+08	4.98834e+08	5.83625e+08	6.56775e+08	7.20745e+08	7.73832e+08	8.13776e+08	8.45354e+08	8.6577e+08	8.7796e+08	8.80286e+08	8.78917e+08
227	5.96298e+07	1.72351e+08	2.75585e+08	3.69271e+08	4.54972e+08	5.29497e+08	5.91703e+08	6.46665e+08	6.92075e+08	7.27862e+08	7.56201e+08	7.74164e+08	7.88568e+08	7.96011e+08	7.96076e+08
228	6.04733e+07	1.75577e+08	2.80025e+08	3.74082e+08	4.59928e+08	5.3808e+08	6.03894e+08	6.61586e+08	7.09533e+08	7.46849e+08	7.76843e+08	7.95848e+08	8.10439e+08	8.15971e+08	8.13775e+08
229	6.07075e+07	1.75418e+08	2.79926e+08	3.73065e+08	4.58087e+08	5.3419e+08	6.00754e+08	6.59777e+08	7.08848e+08	7.47278e+08	7.77898e+08	7.99842e+08	8.1487e+08	8.17707e+08	8.15907e+08
230	6.28684e+07	1.83e+08	2.93732e+08	3.93321e+08	4.84212e+08	5.65685e+08	6.35804e+08	6.98299e+08	7.48796e+08	7.89159e+08	8.2063e+08	8.41992e+08	8.56338e+08	8.5864e+08	8.55234e+08
231	5.71674e+07	1.65542e+08	2.64654e+08	3.54348e+08	4.35049e+08	5.06043e+08	5.67733e+08	6.22692e+08	6.67966e+08	7.03489e+08	7.31154e+08	7.50795e+08	7.655e+08	7.70076e+08	7.67625e+08
232	6.13975e+07	1.77688e+08	2.83491e+08	3.78388e+08	4.65077e+08	5.42668e+08	6.08029e+08	6.65447e+08	7.10837e+08	7.45905e+08	7.75727e+08	7.9548e+08	8.1035e+08	8.14959e+08	8.14461e+08
233	6.10365e+07	1.75112e+08	2.7801e+08	3.71997e+08	4.58398e+08	5.36049e+08	6.02127e+08	6.60963e+08	7.10331e+08	7.49222e+08	7.82698e+08	8.06124e+08	8.20851e+08	8.24744e+08	8.21842e+08
234	5.75141e+07	1.66336e+08	2.66023e+08	3.5684e+08	4.39532e+08	5.13075e+08	5.76486e+08	6.32842e+08	6.78748e+08	7.15161e+08	7.4607e+08	7.6802e+08	7.82531e+08	7.8293e+08	7.79185e+08
235	5.88644e+07	1.70233e+08	2.71949e+08	3.6309e+08	4.4613e+08	5.18332e+08	5.80325e+08	6.36023e+08	6.82549e+08	7.19164e+08	7.4808e+08	7.69852e+08	7.83201e+08	7.88043e+08	7.87903e+08
236	6.08055e+07	1.76402e+08	2.82524e+08	3.77377e+08	4.6298e+08	5.41022e+08	6.08835e+08	6.68546e+08	7.16547e+08	7.53479e+08	7.8509e+08	8.07415e+08	8.23274e+08	8.26817e+08	8.23197e+08
237	6.17538e+07	1.79401e+08	2.87185e+08	3.84408e+08	4.72143e+08	5.50241e+08	6.16277e+08	6.75068e+08	7.24011e+08	7.65167e+08	7.97469e+08	8.19875e+08	8.339e+08	8.35413e+08	8.31091e+08
238	6.2546e+07	1.80922e+08	2.87769e+08	3.85574e+08	4.75658e+08	5.55055e+08	6.23883e+08	6.85881e+08	7.36221e+08	7.7429e+08	8.05301e+08	8.28536e+08	8.45822e+08	8.47707e+08	8.43894e+08
239	5.89938e+07	1.70584e+08	2.72628e+08	3.65335e+08	4.48182e+08	5.20761e+08	5.83874e+08	6.39993e+08	6.84957e+08	7.20068e+08	7.48275e+08	7.66394e+08	7.80364e+08	7.84341e+08	7.84408e+08
240	5.73252e+07	1.6609e+08	2.64349e+08	3.51977e+08	4.33011e+08	5.04337e+08	5.65185e+08	6.195e+08	6.65331e+08	7.02119e+08	7.29703e+08	7.49481e+08	7.65069e+08	7.69252e+08	7.67925e+08
241	6.33045e+07	1.82911e+08	2.91579e+08	3.90084e+08	4.80183e+08	5.61015e+08	6.30296e+08	6.90844e+08	7.39904e+08	7.77052e+08	8.07356e+08	8.29644e+08	8.40456e+08	8.42158e+08	8.43457e+08
242	5.7596e+07	1.6755e+08	2.67079e+08	3.55568e+08	4.3735e+08	5.10752e+08	5.74514e+08	6.3076e+08	6.75834e+08	7.12399e+08	7.42187e+08	7.62174e+08	7.75195e+08	7.77702e+08	7.74606e+08
243	6.04331e+07	1.75501e+08	2.80959e+08	3.75496e+08	4.619e+08	5.38563e+08	6.02407e+08	6.59111e+08	7.07013e+08	7.44406e+08	7.75618e+08	7.95692e+08	8.08106e+08	8.11644e+08	8.10319e+08
244	6.15616e+07	1.7905e+08	2.86653e+08	3.83784e+08	4.72487e+08	5.51249e+08	6.18062e+08	6.77409e+08	7.26777e+08	7.6601e+08	7.95637e+08	8.15557e+08	8.28624e+08	8.33951e+08	8.32012e+08
245	6.06758e+07	1.75594e+08	2.80207e+08	3.7549e+08	4.61639e+08	5.38545e+08	6.0467e+08	6.62171e+08	7.09618e+08	7.48018e+08	7.79307e+08	8.01273e+08	8.14528e+08	8.18106e+08	8.15792e+08
246	6.01187e+07	1.74229e+08	2.7838e+08	3.71559e+08	4.56943e+08	5.34708e+08	6.00993e+08	6.57354e+08	7.02847e+08	7.40864e+08	7.73337e+08	7.93664e+08	8.06791e+08	8.09279e+08	8.07255e+08
247	5.81698e+07	1.68574e+08	2.69385e+08	3.59837e+08	4.41936e+08	5.17324e+08	5.82232e+08	6.36939e+08	6.82419e+08	7.19288e+08	7.47122e+08	7.6395e+08	7.75913e+08	7.81404e+08	7.80764e+08
248	6.27332e+07	1.81303e+08	2.89533e+08	3.86663e+08	4.74936e+08	5.53847e+08	6.22001e+08	6.8077e+08	7.28791e+08	7.66899e+08	7.97992e+08	8.19391e+08	8.34185e+08	8.38846e+08	8.37793e+08
249	6.14354e+07	1.78301e+08	2.85232e+08	3.81631e+08	4.70105e+08	5.48502e+08	6.14348e+08	6.73277e+08	7.22574e+08	7.61634e+08	7.91765e+08	8.12628e+08	8.25944e+08	8.2824e+08	8.26508e+08
250	5.96256e+07	1.72719e+08	2.75593e+08	3.68888e+08	4.54105e+08	5.30656e+08	5.96966e+08	6.54246e+08	7.00547e+08	7.38812e+08	7.71129e+08	7.93549e+08	8.0786e+08	8.09739e+08	8.0732e+08
251	6.13302e+07	1.77936e+08	2.85368e+08	3.84596e+08	4.73954e+08	5.53892e+08	6.22902e+08	6.82613e+08	7.31553e+08	7.68668e+08	7.99277e+08	8.20786e+08	8.33056e+08	8.35622e+08	8.33125e+08
252	5.95079e+07	1.7265e+08	2.76612e+08	3.70789e+08	4.55918e+08	5.31219e+08	5.95391e+08	6.52587e+08	7.00137e+08	7.36262e+08	7.66247e+08	7.84486e+08	7.98448e+08	8.01706e+08	7.99519e+08
253	5.83183e+07	1.69266e+08	2.70333e+08	3.61788e+08	4.4583e+08	5.21472e+08	5.8493e+08	6.39452e+08	6.86559e+08	7.23768e+08	7.54425e+08	7.75422e+08	7.9051e+08	7.94324e+08	7.89439e+08
254	5.96849e+07	1.73273e+08	2.78133e+08	3.72523e+08	4.57528e+08	5.33559e+08	5.97785e+08	6.53139e+08	6.99916e+08	7.401e+08	7.70778e+08	7.89881e+08	8.03896e+08	8.08383e+08	8.06169e+08
255	5.94942e+07	1.72697e+08	2.76126e+08	3.7073e+08	4.55481e+08	5.31066e+08	5.94464e+08	6.50782e+08	6.96767e+08	7.3187e+08	7.6104e+08	7.80722e+08	7.94576e+08	7.97818e+08	7.97161e+08
256	6.43848e+07	1.86711e+08	2.96651e+08	3.94204e+08	4.83499e+08	5.63515e+08	6.32698e+08	6.93503e+08	7.43037e+08	7.84633e+08	8.20072e+08	8.427e+08	8.59617e+08	8.68722e+08	8.658e+08
257	5.90798e+07	1.70856e+08	2.72892e+08	3.64901e+08	4.49478e+08	5.24661e+08	5.8853e+08	6.45625e+08	6.91559e+08	7.27431e+08	7.54349e+08	7.75584e+08	7.90903e+08	7.95859e+08	7.93828e+08
258	5.89258e+07	1.70091e+08	2.71382e+08	3.63767e+08	4.48504e+08	5.24314e+08	5.89802e+08	6.46542e+08	6.9306e+08	7.30685e+08	7.61741e+08	7.81927e+08	7.95939e+08	7.99751e+08	7.96675e+08
259	6.16101e+07	1.78167e+08	2.85008e+08	3.81936e+08	4.71043e+08	5.50623e+08	6.1935e+08	6.80522e+08	7.3046e+08	7.67118e+08	7.97479e+08	8.18725e+08	8.32845e+08	8.36048e+08	8.33215e+08
260	5.8862e+07	1.71003e+08	2.74085e+08	3.67661e+08	4.53006e+08	5.28641e+08	5.93238e+08	6.49046e+08	6.94923e+08	7.33446e+08	7.6314e+08	7.82768e+08	7.96697e+08	7.99486e+08	7.97343e+08
261	6.18589e+07	1.7913e+08	2.87353e+08	3.86299e+08	4.7563e+08	5.5473e+08	6.22851e+08	6.81689e+08	7.31334e+08	7.72738e+08	8.08238e+08	8.31858e+08	8.46939e+08	8.49623e+08	8.44973e+08
262	5.78435e+07	1.6727e+08	2.66607e+08	3.56134e+08	4.3804e+08	5.12908e+08	5.76374e+08	6.30552e+08	6.754e+08	7.11627e+08	7.39381e+08	7.58404e+08	7.71038e+08	7.75566e+08	7.75086e+08
263	5.81736e+07	1.69445e+08	2.71387e+08	3.63944e+08	4.48856e+08	5.2413e+08	5.86775e+08	6.42358e+08	6.86777e+08	7.22006e+08	7.51833e+08	7.712e+08	7.82463e+08	7.87162e+08	7.85909e+08
264	5.80677e+07	1.68531e+08	2.70295e+08	3.61574e+08	4.4476e+08	5.19798e+08	5.84405e+08	6.39469e+08	6.83436e+08	7.20636e+08	7.50944e+08	7.70401e+08	7.84255e+08	7.88948e+08	7.85771e+08
265	6.22544e+07	1.80755e+08	2.89375e+08	3.86348e+08	4.73281e+08	5.50485e+08	6.14942e+08	6.72629e+08	7.21562e+08	7.61615e+08	7.94402e+08	8.15132e+08	8.28897e+08	8.31996e+08	8.32383e+08
266	6.3187e+07	1.82033e+08	2.89905e+08	3.89222e+08	4.80251e+08	5.62765e+08	6.33432e+08	6.95533e+08	7.47709e+08	7.9012e+08	8.22445e+08	8.43027e+08	8.55506e+08	8.59281e+08	8.56017e+08
267	5.98202e+07	1.73741e+08	2.7751e+08	3.70496e+08	4.54857e+08	5.30035e+08	5.95101e+08	6.52743e+08	7.01163e+08	7.39542e+08	7.71793e+08	7.92323e+08	8.06289e+08	8.09131e+08	8.05271e+08
268	6.01111e+07	1.744e+08	2.79076e+08	3.72729e+08	4.59049e+08	5.36624e+08	6.02399e+08	6.59732e+08	7.06876e+08	7.45837e+08	7.78574e+08	8.0252e+08	8.18838e+08	8.20983e+08	8.15967e+08
269	5.96221e+07	1.72992e+08	2.77072e+08	3.7082e+08	4.56785e+08	5.33112e+08	5.98697e+08	6.57698e+08	7.06197e+08	7.44706e+08	7.7451e+08	7.94746e+08	8.08112e+08	8.10726e+08	8.06925e+08
270	5.9163e+07	1.71719e+08	2.75546e+08	3.69685e+08	4.56484e+08	5.34556e+08	6.01194e+08	6.58938e+08	7.05025e+08	7.39946e+08	7.6952e+08	7.8945e+08	8.00964e+08	8.04826e+08	8.01705e+08
271	6.55624e+07	1.89385e+08	3.02068e+08	4.04723e+08	4.98626e+08	5.83289e+08	6.56454e+08	7.20172e+08	7.74617e+08	8.19638e+08	8.54452e+08	8.77214e+08	8.93283e+08	8.98446e+08	8.95038e+08
272	6.39673e+07	1.85315e+08	2.96398e+08	3.95981e+08	4.86644e+08	5.67457e+08	6.37144e+08	6.98835e+08	7.49515e+08	7.89185e+08	8.21799e+08	8.4332e+08	8.57371e+08	8.62823e+08	8.60633e+08
273	6.17603e+07	1.78561e+08	2.84777e+08	3.80863e+08	4.67165e+08	5.44782e+08	6.10234e+08	6.68089e+08	7.15156e+08	7.51188e+08	7.82106e+08	8.04264e+08	8.17679e+08	8.23279e+08	8.22642e+08
274	6.00607e+07	1.74148e+08	2.76936e+08	3.69915e+08	4.55243e+08	5.31368e+08	5.96579e+08	6.55213e+08	7.04596e+08	7.44285e+08	7.77357e+08	8.01065e+08	8.15406e+08	8.18676e+08	8.134e+08
275	5.71789e+07	1.65725e+08	2.65484e+08	3.54233e+08	4.35298e+08	5.09326e+08	5.72571e+08	6.26149e+08	6.70384e+08	7.08628e+08	7.38136e+08	7.58353e+08	7.69982e+08	7.73453e+08	7.72069e+08
276	6.0487e+07	1.7559e+08	2.79591e+08	3.74506e+08	4.61663e+08	5.39419e+08	6.06319e+08	6.66104e+08	7.1698e+08	7.57528e+08	7.91505e+08	8.13909e+08	8.2836e+08	8.32986e+08	8.27733e+08
277	6.0669e+07	1.75241e+08	2.79592e+08	3.7418e+08	4.61758e+08	5.40674e+08	6.08596e+08	6.66905e+08	7.16242e+08	7.53812e+08	7.83226e+08	8.04287e+08	8.17735e+08	8.2152e+08	8.19446e+08
278	5.86803e+07	1.7105e+08	2.74003e+08	3.66457e+08	4.50858e+08	5.2594e+08	5.89686e+08	6.46881e+08	6.93733e+08	7.30903e+08	7.60054e+08	7.78595e+08	7.91717e+08	7.96522e+08	7.94867e+08
279	6.34418e+07	1.83094e+08	2.91885e+08	3.89384e+08	4.77544e+08	5.56695e+08	6.24543e+08	6.82312e+08	7.28753e+08	7.66764e+08	7.9809e+08	8.1828e+08	8.32668e+08	8.37899e+08	8.38485e+08
280	6.14651e+07	1.78454e+08	2.86481e+08	3.84432e+08	4.74329e+08	5.54787e+08	6.23351e+08	6.83676e+08	7.3285e+08	7.71219e+08	8.00616e+08	8.20828e+08	8.34443e+08	8.36455e+08	8.32582e+08
281	6.25466e+07	1.81758e+08	2.90281e+08	3.88615e+08	4.78866e+08	5.61004e+08	6.30462e+08	6.91852e+08	7.41273e+08	7.80443e+08	8.13095e+08	8.35054e+08	8.49707e+08	8.55025e+08	8.50521e+08
282	6.09516e+07	1.76369e+08	2.8224e+08	3.77785e+08	4.64489e+08	5.41822e+08	6.09367e+08	6.68791e+08	7.15503e+08	7.51765e+08	7.81175e+08	8.01573e+08	8.16838e+08	8.20447e+08	8.18932e+08
283	6.24516e+07	1.80627e+08	2.87562e+08	3.83205e+08	4.69437e+08	5.46746e+08	6.13435e+08	6.71198e+08	7.16779e+08	7.55151e+08	7.88204e+08	8.1018e+08	8.27738e+08	8.32761e+08	8.30747e+08
284	6.08168e+07	1.76234e+08	2.81674e+08	3.77155e+08	4.63867e+08	5.42843e+08	6.0953e+08	6.68683e+08	7.19493e+08	7.61523e+08	7.92711e+08	8.10594e+08	8.21716e+08	8.24888e+08	8.22677e+08
285	6.22132e+07	1.79728e+08	2.8773e+08	3.86577e+08	4.7732e+08	5.5804e+08	6.26552e+08	6.84804e+08	7.32527e+08	7.70508e+08	8.01974e+08	8.25613e+08	8.44389e+08	8.48869e+08	8.44444e+08
286	6.04167e+07	1.75925e+08	2.82437e+08	3.79501e+08	4.68449e+08	5.47668e+08	6.14433e+08	6.72479e+08	7.2206e+08	7.61508e+08	7.92539e+08	8.14861e+08	8.2954e+08	8.30559e+08	8.26327e+08
287	6.04331e+07	1.75537e+08	2.81289e+08	3.77513e+08	4.64261e+08	5.41418e+08	6.06183e+08	6.63705e+08	7.11277e+08	7.51426e+08	7.8573e+08	8.07939e+08	8.21625e+08	8.25051e+08	8.21463e+08
288	5.75233e+07	1.66205e+08	2.65753e+08	3.55864e+08	4.36554e+08	5.09325e+08	5.70321e+08	6.23843e+08	6.68096e+08	7.03176e+08	7.32815e+08	7.51392e+08	7.63742e+08	7.67971e+08	7.67841e+08
289	6.32663e+07	1.82731e+08	2.91944e+08	3.9023e+08	4.79484e+08	5.5949e+08	6.28457e+08	6.88945e+08	7.37433e+08	7.79351e+08	8.14775e+08	8.38499e+08	8.5423e+08	8.58904e+08	8.56078e+08
290	6.0916e+07	1.75704e+08	2.79977e+08	3.73894e+08	4.58891e+08	5.3407e+08	5.97047e+08	6.51469e+08	6.97515e+08	7.36258e+08	7.68836e+08	7.91548e+08	8.07786e+08	8.13876e+08	8.11625e+08
291	6.18862e+07	1.79739e+08	2.88051e+08	3.86662e+08	4.75351e+08	5.54559e+08	6.23654e+08	6.83282e+08	7.30147e+08	7.67329e+08	7.96358e+08	8.17249e+08	8.31263e+08	8.36587e+08	8.34824e+08
292	6.08818e+07	1.76601e+08	2.82449e+08	3.78585e+08	4.67309e+08	5.46693e+08	6.14562e+08	6.74058e+08	7.23202e+08	7.62842e+08	7.94381e+08	8.155e+08	8.28787e+08	8.29794e+08	8.2611e+08
293	6.37647e+07	1.84716e+08	2.95479e+08	3.95493e+08	4.85442e+08	5.65407e+08	6.32581e+08	6.92372e+08	7.41471e+08	7.82299e+08	8.16489e+08	8.42352e+08	8.59156e+08	8.63601e+08	8.59211e+08
294	5.57716e+07	1.61486e+08	2.57435e+08	3.45401e+08	4.26214e+08	4.96419e+08	5.5802e+08	6.13272e+08	6.58345e+08	6.93562e+08	7.21256e+08	7.40078e+08	7.54379e+08	7.58077e+08	7.55684e+08
295	6.21703e+07	1.80282e+08	2.87733e+08	3.83094e+08	4.70541e+08	5.48093e+08	6.15287e+08	6.75567e+08	7.26734e+08	7.66342e+08	7.9968e+08	8.22022e+08	8.34498e+08	8.39281e+08	8.36851e+08
296	6.37562e+07	1.84815e+08	2.9607e+08	3.97806e+08	4.91737e+08	5.7379e+08	6.43315e+08	7.02874e+08	7.5348e+08	7.93043e+08	8.25082e+08	8.43584e+08	8.56164e+08	8.57203e+08	8.5669e+08
297	6.29401e+07	1.81849e+08	2.90138e+08	3.87928e+08	4.76702e+08	5.55571e+08	6.22276e+08	6.79839e+08	7.28195e+08	7.683e+08	8.00689e+08	8.20817e+08	8.3607e+08	8.41939e+08	8.40469e+08
298	6.19373e+07	1.79594e+08	2.87739e+08	3.85488e+08	4.737e+08	5.52388e+08	6.19725e+08	6.78644e+08	7.28111e+08	7.66553e+08	7.99072e+08	8.19918e+08	8.34566e+08	8.39588e+08	8.37422e+08
299	6.19543e+07	1.78421e+08	2.85049e+08	3.82323e+08	4.70916e+08	5.50755e+08	6.19283e+08	6.80154e+08	7.29451e+08	7.65229e+08	7.94349e+08	8.125e+08	8.25099e+08	8.30237e+08	8.29892e+08
300	5.79886e+07	1.67509e+08	2.67794e+08	3.59227e+08	4.43774e+08	5.20637e+08	5.85741e+08	6.42121e+08	6.86729e+08	7.22151e+08	7.50343e+08	7.6984e+08	7.82211e+08	7.83927e+08	7.8218e+08
301	6.10696e+07	1.77694e+08	2.84617e+08	3.81124e+08	4.69265e+08	5.47541e+08	6.13634e+08	6.73602e+08	7.23272e+08	7.64227e+08	7.95275e+08	8.14167e+08	8.27675e+08	8.31448e+08	8.29917e+08
302	6.06483e+07	1.74636e+08	2.77266e+08	3.70457e+08	4.56432e+08	5.3351e+08	5.9872e+08	6.57994e+08	7.07654e+08	7.47975e+08	7.79521e+08	7.99523e+08	8.12713e+08	8.17006e+08	8.15059e+08
303	5.92514e+07	1.71912e+08	2.74677e+08	3.67819e+08	4.52644e+08	5.2867e+08	5.94163e+08	6.49761e+08	6.96607e+08	7.32542e+08	7.59027e+08	7.7779e+08	7.91011e+08	7.94764e+08	7.94872e+08
304	6.18346e+07	1.79018e+08	2.85925e+08	3.82523e+08	4.68865e+08	5.4469e+08	6.09482e+08	6.64967e+08	7.11569e+08	7.50526e+08	7.81573e+08	8.01561e+08	8.16159e+08	8.19484e+08	8.19462e+08
305	5.66475e+07	1.64717e+08	2.62784e+08	3.497e+08	4.28497e+08	4.99218e+08	5.58663e+08	6.10648e+08	6.49592e+08	6.81588e+08	7.0817e+08	7.27561e+08	7.44528e+08	7.51472e+08	7.51833e+08
306	6.05344e+07	1.76075e+08	2.81769e+08	3.78677e+08	4.67569e+08	5.46496e+08	6.13783e+08	6.72933e+08	7.23023e+08	7.62024e+08	7.92446e+08	8.12072e+08	8.25018e+08	8.26855e+08	8.22712e+08
307	5.9773e+07	1.73481e+08	2.78347e+08	3.73247e+08	4.59706e+08	5.38329e+08	6.05694e+08	6.63926e+08	7.12487e+08	7.51001e+08	7.82442e+08	8.03746e+08	8.18021e+08	8.1938e+08	8.15345e+08
308	5.7824e+07	1.66333e+08	2.64837e+08	3.54587e+08	4.36835e+08	5.09282e+08	5.72682e+08	6.27305e+08	6.72553e+08	7.09218e+08	7.37906e+08	7.58317e+08	7.72675e+08	7.76445e+08	7.75377e+08
309	5.94903e+07	1.72594e+08	2.76241e+08	3.70748e+08	4.56934e+08	5.34405e+08	6.01387e+08	6.61601e+08	7.09723e+08	7.47326e+08	7.79113e+08	7.9862e+08	8.10174e+08	8.1278e+08	8.09739e+08
310	6.15491e+07	1.78331e+08	2.84636e+08	3.80495e+08	4.69213e+08	5.47452e+08	6.13239e+08	6.71068e+08	7.17447e+08	7.54901e+08	7.85898e+08	8.08845e+08	8.25053e+08	8.29653e+08	8.26904e+08
311	6.12826e+07	1.77653e+08	2.84025e+08	3.81324e+08	4.71287e+08	5.52033e+08	6.20431e+08	6.80359e+08	7.27654e+08	7.64659e+08	7.95599e+08	8.13877e+08	8.26179e+08	8.2931e+08	8.26461e+08
312	6.02489e+07	1.74429e+08	2.79628e+08	3.7428e+08	4.59714e+08	5.36257e+08	6.02551e+08	6.59463e+08	7.06163e+08	7.42493e+08	7.71235e+08	7.90207e+08	8.02705e+08	8.06038e+08	8.0658e+08
313	5.97875e+07	1.73398e+08	2.76696e+08	3.70595e+08	4.55384e+08	5.32335e+08	5.98206e+08	6.55778e+08	7.03574e+08	7.4066e+08	7.72488e+08	7.93512e+08	8.08449e+08	8.09743e+08	8.07183e+08
314	6.28363e+07	1.82483e+08	2.9149e+08	3.91404e+08	4.81957e+08	5.63557e+08	6.3182e+08	6.91441e+08	7.40582e+08	7.80424e+08	8.12696e+08	8.35067e+08	8.49905e+08	8.53095e+08	8.49277e+08
315	5.94644e+07	1.72071e+08	2.74758e+08	3.65648e+08	4.49152e+08	5.23394e+08	5.87549e+08	6.45174e+08	6.93144e+08	7.31337e+08	7.60364e+08	7.79612e+08	7.93892e+08	7.97632e+08	7.96432e+08
316	6.30125e+07	1.81733e+08	2.89805e+08	3.86906e+08	4.75135e+08	5.54742e+08	6.23061e+08	6.82658e+08	7.3002e+08	7.70114e+08	8.02393e+08	8.23499e+08	8.37677e+08	8.40518e+08	8.39514e+08
317	6.2259e+07	1.80214e+08	2.86952e+08	3.84371e+08	4.74082e+08	5.53308e+08	6.20853e+08	6.80655e+08	7.30174e+08	7.69718e+08	8.01882e+08	8.24272e+08	8.37248e+08	8.39493e+08	8.36195e+08
318	5.82267e+07	1.69049e+08	2.69893e+08	3.61299e+08	4.43745e+08	5.17774e+08	5.81752e+08	6.39264e+08	6.86351e+08	7.22004e+08	7.49562e+08	7.68963e+08	7.81821e+08	7.83819e+08	7.81787e+08
319	6.37534e+07	1.84764e+08	2.95165e+08	3.94455e+08	4.85408e+08	5.6742e+08	6.35811e+08	6.93816e+08	7.43377e+08	7.84114e+08	8.14708e+08	8.34882e+08	8.50459e+08	8.57213e+08	8.54886e+08
320	6.15177e+07	1.78249e+08	2.85167e+08	3.80605e+08	4.67452e+08	5.45706e+08	6.1079e+08	6.68466e+08	7.18217e+08	7.57377e+08	7.89288e+08	8.11937e+08	8.29388e+08	8.34126e+08	8.31816e+08
321	6.00975e+07	1.72748e+08	2.75488e+08	3.67844e+08	4.50691e+08	5.26188e+08	5.90256e+08	6.45707e+08	6.9011e+08	7.26622e+08	7.57046e+08	7.77913e+08	7.91649e+08	7.95792e+08	7.95633e+08
322	6.19242e+07	1.79693e+08	2.8738e+08	3.83899e+08	4.71373e+08	5.49255e+08	6.14941e+08	6.728e+08	7.18929e+08	7.55741e+08	7.86494e+08	8.07899e+08	8.24502e+08	8.29243e+08	8.2829e+08
323	6.22796e+07	1.80032e+08	2.87634e+08	3.85802e+08	4.75274e+08	5.54226e+08	6.19608e+08	6.77455e+08	7.26316e+08	7.67537e+08	8.02803e+08	8.26158e+08	8.40437e+08	8.44842e+08	8.41721e+08
324	5.95813e+07	1.71675e+08	2.73921e+08	3.66063e+08	4.49849e+08	5.23812e+08	5.88188e+08	6.43514e+08	6.8853e+08	7.25162e+08	7.54205e+08	7.75354e+08	7.89426e+08	7.94147e+08	7.94226e+08
325	5.98688e+07	1.73172e+08	2.76435e+08	3.69131e+08	4.54496e+08	5.29663e+08	5.92707e+08	6.48921e+08	6.97283e+08	7.35614e+08	7.67237e+08	7.90037e+08	8.05389e+08	8.10761e+08	8.07682e+08
326	5.92528e+07	1.71144e+08	2.73187e+08	3.65476e+08	4.48986e+08	5.25014e+08	5.90363e+08	6.48089e+08	6.95996e+08	7.34468e+08	7.67265e+08	7.88962e+08	8.0459e+08	8.08976e+08	8.05578e+08
327	5.70354e+07	1.65687e+08	2.65022e+08	3.54381e+08	4.3588e+08	5.09481e+08	5.73231e+08	6.2801e+08	6.74788e+08	7.12016e+08	7.42714e+08	7.63774e+08	7.78866e+08	7.82644e+08	7.78067e+08
328	6.20618e+07	1.80456e+08	2.89308e+08	3.87303e+08	4.75678e+08	5.55654e+08	6.24341e+08	6.83072e+08	7.31944e+08	7.71247e+08	8.02482e+08	8.24421e+08	8.39137e+08	8.43679e+08	8.40639e+08
329	6.24537e+07	1.8095e+08	2.89262e+08	3.87992e+08	4.78052e+08	5.58862e+08	6.26102e+08	6.85554e+08	7.3656e+08	7.77125e+08	8.08671e+08	8.30886e+08	8.46801e+08	8.50721e+08	8.45998e+08
330	6.3402e+07	1.82935e+08	2.91717e+08	3.88884e+08	4.76166e+08	5.55313e+08	6.2259e+08	6.81067e+08	7.29393e+08	7.68307e+08	8.0064e+08	8.23633e+08	8.39522e+08	8.44056e+08	8.43307e+08
331	6.25838e+07	1.81106e+08	2.89323e+08	3.86809e+08	4.75774e+08	5.55931e+08	6.2362e+08	6.81129e+08	7.30285e+08	7.71386e+08	8.03988e+08	8.25603e+08	8.42548e+08	8.49111e+08	8.46075e+08
332	6.0794e+07	1.75548e+08	2.80891e+08	3.76278e+08	4.64898e+08	5.46181e+08	6.16302e+08	6.74916e+08	7.22366e+08	7.60803e+08	7.88856e+08	8.07406e+08	8.18273e+08	8.20701e+08	8.18657e+08
333	5.71758e+07	1.65596e+08	2.6536e+08	3.56141e+08	4.39104e+08	5.12832e+08	5.76142e+08	6.30598e+08	6.76162e+08	7.12979e+08	7.40776e+08	7.59917e+08	7.74933e+08	7.79722e+08	7.76633e+08
334	6.2981e+07	1.8223e+08	2.91466e+08	3.90125e+08	4.79129e+08	5.57371e+08	6.22972e+08	6.82785e+08	7.33449e+08	7.72848e+08	8.02625e+08	8.24025e+08	8.38974e+08	8.43367e+08	8.41844e+08
335	6.37251e+07	1.84249e+08	2.94651e+08	3.94471e+08	4.86295e+08	5.68724e+08	6.39087e+08	6.99844e+08	7.5009e+08	7.90637e+08	8.24992e+08	8.48479e+08	8.62667e+08	8.67684e+08	8.64522e+08
336	6.20643e+07	1.79391e+08	2.86882e+08	3.85556e+08	4.75769e+08	5.56884e+08	6.25707e+08	6.86167e+08	7.36652e+08	7.76643e+08	8.05816e+08	8.25746e+08	8.38449e+08	8.41947e+08	8.39341e+08
337	6.25829e+07	1.82159e+08	2.91597e+08	3.90092e+08	4.80318e+08	5.61133e+08	6.32469e+08	6.92843e+08	7.4257e+08	7.81715e+08	8.12753e+08	8.32896e+08	8.46341e+08	8.50746e+08	8.47506e+08
338	6.23379e+07	1.80434e+08	2.88914e+08	3.87036e+08	4.7776e+08	5.59664e+08	6.29668e+08	6.91771e+08	7.43948e+08	7.84006e+08	8.14943e+08	8.3603e+08	8.49134e+08	8.51419e+08	8.47843e+08
339	5.99055e+07	1.73236e+08	2.76358e+08	3.69139e+08	4.52258e+08	5.2602e+08	5.90501e+08	6.45977e+08	6.92821e+08	7.31359e+08	7.63269e+08	7.85306e+08	7.98121e+08	8.02526e+08	8.0148e+08
340	6.26048e+07	1.80119e+08	2.86036e+08	3.80889e+08	4.66758e+08	5.43545e+08	6.07995e+08	6.64698e+08	7.131e+08	7.53519e+08	7.84818e+08	8.06692e+08	8.21747e+08	8.27513e+08	8.28406e+08
341	5.92014e+07	1.7134e+08	2.73475e+08	3.67431e+08	4.52273e+08	5.28535e+08	5.94256e+08	6.53506e+08	7.00495e+08	7.37648e+08	7.66943e+08	7.86377e+08	7.99745e+08	8.03387e+08	8.0001e+08
342	6.43962e+07	1.86206e+08	2.98032e+08	3.99786e+08	4.93046e+08	5.76182e+08	6.49202e+08	7.13465e+08	7.65012e+08	8.06551e+08	8.40828e+08	8.64606e+08	8.81353e+08	8.83752e+08	8.79804e+08
343	6.19539e+07	1.7926e+08	2.86689e+08	3.85045e+08	4.71954e+08	5.50635e+08	6.1803e+08	6.77826e+08	7.26696e+08	7.6619e+08	7.98444e+08	8.20589e+08	8.35947e+08	8.39805e+08	8.37035e+08
344	6.11038e+07	1.76729e+08	2.8272e+08	3.78449e+08	4.66845e+08	5.47078e+08	6.15692e+08	6.74978e+08	7.24076e+08	7.64032e+08	7.95015e+08	8.15771e+08	8.28846e+08	8.33185e+08	8.30634e+08
345	6.24778e+07	1.80713e+08	2.88726e+08	3.8666e+08	4.75292e+08	5.52302e+08	6.17817e+08	6.76039e+08	7.24469e+08	7.62962e+08	7.9394e+08	8.14699e+08	8.30163e+08	8.35745e+08	8.33809e+08
346	5.73054e+07	1.66157e+08	2.65384e+08	3.55574e+08	4.3781e+08	5.10329e+08	5.69852e+08	6.21926e+08	6.64005e+08	6.98599e+08	7.25132e+08	7.40898e+08	7.52445e+08	7.58435e+08	7.59556e+08
347	6.02937e+07	1.74402e+08	2.78611e+08	3.73498e+08	4.59618e+08	5.35748e+08	6.01255e+08	6.58446e+08	7.06423e+08	7.45017e+08	7.76471e+08	7.98132e+08	8.14668e+08	8.16955e+08	8.13692e+08
348	5.99797e+07	1.73801e+08	2.76852e+08	3.70108e+08	4.5615e+08	5.33901e+08	6.01228e+08	6.58575e+08	7.08195e+08	7.50847e+08	7.83466e+08	8.05026e+08	8.19769e+08	8.23043e+08	8.19053e+08
349	5.96235e+07	1.72955e+08	2.75622e+08	3.68288e+08	4.53262e+08	5.29633e+08	5.95537e+08	6.53284e+08	7.00955e+08	7.393e+08	7.69687e+08	7.90729e+08	8.02667e+08	8.07229e+08	8.04046e+08
350	6.24452e+07	1.80635e+08	2.87484e+08	3.83916e+08	4.69732e+08	5.45887e+08	6.11279e+08	6.68884e+08	7.16074e+08	7.55071e+08	7.86886e+08	8.10092e+08	8.24615e+08	8.28502e+08	8.27922e+08
351	5.94725e+07	1.72521e+08	2.75495e+08	3.69505e+08	4.56288e+08	5.33115e+08	5.96882e+08	6.53231e+08	6.99814e+08	7.35551e+08	7.65808e+08	7.86182e+08	8.00435e+08	8.03694e+08	8.00628e+08
352	6.03472e+07	1.74396e+08	2.7888e+08	3.74028e+08	4.61063e+08	5.37752e+08	6.01939e+08	6.57942e+08	7.03746e+08	7.38875e+08	7.68703e+08	7.88875e+08	8.02439e+08	8.05152e+08	8.04424e+08
353	6.23919e+07	1.80189e+08	2.86661e+08	3.82772e+08	4.70858e+08	5.48475e+08	6.15362e+08	6.74745e+08	7.22349e+08	7.60425e+08	7.88802e+08	8.11217e+08	8.28898e+08	8.35357e+08	8.34326e+08
354	6.12766e+07	1.77772e+08	2.83666e+08	3.79344e+08	4.67231e+08	5.45267e+08	6.10748e+08	6.6635e+08	7.14084e+08	7.52822e+08	7.84142e+08	8.06492e+08	8.216e+08	8.26388e+08	8.23343e+08
355	6.11249e+07	1.77625e+08	2.8474e+08	3.81697e+08	4.69616e+08	5.4783e+08	6.14617e+08	6.73378e+08	7.20964e+08	7.59554e+08	7.87502e+08	8.07032e+08	8.19802e+08	8.21448e+08	8.19856e+08
356	6.32436e+07	1.83456e+08	2.9326e+08	3.92117e+08	4.83327e+08	5.65253e+08	6.33684e+08	6.9369e+08	7.43704e+08	7.83855e+08	8.15609e+08	8.38816e+08	8.55635e+08	8.59808e+08	8.56055e+08
357	6.32671e+07	1.84127e+08	2.94645e+08	3.94425e+08	4.85787e+08	5.65492e+08	6.3384e+08	6.94677e+08	7.45921e+08	7.8805e+08	8.20716e+08	8.42368e+08	8.54477e+08	8.5811e+08	8.56776e+08
358	5.7398e+07	1.65878e+08	2.6447e+08	3.54375e+08	4.36735e+08	5.09043e+08	5.69568e+08	6.23117e+08	6.6617e+08	7.0259e+08	7.31956e+08	7.52891e+08	7.69196e+08	7.75507e+08	7.72966e+08
359	6.55855e+07	1.88833e+08	3.00112e+08	4.00314e+08	4.93783e+08	5.7685e+08	6.47008e+08	7.07365e+08	7.57913e+08	7.9789e+08	8.3221e+08	8.54869e+08	8.70119e+08	8.74688e+08	8.73948e+08
360	6.09924e+07	1.7703e+08	2.82988e+08	3.78422e+08	4.64114e+08	5.40079e+08	6.05709e+08	6.63504e+08	7.11957e+08	7.52209e+08	7.84339e+08	8.08616e+08	8.23663e+08	8.24944e+08	8.21947e+08
361	5.96749e+07	1.73085e+08	2.75373e+08	3.67274e+08	4.52402e+08	5.29634e+08	5.94698e+08	6.52271e+08	6.99416e+08	7.37978e+08	7.6894e+08	7.89976e+08	8.02197e+08	8.04646e+08	8.01667e+08
362	6.25197e+07	1.80042e+08	2.86965e+08	3.82955e+08	4.7002e+08	5.47685e+08	6.1554e+08	6.77191e+08	7.28112e+08	7.68717e+08	8.01697e+08	8.23817e+08	8.37834e+08	8.43179e+08	8.42109e+08
363	5.90238e+07	1.71073e+08	2.72485e+08	3.64183e+08	4.48129e+08	5.21505e+08	5.84652e+08	6.41627e+08	6.88816e+08	7.25794e+08	7.54111e+08	7.71927e+08	7.84677e+08	7.89103e+08	7.87726e+08
364	5.92489e+07	1.71373e+08	2.74366e+08	3.67061e+08	4.51702e+08	5.26735e+08	5.89813e+08	6.43466e+08	6.87448e+08	7.2441e+08	7.56338e+08	7.77175e+08	7.92116e+08	7.97394e+08	7.96644e+08
365	5.93054e+07	1.7097e+08	2.72649e+08	3.65718e+08	4.49612e+08	5.25375e+08	5.91985e+08	6.52745e+08	7.02085e+08	7.40529e+08	7.70732e+08	7.89588e+08	8.01752e+08	8.03943e+08	8.00943e+08
366	6.18566e+07	1.7899e+08	2.85827e+08	3.82914e+08	4.72138e+08	5.51884e+08	6.21181e+08	6.82439e+08	7.33578e+08	7.751e+08	8.08401e+08	8.3107e+08	8.44391e+08	8.47748e+08	8.44067e+08
367	6.27792e+07	1.8145e+08	2.88602e+08	3.85931e+08	4.74267e+08	5.5407e+08	6.2299e+08	6.8212e+08	7.31707e+08	7.71557e+08	8.02438e+08	8.24307e+08	8.40703e+08	8.4654e+08	8.44595e+08
368	5.98502e+07	1.73431e+08	2.77639e+08	3.71841e+08	4.57268e+08	5.33472e+08	5.99443e+08	6.57406e+08	7.06028e+08	7.45044e+08	7.75963e+08	7.95677e+08	8.08725e+08	8.11285e+08	8.08355e+08
369	5.76734e+07	1.67327e+08	2.68455e+08	3.59863e+08	4.43761e+08	5.1886e+08	5.83248e+08	6.39558e+08	6.85923e+08	7.23966e+08	7.54074e+08	7.74394e+08	7.86727e+08	7.8947e+08	7.85744e+08
370	5.99174e+07	1.73114e+08	2.76284e+08	3.69492e+08	4.53993e+08	5.28827e+08	5.93066e+08	6.49163e+08	6.95345e+08	7.30683e+08	7.58691e+08	7.77759e+08	7.92045e+08	7.97847e+08	7.9711e+08
371	5.83408e+07	1.69819e+08	2.71837e+08	3.62603e+08	4.45662e+08	5.21449e+08	5.86465e+08	6.4301e+08	6.89973e+08	7.27731e+08	7.59549e+08	7.81066e+08	7.94367e+08	7.95255e+08	7.90895e+08
372	5.98499e+07	1.72594e+08	2.75627e+08	3.70647e+08	4.57853e+08	5.36004e+08	6.00615e+08	6.58175e+08	7.05614e+08	7.43992e+08	7.75482e+08	7.97316e+08	8.10713e+08	8.13751e+08	8.10967e+08
373	6.22089e+07	1.803e+08	2.87404e+08	3.84361e+08	4.74034e+08	5.55534e+08	6.25999e+08	6.86283e+08	7.34368e+08	7.7458e+08	8.08214e+08	8.31669e+08	8.47465e+08	8.51404e+08	8.4667e+08
374	6.03894e+07	1.75221e+08	2.80613e+08	3.75863e+08	4.62886e+08	5.39764e+08	6.06789e+08	6.64696e+08	7.14077e+08	7.53082e+08	7.81929e+08	8.01755e+08	8.15773e+08	8.18011e+08	8.1501e+08
375	5.99511e+07	1.73625e+08	2.76944e+08	3.70842e+08	4.56832e+08	5.33169e+08	5.98622e+08	6.55852e+08	7.03681e+08	7.39702e+08	7.68967e+08	7.88448e+08	8.01082e+08	8.05791e+08	8.05475e+08
376	6.19885e+07	1.80273e+08	2.89347e+08	3.87891e+08	4.7724e+08	5.57518e+08	6.28457e+08	6.90722e+08	7.42704e+08	7.84248e+08	8.17967e+08	8.40731e+08	8.54839e+08	8.55924e+08	8.50157e+08
377	5.89739e+07	1.70507e+08	2.71864e+08	3.64458e+08	4.48641e+08	5.23366e+08	5.87265e+08	6.43681e+08	6.89945e+08	7.26931e+08	7.56626e+08	7.76912e+08	7.8878e+08	7.90592e+08	7.88917e+08
378	5.90129e+07	1.70798e+08	2.73161e+08	3.64859e+08	4.48082e+08	5.22538e+08	5.86383e+08	6.43719e+08	6.92047e+08	7.31372e+08	7.62666e+08	7.8541e+08	8.01063e+08	8.05173e+08	8.0015e+08
379	6.09655e+07	1.77542e+08	2.84085e+08	3.80441e+08	4.68603e+08	5.47544e+08	6.14852e+08	6.7404e+08	7.22666e+08	7.59624e+08	7.90152e+08	8.09829e+08	8.23177e+08	8.26981e+08	8.23487e+08
380	5.68221e+07	1.6444e+08	2.62349e+08	3.51078e+08	4.32158e+08	5.04656e+08	5.65152e+08	6.18984e+08	6.62287e+08	6.97841e+08	7.25703e+08	7.45424e+08	7.58714e+08	7.62184e+08	7.60641e+08
381	5.95449e+07	1.72681e+08	2.76113e+08	3.70814e+08	4.55863e+08	5.3e+08	5.94161e+08	6.50413e+08	6.9649e+08	7.3517e+08	7.65423e+08	7.8511e+08	7.98347e+08	8.01031e+08	7.99381e+08
382	5.78783e+07	1.68083e+08	2.69182e+08	3.60066e+08	4.43291e+08	5.18281e+08	5.79993e+08	6.32348e+08	6.7387e+08	7.07425e+08	7.36466e+08	7.56404e+08	7.70949e+08	7.77429e+08	7.75612e+08
383	6.10166e+07	1.76877e+08	2.8246e+08	3.77358e+08	4.64588e+08	5.42883e+08	6.10675e+08	6.69729e+08	7.18824e+08	7.584e+08	7.88815e+08	8.10183e+08	8.2567e+08	8.29357e+08	8.25076e+08
384	6.15116e+07	1.77915e+08	2.8477e+08	3.81504e+08	4.69069e+08	5.4735e+08	6.13499e+08	6.71267e+08	7.20566e+08	7.61354e+08	7.93708e+08	8.16614e+08	8.27879e+08	8.29241e+08	8.26431e+08
385	6.00476e+07	1.73965e+08	2.77294e+08	3.70894e+08	4.57417e+08	5.3476e+08	6.00215e+08	6.5837e+08	7.06111e+08	7.44491e+08	7.74361e+08	7.93642e+08	8.07039e+08	8.11464e+08	8.09606e+08
386	5.81053e+07	1.67027e+08	2.66356e+08	3.56965e+08	4.39645e+08	5.1256e+08	5.75949e+08	6.31898e+08	6.78171e+08	7.15669e+08	7.45975e+08	7.67053e+08	7.81988e+08	7.87069e+08	7.85693e+08
387	5.83227e+07	1.68776e+08	2.69837e+08	3.61011e+08	4.44399e+08	5.17767e+08	5.79959e+08	6.35299e+08	6.80582e+08	7.16117e+08	7.46431e+08	7.68567e+08	7.84264e+08	7.88904e+08	7.85545e+08
388	6.10658e+07	1.77222e+08	2.83023e+08	3.78887e+08	4.66297e+08	5.44857e+08	6.10924e+08	6.68169e+08	7.12892e+08	7.49754e+08	7.80633e+08	8.0156e+08	8.15911e+08	8.2168e+08	8.20299e+08
389	5.99929e+07	1.73705e+08	2.77214e+08	3.70748e+08	4.56742e+08	5.34106e+08	5.98333e+08	6.55648e+08	7.03286e+08	7.44075e+08	7.74851e+08	7.94238e+08	8.07225e+08	8.09623e+08	8.07787e+08
390	6.18638e+07	1.79398e+08	2.87127e+08	3.84778e+08	4.73438e+08	5.52739e+08	6.19587e+08	6.78097e+08	7.28324e+08	7.70294e+08	8.01774e+08	8.20805e+08	8.33182e+08	8.36999e+08	8.35117e+08
391	6.51615e+07	1.88928e+08	3.01712e+08	4.03537e+08	4.97322e+08	5.82075e+08	6.55007e+08	7.18582e+08	7.74203e+08	8.18998e+08	8.53642e+08	8.74569e+08	8.86134e+08	8.85971e+08	8.82284e+08
392	5.81892e+07	1.68426e+08	2.69325e+08	3.60678e+08	4.44433e+08	5.19391e+08	5.83121e+08	6.39842e+08	6.85866e+08	7.22263e+08	7.5071e+08	7.69277e+08	7.81265e+08	7.85794e+08	7.84068e+08
393	6.38646e+07	1.8605e+08	2.97247e+08	3.95486e+08	4.8507e+08	5.6477e+08	6.33523e+08	6.93681e+08	7.42841e+08	7.8171e+08	8.15719e+08	8.38879e+08	8.54414e+08	8.58178e+08	8.55458e+08
394	6.13715e+07	1.77782e+08	2.8274e+08	3.7748e+08	4.65206e+08	5.4291e+08	6.09434e+08	6.69977e+08	7.18733e+08	7.57737e+08	7.89242e+08	8.09829e+08	8.23808e+08	8.26998e+08	8.2447e+08
395	6.07313e+07	1.75196e+08	2.79585e+08	3.74042e+08	4.60271e+08	5.36458e+08	6.01346e+08	6.58767e+08	7.06151e+08	7.43854e+08	7.74048e+08	7.95116e+08	8.08882e+08	8.13961e+08	8.12632e+08
396	6.34134e+07	1.83818e+08	2.94395e+08	3.93869e+08	4.84764e+08	5.65864e+08	6.32214e+08	6.89483e+08	7.38844e+08	7.78446e+08	8.08658e+08	8.29611e+08	8.45183e+08	8.51842e+08	8.51027e+08
397	5.94759e+07	1.73241e+08	2.77333e+08	3.71425e+08	4.57871e+08	5.35438e+08	6.02515e+08	6.62397e+08	7.1108e+08	7.47953e+08	7.7647e+08	7.96361e+08	8.11001e+08	8.14802e+08	8.10718e+08
398	6.23816e+07	1.81713e+08	2.90282e+08	3.88369e+08	4.77405e+08	5.56757e+08	6.24541e+08	6.8366e+08	7.33645e+08	7.72859e+08	8.04572e+08	8.24255e+08	8.35834e+08	8.38061e+08	8.36041e+08
399	6.11777e+07	1.7703e+08	2.81589e+08	3.76248e+08	4.6328e+08	5.41735e+08	6.08763e+08	6.66334e+08	7.1312e+08	7.51079e+08	7.8229e+08	8.03352e+08	8.17274e+08	8.20046e+08	8.17495e+08
400	6.32312e+07	1.83314e+08	2.92576e+08	3.92004e+08	4.82047e+08	5.62589e+08	6.32799e+08	6.948e+08	7.46965e+08	7.89748e+08	8.24468e+08	8.47627e+08	8.61497e+08	8.6174e+08	8.58236e+08
401	6.15704e+07	1.78748e+08	2.87064e+08	3.84631e+08	4.73039e+08	5.53969e+08	6.24141e+08	6.8556e+08	7.34377e+08	7.70098e+08	7.98409e+08	8.18871e+08	8.30634e+08	8.33884e+08	8.31643e+08
402	6.01088e+07	1.73767e+08	2.76622e+08	3.69103e+08	4.54432e+08	5.30579e+08	5.95282e+08	6.53595e+08	7.02701e+08	7.42676e+08	7.76438e+08	7.97304e+08	8.10423e+08	8.14101e+08	8.12069e+08
403	5.86459e+07	1.70213e+08	2.72806e+08	3.66272e+08	4.51287e+08	5.26133e+08	5.8999e+08	6.47382e+08	6.94307e+08	7.31871e+08	7.62117e+08	7.82183e+08	7.95796e+08	7.97391e+08	7.9485e+08
404	6.07266e+07	1.75375e+08	2.80002e+08	3.73383e+08	4.58321e+08	5.35665e+08	6.03437e+08	6.62445e+08	7.10712e+08	7.49596e+08	7.8149e+08	8.0306e+08	8.1838e+08	8.20393e+08	8.17373e+08
405	6.17065e+07	1.78947e+08	2.86165e+08	3.83715e+08	4.73148e+08	5.5281e+08	6.21917e+08	6.82697e+08	7.29594e+08	7.69225e+08	8.02256e+08	8.23284e+08	8.36135e+08	8.38745e+08	8.35893e+08
406	5.82138e+07	1.699e+08	2.7232e+08	3.63638e+08	4.46973e+08	5.21214e+08	5.84019e+08	6.39853e+08	6.84375e+08	7.21516e+08	7.51474e+08	7.70814e+08	7.84148e+08	7.84788e+08	7.8195e+08
407	6.26527e+07	1.81707e+08	2.89844e+08	3.89068e+08	4.79643e+08	5.60072e+08	6.28974e+08	6.89655e+08	7.40193e+08	7.81383e+08	8.16924e+08	8.39244e+08	8.51205e+08	8.53446e+08	8.49693e+08
408	6.23306e+07	1.80761e+08	2.89127e+08	3.87279e+08	4.76717e+08	5.56028e+08	6.24703e+08	6.86184e+08	7.37477e+08	7.78218e+08	8.09516e+08	8.29746e+08	8.43876e+08	8.47269e+08	8.43985e+08
409	5.95618e+07	1.72785e+08	2.75762e+08	3.6797e+08	4.50781e+08	5.25252e+08	5.89392e+08	6.48338e+08	6.96366e+08	7.34486e+08	7.66971e+08	7.90718e+08	8.0731e+08	8.09635e+08	8.05967e+08
410	5.651e+07	1.64053e+08	2.62906e+08	3.52933e+08	4.35187e+08	5.0755e+08	5.68039e+08	6.19262e+08	6.59953e+08	6.93201e+08	7.20702e+08	7.39832e+08	7.53112e+08	7.59504e+08	7.58247e+08
411	6.30543e+07	1.82433e+08	2.89841e+08	3.86445e+08	4.75974e+08	5.54364e+08	6.20488e+08	6.78452e+08	7.27121e+08	7.66606e+08	7.98048e+08	8.1847e+08	8.33681e+08	8.39416e+08	8.38129e+08
412	5.88638e+07	1.69909e+08	2.7045e+08	3.60096e+08	4.42487e+08	5.16823e+08	5.80502e+08	6.37222e+08	6.83761e+08	7.2199e+08	7.52887e+08	7.74207e+08	7.87485e+08	7.91796e+08	7.89701e+08
413	6.35794e+07	1.84562e+08	2.94436e+08	3.93247e+08	4.83363e+08	5.62968e+08	6.3198e+08	6.94611e+08	7.47439e+08	7.89798e+08	8.21581e+08	8.42968e+08	8.57569e+08	8.63249e+08	8.59504e+08
414	5.85068e+07	1.69929e+08	2.72106e+08	3.64897e+08	4.4824e+08	5.2339e+08	5.86622e+08	6.41448e+08	6.86284e+08	7.22403e+08	7.50958e+08	7.69371e+08	7.80802e+08	7.82033e+08	7.82252e+08
415	5.97643e+07	1.73232e+08	2.76535e+08	3.70493e+08	4.56054e+08	5.31827e+08	5.96665e+08	6.53032e+08	6.99898e+08	7.36976e+08	7.67192e+08	7.87125e+08	7.99287e+08	8.03721e+08	8.01769e+08
416	6.11393e+07	1.77484e+08	2.83824e+08	3.79525e+08	4.66373e+08	5.43659e+08	6.10552e+08	6.69743e+08	7.17584e+08	7.56748e+08	7.87109e+08	8.08305e+08	8.21544e+08	8.25791e+08	8.23271e+08
417	6.22332e+07	1.7978e+08	2.86338e+08	3.83595e+08	4.72629e+08	5.51162e+08	6.18267e+08	6.77318e+08	7.26148e+08	7.6471e+08	7.9676e+08	8.18135e+08	8.33772e+08	8.38776e+08	8.3642e+08
418	6.15897e+07	1.78125e+08	2.85065e+08	3.81403e+08	4.69315e+08	5.47802e+08	6.14707e+08	6.72414e+08	7.19515e+08	7.57266e+08	7.8777e+08	8.09364e+08	8.2582e+08	8.30357e+08	8.27769e+08
419	6.03924e+07	1.75083e+08	2.7901e+08	3.71816e+08	4.57636e+08	5.34185e+08	5.99838e+08	6.57655e+08	7.05913e+08	7.44913e+08	7.76006e+08	7.97896e+08	8.13134e+08	8.17472e+08	8.14479e+08
420	6.09425e+07	1.76282e+08	2.8154e+08	3.76201e+08	4.62215e+08	5.38766e+08	6.05944e+08	6.65829e+08	7.16966e+08	7.56427e+08	7.89069e+08	8.12022e+08	8.27679e+08	8.30386e+08	8.26809e+08
421	6.09639e+07	1.77171e+08	2.83842e+08	3.79903e+08	4.67416e+08	5.46088e+08	6.1439e+08	6.73628e+08	7.22953e+08	7.6194e+08	7.92414e+08	8.13197e+08	8.27894e+08	8.31267e+08	8.26524e+08
422	6.39579e+07	1.8572e+08	2.96909e+08	3.96724e+08	4.88573e+08	5.68532e+08	6.34386e+08	6.93844e+08	7.44472e+08	7.85449e+08	8.18481e+08	8.41945e+08	8.58739e+08	8.62125e+08	8.60235e+08
423	5.71209e+07	1.65434e+08	2.64642e+08	3.54582e+08	4.36204e+08	5.09067e+08	5.71258e+08	6.25149e+08	6.69672e+08	7.05522e+08	7.36292e+08	7.5682e+08	7.69202e+08	7.7171e+08	7.69251e+08
424	5.9509e+07	1.71896e+08	2.75595e+08	3.6903e+08	4.53301e+08	5.28084e+08	5.90995e+08	6.45892e+08	6.90644e+08	7.28062e+08	7.59925e+08	7.80693e+08	7.9524e+08	7.99164e+08	7.97926e+08
425	6.08147e+07	1.76757e+08	2.82348e+08	3.77656e+08	4.65937e+08	5.44787e+08	6.12137e+08	6.7069e+08	7.18027e+08	7.57312e+08	7.87839e+08	8.08642e+08	8.23147e+08	8.26681e+08	8.23497e+08
426	6.20946e+07	1.80079e+08	2.88517e+08	3.86617e+08	4.75625e+08	5.55652e+08	6.24977e+08	6.86149e+08	7.36667e+08	7.76771e+08	8.08683e+08	8.31719e+08	8.46947e+08	8.50481e+08	8.45853e+08
427	5.93378e+07	1.71756e+08	2.74182e+08	3.67147e+08	4.5118e+08	5.27164e+08	5.93511e+08	6.52166e+08	6.99344e+08	7.3765e+08	7.66431e+08	7.878e+08	8.03645e+08	8.08654e+08	8.05765e+08
428	6.04752e+07	1.74507e+08	2.78412e+08	3.71992e+08	4.55872e+08	5.31068e+08	5.95057e+08	6.50947e+08	6.95922e+08	7.32053e+08	7.6048e+08	7.79373e+08	7.93061e+08	7.98605e+08	7.99762e+08
429	6.22151e+07	1.79675e+08	2.87842e+08	3.86331e+08	4.76467e+08	5.58203e+08	6.2913e+08	6.91631e+08	7.42433e+08	7.84055e+08	8.16127e+08	8.39364e+08	8.52678e+08	8.54349e+08	8.49543e+08
430	6.27815e+07	1.82328e+08	2.92371e+08	3.91424e+08	4.81246e+08	5.60948e+08	6.29246e+08	6.87434e+08	7.36082e+08	7.77172e+08	8.09996e+08	8.31919e+08	8.47456e+08	8.54791e+08	8.50945e+08
431	6.11357e+07	1.76781e+08	2.81937e+08	3.76894e+08	4.63022e+08	5.40361e+08	6.06387e+08	6.64247e+08	7.13451e+08	7.51277e+08	7.7864e+08	7.98136e+08	8.13326e+08	8.19736e+08	8.18531e+08
432	6.08412e+07	1.75847e+08	2.80351e+08	3.74902e+08	4.5993e+08	5.34764e+08	6.00581e+08	6.60545e+08	7.08987e+08	7.47442e+08	7.77698e+08	7.99237e+08	8.15751e+08	8.1932e+08	8.17421e+08
433	6.11853e+07	1.77035e+08	2.81984e+08	3.77e+08	4.64792e+08	5.44506e+08	6.11519e+08	6.68835e+08	7.15513e+08	7.5199e+08	7.81789e+08	8.0164e+08	8.15766e+08	8.19867e+08	8.19441e+08
434	5.9939e+07	1.72911e+08	2.7644e+08	3.72293e+08	4.58523e+08	5.34499e+08	5.98355e+08	6.54263e+08	6.98448e+08	7.33427e+08	7.63608e+08	7.84654e+08	7.99362e+08	8.05433e+08	8.03859e+08
435	5.75313e+07	1.66982e+08	2.65553e+08	3.5285e+08	4.3255e+08	5.02982e+08	5.63325e+08	6.17935e+08	6.63122e+08	6.99057e+08	7.29076e+08	7.50036e+08	7.63618e+08	7.67768e+08	7.67056e+08
436	5.93262e+07	1.71308e+08	2.74025e+08	3.66959e+08	4.51491e+08	5.2703e+08	5.9149e+08	6.4728e+08	6.92598e+08	7.29365e+08	7.60375e+08	7.80449e+08	7.93748e+08	7.98457e+08	7.96601e+08
437	6.2013e+07	1.80512e+08	2.88658e+08	3.86323e+08	4.74742e+08	5.53594e+08	6.2186e+08	6.82447e+08	7.31334e+08	7.72269e+08	8.04237e+08	8.23988e+08	8.34861e+08	8.35191e+08	8.32629e+08
438	6.46689e+07	1.86865e+08	2.97199e+08	3.9769e+08	4.90135e+08	5.73261e+08	6.4225e+08	7.02784e+08	7.53739e+08	7.93892e+08	8.25993e+08	8.47659e+08	8.61202e+08	8.63929e+08	8.63492e+08
439	6.18797e+07	1.79665e+08	2.87381e+08	3.83228e+08	4.70608e+08	5.48494e+08	6.146e+08	6.74832e+08	7.25114e+08	7.64687e+08	7.95075e+08	8.16458e+08	8.31999e+08	8.37032e+08	8.35215e+08
440	5.99824e+07	1.73371e+08	2.77008e+08	3.72387e+08	4.59342e+08	5.34958e+08	5.99195e+08	6.55947e+08	7.03276e+08	7.41405e+08	7.72984e+08	7.93404e+08	8.07247e+08	8.10025e+08	8.07818e+08
441	6.10233e+07	1.76898e+08	2.82639e+08	3.77618e+08	4.65026e+08	5.43328e+08	6.11631e+08	6.71967e+08	7.21684e+08	7.60803e+08	7.92263e+08	8.14412e+08	8.30086e+08	8.32538e+08	8.27642e+08
442	5.85281e+07	1.69717e+08	2.70506e+08	3.61673e+08	4.45278e+08	5.20472e+08	5.83997e+08	6.39289e+08	6.84713e+08	7.20808e+08	7.50524e+08	7.69484e+08	7.83687e+08	7.89465e+08	7.88208e+08
443	6.00061e+07	1.73596e+08	2.77393e+08	3.72421e+08	4.58646e+08	5.35847e+08	6.02528e+08	6.6071e+08	7.05769e+08	7.41477e+08	7.70391e+08	7.91735e+08	8.08694e+08	8.13583e+08	8.10419e+08
444	6.25461e+07	1.80993e+08	2.89117e+08	3.88034e+08	4.77931e+08	5.57463e+08	6.24843e+08	6.85226e+08	7.34463e+08	7.75198e+08	8.06508e+08	8.2665e+08	8.39515e+08	8.4314e+08	8.41491e+08
445	6.39945e+07	1.8539e+08	2.96451e+08	3.96688e+08	4.88842e+08	5.73505e+08	6.43989e+08	7.04723e+08	7.56009e+08	7.96779e+08	8.29748e+08	8.52894e+08	8.68471e+08	8.7054e+08	8.66896e+08
446	6.23803e+07	1.80231e+08	2.87833e+08	3.85238e+08	4.74002e+08	5.53509e+08	6.19402e+08	6.78087e+08	7.26853e+08	7.65061e+08	7.97765e+08	8.21795e+08	8.3811e+08	8.43309e+08	8.39691e+08
447	6.29319e+07	1.82656e+08	2.91852e+08	3.90144e+08	4.79294e+08	5.5948e+08	6.26766e+08	6.85295e+08	7.34551e+08	7.74124e+08	8.06965e+08	8.29622e+08	8.45774e+08	8.52311e+08	8.49489e+08
448	5.96545e+07	1.72656e+08	2.75116e+08	3.66823e+08	4.50374e+08	5.24907e+08	5.88415e+08	6.46534e+08	6.93327e+08	7.31046e+08	7.62542e+08	7.81857e+08	7.93206e+08	7.9668e+08	7.9596e+08
449	5.93802e+07	1.72138e+08	2.75766e+08	3.69846e+08	4.56194e+08	5.32956e+08	5.98467e+08	6.56351e+08	7.03569e+08	7.41508e+08	7.7284e+08	7.93328e+08	8.06757e+08	8.11186e+08	8.08295e+08
450	6.06463e+07	1.76298e+08	2.82314e+08	3.78149e+08	4.66235e+08	5.45406e+08	6.13081e+08	6.70527e+08	7.17239e+08	7.57539e+08	7.89696e+08	8.10717e+08	8.25437e+08	8.27571e+08	8.23377e+08
451	5.99621e+07	1.74101e+08	2.78734e+08	3.74001e+08	4.61625e+08	5.37907e+08	6.03408e+08	6.63318e+08	7.12997e+08	7.50735e+08	7.82971e+08	8.05544e+08	8.18844e+08	8.19189e+08	8.15029e+08
452	6.04949e+07	1.7548e+08	2.79815e+08	3.74588e+08	4.62704e+08	5.41851e+08	6.0918e+08	6.6688e+08	7.15518e+08	7.55578e+08	7.88992e+08	8.09501e+08	8.2368e+08	8.25714e+08	8.21108e+08
453	5.86314e+07	1.69976e+08	2.71779e+08	3.65671e+08	4.5124e+08	5.28096e+08	5.93974e+08	6.51932e+08	6.99068e+08	7.3579e+08	7.65999e+08	7.86213e+08	8.0183e+08	8.06598e+08	8.01401e+08
454	6.02359e+07	1.74618e+08	2.78508e+08	3.71248e+08	4.53559e+08	5.26968e+08	5.89584e+08	6.44364e+08	6.91128e+08	7.29539e+08	7.59478e+08	7.80999e+08	7.95098e+08	7.99356e+08	7.98968e+08
455	6.06077e+07	1.76421e+08	2.83621e+08	3.81376e+08	4.69516e+08	5.45366e+08	6.10661e+08	6.69575e+08	7.19047e+08	7.58792e+08	7.92316e+08	8.14847e+08	8.27941e+08	8.30547e+08	8.25831e+08
456	5.84601e+07	1.69321e+08	2.69519e+08	3.596e+08	4.42537e+08	5.16411e+08	5.79664e+08	6.34971e+08	6.81267e+08	7.18879e+08	7.49913e+08	7.71317e+08	7.85468e+08	7.89013e+08	7.85937e+08
457	5.77994e+07	1.66893e+08	2.66557e+08	3.57572e+08	4.4005e+08	5.13239e+08	5.77231e+08	6.35008e+08	6.83867e+08	7.22436e+08	7.52882e+08	7.7315e+08	7.86006e+08	7.87436e+08	7.84186e+08
458	5.92335e+07	1.70056e+08	2.71601e+08	3.62585e+08	4.45052e+08	5.19425e+08	5.84218e+08	6.40532e+08	6.85717e+08	7.23558e+08	7.52946e+08	7.72381e+08	7.85071e+08	7.90446e+08	7.89587e+08
459	6.18841e+07	1.78346e+08	2.849e+08	3.81355e+08	4.67787e+08	5.44999e+08	6.10136e+08	6.69034e+08	7.19658e+08	7.59762e+08	7.92151e+08	8.14113e+08	8.26406e+08	8.29256e+08	8.29001e+08
460	5.88305e+07	1.69555e+08	2.69503e+08	3.60122e+08	4.43067e+08	5.18078e+08	5.82095e+08	6.41016e+08	6.89481e+08	7.29326e+08	7.62319e+08	7.85507e+08	8.01521e+08	8.05465e+08	8.003e+08
461	6.43906e+07	1.86779e+08	2.9843e+08	3.9989e+08	4.92265e+08	5.75698e+08	6.44404e+08	7.0556e+08	7.56257e+08	7.97627e+08	8.30756e+08	8.52484e+08	8.67673e+08	8.72966e+08	8.69739e+08
462	5.82828e+07	1.68457e+08	2.69082e+08	3.60497e+08	4.43845e+08	5.17425e+08	5.80433e+08	6.35703e+08	6.8333e+08	7.20513e+08	7.49237e+08	7.68378e+08	7.8141e+08	7.85185e+08	7.83845e+08
463	5.99141e+07	1.73586e+08	2.78114e+08	3.72884e+08	4.59288e+08	5.37381e+08	6.04964e+08	6.64759e+08	7.1269e+08	7.52629e+08	7.852e+08	8.05601e+08	8.17638e+08	8.19523e+08	8.15572e+08
464	6.14025e+07	1.77848e+08	2.84217e+08	3.792e+08	4.64712e+08	5.4251e+08	6.09737e+08	6.67948e+08	7.16195e+08	7.55083e+08	7.86075e+08	8.05504e+08	8.19094e+08	8.23631e+08	8.22194e+08
465	5.66741e+07	1.63594e+08	2.61352e+08	3.50091e+08	4.31128e+08	5.03112e+08	5.6657e+08	6.21342e+08	6.65808e+08	7.02785e+08	7.31348e+08	7.51583e+08	7.64651e+08	7.67831e+08	7.65577e+08
466	5.78118e+07	1.67815e+08	2.68162e+08	3.59235e+08	4.42765e+08	5.19159e+08	5.82957e+08	6.37826e+08	6.83269e+08	7.20159e+08	7.47131e+08	7.63127e+08	7.74014e+08	7.76398e+08	7.75006e+08
467	6.05e+07	1.7557e+08	2.80886e+08	3.74765e+08	4.61371e+08	5.39903e+08	6.05816e+08	6.63412e+08	7.14383e+08	7.5533e+08	7.88015e+08	8.1011e+08	8.23464e+08	8.24344e+08	8.19889e+08
468	5.96733e+07	1.72016e+08	2.74378e+08	3.67332e+08	4.52267e+08	5.28332e+08	5.94718e+08	6.52386e+08	6.99785e+08	7.37402e+08	7.69107e+08	7.90252e+08	8.05239e+08	8.0884e+08	8.05799e+08
469	6.07732e+07	1.75704e+08	2.80389e+08	3.75788e+08	4.61681e+08	5.37595e+08	6.01793e+08	6.59519e+08	7.0818e+08	7.4629e+08	7.78e+08	7.99789e+08	8.16722e+08	8.22423e+08	8.19954e+08
470	5.79708e+07	1.66941e+08	2.64407e+08	3.53123e+08	4.3433e+08	5.05571e+08	5.67297e+08	6.22427e+08	6.67573e+08	7.04237e+08	7.31986e+08	7.50838e+08	7.65935e+08	7.73053e+08	7.72426e+08
471	6.1324e+07	1.77775e+08	2.84886e+08	3.82636e+08	4.71601e+08	5.51655e+08	6.20214e+08	6.78694e+08	7.26553e+08	7.63934e+08	7.9663e+08	8.18887e+08	8.31896e+08	8.33664e+08	8.29868e+08
472	5.75742e+07	1.68013e+08	2.69909e+08	3.61245e+08	4.4462e+08	5.19732e+08	5.81699e+08	6.3608e+08	6.81695e+08	7.16465e+08	7.44313e+08	7.63634e+08	7.75381e+08	7.76793e+08	7.75693e+08
473	6.02413e+07	1.75173e+08	2.80678e+08	3.75386e+08	4.62534e+08	5.40647e+08	6.06247e+08	6.6446e+08	7.12503e+08	7.51569e+08	7.83195e+08	8.04517e+08	8.20276e+08	8.23028e+08	8.18154e+08
474	5.98489e+07	1.73108e+08	2.76341e+08	3.68189e+08	4.51918e+08	5.27091e+08	5.90801e+08	6.45946e+08	6.92089e+08	7.2932e+08	7.58286e+08	7.78408e+08	7.9217e+08	7.96535e+08	7.97162e+08
475	6.08073e+07	1.75537e+08	2.79945e+08	3.73977e+08	4.60176e+08	5.38784e+08	6.0743e+08	6.67427e+08	7.15357e+08	7.51807e+08	7.80637e+08	7.98486e+08	8.11585e+08	8.17241e+08	8.17466e+08
476	6.06507e+07	1.76039e+08	2.82365e+08	3.7932e+08	4.67979e+08	5.46936e+08	6.1254e+08	6.70512e+08	7.16532e+08	7.53318e+08	7.84928e+08	8.07113e+08	8.22305e+08	8.24933e+08	8.21824e+08
477	5.9936e+07	1.73178e+08	2.75902e+08	3.70226e+08	4.56938e+08	5.34572e+08	6.01077e+08	6.58339e+08	7.04561e+08	7.42481e+08	7.73673e+08	7.96291e+08	8.09805e+08	8.13723e+08	8.10692e+08
478	6.00681e+07	1.74421e+08	2.79648e+08	3.75155e+08	4.61223e+08	5.38359e+08	6.04497e+08	6.60988e+08	7.06956e+08	7.43298e+08	7.71582e+08	7.91989e+08	8.07001e+08	8.11162e+08	8.09396e+08
479	6.31234e+07	1.83191e+08	2.92622e+08	3.90597e+08	4.8025e+08	5.59702e+08	6.26762e+08	6.85666e+08	7.3595e+08	7.77604e+08	8.09771e+08	8.3173e+08	8.48142e+08	8.5477e+08	8.52835e+08
480	6.16998e+07	1.78903e+08	2.85588e+08	3.8169e+08	4.68991e+08	5.4592e+08	6.11592e+08	6.68999e+08	7.16922e+08	7.54417e+08	7.84955e+08	8.06708e+08	8.20938e+08	8.24261e+08	8.23888e+08
481	5.75962e+07	1.66381e+08	2.64656e+08	3.52988e+08	4.33911e+08	5.07634e+08	5.70182e+08	6.24645e+08	6.72056e+08	7.09962e+08	7.39521e+08	7.58367e+08	7.69723e+08	7.72424e+08	7.7119e+08
482	6.08387e+07	1.77825e+08	2.85753e+08	3.83617e+08	4.72298e+08	5.51331e+08	6.1964e+08	6.79434e+08	7.26785e+08	7.63676e+08	7.92311e+08	8.10135e+08	8.22516e+08	8.24594e+08	8.2255e+08
483	6.25036e+07	1.80702e+08	2.89081e+08	3.87814e+08	4.77653e+08	5.59547e+08	6.28913e+08	6.90076e+08	7.4064e+08	7.81754e+08	8.10929e+08	8.32392e+08	8.47394e+08	8.5132e+08	8.46809e+08
484	5.84934e+07	1.69671e+08	2.7175e+08	3.65316e+08	4.50624e+08	5.27341e+08	5.92134e+08	6.47581e+08	6.93309e+08	7.30801e+08	7.59995e+08	7.78889e+08	7.90825e+08	7.93323e+08	7.90921e+08
485	6.15833e+07	1.78718e+08	2.85589e+08	3.82682e+08	4.69676e+08	5.48579e+08	6.1667e+08	6.7478e+08	7.24438e+08	7.64709e+08	7.96623e+08	8.16475e+08	8.27338e+08	8.27518e+08	8.25622e+08
486	6.00372e+07	1.73587e+08	2.77357e+08	3.71426e+08	4.56701e+08	5.32672e+08	5.97375e+08	6.54095e+08	7.01442e+08	7.40396e+08	7.72155e+08	7.92917e+08	8.06121e+08	8.09267e+08	8.07787e+08
487	6.2209e+07	1.80618e+08	2.88937e+08	3.88043e+08	4.79294e+08	5.60412e+08	6.28415e+08	6.88273e+08	7.38951e+08	7.80753e+08	8.13215e+08	8.34719e+08	8.47701e+08	8.49831e+08	8.45646e+08
488	5.86332e+07	1.69614e+08	2.7064e+08	3.61518e+08	4.46073e+08	5.22845e+08	5.90234e+08	6.50126e+08	6.99e+08	7.36932e+08	7.69262e+08	7.92487e+08	8.05204e+08	8.08344e+08	8.03064e+08
489	5.98661e+07	1.73456e+08	2.77736e+08	3.72194e+08	4.57412e+08	5.34554e+08	6.00648e+08	6.57001e+08	7.04662e+08	7.4261e+08	7.72582e+08	7.91387e+08	8.05011e+08	8.10268e+08	8.07575e+08
490	6.26478e+07	1.80954e+08	2.89387e+08	3.87096e+08	4.77489e+08	5.60192e+08	6.30822e+08	6.90386e+08	7.38684e+08	7.78325e+08	8.10359e+08	8.34668e+08	8.50854e+08	8.5493e+08	8.50974e+08
491	6.08406e+07	1.76722e+08	2.83048e+08	3.7844e+08	4.64992e+08	5.43189e+08	6.10486e+08	6.68051e+08	7.13694e+08	7.49859e+08	7.81277e+08	8.02689e+08	8.16186e+08	8.21189e+08	8.19997e+08
492	5.65717e+07	1.63934e+08	2.6249e+08	3.52092e+08	4.33333e+08	5.04546e+08	5.66445e+08	6.22086e+08	6.68156e+08	7.05321e+08	7.36169e+08	7.57684e+08	7.71722e+08	7.72376e+08	7.69092e+08
493	6.20552e+07	1.80347e+08	2.88315e+08	3.85751e+08	4.73427e+08	5.51774e+08	6.19951e+08	6.78023e+08	7.282e+08	7.71006e+08	8.04646e+08	8.28809e+08	8.45642e+08	8.48105e+08	8.43357e+08
494	6.10453e+07	1.77785e+08	2.84939e+08	3.82439e+08	4.71742e+08	5.51362e+08	6.18477e+08	6.75836e+08	7.2244e+08	7.60637e+08	7.93225e+08	8.1687e+08	8.31687e+08	8.3502e+08	8.30317e+08
495	5.90887e+07	1.71275e+08	2.73605e+08	3.66657e+08	4.52023e+08	5.27762e+08	5.91376e+08	6.48324e+08	6.95774e+08	7.31634e+08	7.61841e+08	7.8437e+08	7.99589e+08	8.05159e+08	8.02476e+08
496	6.09958e+07	1.76951e+08	2.82341e+08	3.77809e+08	4.63326e+08	5.39086e+08	6.04527e+08	6.61166e+08	7.08304e+08	7.46956e+08	7.78189e+08	7.9982e+08	8.15703e+08	8.23381e+08	8.20324e+08
497	6.36504e+07	1.83168e+08	2.92024e+08	3.90423e+08	4.79367e+08	5.61079e+08	6.31779e+08	6.93226e+08	7.43866e+08	7.85405e+08	8.19335e+08	8.39794e+08	8.54845e+08	8.59741e+08	8.56657e+08
498	6.0147e+07	1.74855e+08	2.79587e+08	3.73081e+08	4.58923e+08	5.35473e+08	5.99919e+08	6.5778e+08	7.0612e+08	7.43553e+08	7.73919e+08	7.95017e+08	8.08247e+08	8.13298e+08	8.10066e+08
499	5.92403e+07	1.72296e+08	2.75021e+08	3.67857e+08	4.52101e+08	5.27228e+08	5.90224e+08	6.46412e+08	6.92621e+08	7.31006e+08	7.61681e+08	7.83392e+08	7.99338e+08	8.0199e+08	7.99327e+08
500	6.00668e+07	1.74844e+08	2.7975e+08	3.75504e+08	4.62825e+08	5.40047e+08	6.06677e+08	6.65689e+08	7.15326e+08	7.54615e+08	7.84398e+08	8.05498e+08	8.20634e+08	8.24284e+08	8.20075e+08
501	6.30404e+07	1.81708e+08	2.90199e+08	3.88876e+08	4.7708e+08	5.54718e+08	6.21745e+08	6.80785e+08	7.29618e+08	7.69737e+08	8.02457e+08	8.23963e+08	8.38363e+08	8.42826e+08	8.41151e+08
502	6.19327e+07	1.78756e+08	2.85046e+08	3.80387e+08	4.6828e+08	5.45603e+08	6.11787e+08	6.69729e+08	7.19171e+08	7.58937e+08	7.91946e+08	8.13703e+08	8.29209e+08	8.34494e+08	8.32238e+08
503	5.94346e+07	1.71948e+08	2.75144e+08	3.69011e+08	4.54314e+08	5.32148e+08	5.98434e+08	6.56416e+08	7.03886e+08	7.41127e+08	7.69072e+08	7.88648e+08	8.02513e+08	8.05397e+08	8.03396e+08
504	6.23477e+07	1.80638e+08	2.88863e+08	3.87031e+08	4.75847e+08	5.55863e+08	6.24822e+08	6.83682e+08	7.29366e+08	7.65141e+08	7.94102e+08	8.15282e+08	8.28019e+08	8.34075e+08	8.33197e+08
505	6.32589e+07	1.82659e+08	2.92373e+08	3.92148e+08	4.82064e+08	5.62982e+08	6.3062e+08	6.89512e+08	7.40461e+08	7.8407e+08	8.18432e+08	8.43175e+08	8.57674e+08	8.6239e+08	8.59643e+08
506	6.01991e+07	1.73531e+08	2.76387e+08	3.6962e+08	4.55477e+08	5.32229e+08	5.96698e+08	6.54815e+08	7.01983e+08	7.39476e+08	7.71348e+08	7.91925e+08	8.06407e+08	8.10887e+08	8.0838e+08
507	5.95828e+07	1.72423e+08	2.75633e+08	3.70571e+08	4.56428e+08	5.33212e+08	5.98945e+08	6.55729e+08	7.02627e+08	7.40779e+08	7.71247e+08	7.92893e+08	8.0644e+08	8.08297e+08	8.0508e+08
508	6.12801e+07	1.77387e+08	2.82264e+08	3.76661e+08	4.64106e+08	5.40772e+08	6.05874e+08	6.62974e+08	7.09055e+08	7.46483e+08	7.77477e+08	7.9809e+08	8.12244e+08	8.18777e+08	8.17511e+08
509	5.6633e+07	1.63627e+08	2.61056e+08	3.48945e+08	4.30202e+08	5.02291e+08	5.62234e+08	6.15789e+08	6.62394e+08	6.99281e+08	7.30875e+08	7.51224e+08	7.63341e+08	7.65717e+08	7.64471e+08
510	6.30647e+07	1.82348e+08	2.90739e+08	3.88789e+08	4.79794e+08	5.60814e+08	6.3059e+08	6.92265e+08	7.42428e+08	7.83069e+08	8.15462e+08	8.38472e+08	8.53973e+08	8.58982e+08	8.55801e+08
511	6.35484e+07	1.83805e+08	2.94211e+08	3.95759e+08	4.88579e+08	5.71603e+08	6.43366e+08	7.05842e+08	7.5851e+08	7.99888e+08	8.33647e+08	8.55725e+08	8.69946e+08	8.71711e+08	8.66232e+08
512	6.09804e+07	1.77222e+08	2.83359e+08	3.77772e+08	4.64652e+08	5.42902e+08	6.09414e+08	6.6731e+08	7.16403e+08	7.56266e+08	7.86189e+08	8.06202e+08	8.1987e+08	8.24277e+08	8.2108e+08
513	6.01596e+07	1.749e+08	2.79211e+08	3.7327e+08	4.57153e+08	5.32286e+08	5.94977e+08	6.50272e+08	6.95527e+08	7.32574e+08	7.64656e+08	7.84015e+08	7.92749e+08	7.96032e+08	7.95162e+08
514	6.07855e+07	1.76477e+08	2.82404e+08	3.77376e+08	4.63022e+08	5.3955e+08	6.0693e+08	6.66939e+08	7.16757e+08	7.58184e+08	7.92137e+08	8.14823e+08	8.28056e+08	8.29921e+08	8.25152e+08
515	5.93563e+07	1.71907e+08	2.74608e+08	3.67649e+08	4.52434e+08	5.27858e+08	5.92708e+08	6.50606e+08	6.98424e+08	7.37187e+08	7.67795e+08	7.89557e+08	8.03122e+08	8.03916e+08	8.0106e+08
516	6.10752e+07	1.77153e+08	2.83942e+08	3.80033e+08	4.67405e+08	5.46859e+08	6.14451e+08	6.73436e+08	7.23983e+08	7.64214e+08	7.95371e+08	8.18839e+08	8.33388e+08	8.34758e+08	8.3033e+08
517	5.95168e+07	1.72332e+08	2.75255e+08	3.68142e+08	4.53078e+08	5.30359e+08	5.97263e+08	6.56632e+08	7.04803e+08	7.43365e+08	7.7596e+08	7.96294e+08	8.07483e+08	8.09989e+08	8.0545e+08
518	5.90776e+07	1.70993e+08	2.72515e+08	3.64113e+08	4.48209e+08	5.24242e+08	5.89084e+08	6.45544e+08	6.92312e+08	7.30117e+08	7.60894e+08	7.82382e+08	7.98015e+08	8.01409e+08	7.98577e+08
519	6.03448e+07	1.73567e+08	2.76598e+08	3.69916e+08	4.56274e+08	5.34332e+08	6.00105e+08	6.57952e+08	7.06402e+08	7.44835e+08	7.76893e+08	7.95058e+08	8.0858e+08	8.13062e+08	8.11098e+08
520	6.08628e+07	1.76243e+08	2.8108e+08	3.7565e+08	4.62601e+08	5.40272e+08	6.06365e+08	6.64437e+08	7.11583e+08	7.49733e+08	7.77235e+08	7.96548e+08	8.13403e+08	8.18906e+08	8.17694e+08
521	5.92077e+07	1.71789e+08	2.75827e+08	3.69831e+08	4.56102e+08	5.33023e+08	5.98594e+08	6.55065e+08	7.00846e+08	7.37443e+08	7.66834e+08	7.85919e+08	7.98382e+08	8.01641e+08	7.99281e+08
522	6.25536e+07	1.81472e+08	2.89716e+08	3.88221e+08	4.78388e+08	5.60784e+08	6.30973e+08	6.92334e+08	7.43629e+08	7.8447e+08	8.16779e+08	8.3709e+08	8.51332e+08	8.53549e+08	8.49442e+08
523	5.67736e+07	1.64762e+08	2.62825e+08	3.52347e+08	4.3542e+08	5.07484e+08	5.69364e+08	6.23564e+08	6.65554e+08	6.99284e+08	7.26826e+08	7.45386e+08	7.56932e+08	7.59456e+08	7.59068e+08
524	6.32601e+07	1.83245e+08	2.92798e+08	3.91499e+08	4.82219e+08	5.64036e+08	6.33609e+08	6.93603e+08	7.41731e+08	7.82089e+08	8.14921e+08	8.40521e+08	8.58887e+08	8.63249e+08	8.59252e+08
525	6.47411e+07	1.8833e+08	3.0172e+08	4.03615e+08	4.96603e+08	5.80142e+08	6.52252e+08	7.13461e+08	7.62708e+08	8.01501e+08	8.34009e+08	8.56354e+08	8.71968e+08	8.74549e+08	8.71108e+08
526	6.10984e+07	1.7787e+08	2.84989e+08	3.81745e+08	4.69599e+08	5.48859e+08	6.17419e+08	6.75783e+08	7.24454e+08	7.63255e+08	7.95215e+08	8.16411e+08	8.30561e+08	8.35441e+08	8.30869e+08
527	6.14489e+07	1.78009e+08	2.84342e+08	3.81565e+08	4.70099e+08	5.49125e+08	6.15821e+08	6.75871e+08	7.26904e+08	7.65811e+08	7.98293e+08	8.20138e+08	8.34925e+08	8.38405e+08	8.35206e+08
528	5.8736e+07	1.69623e+08	2.70684e+08	3.61462e+08	4.44414e+08	5.18976e+08	5.83263e+08	6.38858e+08	6.8544e+08	7.2311e+08	7.53173e+08	7.72952e+08	7.89448e+08	7.9469e+08	7.92052e+08
529	6.03045e+07	1.74742e+08	2.79126e+08	3.73061e+08	4.59034e+08	5.36637e+08	6.02679e+08	6.60773e+08	7.09848e+08	7.49237e+08	7.7961e+08	7.98901e+08	8.12389e+08	8.17234e+08	8.15846e+08
530	6.14209e+07	1.77744e+08	2.83828e+08	3.80056e+08	4.67669e+08	5.45894e+08	6.12678e+08	6.70379e+08	7.17906e+08	7.57317e+08	7.89793e+08	8.11295e+08	8.26058e+08	8.30335e+08	8.27657e+08
531	6.03122e+07	1.75381e+08	2.80782e+08	3.76089e+08	4.61088e+08	5.3758e+08	6.0394e+08	6.62624e+08	7.10354e+08	7.48218e+08	7.8049e+08	8.024e+08	8.19558e+08	8.23949e+08	8.19373e+08
532	6.15602e+07	1.78577e+08	2.85641e+08	3.83078e+08	4.73005e+08	5.54015e+08	6.22042e+08	6.80803e+08	7.29865e+08	7.69525e+08	7.99645e+08	8.20935e+08	8.34561e+08	8.38566e+08	8.34733e+08
533	6.22102e+07	1.80067e+08	2.86807e+08	3.82717e+08	4.7099e+08	5.49861e+08	6.17922e+08	6.77292e+08	7.26428e+08	7.66603e+08	7.99596e+08	8.21053e+08	8.34274e+08	8.37958e+08	8.35753e+08
534	5.81481e+07	1.68406e+08	2.69164e+08	3.60867e+08	4.44301e+08	5.2135e+08	5.85498e+08	6.40652e+08	6.8667e+08	7.24693e+08	7.55012e+08	7.74866e+08	7.87782e+08	7.90211e+08	7.86597e+08
535	5.9222e+07	1.70463e+08	2.71238e+08	3.62265e+08	4.45395e+08	5.19762e+08	5.83614e+08	6.39461e+08	6.85823e+08	7.24117e+08	7.55085e+08	7.7733e+08	7.92241e+08	7.98136e+08	7.97008e+08
536	6.02733e+07	1.74588e+08	2.78921e+08	3.73096e+08	4.58162e+08	5.32692e+08	5.96656e+08	6.52608e+08	7.00683e+08	7.38083e+08	7.67143e+08	7.87922e+08	8.03318e+08	8.11682e+08	8.08841e+08
537	5.9665e+07	1.72315e+08	2.74371e+08	3.67064e+08	4.5074e+08	5.26379e+08	5.91232e+08	6.48151e+08	6.93537e+08	7.30028e+08	7.61495e+08	7.81954e+08	7.96526e+08	8.02702e+08	8.01202e+08
538	6.15979e+07	1.78851e+08	2.8598e+08	3.84017e+08	4.73069e+08	5.5267e+08	6.20888e+08	6.81259e+08	7.29401e+08	7.6845e+08	7.99276e+08	8.20312e+08	8.35576e+08	8.38633e+08	8.35321e+08
539	6.20102e+07	1.79483e+08	2.86487e+08	3.83031e+08	4.71165e+08	5.48491e+08	6.16024e+08	6.75755e+08	7.25213e+08	7.66644e+08	8.00028e+08	8.21508e+08	8.35251e+08	8.38884e+08	8.35377e+08
540	5.95333e+07	1.7275e+08	2.75035e+08	3.66678e+08	4.50468e+08	5.27052e+08	5.92059e+08	6.50905e+08	6.99959e+08	7.39727e+08	7.70253e+08	7.91018e+08	8.0579e+08	8.09008e+08	8.04904e+08
541	5.94483e+07	1.72329e+08	2.7584e+08	3.69218e+08	4.54969e+08	5.32718e+08	5.95844e+08	6.50855e+08	6.97951e+08	7.35922e+08	7.66688e+08	7.89032e+08	8.0438e+08	8.07724e+08	8.03235e+08
542	5.96666e+07	1.73404e+08	2.77995e+08	3.72545e+08	4.5778e+08	5.3298e+08	5.97817e+08	6.54986e+08	7.01025e+08	7.38913e+08	7.70115e+08	7.90525e+08	8.02059e+08	8.06748e+08	8.04637e+08
543	6.0991e+07	1.7652e+08	2.82247e+08	3.78088e+08	4.66508e+08	5.45976e+08	6.14389e+08	6.75235e+08	7.2462e+08	7.63569e+08	7.91848e+08	8.10033e+08	8.22723e+08	8.26783e+08	8.2438e+08
544	6.38965e+07	1.85476e+08	2.96768e+08	3.97457e+08	4.88589e+08	5.71068e+08	6.41643e+08	7.03396e+08	7.51407e+08	7.91485e+08	8.27172e+08	8.51596e+08	8.66817e+08	8.67606e+08	8.63682e+08
545	6.04343e+07	1.74337e+08	2.77884e+08	3.70071e+08	4.54577e+08	5.32159e+08	6.00773e+08	6.60535e+08	7.08534e+08	7.46172e+08	7.74837e+08	7.93172e+08	8.05849e+08	8.10352e+08	8.10991e+08
546	6.26627e+07	1.8088e+08	2.89964e+08	3.88609e+08	4.78845e+08	5.59845e+08	6.29149e+08	6.88677e+08	7.37477e+08	7.76557e+08	8.08808e+08	8.31045e+08	8.46315e+08	8.47804e+08	8.45531e+08
547	6.03749e+07	1.75131e+08	2.78401e+08	3.7028e+08	4.53815e+08	5.28795e+08	5.9263e+08	6.48819e+08	6.96711e+08	7.33716e+08	7.64666e+08	7.85664e+08	8.01651e+08	8.08539e+08	8.06728e+08
548	5.63583e+07	1.62884e+08	2.59797e+08	3.47653e+08	4.28382e+08	5.01497e+08	5.62807e+08	6.1598e+08	6.61638e+08	6.98339e+08	7.28248e+08	7.50258e+08	7.63784e+08	7.64625e+08	7.60918e+08
549	6.4743e+07	1.87922e+08	3.00589e+08	4.03701e+08	4.97947e+08	5.83117e+08	6.55021e+08	7.16425e+08	7.67654e+08	8.0932e+08	8.40921e+08	8.60411e+08	8.74499e+08	8.78686e+08	8.75529e+08
550	5.83958e+07	1.69802e+08	2.71429e+08	3.63197e+08	4.46165e+08	5.20064e+08	5.83973e+08	6.38725e+08	6.84985e+08	7.22302e+08	7.51344e+08	7.70294e+08	7.82352e+08	7.85437e+08	7.84595e+08
551	6.2319e+07	1.80328e+08	2.87725e+08	3.84386e+08	4.71366e+08	5.49002e+08	6.14562e+08	6.7382e+08	7.23476e+08	7.64929e+08	7.99531e+08	8.23619e+08	8.38532e+08	8.41303e+08	8.38584e+08
552	6.09607e+07	1.76386e+08	2.81604e+08	3.76886e+08	4.63734e+08	5.43139e+08	6.10937e+08	6.68189e+08	7.15715e+08	7.54275e+08	7.86104e+08	8.07157e+08	8.20734e+08	8.22414e+08	8.20357e+08
553	5.86633e+07	1.69333e+08	2.70821e+08	3.63005e+08	4.46623e+08	5.21528e+08	5.84551e+08	6.38716e+08	6.84197e+08	7.18736e+08	7.48863e+08	7.70556e+08	7.8397e+08	7.85896e+08	7.84625e+08
554	5.69504e+07	1.64775e+08	2.6345e+08	3.52407e+08	4.32399e+08	5.03393e+08	5.6222e+08	6.15002e+08	6.59206e+08	6.95064e+08	7.23557e+08	7.42921e+08	7.57135e+08	7.61606e+08	7.61987e+08
555	5.97445e+07	1.72288e+08	2.74567e+08	3.67155e+08	4.5021e+08	5.24522e+08	5.87302e+08	6.42488e+08	6.88152e+08	7.25857e+08	7.54272e+08	7.71735e+08	7.82772e+08	7.85488e+08	7.88289e+08
556	5.92223e+07	1.70598e+08	2.72085e+08	3.64802e+08	4.50325e+08	5.26011e+08	5.90732e+08	6.48224e+08	6.92661e+08	7.27201e+08	7.55758e+08	7.75809e+08	7.90303e+08	7.95833e+08	7.93456e+08
557	6.13264e+07	1.7779e+08	2.84597e+08	3.81042e+08	4.69228e+08	5.4684e+08	6.12865e+08	6.71314e+08	7.1927e+08	7.60767e+08	7.94725e+08	8.18417e+08	8.34069e+08	8.36393e+08	8.32807e+08
558	6.54646e+07	1.90122e+08	3.04146e+08	4.06724e+08	4.99194e+08	5.81917e+08	6.51958e+08	7.13794e+08	7.65149e+08	8.07375e+08	8.41531e+08	8.62825e+08	8.77843e+08	8.81806e+08	8.80187e+08
559	6.3679e+07	1.83731e+08	2.92555e+08	3.91103e+08	4.81532e+08	5.62038e+08	6.31427e+08	6.93258e+08	7.45811e+08	7.86452e+08	8.18453e+08	8.40892e+08	8.55656e+08	8.58802e+08	8.56833e+08
560	6.19186e+07	1.79454e+08	2.86305e+08	3.82148e+08	4.7051e+08	5.49898e+08	6.16344e+08	6.74599e+08	7.23247e+08	7.62874e+08	7.95913e+08	8.17415e+08	8.33878e+08	8.37813e+08	8.33154e+08
561	6.04378e+07	1.74742e+08	2.79153e+08	3.74366e+08	4.6149e+08	5.39856e+08	6.05937e+08	6.64477e+08	7.14249e+08	7.54411e+08	7.86738e+08	8.07362e+08	8.19505e+08	8.20106e+08	8.1723e+08
562	6.32972e+07	1.82948e+08	2.91814e+08	3.89849e+08	4.79816e+08	5.60521e+08	6.32325e+08	6.95898e+08	7.45173e+08	7.85463e+08	8.16877e+08	8.38774e+08	8.52875e+08	8.55043e+08	8.52265e+08
563	6.01336e+07	1.73772e+08	2.77507e+08	3.72442e+08	4.58785e+08	5.37161e+08	6.0385e+08	6.61268e+08	7.07397e+08	7.44794e+08	7.76894e+08	7.98402e+08	8.12315e+08	8.14057e+08	8.12944e+08
564	6.15888e+07	1.78286e+08	2.84623e+08	3.80715e+08	4.69543e+08	5.48769e+08	6.15011e+08	6.73351e+08	7.21128e+08	7.62027e+08	7.94426e+08	8.1882e+08	8.36183e+08	8.38923e+08	8.34178e+08
565	6.01332e+07	1.74363e+08	2.79415e+08	3.74296e+08	4.60808e+08	5.3927e+08	6.05603e+08	6.63522e+08	7.09901e+08	7.46408e+08	7.76654e+08	7.97652e+08	8.13139e+08	8.17546e+08	8.1312e+08
566	6.03559e+07	1.74608e+08	2.7956e+08	3.74783e+08	4.63214e+08	5.4137e+08	6.07379e+08	6.66296e+08	7.14875e+08	7.52159e+08	7.83128e+08	8.06567e+08	8.22018e+08	8.24933e+08	8.2063e+08
567	6.01873e+07	1.73836e+08	2.77422e+08	3.71303e+08	4.57852e+08	5.34879e+08	5.99072e+08	6.54686e+08	7.02926e+08	7.41574e+08	7.72119e+08	7.9441e+08	8.0907e+08	8.13106e+08	8.11327e+08
568	6.29635e+07	1.81332e+08	2.89038e+08	3.86946e+08	4.75642e+08	5.55497e+08	6.25364e+08	6.86478e+08	7.36203e+08	7.7782e+08	8.09777e+08	8.3188e+08	8.45806e+08	8.50812e+08	8.49203e+08
569	5.98456e+07	1.73773e+08	2.77639e+08	3.71833e+08	4.57213e+08	5.32552e+08	5.98357e+08	6.55573e+08	7.02509e+08	7.40356e+08	7.71844e+08	7.92682e+08	8.06989e+08	8.12154e+08	8.09046e+08
570	5.80463e+07	1.68826e+08	2.70242e+08	3.6155e+08	4.44915e+08	5.20698e+08	5.84669e+08	6.39787e+08	6.83926e+08	7.1916e+08	7.48901e+08	7.69725e+08	7.84563e+08	7.88733e+08	7.85651e+08
571	6.07918e+07	1.75089e+08	2.78369e+08	3.73578e+08	4.61359e+08	5.3903e+08	6.05041e+08	6.64591e+08	7.14627e+08	7.5367e+08	7.84899e+08	8.06823e+08	8.19612e+08	8.21673e+08	8.1956e+08
572	6.03765e+07	1.74907e+08	2.7883e+08	3.7293e+08	4.58133e+08	5.34705e+08	5.9935e+08	6.56011e+08	7.03948e+08	7.43243e+08	7.73662e+08	7.96408e+08	8.13632e+08	8.1861e+08	8.15493e+08
573	5.94834e+07	1.71807e+08	2.73806e+08	3.66699e+08	4.52853e+08	5.29521e+08	5.95766e+08	6.53131e+08	7.01154e+08	7.39386e+08	7.69809e+08	7.8939e+08	8.01651e+08	8.04236e+08	8.0248e+08
574	6.12876e+07	1.77595e+08	2.83494e+08	3.80411e+08	4.68672e+08	5.47433e+08	6.16782e+08	6.7721e+08	7.27023e+08	7.67577e+08	8.01945e+08	8.24048e+08	8.37812e+08	8.38085e+08	8.33478e+08
575	6.22794e+07	1.8025e+08	2.89226e+08	3.88981e+08	4.81203e+08	5.65586e+08	6.35853e+08	6.96917e+08	7.45239e+08	7.85257e+08	8.18247e+08	8.39869e+08	8.53325e+08	8.55604e+08	8.51944e+08
576	5.94321e+07	1.72192e+08	2.74892e+08	3.67708e+08	4.52416e+08	5.28506e+08	5.93929e+08	6.50466e+08	6.98168e+08	7.34649e+08	7.63663e+08	7.82567e+08	7.94921e+08	7.9944e+08	7.97672e+08
577	6.13505e+07	1.7696e+08	2.82858e+08	3.78787e+08	4.66011e+08	5.42938e+08	6.07429e+08	6.66289e+08	7.16951e+08	7.57932e+08	7.89022e+08	8.11651e+08	8.26422e+08	8.30177e+08	8.28515e+08
578	5.79632e+07	1.68224e+08	2.69377e+08	3.61852e+08	4.46867e+08	5.21786e+08	5.84193e+08	6.40469e+08	6.88002e+08	7.25562e+08	7.55343e+08	7.75585e+08	7.8827e+08	7.91758e+08	7.87602e+08
579	5.82206e+07	1.68915e+08	2.69844e+08	3.60477e+08	4.43764e+08	5.17865e+08	5.82658e+08	6.37698e+08	6.825e+08	7.18713e+08	7.45715e+08	7.63753e+08	7.77593e+08	7.82851e+08	7.80734e+08
580	6.52806e+07	1.89319e+08	3.03139e+08	4.07742e+08	5.03861e+08	5.8869e+08	6.61619e+08	7.25767e+08	7.77888e+08	8.19476e+08	8.5382e+08	8.76959e+08	8.90842e+08	8.93799e+08	8.8956e+08
581	6.05234e+07	1.75043e+08	2.79912e+08	3.74989e+08	4.61562e+08	5.37053e+08	6.01104e+08	6.57542e+08	7.03633e+08	7.42304e+08	7.7432e+08	7.95341e+08	8.09023e+08	8.12674e+08	8.10991e+08
582	6.32204e+07	1.83643e+08	2.9443e+08	3.94791e+08	4.86635e+08	5.70204e+08	6.41613e+08	7.04275e+08	7.55545e+08	7.96704e+08	8.30167e+08	8.52534e+08	8.65917e+08	8.6829e+08	8.6382e+08
583	6.17333e+07	1.79692e+08	2.87382e+08	3.84404e+08	4.72691e+08	5.53498e+08	6.20996e+08	6.79935e+08	7.29632e+08	7.70521e+08	8.032e+08	8.24115e+08	8.37839e+08	8.41073e+08	8.37244e+08
584	5.80444e+07	1.67422e+08	2.67941e+08	3.59254e+08	4.42504e+08	5.17273e+08	5.82591e+08	6.40504e+08	6.87407e+08	7.25493e+08	7.56014e+08	7.74357e+08	7.86853e+08	7.90148e+08	7.87933e+08
585	6.10665e+07	1.76763e+08	2.82041e+08	3.76986e+08	4.63116e+08	5.4013e+08	6.05491e+08	6.61908e+08	7.08736e+08	7.46699e+08	7.78144e+08	7.98596e+08	8.11274e+08	8.16499e+08	8.15848e+08
586	5.93628e+07	1.71443e+08	2.74613e+08	3.68546e+08	4.56222e+08	5.33035e+08	5.96194e+08	6.50927e+08	6.96131e+08	7.32709e+08	7.65869e+08	7.88438e+08	8.02906e+08	8.0559e+08	8.02528e+08
587	6.35099e+07	1.8413e+08	2.94893e+08	3.94412e+08	4.84636e+08	5.65595e+08	6.33872e+08	6.93039e+08	7.41154e+08	7.7978e+08	8.10143e+08	8.29611e+08	8.42675e+08	8.48511e+08	8.47942e+08
588	5.8795e+07	1.70334e+08	2.71946e+08	3.63677e+08	4.48402e+08	5.25842e+08	5.91153e+08	6.48972e+08	6.9699e+08	7.34461e+08	7.64346e+08	7.83637e+08	7.9697e+08	8.00419e+08	7.97574e+08
589	5.75985e+07	1.67099e+08	2.66277e+08	3.56585e+08	4.39469e+08	5.13198e+08	5.75347e+08	6.32165e+08	6.79895e+08	7.16524e+08	7.46317e+08	7.65024e+08	7.77349e+08	7.79849e+08	7.77054e+08
590	5.99286e+07	1.72967e+08	2.76098e+08	3.69406e+08	4.54245e+08	5.30678e+08	5.95534e+08	6.53038e+08	6.98858e+08	7.36406e+08	7.67938e+08	7.88962e+08	8.03069e+08	8.06071e+08	8.04498e+08
591	5.98539e+07	1.73455e+08	2.77697e+08	3.71924e+08	4.56847e+08	5.33183e+08	5.98383e+08	6.54225e+08	6.99873e+08	7.35448e+08	7.63932e+08	7.84676e+08	7.987e+08	8.03112e+08	8.01901e+08
592	6.04995e+07	1.75877e+08	2.82098e+08	3.77084e+08	4.6483e+08	5.44244e+08	6.12348e+08	6.72386e+08	7.22132e+08	7.61292e+08	7.91379e+08	8.10447e+08	8.22977e+08	8.24132e+08	8.21636e+08
593	6.19219e+07	1.79002e+08	2.86529e+08	3.83888e+08	4.72446e+08	5.52856e+08	6.22268e+08	6.80063e+08	7.26774e+08	7.64826e+08	7.98173e+08	8.19127e+08	8.31512e+08	8.35408e+08	8.33335e+08
594	6.00946e+07	1.74175e+08	2.79111e+08	3.74848e+08	4.61994e+08	5.39387e+08	6.06032e+08	6.64587e+08	7.13702e+08	7.53958e+08	7.86149e+08	8.0646e+08	8.18194e+08	8.20031e+08	8.15621e+08
595	5.82363e+07	1.68474e+08	2.69067e+08	3.59649e+08	4.42524e+08	5.17032e+08	5.81505e+08	6.38629e+08	6.8716e+08	7.25732e+08	7.56232e+08	7.78596e+08	7.92178e+08	7.95349e+08	7.91676e+08
596	6.3212e+07	1.82483e+08	2.91679e+08	3.89448e+08	4.77943e+08	5.572e+08	6.26479e+08	6.8728e+08	7.37495e+08	7.75117e+08	8.06258e+08	8.30056e+08	8.45374e+08	8.50481e+08	8.47733e+08
597	5.90728e+07	1.71464e+08	2.75205e+08	3.69712e+08	4.5555e+08	5.3288e+08	5.97974e+08	6.54812e+08	7.02064e+08	7.39335e+08	7.69755e+08	7.91729e+08	8.06188e+08	8.09788e+08	8.04647e+08
598	6.31158e+07	1.83509e+08	2.94156e+08	3.94648e+08	4.86339e+08	5.67389e+08	6.36348e+08	6.96397e+08	7.44985e+08	7.85249e+08	8.17335e+08	8.38233e+08	8.55085e+08	8.6034e+08	8.5655e+08
599	6.27252e+07	1.82575e+08	2.92056e+08	3.90131e+08	4.79849e+08	5.60872e+08	6.28806e+08	6.8907e+08	7.39083e+08	7.78733e+08	8.10083e+08	8.30594e+08	8.45209e+08	8.52317e+08	8.49907e+08
600	5.62611e+07	1.62413e+08	2.58984e+08	3.46775e+08	4.27104e+08	4.99924e+08	5.64161e+08	6.18079e+08	6.60155e+08	6.9369e+08	7.22521e+08	7.42146e+08	7.55282e+08	7.58616e+08	7.57167e+08
601	5.92477e+07	1.71793e+08	2.73695e+08	3.65393e+08	4.49156e+08	5.24837e+08	5.88138e+08	6.42713e+08	6.90219e+08	7.30245e+08	7.61596e+08	7.81221e+08	7.93467e+08	7.97428e+08	7.95542e+08
602	5.9959e+07	1.74664e+08	2.79373e+08	3.73044e+08	4.58159e+08	5.3356e+08	5.97685e+08	6.54027e+08	7.03024e+08	7.42391e+08	7.73294e+08	7.92612e+08	8.05748e+08	8.08573e+08	8.07527e+08
603	6.01351e+07	1.74457e+08	2.78376e+08	3.71912e+08	4.56299e+08	5.3241e+08	5.99879e+08	6.58195e+08	7.04795e+08	7.40281e+08	7.68124e+08	7.87816e+08	8.0094e+08	8.04221e+08	8.03305e+08
604	5.99798e+07	1.72739e+08	2.75143e+08	3.68544e+08	4.55058e+08	5.31679e+08	5.96384e+08	6.54552e+08	7.03082e+08	7.42177e+08	7.7332e+08	7.93741e+08	8.04726e+08	8.08678e+08	8.06753e+08
605	6.55342e+07	1.89716e+08	3.02681e+08	4.02933e+08	4.94778e+08	5.78417e+08	6.4878e+08	7.10891e+08	7.63238e+08	8.0299e+08	8.34766e+08	8.55614e+08	8.68787e+08	8.72673e+08	8.7174e+08
606	5.98595e+07	1.73172e+08	2.76575e+08	3.6921e+08	4.54227e+08	5.29635e+08	5.95352e+08	6.52921e+08	7.0075e+08	7.39422e+08	7.71816e+08	7.9526e+08	8.11399e+08	8.14039e+08	8.09545e+08
607	5.82864e+07	1.68243e+08	2.69232e+08	3.61472e+08	4.46858e+08	5.22434e+08	5.8504e+08	6.39162e+08	6.84183e+08	7.18858e+08	7.48071e+08	7.67741e+08	7.81572e+08	7.84515e+08	7.82018e+08
608	6.23452e+07	1.8131e+08	2.89367e+08	3.86776e+08	4.75561e+08	5.55126e+08	6.24052e+08	6.83001e+08	7.32006e+08	7.71004e+08	8.01821e+08	8.2184e+08	8.35162e+08	8.36885e+08	8.34699e+08
609	5.98797e+07	1.73334e+08	2.7744e+08	3.70488e+08	4.55161e+08	5.31383e+08	5.96992e+08	6.5531e+08	7.01278e+08	7.37958e+08	7.69301e+08	7.9014e+08	8.0407e+08	8.09799e+08	8.07135e+08
610	5.99575e+07	1.73573e+08	2.76768e+08	3.69426e+08	4.53082e+08	5.29036e+08	5.93553e+08	6.50667e+08	6.98996e+08	7.35655e+08	7.63542e+08	7.85104e+08	7.99539e+08	8.05091e+08	8.03697e+08
611	5.96517e+07	1.72047e+08	2.74291e+08	3.66432e+08	4.51466e+08	5.28242e+08	5.93771e+08	6.50464e+08	6.97601e+08	7.36823e+08	7.70329e+08	7.928e+08	8.07484e+08	8.10021e+08	8.07435e+08
612	5.92249e+07	1.72122e+08	2.75756e+08	3.69272e+08	4.55125e+08	5.32423e+08	5.99057e+08	6.57548e+08	7.05074e+08	7.42839e+08	7.71922e+08	7.89649e+08	8.03084e+08	8.0654e+08	8.02961e+08
613	6.089e+07	1.77206e+08	2.8381e+08	3.80033e+08	4.68721e+08	5.46704e+08	6.13312e+08	6.73365e+08	7.21818e+08	7.60481e+08	7.93159e+08	8.1578e+08	8.28946e+08	8.29612e+08	8.26063e+08
614	5.95887e+07	1.72711e+08	2.76072e+08	3.69119e+08	4.54738e+08	5.3125e+08	5.96985e+08	6.56071e+08	7.03752e+08	7.39338e+08	7.68913e+08	7.8735e+08	8.00047e+08	8.04171e+08	8.01913e+08
615	5.76801e+07	1.6702e+08	2.6628e+08	3.56354e+08	4.3851e+08	5.13193e+08	5.74606e+08	6.27588e+08	6.74522e+08	7.12713e+08	7.41217e+08	7.57855e+08	7.70004e+08	7.74766e+08	7.74047e+08
616	6.15364e+07	1.7879e+08	2.86351e+08	3.83628e+08	4.73598e+08	5.54376e+08	6.23281e+08	6.82624e+08	7.30901e+08	7.7176e+08	8.02945e+08	8.22215e+08	8.37506e+08	8.41768e+08	8.37208e+08
617	6.17186e+07	1.79186e+08	2.86835e+08	3.85014e+08	4.74493e+08	5.55157e+08	6.25547e+08	6.86287e+08	7.38473e+08	7.82096e+08	8.16877e+08	8.4008e+08	8.53403e+08	8.54472e+08	8.48021e+08
618	6.14755e+07	1.78708e+08	2.87036e+08	3.84265e+08	4.70363e+08	5.48565e+08	6.14658e+08	6.72853e+08	7.20849e+08	7.58697e+08	7.88031e+08	8.08282e+08	8.23122e+08	8.28796e+08	8.26726e+08
619	6.32197e+07	1.83979e+08	2.94551e+08	3.93818e+08	4.84395e+08	5.65059e+08	6.33456e+08	6.93618e+08	7.44899e+08	7.86394e+08	8.15519e+08	8.35398e+08	8.50875e+08	8.55922e+08	8.53147e+08
620	6.08183e+07	1.76346e+08	2.81764e+08	3.75701e+08	4.61232e+08	5.39091e+08	6.05647e+08	6.63651e+08	7.11976e+08	7.50898e+08	7.82269e+08	8.03877e+08	8.18977e+08	8.24733e+08	8.21584e+08
621	6.04977e+07	1.74808e+08	2.79867e+08	3.7578e+08	4.6303e+08	5.40592e+08	6.07337e+08	6.66335e+08	7.15018e+08	7.54227e+08	7.84739e+08	8.02398e+08	8.15233e+08	8.20065e+08	8.17309e+08
622	6.38512e+07	1.85093e+08	2.95784e+08	3.95421e+08	4.85642e+08	5.65261e+08	6.31205e+08	6.88702e+08	7.36232e+08	7.75891e+08	8.07231e+08	8.29923e+08	8.45908e+08	8.50608e+08	8.50325e+08
623	6.21447e+07	1.80175e+08	2.88319e+08	3.85098e+08	4.71667e+08	5.49552e+08	6.15721e+08	6.74697e+08	7.24615e+08	7.65711e+08	7.98186e+08	8.17987e+08	8.31192e+08	8.34899e+08	8.31896e+08
624	6.11736e+07	1.78008e+08	2.84075e+08	3.80069e+08	4.69466e+08	5.50456e+08	6.17961e+08	6.76608e+08	7.25827e+08	7.64646e+08	7.95202e+08	8.14789e+08	8.26875e+08	8.28183e+08	8.26269e+08
625	6.33048e+07	1.83115e+08	2.91909e+08	3.89757e+08	4.77506e+08	5.56145e+08	6.23386e+08	6.83875e+08	7.34865e+08	7.77251e+08	8.11323e+08	8.335e+08	8.4721e+08	8.5225e+08	8.50543e+08
626	6.28669e+07	1.82325e+08	2.9123e+08	3.89921e+08	4.78523e+08	5.5856e+08	6.27455e+08	6.85248e+08	7.33785e+08	7.74233e+08	8.06984e+08	8.28099e+08	8.42565e+08	8.46188e+08	8.43841e+08
627	6.06222e+07	1.75532e+08	2.81248e+08	3.77911e+08	4.66072e+08	5.44802e+08	6.11657e+08	6.68723e+08	7.15767e+08	7.5198e+08	7.7959e+08	7.99244e+08	8.14276e+08	8.20254e+08	8.19089e+08
628	6.37145e+07	1.84372e+08	2.94544e+08	3.93889e+08	4.83844e+08	5.62955e+08	6.2919e+08	6.8793e+08	7.37523e+08	7.78761e+08	8.12263e+08	8.34276e+08	8.50149e+08	8.54983e+08	8.52568e+08
629	5.98566e+07	1.73781e+08	2.7836e+08	3.72241e+08	4.57738e+08	5.33804e+08	5.98895e+08	6.55075e+08	7.00167e+08	7.38412e+08	7.67407e+08	7.87648e+08	8.02278e+08	8.07992e+08	8.05582e+08
630	6.02534e+07	1.74834e+08	2.79244e+08	3.73069e+08	4.58225e+08	5.3355e+08	5.98783e+08	6.5576e+08	7.02457e+08	7.39828e+08	7.7012e+08	7.90741e+08	8.05061e+08	8.10074e+08	8.0807e+08
631	6.25464e+07	1.80889e+08	2.885e+08	3.84334e+08	4.7166e+08	5.49174e+08	6.13335e+08	6.68164e+08	7.13511e+08	7.51854e+08	7.84319e+08	8.07207e+08	8.21093e+08	8.28127e+08	8.27683e+08
632	5.97882e+07	1.72451e+08	2.74637e+08	3.66522e+08	4.50609e+08	5.27514e+08	5.9303e+08	6.50894e+08	6.98582e+08	7.38049e+08	7.7106e+08	7.93758e+08	8.06222e+08	8.08597e+08	8.05765e+08
633	6.08661e+07	1.76256e+08	2.81726e+08	3.76563e+08	4.62609e+08	5.40306e+08	6.07233e+08	6.658e+08	7.1352e+08	7.51128e+08	7.83026e+08	8.06988e+08	8.23167e+08	8.28957e+08	8.24667e+08
634	5.91687e+07	1.71182e+08	2.7423e+08	3.69026e+08	4.56882e+08	5.34824e+08	5.99964e+08	6.56113e+08	7.00413e+08	7.3717e+08	7.66219e+08	7.85347e+08	7.98214e+08	8.0277e+08	8.00377e+08
635	6.09241e+07	1.76656e+08	2.8254e+08	3.78235e+08	4.65303e+08	5.43906e+08	6.10529e+08	6.67092e+08	7.12828e+08	7.48974e+08	7.79161e+08	7.99512e+08	8.15204e+08	8.20213e+08	8.17437e+08
636	5.8832e+07	1.70126e+08	2.70592e+08	3.61002e+08	4.42755e+08	5.15352e+08	5.79026e+08	6.35111e+08	6.81439e+08	7.19949e+08	7.50021e+08	7.71361e+08	7.84537e+08	7.90571e+08	7.8858e+08
637	6.21025e+07	1.80462e+08	2.88678e+08	3.87707e+08	4.78835e+08	5.58771e+08	6.24094e+08	6.81922e+08	7.30022e+08	7.68413e+08	7.99104e+08	8.20004e+08	8.33443e+08	8.35321e+08	8.33234e+08
638	5.84995e+07	1.68849e+08	2.69212e+08	3.59981e+08	4.41773e+08	5.14858e+08	5.77499e+08	6.32913e+08	6.81266e+08	7.19903e+08	7.49904e+08	7.70728e+08	7.83432e+08	7.87036e+08	7.85333e+08
639	6.12448e+07	1.77672e+08	2.83527e+08	3.80364e+08	4.67388e+08	5.45309e+08	6.11469e+08	6.70249e+08	7.18968e+08	7.58644e+08	7.91835e+08	8.16592e+08	8.3316e+08	8.37724e+08	8.33695e+08
640	5.74293e+07	1.66569e+08	2.65769e+08	3.55962e+08	4.37737e+08	5.1196e+08	5.72984e+08	6.2874e+08	6.73865e+08	7.13132e+08	7.4476e+08	7.67038e+08	7.80331e+08	7.83992e+08	7.80306e+08
641	6.13248e+07	1.77445e+08	2.82945e+08	3.77035e+08	4.62791e+08	5.40236e+08	6.06403e+08	6.62473e+08	7.09503e+08	7.4675e+08	7.76436e+08	7.98583e+08	8.14683e+08	8.20929e+08	8.20256e+08
642	5.77337e+07	1.66865e+08	2.66514e+08	3.56957e+08	4.40005e+08	5.15905e+08	5.80685e+08	6.38686e+08	6.87535e+08	7.24161e+08	7.52778e+08	7.73875e+08	7.85171e+08	7.85726e+08	7.82059e+08
643	6.21891e+07	1.80648e+08	2.89469e+08	3.87259e+08	4.76207e+08	5.56054e+08	6.25206e+08	6.85047e+08	7.35876e+08	7.76581e+08	8.08186e+08	8.28016e+08	8.41492e+08	8.45356e+08	8.42141e+08
644	6.19769e+07	1.78974e+08	2.86062e+08	3.83311e+08	4.71513e+08	5.50484e+08	6.18013e+08	6.78926e+08	7.30393e+08	7.71356e+08	8.03578e+08	8.24858e+08	8.39128e+08	8.43086e+08	8.39571e+08
645	5.84902e+07	1.70148e+08	2.72121e+08	3.64513e+08	4.47055e+08	5.18849e+08	5.79039e+08	6.34079e+08	6.82347e+08	7.20396e+08	7.5225e+08	7.74166e+08	7.89377e+08	7.93593e+08	7.89287e+08
646	6.07733e+07	1.76466e+08	2.8162e+08	3.75645e+08	4.61467e+08	5.37288e+08	6.01581e+08	6.56476e+08	7.01509e+08	7.38547e+08	7.69137e+08	7.89286e+08	8.03586e+08	8.09796e+08	8.09613e+08
647	5.96633e+07	1.72971e+08	2.75835e+08	3.6816e+08	4.51291e+08	5.2564e+08	5.88687e+08	6.4333e+08	6.89732e+08	7.31062e+08	7.6465e+08	7.85091e+08	7.99348e+08	8.02893e+08	7.99473e+08
648	6.40055e+07	1.85247e+08	2.95204e+08	3.94525e+08	4.85966e+08	5.6742e+08	6.35618e+08	6.93764e+08	7.42655e+08	7.84176e+08	8.17689e+08	8.41094e+08	8.55757e+08	8.60393e+08	8.58393e+08
649	6.00774e+07	1.74264e+08	2.79164e+08	3.74943e+08	4.61582e+08	5.39265e+08	6.05437e+08	6.61684e+08	7.08526e+08	7.46828e+08	7.79206e+08	8.0163e+08	8.16445e+08	8.19408e+08	8.15444e+08
650	6.19998e+07	1.79202e+08	2.8689e+08	3.82869e+08	4.70933e+08	5.499e+08	6.18204e+08	6.78315e+08	7.26256e+08	7.64574e+08	7.95601e+08	8.18655e+08	8.3354e+08	8.37306e+08	8.35061e+08
651	5.89202e+07	1.70245e+08	2.72221e+08	3.63898e+08	4.47621e+08	5.22639e+08	5.87271e+08	6.43296e+08	6.91571e+08	7.29649e+08	7.5791e+08	7.78543e+08	7.93828e+08	7.98748e+08	7.9593e+08
652	5.9603e+07	1.73138e+08	2.77338e+08	3.72455e+08	4.60214e+08	5.38888e+08	6.04171e+08	6.60534e+08	7.05762e+08	7.41953e+08	7.71294e+08	7.93294e+08	8.07751e+08	8.09955e+08	8.06233e+08
653	6.15008e+07	1.77987e+08	2.8403e+08	3.79692e+08	4.67417e+08	5.44783e+08	6.10568e+08	6.68255e+08	7.17232e+08	7.56242e+08	7.88735e+08	8.11958e+08	8.25554e+08	8.30042e+08	8.2723e+08
654	6.21854e+07	1.80195e+08	2.8773e+08	3.84175e+08	4.70738e+08	5.47914e+08	6.12838e+08	6.71158e+08	7.19829e+08	7.60302e+08	7.93243e+08	8.16819e+08	8.33896e+08	8.38247e+08	8.35901e+08
655	6.22256e+07	1.8008e+08	2.87687e+08	3.83926e+08	4.71246e+08	5.49673e+08	6.17357e+08	6.74365e+08	7.22106e+08	7.62158e+08	7.93498e+08	8.15005e+08	8.2981e+08	8.32686e+08	8.31019e+08
656	6.07761e+07	1.7546e+08	2.79876e+08	3.74358e+08	4.60949e+08	5.38003e+08	6.02678e+08	6.59663e+08	7.05456e+08	7.41393e+08	7.71748e+08	7.92006e+08	8.04836e+08	8.08504e+08	8.08213e+08
657	5.9835e+07	1.72748e+08	2.74442e+08	3.66604e+08	4.52088e+08	5.2952e+08	5.94579e+08	6.50521e+08	6.96336e+08	7.35066e+08	7.65739e+08	7.86642e+08	8.02736e+08	8.06168e+08	8.03762e+08
658	5.84098e+07	1.70063e+08	2.724e+08	3.65061e+08	4.49124e+08	5.23948e+08	5.85798e+08	6.40552e+08	6.86247e+08	7.21996e+08	7.48835e+08	7.67171e+08	7.80343e+08	7.83156e+08	7.82073e+08
659	6.03438e+07	1.74419e+08	2.77651e+08	3.70603e+08	4.55633e+08	5.31578e+08	5.95183e+08	6.51969e+08	7.0069e+08	7.42013e+08	7.74379e+08	7.96208e+08	8.10963e+08	8.15853e+08	8.12639e+08
660	5.92462e+07	1.71918e+08	2.74551e+08	3.67662e+08	4.52956e+08	5.27424e+08	5.90802e+08	6.4717e+08	6.95049e+08	7.35742e+08	7.71422e+08	7.96037e+08	8.10259e+08	8.12892e+08	8.08274e+08
661	6.28288e+07	1.81787e+08	2.88885e+08	3.83547e+08	4.69188e+08	5.44245e+08	6.07067e+08	6.63978e+08	7.12213e+08	7.488e+08	7.78863e+08	7.99358e+08	8.13926e+08	8.20253e+08	8.22472e+08
662	6.29439e+07	1.82333e+08	2.92217e+08	3.92101e+08	4.83358e+08	5.65167e+08	6.33987e+08	6.93783e+08	7.43949e+08	7.84918e+08	8.17928e+08	8.39423e+08	8.52253e+08	8.54062e+08	8.51307e+08
663	5.72478e+07	1.66224e+08	2.66229e+08	3.56521e+08	4.39517e+08	5.13152e+08	5.76129e+08	6.30728e+08	6.74046e+08	7.10833e+08	7.38602e+08	7.56015e+08	7.68914e+08	7.71906e+08	7.70568e+08
664	5.91636e+07	1.71498e+08	2.7402e+08	3.6469e+08	4.46074e+08	5.20275e+08	5.84834e+08	6.4283e+08	6.90956e+08	7.29922e+08	7.61315e+08	7.83284e+08	7.97873e+08	8.00221e+08	7.97559e+08
665	5.92101e+07	1.71652e+08	2.73934e+08	3.67165e+08	4.52384e+08	5.27959e+08	5.91668e+08	6.47877e+08	6.94073e+08	7.29601e+08	7.59049e+08	7.7802e+08	7.91338e+08	7.9442e+08	7.93491e+08
666	6.07856e+07	1.76191e+08	2.81115e+08	3.76143e+08	4.63576e+08	5.41604e+08	6.08815e+08	6.68453e+08	7.16748e+08	7.55586e+08	7.87571e+08	8.09155e+08	8.22811e+08	8.24538e+08	8.2192e+08
667	5.8971e+07	1.716e+08	2.7506e+08	3.68087e+08	4.52406e+08	5.27683e+08	5.93619e+08	6.5249e+08	6.999e+08	7.37372e+08	7.68066e+08	7.9151e+08	8.07922e+08	8.11821e+08	8.06082e+08
668	5.99054e+07	1.73585e+08	2.76985e+08	3.70585e+08	4.55933e+08	5.33828e+08	6.00417e+08	6.58456e+08	7.05938e+08	7.44369e+08	7.7507e+08	7.96361e+08	8.10314e+08	8.11711e+08	8.09143e+08
669	6.10992e+07	1.77678e+08	2.84441e+08	3.79836e+08	4.67296e+08	5.44645e+08	6.07822e+08	6.64174e+08	7.10972e+08	7.48593e+08	7.79732e+08	7.99403e+08	8.11763e+08	8.15623e+08	8.14912e+08
670	6.01154e+07	1.74002e+08	2.77719e+08	3.71076e+08	4.5516e+08	5.29935e+08	5.93986e+08	6.51355e+08	6.98189e+08	7.36259e+08	7.6697e+08	7.88885e+08	8.03851e+08	8.09648e+08	8.08165e+08
671	5.8743e+07	1.70279e+08	2.71622e+08	3.62134e+08	4.45628e+08	5.2068e+08	5.84211e+08	6.38363e+08	6.85318e+08	7.23861e+08	7.53535e+08	7.74047e+08	7.8679e+08	7.89654e+08	7.88657e+08
672	5.96568e+07	1.73045e+08	2.75921e+08	3.68514e+08	4.53814e+08	5.31153e+08	5.97348e+08	6.54973e+08	7.02673e+08	7.40544e+08	7.70584e+08	7.90227e+08	8.02631e+08	8.07038e+08	8.04098e+08
673	6.08725e+07	1.76642e+08	2.82541e+08	3.7774e+08	4.64662e+08	5.42061e+08	6.06174e+08	6.62194e+08	7.10837e+08	7.51758e+08	7.85738e+08	8.08827e+08	8.24165e+08	8.27307e+08	8.23519e+08
674	5.81843e+07	1.68029e+08	2.67435e+08	3.57734e+08	4.38937e+08	5.11985e+08	5.75574e+08	6.31906e+08	6.78588e+08	7.12999e+08	7.42544e+08	7.63278e+08	7.77279e+08	7.81079e+08	7.7814e+08
675	5.81249e+07	1.68175e+08	2.68737e+08	3.60079e+08	4.4332e+08	5.17276e+08	5.79147e+08	6.32486e+08	6.76332e+08	7.12037e+08	7.39434e+08	7.56832e+08	7.69455e+08	7.75955e+08	7.75517e+08
676	6.05181e+07	1.75933e+08	2.81314e+08	3.76613e+08	4.62374e+08	5.37945e+08	6.03098e+08	6.61614e+08	7.08761e+08	7.45684e+08	7.76516e+08	7.95756e+08	8.10428e+08	8.16141e+08	8.14604e+08
677	6.21705e+07	1.79198e+08	2.85254e+08	3.81861e+08	4.71315e+08	5.52119e+08	6.20595e+08	6.78706e+08	7.27791e+08	7.6509e+08	7.93127e+08	8.12077e+08	8.253e+08	8.29773e+08	8.29249e+08
678	6.26324e+07	1.81891e+08	2.91007e+08	3.89523e+08	4.80991e+08	5.63579e+08	6.3452e+08	6.96708e+08	7.48869e+08	7.90359e+08	8.24112e+08	8.48709e+08	8.63769e+08	8.63623e+08	8.57773e+08
679	5.76754e+07	1.67742e+08	2.68955e+08	3.59455e+08	4.41175e+08	5.14001e+08	5.76208e+08	6.31393e+08	6.75342e+08	7.1015e+08	7.3924e+08	7.58444e+08	7.719e+08	7.78451e+08	7.76509e+08
680	6.10166e+07	1.77343e+08	2.83688e+08	3.79896e+08	4.68015e+08	5.45498e+08	6.12245e+08	6.70405e+08	7.17784e+08	7.572e+08	7.91398e+08	8.13417e+08	8.27899e+08	8.30512e+08	8.2636e+08
681	5.97911e+07	1.72886e+08	2.76463e+08	3.70944e+08	4.56826e+08	5.34474e+08	6.01891e+08	6.60276e+08	7.08463e+08	7.46774e+08	7.77455e+08	7.98261e+08	8.11596e+08	8.15399e+08	8.12295e+08
682	6.0664e+07	1.75316e+08	2.78589e+08	3.70704e+08	4.56134e+08	5.32998e+08	5.98464e+08	6.56439e+08	7.03119e+08	7.40958e+08	7.69141e+08	7.881e+08	8.03425e+08	8.10477e+08	8.09344e+08
683	5.83617e+07	1.68543e+08	2.6923e+08	3.60553e+08	4.43072e+08	5.16949e+08	5.80757e+08	6.39061e+08	6.89239e+08	7.27749e+08	7.57787e+08	7.75474e+08	7.87837e+08	7.92077e+08	7.89014e+08
684	6.14663e+07	1.78188e+08	2.85194e+08	3.82558e+08	4.6981e+08	5.46924e+08	6.13884e+08	6.70903e+08	7.18062e+08	7.57912e+08	7.91057e+08	8.11147e+08	8.23726e+08	8.29794e+08	8.27565e+08
685	6.13932e+07	1.77782e+08	2.83804e+08	3.79119e+08	4.66805e+08	5.46705e+08	6.14755e+08	6.73731e+08	7.24489e+08	7.66526e+08	7.97947e+08	8.18163e+08	8.32079e+08	8.34926e+08	8.3175e+08
686	6.02618e+07	1.73991e+08	2.77879e+08	3.72002e+08	4.58341e+08	5.3667e+08	6.03058e+08	6.6162e+08	7.10094e+08	7.49995e+08	7.82805e+08	8.02008e+08	8.15374e+08	8.17101e+08	8.13506e+08
687	5.97879e+07	1.7357e+08	2.78601e+08	3.74815e+08	4.60872e+08	5.36056e+08	6.01353e+08	6.57985e+08	7.04815e+08	7.42839e+08	7.74191e+08	7.95716e+08	8.08931e+08	8.11629e+08	8.07861e+08
688	6.27654e+07	1.8244e+08	2.91401e+08	3.88944e+08	4.77566e+08	5.56663e+08	6.25376e+08	6.85294e+08	7.33778e+08	7.73127e+08	8.05987e+08	8.28538e+08	8.42656e+08	8.43869e+08	8.41591e+08
689	6.22164e+07	1.79617e+08	2.86515e+08	3.84092e+08	4.71451e+08	5.50432e+08	6.19725e+08	6.8157e+08	7.31798e+08	7.72342e+08	8.05392e+08	8.25617e+08	8.35048e+08	8.34548e+08	8.34108e+08
690	5.86221e+07	1.69657e+08	2.71031e+08	3.6382e+08	4.48209e+08	5.22667e+08	5.8547e+08	6.3983e+08	6.85968e+08	7.2346e+08	7.55121e+08	7.76892e+08	7.91048e+08	7.94453e+08	7.91312e+08
691	6.36599e+07	1.83729e+08	2.92651e+08	3.91408e+08	4.81819e+08	5.62995e+08	6.34137e+08	6.95525e+08	7.45117e+08	7.83397e+08	8.15855e+08	8.38229e+08	8.54416e+08	8.58276e+08	8.55678e+08
692	5.7148e+07	1.65168e+08	2.63024e+08	3.51528e+08	4.32909e+08	5.05521e+08	5.66115e+08	6.20335e+08	6.66178e+08	7.05171e+08	7.36249e+08	7.57051e+08	7.7216e+08	7.74376e+08	7.7166e+08
693	6.43354e+07	1.86825e+08	2.99312e+08	4.00787e+08	4.93771e+08	5.75746e+08	6.45375e+08	7.06041e+08	7.56019e+08	7.95175e+08	8.28988e+08	8.5213e+08	8.69421e+08	8.74123e+08	8.70519e+08
694	6.14222e+07	1.77494e+08	2.83342e+08	3.79831e+08	4.67618e+08	5.46889e+08	6.13536e+08	6.73097e+08	7.21749e+08	7.60833e+08	7.92631e+08	8.1276e+08	8.26356e+08	8.31412e+08	8.29458e+08
695	6.21314e+07	1.8048e+08	2.88813e+08	3.86742e+08	4.75543e+08	5.55949e+08	6.2475e+08	6.84407e+08	7.33186e+08	7.72708e+08	8.04602e+08	8.26299e+08	8.4063e+08	8.45906e+08	8.42193e+08
696	5.95307e+07	1.71959e+08	2.73743e+08	3.6547e+08	4.49753e+08	5.25761e+08	5.89876e+08	6.46435e+08	6.93599e+08	7.33099e+08	7.65437e+08	7.86792e+08	8.00444e+08	8.03903e+08	8.01298e+08
697	6.40224e+07	1.84786e+08	2.95682e+08	3.96364e+08	4.89335e+08	5.71379e+08	6.40662e+08	7.02458e+08	7.53116e+08	7.92202e+08	8.2461e+08	8.47121e+08	8.60656e+08	8.64927e+08	8.63516e+08
698	6.29211e+07	1.82145e+08	2.90094e+08	3.87619e+08	4.75839e+08	5.54634e+08	6.21893e+08	6.80363e+08	7.28036e+08	7.67391e+08	8.00047e+08	8.23888e+08	8.39202e+08	8.46041e+08	8.43709e+08
699	5.85542e+07	1.69042e+08	2.6938e+08	3.61091e+08	4.46063e+08	5.20366e+08	5.85011e+08	6.41687e+08	6.86909e+08	7.21539e+08	7.51408e+08	7.69923e+08	7.81367e+08	7.849e+08	7.83829e+08
700	6.11198e+07	1.77223e+08	2.84464e+08	3.81532e+08	4.70996e+08	5.50733e+08	6.17349e+08	6.7537e+08	7.23327e+08	7.6162e+08	7.92561e+08	8.13076e+08	8.29707e+08	8.33518e+08	8.29853e+08
701	5.98761e+07	1.72904e+08	2.75973e+08	3.68575e+08	4.52942e+08	5.29091e+08	5.93757e+08	6.50071e+08	6.9635e+08	7.33015e+08	7.63576e+08	7.84542e+08	8.00067e+08	8.04452e+08	8.01905e+08
702	5.85676e+07	1.69984e+08	2.71615e+08	3.63061e+08	4.48023e+08	5.23716e+08	5.87954e+08	6.4418e+08	6.89261e+08	7.26118e+08	7.56407e+08	7.75876e+08	7.88089e+08	7.93534e+08	7.91369e+08
703	5.95592e+07	1.72125e+08	2.74675e+08	3.67539e+08	4.51167e+08	5.2598e+08	5.89684e+08	6.46123e+08	6.92685e+08	7.28636e+08	7.56036e+08	7.75952e+08	7.8746e+08	7.91297e+08	7.92041e+08
704	6.08939e+07	1.76568e+08	2.82123e+08	3.77397e+08	4.64514e+08	5.41377e+08	6.0613e+08	6.63521e+08	7.10747e+08	7.46237e+08	7.74761e+08	7.95624e+08	8.10662e+08	8.16122e+08	8.15012e+08
705	6.20368e+07	1.79946e+08	2.87322e+08	3.83692e+08	4.70738e+08	5.49244e+08	6.14819e+08	6.70457e+08	7.17116e+08	7.54757e+08	7.86708e+08	8.09674e+08	8.22315e+08	8.27006e+08	8.26576e+08
706	5.85711e+07	1.69575e+08	2.70549e+08	3.62345e+08	4.46192e+08	5.20743e+08	5.82686e+08	6.36486e+08	6.8278e+08	7.19933e+08	7.47865e+08	7.68788e+08	7.84747e+08	7.8779e+08	7.86446e+08
707	6.08228e+07	1.76953e+08	2.8397e+08	3.81146e+08	4.6936e+08	5.47401e+08	6.13574e+08	6.71588e+08	7.18946e+08	7.55393e+08	7.84846e+08	8.05136e+08	8.19302e+08	8.2223e+08	8.20055e+08
708	5.8375e+07	1.69048e+08	2.70854e+08	3.61786e+08	4.44649e+08	5.18115e+08	5.8075e+08	6.35667e+08	6.79759e+08	7.16339e+08	7.48302e+08	7.70603e+08	7.84995e+08	7.88134e+08	7.85422e+08
709	5.99369e+07	1.73388e+08	2.77249e+08	3.7217e+08	4.59015e+08	5.34286e+08	5.98176e+08	6.55152e+08	7.01075e+08	7.37643e+08	7.67243e+08	7.87362e+08	7.99415e+08	8.03029e+08	8.0197e+08
710	5.97038e+07	1.73375e+08	2.76949e+08	3.69166e+08	4.54002e+08	5.30482e+08	5.93358e+08	6.47473e+08	6.908e+08	7.2698e+08	7.56011e+08	7.76195e+08	7.91649e+08	7.96927e+08	7.96027e+08
711	6.08524e+07	1.77122e+08	2.83432e+08	3.79455e+08	4.68476e+08	5.48943e+08	6.17842e+08	6.76367e+08	7.25211e+08	7.6493e+08	7.97594e+08	8.19761e+08	8.35002e+08	8.38658e+08	8.32538e+08
712	5.79154e+07	1.68156e+08	2.67956e+08	3.5854e+08	4.39976e+08	5.13613e+08	5.7722e+08	6.31362e+08	6.76096e+08	7.11501e+08	7.41489e+08	7.60509e+08	7.73511e+08	7.75568e+08	7.73792e+08
713	5.90448e+07	1.70987e+08	2.73342e+08	3.66088e+08	4.50171e+08	5.24198e+08	5.8578e+08	6.39722e+08	6.84536e+08	7.19837e+08	7.48621e+08	7.68967e+08	7.84287e+08	7.9053e+08	7.89149e+08
714	5.83844e+07	1.69669e+08	2.71677e+08	3.6316e+08	4.45488e+08	5.20403e+08	5.85254e+08	6.41428e+08	6.87727e+08	7.25551e+08	7.57829e+08	7.81148e+08	7.97395e+08	8.01691e+08	7.96471e+08
715	6.06953e+07	1.7605e+08	2.82343e+08	3.7796e+08	4.64161e+08	5.42271e+08	6.09652e+08	6.6716e+08	7.14245e+08	7.52692e+08	7.85216e+08	8.05989e+08	8.20642e+08	8.24129e+08	8.20917e+08
716	6.0285e+07	1.74348e+08	2.78007e+08	3.72069e+08	4.57658e+08	5.337e+08	5.98444e+08	6.55699e+08	7.03774e+08	7.43713e+08	7.75837e+08	7.98487e+08	8.14245e+08	8.1771e+08	8.1402e+08
717	6.17546e+07	1.7893e+08	2.87279e+08	3.84245e+08	4.72676e+08	5.51725e+08	6.18004e+08	6.7552e+08	7.24454e+08	7.62402e+08	7.93195e+08	8.14515e+08	8.28285e+08	8.30657e+08	8.29195e+08
718	6.03978e+07	1.7529e+08	2.80241e+08	3.74458e+08	4.60104e+08	5.36238e+08	6.02054e+08	6.62077e+08	7.11707e+08	7.50727e+08	7.81261e+08	8.01405e+08	8.15293e+08	8.18927e+08	8.16308e+08
719	5.91099e+07	1.71008e+08	2.73513e+08	3.65747e+08	4.48836e+08	5.22726e+08	5.85114e+08	6.39447e+08	6.86171e+08	7.24383e+08	7.54325e+08	7.75966e+08	7.91327e+08	7.96586e+08	7.94334e+08
720	6.22145e+07	1.79896e+08	2.87994e+08	3.85529e+08	4.74274e+08	5.54639e+08	6.24129e+08	6.84561e+08	7.33178e+08	7.72783e+08	8.04998e+08	8.26171e+08	8.39073e+08	8.42088e+08	8.40202e+08
721	6.15099e+07	1.78486e+08	2.84774e+08	3.80691e+08	4.68851e+08	5.46387e+08	6.13287e+08	6.7284e+08	7.22391e+08	7.61019e+08	7.9386e+08	8.14668e+08	8.28372e+08	8.32359e+08	8.29605e+08
722	6.11384e+07	1.77215e+08	2.84739e+08	3.82259e+08	4.70316e+08	5.4893e+08	6.16123e+08	6.77041e+08	7.2798e+08	7.68256e+08	8.0111e+08	8.23812e+08	8.3633e+08	8.39626e+08	8.35098e+08
723	6.0313e+07	1.74695e+08	2.78646e+08	3.72116e+08	4.56689e+08	5.33125e+08	5.99426e+08	6.56302e+08	7.04442e+08	7.44314e+08	7.77399e+08	8.01614e+08	8.16574e+08	8.20407e+08	8.16738e+08
724	5.9364e+07	1.71457e+08	2.72193e+08	3.63794e+08	4.47359e+08	5.2157e+08	5.85292e+08	6.4239e+08	6.89773e+08	7.28712e+08	7.61597e+08	7.83042e+08	7.97685e+08	8.0428e+08	8.01646e+08
725	5.76726e+07	1.67415e+08	2.6829e+08	3.59494e+08	4.41353e+08	5.13795e+08	5.7576e+08	6.32067e+08	6.78474e+08	7.16098e+08	7.46382e+08	7.65257e+08	7.76452e+08	7.78797e+08	7.76121e+08
726	6.24088e+07	1.80119e+08	2.86683e+08	3.83957e+08	4.72715e+08	5.53001e+08	6.22746e+08	6.84391e+08	7.37504e+08	7.80012e+08	8.15171e+08	8.38874e+08	8.54043e+08	8.54879e+08	8.50006e+08
727	6.27387e+07	1.81509e+08	2.89818e+08	3.89179e+08	4.78363e+08	5.58258e+08	6.2674e+08	6.87108e+08	7.37018e+08	7.74042e+08	8.0503e+08	8.2864e+08	8.44436e+08	8.49292e+08	8.45502e+08
728	6.11863e+07	1.78142e+08	2.84601e+08	3.80711e+08	4.69168e+08	5.49527e+08	6.17785e+08	6.76184e+08	7.26759e+08	7.68161e+08	8.01692e+08	8.26238e+08	8.39969e+08	8.41511e+08	8.36101e+08
729	6.22132e+07	1.80479e+08	2.88566e+08	3.85841e+08	4.73926e+08	5.54304e+08	6.22395e+08	6.80651e+08	7.29186e+08	7.68283e+08	8.00778e+08	8.23998e+08	8.39101e+08	8.42948e+08	8.39503e+08
730	5.82301e+07	1.68642e+08	2.69697e+08	3.61764e+08	4.44944e+08	5.18618e+08	5.82637e+08	6.38133e+08	6.8438e+08	7.21673e+08	7.52589e+08	7.73328e+08	7.84679e+08	7.85948e+08	7.84407e+08
731	6.05161e+07	1.75088e+08	2.79715e+08	3.75707e+08	4.63723e+08	5.42167e+08	6.08135e+08	6.65443e+08	7.12371e+08	7.49849e+08	7.80744e+08	8.02181e+08	8.15802e+08	8.18522e+08	8.15944e+08
732	6.1745e+07	1.78917e+08	2.86411e+08	3.84663e+08	4.73027e+08	5.50977e+08	6.17135e+08	6.7457e+08	7.227e+08	7.62853e+08	7.95797e+08	8.16872e+08	8.30681e+08	8.34832e+08	8.33034e+08
733	5.80517e+07	1.68554e+08	2.69876e+08	3.61759e+08	4.45362e+08	5.18384e+08	5.80812e+08	6.37692e+08	6.84061e+08	7.21185e+08	7.49897e+08	7.6726e+08	7.81388e+08	7.85014e+08	7.84043e+08
734	5.72372e+07	1.65437e+08	2.64093e+08	3.53261e+08	4.36158e+08	5.09646e+08	5.71862e+08	6.27915e+08	6.72719e+08	7.08097e+08	7.37247e+08	7.57906e+08	7.7219e+08	7.74516e+08	7.71546e+08
735	5.73636e+07	1.65875e+08	2.65285e+08	3.54116e+08	4.35828e+08	5.09107e+08	5.69647e+08	6.23205e+08	6.68093e+08	7.03812e+08	7.32144e+08	7.50383e+08	7.62533e+08	7.67472e+08	7.67001e+08
736	6.21787e+07	1.79619e+08	2.85938e+08	3.82302e+08	4.70552e+08	5.48108e+08	6.12874e+08	6.7056e+08	7.182e+08	7.57676e+08	7.91127e+08	8.15577e+08	8.34134e+08	8.42058e+08	8.38852e+08
737	5.88451e+07	1.69739e+08	2.70567e+08	3.61776e+08	4.45969e+08	5.23218e+08	5.87886e+08	6.44373e+08	6.92098e+08	7.31884e+08	7.63819e+08	7.86152e+08	8.01094e+08	8.06019e+08	8.03216e+08
738	6.12848e+07	1.77943e+08	2.86003e+08	3.82606e+08	4.68748e+08	5.46474e+08	6.1407e+08	6.74141e+08	7.21472e+08	7.59902e+08	7.89902e+08	8.10201e+08	8.23626e+08	8.28853e+08	8.26908e+08
739	6.29219e+07	1.8226e+08	2.90384e+08	3.87583e+08	4.77559e+08	5.56901e+08	6.25744e+08	6.86954e+08	7.37772e+08	7.7872e+08	8.10565e+08	8.33302e+08	8.48818e+08	8.51981e+08	8.49216e+08
740	6.04928e+07	1.74995e+08	2.802e+08	3.74483e+08	4.59469e+08	5.36189e+08	6.02752e+08	6.62253e+08	7.11934e+08	7.51559e+08	7.82875e+08	8.0467e+08	8.20136e+08	8.23782e+08	8.19688e+08
741	6.27039e+07	1.81332e+08	2.89686e+08	3.88394e+08	4.78895e+08	5.59025e+08	6.27122e+08	6.86426e+08	7.32722e+08	7.71572e+08	8.0448e+08	8.27129e+08	8.41849e+08	8.45936e+08	8.44325e+08
742	6.08137e+07	1.76329e+08	2.81488e+08	3.76067e+08	4.62458e+08	5.40455e+08	6.06988e+08	6.64237e+08	7.10791e+08	7.50801e+08	7.83886e+08	8.05341e+08	8.17075e+08	8.1909e+08	8.17221e+08
743	6.34233e+07	1.83461e+08	2.93272e+08	3.93106e+08	4.8459e+08	5.66255e+08	6.35977e+08	6.98799e+08	7.50322e+08	7.91498e+08	8.25419e+08	8.46403e+08	8.59758e+08	8.63063e+08	8.59846e+08
744	6.24785e+07	1.81046e+08	2.88913e+08	3.8653e+08	4.76454e+08	5.54764e+08	6.19651e+08	6.77579e+08	7.2459e+08	7.62361e+08	7.93186e+08	8.14824e+08	8.3029e+08	8.37316e+08	8.35947e+08
745	5.96959e+07	1.73013e+08	2.76906e+08	3.69914e+08	4.54404e+08	5.29826e+08	5.93625e+08	6.49774e+08	6.95408e+08	7.3351e+08	7.66697e+08	7.87192e+08	8.0096e+08	8.04996e+08	8.02445e+08
746	6.13279e+07	1.77784e+08	2.84828e+08	3.81893e+08	4.70018e+08	5.49157e+08	6.17202e+08	6.75751e+08	7.22616e+08	7.61784e+08	7.9561e+08	8.1864e+08	8.34097e+08	8.37938e+08	8.33507e+08
747	5.84722e+07	1.6963e+08	2.70815e+08	3.61135e+08	4.42874e+08	5.1643e+08	5.80491e+08	6.37866e+08	6.86354e+08	7.24646e+08	7.55185e+08	7.77945e+08	7.92974e+08	7.94878e+08	7.91303e+08
748	6.28161e+07	1.82742e+08	2.93049e+08	3.94197e+08	4.85558e+08	5.67446e+08	6.3636e+08	6.96614e+08	7.45598e+08	7.858e+08	8.1913e+08	8.40121e+08	8.53676e+08	8.57868e+08	8.53807e+08
749	6.13723e+07	1.77737e+08	2.8393e+08	3.80003e+08	4.67529e+08	5.44855e+08	6.10636e+08	6.69122e+08	7.17002e+08	7.55419e+08	7.8579e+08	8.07418e+08	8.23398e+08	8.29238e+08	8.26873e+08
750	6.15394e+07	1.79045e+08	2.86281e+08	3.82978e+08	4.70996e+08	5.48994e+08	6.15914e+08	6.75313e+08	7.23592e+08	7.60268e+08	7.91768e+08	8.13192e+08	8.26717e+08	8.29757e+08	8.28442e+08
751	6.00579e+07	1.73994e+08	2.77428e+08	3.70715e+08	4.55308e+08	5.30948e+08	5.97985e+08	6.57864e+08	7.05733e+08	7.44372e+08	7.74616e+08	7.92093e+08	8.02296e+08	8.0553e+08	8.05081e+08
752	5.97824e+07	1.73051e+08	2.76053e+08	3.69791e+08	4.56682e+08	5.33865e+08	6.00146e+08	6.59099e+08	7.06704e+08	7.44556e+08	7.73761e+08	7.91938e+08	8.04255e+08	8.07652e+08	8.05013e+08
753	5.78407e+07	1.67109e+08	2.66209e+08	3.56581e+08	4.37354e+08	5.09242e+08	5.70808e+08	6.26028e+08	6.71259e+08	7.07894e+08	7.37325e+08	7.56639e+08	7.71627e+08	7.76662e+08	7.75016e+08
754	6.24441e+07	1.80741e+08	2.89227e+08	3.87617e+08	4.76052e+08	5.54499e+08	6.20746e+08	6.78417e+08	7.27457e+08	7.68336e+08	8.00286e+08	8.2146e+08	8.37414e+08	8.42423e+08	8.40164e+08
755	5.98333e+07	1.73604e+08	2.77644e+08	3.72445e+08	4.6016e+08	5.37867e+08	6.02283e+08	6.59508e+08	7.06217e+08	7.43026e+08	7.72393e+08	7.95045e+08	8.09025e+08	8.11527e+08	8.08225e+08
756	5.92283e+07	1.71878e+08	2.75975e+08	3.69279e+08	4.53256e+08	5.27971e+08	5.92429e+08	6.48348e+08	6.95874e+08	7.33511e+08	7.62904e+08	7.82221e+08	7.95939e+08	7.98821e+08	7.97251e+08
757	6.02722e+07	1.75115e+08	2.81269e+08	3.76459e+08	4.63044e+08	5.4041e+08	6.07366e+08	6.6533e+08	7.1384e+08	7.52652e+08	7.83438e+08	8.05493e+08	8.20637e+08	8.25707e+08	8.22359e+08
758	6.32532e+07	1.83196e+08	2.93116e+08	3.92946e+08	4.84955e+08	5.66735e+08	6.35561e+08	6.96266e+08	7.47148e+08	7.87119e+08	8.19189e+08	8.40256e+08	8.52364e+08	8.54928e+08	8.53095e+08
759	5.7738e+07	1.66973e+08	2.65474e+08	3.53149e+08	4.3227e+08	5.03328e+08	5.65026e+08	6.18509e+08	6.6253e+08	6.96983e+08	7.26033e+08	7.4696e+08	7.62497e+08	7.66968e+08	7.67333e+08
760	6.10589e+07	1.76604e+08	2.81912e+08	3.78556e+08	4.67505e+08	5.46612e+08	6.14762e+08	6.74741e+08	7.23183e+08	7.62347e+08	7.92047e+08	8.13002e+08	8.25993e+08	8.28112e+08	8.23507e+08
761	6.23117e+07	1.80538e+08	2.868e+08	3.82852e+08	4.71103e+08	5.51111e+08	6.18552e+08	6.7737e+08	7.27339e+08	7.67025e+08	7.98451e+08	8.2189e+08	8.36315e+08	8.38073e+08	8.36294e+08
762	6.09652e+07	1.75625e+08	2.80886e+08	3.76133e+08	4.62014e+08	5.38764e+08	6.05804e+08	6.64383e+08	7.12951e+08	7.50744e+08	7.81535e+08	8.01872e+08	8.14544e+08	8.1837e+08	8.16977e+08
763	6.05596e+07	1.75974e+08	2.81071e+08	3.75061e+08	4.60783e+08	5.37007e+08	6.01491e+08	6.57329e+08	7.03088e+08	7.40317e+08	7.69731e+08	7.9048e+08	8.05241e+08	8.10344e+08	8.08956e+08
764	5.77367e+07	1.67981e+08	2.69618e+08	3.61324e+08	4.45071e+08	5.1863e+08	5.81501e+08	6.35183e+08	6.78305e+08	7.12502e+08	7.4035e+08	7.58848e+08	7.71884e+08	7.75917e+08	7.74511e+08
765	5.96205e+07	1.72376e+08	2.74793e+08	3.65196e+08	4.47775e+08	5.21963e+08	5.85466e+08	6.4135e+08	6.86002e+08	7.23221e+08	7.53959e+08	7.73365e+08	7.86369e+08	7.93158e+08	7.9385e+08
766	6.03701e+07	1.75689e+08	2.80908e+08	3.75667e+08	4.61385e+08	5.37959e+08	6.01948e+08	6.59505e+08	7.10242e+08	7.5139e+08	7.84359e+08	8.06853e+08	8.20153e+08	8.24331e+08	8.20409e+08
767	6.2699e+07	1.82082e+08	2.91511e+08	3.90101e+08	4.80043e+08	5.61179e+08	6.31135e+08	6.90963e+08	7.39877e+08	7.78362e+08	8.09889e+08	8.31298e+08	8.46054e+08	8.48637e+08	8.45628e+08
768	6.05965e+07	1.75265e+08	2.8046e+08	3.74634e+08	4.61177e+08	5.38076e+08	6.0433e+08	6.63646e+08	7.13051e+08	7.53958e+08	7.86891e+08	8.0922e+08	8.21786e+08	8.23796e+08	8.19614e+08
769	6.00437e+07	1.73527e+08	2.77017e+08	3.71022e+08	4.57732e+08	5.34175e+08	5.96983e+08	6.51057e+08	6.97572e+08	7.34651e+08	7.66217e+08	7.87573e+08	8.00594e+08	8.02783e+08	8.01189e+08
770	5.50027e+07	1.589e+08	2.54097e+08	3.40716e+08	4.18944e+08	4.88811e+08	5.48859e+08	6.00921e+08	6.42849e+08	6.74893e+08	7.01733e+08	7.19828e+08	7.31961e+08	7.348e+08	7.34154e+08
771	6.03938e+07	1.74847e+08	2.78824e+08	3.73507e+08	4.60234e+08	5.37477e+08	6.04063e+08	6.61894e+08	7.09017e+08	7.47893e+08	7.78178e+08	7.98397e+08	8.12705e+08	8.16513e+08	8.12731e+08
772	5.86198e+07	1.69504e+08	2.71123e+08	3.63893e+08	4.48863e+08	5.24635e+08	5.90181e+08	6.47707e+08	6.94582e+08	7.33798e+08	7.66161e+08	7.88455e+08	8.01835e+08	8.03645e+08	7.97952e+08
773	6.22571e+07	1.80028e+08	2.86518e+08	3.82147e+08	4.69782e+08	5.48952e+08	6.1472e+08	6.71955e+08	7.18739e+08	7.56126e+08	7.87504e+08	8.10573e+08	8.27917e+08	8.3408e+08	8.31992e+08
774	6.02828e+07	1.74901e+08	2.79715e+08	3.76092e+08	4.64563e+08	5.42177e+08	6.08046e+08	6.66238e+08	7.13545e+08	7.51553e+08	7.85355e+08	8.10438e+08	8.26614e+08	8.30432e+08	8.24999e+08
775	6.08744e+07	1.76017e+08	2.81156e+08	3.77328e+08	4.65232e+08	5.44277e+08	6.1339e+08	6.73896e+08	7.23277e+08	7.6133e+08	7.91074e+08	8.09783e+08	8.22781e+08	8.25699e+08	8.2277e+08
776	5.86367e+07	1.69368e+08	2.70382e+08	3.6131e+08	4.44539e+08	5.17045e+08	5.77916e+08	6.34273e+08	6.81574e+08	7.19849e+08	7.51516e+08	7.72025e+08	7.87368e+08	7.90322e+08	7.8842e+08
777	6.1842e+07	1.79882e+08	2.87902e+08	3.85293e+08	4.74948e+08	5.54181e+08	6.21295e+08	6.80275e+08	7.27158e+08	7.64671e+08	7.93941e+08	8.16085e+08	8.29215e+08	8.32263e+08	8.29366e+08
778	6.19766e+07	1.79572e+08	2.87076e+08	3.8379e+08	4.72833e+08	5.52399e+08	6.18629e+08	6.76835e+08	7.23798e+08	7.63099e+08	7.95218e+08	8.18092e+08	8.34163e+08	8.37886e+08	8.36567e+08
779	6.11071e+07	1.77791e+08	2.8489e+08	3.80892e+08	4.66487e+08	5.44283e+08	6.09977e+08	6.66644e+08	7.13176e+08	7.53469e+08	7.86476e+08	8.10571e+08	8.24455e+08	8.29379e+08	8.25818e+08
780	5.96298e+07	1.72459e+08	2.75677e+08	3.68695e+08	4.53414e+08	5.28635e+08	5.93093e+08	6.50259e+08	6.98426e+08	7.37229e+08	7.70178e+08	7.92951e+08	8.07218e+08	8.09128e+08	8.0498e+08
781	6.30277e+07	1.82535e+08	2.91236e+08	3.88656e+08	4.76998e+08	5.56478e+08	6.25399e+08	6.84895e+08	7.35704e+08	7.78014e+08	8.12411e+08	8.37698e+08	8.55852e+08	8.60526e+08	8.55176e+08
782	6.4347e+07	1.8565e+08	2.96893e+08	3.97403e+08	4.89976e+08	5.73105e+08	6.43977e+08	7.07248e+08	7.57671e+08	7.96722e+08	8.29149e+08	8.52749e+08	8.67258e+08	8.72891e+08	8.70367e+08
783	6.10787e+07	1.77265e+08	2.83506e+08	3.79422e+08	4.65988e+08	5.438e+08	6.09474e+08	6.68162e+08	7.17055e+08	7.55246e+08	7.85048e+08	8.07624e+08	8.23993e+08	8.27019e+08	8.22575e+08
784	5.61749e+07	1.62217e+08	2.58166e+08	3.44614e+08	4.23761e+08	4.94876e+08	5.56269e+08	6.08743e+08	6.51216e+08	6.86197e+08	7.13016e+08	7.33836e+08	7.48728e+08	7.53014e+08	7.52393e+08
785	6.44354e+07	1.87173e+08	3.00238e+08	4.01703e+08	4.93418e+08	5.75591e+08	6.47519e+08	7.12399e+08	7.65538e+08	8.07227e+08	8.37902e+08	8.5961e+08	8.74402e+08	8.77383e+08	8.73888e+08
786	6.13666e+07	1.77465e+08	2.82899e+08	3.78001e+08	4.64345e+08	5.41685e+08	6.08514e+08	6.68597e+08	7.17084e+08	7.53478e+08	7.83005e+08	8.02289e+08	8.15201e+08	8.19045e+08	8.1851e+08
787	6.08252e+07	1.75972e+08	2.80933e+08	3.74376e+08	4.58727e+08	5.32347e+08	5.94482e+08	6.48779e+08	6.93659e+08	7.29714e+08	7.58591e+08	7.77836e+08	7.94452e+08	8.00601e+08	8.01829e+08
788	6.08605e+07	1.76537e+08	2.83021e+08	3.79254e+08	4.66545e+08	5.44941e+08	6.11922e+08	6.70827e+08	7.19605e+08	7.59849e+08	7.91661e+08	8.1358e+08	8.25022e+08	8.26418e+08	8.22902e+08
789	6.40901e+07	1.85099e+08	2.94838e+08	3.94051e+08	4.85194e+08	5.67552e+08	6.36373e+08	6.98172e+08	7.49647e+08	7.89329e+08	8.22543e+08	8.46143e+08	8.62806e+08	8.69497e+08	8.65423e+08
790	5.97121e+07	1.72943e+08	2.76753e+08	3.72084e+08	4.58261e+08	5.35975e+08	6.02889e+08	6.62635e+08	7.12072e+08	7.4917e+08	7.75933e+08	7.94256e+08	8.08033e+08	8.12613e+08	8.0979e+08
791	5.97653e+07	1.73167e+08	2.755e+08	3.67596e+08	4.51118e+08	5.25097e+08	5.90202e+08	6.49409e+08	6.98227e+08	7.37435e+08	7.67077e+08	7.8481e+08	7.97062e+08	7.99645e+08	7.98444e+08
792	6.14355e+07	1.77181e+08	2.82658e+08	3.77279e+08	4.62597e+08	5.40246e+08	6.07413e+08	6.65577e+08	7.12781e+08	7.52833e+08	7.85795e+08	8.0793e+08	8.24661e+08	8.30953e+08	8.28444e+08
793	5.87085e+07	1.69787e+08	2.70741e+08	3.61797e+08	4.44572e+08	5.17635e+08	5.80341e+08	6.35495e+08	6.81767e+08	7.18142e+08	7.45081e+08	7.6518e+08	7.81711e+08	7.88082e+08	7.86564e+08
794	6.1758e+07	1.77614e+08	2.82955e+08	3.78298e+08	4.66147e+08	5.44463e+08	6.10023e+08	6.67402e+08	7.16588e+08	7.55446e+08	7.86467e+08	8.08737e+08	8.23387e+08	8.27611e+08	8.2658e+08
795	6.12384e+07	1.7717e+08	2.82655e+08	3.78181e+08	4.66517e+08	5.46342e+08	6.14372e+08	6.73373e+08	7.24313e+08	7.66423e+08	7.99592e+08	8.20511e+08	8.34749e+08	8.36725e+08	8.32067e+08
796	6.15725e+07	1.78136e+08	2.837e+08	3.78908e+08	4.67228e+08	5.47259e+08	6.1633e+08	6.76784e+08	7.26676e+08	7.65898e+08	7.95548e+08	8.16537e+08	8.31293e+08	8.3744e+08	8.35509e+08
797	6.00002e+07	1.74778e+08	2.79756e+08	3.74939e+08	4.63354e+08	5.42942e+08	6.08958e+08	6.66008e+08	7.10688e+08	7.46613e+08	7.76413e+08	7.96214e+08	8.10304e+08	8.13868e+08	8.11993e+08
798	5.99784e+07	1.74099e+08	2.77968e+08	3.72434e+08	4.59093e+08	5.36352e+08	6.03249e+08	6.62296e+08	7.1095e+08	7.47496e+08	7.74257e+08	7.93155e+08	8.06324e+08	8.10966e+08	8.0858e+08
799	6.27587e+07	1.82915e+08	2.9339e+08	3.93539e+08	4.85331e+08	5.66531e+08	6.36336e+08	6.96527e+08	7.45963e+08	7.86085e+08	8.19044e+08	8.4132e+08	8.56991e+08	8.61208e+08	8.56011e+08
800	5.76148e+07	1.66904e+08	2.66212e+08	3.55958e+08	4.38539e+08	5.1319e+08	5.74839e+08	6.28614e+08	6.7264e+08	7.07953e+08	7.37611e+08	7.57048e+08	7.70128e+08	7.75071e+08	7.73852e+08
801	5.76062e+07	1.66691e+08	2.65912e+08	3.55699e+08	4.38166e+08	5.1154e+08	5.73495e+08	6.28709e+08	6.74891e+08	7.12334e+08	7.41149e+08	7.59505e+08	7.74213e+08	7.79309e+08	7.76018e+08
802	6.03877e+07	1.75459e+08	2.80633e+08	3.7509e+08	4.60382e+08	5.35961e+08	5.99708e+08	6.56654e+08	7.03452e+08	7.416e+08	7.71873e+08	7.91308e+08	8.03527e+08	8.07652e+08	8.06434e+08
803	5.73035e+07	1.66095e+08	2.65804e+08	3.57415e+08	4.41919e+08	5.1645e+08	5.79319e+08	6.34195e+08	6.78539e+08	7.12732e+08	7.41244e+08	7.59445e+08	7.71565e+08	7.73489e+08	7.71531e+08
804	6.03391e+07	1.75015e+08	2.80153e+08	3.73574e+08	4.58987e+08	5.36271e+08	6.02344e+08	6.62105e+08	7.12319e+08	7.52001e+08	7.85089e+08	8.07169e+08	8.20731e+08	8.23828e+08	8.19517e+08
805	5.83493e+07	1.6898e+08	2.70715e+08	3.62591e+08	4.4721e+08	5.22612e+08	5.86421e+08	6.4252e+08	6.89226e+08	7.27757e+08	7.5908e+08	7.81077e+08	7.93569e+08	7.9329e+08	7.89762e+08
806	5.91835e+07	1.71515e+08	2.73903e+08	3.65863e+08	4.49543e+08	5.24493e+08	5.89105e+08	6.46276e+08	6.94564e+08	7.33702e+08	7.64392e+08	7.8415e+08	7.96203e+08	8.01458e+08	7.99555e+08
807	6.13373e+07	1.77847e+08	2.84662e+08	3.81104e+08	4.68464e+08	5.45707e+08	6.11213e+08	6.6835e+08	7.1592e+08	7.54407e+08	7.844e+08	8.06385e+08	8.21063e+08	8.26377e+08	8.23838e+08
808	6.11954e+07	1.77341e+08	2.83348e+08	3.79737e+08	4.68837e+08	5.48596e+08	6.17215e+08	6.76937e+08	7.26843e+08	7.65973e+08	7.97246e+08	8.18642e+08	8.31339e+08	8.34435e+08	8.30372e+08
809	5.99849e+07	1.73657e+08	2.76659e+08	3.6852e+08	4.5227e+08	5.27822e+08	5.91903e+08	6.48919e+08	6.95699e+08	7.33591e+08	7.64822e+08	7.87552e+08	8.02255e+08	8.05418e+08	8.03091e+08
810	5.96595e+07	1.71922e+08	2.74057e+08	3.66195e+08	4.50985e+08	5.27408e+08	5.9337e+08	6.50408e+08	6.98633e+08	7.37437e+08	7.67969e+08	7.87318e+08	8.01975e+08	8.06976e+08	8.04849e+08
811	5.99723e+07	1.72874e+08	2.75705e+08	3.69649e+08	4.54893e+08	5.31007e+08	5.96369e+08	6.52476e+08	7.0019e+08	7.39232e+08	7.68481e+08	7.87935e+08	7.9987e+08	8.04202e+08	8.04098e+08
812	5.92389e+07	1.71518e+08	2.7389e+08	3.67804e+08	4.53983e+08	5.31543e+08	5.98664e+08	6.57585e+08	7.05339e+08	7.4316e+08	7.73178e+08	7.94125e+08	8.06951e+08	8.08365e+08	8.04587e+08
813	6.03968e+07	1.75066e+08	2.7889e+08	3.72424e+08	4.57873e+08	5.33919e+08	5.97309e+08	6.54347e+08	6.99908e+08	7.34004e+08	7.6148e+08	7.79904e+08	7.96279e+08	8.01884e+08	8.00716e+08
814	6.41188e+07	1.86521e+08	2.99004e+08	4.00449e+08	4.92038e+08	5.74103e+08	6.43925e+08	7.0554e+08	7.55355e+08	7.95571e+08	8.2808e+08	8.51399e+08	8.65724e+08	8.68124e+08	8.6412e+08
815	5.62074e+07	1.62748e+08	2.60231e+08	3.49587e+08	4.30667e+08	5.02926e+08	5.64667e+08	6.18199e+08	6.6167e+08	6.9695e+08	7.26227e+08	7.43845e+08	7.58068e+08	7.61388e+08	7.5859e+08
816	6.03143e+07	1.74378e+08	2.77586e+08	3.70519e+08	4.55475e+08	5.3185e+08	5.97315e+08	6.54026e+08	7.00578e+08	7.40198e+08	7.70263e+08	7.90987e+08	8.03653e+08	8.08331e+08	8.07883e+08
817	6.45532e+07	1.87271e+08	2.98876e+08	4.00134e+08	4.93201e+08	5.75867e+08	6.4719e+08	7.09877e+08	7.61537e+08	8.042e+08	8.37564e+08	8.58042e+08	8.72715e+08	8.76115e+08	8.72078e+08
818	6.26646e+07	1.816e+08	2.8916e+08	3.87715e+08	4.78149e+08	5.58989e+08	6.27761e+08	6.8851e+08	7.3996e+08	7.7935e+08	8.10975e+08	8.32533e+08	8.45496e+08	8.45491e+08	8.42448e+08
819	5.77676e+07	1.66894e+08	2.66617e+08	3.56454e+08	4.37966e+08	5.11572e+08	5.74736e+08	6.31238e+08	6.80692e+08	7.19706e+08	7.48867e+08	7.66892e+08	7.78665e+08	7.81292e+08	7.78359e+08
820	6.16168e+07	1.77935e+08	2.83998e+08	3.80955e+08	4.70394e+08	5.48681e+08	6.14398e+08	6.72243e+08	7.21128e+08	7.59839e+08	7.92428e+08	8.14756e+08	8.27811e+08	8.30934e+08	8.28468e+08
821	6.06256e+07	1.75121e+08	2.79055e+08	3.72857e+08	4.57838e+08	5.34092e+08	5.99167e+08	6.56574e+08	7.02527e+08	7.38455e+08	7.68855e+08	7.91598e+08	8.08071e+08	8.13635e+08	8.11594e+08
822	6.19998e+07	1.79626e+08	2.8612e+08	3.81781e+08	4.70328e+08	5.49891e+08	6.15627e+08	6.75848e+08	7.2703e+08	7.68789e+08	8.02293e+08	8.24927e+08	8.39794e+08	8.42027e+08	8.38514e+08
823	6.09754e+07	1.75818e+08	2.80367e+08	3.73431e+08	4.57431e+08	5.34466e+08	5.99284e+08	6.5667e+08	7.04808e+08	7.43428e+08	7.73144e+08	7.94194e+08	8.10227e+08	8.14886e+08	8.13367e+08
824	5.98428e+07	1.73365e+08	2.77194e+08	3.70027e+08	4.52895e+08	5.26292e+08	5.89483e+08	6.45623e+08	6.92066e+08	7.29648e+08	7.59806e+08	7.81695e+08	7.96581e+08	8.02928e+08	8.01365e+08
825	6.04874e+07	1.75207e+08	2.8102e+08	3.7658e+08	4.63945e+08	5.41794e+08	6.08265e+08	6.65666e+08	7.11481e+08	7.49745e+08	7.79373e+08	7.98179e+08	8.10549e+08	8.13911e+08	8.12964e+08
826	5.75264e+07	1.66759e+08	2.65829e+08	3.54854e+08	4.36188e+08	5.09907e+08	5.7221e+08	6.27504e+08	6.75156e+08	7.12382e+08	7.38915e+08	7.58064e+08	7.69987e+08	7.73329e+08	7.72233e+08
827	6.09246e+07	1.76617e+08	2.83216e+08	3.79371e+08	4.68282e+08	5.48273e+08	6.15941e+08	6.74066e+08	7.20184e+08	7.58204e+08	7.85433e+08	8.04506e+08	8.18592e+08	8.23198e+08	8.20466e+08
828	5.85176e+07	1.69976e+08	2.72636e+08	3.67315e+08	4.53463e+08	5.28924e+08	5.9393e+08	6.5123e+08	6.98388e+08	7.36125e+08	7.66904e+08	7.87997e+08	8.00853e+08	8.03243e+08	7.98882e+08
829	5.85139e+07	1.70223e+08	2.72306e+08	3.64805e+08	4.5029e+08	5.27303e+08	5.94172e+08	6.53593e+08	7.03287e+08	7.42008e+08	7.73917e+08	7.95666e+08	8.10019e+08	8.10975e+08	8.04688e+08
830	6.28417e+07	1.83443e+08	2.94677e+08	3.95198e+08	4.87345e+08	5.67898e+08	6.35286e+08	6.94991e+08	7.4334e+08	7.80684e+08	8.11242e+08	8.32239e+08	8.44563e+08	8.47028e+08	8.45984e+08
831	6.1857e+07	1.78396e+08	2.84506e+08	3.81538e+08	4.71071e+08	5.52829e+08	6.2262e+08	6.84663e+08	7.35766e+08	7.75758e+08	8.07636e+08	8.2942e+08	8.41232e+08	8.43432e+08	8.40184e+08
832	6.03487e+07	1.74087e+08	2.7859e+08	3.74127e+08	4.60998e+08	5.40302e+08	6.07535e+08	6.6633e+08	7.12739e+08	7.50513e+08	7.82122e+08	8.03516e+08	8.19134e+08	8.21014e+08	8.17128e+08
833	5.81567e+07	1.68715e+08	2.69825e+08	3.60485e+08	4.43124e+08	5.17616e+08	5.81624e+08	6.38992e+08	6.86583e+08	7.24735e+08	7.54767e+08	7.75877e+08	7.88928e+08	7.91707e+08	7.88748e+08
834	6.07571e+07	1.76195e+08	2.81374e+08	3.75585e+08	4.61964e+08	5.40049e+08	6.07046e+08	6.66151e+08	7.12484e+08	7.49045e+08	7.78662e+08	8.0036e+08	8.14084e+08	8.17781e+08	8.14749e+08
835	6.09972e+07	1.76795e+08	2.82236e+08	3.77141e+08	4.63858e+08	5.40668e+08	6.05488e+08	6.62526e+08	7.10331e+08	7.50984e+08	7.82424e+08	8.01929e+08	8.16383e+08	8.22461e+08	8.19422e+08
836	5.7788e+07	1.67125e+08	2.664e+08	3.55904e+08	4.37362e+08	5.11702e+08	5.74551e+08	6.29655e+08	6.7656e+08	7.16476e+08	7.45729e+08	7.65147e+08	7.79502e+08	7.85156e+08	7.82294e+08
837	5.65692e+07	1.65156e+08	2.64329e+08	3.53985e+08	4.36145e+08	5.10417e+08	5.73641e+08	6.27113e+08	6.71184e+08	7.0708e+08	7.35541e+08	7.52899e+08	7.64775e+08	7.67753e+08	7.65672e+08
838	6.17878e+07	1.79016e+08	2.86959e+08	3.85115e+08	4.73708e+08	5.52808e+08	6.19568e+08	6.76092e+08	7.21863e+08	7.58947e+08	7.89821e+08	8.12186e+08	8.27772e+08	8.34123e+08	8.32912e+08
839	6.15508e+07	1.78392e+08	2.84556e+08	3.82194e+08	4.71897e+08	5.51856e+08	6.20776e+08	6.81591e+08	7.29982e+08	7.67639e+08	8.00826e+08	8.23906e+08	8.35045e+08	8.3738e+08	8.35035e+08
840	6.20646e+07	1.79121e+08	2.86176e+08	3.82349e+08	4.69649e+08	5.4863e+08	6.15569e+08	6.7595e+08	7.25235e+08	7.67375e+08	8.01805e+08	8.26286e+08	8.43276e+08	8.48296e+08	8.43613e+08
841	5.9415e+07	1.73014e+08	2.76984e+08	3.70495e+08	4.54602e+08	5.31282e+08	5.96539e+08	6.53732e+08	7.02043e+08	7.41465e+08	7.73799e+08	7.96383e+08	8.11139e+08	8.12708e+08	8.07059e+08
842	5.84468e+07	1.69377e+08	2.71253e+08	3.6451e+08	4.49372e+08	5.26315e+08	5.91664e+08	6.47093e+08	6.91028e+08	7.25822e+08	7.55286e+08	7.75348e+08	7.86481e+08	7.8799e+08	7.86811e+08
843	6.03163e+07	1.7498e+08	2.80311e+08	3.73973e+08	4.60046e+08	5.38676e+08	6.06129e+08	6.65278e+08	7.14747e+08	7.54268e+08	7.8541e+08	8.05881e+08	8.18674e+08	8.20687e+08	8.16916e+08
844	5.84061e+07	1.69083e+08	2.70063e+08	3.60903e+08	4.43915e+08	5.17382e+08	5.79777e+08	6.36369e+08	6.84196e+08	7.21469e+08	7.49961e+08	7.68327e+08	7.81516e+08	7.86978e+08	7.86125e+08
845	6.21409e+07	1.79697e+08	2.86728e+08	3.83484e+08	4.71304e+08	5.4958e+08	6.17345e+08	6.77325e+08	7.2724e+08	7.67419e+08	7.97527e+08	8.20203e+08	8.36032e+08	8.4098e+08	8.38533e+08
846	6.31149e+07	1.83702e+08	2.9467e+08	3.94533e+08	4.86199e+08	5.68345e+08	6.36372e+08	6.95106e+08	7.44214e+08	7.84419e+08	8.15451e+08	8.34581e+08	8.47907e+08	8.52637e+08	8.50889e+08
847	6.00489e+07	1.73892e+08	2.7897e+08	3.74247e+08	4.61885e+08	5.4138e+08	6.07882e+08	6.67082e+08	7.17875e+08	7.57583e+08	7.86123e+08	8.07839e+08	8.21885e+08	8.24508e+08	8.20009e+08
848	5.81749e+07	1.68249e+08	2.67886e+08	3.59954e+08	4.44937e+08	5.20431e+08	5.84955e+08	6.42691e+08	6.9024e+08	7.27951e+08	7.60767e+08	7.83838e+08	7.98331e+08	7.99899e+08	7.93829e+08
849	5.84156e+07	1.68856e+08	2.69751e+08	3.60181e+08	4.42249e+08	5.15159e+08	5.76522e+08	6.31379e+08	6.77703e+08	7.12986e+08	7.42711e+08	7.63216e+08	7.76532e+08	7.8011e+08	7.79529e+08
850	5.77756e+07	1.6755e+08	2.67004e+08	3.55864e+08	4.38197e+08	5.11636e+08	5.74168e+08	6.26853e+08	6.71022e+08	7.07508e+08	7.37383e+08	7.58968e+08	7.7604e+08	7.82427e+08	7.77776e+08
851	6.27898e+07	1.81834e+08	2.91012e+08	3.90146e+08	4.79582e+08	5.58995e+08	6.2532e+08	6.81761e+08	7.28713e+08	7.68177e+08	8.0028e+08	8.23568e+08	8.39454e+08	8.4442e+08	8.42214e+08
852	6.15652e+07	1.78613e+08	2.85916e+08	3.83495e+08	4.71813e+08	5.49192e+08	6.15324e+08	6.7372e+08	7.21816e+08	7.62007e+08	7.94364e+08	8.17283e+08	8.3294e+08	8.36514e+08	8.33128e+08
853	5.80701e+07	1.68745e+08	2.69814e+08	3.60005e+08	4.42132e+08	5.17316e+08	5.8103e+08	6.35627e+08	6.79553e+08	7.15124e+08	7.44936e+08	7.64914e+08	7.7747e+08	7.81029e+08	7.79266e+08
854	5.9363e+07	1.72403e+08	2.75806e+08	3.69141e+08	4.54214e+08	5.29725e+08	5.96258e+08	6.55532e+08	7.05166e+08	7.43572e+08	7.74707e+08	7.96397e+08	8.08642e+08	8.09595e+08	8.05492e+08
855	6.34995e+07	1.83635e+08	2.93195e+08	3.9288e+08	4.83575e+08	5.64283e+08	6.33177e+08	6.93496e+08	7.4303e+08	7.84589e+08	8.18499e+08	8.40477e+08	8.58078e+08	8.64421e+08	8.60018e+08
856	5.88565e+07	1.70902e+08	2.73143e+08	3.64697e+08	4.47758e+08	5.21893e+08	5.85102e+08	6.41323e+08	6.90006e+08	7.29493e+08	7.58892e+08	7.77345e+08	7.91461e+08	7.95176e+08	7.92788e+08
857	6.1017e+07	1.76968e+08	2.83607e+08	3.80534e+08	4.7008e+08	5.49108e+08	6.13988e+08	6.7141e+08	7.17018e+08	7.54913e+08	7.85533e+08	8.06865e+08	8.20935e+08	8.25479e+08	8.23987e+08
858	5.96459e+07	1.72718e+08	2.76135e+08	3.70217e+08	4.56662e+08	5.3326e+08	5.9771e+08	6.54302e+08	7.01508e+08	7.39835e+08	7.71465e+08	7.92037e+08	8.03937e+08	8.09033e+08	8.07422e+08
859	6.30098e+07	1.82376e+08	2.90594e+08	3.88319e+08	4.76971e+08	5.55163e+08	6.21354e+08	6.79591e+08	7.28743e+08	7.70276e+08	8.0426e+08	8.26243e+08	8.40391e+08	8.44688e+08	8.42975e+08
860	6.00432e+07	1.74175e+08	2.7809e+08	3.72706e+08	4.58073e+08	5.32178e+08	5.95823e+08	6.50934e+08	6.95459e+08	7.31014e+08	7.60091e+08	7.79339e+08	7.93908e+08	7.9897e+08	7.98472e+08
861	6.08429e+07	1.76086e+08	2.80337e+08	3.74226e+08	4.59155e+08	5.34679e+08	5.98882e+08	6.57006e+08	7.05447e+08	7.42719e+08	7.71696e+08	7.90285e+08	8.04988e+08	8.11144e+08	8.10363e+08
862	6.0523e+07	1.74602e+08	2.78163e+08	3.71192e+08	4.56511e+08	5.32358e+08	5.97424e+08	6.54585e+08	7.01005e+08	7.40266e+08	7.73525e+08	7.9772e+08	8.13966e+08	8.175e+08	8.1478e+08
863	6.06565e+07	1.75879e+08	2.81799e+08	3.77591e+08	4.65826e+08	5.43608e+08	6.09389e+08	6.66518e+08	7.12683e+08	7.51397e+08	7.81713e+08	8.01713e+08	8.16768e+08	8.20713e+08	8.18738e+08
864	6.1329e+07	1.78288e+08	2.8593e+08	3.83472e+08	4.7261e+08	5.52596e+08	6.19766e+08	6.79119e+08	7.26804e+08	7.63827e+08	7.92951e+08	8.1044e+08	8.24561e+08	8.29996e+08	8.28431e+08
865	5.92655e+07	1.71268e+08	2.72708e+08	3.64741e+08	4.48612e+08	5.23376e+08	5.87223e+08	6.4263e+08	6.8991e+08	7.28038e+08	7.59626e+08	7.82618e+08	7.97758e+08	8.01895e+08	7.99762e+08
866	5.86575e+07	1.6908e+08	2.69279e+08	3.59925e+08	4.43172e+08	5.16703e+08	5.81225e+08	6.40606e+08	6.89552e+08	7.275e+08	7.58546e+08	7.79938e+08	7.95164e+08	7.98703e+08	7.94221e+08
867	6.34964e+07	1.83566e+08	2.93273e+08	3.92719e+08	4.84502e+08	5.66619e+08	6.37182e+08	6.95462e+08	7.43857e+08	7.83832e+08	8.1494e+08	8.34004e+08	8.47546e+08	8.51928e+08	8.51255e+08
868	6.08292e+07	1.76142e+08	2.82005e+08	3.78622e+08	4.66566e+08	5.44609e+08	6.11615e+08	6.70634e+08	7.18686e+08	7.58549e+08	7.88947e+08	8.10301e+08	8.24637e+08	8.29106e+08	8.24765e+08
869	6.32498e+07	1.84002e+08	2.93857e+08	3.92464e+08	4.82115e+08	5.61793e+08	6.28057e+08	6.86025e+08	7.343e+08	7.74345e+08	8.08116e+08	8.30251e+08	8.44152e+08	8.49536e+08	8.4924e+08
870	6.28898e+07	1.82279e+08	2.91683e+08	3.90887e+08	4.80356e+08	5.6101e+08	6.28314e+08	6.87949e+08	7.36889e+08	7.76198e+08	8.08018e+08	8.31476e+08	8.48153e+08	8.51351e+08	8.49773e+08
871	6.10236e+07	1.76191e+08	2.80915e+08	3.7489e+08	4.61631e+08	5.39896e+08	6.06975e+08	6.65936e+08	7.13387e+08	7.5063e+08	7.79293e+08	7.99264e+08	8.14535e+08	8.22205e+08	8.20908e+08
872	5.92095e+07	1.71264e+08	2.72819e+08	3.65443e+08	4.50307e+08	5.25629e+08	5.88665e+08	6.43512e+08	6.87757e+08	7.24008e+08	7.54008e+08	7.73801e+08	7.87885e+08	7.93541e+08	7.9333e+08
873	6.34319e+07	1.83615e+08	2.92995e+08	3.92303e+08	4.81974e+08	5.63186e+08	6.33523e+08	6.95267e+08	7.444e+08	7.86216e+08	8.20298e+08	8.44973e+08	8.60933e+08	8.61659e+08	8.57624e+08
874	6.52037e+07	1.88461e+08	3.00035e+08	4.01038e+08	4.91655e+08	5.70833e+08	6.39548e+08	7.03561e+08	7.56178e+08	7.9918e+08	8.32069e+08	8.53873e+08	8.67625e+08	8.70838e+08	8.69332e+08
875	5.94572e+07	1.72762e+08	2.76036e+08	3.69546e+08	4.55074e+08	5.31475e+08	5.961e+08	6.52264e+08	6.99488e+08	7.37608e+08	7.68391e+08	7.88262e+08	8.02202e+08	8.06586e+08	8.03617e+08
876	6.16815e+07	1.78273e+08	2.84927e+08	3.81403e+08	4.69648e+08	5.47831e+08	6.14385e+08	6.76037e+08	7.27453e+08	7.66682e+08	7.99208e+08	8.20126e+08	8.33016e+08	8.36511e+08	8.33747e+08
877	6.02812e+07	1.74687e+08	2.79959e+08	3.74434e+08	4.60815e+08	5.36769e+08	5.99516e+08	6.55974e+08	7.03324e+08	7.41547e+08	7.71672e+08	7.9284e+08	8.057e+08	8.08481e+08	8.08435e+08
878	5.87589e+07	1.70026e+08	2.71023e+08	3.61794e+08	4.45348e+08	5.22515e+08	5.87906e+08	6.43684e+08	6.90242e+08	7.31594e+08	7.65235e+08	7.87004e+08	8.00102e+08	8.02439e+08	7.98724e+08
879	6.0097e+07	1.74405e+08	2.7926e+08	3.73823e+08	4.60385e+08	5.37279e+08	6.0106e+08	6.57669e+08	7.04274e+08	7.42234e+08	7.74531e+08	7.95789e+08	8.09313e+08	8.12513e+08	8.0996e+08
880	5.64416e+07	1.62677e+08	2.60198e+08	3.5005e+08	4.31984e+08	5.04328e+08	5.64163e+08	6.18689e+08	6.64072e+08	7.00615e+08	7.28867e+08	7.47465e+08	7.59015e+08	7.6172e+08	7.6079e+08
881	6.49569e+07	1.88459e+08	3.01307e+08	4.03751e+08	4.97233e+08	5.81252e+08	6.53102e+08	7.16549e+08	7.6717e+08	8.06363e+08	8.3837e+08	8.60816e+08	8.75314e+08	8.79458e+08	8.76443e+08
882	6.32736e+07	1.83509e+08	2.93459e+08	3.91796e+08	4.81372e+08	5.62324e+08	6.32291e+08	6.93216e+08	7.42759e+08	7.84719e+08	8.1794e+08	8.41837e+08	8.57627e+08	8.59789e+08	8.56574e+08
883	6.31699e+07	1.82221e+08	2.90943e+08	3.90104e+08	4.80498e+08	5.59904e+08	6.2802e+08	6.8953e+08	7.40558e+08	7.80452e+08	8.12846e+08	8.35779e+08	8.51493e+08	8.53276e+08	8.51314e+08
884	6.07566e+07	1.76274e+08	2.8258e+08	3.78269e+08	4.6512e+08	5.41585e+08	6.05512e+08	6.62542e+08	7.0978e+08	7.48291e+08	7.78208e+08	7.9808e+08	8.08949e+08	8.12273e+08	8.11453e+08
885	5.81719e+07	1.68602e+08	2.69532e+08	3.61111e+08	4.43751e+08	5.18208e+08	5.82312e+08	6.40748e+08	6.89868e+08	7.29484e+08	7.62722e+08	7.83467e+08	7.96341e+08	8.00191e+08	7.95485e+08
886	5.80572e+07	1.68119e+08	2.68609e+08	3.5864e+08	4.40284e+08	5.13091e+08	5.75748e+08	6.31935e+08	6.79446e+08	7.19006e+08	7.52437e+08	7.74859e+08	7.88244e+08	7.90222e+08	7.8699e+08
887	5.51634e+07	1.59945e+08	2.55287e+08	3.4009e+08	4.17911e+08	4.89354e+08	5.50471e+08	6.04304e+08	6.47978e+08	6.83326e+08	7.11494e+08	7.29498e+08	7.42486e+08	7.45928e+08	7.43961e+08
888	5.93501e+07	1.71857e+08	2.75284e+08	3.69557e+08	4.54092e+08	5.28655e+08	5.91386e+08	6.46642e+08	6.92467e+08	7.29204e+08	7.601e+08	7.79442e+08	7.93351e+08	7.97503e+08	7.96152e+08
889	5.98902e+07	1.73449e+08	2.7712e+08	3.71739e+08	4.5751e+08	5.3338e+08	5.97117e+08	6.52162e+08	6.97651e+08	7.32409e+08	7.62766e+08	7.84423e+08	7.9877e+08	8.05e+08	8.0312e+08
890	6.28786e+07	1.82377e+08	2.92183e+08	3.91544e+08	4.82146e+08	5.6376e+08	6.32505e+08	6.91475e+08	7.38899e+08	7.79446e+08	8.12966e+08	8.3414e+08	8.46719e+08	8.47754e+08	8.45967e+08
891	6.21162e+07	1.79571e+08	2.86519e+08	3.83377e+08	4.72602e+08	5.53196e+08	6.22278e+08	6.81498e+08	7.30352e+08	7.70041e+08	8.02325e+08	8.25373e+08	8.40326e+08	8.42833e+08	8.40129e+08
892	6.25686e+07	1.80894e+08	2.88068e+08	3.85181e+08	4.74647e+08	5.54657e+08	6.24575e+08	6.87043e+08	7.38208e+08	7.7659e+08	8.07243e+08	8.2893e+08	8.4234e+08	8.45613e+08	8.43878e+08
893	6.12535e+07	1.7715e+08	2.81665e+08	3.76072e+08	4.62552e+08	5.40598e+08	6.07151e+08	6.66215e+08	7.15412e+08	7.54289e+08	7.8433e+08	8.04624e+08	8.17199e+08	8.19945e+08	8.19209e+08
894	6.07244e+07	1.75367e+08	2.79268e+08	3.73015e+08	4.58015e+08	5.34834e+08	5.99576e+08	6.5457e+08	6.99735e+08	7.3672e+08	7.66041e+08	7.85681e+08	8.00679e+08	8.07095e+08	8.07277e+08
895	6.1425e+07	1.77903e+08	2.83803e+08	3.79304e+08	4.65564e+08	5.41958e+08	6.06523e+08	6.61651e+08	7.0822e+08	7.46123e+08	7.75172e+08	7.946e+08	8.08713e+08	8.15127e+08	8.15619e+08
896	6.3093e+07	1.82531e+08	2.90739e+08	3.88754e+08	4.77921e+08	5.58612e+08	6.26754e+08	6.86299e+08	7.37069e+08	7.77993e+08	8.10414e+08	8.31706e+08	8.42475e+08	8.44465e+08	8.43048e+08
897	5.75172e+07	1.66108e+08	2.65452e+08	3.56405e+08	4.39157e+08	5.12366e+08	5.74482e+08	6.3017e+08	6.76811e+08	7.14608e+08	7.45352e+08	7.64762e+08	7.79641e+08	7.84819e+08	7.80718e+08
898	5.91154e+07	1.7116e+08	2.72779e+08	3.64412e+08	4.4866e+08	5.24469e+08	5.88842e+08	6.45818e+08	6.94166e+08	7.32355e+08	7.62379e+08	7.83063e+08	7.98005e+08	7.98563e+08	7.95422e+08
899	5.89973e+07	1.71061e+08	2.73392e+08	3.66322e+08	4.49661e+08	5.24359e+08	5.88342e+08	6.45381e+08	6.92722e+08	7.31078e+08	7.60062e+08	7.7879e+08	7.91908e+08	7.96432e+08	7.93863e+08
900	6.18828e+07	1.79515e+08	2.87979e+08	3.86094e+08	4.76142e+08	5.55969e+08	6.23762e+08	6.83429e+08	7.31714e+08	7.71421e+08	8.02389e+08	8.22366e+08	8.3801e+08	8.41799e+08	8.38738e+08
901	5.87949e+07	1.70372e+08	2.72257e+08	3.64746e+08	4.49749e+08	5.25092e+08	5.85767e+08	6.39187e+08	6.83558e+08	7.19607e+08	7.48165e+08	7.67589e+08	7.82328e+08	7.87504e+08	7.87027e+08
902	6.23924e+07	1.81017e+08	2.89141e+08	3.86616e+08	4.74874e+08	5.54519e+08	6.20664e+08	6.80205e+08	7.30267e+08	7.67562e+08	7.98941e+08	8.19393e+08	8.34627e+08	8.39643e+08	8.38344e+08
903	6.01905e+07	1.74193e+08	2.77817e+08	3.71665e+08	4.56861e+08	5.32926e+08	5.9723e+08	6.53019e+08	7.00091e+08	7.37373e+08	7.67218e+08	7.89302e+08	8.02734e+08	8.05027e+08	8.03554e+08
904	6.42985e+07	1.86244e+08	2.96654e+08	3.95963e+08	4.86967e+08	5.6686e+08	6.3591e+08	6.96887e+08	7.47e+08	7.88221e+08	8.21256e+08	8.42278e+08	8.57202e+08	8.62591e+08	8.60036e+08
905	6.01084e+07	1.74172e+08	2.78574e+08	3.72863e+08	4.58807e+08	5.33851e+08	5.98717e+08	6.55406e+08	7.02267e+08	7.39924e+08	7.70632e+08	7.91767e+08	8.0594e+08	8.1023e+08	8.08296e+08
906	6.29097e+07	1.82349e+08	2.9145e+08	3.89228e+08	4.78534e+08	5.58678e+08	6.27416e+08	6.88597e+08	7.38561e+08	7.80178e+08	8.14906e+08	8.38643e+08	8.54588e+08	8.56316e+08	8.51039e+08
907	6.10431e+07	1.75763e+08	2.80401e+08	3.75955e+08	4.63526e+08	5.41925e+08	6.07969e+08	6.65609e+08	7.13986e+08	7.55003e+08	7.88523e+08	8.09871e+08	8.23405e+08	8.26518e+08	8.24148e+08
908	5.95581e+07	1.72597e+08	2.75536e+08	3.68597e+08	4.54507e+08	5.30856e+08	5.95624e+08	6.53431e+08	6.99609e+08	7.35248e+08	7.63214e+08	7.80637e+08	7.92648e+08	7.94569e+08	7.94711e+08
909	6.04069e+07	1.75335e+08	2.81124e+08	3.77484e+08	4.64629e+08	5.41417e+08	6.07427e+08	6.66595e+08	7.13329e+08	7.49093e+08	7.7752e+08	7.97265e+08	8.10912e+08	8.15047e+08	8.13975e+08
910	5.86338e+07	1.69626e+08	2.7078e+08	3.61875e+08	4.46202e+08	5.23257e+08	5.89117e+08	6.45554e+08	6.90977e+08	7.28251e+08	7.58495e+08	7.78561e+08	7.92704e+08	7.96216e+08	7.93649e+08
911	6.08617e+07	1.76236e+08	2.8206e+08	3.77899e+08	4.6491e+08	5.41926e+08	6.06957e+08	6.64198e+08	7.1128e+08	7.48875e+08	7.78049e+08	7.98277e+08	8.11847e+08	8.16363e+08	8.15564e+08
912	6.32059e+07	1.83772e+08	2.93739e+08	3.93017e+08	4.82266e+08	5.62e+08	6.30575e+08	6.88214e+08	7.35996e+08	7.76415e+08	8.08536e+08	8.2933e+08	8.44153e+08	8.49645e+08	8.47586e+08
913	6.19652e+07	1.78852e+08	2.85136e+08	3.82056e+08	4.71865e+08	5.51834e+08	6.19866e+08	6.78786e+08	7.28161e+08	7.68242e+08	8.01443e+08	8.23897e+08	8.39384e+08	8.41705e+08	8.39504e+08
914	5.88336e+07	1.69993e+08	2.71375e+08	3.62125e+08	4.44084e+08	5.17583e+08	5.80361e+08	6.34917e+08	6.80379e+08	7.18061e+08	7.49647e+08	7.71287e+08	7.86275e+08	7.90417e+08	7.89187e+08
915	5.77703e+07	1.6696e+08	2.67007e+08	3.58488e+08	4.42137e+08	5.1738e+08	5.83355e+08	6.40473e+08	6.87949e+08	7.26087e+08	7.57776e+08	7.79267e+08	7.93094e+08	7.95778e+08	7.91061e+08
916	6.33488e+07	1.83649e+08	2.92634e+08	3.90037e+08	4.79062e+08	5.59065e+08	6.28317e+08	6.87876e+08	7.38922e+08	7.7968e+08	8.11289e+08	8.31379e+08	8.4576e+08	8.49121e+08	8.47456e+08
917	5.8097e+07	1.68313e+08	2.70785e+08	3.63998e+08	4.48877e+08	5.23592e+08	5.86973e+08	6.42727e+08	6.89203e+08	7.2561e+08	7.54108e+08	7.7199e+08	7.83106e+08	7.87616e+08	7.86312e+08
918	5.9663e+07	1.72697e+08	2.7459e+08	3.65972e+08	4.49072e+08	5.21978e+08	5.8348e+08	6.38951e+08	6.84698e+08	7.22184e+08	7.53965e+08	7.77103e+08	7.93277e+08	7.98228e+08	7.96751e+08
919	5.95188e+07	1.72949e+08	2.76548e+08	3.71343e+08	4.58244e+08	5.34295e+08	5.98817e+08	6.54936e+08	7.01537e+08	7.37295e+08	7.65112e+08	7.83019e+08	7.96362e+08	7.99034e+08	7.98396e+08
920	5.89435e+07	1.70926e+08	2.72628e+08	3.65138e+08	4.50027e+08	5.25644e+08	5.89144e+08	6.43847e+08	6.89142e+08	7.25931e+08	7.57437e+08	7.78796e+08	7.94887e+08	7.98102e+08	7.9405e+08
921	6.33569e+07	1.83616e+08	2.93914e+08	3.9413e+08	4.84738e+08	5.66795e+08	6.35794e+08	6.93645e+08	7.41066e+08	7.79406e+08	8.11066e+08	8.33299e+08	8.48376e+08	8.52264e+08	8.49992e+08
922	6.18328e+07	1.78682e+08	2.84783e+08	3.80503e+08	4.66587e+08	5.4311e+08	6.09067e+08	6.69508e+08	7.19633e+08	7.59378e+08	7.91195e+08	8.11994e+08	8.25401e+08	8.28922e+08	8.2844e+08
923	5.84024e+07	1.69279e+08	2.70788e+08	3.64029e+08	4.50312e+08	5.27443e+08	5.94301e+08	6.52823e+08	7.0005e+08	7.37157e+08	7.66643e+08	7.86669e+08	7.97757e+08	7.99614e+08	7.96079e+08
924	6.13938e+07	1.77588e+08	2.83564e+08	3.79682e+08	4.66714e+08	5.44346e+08	6.11008e+08	6.7046e+08	7.20786e+08	7.60373e+08	7.89844e+08	8.10739e+08	8.23761e+08	8.27665e+08	8.26338e+08
925	6.08645e+07	1.76583e+08	2.82082e+08	3.78364e+08	4.66362e+08	5.45782e+08	6.13254e+08	6.72274e+08	7.20589e+08	7.59897e+08	7.90733e+08	8.14715e+08	8.31117e+08	8.3442e+08	8.29225e+08
926	5.74471e+07	1.66e+08	2.63954e+08	3.52302e+08	4.32794e+08	5.05076e+08	5.68113e+08	6.23528e+08	6.68878e+08	7.05556e+08	7.33139e+08	7.52332e+08	7.64452e+08	7.67378e+08	7.67336e+08
927	6.12315e+07	1.7739e+08	2.83626e+08	3.80033e+08	4.68678e+08	5.48797e+08	6.17394e+08	6.76885e+08	7.26094e+08	7.66832e+08	7.9754e+08	8.19034e+08	8.33518e+08	8.3609e+08	8.3206e+08
928	6.12391e+07	1.77194e+08	2.82632e+08	3.77114e+08	4.61669e+08	5.37295e+08	6.01992e+08	6.58113e+08	7.02438e+08	7.39404e+08	7.72318e+08	7.96569e+08	8.13734e+08	8.19416e+08	8.17888e+08
929	5.92038e+07	1.71061e+08	2.72414e+08	3.64803e+08	4.48952e+08	5.26395e+08	5.92746e+08	6.48169e+08	6.91698e+08	7.25657e+08	7.52026e+08	7.69105e+08	7.81856e+08	7.87403e+08	7.87918e+08
930	6.27442e+07	1.81321e+08	2.89404e+08	3.87656e+08	4.78411e+08	5.59453e+08	6.29123e+08	6.88976e+08	7.39065e+08	7.77766e+08	8.07449e+08	8.26694e+08	8.38966e+08	8.43285e+08	8.41918e+08
931	6.02128e+07	1.74588e+08	2.79711e+08	3.74756e+08	4.61913e+08	5.39498e+08	6.05244e+08	6.61319e+08	7.07066e+08	7.44477e+08	7.7485e+08	7.96084e+08	8.09353e+08	8.14081e+08	8.12477e+08
932	5.88982e+07	1.70967e+08	2.73277e+08	3.65619e+08	4.50727e+08	5.25379e+08	5.89237e+08	6.46018e+08	6.92896e+08	7.31787e+08	7.63408e+08	7.84796e+08	7.97396e+08	7.99124e+08	7.96052e+08
933	5.85056e+07	1.69112e+08	2.69213e+08	3.58648e+08	4.40574e+08	5.14076e+08	5.77428e+08	6.34251e+08	6.8167e+08	7.18937e+08	7.49298e+08	7.70885e+08	7.8417e+08	7.87262e+08	7.84541e+08
934	5.97422e+07	1.73599e+08	2.77419e+08	3.71511e+08	4.58485e+08	5.36507e+08	6.04091e+08	6.59795e+08	7.04832e+08	7.43089e+08	7.72749e+08	7.94772e+08	8.09172e+08	8.13524e+08	8.10491e+08
935	6.30189e+07	1.81089e+08	2.88656e+08	3.8511e+08	4.73722e+08	5.52441e+08	6.2078e+08	6.8194e+08	7.32765e+08	7.73977e+08	8.06842e+08	8.28055e+08	8.42628e+08	8.47166e+08	8.46264e+08
936	5.9976e+07	1.73904e+08	2.79326e+08	3.74188e+08	4.59471e+08	5.35315e+08	5.98917e+08	6.55832e+08	7.03947e+08	7.4197e+08	7.7182e+08	7.92564e+08	8.05555e+08	8.1039e+08	8.08317e+08
937	5.85844e+07	1.69043e+08	2.69427e+08	3.60412e+08	4.42369e+08	5.15939e+08	5.80023e+08	6.35356e+08	6.78449e+08	7.11141e+08	7.37597e+08	7.56168e+08	7.70796e+08	7.77519e+08	7.77824e+08
938	5.8715e+07	1.70097e+08	2.72118e+08	3.6525e+08	4.50726e+08	5.26218e+08	5.89272e+08	6.43704e+08	6.87954e+08	7.23122e+08	7.53332e+08	7.72201e+08	7.85846e+08	7.89378e+08	7.86733e+08
939	5.87257e+07	1.69573e+08	2.70291e+08	3.62106e+08	4.47107e+08	5.2333e+08	5.8718e+08	6.43052e+08	6.87739e+08	7.22527e+08	7.52969e+08	7.73581e+08	7.87699e+08	7.91361e+08	7.90177e+08
940	6.15794e+07	1.77716e+08	2.83254e+08	3.78268e+08	4.64925e+08	5.43141e+08	6.09692e+08	6.69146e+08	7.20369e+08	7.61784e+08	7.93016e+08	8.1567e+08	8.30363e+08	8.34169e+08	8.30915e+08
941	6.08147e+07	1.75585e+08	2.80301e+08	3.75511e+08	4.62134e+08	5.39293e+08	6.04586e+08	6.6237e+08	7.11177e+08	7.50218e+08	7.84171e+08	8.07789e+08	8.23923e+08	8.26348e+08	8.22981e+08
942	5.75351e+07	1.66509e+08	2.65679e+08	3.56186e+08	4.39041e+08	5.13642e+08	5.76927e+08	6.3152e+08	6.74056e+08	7.08358e+08	7.37741e+08	7.55783e+08	7.6773e+08	7.72333e+08	7.70369e+08
943	5.99473e+07	1.73182e+08	2.74924e+08	3.66959e+08	4.51623e+08	5.28067e+08	5.94069e+08	6.5264e+08	7.00368e+08	7.38332e+08	7.6791e+08	7.87937e+08	8.01203e+08	8.0513e+08	8.02501e+08
944	5.99908e+07	1.74025e+08	2.78053e+08	3.71283e+08	4.55617e+08	5.30653e+08	5.95474e+08	6.51186e+08	6.94676e+08	7.29039e+08	7.56846e+08	7.766e+08	7.93391e+08	7.98817e+08	7.97095e+08
945	5.91533e+07	1.70665e+08	2.72327e+08	3.64715e+08	4.48387e+08	5.24018e+08	5.89367e+08	6.47162e+08	6.93006e+08	7.31021e+08	7.61526e+08	7.84169e+08	8.00301e+08	8.03721e+08	7.99405e+08
946	6.10077e+07	1.76708e+08	2.82313e+08	3.78281e+08	4.67019e+08	5.46795e+08	6.12896e+08	6.71089e+08	7.19984e+08	7.57003e+08	7.88059e+08	8.09336e+08	8.24044e+08	8.27861e+08	8.25727e+08
947	6.35265e+07	1.84177e+08	2.93855e+08	3.93853e+08	4.84259e+08	5.65143e+08	6.32828e+08	6.91394e+08	7.4229e+08	7.84409e+08	8.15795e+08	8.36708e+08	8.5067e+08	8.53476e+08	8.51046e+08
948	5.99675e+07	1.73443e+08	2.77275e+08	3.71563e+08	4.57791e+08	5.33756e+08	5.98699e+08	6.55116e+08	7.01997e+08	7.39249e+08	7.67299e+08	7.87679e+08	8.03e+08	8.06349e+08	8.04424e+08
949	5.97359e+07	1.73396e+08	2.76884e+08	3.70858e+08	4.5619e+08	5.32904e+08	5.97673e+08	6.55721e+08	7.04082e+08	7.42482e+08	7.73027e+08	7.92294e+08	8.05762e+08	8.08595e+08	8.05731e+08
950	6.38133e+07	1.84609e+08	2.94341e+08	3.93543e+08	4.84527e+08	5.66038e+08	6.34985e+08	6.95894e+08	7.46186e+08	7.85523e+08	8.16729e+08	8.36865e+08	8.47089e+08	8.50869e+08	8.49675e+08
951	5.69204e+07	1.64888e+08	2.64166e+08	3.53618e+08	4.34702e+08	5.07304e+08	5.68641e+08	6.22251e+08	6.67429e+08	7.03836e+08	7.31559e+08	7.51048e+08	7.63793e+08	7.65808e+08	7.63868e+08
952	6.26763e+07	1.81067e+08	2.89188e+08	3.87779e+08	4.78091e+08	5.58697e+08	6.28146e+08	6.88948e+08	7.40225e+08	7.7848e+08	8.09965e+08	8.30867e+08	8.47135e+08	8.51937e+08	8.48278e+08
953	6.1655e+07	1.78547e+08	2.84489e+08	3.79576e+08	4.65947e+08	5.44877e+08	6.1215e+08	6.7126e+08	7.19174e+08	7.58868e+08	7.91261e+08	8.11636e+08	8.25604e+08	8.3182e+08	8.2993e+08
954	6.17649e+07	1.79309e+08	2.87055e+08	3.84519e+08	4.73464e+08	5.52783e+08	6.16479e+08	6.72202e+08	7.19067e+08	7.58538e+08	7.89792e+08	8.11525e+08	8.26988e+08	8.33232e+08	8.31103e+08
955	6.29522e+07	1.82486e+08	2.91023e+08	3.87562e+08	4.7556e+08	5.56249e+08	6.24739e+08	6.85298e+08	7.36022e+08	7.77758e+08	8.10125e+08	8.31604e+08	8.4441e+08	8.46146e+08	8.43309e+08
956	6.5546e+07	1.89503e+08	3.02589e+08	4.04207e+08	4.97151e+08	5.80703e+08	6.5208e+08	7.12705e+08	7.63689e+08	8.05896e+08	8.38266e+08	8.61266e+08	8.79331e+08	8.82805e+08	8.80321e+08
957	6.05976e+07	1.75388e+08	2.79945e+08	3.75003e+08	4.61963e+08	5.38481e+08	6.02136e+08	6.57119e+08	7.01424e+08	7.38065e+08	7.69742e+08	7.91817e+08	8.06016e+08	8.10697e+08	8.09542e+08
958	6.02598e+07	1.74794e+08	2.80809e+08	3.76658e+08	4.63596e+08	5.40507e+08	6.06292e+08	6.63961e+08	7.09875e+08	7.47378e+08	7.79033e+08	8.01251e+08	8.13535e+08	8.16581e+08	8.14137e+08
959	6.22149e+07	1.80834e+08	2.89367e+08	3.89001e+08	4.80626e+08	5.61296e+08	6.29818e+08	6.90299e+08	7.42368e+08	7.82928e+08	8.14301e+08	8.34191e+08	8.46838e+08	8.48805e+08	8.45755e+08
960	5.44452e+07	1.57622e+08	2.52179e+08	3.37749e+08	4.14706e+08	4.83593e+08	5.43446e+08	5.95796e+08	6.38122e+08	6.70402e+08	6.9742e+08	7.17239e+08	7.32424e+08	7.35599e+08	7.33129e+08
961	6.26579e+07	1.82452e+08	2.91713e+08	3.91027e+08	4.81578e+08	5.61588e+08	6.27592e+08	6.83256e+08	7.29544e+08	7.6602e+08	7.96363e+08	8.16066e+08	8.26611e+08	8.3191e+08	8.3354e+08
962	6.24302e+07	1.80399e+08	2.87833e+08	3.84868e+08	4.74502e+08	5.55036e+08	6.2335e+08	6.82709e+08	7.32565e+08	7.72455e+08	8.04977e+08	8.26559e+08	8.40811e+08	8.43667e+08	8.42018e+08
963	6.4372e+07	1.86565e+08	2.97902e+08	3.98202e+08	4.91018e+08	5.74015e+08	6.44648e+08	7.06242e+08	7.57044e+08	7.98255e+08	8.31658e+08	8.52471e+08	8.66623e+08	8.70761e+08	8.68564e+08
964	5.79741e+07	1.6771e+08	2.68321e+08	3.58806e+08	4.40685e+08	5.13503e+08	5.77711e+08	6.34729e+08	6.79773e+08	7.16739e+08	7.48752e+08	7.72083e+08	7.86034e+08	7.89431e+08	7.86844e+08
965	6.05448e+07	1.75801e+08	2.80741e+08	3.75852e+08	4.61669e+08	5.39386e+08	6.05275e+08	6.63059e+08	7.10738e+08	7.49185e+08	7.79767e+08	8.00202e+08	8.14286e+08	8.17101e+08	8.1514e+08
966	6.00976e+07	1.73442e+08	2.76416e+08	3.7012e+08	4.56473e+08	5.33445e+08	5.9961e+08	6.56148e+08	7.02852e+08	7.41582e+08	7.72186e+08	7.91539e+08	8.06263e+08	8.1073e+08	8.08698e+08
967	6.19514e+07	1.79544e+08	2.86349e+08	3.83979e+08	4.73191e+08	5.53829e+08	6.22477e+08	6.82128e+08	7.29685e+08	7.66534e+08	7.97847e+08	8.17968e+08	8.31573e+08	8.36469e+08	8.35073e+08
968	5.72977e+07	1.65831e+08	2.64312e+08	3.53088e+08	4.32507e+08	5.03679e+08	5.64214e+08	6.18324e+08	6.63527e+08	6.99083e+08	7.28639e+08	7.49374e+08	7.64467e+08	7.68007e+08	7.66544e+08
969	6.11678e+07	1.76296e+08	2.80812e+08	3.76209e+08	4.63233e+08	5.41475e+08	6.07641e+08	6.65456e+08	7.12192e+08	7.49264e+08	7.80073e+08	8.02617e+08	8.18946e+08	8.23225e+08	8.20632e+08
970	5.69331e+07	1.6498e+08	2.62694e+08	3.50033e+08	4.29457e+08	5.00284e+08	5.59806e+08	6.12619e+08	6.57703e+08	6.94517e+08	7.2246e+08	7.41154e+08	7.55248e+08	7.58753e+08	7.57924e+08
971	6.43078e+07	1.86637e+08	2.97278e+08	3.97526e+08	4.89463e+08	5.7082e+08	6.39865e+08	7.00266e+08	7.50544e+08	7.91864e+08	8.27384e+08	8.532e+08	8.67479e+08	8.70129e+08	8.66129e+08
972	5.91902e+07	1.71055e+08	2.73504e+08	3.66532e+08	4.5158e+08	5.26478e+08	5.90208e+08	6.46707e+08	6.94358e+08	7.31911e+08	7.61169e+08	7.81934e+08	7.94945e+08	7.9891e+08	7.97516e+08
973	5.80378e+07	1.6898e+08	2.71004e+08	3.63841e+08	4.47917e+08	5.21714e+08	5.8595e+08	6.42754e+08	6.89685e+08	7.28156e+08	7.58714e+08	7.7872e+08	7.93372e+08	7.95969e+08	7.91716e+08
974	5.98027e+07	1.73131e+08	2.77142e+08	3.70719e+08	4.55832e+08	5.30674e+08	5.95317e+08	6.53115e+08	7.01185e+08	7.39184e+08	7.68734e+08	7.88677e+08	8.01955e+08	8.05909e+08	8.05395e+08
975	6.27061e+07	1.81665e+08	2.91009e+08	3.91187e+08	4.82311e+08	5.62404e+08	6.31411e+08	6.91961e+08	7.42699e+08	7.84425e+08	8.16844e+08	8.37972e+08	8.51304e+08	8.53063e+08	8.49423e+08
976	6.00097e+07	1.72716e+08	2.74696e+08	3.66666e+08	4.49842e+08	5.24404e+08	5.88181e+08	6.44864e+08	6.91309e+08	7.27415e+08	7.56635e+08	7.77087e+08	7.93087e+08	7.99917e+08	7.9897e+08
977	5.96541e+07	1.72143e+08	2.7586e+08	3.70509e+08	4.55775e+08	5.31191e+08	5.96865e+08	6.54207e+08	7.02122e+08	7.40082e+08	7.70504e+08	7.90215e+08	8.03039e+08	8.05917e+08	8.03454e+08
978	6.22771e+07	1.79686e+08	2.85715e+08	3.81736e+08	4.68661e+08	5.47065e+08	6.12962e+08	6.72088e+08	7.23586e+08	7.64758e+08	7.99187e+08	8.21804e+08	8.36227e+08	8.40152e+08	8.37563e+08
979	6.54874e+07	1.90509e+08	3.06043e+08	4.10579e+08	5.04093e+08	5.8856e+08	6.61668e+08	7.26243e+08	7.78867e+08	8.21396e+08	8.53828e+08	8.76009e+08	8.91067e+08	8.93061e+08	8.88296e+08
980	5.89885e+07	1.70544e+08	2.71497e+08	3.61919e+08	4.43943e+08	5.16756e+08	5.78877e+08	6.3201e+08	6.76617e+08	7.13366e+08	7.43501e+08	7.63874e+08	7.77889e+08	7.85017e+08	7.85187e+08
981	6.02001e+07	1.74363e+08	2.78867e+08	3.7259e+08	4.57343e+08	5.32848e+08	5.96581e+08	6.52445e+08	6.99547e+08	7.37394e+08	7.69432e+08	7.90625e+08	8.05099e+08	8.07929e+08	8.0639e+08
982	5.95376e+07	1.72301e+08	2.76013e+08	3.70277e+08	4.55498e+08	5.32459e+08	5.98749e+08	6.56976e+08	7.04024e+08	7.40649e+08	7.72803e+08	7.93437e+08	8.07337e+08	8.10677e+08	8.06021e+08
983	6.13517e+07	1.77718e+08	2.8291e+08	3.76757e+08	4.61348e+08	5.3624e+08	5.99911e+08	6.55424e+08	7.04251e+08	7.42975e+08	7.7563e+08	7.98003e+08	8.1344e+08	8.19982e+08	8.18472e+08
984	6.29011e+07	1.82778e+08	2.93534e+08	3.94037e+08	4.86068e+08	5.67567e+08	6.38117e+08	7.00528e+08	7.514e+08	7.91248e+08	8.21456e+08	8.43232e+08	8.58384e+08	8.59646e+08	8.55847e+08
985	6.3158e+07	1.82637e+08	2.92504e+08	3.92881e+08	4.84345e+08	5.66296e+08	6.35887e+08	6.97243e+08	7.47556e+08	7.8929e+08	8.22253e+08	8.43581e+08	8.58434e+08	8.6285e+08	8.58429e+08
986	6.08543e+07	1.76056e+08	2.82545e+08	3.78611e+08	4.65498e+08	5.42973e+08	6.10172e+08	6.71786e+08	7.22967e+08	7.64524e+08	7.94465e+08	8.15588e+08	8.29575e+08	8.32362e+08	8.27748e+08
987	6.18361e+07	1.79234e+08	2.86197e+08	3.83774e+08	4.73356e+08	5.52368e+08	6.19488e+08	6.80821e+08	7.30362e+08	7.68606e+08	7.9758e+08	8.17308e+08	8.30553e+08	8.34694e+08	8.3252e+08
988	5.75591e+07	1.66763e+08	2.66494e+08	3.56196e+08	4.38617e+08	5.13027e+08	5.7622e+08	6.32096e+08	6.76467e+08	7.11194e+08	7.38888e+08	7.57724e+08	7.7351e+08	7.7793e+08	7.75443e+08
989	6.01178e+07	1.74303e+08	2.79097e+08	3.74235e+08	4.60736e+08	5.36702e+08	6.00879e+08	6.58569e+08	7.05277e+08	7.4138e+08	7.69063e+08	7.89688e+08	8.04004e+08	8.07965e+08	8.06281e+08
990	6.19294e+07	1.79319e+08	2.85593e+08	3.8063e+08	4.67499e+08	5.46998e+08	6.14582e+08	6.73215e+08	7.23173e+08	7.62291e+08	7.95049e+08	8.17438e+08	8.33488e+08	8.38256e+08	8.35384e+08
991	5.69669e+07	1.64965e+08	2.63439e+08	3.53752e+08	4.36625e+08	5.09977e+08	5.72125e+08	6.26724e+08	6.72211e+08	7.08997e+08	7.40114e+08	7.60505e+08	7.7249e+08	7.73404e+08	7.70278e+08
992	6.06542e+07	1.76211e+08	2.82369e+08	3.78413e+08	4.65769e+08	5.43285e+08	6.09569e+08	6.65423e+08	7.10998e+08	7.4647e+08	7.7599e+08	7.96912e+08	8.10388e+08	8.16523e+08	8.14828e+08
993	5.98491e+07	1.73248e+08	2.76797e+08	3.69442e+08	4.54493e+08	5.3026e+08	5.95948e+08	6.55883e+08	7.04473e+08	7.4521e+08	7.75979e+08	7.96098e+08	8.1024e+08	8.13364e+08	8.09226e+08
994	6.05344e+07	1.75074e+08	2.8009e+08	3.74197e+08	4.57975e+08	5.32477e+08	5.9691e+08	6.5418e+08	7.00682e+08	7.37022e+08	7.68033e+08	7.88894e+08	8.02291e+08	8.05939e+08	8.05417e+08
995	6.17806e+07	1.78243e+08	2.84312e+08	3.79611e+08	4.65777e+08	5.43528e+08	6.10444e+08	6.69548e+08	7.18167e+08	7.56412e+08	7.8727e+08	8.08387e+08	8.23059e+08	8.26871e+08	8.26259e+08
996	6.08832e+07	1.76204e+08	2.81275e+08	3.75642e+08	4.61663e+08	5.39327e+08	6.04758e+08	6.62764e+08	7.12181e+08	7.5285e+08	7.83346e+08	8.05398e+08	8.20252e+08	8.24638e+08	8.21611e+08
997	6.37172e+07	1.85101e+08	2.96215e+08	3.96973e+08	4.88192e+08	5.67133e+08	6.34018e+08	6.93557e+08	7.42467e+08	7.81648e+08	8.15701e+08	8.37803e+08	8.51881e+08	8.54347e+08	8.52561e+08
998	6.25755e+07	1.81605e+08	2.90923e+08	3.91114e+08	4.82616e+08	5.64171e+08	6.34067e+08	6.95499e+08	7.47602e+08	7.90988e+08	8.2483e+08	8.45699e+08	8.58625e+08	8.612e+08	8.58069e+08
[truncated: 2,009 more rows]
