# Supplementary material for: Response of spatially defined microglia states with distinct chromatin accessibility in a mouse model of Alzheimer’s disease
Source: Nat Neurosci. 2025 Jul 14;28(8):1688–703. doi: 10.1038/s41593-025-02006-0 (PMC12321583; doi:10.1038/s41593-025-02006-0)
Supplement: Supplementary file 7 — Data tested in MC simulations shown in Figs. 1f, 3c,e and 6b and Extended Data Fig. 5d. [file 41593_2025_2006_MOESM7_ESM.zip › Source Data Folder 1 - MonteCarlo/Fig3C_MC_EarlystageLPS.xlsx]

## Sheet: MCsim_1000_confetti_count_ES-LP
	10	30	50	70	90	110	130	150	170	190	210	230	250	270	290
1	42	142	242	310	372	396	440	488	500	550	554	572	590	564	580
2	58	170	278	298	396	474	478	542	660	662	634	652	586	664	682
3	40	136	196	276	354	452	434	434	504	544	564	562	604	586	542
4	50	150	264	396	468	528	594	574	686	756	714	714	738	698	782
5	64	190	252	298	446	492	546	584	608	672	648	718	666	664	636
6	62	182	256	364	402	454	556	576	620	638	740	708	654	688	714
7	68	158	230	288	416	518	520	592	560	634	664	742	604	710	704
8	34	152	246	316	398	468	498	564	558	626	674	618	570	718	584
9	74	170	248	346	406	568	628	606	582	690	642	666	654	716	708
10	52	146	284	322	390	418	548	594	614	714	726	658	714	726	592
11	56	164	252	276	404	454	492	622	610	710	616	702	666	696	684
12	56	156	216	318	354	384	496	528	538	558	598	512	520	604	620
13	54	174	262	318	440	482	490	528	672	732	698	702	618	666	696
14	50	152	224	316	340	488	496	542	610	646	628	630	638	638	648
15	34	164	266	312	438	412	468	510	546	556	678	562	576	528	594
16	56	172	244	280	366	462	464	506	544	598	562	670	632	548	584
17	50	152	256	278	358	390	414	462	530	506	560	618	572	596	538
18	40	174	276	296	420	522	512	572	610	670	668	648	670	704	660
19	46	124	214	300	374	420	402	508	544	534	558	572	676	534	544
20	58	144	240	312	432	440	512	512	618	616	668	648	662	644	632
21	64	154	244	314	396	428	474	624	616	616	632	572	620	652	626
22	56	138	196	280	352	404	460	482	614	570	618	634	604	624	606
23	48	166	228	294	374	424	420	466	584	626	642	610	594	634	592
24	34	136	224	244	354	386	462	526	546	494	548	574	610	536	566
25	62	158	292	330	414	442	500	600	644	630	632	714	640	646	668
26	56	176	202	334	342	452	514	522	506	506	540	552	616	560	532
27	56	144	240	316	370	520	480	614	598	636	672	728	694	606	656
28	70	174	240	336	356	426	562	582	636	652	622	746	672	662	688
29	42	158	282	300	382	462	476	592	666	698	582	658	630	716	646
30	54	172	252	346	322	450	460	556	612	544	538	714	624	610	610
31	24	168	222	282	356	428	402	518	566	614	598	622	610	636	634
32	30	190	226	306	376	454	430	482	510	570	614	606	588	598	590
33	44	176	258	328	390	544	572	564	612	696	628	696	706	762	672
34	46	150	236	276	394	486	500	528	556	634	594	638	624	754	648
35	60	148	246	320	306	394	492	468	500	582	592	556	506	612	540
36	46	162	274	364	402	514	550	616	640	590	676	676	638	672	680
37	30	156	206	282	312	392	472	480	508	556	566	594	558	600	524
38	46	142	222	274	304	410	430	468	384	518	530	570	538	544	544
39	38	146	240	286	390	426	512	606	618	554	668	620	666	612	550
40	58	148	192	290	340	400	440	572	564	546	618	604	654	596	610
41	56	132	222	334	360	396	482	494	546	558	572	664	578	584	650
42	26	122	240	330	396	432	428	530	494	612	572	564	620	602	576
43	34	150	208	284	350	364	462	516	554	542	566	602	610	588	556
44	54	156	268	388	440	486	512	576	678	690	672	668	780	750	694
45	44	144	222	320	370	438	424	504	568	556	594	584	546	560	518
46	50	140	198	300	336	446	480	536	564	620	616	610	588	578	576
47	46	184	256	330	388	468	564	584	634	656	656	694	688	682	670
48	44	128	266	324	390	422	538	504	592	640	642	662	608	650	674
49	54	134	232	250	382	406	516	552	562	516	584	606	642	568	612
50	44	152	222	296	378	394	448	482	494	586	632	586	564	574	552
51	52	160	258	310	304	394	464	516	614	658	640	632	642	676	688
52	48	156	252	286	352	438	548	524	644	680	622	636	612	622	594
53	60	160	216	278	414	398	550	584	604	562	618	584	674	598	600
54	58	168	224	312	430	448	508	556	650	722	702	618	660	656	682
55	52	162	240	316	362	420	498	560	566	570	598	620	682	630	650
56	42	166	234	308	354	442	432	546	552	578	682	646	668	640	556
57	56	126	218	320	402	470	478	478	630	586	596	652	680	652	674
58	46	216	270	380	474	562	592	604	748	726	740	738	724	764	790
59	56	152	256	320	392	446	464	514	590	584	624	632	604	686	598
60	46	128	230	304	362	458	500	546	586	564	594	624	602	548	580
61	74	144	232	292	382	516	530	580	674	704	654	646	688	674	648
62	34	146	246	286	326	418	476	550	554	550	638	620	618	628	612
63	56	130	248	298	336	434	504	554	554	536	644	662	598	642	636
64	32	170	244	362	400	440	500	574	632	626	726	638	614	664	650
65	50	154	236	256	318	416	410	516	516	584	610	600	666	568	554
66	56	142	250	258	350	418	542	518	570	710	640	678	644	626	720
67	48	172	310	378	430	520	574	614	670	628	682	696	772	730	720
68	40	152	230	274	370	434	462	468	564	558	590	640	630	650	546
69	46	190	270	318	408	494	556	612	600	664	714	622	638	638	670
70	48	172	254	278	408	362	460	592	568	586	634	608	602	612	610
71	64	156	296	286	384	394	456	506	566	564	522	634	534	618	562
72	56	176	238	306	376	396	472	532	620	668	614	652	616	626	682
73	58	168	238	302	352	452	506	592	582	636	604	668	574	676	648
74	68	182	182	262	378	406	484	498	550	644	566	594	602	648	650
75	76	182	318	330	446	530	560	604	628	638	738	782	706	692	684
76	56	166	276	262	406	442	566	588	656	696	680	754	712	696	634
77	70	174	220	286	414	442	518	564	600	602	664	670	650	662	652
78	28	132	206	290	374	418	438	526	538	702	632	672	578	576	626
79	46	136	270	358	410	478	454	556	502	646	648	596	594	648	594
80	54	156	232	324	364	430	500	588	610	570	686	666	684	658	634
81	34	174	198	266	342	434	438	534	630	590	586	610	668	594	636
82	52	146	230	292	374	418	464	540	596	564	634	572	598	598	584
83	44	154	194	318	368	436	488	516	570	660	568	660	646	588	636
84	40	150	248	386	346	424	506	510	638	610	596	646	602	672	596
85	40	162	236	394	394	454	528	576	598	646	674	646	664	622	646
86	52	148	284	346	438	444	522	558	590	604	658	654	658	596	650
87	40	178	268	380	390	546	562	628	674	702	696	694	644	746	780
88	68	156	278	332	368	402	496	560	636	688	584	634	640	670	678
89	44	184	260	330	422	424	538	562	654	654	646	650	664	606	630
90	60	126	208	326	322	366	444	488	564	540	576	566	606	602	626
91	42	158	200	298	372	372	510	496	552	614	586	642	680	648	702
92	54	136	222	290	314	408	504	520	574	608	640	612	544	648	618
93	56	162	326	354	422	478	526	638	610	682	694	696	600	768	694
94	54	170	234	308	390	484	506	566	668	722	682	652	618	670	606
95	32	128	230	218	348	426	504	524	566	568	552	674	604	546	580
96	38	170	218	330	462	498	472	600	652	684	750	712	688	726	648
97	42	148	238	300	320	408	444	458	528	562	570	574	520	578	566
98	54	158	254	364	406	458	544	568	680	640	628	702	638	688	652
99	54	138	270	290	384	442	538	550	596	566	562	698	634	612	634
100	54	154	244	326	396	472	528	506	640	636	632	662	670	678	622
101	54	154	246	296	458	450	500	576	580	684	668	660	742	648	644
102	42	140	166	260	340	378	366	404	486	486	558	542	598	572	508
103	48	172	234	324	412	366	492	496	504	618	668	602	688	642	616
104	42	138	222	302	384	398	480	502	498	542	600	598	544	542	590
105	38	134	204	294	324	416	416	512	568	570	576	684	606	572	574
106	54	192	262	330	392	530	596	624	674	682	744	762	772	750	668
107	44	142	278	336	396	482	618	526	668	700	678	708	628	642	598
108	54	170	220	346	366	362	438	522	568	578	650	656	684	590	574
109	62	154	200	322	370	434	512	576	616	664	646	670	638	556	628
110	58	158	266	296	378	388	500	522	580	604	620	570	594	552	606
111	62	162	268	352	406	480	520	636	618	628	644	694	712	650	718
112	48	164	234	320	400	510	478	616	608	672	724	624	664	710	696
113	48	142	186	282	358	426	446	522	520	600	526	588	516	574	548
114	48	116	232	310	350	434	548	578	558	614	620	602	662	596	614
115	50	184	316	330	398	480	556	592	586	686	708	706	662	660	630
116	62	154	230	294	354	422	506	502	610	604	664	656	616	614	594
117	30	124	226	270	364	430	490	484	514	548	550	622	554	548	644
118	64	148	252	278	386	428	466	492	534	548	580	582	610	620	624
119	42	138	204	284	350	388	436	492	538	526	562	588	656	560	560
120	64	134	258	346	378	406	490	598	556	654	594	630	670	656	654
121	66	164	248	250	366	394	442	524	616	592	588	628	616	560	612
122	64	144	242	302	382	450	512	568	486	634	618	648	612	570	556
123	50	140	232	298	352	390	472	448	524	572	594	576	528	590	522
124	50	150	240	334	426	448	452	568	578	588	642	616	620	620	614
125	68	160	276	358	444	498	530	590	628	670	676	742	618	728	646
126	50	138	202	340	364	392	478	550	540	592	620	582	654	624	622
127	58	182	294	380	496	546	570	660	722	840	740	718	696	756	730
128	52	114	198	304	312	442	504	480	520	588	580	596	630	646	536
129	60	196	232	334	362	476	544	582	626	744	636	672	736	648	698
130	44	128	260	294	376	422	462	558	576	602	570	588	648	648	570
131	48	158	252	308	394	466	560	546	588	614	580	702	626	644	550
132	66	178	252	306	416	464	578	596	624	632	672	640	652	692	598
133	48	138	212	246	340	386	416	526	490	544	640	556	568	590	614
134	46	146	206	272	326	328	478	472	538	570	584	652	640	524	632
135	50	198	232	334	392	470	560	608	670	672	672	716	686	626	670
136	44	122	194	302	370	420	474	502	502	512	578	558	540	554	540
137	44	152	242	334	398	500	564	572	660	756	662	684	772	694	592
138	42	154	210	318	408	468	530	536	624	644	616	688	646	594	658
139	28	120	228	364	386	400	416	504	506	554	608	624	608	642	616
140	46	146	248	296	282	380	468	480	482	474	480	486	494	512	514
141	56	176	268	322	412	418	510	522	596	600	600	656	656	636	590
142	46	134	252	366	446	466	502	530	616	648	654	712	684	604	656
143	60	166	230	278	392	446	516	550	574	592	560	620	642	620	610
144	54	150	232	368	444	440	586	556	606	662	688	654	708	670	606
145	54	150	240	306	396	448	514	568	556	606	682	590	680	630	678
146	50	120	230	298	314	452	438	488	482	536	588	518	616	540	586
147	44	152	224	316	342	350	474	548	602	540	678	548	614	586	582
148	58	158	276	322	432	432	476	550	556	654	690	642	680	618	606
149	62	178	270	308	382	484	530	614	668	630	634	724	756	762	694
150	56	110	256	300	374	480	446	532	628	636	582	594	630	592	576
151	64	142	220	358	438	450	484	620	616	698	732	676	660	702	612
152	48	150	230	304	390	408	524	488	522	632	582	620	592	654	576
153	50	158	246	336	390	378	538	576	604	646	640	642	582	632	660
154	62	136	254	298	362	418	486	610	500	556	658	652	658	638	638
155	46	152	262	336	354	496	502	560	584	634	652	636	650	652	554
156	44	126	256	348	356	396	420	578	578	582	670	642	646	620	634
157	58	150	232	288	438	450	476	540	598	634	612	668	708	686	696
158	60	172	228	296	370	442	484	550	682	588	692	590	604	540	610
159	36	138	210	250	364	368	476	498	544	518	586	476	612	612	560
160	38	128	226	292	290	396	430	518	486	606	616	602	588	604	546
161	38	142	240	240	304	380	460	466	530	528	492	608	508	576	500
162	36	128	184	226	324	378	412	448	478	516	500	578	510	532	500
163	58	116	258	274	424	474	560	626	624	646	578	656	668	738	630
164	36	148	218	310	372	446	506	552	594	574	580	620	558	682	648
165	48	132	204	286	306	458	494	496	584	558	558	610	616	604	554
166	38	174	252	374	368	510	546	606	674	718	642	714	704	646	662
167	68	134	256	316	412	450	524	628	610	660	658	658	662	670	630
168	62	172	242	360	416	460	586	522	596	628	650	682	678	714	668
169	46	158	264	294	326	334	498	546	576	536	632	538	550	584	606
170	60	136	264	272	350	402	552	504	546	582	602	566	636	634	636
171	52	158	242	338	384	430	526	600	552	610	658	676	596	626	640
172	38	150	216	290	384	470	504	522	584	572	612	626	638	648	628
173	62	168	224	312	454	472	510	620	596	666	708	620	722	668	690
174	46	178	244	320	418	482	452	540	652	568	632	592	652	592	668
175	42	160	256	316	348	476	464	536	524	588	638	602	668	620	690
176	30	138	242	296	428	448	526	634	632	600	732	688	620	588	680
177	50	134	224	288	336	442	446	432	574	532	598	592	608	616	562
178	50	172	272	340	386	444	534	598	596	632	616	652	664	688	630
179	42	136	238	290	316	378	480	474	492	642	554	550	572	570	572
180	40	172	272	368	470	580	570	674	684	738	808	712	754	706	740
181	56	154	276	340	404	446	498	548	620	704	700	636	634	670	752
182	34	128	274	328	414	514	496	632	632	658	656	712	672	656	680
183	28	188	254	328	358	438	490	542	544	526	468	532	540	598	562
184	64	122	300	330	408	470	550	560	604	676	590	656	664	630	638
185	40	192	296	376	418	498	602	590	764	672	714	742	740	782	758
186	60	140	226	268	346	396	434	560	556	582	614	626	614	622	580
187	38	150	228	258	330	406	464	482	542	578	584	604	592	566	556
188	36	144	246	306	342	422	476	536	554	614	628	614	622	618	668
189	30	130	186	276	340	396	434	536	542	540	584	580	504	542	526
190	60	140	230	340	326	452	496	558	516	590	584	594	542	608	522
191	50	146	214	268	370	480	476	494	542	568	604	688	626	618	594
192	34	140	252	290	346	456	434	474	498	542	594	628	572	612	606
193	62	152	274	360	468	512	478	592	612	610	610	676	684	642	630
194	68	188	322	358	358	470	504	572	668	666	730	682	662	696	720
195	42	138	250	288	324	352	422	434	490	602	570	604	620	596	508
196	32	166	246	272	370	412	460	558	552	520	576	558	604	604	578
197	48	168	236	282	390	456	502	592	554	588	650	600	646	654	652
198	56	192	288	362	424	564	616	544	628	716	672	700	730	794	696
199	38	168	266	330	398	412	484	510	580	562	618	670	628	572	612
200	44	144	248	302	414	434	482	574	676	642	670	690	624	638	638
201	48	152	166	272	332	378	398	466	452	524	620	506	576	606	584
202	38	166	252	330	412	480	524	522	580	640	666	682	690	684	604
203	36	162	172	276	346	388	470	502	542	622	642	590	620	676	606
204	62	154	206	266	354	400	534	484	562	596	592	686	620	528	624
205	48	134	178	338	332	430	404	450	486	534	622	602	556	536	618
206	46	136	216	286	350	400	428	580	556	602	630	600	640	636	578
207	72	148	276	356	400	428	482	584	598	714	646	734	762	758	674
208	44	162	258	314	360	360	500	516	580	628	664	622	634	634	660
209	48	124	224	312	358	452	404	536	614	542	616	558	536	608	598
210	42	130	238	324	384	448	486	480	548	548	676	628	660	684	626
211	52	124	200	304	326	310	414	486	478	482	526	566	550	610	540
212	34	162	236	226	320	384	422	462	472	540	540	608	618	668	582
213	48	132	240	314	378	384	476	508	556	582	636	614	622	580	580
214	62	176	236	328	362	494	554	590	660	698	716	640	702	682	698
215	68	152	252	326	356	450	500	552	584	612	622	688	694	624	672
216	32	164	280	336	392	460	446	536	580	628	642	602	706	706	626
217	44	126	224	254	346	384	486	488	584	540	596	572	578	566	554
218	46	134	220	314	304	418	424	448	488	520	536	518	600	600	542
219	66	178	236	310	394	496	552	482	604	560	638	662	688	582	616
220	52	172	258	264	400	436	474	562	586	534	602	644	634	614	642
221	38	182	258	342	358	500	558	532	624	670	694	702	660	708	640
222	58	148	236	284	324	378	410	486	518	570	638	590	628	614	640
223	56	182	222	322	380	468	506	524	676	698	734	650	694	648	692
224	60	148	240	326	404	500	486	652	620	648	638	618	690	672	660
225	66	188	312	352	434	500	584	566	660	636	716	644	692	638	660
226	48	174	288	308	374	430	518	588	616	746	670	716	698	662	680
227	60	188	206	274	372	432	460	548	652	634	668	684	712	688	550
228	44	158	244	260	362	384	436	448	530	576	604	612	576	528	590
229	50	158	188	316	376	380	450	520	538	542	632	616	618	598	612
230	52	160	242	310	446	390	490	544	608	548	604	668	600	612	686
231	30	166	268	328	378	454	530	620	618	620	632	664	622	700	698
232	48	164	258	316	410	492	460	566	584	626	698	630	670	660	592
233	60	148	238	336	378	486	512	534	634	630	708	640	606	696	694
234	42	142	240	270	356	378	468	490	462	632	554	550	524	600	530
235	60	122	216	288	378	442	426	594	530	588	618	632	684	576	612
236	44	132	260	316	398	456	504	536	650	552	580	638	622	654	608
237	58	150	206	312	322	426	420	558	542	582	638	578	638	650	626
238	54	168	274	370	438	450	570	594	676	690	710	740	734	708	678
239	54	156	254	304	370	404	476	544	530	554	648	582	672	650	568
240	54	122	214	270	348	442	476	582	608	590	604	672	624	624	578
241	62	164	196	238	394	406	480	462	532	538	568	496	570	604	632
242	40	146	210	286	388	432	504	560	632	618	664	586	702	636	632
243	46	188	274	340	376	404	438	516	588	608	656	646	656	688	606
244	42	144	254	250	366	400	534	564	646	640	652	638	626	630	598
245	52	186	274	338	432	522	480	544	658	636	616	710	694	662	674
246	50	128	200	290	346	314	406	490	542	546	496	580	564	586	580
247	56	194	212	256	360	454	488	524	518	590	568	540	626	556	626
248	46	158	228	314	382	434	456	576	484	560	610	628	628	590	682
249	50	160	238	308	336	378	468	534	528	656	528	578	578	540	590
250	44	132	228	316	366	438	434	500	542	558	586	532	584	582	626
251	40	132	228	330	340	462	456	522	570	546	640	672	602	584	552
252	54	144	258	264	352	378	422	548	550	520	538	662	616	598	532
253	50	168	246	350	414	474	514	564	572	704	630	670	660	624	684
254	68	180	238	280	300	432	550	576	612	692	586	606	628	656	596
255	30	144	202	266	356	428	498	502	496	556	580	538	532	582	582
256	62	116	216	264	344	442	494	468	534	532	576	582	586	630	622
257	56	190	216	320	374	482	520	516	612	634	624	656	566	616	584
258	48	156	224	308	378	488	458	612	598	616	630	704	624	622	614
259	64	228	222	364	410	472	562	576	630	674	666	656	734	788	682
260	50	164	230	302	380	428	538	554	604	618	624	558	692	618	590
261	60	168	236	316	338	430	478	512	588	586	640	594	586	644	552
262	48	152	250	288	360	460	484	478	534	586	594	680	616	538	630
263	52	152	284	310	344	438	482	536	654	660	658	626	570	632	616
264	42	150	232	280	336	388	502	530	528	582	592	580	626	564	630
265	46	158	164	252	352	368	444	542	590	554	614	620	614	574	594
266	48	148	220	276	376	364	474	528	592	584	614	562	636	640	608
267	50	148	208	302	306	404	492	492	562	578	610	552	682	620	570
268	46	162	238	308	390	382	546	478	652	564	628	630	614	638	626
269	48	174	236	320	398	410	496	538	648	662	664	682	708	696	602
270	56	154	204	294	394	476	556	564	624	690	630	618	580	642	654
271	56	176	304	310	372	492	608	620	640	666	704	716	702	660	682
272	50	174	234	286	400	430	476	548	608	658	684	668	652	614	586
273	70	210	256	350	384	494	492	586	628	586	676	716	642	660	700
274	54	138	218	338	372	496	566	552	634	612	688	700	644	728	668
275	46	140	246	334	412	428	458	500	524	606	620	632	724	564	648
276	50	154	262	376	484	458	580	642	676	642	778	782	702	696	614
277	42	152	196	250	360	390	470	530	576	600	568	608	572	552	574
278	52	172	288	348	392	448	460	512	608	610	632	618	634	704	698
279	58	130	236	322	352	490	514	518	654	662	664	712	694	658	646
280	48	158	226	348	428	474	520	564	636	688	648	676	732	682	646
281	60	170	294	328	388	446	518	610	576	632	586	648	730	604	718
282	60	154	212	294	338	432	486	434	528	482	524	542	560	534	586
283	54	130	252	254	406	428	502	538	518	644	656	636	656	686	618
284	50	128	218	258	364	432	466	574	558	614	598	674	674	616	622
285	52	146	244	322	420	488	494	562	586	652	634	608	604	634	718
286	66	164	278	292	406	410	506	544	632	660	622	672	598	712	648
287	44	152	290	368	414	468	446	570	732	612	646	646	664	632	660
288	46	184	248	332	404	530	506	526	674	668	692	640	726	674	694
289	40	152	280	338	382	416	486	528	550	606	652	640	664	614	600
290	66	154	234	316	406	476	556	550	584	658	724	748	696	682	602
291	58	210	290	330	442	540	570	686	626	676	730	680	688	766	700
292	52	120	212	262	318	394	418	442	506	552	496	516	560	550	574
293	48	170	236	314	334	418	452	526	520	612	594	608	642	604	586
294	38	164	264	316	346	382	486	458	552	576	608	676	626	624	664
295	42	152	224	334	340	424	532	558	596	602	648	668	644	580	586
296	50	172	256	320	356	490	576	662	608	618	728	640	694	664	646
297	48	138	192	272	384	424	426	572	516	552	574	654	562	618	516
298	48	168	214	316	360	398	490	506	570	576	630	618	680	604	588
299	36	142	262	298	338	420	524	556	572	590	616	556	684	672	626
300	42	166	242	336	394	482	484	526	616	610	634	652	698	668	660
301	46	166	224	314	318	426	464	548	570	580	630	632	670	650	606
302	48	152	244	332	376	484	488	528	628	668	666	550	704	666	676
303	44	136	262	304	392	424	510	584	566	566	638	714	654	630	632
304	44	150	226	368	388	514	534	556	620	592	698	628	696	672	658
305	54	154	224	280	402	372	420	462	510	548	574	552	586	572	544
306	56	160	280	310	404	484	584	622	656	610	726	658	708	688	622
307	50	152	206	314	314	430	474	494	554	548	620	554	594	560	594
308	56	152	222	322	344	442	470	562	574	556	552	518	540	644	622
309	50	176	232	316	402	426	542	506	596	606	594	618	638	600	680
310	40	154	198	316	320	360	428	390	506	616	466	588	604	540	548
311	58	174	276	308	422	510	536	624	608	652	804	776	716	728	790
312	54	154	242	278	386	440	454	616	608	614	652	612	640	652	610
313	32	156	242	266	328	456	470	570	572	524	610	608	662	636	632
314	48	142	262	218	368	410	504	556	528	562	566	628	684	590	532
315	66	134	284	380	376	456	494	526	562	608	660	598	738	628	642
316	50	162	214	354	318	426	516	522	588	662	548	646	550	626	588
317	36	146	202	304	334	388	440	516	526	526	564	636	636	594	570
318	54	176	292	330	380	544	574	620	676	660	734	754	702	694	698
319	54	158	224	318	348	416	444	540	508	530	624	576	570	588	592
320	60	144	234	302	396	454	512	556	566	556	626	628	574	626	622
321	54	168	232	282	346	464	474	540	556	634	640	624	676	626	600
322	40	130	226	234	324	350	410	496	482	522	522	512	520	498	566
323	24	174	238	356	370	482	480	606	616	574	690	694	696	696	664
324	50	168	284	276	372	480	506	544	750	618	702	632	632	646	638
325	56	172	256	310	366	468	550	602	612	662	614	726	676	772	662
326	40	142	246	302	390	442	490	568	572	602	556	620	586	644	596
327	52	162	286	334	414	498	520	514	606	632	654	660	708	708	666
328	56	134	222	276	358	442	446	508	602	604	620	626	610	584	552
329	56	116	234	292	352	394	440	520	496	498	566	614	560	546	562
330	38	188	230	260	430	424	478	562	560	606	654	674	656	714	668
331	48	144	226	292	338	460	456	546	554	566	628	644	624	658	664
332	34	148	242	338	354	440	524	548	550	576	712	652	606	580	644
333	68	184	276	328	358	404	502	562	564	630	604	620	604	634	610
334	60	160	220	318	422	344	466	522	554	590	644	618	614	630	600
335	46	146	276	382	382	472	562	624	546	602	608	602	656	618	634
336	60	188	228	338	428	462	502	558	652	654	650	656	660	652	644
337	64	140	236	314	348	380	498	514	584	568	584	586	568	640	618
338	70	162	268	296	364	386	446	606	604	608	622	628	710	698	636
339	46	170	256	296	416	414	496	490	500	566	592	564	632	626	666
340	44	148	240	332	368	414	530	518	570	682	622	582	644	650	596
341	60	156	250	310	394	438	512	576	548	584	634	638	616	592	666
342	52	164	254	298	412	440	506	564	588	518	694	592	602	632	582
343	62	110	220	332	320	384	446	478	518	592	590	576	528	612	616
344	40	154	254	310	458	438	420	534	574	518	600	560	630	566	618
345	60	122	278	318	400	532	492	532	622	704	740	638	678	630	686
346	44	182	276	304	480	482	592	582	720	738	732	680	694	690	708
347	48	192	212	356	366	464	550	598	576	594	630	626	638	648	672
348	34	172	202	336	428	422	506	542	566	666	636	652	698	716	606
349	54	168	258	316	414	478	480	626	662	622	644	674	660	652	634
350	58	152	206	276	360	444	416	476	524	564	628	552	588	650	602
351	46	172	248	326	414	486	562	576	788	746	718	648	702	690	650
352	60	138	236	274	350	404	506	474	492	562	620	612	590	650	584
353	40	142	306	332	390	396	490	520	556	578	598	640	668	686	588
354	48	128	192	348	340	404	484	506	516	572	570	644	552	596	600
355	52	134	232	282	348	410	446	446	552	632	580	636	558	584	576
356	70	140	210	320	360	466	498	576	588	606	620	628	656	668	718
357	56	174	292	288	330	466	528	594	638	618	694	704	626	606	694
358	50	168	214	342	376	376	434	462	536	536	592	572	596	588	554
359	56	140	288	352	378	468	486	508	604	604	620	692	654	788	608
360	42	138	220	312	354	446	488	562	570	586	604	596	636	632	628
361	64	148	266	342	406	444	510	576	592	616	628	646	646	704	626
362	54	174	234	378	436	506	558	562	610	610	654	712	712	664	602
363	40	154	234	350	394	440	498	580	598	628	662	614	650	664	650
364	58	176	246	336	410	392	512	578	586	674	616	632	628	662	640
365	60	160	188	296	364	458	498	580	574	612	634	616	668	548	634
366	52	158	258	336	420	480	478	606	642	648	710	742	676	654	780
367	52	182	254	344	382	466	490	530	632	558	646	606	658	664	634
368	40	128	238	290	358	380	524	496	518	600	582	540	608	658	542
369	50	168	232	358	388	446	520	548	676	670	630	646	694	584	594
370	46	152	192	296	332	332	434	452	554	560	584	664	562	532	544
371	70	136	308	382	472	520	516	634	670	694	712	722	806	688	758
372	56	174	270	310	390	442	534	562	634	628	650	684	680	634	660
373	44	204	198	306	354	404	516	572	566	580	636	698	650	698	638
374	52	132	228	288	378	442	484	520	566	604	600	656	622	658	670
375	42	118	196	292	386	460	494	602	534	534	644	612	616	598	618
376	50	136	284	304	378	508	492	546	628	626	682	722	674	718	648
377	42	136	244	348	396	428	488	560	578	598	658	646	628	572	618
378	36	130	274	324	388	422	530	560	598	616	628	722	720	602	626
379	66	156	286	292	372	400	520	570	598	602	662	664	638	766	632
380	46	178	222	338	364	410	482	564	616	612	654	634	688	658	632
381	50	154	202	334	416	424	496	452	554	628	632	590	586	626	614
382	50	166	192	330	338	428	490	622	606	656	590	624	642	642	614
383	56	168	252	314	352	436	542	630	580	594	610	616	718	660	598
384	44	146	210	286	334	426	492	490	524	572	608	568	686	526	636
385	58	134	290	326	440	432	564	534	546	608	678	688	666	652	670
386	54	150	240	306	372	460	446	542	548	526	578	628	610	604	592
387	48	186	186	274	424	462	440	546	576	676	670	748	622	650	646
388	42	138	248	326	386	436	534	518	494	554	558	606	598	596	566
389	48	158	266	266	378	400	472	482	540	656	600	584	602	610	556
390	40	124	256	280	392	462	482	490	568	590	642	586	648	594	658
391	62	140	222	304	316	462	462	490	494	530	480	560	550	546	516
392	50	152	238	240	280	410	432	460	510	520	548	572	524	530	500
393	62	148	190	330	360	418	488	486	554	570	670	660	628	592	606
394	54	180	260	330	410	528	506	598	618	674	672	674	636	708	654
395	52	176	208	296	352	432	462	474	488	606	540	624	604	576	602
396	54	166	236	296	352	432	512	546	550	602	620	640	608	650	562
397	58	176	216	280	408	468	462	516	574	588	622	656	672	624	570
398	56	148	236	288	402	422	480	528	602	606	698	608	636	702	704
399	48	172	236	318	390	444	484	602	578	618	614	652	604	664	680
400	40	160	202	286	378	416	414	510	510	586	522	524	520	572	592
401	44	106	236	304	344	424	496	498	510	582	666	636	628	634	602
402	60	186	200	332	336	430	520	590	594	590	684	662	632	570	602
403	46	176	280	380	400	560	518	658	636	704	738	756	706	668	622
404	68	186	260	364	410	478	468	586	638	658	662	628	648	646	646
405	60	166	272	324	434	430	486	564	648	634	706	684	688	668	652
406	58	188	278	380	366	572	472	612	620	658	692	634	652	764	746
407	52	116	194	274	362	432	454	436	558	606	580	598	600	616	576
408	64	172	286	342	408	468	508	618	574	642	714	684	632	698	668
409	70	154	284	336	366	402	482	560	568	700	672	756	660	680	618
410	34	126	260	300	372	428	454	480	550	594	590	690	620	666	688
411	56	114	260	412	416	444	586	578	622	674	652	664	664	638	678
412	50	166	246	326	388	468	508	522	562	632	680	658	608	652	614
413	50	116	212	278	368	508	500	516	576	638	636	646	634	704	622
414	46	136	192	252	280	358	404	474	448	498	518	556	540	494	554
415	48	122	188	314	322	408	480	464	526	552	584	604	564	548	586
416	44	160	250	310	358	428	502	558	618	622	636	640	644	652	706
417	70	158	236	260	442	452	522	550	626	652	664	680	672	614	570
418	46	158	304	318	412	486	466	488	570	630	614	610	588	604	656
419	68	170	286	364	376	432	622	602	648	682	716	692	748	732	714
420	52	176	232	308	432	460	480	586	640	680	600	670	672	696	636
421	58	172	226	282	396	426	518	532	644	632	596	686	670	698	586
422	58	124	222	342	356	426	494	616	614	578	674	620	612	698	622
423	54	136	216	294	320	428	460	508	554	608	636	644	602	624	596
424	48	196	228	330	368	400	530	486	564	648	582	610	646	578	570
425	46	140	244	268	366	412	480	556	518	530	628	572	568	626	608
426	56	174	280	332	402	442	518	594	600	716	684	680	662	648	668
427	60	108	230	348	388	422	468	528	578	636	618	696	676	644	674
428	42	130	252	312	364	460	460	518	626	570	594	566	630	582	552
429	38	122	248	288	334	380	440	504	468	550	608	572	552	554	494
430	58	170	248	316	390	490	558	518	638	650	670	596	638	604	604
431	42	148	260	326	384	536	540	656	648	718	664	706	776	708	736
432	42	134	204	248	334	432	438	540	524	596	626	682	524	578	572
433	50	180	242	324	368	448	492	548	616	628	616	662	614	672	622
434	60	172	222	334	450	516	496	566	522	648	690	696	624	658	734
435	58	162	320	348	468	524	534	616	762	682	632	760	718	672	650
436	52	164	294	314	366	448	564	502	590	620	676	704	638	608	704
437	60	186	266	430	408	538	606	708	688	738	766	704	722	732	664
438	32	154	214	326	428	456	504	524	542	584	626	680	656	624	606
439	52	160	290	350	408	484	556	620	656	682	732	754	698	772	700
440	70	128	242	308	414	466	520	586	646	544	662	658	736	638	664
441	62	162	268	322	402	490	542	562	586	698	574	714	692	728	740
442	38	126	200	286	358	430	460	484	540	498	556	640	604	640	548
443	50	138	204	344	344	420	412	510	606	622	638	614	600	574	600
444	58	178	280	338	404	530	522	606	664	722	694	784	738	702	716
445	46	152	288	324	398	512	578	512	614	650	636	682	682	690	682
446	50	142	210	286	332	380	458	466	552	534	560	542	528	560	546
447	56	150	190	284	322	398	464	502	530	544	534	568	616	562	592
448	32	146	278	288	402	448	530	556	542	642	660	644	642	682	548
449	46	184	260	326	348	384	510	552	624	658	680	704	640	708	644
450	56	158	260	290	338	418	560	514	562	502	630	644	610	530	628
451	62	156	234	288	306	382	428	510	512	526	530	506	540	574	530
452	44	128	256	258	370	368	460	508	616	530	584	600	610	628	582
453	48	158	240	294	364	438	508	522	594	584	652	604	606	586	660
454	64	192	302	354	440	536	580	606	674	658	718	712	750	716	750
455	28	136	202	296	350	410	450	544	606	590	582	628	592	556	550
456	34	148	238	320	376	400	572	586	640	630	678	710	690	708	636
457	36	148	252	328	360	442	542	650	590	642	648	716	696	606	660
458	50	136	246	294	352	368	426	514	542	664	586	632	566	634	572
459	36	156	254	292	410	490	550	564	568	644	702	690	650	670	658
460	54	176	216	298	416	458	510	488	582	634	606	652	680	648	660
461	58	178	240	388	408	476	458	602	572	574	598	668	726	638	616
462	56	122	198	310	376	420	452	518	526	622	594	698	630	630	616
463	56	118	208	338	268	424	426	504	548	604	594	568	596	576	612
464	54	190	260	330	460	510	554	678	636	674	748	756	652	636	678
465	66	184	224	296	360	474	384	478	556	542	582	646	560	586	562
466	56	162	210	234	332	348	516	506	460	552	648	618	564	588	522
467	52	134	238	296	398	404	486	530	568	620	640	648	674	612	650
468	54	142	256	300	362	424	506	516	552	656	650	672	610	642	716
469	42	148	256	360	396	436	448	674	590	684	698	690	658	690	662
470	62	116	216	234	324	360	458	536	532	532	616	542	544	518	544
471	62	116	238	278	358	418	456	484	570	532	562	624	548	628	552
472	40	154	216	298	346	386	438	472	556	566	568	608	652	624	544
473	64	166	218	254	382	432	476	516	554	600	596	544	632	524	600
474	38	138	260	292	450	468	512	594	648	710	672	656	692	628	640
475	44	136	220	282	354	426	472	482	552	584	558	600	626	642	548
476	56	154	256	264	344	380	442	490	548	556	662	618	572	630	564
477	42	168	254	350	378	440	502	482	628	654	686	738	696	630	660
478	38	166	258	318	398	442	512	572	600	690	614	714	658	700	584
479	72	160	236	294	448	392	506	614	496	642	662	620	630	716	624
480	60	128	288	280	404	446	522	576	584	534	622	670	622	660	614
481	72	190	254	330	424	508	582	606	682	710	700	694	692	722	770
482	40	174	230	292	338	440	496	504	602	644	642	636	658	626	630
483	64	132	234	354	432	442	482	586	606	616	600	646	588	592	678
484	48	146	270	308	450	460	546	590	638	654	658	658	652	738	724
485	44	140	240	268	346	414	434	530	550	626	614	614	566	598	550
486	50	146	274	306	412	460	486	632	540	614	630	676	646	612	668
487	34	138	234	342	400	458	484	530	524	648	672	644	730	648	630
488	48	142	208	252	312	352	436	470	514	586	588	544	592	598	552
489	38	104	202	258	304	404	464	472	546	522	574	590	580	524	550
490	34	148	210	308	348	428	404	480	554	590	598	586	568	592	574
491	46	134	230	288	382	398	508	518	560	534	576	564	616	622	580
492	56	126	230	338	376	462	548	494	572	574	574	672	648	654	568
493	44	174	286	332	376	476	538	562	594	592	704	662	608	700	716
494	70	148	242	330	314	458	538	542	582	692	676	652	648	654	624
495	60	162	264	330	412	530	570	638	662	742	714	740	716	686	722
496	40	140	220	322	356	424	474	592	532	614	610	650	614	608	602
497	62	158	268	370	380	470	542	568	600	690	716	786	698	686	692
498	56	118	272	318	370	458	514	528	532	502	594	596	628	648	640
499	52	152	232	272	408	460	470	500	608	640	622	626	696	694	632
500	68	144	234	340	434	536	494	616	628	642	638	638	666	660	622
501	34	150	238	332	366	386	540	554	572	556	604	594	612	646	546
502	40	136	206	258	362	386	426	436	482	462	512	584	562	564	546
503	72	164	258	272	404	396	518	546	536	664	638	648	638	660	594
504	38	136	244	318	366	450	424	516	518	572	620	658	582	646	598
505	48	138	248	308	380	468	524	574	592	560	624	590	586	620	608
506	36	140	274	290	398	462	416	536	588	558	590	600	600	638	550
507	38	184	246	362	396	502	528	658	682	720	762	718	776	758	738
508	48	176	228	300	376	446	534	570	596	596	552	650	726	650	640
509	50	178	202	294	342	488	470	500	586	532	606	620	688	566	612
510	52	156	244	280	392	420	472	564	660	680	648	656	700	598	632
511	54	146	268	290	390	494	550	600	572	652	650	692	644	652	680
512	66	160	288	318	434	462	574	608	656	644	708	640	702	762	666
513	46	146	226	318	382	458	494	602	584	594	628	638	648	660	626
514	56	134	242	284	374	460	532	538	548	632	644	624	630	602	652
515	50	152	206	312	342	446	468	518	462	582	634	570	586	558	514
516	46	122	208	306	320	404	436	500	596	590	664	628	564	590	538
517	56	134	192	314	418	436	454	526	588	574	630	668	608	584	606
518	42	192	204	296	370	384	444	490	506	588	610	526	614	566	572
519	64	132	202	366	432	492	570	526	614	682	634	636	630	684	646
520	56	150	190	238	380	380	486	500	516	536	574	616	580	496	540
521	48	162	262	328	400	476	502	506	608	580	680	708	682	646	658
522	50	168	246	348	378	452	520	498	572	610	640	656	620	598	686
523	72	158	232	310	424	446	530	596	614	532	692	624	618	644	614
524	68	154	254	318	396	464	512	544	542	682	630	628	666	656	674
525	54	170	290	390	408	462	474	620	614	630	686	674	658	668	674
526	44	214	280	388	450	552	558	584	670	686	696	652	730	666	700
527	70	118	232	332	368	432	442	574	600	610	594	650	610	586	676
528	52	148	262	306	356	474	488	522	618	620	654	590	620	630	652
529	74	166	256	308	376	466	506	506	660	722	608	638	648	672	612
530	64	126	208	258	326	372	446	460	462	536	534	548	568	552	548
531	50	144	212	324	380	480	414	578	502	620	586	558	590	562	572
532	60	178	254	326	420	450	450	470	528	526	566	562	590	612	578
533	56	124	244	300	358	430	434	530	596	578	598	618	674	536	628
534	58	140	240	294	406	370	500	490	570	582	578	656	630	694	572
535	62	146	210	358	346	454	530	502	602	582	630	630	590	688	668
536	30	162	296	316	442	394	526	560	598	634	674	640	716	670	630
537	52	150	220	326	366	444	474	538	542	548	600	566	574	582	548
538	64	158	244	332	370	410	520	574	630	544	636	616	576	606	548
539	28	140	208	240	362	414	434	572	508	594	582	616	606	592	588
540	58	160	268	328	352	430	474	572	648	562	610	622	636	620	640
541	56	216	258	352	450	490	458	586	654	664	698	670	672	656	664
542	50	156	216	288	348	414	448	492	494	590	540	584	586	590	558
543	44	140	202	304	278	402	440	468	490	500	568	524	536	578	572
544	40	138	224	232	286	364	384	454	486	536	578	520	538	576	554
545	50	160	254	396	410	452	498	570	670	674	644	612	756	664	690
546	32	134	248	282	366	414	424	432	490	590	546	496	542	564	564
547	54	168	254	290	384	456	526	562	690	646	712	668	680	676	716
548	54	152	244	298	350	426	472	568	558	562	592	620	638	692	668
549	30	158	258	318	388	416	446	456	516	564	604	616	602	588	612
550	44	156	214	324	356	410	440	472	532	530	606	528	608	582	572
551	58	146	244	340	392	446	508	656	662	666	690	728	690	576	692
552	32	136	268	292	370	406	464	546	592	638	630	628	582	622	538
553	50	194	266	350	372	450	464	542	564	626	582	586	640	626	610
554	66	184	326	396	430	502	646	618	720	662	764	762	764	788	696
555	54	108	196	226	316	324	420	452	518	520	534	546	554	464	552
556	76	142	216	262	340	378	498	546	512	556	644	660	554	610	612
557	58	148	238	360	400	482	616	654	626	632	710	742	758	794	742
558	44	162	244	286	390	474	504	518	614	704	652	738	642	702	644
559	56	160	228	274	350	380	422	508	524	596	604	704	592	600	564
560	50	132	222	272	356	428	450	474	550	498	610	538	558	638	560
561	66	198	304	344	400	530	626	620	664	754	732	684	678	646	708
562	52	148	260	318	370	478	514	532	578	666	598	612	632	608	582
563	36	178	242	296	400	396	442	542	588	628	664	664	656	658	606
564	48	178	262	338	374	554	562	598	686	688	768	730	706	662	646
565	44	174	226	284	326	408	448	494	544	538	550	648	558	598	582
566	36	192	256	338	378	416	510	536	610	586	660	610	660	616	582
567	74	154	220	314	360	408	540	528	558	614	574	624	700	624	588
568	36	126	208	258	368	412	396	454	452	562	566	600	568	516	562
569	56	184	292	332	444	446	528	632	642	610	678	728	666	686	596
570	34	192	250	336	392	392	544	588	636	656	640	688	590	706	684
571	36	142	234	330	346	418	396	562	570	572	570	556	678	586	538
572	62	156	220	294	330	366	472	496	542	554	564	508	572	552	524
573	48	144	260	270	402	446	498	490	542	530	568	576	556	606	602
574	46	112	244	292	412	422	504	532	478	558	644	624	608	630	620
575	70	138	186	390	392	454	452	526	572	644	610	628	682	626	620
576	38	168	266	300	404	448	524	582	626	604	628	682	710	680	696
577	58	170	236	276	310	404	482	596	564	588	522	560	604	616	646
578	48	164	248	310	332	400	498	468	572	518	632	632	650	544	570
579	40	156	204	250	338	410	442	474	512	604	580	562	556	566	522
580	40	172	226	356	422	484	532	550	558	596	704	622	620	552	618
581	44	152	256	240	400	430	438	450	568	596	668	728	668	666	550
582	42	162	226	330	392	484	480	544	574	590	550	670	674	626	620
583	52	112	224	302	348	430	424	500	546	582	610	566	566	592	670
584	50	116	272	272	334	368	512	500	544	530	582	556	604	604	622
585	68	146	282	282	360	476	498	558	512	588	584	608	668	628	652
586	52	154	224	264	336	370	486	480	476	566	584	592	652	564	596
587	38	142	248	314	348	440	484	504	608	622	612	710	600	630	608
588	42	118	224	278	360	438	480	470	526	580	564	594	596	572	626
589	34	122	208	252	334	356	390	470	484	514	548	514	518	548	536
590	62	160	244	310	348	440	508	578	564	622	660	658	658	640	634
591	70	160	276	348	376	454	464	492	586	592	700	638	622	682	674
592	58	158	166	332	360	432	530	516	588	636	556	628	692	652	594
593	34	132	248	306	342	446	474	534	546	612	566	628	656	620	568
594	52	170	236	252	366	470	504	572	560	668	600	584	654	624	626
595	56	128	254	334	404	474	492	610	580	612	708	620	600	738	600
596	42	152	212	280	404	438	476	520	582	632	612	684	694	640	632
597	46	152	232	358	350	408	522	528	576	684	672	684	648	670	600
598	60	204	278	350	424	506	500	624	570	728	682	652	704	656	674
599	56	140	236	312	378	400	476	540	556	620	578	636	676	578	634
600	44	130	254	340	326	430	438	502	532	610	624	688	676	596	614
601	58	150	244	348	390	416	518	522	580	644	662	654	618	692	636
602	48	210	282	346	388	448	520	602	600	642	634	728	790	770	650
603	48	156	254	302	366	446	458	556	602	594	664	650	632	612	654
604	38	142	240	268	346	412	482	534	620	546	500	596	536	578	582
605	48	168	244	314	442	416	572	604	594	702	670	626	688	694	688
606	44	182	230	322	420	452	552	650	596	684	720	626	674	702	624
607	64	162	282	300	430	474	538	626	638	678	632	666	722	760	688
608	54	134	230	318	400	488	500	526	580	584	600	676	610	620	654
609	46	176	252	322	416	430	478	472	580	552	616	660	626	620	590
610	28	162	260	310	362	448	548	534	588	642	594	590	586	626	606
611	60	218	240	360	452	500	480	618	628	686	752	748	778	764	670
612	56	126	240	352	378	438	462	500	532	538	558	598	556	646	566
613	52	114	224	334	358	396	506	530	564	534	622	552	622	622	528
614	38	130	250	294	338	402	422	492	492	576	544	516	562	642	602
615	50	176	210	308	418	426	488	540	600	576	660	654	638	660	604
616	60	128	210	232	326	376	504	454	514	590	596	550	566	616	522
617	38	136	190	330	376	358	494	544	524	572	592	554	604	648	582
618	68	152	258	300	380	450	550	562	554	598	696	652	596	602	602
619	56	168	238	296	410	482	498	558	532	612	612	680	668	682	628
620	40	132	190	286	350	382	396	524	532	664	530	582	612	622	588
621	40	140	208	250	326	392	360	408	480	502	490	530	504	524	472
622	56	134	240	322	406	428	532	552	626	594	702	582	696	598	650
623	56	144	252	322	362	400	520	550	548	582	522	592	618	586	640
624	56	144	188	292	356	440	520	586	570	580	608	642	636	602	598
625	64	124	204	266	384	420	478	504	508	594	604	582	658	574	624
626	48	176	216	302	362	452	538	556	550	664	694	672	646	652	582
627	48	128	262	328	400	434	614	618	668	640	662	670	736	796	646
628	74	130	244	304	312	398	456	524	626	620	598	584	620	636	616
629	50	156	224	314	366	388	462	548	556	524	658	608	582	580	582
630	64	138	216	316	442	454	590	526	650	658	636	696	708	648	670
631	46	160	244	292	398	428	438	468	482	584	526	602	578	542	548
632	54	162	276	320	376	440	586	578	572	596	666	740	750	658	732
633	62	166	232	264	364	472	444	512	600	614	646	664	612	664	626
634	34	142	164	282	320	366	410	456	564	550	542	586	608	588	546
635	44	154	208	290	390	420	484	524	594	548	548	576	674	614	538
636	66	168	230	298	354	410	434	444	546	542	516	612	622	610	554
637	44	152	278	300	390	444	560	536	526	586	592	564	604	618	570
638	44	140	198	276	358	402	448	470	510	484	564	572	540	632	608
639	68	158	302	378	444	508	562	598	700	696	686	714	744	720	622
640	34	124	194	254	308	392	416	502	516	512	594	486	560	530	534
641	62	142	222	286	410	336	474	494	562	586	566	558	602	506	558
642	38	168	282	328	422	506	574	584	594	724	668	730	712	718	686
643	50	130	252	314	384	444	504	558	554	578	612	598	522	634	534
644	54	140	246	316	360	434	450	560	606	574	592	610	616	598	596
645	54	168	238	274	302	394	530	496	532	604	590	624	628	688	612
646	40	190	270	284	434	462	570	566	602	724	688	672	656	656	694
647	54	204	220	294	378	452	440	614	550	648	548	680	584	662	654
648	58	134	238	350	390	490	516	546	576	602	676	712	636	672	608
649	34	120	218	264	352	410	418	534	560	530	600	606	552	644	594
650	50	144	248	324	380	488	498	542	654	722	670	734	640	664	664
651	42	154	222	294	360	422	542	548	596	582	578	606	610	660	628
652	58	138	288	288	412	456	520	568	596	602	690	610	642	656	622
653	42	174	276	358	426	464	550	592	616	658	688	656	744	714	762
654	26	164	260	314	384	388	484	504	562	624	566	644	574	656	598
655	54	148	244	334	406	404	522	554	590	650	596	620	632	646	594
656	56	172	276	344	354	418	498	582	610	694	636	616	596	588	672
657	58	178	234	296	344	502	512	568	608	544	546	568	630	686	584
658	60	154	242	244	360	392	462	466	556	554	606	630	544	546	524
659	64	144	204	322	360	434	460	526	570	534	626	610	584	566	512
660	62	148	206	272	352	432	468	524	530	600	606	564	668	656	608
661	48	142	248	336	392	472	574	576	638	644	704	670	636	638	616
662	48	144	228	338	414	402	500	546	578	554	586	608	732	598	552
663	52	188	250	328	380	416	524	586	536	634	674	714	654	640	622
664	44	182	242	336	362	476	508	542	562	606	702	684	710	704	612
665	56	146	228	310	402	438	504	516	556	588	584	642	614	628	600
666	34	174	266	310	370	496	500	584	542	670	624	622	704	612	644
667	36	146	190	294	360	372	464	496	586	594	656	624	572	606	590
668	64	176	262	342	418	488	524	532	662	636	650	636	716	618	742
669	60	162	288	338	424	500	500	592	684	656	734	728	666	632	642
670	44	154	252	266	318	420	504	486	544	548	564	556	596	584	608
671	52	178	226	340	388	436	516	516	552	606	676	624	672	694	638
672	66	126	260	294	404	492	504	556	580	634	692	754	640	606	676
673	62	174	278	306	406	480	550	590	588	598	626	668	716	680	672
674	64	134	200	366	402	438	484	556	590	566	694	640	632	632	534
675	46	118	190	270	332	432	438	446	530	548	620	528	622	544	560
676	60	180	264	326	390	426	530	606	626	572	612	684	640	660	656
677	56	150	338	348	420	470	566	578	592	622	644	678	654	700	752
678	44	164	264	312	416	506	552	520	604	670	730	672	708	634	658
679	42	124	242	268	380	506	534	564	590	590	662	596	646	622	600
680	44	152	260	352	416	454	504	600	636	704	706	618	666	724	720
681	62	190	322	370	390	460	456	638	548	630	740	684	736	628	612
682	38	164	228	328	330	438	460	524	538	638	604	704	616	616	564
683	44	128	232	294	334	490	456	568	590	648	630	642	616	620	596
684	62	150	242	312	430	474	490	554	578	652	732	714	660	690	692
685	52	140	246	366	360	414	506	588	630	664	700	658	656	662	728
686	34	134	236	316	368	468	416	524	598	582	608	580	616	628	620
687	88	152	226	326	384	450	556	574	596	572	550	616	676	688	616
688	52	126	226	296	366	430	472	548	560	550	578	598	502	610	566
689	42	160	212	306	360	432	430	574	544	600	572	582	644	576	524
690	56	202	228	304	360	418	446	550	592	650	652	670	668	664	640
691	42	124	182	274	368	370	444	540	540	570	652	606	616	618	576
692	36	180	302	344	398	462	542	588	574	564	712	642	750	696	708
693	52	148	134	300	334	394	396	434	500	514	490	524	504	508	476
694	50	128	230	380	376	468	506	612	634	666	732	684	672	660	654
695	44	138	226	318	360	432	456	580	668	626	636	740	666	708	698
696	56	180	238	304	374	508	622	632	696	648	718	724	710	718	710
697	42	174	224	276	388	408	446	566	598	582	566	542	586	614	572
698	60	170	256	346	426	526	548	586	676	614	692	652	704	662	624
699	74	194	288	368	400	474	548	572	710	678	638	706	766	734	698
700	58	144	206	326	338	450	446	526	562	616	710	674	644	670	622
701	48	178	288	308	392	404	508	524	586	650	666	574	640	680	610
702	42	122	252	304	354	424	540	562	622	654	644	626	614	596	566
703	46	178	234	332	394	508	518	586	660	676	656	658	690	722	716
704	54	142	266	254	352	358	440	532	544	634	642	624	582	554	584
705	66	186	252	282	370	408	438	592	628	640	622	644	682	668	596
706	56	116	194	302	370	430	450	544	568	522	558	602	572	540	552
707	44	214	218	282	354	468	490	484	562	594	594	606	574	648	652
708	66	170	260	342	400	474	498	502	634	678	652	650	674	656	690
709	38	144	254	308	294	476	500	538	506	608	582	598	630	634	616
710	48	164	238	274	334	458	486	482	574	630	588	630	646	692	562
711	40	180	216	342	380	384	518	508	542	648	604	650	632	638	622
712	62	170	236	330	388	452	558	630	588	666	616	696	634	650	660
713	28	146	196	222	328	418	414	508	474	508	510	666	506	592	542
714	54	158	254	288	396	436	476	540	548	558	604	614	660	632	566
715	62	152	240	294	418	418	484	488	562	552	606	634	702	640	628
716	36	150	208	314	308	388	496	556	598	602	566	696	620	558	628
717	50	156	252	330	382	422	530	518	606	700	664	622	590	606	578
718	50	182	194	314	390	452	558	582	636	656	698	706	638	610	702
719	64	154	244	286	472	398	560	568	668	652	682	740	616	676	706
720	48	160	252	290	354	404	484	562	556	640	584	660	610	596	652
721	40	162	198	258	372	396	486	510	540	662	540	624	594	630	622
722	52	134	200	308	414	444	590	512	560	564	646	590	572	632	594
723	50	166	184	270	374	382	412	434	522	564	538	508	574	532	504
724	62	124	248	306	468	446	546	572	664	622	676	670	768	610	656
725	46	106	214	294	366	420	480	522	578	586	590	606	628	608	678
726	64	188	266	288	428	502	500	548	578	598	692	672	686	610	690
727	44	132	208	296	372	382	534	538	612	618	666	626	646	628	626
728	88	158	244	272	362	428	488	588	642	628	648	652	628	706	636
729	56	126	188	316	330	400	456	486	496	538	600	550	638	616	620
730	72	146	238	298	344	398	418	472	554	594	586	638	620	578	638
731	48	146	260	306	326	472	466	602	604	578	640	612	602	622	632
732	48	132	236	268	364	384	386	530	530	596	594	548	512	650	558
733	46	188	282	322	458	488	604	602	608	656	690	732	726	676	724
734	60	206	264	350	424	466	544	600	628	654	662	746	772	618	640
735	58	112	206	296	344	428	438	470	488	530	550	548	568	550	556
736	56	146	246	316	384	474	476	542	528	622	572	610	598	566	646
737	26	126	242	278	386	396	444	522	508	592	548	648	612	624	530
738	62	180	306	368	364	482	514	570	664	592	684	606	664	662	672
739	30	134	260	266	400	408	442	580	546	656	666	602	602	616	530
740	56	140	188	298	352	348	404	504	560	586	606	606	554	560	570
741	46	128	208	300	392	488	518	574	610	610	606	598	668	636	618
742	40	166	222	282	370	498	468	532	574	594	596	630	642	610	656
743	60	176	304	354	436	492	532	562	648	642	732	630	676	684	766
744	60	170	254	332	410	516	514	626	710	666	700	670	698	716	692
745	50	130	212	262	320	402	432	434	488	486	524	500	530	616	474
746	80	170	244	312	410	446	446	544	614	600	672	700	712	644	624
747	48	144	202	268	320	370	464	452	524	538	626	550	562	544	600
748	40	180	268	322	426	514	648	642	628	698	776	696	748	688	724
749	66	154	258	330	426	544	522	624	582	684	658	642	638	706	670
750	52	154	242	338	456	498	524	602	670	670	684	722	656	694	672
751	36	114	238	328	412	492	472	574	652	692	594	674	706	658	652
752	44	114	258	318	316	406	474	532	578	580	656	650	594	652	532
753	68	172	234	322	386	436	466	630	650	662	722	738	704	668	680
754	48	158	236	282	382	450	492	484	576	582	602	658	638	588	598
755	44	172	226	284	388	360	414	524	568	594	612	622	588	590	650
756	70	202	224	312	374	392	424	536	568	576	656	664	586	630	664
757	40	140	196	262	368	466	512	580	596	646	690	578	630	592	694
758	70	164	296	344	452	512	544	636	620	696	634	698	656	690	682
759	34	140	244	288	338	420	456	450	562	556	616	568	510	586	528
760	38	150	214	350	326	452	524	544	590	594	586	698	666	618	622
761	46	168	268	362	406	382	470	604	588	614	650	700	708	688	686
762	44	144	214	288	370	406	528	522	624	578	612	602	586	614	626
763	40	162	234	316	376	430	526	514	588	626	582	624	590	598	598
764	52	138	246	364	406	462	468	604	574	580	686	670	652	612	616
765	48	148	204	298	376	416	464	480	554	576	562	580	620	564	564
766	76	152	214	290	356	392	474	478	564	580	656	604	666	636	612
767	56	164	250	298	394	498	512	630	700	624	676	674	654	718	652
768	62	164	302	334	424	552	604	556	648	608	720	668	712	576	646
769	64	172	294	354	430	524	530	612	610	608	652	642	662	650	588
770	58	142	206	304	336	400	526	534	530	552	584	634	616	628	580
771	48	174	254	264	362	438	470	500	536	674	578	660	654	720	626
772	58	162	194	284	342	390	420	464	558	614	578	582	590	602	610
773	40	160	266	296	330	428	436	490	524	492	580	594	542	568	552
774	48	178	230	344	384	486	564	560	666	666	744	682	688	712	700
775	64	206	288	382	490	494	586	680	692	696	704	752	794	698	676
776	48	178	248	308	400	498	494	542	548	600	650	648	666	630	640
777	48	126	236	336	420	456	532	552	578	594	664	648	558	612	632
778	54	116	226	266	328	396	392	452	496	522	614	556	540	600	554
779	40	134	198	262	326	396	426	486	458	450	510	594	524	590	488
780	56	154	224	348	340	406	506	518	572	660	670	590	692	652	618
781	40	154	252	324	364	440	526	510	680	622	714	682	684	682	690
782	38	126	218	318	332	532	480	580	616	568	638	580	652	604	646
783	56	156	246	376	370	468	484	568	552	600	704	620	668	726	680
784	60	146	204	296	366	414	486	576	604	592	626	634	644	606	600
785	46	168	278	364	388	542	534	606	714	698	748	702	750	740	600
786	50	162	246	286	340	384	472	514	540	648	656	582	592	646	614
787	30	154	250	352	382	390	520	518	556	540	616	630	600	668	648
788	52	198	280	280	408	462	528	614	680	692	712	728	684	730	694
789	58	134	238	296	366	482	522	524	652	578	674	586	662	662	642
790	40	150	204	266	318	398	432	464	590	552	514	616	556	550	540
791	70	142	218	356	426	498	492	616	610	600	658	654	672	662	650
792	52	140	176	282	396	376	482	542	502	512	612	646	544	588	606
793	58	142	218	308	412	394	466	516	546	566	514	620	622	574	616
794	52	162	274	322	380	422	442	544	618	594	562	692	726	592	698
795	50	150	210	276	406	430	476	514	478	642	586	648	600	610	550
796	40	174	250	374	352	446	534	538	588	678	734	552	688	604	662
797	52	154	270	394	374	396	524	612	596	684	682	676	622	608	616
798	50	146	198	312	378	372	470	472	556	568	566	594	650	636	594
799	74	178	260	310	412	478	506	580	658	670	720	728	678	712	734
800	56	200	308	424	506	564	676	674	716	732	762	824	804	758	738
801	38	112	224	294	304	380	426	510	474	492	564	604	648	508	590
802	60	134	258	318	404	386	490	488	532	540	594	578	610	584	640
803	58	154	240	364	394	464	522	684	608	680	746	678	728	716	734
804	56	162	238	320	402	478	480	548	640	674	714	714	624	740	668
805	60	148	200	292	362	394	406	528	546	568	584	640	540	552	632
806	58	162	224	308	366	380	446	442	566	576	550	536	556	576	578
807	56	124	200	286	366	434	500	496	526	628	596	614	654	658	632
808	66	140	260	258	382	476	496	548	568	652	682	636	596	646	568
809	40	154	272	306	428	498	534	616	614	576	690	716	726	740	660
810	54	98	230	288	270	424	472	502	514	554	590	600	526	602	508
811	66	174	272	354	430	478	532	602	584	678	746	698	678	724	750
812	56	162	228	356	474	508	604	548	690	674	696	564	704	714	706
813	44	110	186	342	322	424	440	552	508	612	596	614	628	646	536
814	42	156	260	334	330	474	538	576	714	606	620	724	684	660	706
815	44	158	240	322	390	444	470	572	572	620	652	610	642	678	632
816	52	130	196	240	334	414	414	526	516	536	564	560	544	574	508
817	56	180	234	342	380	462	516	622	600	630	602	652	658	706	720
818	48	128	240	250	348	444	454	500	552	648	640	600	546	612	618
819	58	186	222	310	380	356	474	552	630	614	568	586	678	582	654
820	52	128	238	316	372	396	450	530	576	566	644	632	594	684	628
821	44	150	208	260	338	368	444	454	496	574	608	556	476	556	504
822	64	154	210	298	376	464	450	520	492	602	584	592	582	592	608
823	38	140	224	278	338	378	430	512	584	574	598	676	624	676	616
824	52	142	236	360	428	440	506	624	664	634	670	638	664	652	684
825	50	134	278	346	422	470	558	524	682	638	630	692	618	624	554
826	42	126	218	278	344	400	476	476	580	602	508	600	594	556	574
827	56	126	260	278	400	452	540	546	590	580	612	618	628	670	652
828	58	194	276	354	390	494	574	578	684	614	668	636	772	672	672
829	32	162	234	296	340	420	526	570	606	660	658	672	670	662	680
830	50	154	252	306	370	440	526	576	552	682	586	666	586	618	664
831	52	156	250	340	440	472	470	610	616	642	728	706	622	722	738
832	56	192	242	294	460	490	582	592	716	692	702	738	736	758	770
833	72	170	240	274	394	402	430	480	544	594	530	590	596	586	514
834	50	168	230	310	382	422	378	532	524	536	686	642	644	576	598
835	56	116	228	274	334	420	522	530	632	628	600	646	668	652	610
836	52	168	242	312	346	446	532	528	592	580	554	632	628	698	704
837	54	140	266	288	380	438	536	570	586	630	706	706	696	660	646
838	52	134	214	290	298	354	432	510	552	542	600	540	566	504	578
839	32	132	220	312	370	426	526	486	532	626	648	612	608	670	620
840	38	142	200	318	388	418	378	488	478	610	568	546	564	582	522
841	54	154	234	310	410	412	484	450	586	602	632	648	634	628	646
842	46	142	224	276	358	408	438	476	510	582	568	560	616	622	648
843	44	172	218	282	414	474	462	576	604	660	616	672	626	608	686
844	40	144	190	296	366	348	458	498	478	576	594	550	584	568	578
845	60	154	202	254	386	398	504	514	486	588	632	602	554	620	548
846	42	122	228	302	310	400	506	584	542	558	530	570	572	576	566
847	46	158	226	310	352	456	488	612	612	688	636	646	644	586	654
848	38	150	234	314	352	438	538	538	588	580	566	660	668	578	622
849	60	160	218	360	406	400	514	558	628	656	666	680	654	712	680
850	34	154	206	328	378	416	422	510	500	558	554	556	606	624	530
851	48	146	258	348	366	490	542	580	658	650	700	726	650	748	692
852	42	134	216	272	380	444	472	532	536	562	574	580	670	610	612
853	58	190	262	344	404	474	524	614	586	630	712	680	696	662	682
854	32	124	192	306	290	338	390	422	478	450	498	516	542	472	556
855	58	148	212	260	342	474	434	502	534	598	634	610	554	620	550
856	54	154	242	300	382	424	466	546	624	646	650	692	680	658	666
857	62	168	306	366	384	486	618	666	614	646	696	708	808	668	686
858	68	154	216	322	344	424	506	518	558	594	642	580	624	610	670
859	52	140	260	304	354	498	502	558	620	598	604	674	674	608	664
860	46	174	250	352	426	502	494	616	626	644	624	650	668	702	694
861	36	160	228	296	394	426	496	582	582	740	668	736	704	694	668
862	56	156	226	332	390	438	514	552	616	594	682	688	720	668	626
863	56	144	214	272	354	394	424	418	548	546	628	650	606	656	500
864	40	162	226	290	354	366	486	510	570	642	628	604	598	528	594
865	70	168	230	318	446	490	580	616	724	654	740	666	690	706	682
866	48	122	202	240	294	406	422	450	514	534	544	536	568	554	522
867	60	182	288	336	402	506	524	622	614	692	750	686	728	682	736
868	70	156	224	242	390	462	466	564	574	634	754	738	628	630	640
869	36	180	220	328	410	446	544	638	570	610	646	638	626	620	554
870	48	204	284	376	524	498	600	722	672	722	756	684	750	740	752
871	44	162	254	310	440	456	538	654	654	666	684	694	732	714	682
872	36	136	250	320	362	432	446	550	558	508	544	584	656	676	548
873	46	136	258	370	418	504	566	554	632	564	718	654	694	670	660
874	50	144	246	316	346	382	490	478	518	574	612	648	626	590	558
875	60	142	266	332	408	436	518	604	678	612	612	726	704	646	706
876	44	178	274	306	338	416	516	494	522	570	548	618	658	704	662
877	38	170	244	314	422	458	488	600	590	746	682	698	740	718	626
878	66	158	246	338	406	454	492	546	632	732	628	718	692	712	600
879	56	136	192	296	300	412	466	430	554	514	524	560	572	584	536
880	50	134	172	264	376	394	458	480	516	562	506	498	542	498	546
881	46	150	240	304	414	468	396	548	586	576	634	640	672	614	520
882	68	164	258	330	396	518	508	612	638	672	674	716	698	584	708
883	38	158	246	296	392	518	450	560	574	568	646	618	530	544	556
884	66	194	272	312	456	454	484	572	668	684	766	698	794	824	788
885	34	124	206	306	374	480	500	622	582	640	672	590	650	680	670
886	34	128	236	302	370	402	524	546	518	606	610	582	622	584	628
887	58	150	216	338	386	456	484	552	588	624	612	666	720	670	616
888	50	150	268	350	436	490	480	586	642	640	616	680	644	668	670
889	36	132	196	248	342	378	468	462	516	548	614	590	644	580	596
890	54	144	264	316	354	402	526	572	524	576	662	566	664	712	606
891	52	134	198	272	376	428	428	462	516	566	522	602	574	638	572
892	42	138	258	302	398	526	572	542	586	678	690	668	602	662	662
893	52	138	214	242	332	350	410	410	472	510	556	576	542	606	514
894	56	172	262	314	390	454	570	606	560	608	634	618	724	670	654
895	40	180	262	358	390	488	544	586	654	644	648	632	606	660	658
896	48	146	254	274	382	550	496	568	628	634	702	604	632	588	644
897	50	132	246	328	388	436	470	606	624	690	706	668	560	678	624
898	46	178	244	306	400	430	486	586	574	584	618	554	660	650	644
899	58	140	186	310	356	382	466	470	580	538	568	636	568	604	484
900	38	144	214	334	402	512	474	552	584	604	664	588	696	642	600
901	42	132	268	272	356	422	506	550	584	578	596	602	624	616	608
902	60	180	254	320	394	468	572	584	536	626	686	690	674	640	666
903	52	146	232	294	378	382	412	524	572	544	588	608	566	550	598
904	80	156	210	350	366	454	566	534	604	552	652	548	608	590	652
905	62	204	318	350	468	472	542	626	658	722	670	742	726	704	740
906	54	166	256	352	456	452	514	570	600	674	602	630	660	652	614
907	54	204	236	310	448	440	510	600	654	576	732	582	598	664	606
908	58	170	192	288	290	376	456	454	548	568	562	596	546	560	554
909	58	162	244	264	338	410	452	474	536	530	500	618	610	564	670
910	42	132	226	334	342	402	552	542	486	536	512	620	662	562	546
911	56	190	242	336	440	464	558	626	654	642	686	724	750	726	688
912	50	138	238	258	340	396	462	448	532	560	610	652	682	594	626
913	44	192	202	260	300	452	408	414	458	574	552	500	544	508	546
914	44	140	236	302	346	456	556	566	632	564	608	626	730	666	640
915	36	184	234	290	324	440	470	546	572	620	618	692	644	664	662
916	60	162	254	294	366	470	568	514	606	688	674	592	708	710	648
917	56	194	328	378	398	516	544	592	632	722	668	762	764	678	676
918	28	150	208	254	358	396	434	488	534	532	512	548	614	610	564
919	56	168	252	336	462	466	580	614	634	662	714	708	698	662	712
920	58	174	272	348	402	486	532	560	614	742	684	700	652	704	638
921	58	128	176	342	350	410	462	448	602	562	572	606	656	588	562
922	56	150	260	310	414	408	532	530	586	614	658	674	556	650	602
923	40	140	232	320	356	470	490	548	612	644	696	708	744	676	648
924	40	160	200	288	338	368	464	450	566	556	576	604	558	538	598
925	46	136	228	304	382	392	478	530	620	564	596	630	672	618	564
926	60	122	220	332	426	462	452	536	576	628	630	632	606	648	656
927	74	158	230	296	376	422	572	534	590	634	732	714	622	638	666
928	46	140	208	332	354	398	452	472	552	548	554	560	570	524	500
929	46	144	202	268	362	430	502	616	622	610	620	586	686	604	620
930	52	138	236	316	372	432	484	524	596	670	680	632	654	656	634
931	44	180	260	356	402	464	538	642	614	660	684	706	696	756	716
932	62	138	224	288	390	472	456	612	520	524	566	578	614	656	608
933	76	184	262	364	394	482	610	614	656	694	676	690	648	724	724
934	46	148	254	286	394	472	510	570	564	610	668	660	678	598	636
935	46	176	222	318	370	480	558	594	590	648	688	724	618	620	590
936	86	140	200	318	440	414	504	524	558	548	640	576	610	606	610
937	44	180	234	256	330	438	430	520	632	530	560	620	590	634	586
938	56	144	248	304	398	446	498	546	534	588	656	652	666	636	664
939	52	148	240	262	330	514	520	514	582	626	702	686	538	568	652
940	64	164	254	318	440	444	560	624	644	702	638	648	620	638	646
941	46	118	214	236	308	354	434	494	554	482	536	532	570	524	580
942	44	160	226	328	376	392	490	566	610	614	630	664	626	644	626
943	42	174	206	286	406	460	476	512	536	586	600	602	600	562	558
944	48	160	208	304	386	406	470	462	520	544	578	588	636	578	570
945	48	144	188	284	358	384	424	502	540	538	526	590	548	660	612
946	40	136	266	298	448	430	478	576	616	630	648	728	678	654	662
947	44	182	258	286	430	508	558	506	666	688	616	690	700	650	678
948	60	180	260	322	396	462	534	610	634	650	648	688	696	734	564
949	50	138	262	288	350	440	446	492	512	566	610	622	630	596	600
950	78	170	232	312	414	422	466	526	606	630	620	634	602	634	644
951	48	142	224	288	390	464	526	620	612	670	670	690	694	706	598
952	52	144	296	300	406	502	544	548	550	708	600	634	630	614	580
953	50	140	210	302	384	426	448	426	556	624	602	462	606	524	618
954	38	122	226	322	342	432	488	466	524	556	592	612	610	496	506
955	62	144	204	296	360	444	448	528	574	580	700	622	678	662	618
956	54	176	240	286	382	468	512	562	582	634	672	646	674	686	660
957	52	140	232	298	380	390	442	536	484	564	582	580	606	550	488
958	64	164	228	354	412	432	494	580	666	662	650	672	632	702	704
959	56	162	238	328	376	482	442	582	618	668	580	680	672	596	678
960	56	162	282	322	364	460	504	482	566	616	682	660	774	680	634
961	66	158	210	300	322	464	480	494	532	618	610	630	628	584	616
962	78	148	252	322	408	398	496	594	644	634	630	606	610	650	564
963	46	142	226	252	308	412	500	464	496	570	596	524	576	668	538
964	62	118	214	292	396	420	468	484	510	524	558	650	518	630	570
965	40	122	284	314	376	476	492	610	542	630	666	620	598	660	586
966	32	144	226	242	366	386	422	498	546	566	552	592	568	578	632
967	62	168	232	336	398	444	512	502	612	608	662	690	636	636	604
968	54	138	254	332	356	452	472	504	474	532	580	540	626	520	530
969	66	186	246	332	430	420	590	620	720	614	702	646	702	682	662
970	58	126	218	312	436	368	462	532	568	586	568	600	662	630	618
971	54	178	242	294	374	506	552	560	544	638	672	716	650	642	730
972	40	168	216	292	372	492	500	534	606	650	650	684	640	646	642
973	54	194	272	374	366	472	484	568	624	660	738	706	730	744	652
974	52	146	262	350	420	454	512	614	624	676	704	648	704	678	738
975	52	120	226	260	352	414	414	476	542	524	644	552	568	546	532
976	36	110	224	282	328	400	430	476	482	560	592	582	570	604	616
977	62	174	258	324	454	486	552	656	698	726	690	748	738	638	704
978	50	136	226	288	334	318	454	486	504	572	536	546	472	544	592
979	50	148	238	278	380	418	478	552	572	568	614	630	616	644	564
980	54	162	272	344	440	466	544	568	620	658	718	684	738	690	692
981	58	168	284	296	404	448	550	630	624	628	616	662	676	636	654
982	52	164	242	318	378	420	566	520	538	660	572	650	618	644	596
983	50	168	280	274	404	510	476	534	586	576	598	610	696	662	672
984	40	144	264	310	406	456	520	536	632	634	670	670	664	634	562
985	52	146	242	328	392	432	490	554	554	614	612	602	594	612	576
986	54	148	244	302	404	474	478	632	648	684	656	654	742	652	592
987	60	194	238	364	458	476	576	552	636	662	726	648	650	668	610
988	52	166	258	318	398	442	474	468	572	552	552	600	610	534	578
989	68	164	248	330	418	508	574	602	696	688	664	674	646	734	636
990	50	176	322	354	450	518	570	598	632	706	664	686	696	742	732
991	42	172	258	350	390	518	472	582	562	564	632	628	604	652	692
992	52	182	210	320	422	498	478	586	616	642	678	716	644	638	676
993	46	150	262	292	306	472	532	584	652	572	664	602	694	706	634
994	52	124	192	294	366	426	442	468	544	592	536	576	594	588	578
995	50	156	216	340	408	478	532	540	596	722	596	662	682	660	648
996	60	166	250	322	374	408	482	534	560	646	616	622	646	674	670
997	40	156	214	224	336	364	424	448	524	648	574	560	528	546	544
998	72	202	256	268	358	534	532	546	590	620	694	708	636	658	684
999	36	142	166	260	328	334	400	494	476	540	596	598	594	518	548
1000	38	152	236	314	418	412	430	478	582	542	598	662	616	624	610
	10	30	50	70	90	110	130	150	170	190	210	230	250	270	290
1	5.76511e+07	1.67306e+08	2.68111e+08	3.60112e+08	4.44319e+08	5.18479e+08	5.80762e+08	6.35111e+08	6.81239e+08	7.1665e+08	7.48096e+08	7.7015e+08	7.83907e+08	7.8562e+08	7.82205e+08
2	6.3084e+07	1.82592e+08	2.91006e+08	3.88237e+08	4.76191e+08	5.54658e+08	6.2323e+08	6.8305e+08	7.32388e+08	7.74329e+08	8.0735e+08	8.27684e+08	8.40055e+08	8.44063e+08	8.43926e+08
3	5.88193e+07	1.70971e+08	2.73758e+08	3.65972e+08	4.50006e+08	5.25091e+08	5.90835e+08	6.48264e+08	6.94689e+08	7.30359e+08	7.598e+08	7.79099e+08	7.92745e+08	7.97422e+08	7.95407e+08
4	6.40415e+07	1.86212e+08	2.99565e+08	4.02733e+08	4.96613e+08	5.81621e+08	6.53156e+08	7.14127e+08	7.6703e+08	8.05918e+08	8.37234e+08	8.57712e+08	8.69713e+08	8.73301e+08	8.70011e+08
5	6.22158e+07	1.80213e+08	2.89435e+08	3.88785e+08	4.78654e+08	5.60373e+08	6.29596e+08	6.91333e+08	7.42413e+08	7.82265e+08	8.13924e+08	8.34788e+08	8.48054e+08	8.50499e+08	8.47236e+08
6	6.34956e+07	1.83774e+08	2.94354e+08	3.94411e+08	4.86258e+08	5.70125e+08	6.40631e+08	7.02326e+08	7.52729e+08	7.90671e+08	8.20751e+08	8.41892e+08	8.56876e+08	8.6144e+08	8.58423e+08
7	6.26464e+07	1.81105e+08	2.90006e+08	3.89291e+08	4.80354e+08	5.61293e+08	6.30929e+08	6.91254e+08	7.41693e+08	7.80464e+08	8.14007e+08	8.36788e+08	8.51151e+08	8.54268e+08	8.50635e+08
8	6.19306e+07	1.784e+08	2.85097e+08	3.821e+08	4.70433e+08	5.4948e+08	6.1729e+08	6.77828e+08	7.27452e+08	7.65783e+08	7.97657e+08	8.17723e+08	8.31478e+08	8.36296e+08	8.34688e+08
9	6.38638e+07	1.85198e+08	2.96403e+08	3.98162e+08	4.90653e+08	5.73769e+08	6.45093e+08	7.05139e+08	7.55769e+08	7.96025e+08	8.28666e+08	8.51656e+08	8.66405e+08	8.69655e+08	8.66485e+08
10	6.00806e+07	1.74621e+08	2.79858e+08	3.75817e+08	4.6355e+08	5.42396e+08	6.11723e+08	6.74434e+08	7.28668e+08	7.70828e+08	8.03391e+08	8.23834e+08	8.34133e+08	8.33073e+08	8.2758e+08
11	6.25723e+07	1.81832e+08	2.90723e+08	3.89828e+08	4.80775e+08	5.63412e+08	6.32969e+08	6.92739e+08	7.39622e+08	7.7501e+08	8.01532e+08	8.19478e+08	8.30954e+08	8.34457e+08	8.34999e+08
12	5.93791e+07	1.71947e+08	2.74801e+08	3.68724e+08	4.55127e+08	5.33916e+08	6.01109e+08	6.58832e+08	7.0727e+08	7.44353e+08	7.72815e+08	7.9088e+08	8.04533e+08	8.08395e+08	8.05222e+08
13	6.2592e+07	1.81831e+08	2.9157e+08	3.91838e+08	4.84038e+08	5.66409e+08	6.36348e+08	6.97019e+08	7.48013e+08	7.89588e+08	8.23349e+08	8.42628e+08	8.5295e+08	8.53049e+08	8.5089e+08
14	6.14129e+07	1.7799e+08	2.837e+08	3.80452e+08	4.68934e+08	5.48874e+08	6.18543e+08	6.7762e+08	7.25661e+08	7.62649e+08	7.93456e+08	8.12796e+08	8.2469e+08	8.29264e+08	8.27671e+08
15	5.99231e+07	1.73717e+08	2.77546e+08	3.72558e+08	4.59451e+08	5.36656e+08	6.02054e+08	6.58728e+08	7.0558e+08	7.41759e+08	7.72202e+08	7.9175e+08	8.04183e+08	8.07864e+08	8.05634e+08
16	6.13912e+07	1.78526e+08	2.86983e+08	3.84693e+08	4.73219e+08	5.53122e+08	6.22972e+08	6.85283e+08	7.36273e+08	7.75554e+08	8.06051e+08	8.25801e+08	8.3677e+08	8.40696e+08	8.38215e+08
17	5.90208e+07	1.71769e+08	2.75153e+08	3.69007e+08	4.54866e+08	5.32737e+08	5.98523e+08	6.53905e+08	7.01245e+08	7.38607e+08	7.68061e+08	7.87245e+08	7.96689e+08	7.98941e+08	7.96715e+08
18	6.39003e+07	1.85918e+08	2.98181e+08	3.99673e+08	4.91531e+08	5.7559e+08	6.47908e+08	7.11669e+08	7.64866e+08	8.06364e+08	8.39417e+08	8.61642e+08	8.75495e+08	8.77503e+08	8.72952e+08
19	6.00059e+07	1.74553e+08	2.79974e+08	3.75539e+08	4.61121e+08	5.38218e+08	6.05614e+08	6.62698e+08	7.09946e+08	7.48927e+08	7.79601e+08	7.99405e+08	8.12643e+08	8.16991e+08	8.14707e+08
20	6.24682e+07	1.81455e+08	2.91222e+08	3.923e+08	4.85189e+08	5.68064e+08	6.38741e+08	7.01028e+08	7.52601e+08	7.91383e+08	8.23844e+08	8.45551e+08	8.57106e+08	8.58471e+08	8.55499e+08
21	6.0722e+07	1.7679e+08	2.83685e+08	3.81238e+08	4.69659e+08	5.50637e+08	6.22095e+08	6.84024e+08	7.33918e+08	7.7447e+08	8.08411e+08	8.2868e+08	8.41269e+08	8.42346e+08	8.37109e+08
22	6.19868e+07	1.79257e+08	2.87402e+08	3.84657e+08	4.72185e+08	5.51888e+08	6.22281e+08	6.82981e+08	7.32806e+08	7.72949e+08	8.06222e+08	8.28705e+08	8.41137e+08	8.44424e+08	8.41008e+08
23	6.05138e+07	1.76561e+08	2.83025e+08	3.79193e+08	4.67253e+08	5.45021e+08	6.10606e+08	6.69208e+08	7.14643e+08	7.49416e+08	7.78294e+08	7.98255e+08	8.10871e+08	8.1549e+08	8.14752e+08
24	5.79639e+07	1.67662e+08	2.68468e+08	3.59666e+08	4.43537e+08	5.2099e+08	5.8705e+08	6.43323e+08	6.8893e+08	7.25676e+08	7.55911e+08	7.75742e+08	7.88544e+08	7.91757e+08	7.87782e+08
25	6.28918e+07	1.82162e+08	2.91676e+08	3.92281e+08	4.85186e+08	5.68055e+08	6.39821e+08	7.02073e+08	7.51486e+08	7.90582e+08	8.20356e+08	8.38704e+08	8.49778e+08	8.53237e+08	8.50626e+08
26	5.99895e+07	1.74188e+08	2.79612e+08	3.74557e+08	4.60785e+08	5.3792e+08	6.04116e+08	6.60431e+08	7.0776e+08	7.45598e+08	7.76787e+08	7.96157e+08	8.06675e+08	8.109e+08	8.08916e+08
27	6.29009e+07	1.82895e+08	2.93458e+08	3.9356e+08	4.84278e+08	5.67497e+08	6.38785e+08	7.00514e+08	7.52826e+08	7.92391e+08	8.23094e+08	8.42865e+08	8.55009e+08	8.5678e+08	8.53502e+08
28	6.25159e+07	1.80856e+08	2.89887e+08	3.89119e+08	4.79237e+08	5.60489e+08	6.30902e+08	6.92559e+08	7.44454e+08	7.85009e+08	8.16267e+08	8.36597e+08	8.51877e+08	8.58005e+08	8.53772e+08
29	6.17139e+07	1.79523e+08	2.8867e+08	3.88253e+08	4.78289e+08	5.5955e+08	6.28462e+08	6.87186e+08	7.3648e+08	7.75534e+08	8.04748e+08	8.21431e+08	8.31657e+08	8.35277e+08	8.34349e+08
30	6.12011e+07	1.77829e+08	2.85147e+08	3.83025e+08	4.70653e+08	5.49736e+08	6.18662e+08	6.79309e+08	7.30092e+08	7.70691e+08	8.02066e+08	8.22541e+08	8.36708e+08	8.3806e+08	8.32475e+08
31	6.11477e+07	1.77797e+08	2.8427e+08	3.81066e+08	4.68801e+08	5.49029e+08	6.19587e+08	6.79951e+08	7.28775e+08	7.68357e+08	7.98574e+08	8.18059e+08	8.30855e+08	8.33032e+08	8.30425e+08
32	6.19806e+07	1.8018e+08	2.89979e+08	3.89487e+08	4.79518e+08	5.6142e+08	6.3076e+08	6.92462e+08	7.44843e+08	7.85143e+08	8.15491e+08	8.34731e+08	8.45216e+08	8.4647e+08	8.4447e+08
33	6.20487e+07	1.80089e+08	2.87919e+08	3.85265e+08	4.73683e+08	5.53167e+08	6.20893e+08	6.80256e+08	7.30556e+08	7.69986e+08	8.01661e+08	8.22401e+08	8.36265e+08	8.38526e+08	8.3621e+08
34	6.36453e+07	1.84645e+08	2.95838e+08	3.9637e+08	4.87687e+08	5.69748e+08	6.40709e+08	7.01674e+08	7.55793e+08	7.98103e+08	8.31465e+08	8.52368e+08	8.64063e+08	8.6593e+08	8.63937e+08
35	6.0422e+07	1.75168e+08	2.80041e+08	3.75112e+08	4.6223e+08	5.41082e+08	6.10008e+08	6.69465e+08	7.16334e+08	7.52197e+08	7.81938e+08	8.00949e+08	8.14331e+08	8.15892e+08	8.1478e+08
36	6.35896e+07	1.84844e+08	2.96289e+08	3.98102e+08	4.91209e+08	5.7286e+08	6.43228e+08	7.05708e+08	7.57024e+08	7.98565e+08	8.32834e+08	8.55827e+08	8.71649e+08	8.74398e+08	8.6999e+08
37	5.84978e+07	1.69703e+08	2.71409e+08	3.64644e+08	4.49635e+08	5.24845e+08	5.89237e+08	6.46376e+08	6.94735e+08	7.32788e+08	7.62998e+08	7.81638e+08	7.92939e+08	7.97042e+08	7.95128e+08
38	5.80664e+07	1.68422e+08	2.68359e+08	3.59694e+08	4.43608e+08	5.19714e+08	5.85728e+08	6.42412e+08	6.90096e+08	7.28309e+08	7.58651e+08	7.78887e+08	7.90141e+08	7.92816e+08	7.89023e+08
39	6.12325e+07	1.77631e+08	2.84121e+08	3.80323e+08	4.69359e+08	5.47893e+08	6.1467e+08	6.71548e+08	7.18532e+08	7.57126e+08	7.8914e+08	8.10586e+08	8.23064e+08	8.28925e+08	8.26733e+08
40	6.11241e+07	1.76908e+08	2.83562e+08	3.79951e+08	4.67688e+08	5.4811e+08	6.17089e+08	6.7582e+08	7.26069e+08	7.66508e+08	7.97593e+08	8.1787e+08	8.3148e+08	8.34897e+08	8.32224e+08
41	6.02707e+07	1.74784e+08	2.79029e+08	3.72939e+08	4.58801e+08	5.35486e+08	6.00704e+08	6.5661e+08	7.03848e+08	7.42971e+08	7.73509e+08	7.95258e+08	8.08214e+08	8.13467e+08	8.11661e+08
42	5.85096e+07	1.69487e+08	2.7107e+08	3.63964e+08	4.47801e+08	5.22549e+08	5.86507e+08	6.43353e+08	6.91832e+08	7.29316e+08	7.58677e+08	7.76118e+08	7.87267e+08	7.89145e+08	7.87823e+08
43	5.93219e+07	1.71708e+08	2.74094e+08	3.67287e+08	4.52976e+08	5.30003e+08	5.95611e+08	6.5298e+08	7.01179e+08	7.40017e+08	7.70882e+08	7.87949e+08	7.99295e+08	8.0362e+08	8.0213e+08
44	6.41699e+07	1.85982e+08	2.97489e+08	3.98784e+08	4.91247e+08	5.74153e+08	6.4531e+08	7.07358e+08	7.61424e+08	8.05964e+08	8.39958e+08	8.63221e+08	8.78347e+08	8.82575e+08	8.77775e+08
45	5.88089e+07	1.70967e+08	2.74393e+08	3.68658e+08	4.55131e+08	5.31231e+08	5.94865e+08	6.47814e+08	6.91851e+08	7.30771e+08	7.62933e+08	7.86016e+08	8.01892e+08	8.06242e+08	8.01531e+08
46	6.10287e+07	1.7723e+08	2.84602e+08	3.8238e+08	4.71973e+08	5.52923e+08	6.21486e+08	6.80957e+08	7.30315e+08	7.69877e+08	8.01575e+08	8.21539e+08	8.33619e+08	8.35606e+08	8.31502e+08
47	6.229e+07	1.80086e+08	2.8879e+08	3.87949e+08	4.78116e+08	5.59599e+08	6.27975e+08	6.86905e+08	7.36998e+08	7.76802e+08	8.09314e+08	8.2796e+08	8.36294e+08	8.38386e+08	8.3801e+08
48	6.0414e+07	1.75357e+08	2.81013e+08	3.76132e+08	4.63284e+08	5.41899e+08	6.10683e+08	6.70799e+08	7.2198e+08	7.63776e+08	7.97243e+08	8.18143e+08	8.3062e+08	8.32794e+08	8.28631e+08
49	5.82614e+07	1.68388e+08	2.69158e+08	3.61912e+08	4.47189e+08	5.24341e+08	5.90712e+08	6.47031e+08	6.93161e+08	7.31661e+08	7.65848e+08	7.85875e+08	7.97696e+08	8.00239e+08	7.96346e+08
50	5.91614e+07	1.71253e+08	2.73829e+08	3.67091e+08	4.52493e+08	5.28575e+08	5.93393e+08	6.48222e+08	6.94866e+08	7.34465e+08	7.66247e+08	7.86808e+08	7.97198e+08	7.99297e+08	7.973e+08
51	6.23603e+07	1.80693e+08	2.88611e+08	3.86699e+08	4.76285e+08	5.56499e+08	6.25946e+08	6.87327e+08	7.39432e+08	7.80862e+08	8.12828e+08	8.32442e+08	8.41038e+08	8.42091e+08	8.40362e+08
52	6.17129e+07	1.7864e+08	2.86426e+08	3.84382e+08	4.73705e+08	5.55314e+08	6.24644e+08	6.85903e+08	7.35899e+08	7.73731e+08	8.02848e+08	8.21156e+08	8.30567e+08	8.32782e+08	8.31878e+08
53	6.15833e+07	1.78843e+08	2.87041e+08	3.85557e+08	4.74936e+08	5.53743e+08	6.20849e+08	6.80113e+08	7.29675e+08	7.691e+08	7.99065e+08	8.20974e+08	8.35369e+08	8.39991e+08	8.37129e+08
54	6.26106e+07	1.81827e+08	2.91498e+08	3.91524e+08	4.82644e+08	5.65301e+08	6.37069e+08	6.99617e+08	7.51371e+08	7.9213e+08	8.22576e+08	8.42595e+08	8.54603e+08	8.55772e+08	8.51281e+08
55	6.0722e+07	1.76886e+08	2.84707e+08	3.82738e+08	4.71444e+08	5.50195e+08	6.17032e+08	6.74628e+08	7.21253e+08	7.5694e+08	7.86391e+08	8.06341e+08	8.19364e+08	8.23182e+08	8.2123e+08
56	6.1967e+07	1.78735e+08	2.84649e+08	3.81462e+08	4.70287e+08	5.49268e+08	6.17082e+08	6.7719e+08	7.28544e+08	7.69269e+08	8.00115e+08	8.18876e+08	8.32133e+08	8.36559e+08	8.3546e+08
57	6.0574e+07	1.74619e+08	2.78234e+08	3.73923e+08	4.60567e+08	5.38233e+08	6.06212e+08	6.66891e+08	7.16103e+08	7.54249e+08	7.85865e+08	8.08707e+08	8.232e+08	8.25947e+08	8.22941e+08
58	6.49441e+07	1.88024e+08	3.02323e+08	4.07544e+08	5.01635e+08	5.8559e+08	6.58289e+08	7.22699e+08	7.75916e+08	8.17055e+08	8.49269e+08	8.70598e+08	8.81258e+08	8.83207e+08	8.81091e+08
59	6.12104e+07	1.77562e+08	2.83408e+08	3.78927e+08	4.66541e+08	5.46858e+08	6.16298e+08	6.74691e+08	7.2192e+08	7.58982e+08	7.86875e+08	8.07738e+08	8.21867e+08	8.28017e+08	8.27305e+08
60	6.09111e+07	1.76202e+08	2.8121e+08	3.75997e+08	4.6517e+08	5.46102e+08	6.1391e+08	6.73398e+08	7.22338e+08	7.61482e+08	7.94133e+08	8.15645e+08	8.27814e+08	8.29597e+08	8.26144e+08
61	6.4787e+07	1.8734e+08	2.99381e+08	4.00217e+08	4.92926e+08	5.7769e+08	6.5015e+08	7.13315e+08	7.66139e+08	8.07749e+08	8.41697e+08	8.64505e+08	8.79778e+08	8.85169e+08	8.82267e+08
62	6.37623e+07	1.84272e+08	2.94399e+08	3.95759e+08	4.88922e+08	5.71998e+08	6.4409e+08	7.04938e+08	7.52712e+08	7.90378e+08	8.21844e+08	8.42718e+08	8.56254e+08	8.60143e+08	8.58449e+08
63	6.01645e+07	1.74591e+08	2.80017e+08	3.76953e+08	4.66463e+08	5.47527e+08	6.15703e+08	6.75891e+08	7.25513e+08	7.66978e+08	7.98765e+08	8.17303e+08	8.28618e+08	8.30186e+08	8.26123e+08
64	6.30989e+07	1.83827e+08	2.95069e+08	3.96768e+08	4.89145e+08	5.71756e+08	6.42619e+08	7.03415e+08	7.53759e+08	7.94839e+08	8.27106e+08	8.47287e+08	8.57676e+08	8.61758e+08	8.59586e+08
65	5.83255e+07	1.68443e+08	2.69118e+08	3.6148e+08	4.46345e+08	5.23549e+08	5.88681e+08	6.44784e+08	6.91706e+08	7.27989e+08	7.55821e+08	7.72213e+08	7.81991e+08	7.86635e+08	7.85231e+08
66	6.19074e+07	1.79349e+08	2.87665e+08	3.87503e+08	4.78889e+08	5.60318e+08	6.3087e+08	6.92774e+08	7.43154e+08	7.80377e+08	8.1334e+08	8.34503e+08	8.47256e+08	8.487e+08	8.45372e+08
67	6.37584e+07	1.85046e+08	2.97269e+08	4.01016e+08	4.95998e+08	5.83012e+08	6.58924e+08	7.23695e+08	7.76416e+08	8.16565e+08	8.48353e+08	8.68016e+08	8.77395e+08	8.77565e+08	8.72843e+08
68	6.14687e+07	1.77602e+08	2.84073e+08	3.80425e+08	4.70175e+08	5.52882e+08	6.23762e+08	6.85137e+08	7.36816e+08	7.77166e+08	8.08206e+08	8.25517e+08	8.37423e+08	8.38874e+08	8.35387e+08
69	6.45792e+07	1.87052e+08	2.99401e+08	4.02528e+08	4.96066e+08	5.80092e+08	6.50741e+08	7.10471e+08	7.6146e+08	8.0116e+08	8.34517e+08	8.57623e+08	8.70972e+08	8.74029e+08	8.71514e+08
70	6.17079e+07	1.78539e+08	2.84947e+08	3.80762e+08	4.67523e+08	5.46145e+08	6.14443e+08	6.75904e+08	7.24735e+08	7.62346e+08	7.92536e+08	8.14562e+08	8.30411e+08	8.34149e+08	8.31068e+08
71	6.0823e+07	1.76769e+08	2.82482e+08	3.77881e+08	4.64207e+08	5.41996e+08	6.07639e+08	6.64905e+08	7.12386e+08	7.4995e+08	7.80153e+08	8.00163e+08	8.11011e+08	8.13864e+08	8.13314e+08
72	6.20341e+07	1.79297e+08	2.86223e+08	3.81906e+08	4.69e+08	5.47853e+08	6.15214e+08	6.72991e+08	7.22125e+08	7.62209e+08	7.93686e+08	8.14957e+08	8.29273e+08	8.35462e+08	8.34602e+08
73	6.21706e+07	1.79366e+08	2.85502e+08	3.81802e+08	4.70067e+08	5.50037e+08	6.17865e+08	6.73955e+08	7.21249e+08	7.59079e+08	7.89722e+08	8.11056e+08	8.25204e+08	8.28751e+08	8.2864e+08
74	6.05648e+07	1.75002e+08	2.78962e+08	3.72589e+08	4.57297e+08	5.34658e+08	6.00468e+08	6.59228e+08	7.08525e+08	7.47686e+08	7.77474e+08	7.95339e+08	8.07472e+08	8.11242e+08	8.10041e+08
75	6.40264e+07	1.85754e+08	2.96585e+08	3.97204e+08	4.88615e+08	5.70626e+08	6.42625e+08	7.04896e+08	7.56985e+08	8.00164e+08	8.31793e+08	8.51561e+08	8.66487e+08	8.72243e+08	8.68327e+08
76	6.2066e+07	1.80217e+08	2.88446e+08	3.8753e+08	4.78995e+08	5.60522e+08	6.32241e+08	6.96489e+08	7.51144e+08	7.93093e+08	8.24072e+08	8.42261e+08	8.52142e+08	8.54449e+08	8.50163e+08
77	6.32232e+07	1.83746e+08	2.936e+08	3.93554e+08	4.84155e+08	5.64784e+08	6.3497e+08	6.96443e+08	7.46374e+08	7.85594e+08	8.15496e+08	8.34829e+08	8.47996e+08	8.51564e+08	8.49975e+08
78	6.15576e+07	1.7828e+08	2.84812e+08	3.8092e+08	4.68324e+08	5.4685e+08	6.15977e+08	6.75808e+08	7.27487e+08	7.67519e+08	7.99451e+08	8.1835e+08	8.28065e+08	8.30399e+08	8.29241e+08
79	6.48583e+07	1.87695e+08	3.01452e+08	4.05243e+08	4.98929e+08	5.82137e+08	6.52925e+08	7.14854e+08	7.65096e+08	8.04799e+08	8.36194e+08	8.54246e+08	8.66583e+08	8.70215e+08	8.69601e+08
80	6.1694e+07	1.78443e+08	2.85518e+08	3.82468e+08	4.71837e+08	5.52525e+08	6.22895e+08	6.85765e+08	7.36849e+08	7.75608e+08	8.06379e+08	8.27505e+08	8.39862e+08	8.42583e+08	8.40231e+08
81	5.79437e+07	1.68812e+08	2.71076e+08	3.63995e+08	4.48203e+08	5.24482e+08	5.89498e+08	6.45148e+08	6.91703e+08	7.29279e+08	7.61e+08	7.81904e+08	7.94902e+08	7.97678e+08	7.93762e+08
82	5.84787e+07	1.70436e+08	2.73316e+08	3.67257e+08	4.52707e+08	5.29168e+08	5.93294e+08	6.50396e+08	6.97991e+08	7.3409e+08	7.63187e+08	7.8149e+08	7.91657e+08	7.92574e+08	7.90594e+08
83	6.05861e+07	1.76204e+08	2.83668e+08	3.80197e+08	4.67709e+08	5.47644e+08	6.15582e+08	6.74568e+08	7.23244e+08	7.62032e+08	7.93952e+08	8.14255e+08	8.25865e+08	8.29336e+08	8.26787e+08
84	6.01358e+07	1.7474e+08	2.79524e+08	3.75027e+08	4.63261e+08	5.42247e+08	6.07753e+08	6.65926e+08	7.13283e+08	7.49235e+08	7.79976e+08	7.98689e+08	8.10724e+08	8.15051e+08	8.13758e+08
85	6.35241e+07	1.84442e+08	2.97199e+08	3.9969e+08	4.92759e+08	5.76046e+08	6.48147e+08	7.11529e+08	7.62945e+08	8.03013e+08	8.35146e+08	8.55629e+08	8.67331e+08	8.6817e+08	8.65043e+08
86	6.21067e+07	1.79658e+08	2.87773e+08	3.86245e+08	4.77421e+08	5.59471e+08	6.31166e+08	6.93229e+08	7.44594e+08	7.85527e+08	8.19057e+08	8.40006e+08	8.53088e+08	8.55766e+08	8.51137e+08
87	6.57856e+07	1.90139e+08	3.04676e+08	4.09105e+08	5.04532e+08	5.90352e+08	6.62254e+08	7.24818e+08	7.73935e+08	8.15774e+08	8.49468e+08	8.69352e+08	8.84699e+08	8.93287e+08	8.90825e+08
88	6.32352e+07	1.82735e+08	2.92389e+08	3.91632e+08	4.84124e+08	5.671e+08	6.38125e+08	6.99817e+08	7.50202e+08	7.92081e+08	8.24853e+08	8.47332e+08	8.62194e+08	8.65728e+08	8.61576e+08
89	6.0874e+07	1.76938e+08	2.84203e+08	3.81753e+08	4.69752e+08	5.4791e+08	6.16077e+08	6.75936e+08	7.2616e+08	7.6583e+08	7.98538e+08	8.18369e+08	8.31652e+08	8.35591e+08	8.30727e+08
90	5.75549e+07	1.66218e+08	2.65529e+08	3.56456e+08	4.39449e+08	5.14841e+08	5.78027e+08	6.33934e+08	6.82403e+08	7.22148e+08	7.54271e+08	7.73642e+08	7.85676e+08	7.86802e+08	7.83274e+08
91	6.24131e+07	1.81174e+08	2.90295e+08	3.90018e+08	4.819e+08	5.64698e+08	6.35656e+08	6.96412e+08	7.46305e+08	7.87091e+08	8.186e+08	8.40161e+08	8.54961e+08	8.56709e+08	8.52882e+08
92	6.06964e+07	1.76158e+08	2.81619e+08	3.77397e+08	4.64832e+08	5.44138e+08	6.11767e+08	6.72193e+08	7.21706e+08	7.60289e+08	7.89675e+08	8.09594e+08	8.23706e+08	8.28106e+08	8.24254e+08
93	6.23154e+07	1.80793e+08	2.89345e+08	3.8831e+08	4.80062e+08	5.6173e+08	6.32976e+08	6.96829e+08	7.47308e+08	7.88329e+08	8.19986e+08	8.39239e+08	8.51807e+08	8.5457e+08	8.51045e+08
94	6.41991e+07	1.86536e+08	2.99085e+08	4.01553e+08	4.95987e+08	5.80928e+08	6.54355e+08	7.18929e+08	7.72609e+08	8.15711e+08	8.48989e+08	8.68614e+08	8.79287e+08	8.80437e+08	8.76733e+08
95	5.84957e+07	1.6946e+08	2.7083e+08	3.62663e+08	4.46349e+08	5.21572e+08	5.87337e+08	6.43288e+08	6.91832e+08	7.3235e+08	7.63252e+08	7.81929e+08	7.93084e+08	7.9568e+08	7.94318e+08
96	6.3321e+07	1.83819e+08	2.95213e+08	3.96339e+08	4.88967e+08	5.71341e+08	6.42774e+08	7.0589e+08	7.59267e+08	8.0062e+08	8.34564e+08	8.55232e+08	8.69012e+08	8.71958e+08	8.67757e+08
97	5.91363e+07	1.71182e+08	2.74354e+08	3.68622e+08	4.54996e+08	5.31675e+08	5.98366e+08	6.55433e+08	7.03899e+08	7.44832e+08	7.7837e+08	8.00749e+08	8.14378e+08	8.15474e+08	8.10666e+08
98	6.57775e+07	1.9072e+08	3.05627e+08	4.10864e+08	5.06665e+08	5.91148e+08	6.61464e+08	7.22353e+08	7.73433e+08	8.14958e+08	8.46985e+08	8.69578e+08	8.87422e+08	8.92079e+08	8.89233e+08
99	6.02373e+07	1.75243e+08	2.80688e+08	3.76059e+08	4.62109e+08	5.40341e+08	6.07886e+08	6.65208e+08	7.10483e+08	7.45999e+08	7.7607e+08	7.96349e+08	8.08845e+08	8.1241e+08	8.11278e+08
100	6.1711e+07	1.79071e+08	2.87349e+08	3.85662e+08	4.75008e+08	5.54471e+08	6.22288e+08	6.80869e+08	7.2976e+08	7.70112e+08	8.01944e+08	8.22477e+08	8.3431e+08	8.36785e+08	8.345e+08
101	6.15722e+07	1.78594e+08	2.8628e+08	3.83744e+08	4.72581e+08	5.50448e+08	6.15759e+08	6.73821e+08	7.21981e+08	7.59598e+08	7.89484e+08	8.08891e+08	8.23649e+08	8.30037e+08	8.28722e+08
102	5.88789e+07	1.70761e+08	2.73274e+08	3.65618e+08	4.49851e+08	5.25362e+08	5.90917e+08	6.45792e+08	6.91476e+08	7.284e+08	7.57471e+08	7.75594e+08	7.8853e+08	7.92248e+08	7.91573e+08
103	6.32085e+07	1.83336e+08	2.93324e+08	3.93899e+08	4.85548e+08	5.68624e+08	6.40349e+08	7.03045e+08	7.54664e+08	7.95827e+08	8.3066e+08	8.52586e+08	8.64218e+08	8.65656e+08	8.61558e+08
104	5.97999e+07	1.73842e+08	2.78609e+08	3.72936e+08	4.57251e+08	5.32432e+08	5.98538e+08	6.55139e+08	7.01705e+08	7.40156e+08	7.71639e+08	7.89213e+08	8.00673e+08	8.04321e+08	8.02206e+08
105	6.11644e+07	1.77793e+08	2.83899e+08	3.80038e+08	4.67477e+08	5.44787e+08	6.11179e+08	6.7136e+08	7.20448e+08	7.58688e+08	7.92327e+08	8.15916e+08	8.312e+08	8.33631e+08	8.28915e+08
106	6.43542e+07	1.87313e+08	3.00642e+08	4.03984e+08	4.98472e+08	5.81595e+08	6.5331e+08	7.16298e+08	7.6923e+08	8.09371e+08	8.40688e+08	8.58582e+08	8.69613e+08	8.72367e+08	8.70454e+08
107	6.41437e+07	1.85766e+08	2.97085e+08	3.99251e+08	4.93189e+08	5.78284e+08	6.51305e+08	7.14719e+08	7.69129e+08	8.12017e+08	8.45144e+08	8.65393e+08	8.78005e+08	8.81136e+08	8.76604e+08
108	5.97478e+07	1.73516e+08	2.78111e+08	3.73507e+08	4.60477e+08	5.39667e+08	6.08418e+08	6.68543e+08	7.17454e+08	7.56211e+08	7.87547e+08	8.05051e+08	8.15097e+08	8.16644e+08	8.13827e+08
109	6.29263e+07	1.81923e+08	2.90952e+08	3.90319e+08	4.80812e+08	5.62431e+08	6.3255e+08	6.9542e+08	7.4849e+08	7.8937e+08	8.23065e+08	8.44366e+08	8.556e+08	8.55985e+08	8.51307e+08
110	5.97871e+07	1.73419e+08	2.77926e+08	3.74069e+08	4.6171e+08	5.40641e+08	6.09764e+08	6.71768e+08	7.21505e+08	7.60191e+08	7.92e+08	8.12513e+08	8.22414e+08	8.22603e+08	8.19259e+08
111	6.10475e+07	1.77588e+08	2.84405e+08	3.81099e+08	4.69269e+08	5.48887e+08	6.16532e+08	6.76882e+08	7.26589e+08	7.65031e+08	7.95147e+08	8.15365e+08	8.28811e+08	8.30782e+08	8.29045e+08
112	6.31684e+07	1.82911e+08	2.92871e+08	3.92469e+08	4.84795e+08	5.6789e+08	6.40355e+08	7.01922e+08	7.53165e+08	7.94696e+08	8.28322e+08	8.47973e+08	8.59812e+08	8.62472e+08	8.60013e+08
113	5.98918e+07	1.73911e+08	2.78565e+08	3.74085e+08	4.60854e+08	5.40435e+08	6.11351e+08	6.74424e+08	7.25097e+08	7.66242e+08	8.00458e+08	8.22165e+08	8.3539e+08	8.3558e+08	8.29717e+08
114	6.13526e+07	1.77564e+08	2.84322e+08	3.82483e+08	4.71425e+08	5.50331e+08	6.17775e+08	6.77284e+08	7.26936e+08	7.6454e+08	7.92526e+08	8.12417e+08	8.26709e+08	8.30741e+08	8.2888e+08
115	6.35348e+07	1.84721e+08	2.97127e+08	3.98971e+08	4.91429e+08	5.7479e+08	6.46626e+08	7.07338e+08	7.55828e+08	7.9404e+08	8.26044e+08	8.48e+08	8.63519e+08	8.67731e+08	8.64366e+08
116	6.20286e+07	1.7919e+08	2.86822e+08	3.84499e+08	4.746e+08	5.54783e+08	6.2297e+08	6.82306e+08	7.31064e+08	7.69857e+08	8.00454e+08	8.19765e+08	8.30368e+08	8.31597e+08	8.30718e+08
117	5.88906e+07	1.70977e+08	2.74378e+08	3.67712e+08	4.52494e+08	5.27547e+08	5.92916e+08	6.5005e+08	6.94776e+08	7.30942e+08	7.58618e+08	7.76544e+08	7.87657e+08	7.90599e+08	7.89522e+08
118	5.94351e+07	1.72546e+08	2.76111e+08	3.69039e+08	4.53455e+08	5.3033e+08	5.96974e+08	6.56118e+08	7.0607e+08	7.45877e+08	7.78071e+08	7.99688e+08	8.11656e+08	8.14372e+08	8.11388e+08
119	5.86686e+07	1.70112e+08	2.72321e+08	3.6517e+08	4.51168e+08	5.28882e+08	5.95491e+08	6.53128e+08	6.99972e+08	7.39774e+08	7.71693e+08	7.9237e+08	8.08118e+08	8.12129e+08	8.07241e+08
120	5.94475e+07	1.7339e+08	2.78167e+08	3.7299e+08	4.58998e+08	5.36083e+08	6.01938e+08	6.6017e+08	7.09311e+08	7.47918e+08	7.79509e+08	8.00289e+08	8.12467e+08	8.15426e+08	8.11982e+08
121	5.97803e+07	1.73734e+08	2.79004e+08	3.7542e+08	4.63085e+08	5.42206e+08	6.09452e+08	6.68305e+08	7.1898e+08	7.59322e+08	7.90989e+08	8.10994e+08	8.20418e+08	8.2318e+08	8.19189e+08
122	6.29992e+07	1.83167e+08	2.93781e+08	3.94837e+08	4.87662e+08	5.72771e+08	6.45742e+08	7.07563e+08	7.56079e+08	7.937e+08	8.22622e+08	8.43182e+08	8.54739e+08	8.58503e+08	8.55585e+08
123	6.06439e+07	1.76452e+08	2.82708e+08	3.78112e+08	4.65466e+08	5.43007e+08	6.10062e+08	6.68328e+08	7.16245e+08	7.54152e+08	7.85459e+08	8.06573e+08	8.18937e+08	8.22119e+08	8.20563e+08
124	6.20482e+07	1.8073e+08	2.89833e+08	3.90227e+08	4.8113e+08	5.63167e+08	6.33804e+08	6.93904e+08	7.45058e+08	7.87e+08	8.19434e+08	8.41805e+08	8.55769e+08	8.57539e+08	8.51486e+08
125	6.39013e+07	1.84864e+08	2.9534e+08	3.95892e+08	4.86507e+08	5.67611e+08	6.37657e+08	6.99084e+08	7.50288e+08	7.90553e+08	8.23899e+08	8.46235e+08	8.6147e+08	8.64436e+08	8.619e+08
126	6.16335e+07	1.7903e+08	2.86795e+08	3.84527e+08	4.72977e+08	5.53701e+08	6.22625e+08	6.80691e+08	7.27556e+08	7.64929e+08	7.95865e+08	8.16309e+08	8.29754e+08	8.33635e+08	8.31418e+08
127	6.58941e+07	1.91532e+08	3.06961e+08	4.1068e+08	5.05234e+08	5.90786e+08	6.63192e+08	7.25499e+08	7.7648e+08	8.15429e+08	8.48116e+08	8.686e+08	8.80692e+08	8.83495e+08	8.83712e+08
128	5.97179e+07	1.73055e+08	2.77457e+08	3.70813e+08	4.58118e+08	5.37609e+08	6.06732e+08	6.66256e+08	7.14916e+08	7.53298e+08	7.82937e+08	8.01327e+08	8.13182e+08	8.17243e+08	8.15202e+08
129	6.45314e+07	1.86595e+08	2.98159e+08	4.00717e+08	4.94433e+08	5.784e+08	6.50984e+08	7.14746e+08	7.68058e+08	8.09026e+08	8.41288e+08	8.63671e+08	8.76434e+08	8.78548e+08	8.7689e+08
130	6.07647e+07	1.7717e+08	2.84793e+08	3.81708e+08	4.70532e+08	5.51681e+08	6.2257e+08	6.86841e+08	7.39902e+08	7.81247e+08	8.11724e+08	8.30612e+08	8.4481e+08	8.45749e+08	8.39259e+08
131	6.22476e+07	1.80212e+08	2.88783e+08	3.88131e+08	4.78573e+08	5.60168e+08	6.29886e+08	6.88527e+08	7.37976e+08	7.77887e+08	8.09388e+08	8.28248e+08	8.41283e+08	8.46854e+08	8.45047e+08
132	6.25355e+07	1.82207e+08	2.92001e+08	3.91044e+08	4.81112e+08	5.62716e+08	6.34374e+08	6.94841e+08	7.4528e+08	7.86738e+08	8.20045e+08	8.40039e+08	8.5126e+08	8.53716e+08	8.50202e+08
133	6.02976e+07	1.74359e+08	2.79249e+08	3.74369e+08	4.61594e+08	5.40576e+08	6.07733e+08	6.67671e+08	7.1583e+08	7.54656e+08	7.8555e+08	8.0731e+08	8.22046e+08	8.23381e+08	8.19367e+08
134	6.05392e+07	1.75342e+08	2.80418e+08	3.75054e+08	4.60613e+08	5.37433e+08	6.02141e+08	6.57839e+08	7.05968e+08	7.45637e+08	7.79559e+08	8.00081e+08	8.12821e+08	8.1563e+08	8.14655e+08
135	6.27011e+07	1.82309e+08	2.9126e+08	3.91931e+08	4.84422e+08	5.6689e+08	6.37371e+08	6.99166e+08	7.51493e+08	7.91694e+08	8.23008e+08	8.42151e+08	8.54676e+08	8.58515e+08	8.5454e+08
136	6.09226e+07	1.77015e+08	2.83852e+08	3.81034e+08	4.69092e+08	5.48852e+08	6.17062e+08	6.75244e+08	7.23589e+08	7.61557e+08	7.91213e+08	8.0887e+08	8.20479e+08	8.23232e+08	8.21523e+08
137	6.06819e+07	1.76779e+08	2.82602e+08	3.78782e+08	4.67312e+08	5.47154e+08	6.15483e+08	6.74356e+08	7.2168e+08	7.60431e+08	7.92207e+08	8.11888e+08	8.25605e+08	8.30136e+08	8.27305e+08
138	5.96467e+07	1.72714e+08	2.75882e+08	3.68989e+08	4.5392e+08	5.31421e+08	5.97729e+08	6.55115e+08	7.03423e+08	7.42118e+08	7.7294e+08	7.9389e+08	8.05131e+08	8.05599e+08	8.04151e+08
139	6.15441e+07	1.78419e+08	2.8618e+08	3.85015e+08	4.77048e+08	5.59829e+08	6.29311e+08	6.9059e+08	7.42661e+08	7.8431e+08	8.15518e+08	8.35412e+08	8.48861e+08	8.52557e+08	8.47168e+08
140	5.7207e+07	1.65226e+08	2.63813e+08	3.53877e+08	4.36235e+08	5.09905e+08	5.72908e+08	6.25069e+08	6.69287e+08	7.03241e+08	7.28937e+08	7.4661e+08	7.59681e+08	7.65472e+08	7.66268e+08
141	6.25943e+07	1.81074e+08	2.90491e+08	3.90092e+08	4.80779e+08	5.6078e+08	6.29928e+08	6.90218e+08	7.40954e+08	7.8073e+08	8.14003e+08	8.35156e+08	8.48772e+08	8.51375e+08	8.48455e+08
142	6.13573e+07	1.77852e+08	2.85757e+08	3.84173e+08	4.72808e+08	5.51391e+08	6.19223e+08	6.77315e+08	7.26776e+08	7.65052e+08	7.96054e+08	8.16025e+08	8.28752e+08	8.3359e+08	8.32097e+08
143	5.80039e+07	1.68956e+08	2.70156e+08	3.61144e+08	4.44862e+08	5.21938e+08	5.88979e+08	6.44774e+08	6.90922e+08	7.26999e+08	7.55722e+08	7.73321e+08	7.82788e+08	7.85461e+08	7.82996e+08
144	6.43369e+07	1.85938e+08	2.98017e+08	3.99615e+08	4.93179e+08	5.78675e+08	6.5319e+08	7.18072e+08	7.72165e+08	8.16611e+08	8.51156e+08	8.70619e+08	8.81761e+08	8.82986e+08	8.79064e+08
145	6.12131e+07	1.77502e+08	2.85305e+08	3.82758e+08	4.72113e+08	5.53826e+08	6.23735e+08	6.84409e+08	7.36115e+08	7.74405e+08	8.03955e+08	8.21998e+08	8.32162e+08	8.33895e+08	8.32248e+08
146	5.96177e+07	1.73117e+08	2.78185e+08	3.73356e+08	4.59331e+08	5.3573e+08	6.01022e+08	6.59205e+08	7.05961e+08	7.43949e+08	7.74241e+08	7.94298e+08	8.06728e+08	8.09872e+08	8.07425e+08
147	6.01975e+07	1.74549e+08	2.80016e+08	3.7547e+08	4.6265e+08	5.41526e+08	6.08121e+08	6.65124e+08	7.13428e+08	7.51077e+08	7.82071e+08	8.01357e+08	8.12781e+08	8.18007e+08	8.15496e+08
148	6.16462e+07	1.79054e+08	2.86716e+08	3.84203e+08	4.71788e+08	5.51684e+08	6.20702e+08	6.80847e+08	7.30801e+08	7.70368e+08	8.01793e+08	8.22911e+08	8.36969e+08	8.40534e+08	8.35651e+08
149	6.24291e+07	1.8147e+08	2.91968e+08	3.91545e+08	4.81465e+08	5.63639e+08	6.34209e+08	6.94803e+08	7.45222e+08	7.84231e+08	8.17494e+08	8.40416e+08	8.53694e+08	8.55875e+08	8.5136e+08
150	6.13807e+07	1.77704e+08	2.84229e+08	3.81695e+08	4.69511e+08	5.49256e+08	6.17567e+08	6.76558e+08	7.27529e+08	7.66999e+08	7.98193e+08	8.1767e+08	8.29703e+08	8.33229e+08	8.3163e+08
151	6.34726e+07	1.8357e+08	2.94062e+08	3.94598e+08	4.86438e+08	5.69395e+08	6.4064e+08	7.01636e+08	7.50886e+08	7.92977e+08	8.29065e+08	8.51873e+08	8.67924e+08	8.72044e+08	8.66349e+08
152	6.15814e+07	1.78159e+08	2.85084e+08	3.81869e+08	4.70933e+08	5.51542e+08	6.21256e+08	6.81733e+08	7.32215e+08	7.75214e+08	8.10191e+08	8.32247e+08	8.43842e+08	8.44688e+08	8.40397e+08
153	5.97122e+07	1.73171e+08	2.77201e+08	3.73049e+08	4.60496e+08	5.39366e+08	6.08837e+08	6.6895e+08	7.18234e+08	7.56192e+08	7.85887e+08	8.06136e+08	8.17649e+08	8.18773e+08	8.1592e+08
154	6.01441e+07	1.74577e+08	2.78727e+08	3.73623e+08	4.60136e+08	5.35423e+08	6.02017e+08	6.61213e+08	7.09956e+08	7.46898e+08	7.75966e+08	7.95878e+08	8.09038e+08	8.12157e+08	8.1062e+08
155	6.28844e+07	1.82358e+08	2.93081e+08	3.92735e+08	4.82169e+08	5.6309e+08	6.33263e+08	6.94231e+08	7.45315e+08	7.85954e+08	8.18705e+08	8.40032e+08	8.52034e+08	8.53843e+08	8.51432e+08
156	6.0335e+07	1.74737e+08	2.79941e+08	3.75768e+08	4.62489e+08	5.418e+08	6.09649e+08	6.69214e+08	7.20393e+08	7.60029e+08	7.91612e+08	8.1381e+08	8.28387e+08	8.29811e+08	8.25699e+08
157	6.31141e+07	1.82649e+08	2.9233e+08	3.91843e+08	4.82442e+08	5.63929e+08	6.35295e+08	6.97365e+08	7.48725e+08	7.89642e+08	8.20864e+08	8.40411e+08	8.52863e+08	8.56542e+08	8.54498e+08
158	5.98732e+07	1.73633e+08	2.78566e+08	3.74036e+08	4.60744e+08	5.38799e+08	6.05979e+08	6.6444e+08	7.14532e+08	7.52986e+08	7.81842e+08	8.0103e+08	8.14056e+08	8.17468e+08	8.14447e+08
159	5.78183e+07	1.67606e+08	2.67624e+08	3.59384e+08	4.4305e+08	5.19338e+08	5.84474e+08	6.39746e+08	6.85504e+08	7.21093e+08	7.51425e+08	7.70814e+08	7.83613e+08	7.87977e+08	7.84916e+08
160	6.0961e+07	1.77112e+08	2.83982e+08	3.80147e+08	4.67613e+08	5.45212e+08	6.11229e+08	6.70354e+08	7.17773e+08	7.57004e+08	7.87338e+08	8.07001e+08	8.19333e+08	8.24194e+08	8.23073e+08
161	5.76451e+07	1.66704e+08	2.6676e+08	3.58668e+08	4.43227e+08	5.2031e+08	5.87218e+08	6.44847e+08	6.92444e+08	7.28973e+08	7.59235e+08	7.79258e+08	7.92756e+08	7.94798e+08	7.89285e+08
162	5.66936e+07	1.63703e+08	2.60912e+08	3.49364e+08	4.30337e+08	5.02359e+08	5.63142e+08	6.16813e+08	6.61615e+08	6.97377e+08	7.26982e+08	7.47281e+08	7.60742e+08	7.63658e+08	7.6237e+08
163	6.39021e+07	1.8462e+08	2.9517e+08	3.95594e+08	4.88294e+08	5.71015e+08	6.42395e+08	7.03036e+08	7.53503e+08	7.94053e+08	8.25415e+08	8.44777e+08	8.57557e+08	8.61354e+08	8.60523e+08
164	6.15339e+07	1.78302e+08	2.85707e+08	3.83739e+08	4.73747e+08	5.53916e+08	6.23179e+08	6.82623e+08	7.31849e+08	7.71743e+08	8.04508e+08	8.24751e+08	8.35884e+08	8.38114e+08	8.35598e+08
165	6.03023e+07	1.75986e+08	2.83081e+08	3.81233e+08	4.70772e+08	5.50784e+08	6.18301e+08	6.76657e+08	7.25199e+08	7.63495e+08	7.95244e+08	8.14689e+08	8.27604e+08	8.28909e+08	8.25198e+08
166	6.28762e+07	1.82729e+08	2.92377e+08	3.92399e+08	4.84431e+08	5.66255e+08	6.3663e+08	6.98979e+08	7.50363e+08	7.90546e+08	8.21526e+08	8.42061e+08	8.55827e+08	8.60008e+08	8.56188e+08
167	6.11082e+07	1.77002e+08	2.835e+08	3.80622e+08	4.69397e+08	5.47985e+08	6.17833e+08	6.79395e+08	7.30815e+08	7.69297e+08	7.99033e+08	8.17321e+08	8.30835e+08	8.34094e+08	8.30713e+08
168	6.27863e+07	1.81745e+08	2.90518e+08	3.90076e+08	4.80965e+08	5.61715e+08	6.31463e+08	6.91629e+08	7.38797e+08	7.7492e+08	8.04068e+08	8.23061e+08	8.35688e+08	8.41012e+08	8.4118e+08
169	5.97152e+07	1.73237e+08	2.76724e+08	3.70581e+08	4.56434e+08	5.33749e+08	5.98727e+08	6.55653e+08	7.04193e+08	7.42181e+08	7.71464e+08	7.8874e+08	7.99672e+08	8.0328e+08	8.02092e+08
170	6.06608e+07	1.76627e+08	2.82165e+08	3.78127e+08	4.64556e+08	5.43194e+08	6.11241e+08	6.70746e+08	7.19198e+08	7.56222e+08	7.84726e+08	8.03738e+08	8.16781e+08	8.22888e+08	8.19567e+08
171	6.34624e+07	1.84283e+08	2.9442e+08	3.94725e+08	4.86338e+08	5.68331e+08	6.37687e+08	6.97359e+08	7.47639e+08	7.8733e+08	8.1886e+08	8.39423e+08	8.51454e+08	8.55972e+08	8.55565e+08
172	6.36752e+07	1.83668e+08	2.92426e+08	3.91117e+08	4.80427e+08	5.60631e+08	6.28887e+08	6.88979e+08	7.40141e+08	7.80971e+08	8.14277e+08	8.35498e+08	8.49979e+08	8.54802e+08	8.53777e+08
173	6.19071e+07	1.79302e+08	2.86588e+08	3.84545e+08	4.73961e+08	5.54989e+08	6.25405e+08	6.87797e+08	7.39999e+08	7.80455e+08	8.11673e+08	8.30899e+08	8.42328e+08	8.47209e+08	8.44986e+08
174	6.07268e+07	1.7673e+08	2.83624e+08	3.79944e+08	4.68432e+08	5.49105e+08	6.17506e+08	6.76439e+08	7.26041e+08	7.63351e+08	7.94163e+08	8.13442e+08	8.26019e+08	8.31141e+08	8.26881e+08
175	6.05667e+07	1.75695e+08	2.81058e+08	3.76096e+08	4.62453e+08	5.40131e+08	6.07235e+08	6.64793e+08	7.148e+08	7.54389e+08	7.83076e+08	8.023e+08	8.15533e+08	8.19505e+08	8.17897e+08
176	6.27579e+07	1.82022e+08	2.91236e+08	3.90637e+08	4.80701e+08	5.60697e+08	6.31737e+08	6.93213e+08	7.44327e+08	7.8488e+08	8.17986e+08	8.40541e+08	8.54823e+08	8.57373e+08	8.5393e+08
177	5.88764e+07	1.71047e+08	2.74757e+08	3.68478e+08	4.54161e+08	5.30918e+08	5.95481e+08	6.50299e+08	6.96793e+08	7.32833e+08	7.5974e+08	7.76585e+08	7.90417e+08	7.93485e+08	7.92279e+08
178	6.336e+07	1.83659e+08	2.93995e+08	3.94068e+08	4.85653e+08	5.66702e+08	6.35719e+08	6.96304e+08	7.47627e+08	7.87897e+08	8.18527e+08	8.3788e+08	8.52203e+08	8.56928e+08	8.5512e+08
179	6.01148e+07	1.74636e+08	2.79079e+08	3.73327e+08	4.59975e+08	5.37979e+08	6.0596e+08	6.65733e+08	7.16795e+08	7.56085e+08	7.86658e+08	8.05531e+08	8.17384e+08	8.20638e+08	8.16915e+08
180	6.45253e+07	1.87453e+08	3.0113e+08	4.04856e+08	5.00289e+08	5.87298e+08	6.62451e+08	7.27204e+08	7.81006e+08	8.23478e+08	8.57638e+08	8.78112e+08	8.88868e+08	8.90404e+08	8.85144e+08
181	6.44572e+07	1.87097e+08	3.00584e+08	4.03707e+08	4.9764e+08	5.82606e+08	6.56961e+08	7.20077e+08	7.71742e+08	8.12963e+08	8.4576e+08	8.67864e+08	8.82732e+08	8.86205e+08	8.81595e+08
182	6.38795e+07	1.85778e+08	2.97011e+08	3.97764e+08	4.89714e+08	5.73226e+08	6.46313e+08	7.11247e+08	7.64365e+08	8.06553e+08	8.40646e+08	8.60973e+08	8.73063e+08	8.75269e+08	8.70665e+08
183	6.01886e+07	1.74646e+08	2.80415e+08	3.77058e+08	4.65555e+08	5.45308e+08	6.14142e+08	6.7362e+08	7.23163e+08	7.6319e+08	7.9337e+08	8.12537e+08	8.24653e+08	8.2882e+08	8.25569e+08
184	6.34221e+07	1.8333e+08	2.9318e+08	3.93705e+08	4.85889e+08	5.69054e+08	6.41267e+08	7.04079e+08	7.54814e+08	7.94501e+08	8.28273e+08	8.47945e+08	8.59996e+08	8.63884e+08	8.60909e+08
185	6.45504e+07	1.87551e+08	3.01085e+08	4.03954e+08	4.97301e+08	5.81391e+08	6.53238e+08	7.16045e+08	7.68377e+08	8.12022e+08	8.476e+08	8.69322e+08	8.83222e+08	8.85085e+08	8.81135e+08
186	6.10166e+07	1.77204e+08	2.84095e+08	3.81039e+08	4.68508e+08	5.46056e+08	6.15e+08	6.75931e+08	7.25262e+08	7.64568e+08	7.96922e+08	8.17132e+08	8.27599e+08	8.2796e+08	8.24232e+08
187	5.89629e+07	1.71357e+08	2.7457e+08	3.6863e+08	4.55111e+08	5.32324e+08	5.99902e+08	6.5693e+08	7.0484e+08	7.42895e+08	7.73284e+08	7.92319e+08	8.04509e+08	8.07894e+08	8.03936e+08
188	6.09384e+07	1.76344e+08	2.83298e+08	3.80708e+08	4.68752e+08	5.47815e+08	6.1513e+08	6.73861e+08	7.22647e+08	7.60166e+08	7.9038e+08	8.10242e+08	8.23005e+08	8.2575e+08	8.23996e+08
189	5.9624e+07	1.72984e+08	2.76346e+08	3.70131e+08	4.54409e+08	5.30901e+08	5.95402e+08	6.51528e+08	6.98505e+08	7.36928e+08	7.68911e+08	7.90521e+08	8.04872e+08	8.06999e+08	8.03832e+08
190	6.01259e+07	1.7446e+08	2.79776e+08	3.75692e+08	4.62469e+08	5.40359e+08	6.06164e+08	6.64561e+08	7.12796e+08	7.49972e+08	7.80016e+08	7.97675e+08	8.07722e+08	8.11398e+08	8.10405e+08
191	6.11798e+07	1.76842e+08	2.8304e+08	3.79649e+08	4.68083e+08	5.4786e+08	6.15522e+08	6.73656e+08	7.2211e+08	7.60488e+08	7.9069e+08	8.08225e+08	8.19619e+08	8.24535e+08	8.23636e+08
192	6.01133e+07	1.74537e+08	2.79735e+08	3.755e+08	4.61865e+08	5.38712e+08	6.0423e+08	6.60303e+08	7.06562e+08	7.43843e+08	7.76028e+08	7.96441e+08	8.09093e+08	8.12084e+08	8.09271e+08
193	6.27717e+07	1.8262e+08	2.93205e+08	3.92903e+08	4.83257e+08	5.65275e+08	6.35447e+08	6.9591e+08	7.46722e+08	7.85613e+08	8.16736e+08	8.38175e+08	8.5103e+08	8.52931e+08	8.50525e+08
194	6.44377e+07	1.87269e+08	3.00736e+08	4.05143e+08	5.00789e+08	5.86798e+08	6.58845e+08	7.19832e+08	7.72477e+08	8.12943e+08	8.45391e+08	8.64828e+08	8.76188e+08	8.78853e+08	8.75681e+08
195	5.96863e+07	1.72638e+08	2.75919e+08	3.69064e+08	4.53566e+08	5.29554e+08	5.94482e+08	6.54048e+08	7.04804e+08	7.43182e+08	7.75156e+08	7.96335e+08	8.09469e+08	8.13195e+08	8.10602e+08
196	6.07811e+07	1.77468e+08	2.85986e+08	3.82812e+08	4.71166e+08	5.51377e+08	6.19135e+08	6.77074e+08	7.24162e+08	7.61356e+08	7.90956e+08	8.09207e+08	8.1803e+08	8.19094e+08	8.18059e+08
197	5.91826e+07	1.71468e+08	2.74494e+08	3.68124e+08	4.53032e+08	5.30447e+08	5.96922e+08	6.55109e+08	7.04508e+08	7.42695e+08	7.73667e+08	7.94199e+08	8.07119e+08	8.10949e+08	8.0748e+08
198	6.51907e+07	1.89509e+08	3.03844e+08	4.07677e+08	5.03455e+08	5.90302e+08	6.6413e+08	7.27194e+08	7.79828e+08	8.22348e+08	8.56081e+08	8.79415e+08	8.92176e+08	8.94848e+08	8.90541e+08
199	6.00059e+07	1.74194e+08	2.78946e+08	3.73411e+08	4.59468e+08	5.37813e+08	6.05932e+08	6.64638e+08	7.14407e+08	7.53894e+08	7.83528e+08	8.0195e+08	8.1306e+08	8.1682e+08	8.14173e+08
200	6.25322e+07	1.8162e+08	2.90823e+08	3.90058e+08	4.79594e+08	5.6051e+08	6.31709e+08	6.9398e+08	7.47532e+08	7.8891e+08	8.20309e+08	8.41176e+08	8.54597e+08	8.58619e+08	8.53651e+08
201	5.86728e+07	1.69766e+08	2.71012e+08	3.6332e+08	4.47039e+08	5.21531e+08	5.8589e+08	6.42899e+08	6.90903e+08	7.27998e+08	7.58221e+08	7.775e+08	7.90699e+08	7.95072e+08	7.92969e+08
202	6.17244e+07	1.79079e+08	2.87213e+08	3.85427e+08	4.7416e+08	5.52365e+08	6.19557e+08	6.8064e+08	7.31202e+08	7.69662e+08	8.02362e+08	8.23237e+08	8.34725e+08	8.37268e+08	8.34587e+08
203	6.01437e+07	1.74022e+08	2.77201e+08	3.71618e+08	4.58107e+08	5.3581e+08	6.03548e+08	6.62672e+08	7.11676e+08	7.48173e+08	7.7649e+08	7.96059e+08	8.06495e+08	8.0971e+08	8.08038e+08
204	5.96558e+07	1.72818e+08	2.75688e+08	3.68322e+08	4.52487e+08	5.29145e+08	5.96515e+08	6.54449e+08	7.02662e+08	7.41164e+08	7.70383e+08	7.89999e+08	8.02861e+08	8.06632e+08	8.05401e+08
205	6.00075e+07	1.73559e+08	2.77228e+08	3.71317e+08	4.57073e+08	5.34346e+08	6.00502e+08	6.59021e+08	7.08646e+08	7.49747e+08	7.83057e+08	8.03065e+08	8.14956e+08	8.19197e+08	8.15529e+08
206	6.12551e+07	1.78059e+08	2.85187e+08	3.8211e+08	4.70614e+08	5.5347e+08	6.24505e+08	6.87045e+08	7.39391e+08	7.78971e+08	8.09625e+08	8.29437e+08	8.4007e+08	8.42601e+08	8.38428e+08
207	6.32885e+07	1.83793e+08	2.94588e+08	3.95284e+08	4.87699e+08	5.70157e+08	6.40269e+08	7.01141e+08	7.50784e+08	7.91251e+08	8.24118e+08	8.45985e+08	8.60555e+08	8.63497e+08	8.60437e+08
208	6.04802e+07	1.7506e+08	2.80031e+08	3.75312e+08	4.63035e+08	5.43232e+08	6.13879e+08	6.76759e+08	7.28836e+08	7.68846e+08	8.02386e+08	8.24713e+08	8.35757e+08	8.36963e+08	8.32031e+08
209	5.86607e+07	1.70186e+08	2.72614e+08	3.64752e+08	4.49278e+08	5.2568e+08	5.90864e+08	6.48538e+08	6.9742e+08	7.34079e+08	7.62263e+08	7.82175e+08	7.93076e+08	7.95325e+08	7.94364e+08
210	6.09551e+07	1.769e+08	2.8287e+08	3.80182e+08	4.70164e+08	5.50529e+08	6.18092e+08	6.75952e+08	7.23316e+08	7.60448e+08	7.91826e+08	8.11102e+08	8.2416e+08	8.27856e+08	8.26005e+08
211	5.99809e+07	1.73328e+08	2.77093e+08	3.71043e+08	4.56929e+08	5.33567e+08	5.98946e+08	6.56495e+08	7.03718e+08	7.41234e+08	7.68049e+08	7.84324e+08	7.95447e+08	7.98522e+08	7.98877e+08
212	5.97692e+07	1.73436e+08	2.77316e+08	3.71373e+08	4.57451e+08	5.34555e+08	6.00061e+08	6.57571e+08	7.06801e+08	7.45589e+08	7.77333e+08	7.97658e+08	8.11963e+08	8.17119e+08	8.1465e+08
213	6.01281e+07	1.74845e+08	2.80946e+08	3.77155e+08	4.65504e+08	5.44543e+08	6.13e+08	6.72405e+08	7.23569e+08	7.66587e+08	8.00193e+08	8.20095e+08	8.30861e+08	8.31281e+08	8.2677e+08
214	6.20487e+07	1.80142e+08	2.90267e+08	3.89757e+08	4.79662e+08	5.60132e+08	6.27375e+08	6.85208e+08	7.3504e+08	7.75376e+08	8.05417e+08	8.24004e+08	8.36849e+08	8.42227e+08	8.40959e+08
215	6.22481e+07	1.80661e+08	2.89945e+08	3.88719e+08	4.80617e+08	5.63651e+08	6.33885e+08	6.94647e+08	7.44519e+08	7.84046e+08	8.16144e+08	8.35231e+08	8.46829e+08	8.50619e+08	8.47555e+08
216	6.12292e+07	1.77965e+08	2.84816e+08	3.82508e+08	4.716e+08	5.50294e+08	6.17508e+08	6.76777e+08	7.24718e+08	7.62099e+08	7.92203e+08	8.12659e+08	8.23754e+08	8.25399e+08	8.24601e+08
217	6.05959e+07	1.75495e+08	2.80785e+08	3.77352e+08	4.65188e+08	5.44333e+08	6.12291e+08	6.70809e+08	7.18564e+08	7.57319e+08	7.88604e+08	8.07015e+08	8.18055e+08	8.21882e+08	8.20476e+08
218	5.78575e+07	1.67797e+08	2.69292e+08	3.60933e+08	4.44299e+08	5.21085e+08	5.86532e+08	6.4232e+08	6.89455e+08	7.25118e+08	7.5242e+08	7.70617e+08	7.8377e+08	7.87907e+08	7.85342e+08
219	6.0685e+07	1.7617e+08	2.82037e+08	3.7836e+08	4.66756e+08	5.44348e+08	6.09833e+08	6.67576e+08	7.15776e+08	7.52762e+08	7.81241e+08	8.01051e+08	8.1436e+08	8.18391e+08	8.17269e+08
220	6.17754e+07	1.79216e+08	2.86269e+08	3.82738e+08	4.69883e+08	5.48501e+08	6.18484e+08	6.80366e+08	7.31059e+08	7.72949e+08	8.06763e+08	8.29007e+08	8.4069e+08	8.42693e+08	8.39144e+08
221	6.34119e+07	1.83544e+08	2.93188e+08	3.92672e+08	4.83326e+08	5.64803e+08	6.34394e+08	6.94201e+08	7.46617e+08	7.86882e+08	8.18238e+08	8.39695e+08	8.51376e+08	8.55577e+08	8.54383e+08
222	6.09549e+07	1.75823e+08	2.80502e+08	3.75625e+08	4.60812e+08	5.36245e+08	6.01906e+08	6.61627e+08	7.12218e+08	7.53897e+08	7.87294e+08	8.10383e+08	8.24703e+08	8.28218e+08	8.25701e+08
223	6.20465e+07	1.80294e+08	2.89821e+08	3.90959e+08	4.82967e+08	5.64712e+08	6.34175e+08	6.96133e+08	7.48072e+08	7.87295e+08	8.19752e+08	8.41337e+08	8.5391e+08	8.55456e+08	8.51406e+08
224	6.21673e+07	1.80626e+08	2.88877e+08	3.86952e+08	4.76057e+08	5.57124e+08	6.27666e+08	6.88551e+08	7.3706e+08	7.77985e+08	8.12558e+08	8.35495e+08	8.46073e+08	8.47422e+08	8.45169e+08
225	6.62023e+07	1.92685e+08	3.08233e+08	4.13289e+08	5.10162e+08	5.97715e+08	6.7402e+08	7.38053e+08	7.89968e+08	8.3138e+08	8.64545e+08	8.84362e+08	8.95677e+08	8.9792e+08	8.95308e+08
226	6.5969e+07	1.9152e+08	3.06085e+08	4.10596e+08	5.07575e+08	5.95592e+08	6.70932e+08	7.37682e+08	7.93186e+08	8.36154e+08	8.70654e+08	8.90429e+08	9.00725e+08	9.03633e+08	9.00808e+08
227	6.26665e+07	1.81366e+08	2.90777e+08	3.91772e+08	4.83076e+08	5.64168e+08	6.36675e+08	7.00166e+08	7.51868e+08	7.93397e+08	8.27836e+08	8.48545e+08	8.59237e+08	8.5809e+08	8.54586e+08
228	6.01846e+07	1.74463e+08	2.79634e+08	3.75021e+08	4.61998e+08	5.41252e+08	6.08979e+08	6.67669e+08	7.15819e+08	7.54291e+08	7.84231e+08	8.03232e+08	8.15282e+08	8.20558e+08	8.17534e+08
229	5.97515e+07	1.73519e+08	2.78078e+08	3.71972e+08	4.55064e+08	5.30414e+08	5.95744e+08	6.50967e+08	6.97482e+08	7.36482e+08	7.68433e+08	7.87196e+08	7.97464e+08	8.02345e+08	8.01253e+08
230	6.14957e+07	1.78732e+08	2.86389e+08	3.84251e+08	4.72029e+08	5.49941e+08	6.17447e+08	6.76736e+08	7.2793e+08	7.68576e+08	8.00643e+08	8.21237e+08	8.34002e+08	8.37538e+08	8.34286e+08
231	6.36009e+07	1.84054e+08	2.94568e+08	3.94103e+08	4.85198e+08	5.67648e+08	6.38078e+08	6.98444e+08	7.50609e+08	7.92475e+08	8.24948e+08	8.47691e+08	8.60639e+08	8.63744e+08	8.61069e+08
232	6.01475e+07	1.75158e+08	2.81443e+08	3.77766e+08	4.65745e+08	5.4393e+08	6.10253e+08	6.67438e+08	7.15329e+08	7.53675e+08	7.84052e+08	8.03389e+08	8.17308e+08	8.21993e+08	8.17874e+08
233	6.61871e+07	1.92635e+08	3.08393e+08	4.12645e+08	5.0776e+08	5.94223e+08	6.69528e+08	7.35033e+08	7.90227e+08	8.34215e+08	8.69758e+08	8.92488e+08	9.05883e+08	9.0763e+08	9.03157e+08
234	6.01978e+07	1.74777e+08	2.80235e+08	3.76561e+08	4.64201e+08	5.41812e+08	6.07813e+08	6.65294e+08	7.13888e+08	7.53368e+08	7.82997e+08	8.01243e+08	8.12485e+08	8.16857e+08	8.15167e+08
235	5.97704e+07	1.72569e+08	2.76705e+08	3.71876e+08	4.59404e+08	5.38282e+08	6.06305e+08	6.67018e+08	7.16259e+08	7.54841e+08	7.83471e+08	8.00564e+08	8.11446e+08	8.12821e+08	8.10558e+08
236	6.18207e+07	1.80614e+08	2.91231e+08	3.91613e+08	4.83e+08	5.6362e+08	6.32353e+08	6.92195e+08	7.40921e+08	7.79972e+08	8.11204e+08	8.30481e+08	8.41146e+08	8.44379e+08	8.41045e+08
237	5.90561e+07	1.71672e+08	2.75158e+08	3.69307e+08	4.54264e+08	5.31321e+08	5.98118e+08	6.57704e+08	7.0557e+08	7.42827e+08	7.72915e+08	7.92691e+08	8.06969e+08	8.098e+08	8.05719e+08
238	6.34734e+07	1.83965e+08	2.94611e+08	3.95995e+08	4.86488e+08	5.67283e+08	6.39279e+08	7.02838e+08	7.58003e+08	8.01297e+08	8.35647e+08	8.58084e+08	8.717e+08	8.73411e+08	8.69544e+08
239	6.02407e+07	1.74999e+08	2.80856e+08	3.7703e+08	4.65e+08	5.43687e+08	6.11356e+08	6.70015e+08	7.18557e+08	7.56875e+08	7.84633e+08	8.01068e+08	8.11016e+08	8.13757e+08	8.12616e+08
240	6.1033e+07	1.76838e+08	2.82709e+08	3.79351e+08	4.67219e+08	5.46952e+08	6.16517e+08	6.77267e+08	7.26595e+08	7.67182e+08	7.99707e+08	8.1987e+08	8.30122e+08	8.32883e+08	8.29863e+08
241	5.9114e+07	1.72397e+08	2.77631e+08	3.72813e+08	4.5815e+08	5.34184e+08	6.01797e+08	6.61602e+08	7.09528e+08	7.45552e+08	7.7298e+08	7.91213e+08	8.05333e+08	8.0907e+08	8.05877e+08
242	6.16905e+07	1.78884e+08	2.87356e+08	3.85534e+08	4.75223e+08	5.5716e+08	6.26527e+08	6.86383e+08	7.35817e+08	7.7349e+08	8.03767e+08	8.2275e+08	8.34571e+08	8.37459e+08	8.34785e+08
243	6.16911e+07	1.79e+08	2.86732e+08	3.85176e+08	4.73054e+08	5.51668e+08	6.19863e+08	6.80125e+08	7.2778e+08	7.6602e+08	7.96052e+08	8.14647e+08	8.28013e+08	8.32118e+08	8.29963e+08
244	6.03264e+07	1.75842e+08	2.82155e+08	3.77895e+08	4.66302e+08	5.45236e+08	6.13429e+08	6.74058e+08	7.23156e+08	7.60963e+08	7.9033e+08	8.09706e+08	8.24013e+08	8.27005e+08	8.23005e+08
245	6.19581e+07	1.79587e+08	2.87534e+08	3.85722e+08	4.75921e+08	5.57441e+08	6.2716e+08	6.87235e+08	7.37602e+08	7.78017e+08	8.11396e+08	8.33663e+08	8.46535e+08	8.47629e+08	8.44277e+08
246	5.72919e+07	1.66642e+08	2.67843e+08	3.58912e+08	4.41656e+08	5.15196e+08	5.78444e+08	6.3271e+08	6.79471e+08	7.16717e+08	7.46273e+08	7.64398e+08	7.75399e+08	7.78993e+08	7.76572e+08
247	5.94494e+07	1.72081e+08	2.75084e+08	3.69517e+08	4.55515e+08	5.32283e+08	5.97547e+08	6.53934e+08	7.01005e+08	7.3978e+08	7.70882e+08	7.90143e+08	8.01531e+08	8.05115e+08	8.03365e+08
248	6.0374e+07	1.75586e+08	2.81395e+08	3.77712e+08	4.65008e+08	5.42761e+08	6.0957e+08	6.67679e+08	7.16507e+08	7.54713e+08	7.84999e+08	8.06391e+08	8.20964e+08	8.25996e+08	8.2225e+08
249	6.00127e+07	1.74318e+08	2.79832e+08	3.75523e+08	4.63744e+08	5.4328e+08	6.11938e+08	6.70936e+08	7.19256e+08	7.57573e+08	7.849e+08	8.02784e+08	8.16235e+08	8.18634e+08	8.15662e+08
250	5.84261e+07	1.69889e+08	2.71788e+08	3.63881e+08	4.48206e+08	5.23226e+08	5.87418e+08	6.44023e+08	6.924e+08	7.3166e+08	7.61947e+08	7.81452e+08	7.95223e+08	7.96593e+08	7.93452e+08
251	5.94118e+07	1.72226e+08	2.75461e+08	3.6981e+08	4.5612e+08	5.34199e+08	6.02699e+08	6.62546e+08	7.12793e+08	7.53387e+08	7.85597e+08	8.04196e+08	8.17028e+08	8.17798e+08	8.13159e+08
252	5.99424e+07	1.73925e+08	2.78431e+08	3.72815e+08	4.58328e+08	5.3554e+08	6.0099e+08	6.58372e+08	7.04578e+08	7.39889e+08	7.67422e+08	7.85177e+08	7.99507e+08	8.05544e+08	8.04195e+08
253	6.11006e+07	1.76566e+08	2.81867e+08	3.75717e+08	4.61943e+08	5.41046e+08	6.08239e+08	6.67391e+08	7.19037e+08	7.59832e+08	7.92002e+08	8.12109e+08	8.24622e+08	8.29744e+08	8.2647e+08
254	6.27417e+07	1.81118e+08	2.89588e+08	3.87417e+08	4.77889e+08	5.59006e+08	6.29151e+08	6.90418e+08	7.42313e+08	7.84676e+08	8.19766e+08	8.42661e+08	8.59003e+08	8.63374e+08	8.58403e+08
255	6.15461e+07	1.7876e+08	2.85631e+08	3.81835e+08	4.7034e+08	5.50574e+08	6.20686e+08	6.81062e+08	7.30924e+08	7.68256e+08	7.97118e+08	8.17498e+08	8.32982e+08	8.38062e+08	8.35985e+08
256	6.13352e+07	1.7803e+08	2.85659e+08	3.82563e+08	4.71174e+08	5.50563e+08	6.18841e+08	6.77502e+08	7.25503e+08	7.64205e+08	7.96527e+08	8.16561e+08	8.28299e+08	8.31854e+08	8.29147e+08
257	6.27344e+07	1.82056e+08	2.9126e+08	3.90915e+08	4.82699e+08	5.65568e+08	6.34581e+08	6.95281e+08	7.48694e+08	7.89428e+08	8.1932e+08	8.37314e+08	8.49873e+08	8.51846e+08	8.48864e+08
258	6.28905e+07	1.83142e+08	2.92797e+08	3.92018e+08	4.82982e+08	5.65634e+08	6.36848e+08	6.98264e+08	7.49895e+08	7.90016e+08	8.22591e+08	8.44883e+08	8.57952e+08	8.61495e+08	8.57301e+08
259	6.39261e+07	1.85771e+08	2.97773e+08	3.98578e+08	4.90767e+08	5.73713e+08	6.45456e+08	7.08732e+08	7.59858e+08	7.99785e+08	8.34265e+08	8.57124e+08	8.71786e+08	8.76333e+08	8.70726e+08
260	6.09698e+07	1.77171e+08	2.84201e+08	3.82592e+08	4.72303e+08	5.52788e+08	6.21721e+08	6.81416e+08	7.30873e+08	7.70344e+08	8.02084e+08	8.22573e+08	8.34474e+08	8.3694e+08	8.33469e+08
261	6.01274e+07	1.73922e+08	2.78769e+08	3.74217e+08	4.61808e+08	5.3974e+08	6.06731e+08	6.65221e+08	7.14977e+08	7.53009e+08	7.86257e+08	8.06537e+08	8.17984e+08	8.20446e+08	8.16827e+08
262	5.96227e+07	1.72628e+08	2.76842e+08	3.71762e+08	4.57579e+08	5.35596e+08	6.02803e+08	6.61361e+08	7.09805e+08	7.4794e+08	7.7772e+08	7.94223e+08	8.03405e+08	8.06372e+08	8.05716e+08
263	6.11987e+07	1.77584e+08	2.85102e+08	3.8243e+08	4.71728e+08	5.53121e+08	6.2301e+08	6.83808e+08	7.32389e+08	7.729e+08	8.05303e+08	8.26344e+08	8.40086e+08	8.43442e+08	8.39702e+08
264	6.14877e+07	1.78514e+08	2.86338e+08	3.83956e+08	4.72936e+08	5.54008e+08	6.22834e+08	6.80363e+08	7.28125e+08	7.66722e+08	7.98498e+08	8.1754e+08	8.30082e+08	8.33317e+08	8.3053e+08
265	5.9032e+07	1.70373e+08	2.72308e+08	3.65464e+08	4.50096e+08	5.26643e+08	5.92897e+08	6.50196e+08	6.9747e+08	7.34717e+08	7.63446e+08	7.82261e+08	7.94248e+08	7.99312e+08	7.97554e+08
266	6.01824e+07	1.74519e+08	2.79925e+08	3.75961e+08	4.63694e+08	5.4408e+08	6.12125e+08	6.70189e+08	7.20708e+08	7.61877e+08	7.93285e+08	8.1019e+08	8.22546e+08	8.26973e+08	8.24051e+08
267	6.11069e+07	1.76852e+08	2.82095e+08	3.77071e+08	4.65537e+08	5.44697e+08	6.1313e+08	6.71299e+08	7.19681e+08	7.58423e+08	7.90795e+08	8.11366e+08	8.23732e+08	8.27366e+08	8.25557e+08
268	6.19507e+07	1.79688e+08	2.87238e+08	3.83784e+08	4.72114e+08	5.517e+08	6.20268e+08	6.79251e+08	7.28704e+08	7.7012e+08	8.03187e+08	8.24563e+08	8.37974e+08	8.42321e+08	8.39439e+08
269	5.95886e+07	1.73059e+08	2.77393e+08	3.73031e+08	4.61407e+08	5.41201e+08	6.09779e+08	6.69643e+08	7.20109e+08	7.58902e+08	7.88904e+08	8.10162e+08	8.2322e+08	8.25931e+08	8.21418e+08
270	6.09567e+07	1.77024e+08	2.83925e+08	3.80972e+08	4.69668e+08	5.49207e+08	6.19682e+08	6.81986e+08	7.32825e+08	7.7101e+08	8.02156e+08	8.20156e+08	8.29607e+08	8.31564e+08	8.28858e+08
271	6.45098e+07	1.86757e+08	2.9957e+08	4.01318e+08	4.92982e+08	5.75787e+08	6.47689e+08	7.10894e+08	7.63191e+08	8.05779e+08	8.40174e+08	8.6134e+08	8.73741e+08	8.77351e+08	8.75538e+08
272	6.03997e+07	1.7594e+08	2.82586e+08	3.79217e+08	4.67113e+08	5.4662e+08	6.12998e+08	6.72254e+08	7.21168e+08	7.59451e+08	7.90632e+08	8.09861e+08	8.21383e+08	8.25837e+08	8.23927e+08
273	6.31279e+07	1.83726e+08	2.94308e+08	3.93373e+08	4.84099e+08	5.65826e+08	6.35925e+08	6.97676e+08	7.46231e+08	7.83929e+08	8.14477e+08	8.32976e+08	8.44791e+08	8.48266e+08	8.46871e+08
274	6.21602e+07	1.80858e+08	2.9013e+08	3.88253e+08	4.77559e+08	5.58062e+08	6.28986e+08	6.89727e+08	7.41656e+08	7.82883e+08	8.13868e+08	8.33166e+08	8.46494e+08	8.52435e+08	8.48936e+08
275	5.97724e+07	1.73492e+08	2.78014e+08	3.74368e+08	4.63562e+08	5.42635e+08	6.0911e+08	6.66129e+08	7.15007e+08	7.53989e+08	7.8524e+08	8.05675e+08	8.19071e+08	8.20516e+08	8.15206e+08
276	6.53148e+07	1.88939e+08	3.01372e+08	4.02719e+08	4.95906e+08	5.81484e+08	6.55548e+08	7.20339e+08	7.74426e+08	8.17457e+08	8.54174e+08	8.75084e+08	8.87135e+08	8.90818e+08	8.87254e+08
277	6.04814e+07	1.75948e+08	2.83154e+08	3.80115e+08	4.69794e+08	5.50796e+08	6.19829e+08	6.78373e+08	7.28544e+08	7.67061e+08	7.96839e+08	8.16976e+08	8.28933e+08	8.30818e+08	8.27652e+08
278	6.57483e+07	1.90508e+08	3.04523e+08	4.07383e+08	5.00754e+08	5.85253e+08	6.56289e+08	7.19512e+08	7.71081e+08	8.1321e+08	8.46838e+08	8.71143e+08	8.85818e+08	8.88596e+08	8.86493e+08
279	6.28113e+07	1.82173e+08	2.92286e+08	3.90491e+08	4.80796e+08	5.62739e+08	6.32623e+08	6.95982e+08	7.50201e+08	7.92237e+08	8.26743e+08	8.4774e+08	8.58426e+08	8.60417e+08	8.56794e+08
280	6.27313e+07	1.82164e+08	2.92296e+08	3.91745e+08	4.82824e+08	5.63343e+08	6.3236e+08	6.92499e+08	7.4302e+08	7.81984e+08	8.12194e+08	8.32642e+08	8.43298e+08	8.46003e+08	8.45354e+08
281	6.19319e+07	1.80138e+08	2.87827e+08	3.84684e+08	4.73223e+08	5.52398e+08	6.20027e+08	6.79241e+08	7.28994e+08	7.69313e+08	8.00456e+08	8.21937e+08	8.35125e+08	8.39002e+08	8.36128e+08
282	5.8511e+07	1.69185e+08	2.70667e+08	3.62934e+08	4.47305e+08	5.22614e+08	5.86524e+08	6.41449e+08	6.86353e+08	7.21602e+08	7.50577e+08	7.6802e+08	7.81445e+08	7.8601e+08	7.85185e+08
283	6.20148e+07	1.79578e+08	2.87119e+08	3.84739e+08	4.75035e+08	5.56161e+08	6.24662e+08	6.84245e+08	7.33933e+08	7.75479e+08	8.0687e+08	8.24693e+08	8.34845e+08	8.38472e+08	8.36425e+08
284	6.26852e+07	1.80807e+08	2.89288e+08	3.89005e+08	4.80409e+08	5.62519e+08	6.33701e+08	6.94742e+08	7.46689e+08	7.87452e+08	8.18098e+08	8.3828e+08	8.50099e+08	8.52827e+08	8.49849e+08
285	6.18445e+07	1.7872e+08	2.86232e+08	3.84409e+08	4.74216e+08	5.55848e+08	6.26647e+08	6.85645e+08	7.35805e+08	7.73301e+08	8.0143e+08	8.20859e+08	8.35e+08	8.39844e+08	8.38145e+08
286	6.32788e+07	1.83564e+08	2.94221e+08	3.94179e+08	4.8602e+08	5.68372e+08	6.39871e+08	7.01455e+08	7.51565e+08	7.90714e+08	8.2286e+08	8.45516e+08	8.58824e+08	8.63928e+08	8.60721e+08
287	6.33773e+07	1.84278e+08	2.95902e+08	3.96694e+08	4.891e+08	5.72374e+08	6.44267e+08	7.06946e+08	7.59051e+08	7.96504e+08	8.2288e+08	8.36891e+08	8.4643e+08	8.50036e+08	8.50077e+08
288	6.34955e+07	1.84568e+08	2.95818e+08	3.96544e+08	4.88807e+08	5.71881e+08	6.41204e+08	7.01427e+08	7.508e+08	7.91984e+08	8.25226e+08	8.46483e+08	8.58163e+08	8.60228e+08	8.58154e+08
289	6.23163e+07	1.81347e+08	2.91138e+08	3.91578e+08	4.81606e+08	5.62265e+08	6.31467e+08	6.92361e+08	7.45531e+08	7.85708e+08	8.17499e+08	8.40429e+08	8.54176e+08	8.57078e+08	8.53401e+08
290	6.02543e+07	1.74904e+08	2.80945e+08	3.77443e+08	4.65341e+08	5.45126e+08	6.12236e+08	6.71055e+08	7.20451e+08	7.60249e+08	7.93006e+08	8.12224e+08	8.23389e+08	8.26273e+08	8.21313e+08
291	6.47572e+07	1.88265e+08	3.01627e+08	4.05177e+08	5.00404e+08	5.86396e+08	6.6027e+08	7.24167e+08	7.76602e+08	8.17297e+08	8.50017e+08	8.71002e+08	8.84467e+08	8.89173e+08	8.86161e+08
292	5.9373e+07	1.7225e+08	2.76086e+08	3.69858e+08	4.54589e+08	5.30142e+08	5.95867e+08	6.55338e+08	7.05332e+08	7.44261e+08	7.76675e+08	7.97431e+08	8.09295e+08	8.10865e+08	8.07315e+08
293	5.71581e+07	1.65699e+08	2.64965e+08	3.54679e+08	4.36098e+08	5.0905e+08	5.72849e+08	6.28926e+08	6.75932e+08	7.12515e+08	7.42334e+08	7.62151e+08	7.74526e+08	7.77781e+08	7.74943e+08
294	6.12973e+07	1.78605e+08	2.87059e+08	3.85609e+08	4.76215e+08	5.55864e+08	6.25655e+08	6.87153e+08	7.37393e+08	7.76864e+08	8.10149e+08	8.2929e+08	8.38577e+08	8.40192e+08	8.37817e+08
295	6.09431e+07	1.76844e+08	2.83086e+08	3.80897e+08	4.71862e+08	5.53104e+08	6.22067e+08	6.8273e+08	7.33888e+08	7.73492e+08	8.04065e+08	8.22114e+08	8.32675e+08	8.35548e+08	8.3299e+08
296	6.24873e+07	1.80931e+08	2.90303e+08	3.90552e+08	4.82478e+08	5.65083e+08	6.37548e+08	6.99697e+08	7.51006e+08	7.92271e+08	8.25083e+08	8.46037e+08	8.56401e+08	8.58385e+08	8.5519e+08
297	6.02833e+07	1.74613e+08	2.79401e+08	3.7439e+08	4.6216e+08	5.41037e+08	6.09843e+08	6.69429e+08	7.1724e+08	7.55078e+08	7.8215e+08	7.9937e+08	8.10776e+08	8.15826e+08	8.12735e+08
298	6.00446e+07	1.74405e+08	2.79952e+08	3.75888e+08	4.62166e+08	5.40047e+08	6.0569e+08	6.62248e+08	7.10222e+08	7.47882e+08	7.78384e+08	7.98286e+08	8.1079e+08	8.11752e+08	8.10196e+08
299	6.12808e+07	1.77797e+08	2.85014e+08	3.81025e+08	4.67371e+08	5.46742e+08	6.14105e+08	6.71046e+08	7.17685e+08	7.5525e+08	7.85407e+08	8.04584e+08	8.16483e+08	8.21326e+08	8.20706e+08
300	6.09626e+07	1.7687e+08	2.8252e+08	3.7874e+08	4.66788e+08	5.47341e+08	6.17109e+08	6.78134e+08	7.31372e+08	7.75671e+08	8.12226e+08	8.36014e+08	8.51505e+08	8.52054e+08	8.44871e+08
301	6.10981e+07	1.76806e+08	2.82647e+08	3.79977e+08	4.705e+08	5.51277e+08	6.20741e+08	6.82073e+08	7.29185e+08	7.63533e+08	7.91376e+08	8.09985e+08	8.21438e+08	8.24476e+08	8.23051e+08
302	6.35078e+07	1.8401e+08	2.95006e+08	3.9542e+08	4.86669e+08	5.69598e+08	6.41789e+08	7.05229e+08	7.58467e+08	8.02273e+08	8.39759e+08	8.63215e+08	8.75894e+08	8.76154e+08	8.70309e+08
303	6.2913e+07	1.83097e+08	2.9307e+08	3.92918e+08	4.8375e+08	5.64346e+08	6.31731e+08	6.91074e+08	7.3772e+08	7.75075e+08	8.06883e+08	8.29047e+08	8.43283e+08	8.48831e+08	8.46326e+08
304	6.45282e+07	1.86533e+08	2.9761e+08	3.98477e+08	4.90465e+08	5.73828e+08	6.45083e+08	7.06122e+08	7.55903e+08	7.95147e+08	8.28037e+08	8.50972e+08	8.65241e+08	8.70057e+08	8.68716e+08
305	5.96283e+07	1.73017e+08	2.76728e+08	3.71635e+08	4.575e+08	5.34344e+08	6.01188e+08	6.59844e+08	7.07911e+08	7.44914e+08	7.76971e+08	7.97502e+08	8.104e+08	8.13807e+08	8.11086e+08
306	6.22095e+07	1.80242e+08	2.89189e+08	3.88516e+08	4.79779e+08	5.59081e+08	6.27219e+08	6.87646e+08	7.36358e+08	7.72584e+08	8.01523e+08	8.18086e+08	8.31676e+08	8.36732e+08	8.35696e+08
307	6.1568e+07	1.79038e+08	2.8611e+08	3.81782e+08	4.69896e+08	5.47709e+08	6.13339e+08	6.71784e+08	7.21396e+08	7.60554e+08	7.91191e+08	8.12402e+08	8.25604e+08	8.29278e+08	8.26889e+08
308	5.9854e+07	1.73698e+08	2.77311e+08	3.70599e+08	4.56713e+08	5.34744e+08	6.01862e+08	6.5662e+08	7.00513e+08	7.3688e+08	7.65107e+08	7.84717e+08	7.98467e+08	8.04071e+08	8.0385e+08
309	6.18318e+07	1.79301e+08	2.8765e+08	3.85942e+08	4.74152e+08	5.52867e+08	6.20862e+08	6.80711e+08	7.30002e+08	7.6896e+08	8.00724e+08	8.22354e+08	8.37507e+08	8.41559e+08	8.37146e+08
310	5.74748e+07	1.66483e+08	2.65781e+08	3.55691e+08	4.37957e+08	5.11792e+08	5.75453e+08	6.30845e+08	6.77555e+08	7.15336e+08	7.46806e+08	7.67585e+08	7.82607e+08	7.84768e+08	7.81188e+08
311	6.64183e+07	1.93079e+08	3.09483e+08	4.14239e+08	5.09437e+08	5.96052e+08	6.72248e+08	7.38628e+08	7.93153e+08	8.36867e+08	8.70489e+08	8.91889e+08	9.05089e+08	9.0743e+08	9.03209e+08
312	6.16753e+07	1.79007e+08	2.88016e+08	3.86995e+08	4.77552e+08	5.59602e+08	6.3117e+08	6.9251e+08	7.41709e+08	7.80773e+08	8.122e+08	8.32141e+08	8.42689e+08	8.43694e+08	8.39335e+08
313	6.00643e+07	1.7347e+08	2.77438e+08	3.73144e+08	4.60878e+08	5.38466e+08	6.04591e+08	6.65349e+08	7.16989e+08	7.55894e+08	7.88545e+08	8.08883e+08	8.20699e+08	8.23544e+08	8.20102e+08
314	6.06616e+07	1.76136e+08	2.82931e+08	3.80571e+08	4.70434e+08	5.4962e+08	6.17154e+08	6.76778e+08	7.25138e+08	7.63452e+08	7.91943e+08	8.11586e+08	8.242e+08	8.25968e+08	8.24517e+08
315	6.21529e+07	1.80053e+08	2.88513e+08	3.86819e+08	4.77285e+08	5.57547e+08	6.26182e+08	6.855e+08	7.3459e+08	7.73197e+08	8.04423e+08	8.25593e+08	8.40772e+08	8.45468e+08	8.42812e+08
316	5.96558e+07	1.72788e+08	2.76682e+08	3.71703e+08	4.59032e+08	5.35792e+08	6.00679e+08	6.55581e+08	7.03144e+08	7.40935e+08	7.70374e+08	7.89939e+08	8.01775e+08	8.05177e+08	8.04184e+08
317	5.94211e+07	1.71488e+08	2.73573e+08	3.65096e+08	4.47136e+08	5.20416e+08	5.84721e+08	6.43222e+08	6.92204e+08	7.28942e+08	7.59579e+08	7.81688e+08	7.95208e+08	8.00067e+08	7.98749e+08
318	6.4727e+07	1.87656e+08	3.01122e+08	4.04424e+08	4.99885e+08	5.84919e+08	6.56349e+08	7.18803e+08	7.70713e+08	8.09981e+08	8.41157e+08	8.61655e+08	8.74406e+08	8.79183e+08	8.77992e+08
319	6.14386e+07	1.78264e+08	2.8497e+08	3.82123e+08	4.70332e+08	5.48469e+08	6.15403e+08	6.75462e+08	7.26725e+08	7.66789e+08	7.97852e+08	8.18471e+08	8.31697e+08	8.36471e+08	8.33007e+08
320	6.19009e+07	1.79878e+08	2.88098e+08	3.86559e+08	4.74426e+08	5.53911e+08	6.21099e+08	6.79714e+08	7.28292e+08	7.6754e+08	7.98678e+08	8.19709e+08	8.32247e+08	8.34207e+08	8.32363e+08
321	6.23125e+07	1.81055e+08	2.89848e+08	3.89088e+08	4.79088e+08	5.59822e+08	6.28822e+08	6.88765e+08	7.38757e+08	7.78388e+08	8.09993e+08	8.31294e+08	8.45169e+08	8.48816e+08	8.45744e+08
322	5.81899e+07	1.69115e+08	2.70679e+08	3.61947e+08	4.43611e+08	5.16955e+08	5.80056e+08	6.3526e+08	6.80053e+08	7.17282e+08	7.48013e+08	7.66225e+08	7.77342e+08	7.81494e+08	7.80865e+08
323	6.16667e+07	1.7914e+08	2.87078e+08	3.84576e+08	4.73751e+08	5.53335e+08	6.21781e+08	6.79336e+08	7.27583e+08	7.65134e+08	7.95252e+08	8.13555e+08	8.25717e+08	8.29e+08	8.28052e+08
324	6.33383e+07	1.83585e+08	2.93403e+08	3.931e+08	4.83979e+08	5.64762e+08	6.34406e+08	6.95585e+08	7.47614e+08	7.90646e+08	8.25363e+08	8.44529e+08	8.56964e+08	8.61451e+08	8.5941e+08
325	6.21269e+07	1.79989e+08	2.88088e+08	3.86616e+08	4.77856e+08	5.59209e+08	6.28581e+08	6.89922e+08	7.40246e+08	7.82105e+08	8.16251e+08	8.37991e+08	8.52411e+08	8.55525e+08	8.50519e+08
326	5.97587e+07	1.73909e+08	2.78716e+08	3.73443e+08	4.6108e+08	5.40102e+08	6.07643e+08	6.65813e+08	7.123e+08	7.50375e+08	7.82146e+08	8.02128e+08	8.14701e+08	8.17941e+08	8.14563e+08
327	6.32543e+07	1.83788e+08	2.94755e+08	3.95191e+08	4.88503e+08	5.72369e+08	6.43411e+08	7.03884e+08	7.54018e+08	7.93979e+08	8.26637e+08	8.46761e+08	8.59065e+08	8.61376e+08	8.58481e+08
328	6.05574e+07	1.75377e+08	2.80425e+08	3.75622e+08	4.63466e+08	5.42278e+08	6.10342e+08	6.7093e+08	7.21645e+08	7.62993e+08	7.95919e+08	8.14181e+08	8.26092e+08	8.29881e+08	8.26151e+08
329	6.08775e+07	1.76949e+08	2.83704e+08	3.79999e+08	4.67701e+08	5.4665e+08	6.145e+08	6.73194e+08	7.20159e+08	7.54384e+08	7.84212e+08	8.03702e+08	8.16745e+08	8.2033e+08	8.18222e+08
330	6.23397e+07	1.80753e+08	2.89758e+08	3.88743e+08	4.79931e+08	5.62197e+08	6.30321e+08	6.89262e+08	7.3843e+08	7.77484e+08	8.09855e+08	8.31213e+08	8.47219e+08	8.51873e+08	8.48016e+08
331	6.25435e+07	1.81394e+08	2.90411e+08	3.88629e+08	4.7829e+08	5.59017e+08	6.28035e+08	6.8655e+08	7.34745e+08	7.7329e+08	8.054e+08	8.274e+08	8.43772e+08	8.48907e+08	8.45744e+08
332	6.18856e+07	1.79469e+08	2.87087e+08	3.84293e+08	4.72474e+08	5.51753e+08	6.20019e+08	6.81769e+08	7.32589e+08	7.73961e+08	8.06015e+08	8.2528e+08	8.38044e+08	8.41753e+08	8.38613e+08
333	6.25982e+07	1.81618e+08	2.90807e+08	3.89431e+08	4.79927e+08	5.61239e+08	6.31828e+08	6.93361e+08	7.45915e+08	7.89183e+08	8.22859e+08	8.43669e+08	8.55823e+08	8.57943e+08	8.54564e+08
334	5.83998e+07	1.69461e+08	2.72043e+08	3.64523e+08	4.48872e+08	5.25666e+08	5.91958e+08	6.50285e+08	6.99722e+08	7.38801e+08	7.68257e+08	7.87275e+08	7.97605e+08	7.99778e+08	7.96164e+08
335	6.25321e+07	1.81336e+08	2.90691e+08	3.89274e+08	4.77888e+08	5.58306e+08	6.27569e+08	6.88347e+08	7.39178e+08	7.77812e+08	8.10018e+08	8.31769e+08	8.45306e+08	8.47156e+08	8.45219e+08
336	6.21507e+07	1.80726e+08	2.89368e+08	3.87636e+08	4.78498e+08	5.60846e+08	6.3221e+08	6.93237e+08	7.43241e+08	7.82048e+08	8.13741e+08	8.33506e+08	8.46107e+08	8.47618e+08	8.43649e+08
337	6.15551e+07	1.78263e+08	2.86243e+08	3.84645e+08	4.73994e+08	5.53327e+08	6.20307e+08	6.78795e+08	7.28412e+08	7.67483e+08	7.9745e+08	8.17449e+08	8.30203e+08	8.34375e+08	8.33102e+08
338	6.33669e+07	1.83319e+08	2.93563e+08	3.92971e+08	4.83326e+08	5.65155e+08	6.36073e+08	6.96402e+08	7.47546e+08	7.91198e+08	8.23983e+08	8.45097e+08	8.57745e+08	8.58508e+08	8.56094e+08
339	5.91144e+07	1.72045e+08	2.76688e+08	3.70989e+08	4.57331e+08	5.36283e+08	6.03152e+08	6.62637e+08	7.12336e+08	7.49284e+08	7.77988e+08	7.96985e+08	8.09328e+08	8.11126e+08	8.06491e+08
340	6.02883e+07	1.75447e+08	2.81368e+08	3.77463e+08	4.65077e+08	5.4363e+08	6.11301e+08	6.70873e+08	7.21039e+08	7.61465e+08	7.92083e+08	8.12265e+08	8.25973e+08	8.30645e+08	8.2642e+08
341	6.08952e+07	1.76952e+08	2.84294e+08	3.8262e+08	4.7232e+08	5.51919e+08	6.19592e+08	6.76676e+08	7.24246e+08	7.62629e+08	7.93333e+08	8.12307e+08	8.23363e+08	8.2772e+08	8.26712e+08
342	6.15936e+07	1.7819e+08	2.85396e+08	3.83395e+08	4.73041e+08	5.53893e+08	6.24183e+08	6.86059e+08	7.36799e+08	7.76015e+08	8.07249e+08	8.26348e+08	8.39001e+08	8.40434e+08	8.37372e+08
343	6.14234e+07	1.78311e+08	2.86173e+08	3.84568e+08	4.73133e+08	5.52311e+08	6.20717e+08	6.79801e+08	7.26371e+08	7.6338e+08	7.92769e+08	8.12412e+08	8.23452e+08	8.26344e+08	8.2642e+08
344	5.91097e+07	1.71358e+08	2.7419e+08	3.66824e+08	4.51088e+08	5.25775e+08	5.91237e+08	6.50214e+08	6.98867e+08	7.33458e+08	7.60916e+08	7.82587e+08	7.96583e+08	8.0126e+08	7.99898e+08
345	6.26782e+07	1.82936e+08	2.94282e+08	3.94441e+08	4.85505e+08	5.67758e+08	6.38295e+08	6.99497e+08	7.49352e+08	7.87925e+08	8.18165e+08	8.38168e+08	8.51656e+08	8.51851e+08	8.49016e+08
346	6.23913e+07	1.80686e+08	2.89393e+08	3.88498e+08	4.78747e+08	5.59436e+08	6.29115e+08	6.89667e+08	7.38861e+08	7.77695e+08	8.09862e+08	8.31079e+08	8.43852e+08	8.45285e+08	8.42618e+08
347	6.10495e+07	1.77031e+08	2.83478e+08	3.80809e+08	4.70203e+08	5.50177e+08	6.17213e+08	6.75602e+08	7.24523e+08	7.64068e+08	7.99012e+08	8.20237e+08	8.31754e+08	8.35168e+08	8.31405e+08
348	6.2642e+07	1.81519e+08	2.91176e+08	3.90403e+08	4.82678e+08	5.66872e+08	6.36855e+08	6.96827e+08	7.47946e+08	7.88537e+08	8.20674e+08	8.40063e+08	8.52561e+08	8.55203e+08	8.51796e+08
349	6.34072e+07	1.8391e+08	2.95455e+08	3.97791e+08	4.90879e+08	5.72124e+08	6.4049e+08	7.00105e+08	7.49042e+08	7.86929e+08	8.17915e+08	8.40553e+08	8.51845e+08	8.53322e+08	8.51639e+08
350	6.10143e+07	1.7659e+08	2.8149e+08	3.7535e+08	4.59491e+08	5.34325e+08	5.99276e+08	6.55891e+08	7.0425e+08	7.42745e+08	7.74096e+08	7.92676e+08	8.03262e+08	8.08349e+08	8.09605e+08
351	6.46553e+07	1.87708e+08	3.00108e+08	4.03003e+08	4.97507e+08	5.82076e+08	6.55344e+08	7.2095e+08	7.76586e+08	8.21176e+08	8.53659e+08	8.72603e+08	8.85848e+08	8.88892e+08	8.84179e+08
352	5.97386e+07	1.73062e+08	2.76933e+08	3.72237e+08	4.60204e+08	5.38657e+08	6.05566e+08	6.64833e+08	7.14625e+08	7.54984e+08	7.87552e+08	8.09929e+08	8.23212e+08	8.25501e+08	8.20574e+08
353	6.19636e+07	1.80328e+08	2.89359e+08	3.88292e+08	4.77247e+08	5.57408e+08	6.26354e+08	6.84919e+08	7.32259e+08	7.71488e+08	8.03067e+08	8.24162e+08	8.37364e+08	8.40343e+08	8.38357e+08
354	6.04819e+07	1.75722e+08	2.81695e+08	3.78299e+08	4.65813e+08	5.45157e+08	6.12993e+08	6.71703e+08	7.20747e+08	7.59771e+08	7.90031e+08	8.12574e+08	8.2873e+08	8.33291e+08	8.28577e+08
355	5.81692e+07	1.68678e+08	2.70736e+08	3.64285e+08	4.49809e+08	5.26629e+08	5.91127e+08	6.453e+08	6.92802e+08	7.32487e+08	7.65339e+08	7.86167e+08	7.98913e+08	7.99633e+08	7.94768e+08
356	6.2231e+07	1.79645e+08	2.86749e+08	3.83524e+08	4.7114e+08	5.50381e+08	6.18987e+08	6.79529e+08	7.28292e+08	7.67982e+08	8.01723e+08	8.24522e+08	8.39582e+08	8.4462e+08	8.4235e+08
357	6.53236e+07	1.89247e+08	3.02895e+08	4.05613e+08	4.98287e+08	5.8341e+08	6.55835e+08	7.2046e+08	7.75366e+08	8.18046e+08	8.51872e+08	8.73555e+08	8.87217e+08	8.90071e+08	8.86404e+08
358	6.13528e+07	1.78198e+08	2.8542e+08	3.82263e+08	4.70631e+08	5.48997e+08	6.15935e+08	6.73635e+08	7.20701e+08	7.60436e+08	7.93851e+08	8.1382e+08	8.2449e+08	8.28461e+08	8.27785e+08
359	6.33297e+07	1.84411e+08	2.94358e+08	3.93514e+08	4.84301e+08	5.64991e+08	6.36074e+08	6.98136e+08	7.4813e+08	7.88927e+08	8.21881e+08	8.43613e+08	8.57588e+08	8.6184e+08	8.58374e+08
360	6.10892e+07	1.77274e+08	2.84228e+08	3.82504e+08	4.72737e+08	5.5338e+08	6.22023e+08	6.81878e+08	7.31321e+08	7.71375e+08	8.0496e+08	8.26417e+08	8.39334e+08	8.40591e+08	8.36363e+08
361	6.31261e+07	1.82888e+08	2.92493e+08	3.92124e+08	4.83081e+08	5.65945e+08	6.36299e+08	6.96426e+08	7.4643e+08	7.87086e+08	8.21755e+08	8.43723e+08	8.564e+08	8.5796e+08	8.55259e+08
362	6.14283e+07	1.78676e+08	2.86459e+08	3.85202e+08	4.75556e+08	5.56702e+08	6.26665e+08	6.8753e+08	7.38761e+08	7.79213e+08	8.11637e+08	8.3078e+08	8.41822e+08	8.4285e+08	8.39176e+08
363	6.32623e+07	1.83872e+08	2.94532e+08	3.9387e+08	4.82799e+08	5.62653e+08	6.31051e+08	6.92179e+08	7.43126e+08	7.83214e+08	8.14672e+08	8.369e+08	8.50676e+08	8.5375e+08	8.49919e+08
364	6.21228e+07	1.79951e+08	2.87264e+08	3.82976e+08	4.70857e+08	5.50381e+08	6.20544e+08	6.81173e+08	7.32308e+08	7.72969e+08	8.05107e+08	8.2781e+08	8.41844e+08	8.44522e+08	8.41272e+08
365	6.16646e+07	1.78159e+08	2.84614e+08	3.82819e+08	4.72239e+08	5.52694e+08	6.21913e+08	6.81828e+08	7.31661e+08	7.71417e+08	8.03712e+08	8.25578e+08	8.39663e+08	8.43817e+08	8.3976e+08
366	6.34875e+07	1.84811e+08	2.96197e+08	3.97334e+08	4.9016e+08	5.74197e+08	6.45821e+08	7.09271e+08	7.62375e+08	8.02877e+08	8.37935e+08	8.61458e+08	8.75541e+08	8.75523e+08	8.69387e+08
367	6.17524e+07	1.79336e+08	2.8725e+08	3.8555e+08	4.74414e+08	5.55421e+08	6.2541e+08	6.86684e+08	7.36835e+08	7.77625e+08	8.10735e+08	8.31582e+08	8.43554e+08	8.45908e+08	8.42577e+08
368	5.97805e+07	1.74263e+08	2.79135e+08	3.74893e+08	4.62991e+08	5.428e+08	6.1134e+08	6.68925e+08	7.15491e+08	7.53265e+08	7.83457e+08	8.02033e+08	8.15498e+08	8.20017e+08	8.16233e+08
369	6.06192e+07	1.75796e+08	2.81986e+08	3.79481e+08	4.69312e+08	5.49632e+08	6.19018e+08	6.7941e+08	7.29483e+08	7.70056e+08	8.00669e+08	8.20027e+08	8.33239e+08	8.33327e+08	8.28753e+08
370	5.88673e+07	1.70937e+08	2.73726e+08	3.67278e+08	4.52348e+08	5.27344e+08	5.92876e+08	6.49389e+08	6.95578e+08	7.32586e+08	7.60721e+08	7.80632e+08	7.94028e+08	7.97305e+08	7.95407e+08
371	6.34201e+07	1.84625e+08	2.961e+08	3.97098e+08	4.90149e+08	5.75512e+08	6.4917e+08	7.1445e+08	7.67083e+08	8.08367e+08	8.4138e+08	8.60875e+08	8.72656e+08	8.74477e+08	8.69736e+08
372	6.36595e+07	1.84269e+08	2.94689e+08	3.93129e+08	4.81437e+08	5.59971e+08	6.29254e+08	6.90646e+08	7.43444e+08	7.85697e+08	8.18616e+08	8.39858e+08	8.56127e+08	8.60577e+08	8.57011e+08
373	6.17123e+07	1.79261e+08	2.86784e+08	3.83888e+08	4.72977e+08	5.53685e+08	6.22346e+08	6.82251e+08	7.32318e+08	7.72039e+08	8.03044e+08	8.22588e+08	8.34003e+08	8.35904e+08	8.33994e+08
374	6.08503e+07	1.76658e+08	2.81296e+08	3.75948e+08	4.62346e+08	5.3919e+08	6.06442e+08	6.65547e+08	7.1351e+08	7.51578e+08	7.84434e+08	8.072e+08	8.18629e+08	8.22438e+08	8.21897e+08
375	6.14693e+07	1.78506e+08	2.86487e+08	3.84984e+08	4.75387e+08	5.55146e+08	6.22642e+08	6.82133e+08	7.33889e+08	7.74034e+08	8.05683e+08	8.25677e+08	8.38805e+08	8.41346e+08	8.38023e+08
376	6.42319e+07	1.86988e+08	2.99367e+08	4.00287e+08	4.94136e+08	5.77501e+08	6.47639e+08	7.08423e+08	7.58026e+08	7.9564e+08	8.27682e+08	8.50064e+08	8.6549e+08	8.69765e+08	8.68156e+08
377	6.1852e+07	1.78823e+08	2.86284e+08	3.85868e+08	4.76692e+08	5.57346e+08	6.26119e+08	6.85441e+08	7.35609e+08	7.75974e+08	8.08368e+08	8.26406e+08	8.35831e+08	8.40078e+08	8.38336e+08
378	6.23433e+07	1.80999e+08	2.90676e+08	3.90449e+08	4.80519e+08	5.62574e+08	6.33445e+08	6.94375e+08	7.45207e+08	7.83744e+08	8.14503e+08	8.33246e+08	8.43941e+08	8.46053e+08	8.4464e+08
379	6.19106e+07	1.7948e+08	2.86696e+08	3.83391e+08	4.72008e+08	5.52349e+08	6.21135e+08	6.8227e+08	7.33649e+08	7.73494e+08	8.04481e+08	8.22056e+08	8.31922e+08	8.33786e+08	8.31968e+08
380	6.18294e+07	1.7914e+08	2.87613e+08	3.86376e+08	4.75777e+08	5.56771e+08	6.25955e+08	6.86129e+08	7.36756e+08	7.77259e+08	8.09079e+08	8.29569e+08	8.4234e+08	8.4687e+08	8.43659e+08
381	6.21719e+07	1.80644e+08	2.89853e+08	3.8748e+08	4.76146e+08	5.56897e+08	6.25401e+08	6.84812e+08	7.34411e+08	7.71829e+08	8.03094e+08	8.23917e+08	8.35204e+08	8.3769e+08	8.36492e+08
382	6.18523e+07	1.79193e+08	2.86944e+08	3.84492e+08	4.74336e+08	5.5665e+08	6.27775e+08	6.90248e+08	7.4256e+08	7.82919e+08	8.14202e+08	8.34416e+08	8.46284e+08	8.50064e+08	8.45683e+08
383	6.07429e+07	1.75873e+08	2.8083e+08	3.76533e+08	4.64028e+08	5.43348e+08	6.12239e+08	6.71342e+08	7.17985e+08	7.54581e+08	7.84468e+08	8.04652e+08	8.18944e+08	8.21574e+08	8.18713e+08
384	6.27497e+07	1.81984e+08	2.90835e+08	3.89566e+08	4.79319e+08	5.61541e+08	6.32868e+08	6.94188e+08	7.47634e+08	7.89982e+08	8.20797e+08	8.39607e+08	8.50154e+08	8.51657e+08	8.48648e+08
385	6.21608e+07	1.79796e+08	2.87074e+08	3.85538e+08	4.75325e+08	5.58243e+08	6.30028e+08	6.90275e+08	7.40785e+08	7.80746e+08	8.12039e+08	8.32557e+08	8.45277e+08	8.4775e+08	8.45556e+08
386	6.0762e+07	1.76327e+08	2.82813e+08	3.78623e+08	4.67112e+08	5.45623e+08	6.12622e+08	6.68771e+08	7.1418e+08	7.51574e+08	7.83002e+08	8.02395e+08	8.13561e+08	8.18598e+08	8.18398e+08
387	6.29259e+07	1.82619e+08	2.92669e+08	3.92176e+08	4.83065e+08	5.64995e+08	6.3518e+08	6.96226e+08	7.44853e+08	7.82885e+08	8.14201e+08	8.324e+08	8.42138e+08	8.45407e+08	8.45449e+08
388	6.09501e+07	1.76485e+08	2.81996e+08	3.77261e+08	4.63113e+08	5.39621e+08	6.05921e+08	6.62602e+08	7.08744e+08	7.49405e+08	7.82358e+08	8.02608e+08	8.17153e+08	8.21047e+08	8.19298e+08
389	6.05455e+07	1.75188e+08	2.8093e+08	3.76666e+08	4.62506e+08	5.40691e+08	6.07583e+08	6.65029e+08	7.1243e+08	7.51251e+08	7.83213e+08	8.02617e+08	8.13894e+08	8.15555e+08	8.13755e+08
390	6.09515e+07	1.77473e+08	2.85155e+08	3.81787e+08	4.69542e+08	5.49447e+08	6.17084e+08	6.75344e+08	7.24194e+08	7.62414e+08	7.92301e+08	8.12469e+08	8.26473e+08	8.29245e+08	8.26236e+08
391	5.96058e+07	1.72224e+08	2.76202e+08	3.7039e+08	4.56531e+08	5.3255e+08	5.97692e+08	6.55314e+08	7.04362e+08	7.45088e+08	7.79681e+08	8.03136e+08	8.15556e+08	8.17828e+08	8.14652e+08
392	5.86415e+07	1.70406e+08	2.73269e+08	3.66868e+08	4.51544e+08	5.28314e+08	5.94316e+08	6.50263e+08	6.95773e+08	7.30646e+08	7.5932e+08	7.79708e+08	7.92783e+08	7.94743e+08	7.92285e+08
393	6.13101e+07	1.78055e+08	2.85581e+08	3.83582e+08	4.71858e+08	5.49855e+08	6.17513e+08	6.76992e+08	7.25875e+08	7.66104e+08	8.00209e+08	8.21514e+08	8.35465e+08	8.36904e+08	8.32277e+08
394	6.31008e+07	1.82651e+08	2.92683e+08	3.93481e+08	4.85804e+08	5.68854e+08	6.38304e+08	6.98041e+08	7.48924e+08	7.88699e+08	8.20848e+08	8.41527e+08	8.54842e+08	8.57051e+08	8.5581e+08
395	6.09739e+07	1.77637e+08	2.84016e+08	3.79263e+08	4.65874e+08	5.44945e+08	6.13043e+08	6.71542e+08	7.18519e+08	7.57192e+08	7.89994e+08	8.12012e+08	8.25158e+08	8.28959e+08	8.26006e+08
396	6.12293e+07	1.77382e+08	2.84279e+08	3.80209e+08	4.67385e+08	5.47444e+08	6.15679e+08	6.7418e+08	7.23461e+08	7.61903e+08	7.93327e+08	8.14131e+08	8.28181e+08	8.33875e+08	8.31051e+08
397	6.18743e+07	1.79578e+08	2.88073e+08	3.8752e+08	4.78355e+08	5.58959e+08	6.27584e+08	6.87957e+08	7.36959e+08	7.7534e+08	8.06443e+08	8.26833e+08	8.3993e+08	8.43821e+08	8.41038e+08
398	6.15835e+07	1.78631e+08	2.86545e+08	3.84768e+08	4.74787e+08	5.54617e+08	6.21396e+08	6.80604e+08	7.32524e+08	7.73176e+08	8.03961e+08	8.2328e+08	8.34973e+08	8.39145e+08	8.36999e+08
399	6.01692e+07	1.74892e+08	2.80858e+08	3.77999e+08	4.66656e+08	5.46529e+08	6.14759e+08	6.73961e+08	7.24277e+08	7.63094e+08	7.92962e+08	8.10982e+08	8.20775e+08	8.23637e+08	8.19294e+08
400	6.05161e+07	1.75427e+08	2.79771e+08	3.73796e+08	4.60006e+08	5.37596e+08	6.05504e+08	6.64347e+08	7.12896e+08	7.52491e+08	7.85561e+08	8.08524e+08	8.22131e+08	8.27434e+08	8.24395e+08
401	6.09733e+07	1.76871e+08	2.8435e+08	3.82477e+08	4.70306e+08	5.4786e+08	6.13938e+08	6.70951e+08	7.19708e+08	7.58436e+08	7.89723e+08	8.10209e+08	8.25268e+08	8.31181e+08	8.28221e+08
402	6.14868e+07	1.78456e+08	2.861e+08	3.83677e+08	4.73119e+08	5.53121e+08	6.22076e+08	6.82144e+08	7.31401e+08	7.71237e+08	8.02284e+08	8.20623e+08	8.32416e+08	8.34706e+08	8.31621e+08
403	6.42358e+07	1.86032e+08	2.97789e+08	4.00274e+08	4.94737e+08	5.79738e+08	6.5116e+08	7.11576e+08	7.61573e+08	8.02389e+08	8.35536e+08	8.55518e+08	8.66519e+08	8.69565e+08	8.67901e+08
404	6.4553e+07	1.87185e+08	2.99945e+08	4.02671e+08	4.96499e+08	5.8209e+08	6.5419e+08	7.14984e+08	7.65948e+08	8.05808e+08	8.38179e+08	8.58192e+08	8.70927e+08	8.75605e+08	8.73282e+08
405	6.03853e+07	1.75476e+08	2.81544e+08	3.78948e+08	4.69228e+08	5.49959e+08	6.17889e+08	6.74616e+08	7.22807e+08	7.63795e+08	7.97293e+08	8.19327e+08	8.3257e+08	8.34456e+08	8.29404e+08
406	6.20861e+07	1.80205e+08	2.88372e+08	3.86037e+08	4.74076e+08	5.52243e+08	6.19957e+08	6.80415e+08	7.30731e+08	7.72312e+08	8.03582e+08	8.23311e+08	8.35972e+08	8.41426e+08	8.39045e+08
407	5.96578e+07	1.73235e+08	2.7702e+08	3.6898e+08	4.53708e+08	5.30829e+08	5.97694e+08	6.55064e+08	7.01732e+08	7.41054e+08	7.74183e+08	7.94363e+08	8.05272e+08	8.08398e+08	8.05141e+08
408	6.20981e+07	1.80097e+08	2.88199e+08	3.86974e+08	4.77297e+08	5.58323e+08	6.28738e+08	6.90475e+08	7.4162e+08	7.83545e+08	8.15547e+08	8.35713e+08	8.47734e+08	8.52047e+08	8.47673e+08
409	6.13101e+07	1.7811e+08	2.84263e+08	3.8085e+08	4.71411e+08	5.53814e+08	6.24695e+08	6.86759e+08	7.37229e+08	7.75328e+08	8.057e+08	8.23579e+08	8.33509e+08	8.35794e+08	8.3302e+08
410	5.98369e+07	1.73163e+08	2.77374e+08	3.73374e+08	4.61452e+08	5.41376e+08	6.09231e+08	6.65864e+08	7.12951e+08	7.50912e+08	7.81459e+08	8.01974e+08	8.13796e+08	8.16427e+08	8.12533e+08
411	6.32972e+07	1.83183e+08	2.92486e+08	3.91237e+08	4.82765e+08	5.65634e+08	6.3756e+08	7.0012e+08	7.51458e+08	7.93357e+08	8.28504e+08	8.49942e+08	8.6207e+08	8.66465e+08	8.62607e+08
412	6.11768e+07	1.77323e+08	2.84471e+08	3.82057e+08	4.71768e+08	5.53712e+08	6.22805e+08	6.82294e+08	7.31689e+08	7.71463e+08	8.0454e+08	8.25921e+08	8.388e+08	8.40519e+08	8.35832e+08
413	6.08898e+07	1.76932e+08	2.83312e+08	3.80232e+08	4.6759e+08	5.44275e+08	6.10692e+08	6.68404e+08	7.14791e+08	7.5107e+08	7.80651e+08	7.99239e+08	8.11437e+08	8.15791e+08	8.15467e+08
414	5.57143e+07	1.61562e+08	2.58673e+08	3.4598e+08	4.26406e+08	4.98382e+08	5.59966e+08	6.131e+08	6.5606e+08	6.90984e+08	7.19224e+08	7.4042e+08	7.5132e+08	7.55021e+08	7.5329e+08
415	5.91349e+07	1.70523e+08	2.71291e+08	3.63102e+08	4.47687e+08	5.25431e+08	5.9168e+08	6.49785e+08	6.97194e+08	7.35604e+08	7.65432e+08	7.83348e+08	7.96034e+08	7.99699e+08	7.9836e+08
416	6.11297e+07	1.76911e+08	2.82541e+08	3.78905e+08	4.66628e+08	5.4461e+08	6.11528e+08	6.69144e+08	7.15082e+08	7.50909e+08	7.81797e+08	8.03116e+08	8.17031e+08	8.19502e+08	8.18253e+08
417	6.26562e+07	1.81941e+08	2.91959e+08	3.91333e+08	4.82124e+08	5.63445e+08	6.33098e+08	6.94057e+08	7.44289e+08	7.83669e+08	8.14585e+08	8.33905e+08	8.4747e+08	8.50944e+08	8.4787e+08
418	5.94187e+07	1.72356e+08	2.75729e+08	3.69092e+08	4.54547e+08	5.327e+08	5.9997e+08	6.57574e+08	7.05957e+08	7.43279e+08	7.7382e+08	7.94769e+08	8.09065e+08	8.12832e+08	8.08757e+08
419	6.29484e+07	1.82612e+08	2.91987e+08	3.91556e+08	4.82796e+08	5.66212e+08	6.38539e+08	7.01155e+08	7.51681e+08	7.93415e+08	8.24668e+08	8.44943e+08	8.57031e+08	8.60198e+08	8.56242e+08
420	6.16939e+07	1.7913e+08	2.86673e+08	3.85836e+08	4.7626e+08	5.55708e+08	6.23946e+08	6.82788e+08	7.29681e+08	7.67955e+08	8.00798e+08	8.23351e+08	8.3629e+08	8.39557e+08	8.36696e+08
421	6.1587e+07	1.78585e+08	2.86748e+08	3.85259e+08	4.75345e+08	5.5668e+08	6.25885e+08	6.86277e+08	7.36616e+08	7.77602e+08	8.11082e+08	8.30867e+08	8.42368e+08	8.43565e+08	8.39349e+08
422	6.22696e+07	1.80647e+08	2.89969e+08	3.88995e+08	4.79257e+08	5.61495e+08	6.32165e+08	6.92956e+08	7.42788e+08	7.81977e+08	8.14984e+08	8.34562e+08	8.46264e+08	8.50609e+08	8.46653e+08
423	6.06622e+07	1.75678e+08	2.81249e+08	3.76221e+08	4.64271e+08	5.43335e+08	6.09386e+08	6.6644e+08	7.13037e+08	7.52079e+08	7.82369e+08	8.01583e+08	8.14641e+08	8.19978e+08	8.18634e+08
424	6.07812e+07	1.7696e+08	2.85e+08	3.83652e+08	4.7526e+08	5.57182e+08	6.2663e+08	6.88257e+08	7.38583e+08	7.76552e+08	8.07207e+08	8.27068e+08	8.39766e+08	8.4181e+08	8.36885e+08
425	6.12572e+07	1.78081e+08	2.852e+08	3.82961e+08	4.73595e+08	5.54294e+08	6.21325e+08	6.80672e+08	7.29464e+08	7.6985e+08	8.0351e+08	8.25028e+08	8.37983e+08	8.40024e+08	8.35655e+08
426	6.40004e+07	1.857e+08	2.96733e+08	3.97101e+08	4.88423e+08	5.69729e+08	6.39444e+08	7.00135e+08	7.51311e+08	7.90478e+08	8.20668e+08	8.41255e+08	8.55714e+08	8.60665e+08	8.58982e+08
427	6.03852e+07	1.75608e+08	2.82177e+08	3.77929e+08	4.65963e+08	5.44494e+08	6.11737e+08	6.71739e+08	7.23268e+08	7.63136e+08	7.94415e+08	8.13918e+08	8.27512e+08	8.30831e+08	8.25207e+08
428	6.18671e+07	1.78937e+08	2.84828e+08	3.8094e+08	4.70061e+08	5.5037e+08	6.16756e+08	6.73791e+08	7.20729e+08	7.57333e+08	7.88273e+08	8.09893e+08	8.23637e+08	8.29193e+08	8.28919e+08
429	5.85259e+07	1.69436e+08	2.7116e+08	3.63674e+08	4.49332e+08	5.25847e+08	5.92195e+08	6.5078e+08	7.00273e+08	7.38308e+08	7.67471e+08	7.84877e+08	7.9591e+08	7.98679e+08	7.95983e+08
430	6.12584e+07	1.77211e+08	2.83111e+08	3.80598e+08	4.70147e+08	5.50421e+08	6.20209e+08	6.8102e+08	7.29472e+08	7.67726e+08	8.02304e+08	8.25753e+08	8.39226e+08	8.39882e+08	8.34678e+08
431	6.54558e+07	1.89667e+08	3.03518e+08	4.06946e+08	5.00562e+08	5.84997e+08	6.59086e+08	7.23485e+08	7.76497e+08	8.2044e+08	8.55338e+08	8.78097e+08	8.90391e+08	8.9244e+08	8.88698e+08
432	6.10852e+07	1.77083e+08	2.84508e+08	3.81462e+08	4.69743e+08	5.49234e+08	6.16689e+08	6.76878e+08	7.2811e+08	7.69599e+08	8.03967e+08	8.25168e+08	8.35934e+08	8.36311e+08	8.31774e+08
433	6.05707e+07	1.75817e+08	2.81919e+08	3.77708e+08	4.64538e+08	5.43375e+08	6.11338e+08	6.70725e+08	7.20844e+08	7.58808e+08	7.90124e+08	8.11372e+08	8.23493e+08	8.25796e+08	8.22315e+08
434	6.21977e+07	1.80949e+08	2.90177e+08	3.89902e+08	4.8042e+08	5.61928e+08	6.31529e+08	6.94196e+08	7.48688e+08	7.92197e+08	8.25822e+08	8.46804e+08	8.60934e+08	8.65383e+08	8.60707e+08
435	6.45129e+07	1.8785e+08	3.0106e+08	4.03192e+08	4.96234e+08	5.80281e+08	6.52212e+08	7.13625e+08	7.63461e+08	8.03831e+08	8.36791e+08	8.56834e+08	8.6877e+08	8.71648e+08	8.69967e+08
436	6.2523e+07	1.81425e+08	2.90778e+08	3.89657e+08	4.79695e+08	5.61635e+08	6.32129e+08	6.94686e+08	7.44083e+08	7.85216e+08	8.18217e+08	8.39182e+08	8.52888e+08	8.54898e+08	8.50456e+08
437	6.44287e+07	1.87191e+08	3.00262e+08	4.03735e+08	4.98352e+08	5.82561e+08	6.5637e+08	7.20753e+08	7.75645e+08	8.19589e+08	8.55447e+08	8.79283e+08	8.91624e+08	8.93693e+08	8.88207e+08
438	6.14851e+07	1.78002e+08	2.8419e+08	3.81969e+08	4.72215e+08	5.54868e+08	6.26201e+08	6.85163e+08	7.34599e+08	7.75312e+08	8.08843e+08	8.30483e+08	8.44324e+08	8.47565e+08	8.42273e+08
439	6.28395e+07	1.83347e+08	2.93883e+08	3.94676e+08	4.87542e+08	5.70717e+08	6.42801e+08	7.05296e+08	7.57835e+08	7.9912e+08	8.32195e+08	8.52347e+08	8.63783e+08	8.64115e+08	8.60164e+08
440	6.13843e+07	1.78452e+08	2.86589e+08	3.85329e+08	4.76006e+08	5.56657e+08	6.26741e+08	6.88342e+08	7.37829e+08	7.79035e+08	8.09141e+08	8.29351e+08	8.43993e+08	8.4699e+08	8.42708e+08
441	6.25002e+07	1.8095e+08	2.89842e+08	3.88341e+08	4.7845e+08	5.59648e+08	6.28647e+08	6.87876e+08	7.3596e+08	7.75962e+08	8.07862e+08	8.28568e+08	8.42071e+08	8.46563e+08	8.4515e+08
442	6.1283e+07	1.77259e+08	2.83659e+08	3.80352e+08	4.69347e+08	5.50474e+08	6.19756e+08	6.76719e+08	7.25894e+08	7.64394e+08	7.96188e+08	8.16285e+08	8.28242e+08	8.30339e+08	8.28981e+08
443	5.94949e+07	1.72629e+08	2.77245e+08	3.71251e+08	4.58066e+08	5.36603e+08	6.03788e+08	6.62029e+08	7.11704e+08	7.50415e+08	7.7907e+08	7.96021e+08	8.07107e+08	8.10297e+08	8.08314e+08
444	6.34224e+07	1.83996e+08	2.94645e+08	3.96329e+08	4.88341e+08	5.70633e+08	6.41296e+08	7.01881e+08	7.53424e+08	7.93875e+08	8.26976e+08	8.46138e+08	8.59282e+08	8.62424e+08	8.60586e+08
445	6.20622e+07	1.80065e+08	2.88294e+08	3.86324e+08	4.7577e+08	5.5496e+08	6.2277e+08	6.83125e+08	7.35129e+08	7.76799e+08	8.0896e+08	8.3028e+08	8.43856e+08	8.47724e+08	8.43648e+08
446	5.70668e+07	1.65632e+08	2.65428e+08	3.56126e+08	4.39337e+08	5.1585e+08	5.81665e+08	6.37896e+08	6.83822e+08	7.19864e+08	7.48464e+08	7.66741e+08	7.79862e+08	7.8435e+08	7.80237e+08
447	5.87733e+07	1.70862e+08	2.73966e+08	3.67174e+08	4.52256e+08	5.28182e+08	5.93223e+08	6.51029e+08	6.96357e+08	7.31832e+08	7.6056e+08	7.79554e+08	7.91097e+08	7.95468e+08	7.93352e+08
448	6.04628e+07	1.75634e+08	2.81885e+08	3.78638e+08	4.67153e+08	5.4761e+08	6.16284e+08	6.74083e+08	7.21328e+08	7.59445e+08	7.88917e+08	8.08048e+08	8.22757e+08	8.28373e+08	8.25146e+08
449	6.17847e+07	1.79615e+08	2.87819e+08	3.85926e+08	4.75299e+08	5.5556e+08	6.25364e+08	6.86462e+08	7.36593e+08	7.75133e+08	8.06246e+08	8.27089e+08	8.39627e+08	8.41139e+08	8.37927e+08
450	6.03052e+07	1.7514e+08	2.8023e+08	3.76413e+08	4.63686e+08	5.43634e+08	6.12797e+08	6.72741e+08	7.22316e+08	7.60981e+08	7.92246e+08	8.11694e+08	8.23954e+08	8.27923e+08	8.23971e+08
451	5.93716e+07	1.71952e+08	2.75016e+08	3.6779e+08	4.53291e+08	5.30996e+08	5.9818e+08	6.55422e+08	7.02031e+08	7.39564e+08	7.69129e+08	7.86291e+08	7.97526e+08	8.01756e+08	8.00583e+08
452	6.05907e+07	1.75155e+08	2.79953e+08	3.75901e+08	4.62732e+08	5.41694e+08	6.10644e+08	6.71683e+08	7.22591e+08	7.61565e+08	7.9158e+08	8.12413e+08	8.26851e+08	8.3006e+08	8.25762e+08
453	5.95834e+07	1.73295e+08	2.76822e+08	3.7041e+08	4.5647e+08	5.32782e+08	5.98872e+08	6.56774e+08	7.05523e+08	7.44155e+08	7.74281e+08	7.93303e+08	8.0598e+08	8.09039e+08	8.06003e+08
454	6.43081e+07	1.85887e+08	2.9634e+08	3.96658e+08	4.90091e+08	5.73067e+08	6.42637e+08	7.02143e+08	7.53197e+08	7.93295e+08	8.26755e+08	8.49356e+08	8.63812e+08	8.68406e+08	8.66491e+08
455	6.02765e+07	1.7452e+08	2.79713e+08	3.75918e+08	4.64665e+08	5.44577e+08	6.12161e+08	6.69833e+08	7.16354e+08	7.5252e+08	7.83659e+08	8.03467e+08	8.14616e+08	8.15944e+08	8.14076e+08
456	6.27318e+07	1.82282e+08	2.91979e+08	3.90619e+08	4.82008e+08	5.64641e+08	6.36114e+08	6.98636e+08	7.51017e+08	7.92795e+08	8.26685e+08	8.51663e+08	8.66539e+08	8.6921e+08	8.63262e+08
457	6.35138e+07	1.83294e+08	2.92988e+08	3.92613e+08	4.84076e+08	5.66972e+08	6.37509e+08	6.9916e+08	7.50494e+08	7.92011e+08	8.24659e+08	8.46374e+08	8.60223e+08	8.65043e+08	8.61968e+08
458	5.97994e+07	1.7403e+08	2.78523e+08	3.73131e+08	4.58955e+08	5.35849e+08	6.01867e+08	6.59934e+08	7.09159e+08	7.45289e+08	7.76033e+08	7.96396e+08	8.0798e+08	8.09354e+08	8.07511e+08
459	6.31277e+07	1.82731e+08	2.91614e+08	3.89637e+08	4.7896e+08	5.58481e+08	6.28565e+08	6.90874e+08	7.41658e+08	7.82406e+08	8.16427e+08	8.38643e+08	8.51096e+08	8.54631e+08	8.51559e+08
460	6.04384e+07	1.75487e+08	2.81103e+08	3.77673e+08	4.65501e+08	5.44548e+08	6.10764e+08	6.67456e+08	7.14177e+08	7.51441e+08	7.80703e+08	8.00645e+08	8.12285e+08	8.17222e+08	8.16239e+08
461	6.32079e+07	1.83128e+08	2.93427e+08	3.92551e+08	4.81994e+08	5.62096e+08	6.30812e+08	6.92249e+08	7.44414e+08	7.88852e+08	8.23641e+08	8.45987e+08	8.57798e+08	8.59037e+08	8.55749e+08
462	6.09788e+07	1.7662e+08	2.82733e+08	3.78815e+08	4.66755e+08	5.44929e+08	6.11245e+08	6.70053e+08	7.20117e+08	7.59863e+08	7.91487e+08	8.13043e+08	8.26496e+08	8.30626e+08	8.26516e+08
463	6.03615e+07	1.74769e+08	2.80224e+08	3.76287e+08	4.64948e+08	5.4481e+08	6.13178e+08	6.73324e+08	7.2302e+08	7.64296e+08	7.98355e+08	8.21679e+08	8.36438e+08	8.39096e+08	8.33006e+08
464	6.54459e+07	1.89635e+08	3.04693e+08	4.09864e+08	5.06321e+08	5.92001e+08	6.6503e+08	7.28861e+08	7.80607e+08	8.19932e+08	8.49111e+08	8.68502e+08	8.80913e+08	8.84402e+08	8.8294e+08
465	6.06503e+07	1.75818e+08	2.81446e+08	3.76758e+08	4.63757e+08	5.42194e+08	6.09622e+08	6.66739e+08	7.15985e+08	7.56146e+08	7.89275e+08	8.09994e+08	8.22598e+08	8.267e+08	8.22977e+08
466	5.98988e+07	1.73959e+08	2.78602e+08	3.73836e+08	4.61412e+08	5.39762e+08	6.06775e+08	6.65142e+08	7.13125e+08	7.50948e+08	7.8141e+08	8.00959e+08	8.1171e+08	8.10852e+08	8.08578e+08
467	5.949e+07	1.72055e+08	2.75103e+08	3.67627e+08	4.52086e+08	5.27858e+08	5.93773e+08	6.50189e+08	6.97227e+08	7.36266e+08	7.67965e+08	7.89809e+08	8.03962e+08	8.08357e+08	8.04204e+08
468	6.2245e+07	1.8127e+08	2.91196e+08	3.91567e+08	4.83773e+08	5.65841e+08	6.36258e+08	6.992e+08	7.52014e+08	7.9193e+08	8.22973e+08	8.42073e+08	8.54548e+08	8.58995e+08	8.55215e+08
469	6.31459e+07	1.82389e+08	2.92223e+08	3.91559e+08	4.81913e+08	5.63134e+08	6.33707e+08	6.95941e+08	7.46578e+08	7.86252e+08	8.17541e+08	8.35839e+08	8.47917e+08	8.53075e+08	8.517e+08
470	5.95043e+07	1.72649e+08	2.75559e+08	3.70134e+08	4.57434e+08	5.36014e+08	6.01767e+08	6.59194e+08	7.06453e+08	7.44239e+08	7.77283e+08	7.96595e+08	8.06894e+08	8.08239e+08	8.05705e+08
471	5.89286e+07	1.71475e+08	2.74116e+08	3.6553e+08	4.48755e+08	5.23005e+08	5.87438e+08	6.44287e+08	6.90502e+08	7.2694e+08	7.58619e+08	7.79998e+08	7.9127e+08	7.93958e+08	7.92818e+08
472	5.91113e+07	1.71526e+08	2.747e+08	3.68362e+08	4.54884e+08	5.334e+08	6.01322e+08	6.61566e+08	7.1007e+08	7.48385e+08	7.79182e+08	7.98635e+08	8.1089e+08	8.13009e+08	8.08949e+08
473	5.72492e+07	1.66414e+08	2.67131e+08	3.58545e+08	4.41349e+08	5.16959e+08	5.82103e+08	6.3701e+08	6.84231e+08	7.19969e+08	7.47942e+08	7.67005e+08	7.80414e+08	7.84086e+08	7.80833e+08
474	6.26997e+07	1.81895e+08	2.91805e+08	3.92241e+08	4.83038e+08	5.63198e+08	6.31039e+08	6.89998e+08	7.40696e+08	7.83173e+08	8.18276e+08	8.40244e+08	8.53658e+08	8.56462e+08	8.53534e+08
475	6.01716e+07	1.74164e+08	2.79415e+08	3.76258e+08	4.64493e+08	5.43936e+08	6.12737e+08	6.72494e+08	7.22141e+08	7.60366e+08	7.91839e+08	8.14185e+08	8.25675e+08	8.27878e+08	8.23724e+08
476	6.14216e+07	1.77201e+08	2.82704e+08	3.79436e+08	4.67716e+08	5.46564e+08	6.13385e+08	6.70948e+08	7.17365e+08	7.54489e+08	7.85335e+08	8.05781e+08	8.18007e+08	8.21893e+08	8.22888e+08
477	6.18788e+07	1.80018e+08	2.8896e+08	3.87523e+08	4.76136e+08	5.55616e+08	6.22974e+08	6.81352e+08	7.29058e+08	7.68616e+08	8.0129e+08	8.24363e+08	8.38083e+08	8.4133e+08	8.399e+08
478	6.17133e+07	1.78639e+08	2.86138e+08	3.83991e+08	4.73273e+08	5.52962e+08	6.20424e+08	6.81612e+08	7.32652e+08	7.71783e+08	8.0351e+08	8.24188e+08	8.36294e+08	8.40729e+08	8.38805e+08
479	6.19358e+07	1.79764e+08	2.89021e+08	3.88043e+08	4.79708e+08	5.62158e+08	6.31869e+08	6.92792e+08	7.43442e+08	7.85118e+08	8.20225e+08	8.43061e+08	8.57384e+08	8.63004e+08	8.57021e+08
480	6.33916e+07	1.83659e+08	2.93359e+08	3.93018e+08	4.84279e+08	5.6727e+08	6.37449e+08	6.99421e+08	7.50261e+08	7.89861e+08	8.22653e+08	8.4322e+08	8.55193e+08	8.57855e+08	8.55068e+08
481	6.24927e+07	1.81586e+08	2.90406e+08	3.89261e+08	4.80202e+08	5.61284e+08	6.29501e+08	6.89722e+08	7.40288e+08	7.80801e+08	8.13598e+08	8.34969e+08	8.48599e+08	8.5254e+08	8.48511e+08
482	6.0777e+07	1.765e+08	2.82331e+08	3.78968e+08	4.66232e+08	5.44052e+08	6.11747e+08	6.71542e+08	7.21868e+08	7.62397e+08	7.92731e+08	8.12061e+08	8.24655e+08	8.27525e+08	8.23762e+08
483	6.38285e+07	1.84477e+08	2.95199e+08	3.95145e+08	4.85529e+08	5.67211e+08	6.3758e+08	7.00164e+08	7.53321e+08	7.92363e+08	8.23583e+08	8.4568e+08	8.59871e+08	8.62882e+08	8.60722e+08
484	6.33052e+07	1.83304e+08	2.94204e+08	3.9504e+08	4.88709e+08	5.72922e+08	6.44635e+08	7.08489e+08	7.61185e+08	8.03384e+08	8.3702e+08	8.58284e+08	8.68536e+08	8.69361e+08	8.64778e+08
485	5.8733e+07	1.70075e+08	2.72919e+08	3.66389e+08	4.51209e+08	5.28094e+08	5.94169e+08	6.51639e+08	6.98778e+08	7.36664e+08	7.67826e+08	7.88228e+08	8.00861e+08	8.04484e+08	8.01026e+08
486	6.3367e+07	1.8453e+08	2.95956e+08	3.96115e+08	4.88039e+08	5.69933e+08	6.38995e+08	6.97478e+08	7.46698e+08	7.84435e+08	8.15441e+08	8.36072e+08	8.48756e+08	8.52047e+08	8.50057e+08
487	6.17596e+07	1.78297e+08	2.85369e+08	3.82082e+08	4.71545e+08	5.50885e+08	6.18548e+08	6.79086e+08	7.31164e+08	7.72399e+08	8.06393e+08	8.29881e+08	8.42549e+08	8.43218e+08	8.39365e+08
488	5.87397e+07	1.69799e+08	2.72693e+08	3.65621e+08	4.50722e+08	5.27474e+08	5.92999e+08	6.50676e+08	6.98768e+08	7.36178e+08	7.65449e+08	7.84225e+08	7.9823e+08	8.03329e+08	7.99941e+08
489	5.84744e+07	1.697e+08	2.72489e+08	3.65932e+08	4.5202e+08	5.29588e+08	5.96735e+08	6.55873e+08	7.02885e+08	7.4012e+08	7.6883e+08	7.87554e+08	7.98665e+08	7.99642e+08	7.97033e+08
490	6.05769e+07	1.75903e+08	2.81622e+08	3.76476e+08	4.62944e+08	5.41128e+08	6.08161e+08	6.64735e+08	7.10927e+08	7.4801e+08	7.77832e+08	7.96556e+08	8.09247e+08	8.14335e+08	8.14185e+08
491	6.11677e+07	1.77765e+08	2.84694e+08	3.81678e+08	4.7018e+08	5.49397e+08	6.16428e+08	6.7521e+08	7.25518e+08	7.64503e+08	7.95543e+08	8.16242e+08	8.29232e+08	8.33786e+08	8.3184e+08
492	6.16712e+07	1.79524e+08	2.87809e+08	3.86768e+08	4.77633e+08	5.59284e+08	6.2816e+08	6.89582e+08	7.39326e+08	7.80403e+08	8.10948e+08	8.30132e+08	8.40927e+08	8.42508e+08	8.40022e+08
493	6.19202e+07	1.7981e+08	2.87099e+08	3.82594e+08	4.68383e+08	5.45702e+08	6.13236e+08	6.70424e+08	7.18297e+08	7.55712e+08	7.86377e+08	8.0456e+08	8.14273e+08	8.18388e+08	8.20172e+08
494	6.09844e+07	1.76915e+08	2.83165e+08	3.79861e+08	4.69392e+08	5.49387e+08	6.17722e+08	6.7833e+08	7.28163e+08	7.67201e+08	7.99133e+08	8.18923e+08	8.31339e+08	8.34119e+08	8.3119e+08
495	6.48077e+07	1.88371e+08	3.01736e+08	4.05659e+08	5.01228e+08	5.87071e+08	6.60552e+08	7.24579e+08	7.7873e+08	8.22572e+08	8.56804e+08	8.77116e+08	8.89136e+08	8.9127e+08	8.86661e+08
496	6.15596e+07	1.79539e+08	2.87266e+08	3.84974e+08	4.74446e+08	5.54558e+08	6.23098e+08	6.83799e+08	7.33384e+08	7.7238e+08	8.05459e+08	8.26959e+08	8.40132e+08	8.45679e+08	8.40779e+08
497	6.497e+07	1.88641e+08	3.02266e+08	4.04604e+08	4.98257e+08	5.80587e+08	6.50179e+08	7.11725e+08	7.64306e+08	8.05769e+08	8.38048e+08	8.60203e+08	8.74059e+08	8.78759e+08	8.78219e+08
498	5.88658e+07	1.70816e+08	2.73724e+08	3.67253e+08	4.52798e+08	5.30333e+08	5.96971e+08	6.53228e+08	7.00323e+08	7.38907e+08	7.6966e+08	7.87773e+08	7.98156e+08	8.01551e+08	7.9851e+08
499	6.16996e+07	1.78836e+08	2.85627e+08	3.82195e+08	4.69313e+08	5.49248e+08	6.17645e+08	6.75482e+08	7.24838e+08	7.6592e+08	7.97494e+08	8.17018e+08	8.29475e+08	8.34441e+08	8.33071e+08
500	6.47814e+07	1.88418e+08	3.01512e+08	4.03138e+08	4.97046e+08	5.81501e+08	6.56014e+08	7.22433e+08	7.78064e+08	8.2117e+08	8.54273e+08	8.73324e+08	8.84098e+08	8.87351e+08	8.84824e+08
501	6.03848e+07	1.75601e+08	2.80906e+08	3.76344e+08	4.64311e+08	5.44264e+08	6.13397e+08	6.72762e+08	7.20914e+08	7.60193e+08	7.9189e+08	8.12501e+08	8.25157e+08	8.2575e+08	8.22371e+08
502	5.97064e+07	1.7364e+08	2.78198e+08	3.73518e+08	4.61449e+08	5.40163e+08	6.06747e+08	6.64533e+08	7.13167e+08	7.50097e+08	7.81833e+08	8.01638e+08	8.14015e+08	8.15997e+08	8.1296e+08
503	6.04769e+07	1.76103e+08	2.82497e+08	3.79797e+08	4.684e+08	5.46727e+08	6.14858e+08	6.73557e+08	7.2156e+08	7.59019e+08	7.88943e+08	8.07962e+08	8.18794e+08	8.20991e+08	8.1942e+08
504	6.12942e+07	1.77613e+08	2.84467e+08	3.81008e+08	4.69333e+08	5.49363e+08	6.17357e+08	6.76806e+08	7.26105e+08	7.66086e+08	7.96851e+08	8.18213e+08	8.32452e+08	8.35537e+08	8.32083e+08
505	6.07784e+07	1.76079e+08	2.82357e+08	3.78894e+08	4.66168e+08	5.44989e+08	6.12697e+08	6.71828e+08	7.18531e+08	7.55635e+08	7.84269e+08	8.05724e+08	8.21059e+08	8.26524e+08	8.22864e+08
506	6.0695e+07	1.76472e+08	2.83002e+08	3.79002e+08	4.6652e+08	5.44559e+08	6.10856e+08	6.69071e+08	7.17016e+08	7.54526e+08	7.85862e+08	8.0713e+08	8.21885e+08	8.26964e+08	8.22903e+08
507	6.58015e+07	1.91374e+08	3.06224e+08	4.10771e+08	5.0576e+08	5.89835e+08	6.62151e+08	7.25134e+08	7.7928e+08	8.23539e+08	8.60312e+08	8.85342e+08	9.00092e+08	9.02561e+08	8.97476e+08
508	6.13288e+07	1.77215e+08	2.82889e+08	3.79987e+08	4.70333e+08	5.52865e+08	6.21108e+08	6.8065e+08	7.30273e+08	7.69197e+08	7.9887e+08	8.19526e+08	8.33358e+08	8.3649e+08	8.32465e+08
509	6.21972e+07	1.80735e+08	2.89449e+08	3.87382e+08	4.78355e+08	5.61781e+08	6.33645e+08	6.95311e+08	7.45227e+08	7.85474e+08	8.17758e+08	8.38035e+08	8.50691e+08	8.52502e+08	8.4837e+08
510	6.21111e+07	1.79758e+08	2.87336e+08	3.85511e+08	4.75355e+08	5.56582e+08	6.25621e+08	6.84895e+08	7.36429e+08	7.77937e+08	8.08985e+08	8.2693e+08	8.38634e+08	8.43073e+08	8.40805e+08
511	6.29691e+07	1.82317e+08	2.91368e+08	3.90112e+08	4.81471e+08	5.64078e+08	6.34968e+08	6.95457e+08	7.47342e+08	7.88279e+08	8.19852e+08	8.40271e+08	8.52282e+08	8.54794e+08	8.51909e+08
512	6.38839e+07	1.84932e+08	2.96387e+08	3.97237e+08	4.89036e+08	5.73629e+08	6.4665e+08	7.10316e+08	7.59732e+08	7.99266e+08	8.30572e+08	8.49335e+08	8.60493e+08	8.63432e+08	8.62005e+08
513	6.08043e+07	1.76961e+08	2.84262e+08	3.82245e+08	4.73255e+08	5.55578e+08	6.25231e+08	6.85893e+08	7.3587e+08	7.76101e+08	8.06822e+08	8.26246e+08	8.37665e+08	8.37965e+08	8.33305e+08
514	6.11146e+07	1.7671e+08	2.82999e+08	3.79401e+08	4.68809e+08	5.49344e+08	6.19735e+08	6.81259e+08	7.32542e+08	7.73818e+08	8.06371e+08	8.28891e+08	8.41515e+08	8.43046e+08	8.37561e+08
515	5.93309e+07	1.71911e+08	2.75744e+08	3.69244e+08	4.5443e+08	5.30774e+08	5.9659e+08	6.53578e+08	7.01209e+08	7.41305e+08	7.74969e+08	7.96126e+08	8.08954e+08	8.11745e+08	8.07797e+08
516	6.06599e+07	1.75559e+08	2.79974e+08	3.74012e+08	4.60385e+08	5.39126e+08	6.09012e+08	6.67957e+08	7.16872e+08	7.54987e+08	7.84887e+08	8.03332e+08	8.14813e+08	8.19112e+08	8.17281e+08
517	5.92513e+07	1.71658e+08	2.74643e+08	3.67734e+08	4.52571e+08	5.27989e+08	5.91591e+08	6.47972e+08	6.9683e+08	7.373e+08	7.70416e+08	7.89282e+08	7.99547e+08	8.01253e+08	7.99141e+08
518	5.83235e+07	1.69107e+08	2.71949e+08	3.65806e+08	4.50447e+08	5.25862e+08	5.9073e+08	6.482e+08	6.95141e+08	7.31822e+08	7.59669e+08	7.77313e+08	7.9009e+08	7.93017e+08	7.90687e+08
519	6.26961e+07	1.81363e+08	2.90061e+08	3.89546e+08	4.81142e+08	5.62672e+08	6.32255e+08	6.92531e+08	7.4229e+08	7.81627e+08	8.13793e+08	8.33694e+08	8.44385e+08	8.47378e+08	8.45908e+08
520	5.89295e+07	1.70112e+08	2.71646e+08	3.63462e+08	4.48472e+08	5.24886e+08	5.89284e+08	6.45767e+08	6.94433e+08	7.31525e+08	7.59418e+08	7.78677e+08	7.91643e+08	7.94363e+08	7.92952e+08
521	6.25926e+07	1.81275e+08	2.9056e+08	3.90971e+08	4.82615e+08	5.65306e+08	6.36808e+08	6.97227e+08	7.47617e+08	7.86478e+08	8.17908e+08	8.39993e+08	8.54565e+08	8.57869e+08	8.54628e+08
522	6.19487e+07	1.78984e+08	2.8604e+08	3.82931e+08	4.71714e+08	5.50668e+08	6.1898e+08	6.77175e+08	7.25125e+08	7.62559e+08	7.9335e+08	8.13195e+08	8.283e+08	8.32627e+08	8.31119e+08
523	5.99701e+07	1.73497e+08	2.7819e+08	3.73396e+08	4.61237e+08	5.40043e+08	6.08644e+08	6.70149e+08	7.21827e+08	7.62234e+08	7.92293e+08	8.10682e+08	8.21505e+08	8.23332e+08	8.19668e+08
524	6.39692e+07	1.85702e+08	2.96528e+08	3.97445e+08	4.89259e+08	5.71346e+08	6.41478e+08	7.03138e+08	7.52734e+08	7.92883e+08	8.25879e+08	8.46773e+08	8.60917e+08	8.67246e+08	8.65518e+08
525	6.40103e+07	1.85596e+08	2.97983e+08	3.99212e+08	4.89887e+08	5.70619e+08	6.41543e+08	7.02801e+08	7.53127e+08	7.9405e+08	8.25149e+08	8.44119e+08	8.57491e+08	8.61153e+08	8.59507e+08
526	6.54711e+07	1.89787e+08	3.03516e+08	4.05909e+08	5.00047e+08	5.82934e+08	6.55137e+08	7.18234e+08	7.70917e+08	8.14546e+08	8.49178e+08	8.71701e+08	8.8537e+08	8.87255e+08	8.83529e+08
527	6.25818e+07	1.81297e+08	2.90111e+08	3.89108e+08	4.80487e+08	5.63522e+08	6.33791e+08	6.93779e+08	7.43587e+08	7.82472e+08	8.14832e+08	8.36106e+08	8.51455e+08	8.5716e+08	8.53522e+08
528	6.03009e+07	1.74914e+08	2.80663e+08	3.76474e+08	4.62064e+08	5.37956e+08	6.04262e+08	6.6387e+08	7.13161e+08	7.49627e+08	7.79506e+08	8.00651e+08	8.15227e+08	8.19779e+08	8.17593e+08
529	6.031e+07	1.74952e+08	2.80536e+08	3.76007e+08	4.64491e+08	5.43133e+08	6.09038e+08	6.6614e+08	7.15719e+08	7.56399e+08	7.88446e+08	8.08721e+08	8.2134e+08	8.23141e+08	8.21201e+08
530	5.6764e+07	1.64178e+08	2.62186e+08	3.50921e+08	4.32691e+08	5.06653e+08	5.70065e+08	6.2562e+08	6.70742e+08	7.0596e+08	7.37265e+08	7.57903e+08	7.70603e+08	7.73917e+08	7.70446e+08
531	6.11442e+07	1.7717e+08	2.84476e+08	3.81656e+08	4.71478e+08	5.52902e+08	6.23664e+08	6.85083e+08	7.35171e+08	7.7566e+08	8.0782e+08	8.24733e+08	8.35289e+08	8.38825e+08	8.36514e+08
532	5.89274e+07	1.70659e+08	2.73498e+08	3.66199e+08	4.51089e+08	5.27533e+08	5.93167e+08	6.50553e+08	6.98407e+08	7.35953e+08	7.65319e+08	7.8448e+08	7.96268e+08	7.99746e+08	7.97115e+08
533	6.09001e+07	1.77718e+08	2.85354e+08	3.82287e+08	4.70804e+08	5.51827e+08	6.21761e+08	6.83079e+08	7.33313e+08	7.72499e+08	8.03035e+08	8.21776e+08	8.34287e+08	8.37525e+08	8.33521e+08
534	6.31113e+07	1.82836e+08	2.93407e+08	3.93212e+08	4.83921e+08	5.65504e+08	6.37064e+08	6.99912e+08	7.50026e+08	7.87651e+08	8.17412e+08	8.36119e+08	8.48493e+08	8.52243e+08	8.5189e+08
535	6.16684e+07	1.78674e+08	2.87236e+08	3.86116e+08	4.77198e+08	5.60558e+08	6.32076e+08	6.94002e+08	7.44494e+08	7.84022e+08	8.15458e+08	8.34271e+08	8.47467e+08	8.49547e+08	8.45452e+08
536	6.17419e+07	1.79204e+08	2.86265e+08	3.8438e+08	4.7525e+08	5.56434e+08	6.23966e+08	6.8203e+08	7.30273e+08	7.6926e+08	8.01381e+08	8.22808e+08	8.36375e+08	8.39796e+08	8.36819e+08
537	6.02572e+07	1.74232e+08	2.78704e+08	3.73047e+08	4.5902e+08	5.37303e+08	6.04806e+08	6.6194e+08	7.10781e+08	7.50905e+08	7.82425e+08	8.01803e+08	8.12198e+08	8.16778e+08	8.14725e+08
538	6.01527e+07	1.74626e+08	2.7975e+08	3.76399e+08	4.65246e+08	5.44528e+08	6.11578e+08	6.71336e+08	7.19625e+08	7.57437e+08	7.88742e+08	8.08281e+08	8.2011e+08	8.21274e+08	8.1753e+08
539	5.75237e+07	1.67457e+08	2.69592e+08	3.6241e+08	4.46718e+08	5.23758e+08	5.91259e+08	6.50208e+08	7.00716e+08	7.39339e+08	7.69805e+08	7.8913e+08	8.0057e+08	8.02555e+08	7.97627e+08
540	6.27525e+07	1.82726e+08	2.91349e+08	3.88547e+08	4.77523e+08	5.5655e+08	6.24233e+08	6.84151e+08	7.32568e+08	7.70572e+08	8.01117e+08	8.22118e+08	8.37765e+08	8.43169e+08	8.41476e+08
541	6.46816e+07	1.87625e+08	3.01034e+08	4.03405e+08	4.95588e+08	5.78492e+08	6.5132e+08	7.14727e+08	7.68791e+08	8.11343e+08	8.46289e+08	8.70429e+08	8.85205e+08	8.87023e+08	8.8296e+08
542	6.09701e+07	1.7656e+08	2.82043e+08	3.77287e+08	4.65216e+08	5.44012e+08	6.11952e+08	6.71409e+08	7.20026e+08	7.58422e+08	7.88164e+08	8.0617e+08	8.18786e+08	8.2237e+08	8.20182e+08
543	5.87988e+07	1.70161e+08	2.73011e+08	3.66404e+08	4.50182e+08	5.25191e+08	5.89264e+08	6.46908e+08	6.94249e+08	7.32067e+08	7.62633e+08	7.82735e+08	7.96148e+08	7.98971e+08	7.96172e+08
544	5.82594e+07	1.68358e+08	2.69077e+08	3.60204e+08	4.44153e+08	5.21327e+08	5.89023e+08	6.47579e+08	6.95787e+08	7.31636e+08	7.60927e+08	7.77787e+08	7.8988e+08	7.94649e+08	7.91903e+08
545	6.42635e+07	1.86046e+08	2.96608e+08	3.97277e+08	4.88922e+08	5.71489e+08	6.44837e+08	7.0869e+08	7.61898e+08	8.03334e+08	8.35175e+08	8.55429e+08	8.68692e+08	8.745e+08	8.71558e+08
546	5.74432e+07	1.66539e+08	2.6759e+08	3.58202e+08	4.41126e+08	5.16596e+08	5.82515e+08	6.38867e+08	6.86642e+08	7.24344e+08	7.53232e+08	7.72356e+08	7.82652e+08	7.84274e+08	7.80681e+08
547	6.39867e+07	1.85639e+08	2.96566e+08	3.96114e+08	4.88214e+08	5.73233e+08	6.47399e+08	7.11379e+08	7.63859e+08	8.0539e+08	8.36231e+08	8.55897e+08	8.69149e+08	8.72566e+08	8.6925e+08
548	6.11832e+07	1.77512e+08	2.8492e+08	3.81363e+08	4.69725e+08	5.51242e+08	6.21698e+08	6.80942e+08	7.30277e+08	7.70546e+08	8.00517e+08	8.2e+08	8.31737e+08	8.3382e+08	8.31694e+08
549	6.09019e+07	1.76387e+08	2.81952e+08	3.76754e+08	4.64623e+08	5.43542e+08	6.10744e+08	6.69544e+08	7.2001e+08	7.5896e+08	7.89164e+08	8.07394e+08	8.17219e+08	8.20896e+08	8.19898e+08
550	6.1419e+07	1.77813e+08	2.83931e+08	3.79496e+08	4.66256e+08	5.43875e+08	6.09924e+08	6.67544e+08	7.16497e+08	7.57206e+08	7.90769e+08	8.09049e+08	8.20369e+08	8.26221e+08	8.25632e+08
551	6.3397e+07	1.84181e+08	2.9484e+08	3.95948e+08	4.88435e+08	5.721e+08	6.44343e+08	7.08017e+08	7.60562e+08	8.00997e+08	8.33407e+08	8.53854e+08	8.65048e+08	8.66577e+08	8.63457e+08
552	5.98951e+07	1.74296e+08	2.80235e+08	3.75752e+08	4.63321e+08	5.42065e+08	6.08578e+08	6.65721e+08	7.12768e+08	7.51101e+08	7.82551e+08	8.02349e+08	8.13918e+08	8.1619e+08	8.13536e+08
553	6.22131e+07	1.80496e+08	2.89588e+08	3.88967e+08	4.79072e+08	5.60115e+08	6.28638e+08	6.89136e+08	7.39838e+08	7.78276e+08	8.07685e+08	8.29571e+08	8.43445e+08	8.48696e+08	8.46388e+08
554	6.35033e+07	1.84762e+08	2.96226e+08	3.97746e+08	4.91711e+08	5.78323e+08	6.53263e+08	7.1924e+08	7.73623e+08	8.16976e+08	8.49258e+08	8.6837e+08	8.80048e+08	8.81134e+08	8.76193e+08
555	5.79241e+07	1.67312e+08	2.67061e+08	3.58346e+08	4.4201e+08	5.1707e+08	5.81399e+08	6.38191e+08	6.85727e+08	7.24115e+08	7.53774e+08	7.71112e+08	7.82226e+08	7.84128e+08	7.82542e+08
556	6.16568e+07	1.78176e+08	2.84461e+08	3.81608e+08	4.69494e+08	5.47405e+08	6.1445e+08	6.74458e+08	7.25706e+08	7.65944e+08	7.98304e+08	8.16629e+08	8.27221e+08	8.29603e+08	8.27981e+08
557	6.42917e+07	1.85861e+08	2.97628e+08	3.99644e+08	4.93831e+08	5.79815e+08	6.5463e+08	7.20192e+08	7.74277e+08	8.16988e+08	8.50333e+08	8.72691e+08	8.86122e+08	8.88802e+08	8.83378e+08
558	6.08273e+07	1.77065e+08	2.84056e+08	3.82347e+08	4.72248e+08	5.539e+08	6.21776e+08	6.83865e+08	7.37062e+08	7.79989e+08	8.12775e+08	8.33859e+08	8.44618e+08	8.47516e+08	8.42488e+08
559	6.08237e+07	1.76218e+08	2.81602e+08	3.77167e+08	4.64447e+08	5.42629e+08	6.11115e+08	6.70637e+08	7.19152e+08	7.58355e+08	7.90758e+08	8.10163e+08	8.22088e+08	8.25082e+08	8.23117e+08
560	5.83475e+07	1.69848e+08	2.71803e+08	3.64882e+08	4.48305e+08	5.21587e+08	5.84554e+08	6.40476e+08	6.87569e+08	7.24094e+08	7.55263e+08	7.76078e+08	7.88217e+08	7.92211e+08	7.89802e+08
561	6.50131e+07	1.88907e+08	3.01674e+08	4.05117e+08	4.9976e+08	5.84048e+08	6.56995e+08	7.2168e+08	7.74751e+08	8.16997e+08	8.51838e+08	8.75038e+08	8.88734e+08	8.88991e+08	8.84852e+08
562	6.20296e+07	1.80586e+08	2.89496e+08	3.88036e+08	4.78999e+08	5.59699e+08	6.28106e+08	6.86821e+08	7.3688e+08	7.77302e+08	8.09691e+08	8.3084e+08	8.44314e+08	8.46764e+08	8.4279e+08
563	6.25577e+07	1.81255e+08	2.89378e+08	3.86833e+08	4.75666e+08	5.56977e+08	6.28293e+08	6.90605e+08	7.44988e+08	7.86969e+08	8.17905e+08	8.39642e+08	8.51533e+08	8.53237e+08	8.50807e+08
564	6.47177e+07	1.87896e+08	3.01905e+08	4.06587e+08	5.01659e+08	5.87348e+08	6.60133e+08	7.2086e+08	7.7226e+08	8.13265e+08	8.45638e+08	8.66808e+08	8.80241e+08	8.83319e+08	8.80686e+08
565	5.79926e+07	1.68303e+08	2.68848e+08	3.60231e+08	4.43031e+08	5.16426e+08	5.79678e+08	6.33917e+08	6.77487e+08	7.11029e+08	7.39276e+08	7.58367e+08	7.72524e+08	7.7803e+08	7.7672e+08
566	6.15696e+07	1.78577e+08	2.86105e+08	3.83461e+08	4.72459e+08	5.52787e+08	6.21608e+08	6.80153e+08	7.27344e+08	7.65227e+08	7.9633e+08	8.17085e+08	8.3043e+08	8.34541e+08	8.32338e+08
567	6.34444e+07	1.84367e+08	2.94997e+08	3.95865e+08	4.87878e+08	5.70737e+08	6.40136e+08	6.99669e+08	7.49174e+08	7.90517e+08	8.22465e+08	8.42838e+08	8.57105e+08	8.63706e+08	8.61422e+08
568	5.7416e+07	1.66912e+08	2.68117e+08	3.59636e+08	4.44235e+08	5.19742e+08	5.83503e+08	6.37176e+08	6.81371e+08	7.15778e+08	7.431e+08	7.61463e+08	7.7376e+08	7.77502e+08	7.75994e+08
569	6.21742e+07	1.79604e+08	2.88215e+08	3.87357e+08	4.7826e+08	5.60149e+08	6.31598e+08	6.93974e+08	7.4612e+08	7.86219e+08	8.18653e+08	8.37846e+08	8.50377e+08	8.52899e+08	8.50424e+08
570	6.48279e+07	1.87257e+08	2.99537e+08	4.01839e+08	4.94607e+08	5.78066e+08	6.50739e+08	7.12776e+08	7.65156e+08	8.06396e+08	8.36746e+08	8.57715e+08	8.70266e+08	8.77223e+08	8.75485e+08
571	6.07749e+07	1.76433e+08	2.82571e+08	3.77993e+08	4.66372e+08	5.46131e+08	6.1497e+08	6.7325e+08	7.2324e+08	7.62066e+08	7.92829e+08	8.10682e+08	8.22139e+08	8.24872e+08	8.21975e+08
572	5.88341e+07	1.70482e+08	2.72709e+08	3.6547e+08	4.49462e+08	5.2388e+08	5.87158e+08	6.44083e+08	6.93337e+08	7.32077e+08	7.6276e+08	7.82939e+08	7.95412e+08	7.99338e+08	7.96366e+08
573	5.96647e+07	1.73085e+08	2.77632e+08	3.71827e+08	4.57257e+08	5.33633e+08	5.9892e+08	6.55299e+08	7.01685e+08	7.40895e+08	7.71911e+08	7.92569e+08	8.05474e+08	8.09981e+08	8.08183e+08
574	6.19737e+07	1.79495e+08	2.87274e+08	3.85448e+08	4.75264e+08	5.55422e+08	6.2463e+08	6.85074e+08	7.34367e+08	7.74207e+08	8.06127e+08	8.27015e+08	8.40785e+08	8.44536e+08	8.41108e+08
575	6.20747e+07	1.78807e+08	2.84785e+08	3.82468e+08	4.7283e+08	5.5393e+08	6.24022e+08	6.84204e+08	7.32227e+08	7.69529e+08	8.01372e+08	8.23383e+08	8.39144e+08	8.4525e+08	8.41895e+08
576	6.22153e+07	1.80905e+08	2.90569e+08	3.91065e+08	4.82393e+08	5.64752e+08	6.34196e+08	6.95154e+08	7.45809e+08	7.87092e+08	8.20829e+08	8.41778e+08	8.55243e+08	8.58157e+08	8.5259e+08
577	6.06233e+07	1.75893e+08	2.80631e+08	3.7658e+08	4.65584e+08	5.45457e+08	6.1416e+08	6.73993e+08	7.21186e+08	7.54666e+08	7.81009e+08	7.97898e+08	8.0869e+08	8.12795e+08	8.13744e+08
578	6.05368e+07	1.74858e+08	2.78497e+08	3.7148e+08	4.58594e+08	5.38007e+08	6.07236e+08	6.67038e+08	7.16425e+08	7.55068e+08	7.85414e+08	8.03564e+08	8.1438e+08	8.17947e+08	8.16628e+08
579	5.75909e+07	1.67038e+08	2.67909e+08	3.58296e+08	4.42003e+08	5.17556e+08	5.82314e+08	6.37954e+08	6.84461e+08	7.23901e+08	7.54664e+08	7.73658e+08	7.84699e+08	7.88159e+08	7.84392e+08
580	6.0819e+07	1.75614e+08	2.80547e+08	3.76524e+08	4.63351e+08	5.41822e+08	6.09324e+08	6.67327e+08	7.16408e+08	7.52879e+08	7.82705e+08	8.01733e+08	8.1322e+08	8.16706e+08	8.16027e+08
581	5.95659e+07	1.73691e+08	2.78185e+08	3.7265e+08	4.5902e+08	5.36443e+08	6.02784e+08	6.59999e+08	7.10986e+08	7.52755e+08	7.87448e+08	8.06745e+08	8.184e+08	8.22499e+08	8.17717e+08
582	6.18683e+07	1.79777e+08	2.88202e+08	3.86143e+08	4.76482e+08	5.58249e+08	6.29535e+08	6.90273e+08	7.39455e+08	7.79501e+08	8.11461e+08	8.33133e+08	8.46651e+08	8.47946e+08	8.42992e+08
583	6.04761e+07	1.75597e+08	2.80357e+08	3.75732e+08	4.61998e+08	5.38997e+08	6.03566e+08	6.59836e+08	7.07573e+08	7.46346e+08	7.77097e+08	7.98063e+08	8.12636e+08	8.15991e+08	8.14107e+08
584	6.01962e+07	1.74746e+08	2.80164e+08	3.75355e+08	4.62319e+08	5.39616e+08	6.06183e+08	6.64835e+08	7.13102e+08	7.50752e+08	7.80638e+08	7.97812e+08	8.0675e+08	8.10973e+08	8.09919e+08
585	6.21132e+07	1.799e+08	2.87622e+08	3.85847e+08	4.74984e+08	5.56155e+08	6.28035e+08	6.89367e+08	7.38322e+08	7.7826e+08	8.10762e+08	8.31898e+08	8.44932e+08	8.50402e+08	8.47206e+08
586	5.82974e+07	1.69025e+08	2.70805e+08	3.63786e+08	4.48936e+08	5.25441e+08	5.91429e+08	6.48393e+08	6.95054e+08	7.30675e+08	7.60717e+08	7.81095e+08	7.95928e+08	8.00266e+08	7.96443e+08
587	6.07134e+07	1.7645e+08	2.8183e+08	3.7894e+08	4.6781e+08	5.46881e+08	6.15815e+08	6.74843e+08	7.24592e+08	7.63694e+08	7.93747e+08	8.14725e+08	8.28744e+08	8.316e+08	8.26749e+08
588	6.07317e+07	1.76265e+08	2.82907e+08	3.7884e+08	4.66631e+08	5.45693e+08	6.14476e+08	6.73621e+08	7.2253e+08	7.61384e+08	7.92538e+08	8.13205e+08	8.26747e+08	8.30042e+08	8.26523e+08
589	5.67433e+07	1.64559e+08	2.63948e+08	3.5473e+08	4.38823e+08	5.15786e+08	5.80786e+08	6.37052e+08	6.81065e+08	7.15114e+08	7.43323e+08	7.60677e+08	7.69904e+08	7.73986e+08	7.72262e+08
590	6.12739e+07	1.77603e+08	2.85785e+08	3.8286e+08	4.71135e+08	5.50867e+08	6.19173e+08	6.78284e+08	7.26928e+08	7.64519e+08	7.96623e+08	8.16558e+08	8.2894e+08	8.31949e+08	8.29375e+08
591	6.35963e+07	1.83196e+08	2.92479e+08	3.91969e+08	4.83386e+08	5.65482e+08	6.37508e+08	7.00543e+08	7.53297e+08	7.94533e+08	8.27813e+08	8.48755e+08	8.6229e+08	8.64128e+08	8.6174e+08
592	6.14943e+07	1.77847e+08	2.8459e+08	3.82005e+08	4.71032e+08	5.4984e+08	6.17246e+08	6.75167e+08	7.25551e+08	7.67345e+08	7.99037e+08	8.17442e+08	8.28908e+08	8.3187e+08	8.30286e+08
593	6.13483e+07	1.78477e+08	2.86242e+08	3.83802e+08	4.72184e+08	5.51668e+08	6.20134e+08	6.79569e+08	7.29099e+08	7.67559e+08	7.98863e+08	8.19417e+08	8.32918e+08	8.37643e+08	8.34904e+08
594	6.23148e+07	1.81081e+08	2.90047e+08	3.89269e+08	4.79941e+08	5.6072e+08	6.3051e+08	6.9147e+08	7.42283e+08	7.83313e+08	8.17752e+08	8.40327e+08	8.5386e+08	8.55668e+08	8.50329e+08
595	6.09682e+07	1.76778e+08	2.83489e+08	3.80624e+08	4.69191e+08	5.48591e+08	6.15983e+08	6.75174e+08	7.23805e+08	7.63121e+08	7.92733e+08	8.10217e+08	8.21371e+08	8.25018e+08	8.248e+08
596	6.00346e+07	1.73925e+08	2.77851e+08	3.72495e+08	4.59119e+08	5.37383e+08	6.05151e+08	6.63127e+08	7.10367e+08	7.47025e+08	7.75962e+08	7.94264e+08	8.07838e+08	8.12736e+08	8.10693e+08
597	6.27688e+07	1.82746e+08	2.92747e+08	3.91353e+08	4.81896e+08	5.64583e+08	6.35212e+08	6.96906e+08	7.48264e+08	7.88074e+08	8.19779e+08	8.40174e+08	8.50399e+08	8.51408e+08	8.4955e+08
598	6.29003e+07	1.82212e+08	2.92167e+08	3.90977e+08	4.8011e+08	5.60533e+08	6.29899e+08	6.88144e+08	7.35773e+08	7.73007e+08	8.05979e+08	8.28666e+08	8.44372e+08	8.50038e+08	8.47666e+08
599	6.06547e+07	1.75955e+08	2.81465e+08	3.77768e+08	4.66187e+08	5.45852e+08	6.14359e+08	6.73781e+08	7.22848e+08	7.61592e+08	7.92985e+08	8.14038e+08	8.25974e+08	8.27796e+08	8.25904e+08
600	6.22682e+07	1.80135e+08	2.88429e+08	3.86529e+08	4.77318e+08	5.59408e+08	6.28753e+08	6.89528e+08	7.40824e+08	7.81265e+08	8.13475e+08	8.34153e+08	8.44347e+08	8.46426e+08	8.43272e+08
601	6.21385e+07	1.80869e+08	2.90993e+08	3.90955e+08	4.82702e+08	5.65092e+08	6.35052e+08	6.97536e+08	7.47651e+08	7.87148e+08	8.20823e+08	8.42892e+08	8.53992e+08	8.55557e+08	8.51858e+08
602	6.25737e+07	1.82076e+08	2.92385e+08	3.93135e+08	4.84995e+08	5.67156e+08	6.37913e+08	7.00246e+08	7.50018e+08	7.90979e+08	8.24399e+08	8.45771e+08	8.59128e+08	8.61045e+08	8.56019e+08
603	5.99894e+07	1.7438e+08	2.79807e+08	3.75292e+08	4.62492e+08	5.41801e+08	6.08619e+08	6.66204e+08	7.15293e+08	7.51691e+08	7.82678e+08	8.00516e+08	8.11942e+08	8.14962e+08	8.13889e+08
604	5.87698e+07	1.70258e+08	2.72726e+08	3.65367e+08	4.51045e+08	5.28218e+08	5.93826e+08	6.52859e+08	7.00316e+08	7.38719e+08	7.69618e+08	7.8803e+08	7.99205e+08	8.01122e+08	7.98865e+08
605	6.20743e+07	1.80241e+08	2.88366e+08	3.87039e+08	4.76911e+08	5.58556e+08	6.29661e+08	6.91806e+08	7.43107e+08	7.83503e+08	8.15097e+08	8.36953e+08	8.50789e+08	8.52717e+08	8.4845e+08
606	6.32418e+07	1.82807e+08	2.92221e+08	3.92069e+08	4.83435e+08	5.64583e+08	6.34227e+08	6.95537e+08	7.4583e+08	7.86761e+08	8.19177e+08	8.41512e+08	8.57044e+08	8.59934e+08	8.56246e+08
607	6.36098e+07	1.84631e+08	2.96328e+08	3.98937e+08	4.91707e+08	5.74626e+08	6.45109e+08	7.05424e+08	7.56044e+08	7.95762e+08	8.27154e+08	8.48756e+08	8.63255e+08	8.65882e+08	8.62542e+08
608	6.10989e+07	1.76816e+08	2.8297e+08	3.78285e+08	4.64938e+08	5.44407e+08	6.11872e+08	6.70368e+08	7.19218e+08	7.58088e+08	7.88998e+08	8.07387e+08	8.19217e+08	8.21354e+08	8.20039e+08
609	5.94186e+07	1.72262e+08	2.76709e+08	3.70866e+08	4.55949e+08	5.31982e+08	5.9667e+08	6.52642e+08	7.00141e+08	7.38592e+08	7.67907e+08	7.86887e+08	8.00431e+08	8.05877e+08	8.0396e+08
610	6.17977e+07	1.79081e+08	2.86525e+08	3.84467e+08	4.74587e+08	5.56299e+08	6.25359e+08	6.84355e+08	7.32808e+08	7.72177e+08	8.01285e+08	8.18266e+08	8.3126e+08	8.3579e+08	8.35361e+08
611	6.35767e+07	1.84192e+08	2.9542e+08	3.9549e+08	4.86032e+08	5.69408e+08	6.40647e+08	7.01613e+08	7.53728e+08	7.97068e+08	8.30828e+08	8.51877e+08	8.64394e+08	8.67183e+08	8.64519e+08
612	5.92184e+07	1.71777e+08	2.75778e+08	3.71167e+08	4.56374e+08	5.33423e+08	5.99168e+08	6.58166e+08	7.05802e+08	7.43846e+08	7.76589e+08	7.96665e+08	8.06847e+08	8.08835e+08	8.05862e+08
613	6.01358e+07	1.74718e+08	2.79696e+08	3.74731e+08	4.61399e+08	5.393e+08	6.06776e+08	6.68698e+08	7.21682e+08	7.6138e+08	7.90532e+08	8.05281e+08	8.14354e+08	8.15669e+08	8.13495e+08
614	5.91778e+07	1.71839e+08	2.75873e+08	3.7138e+08	4.58603e+08	5.35536e+08	6.00893e+08	6.59557e+08	7.09211e+08	7.48438e+08	7.78405e+08	7.9784e+08	8.08912e+08	8.11737e+08	8.0844e+08
615	6.19006e+07	1.79187e+08	2.85428e+08	3.81591e+08	4.69766e+08	5.50858e+08	6.21216e+08	6.80965e+08	7.29632e+08	7.68865e+08	7.98724e+08	8.18048e+08	8.30518e+08	8.33604e+08	8.31602e+08
616	5.86106e+07	1.69914e+08	2.72127e+08	3.63957e+08	4.47653e+08	5.2448e+08	5.90705e+08	6.477e+08	6.94791e+08	7.30602e+08	7.59247e+08	7.80056e+08	7.92831e+08	7.95725e+08	7.95264e+08
617	6.04634e+07	1.76188e+08	2.83599e+08	3.81182e+08	4.69915e+08	5.49533e+08	6.16419e+08	6.74706e+08	7.22176e+08	7.58887e+08	7.8919e+08	8.09425e+08	8.22365e+08	8.24497e+08	8.22597e+08
618	6.20753e+07	1.80503e+08	2.89723e+08	3.88038e+08	4.79149e+08	5.61738e+08	6.3334e+08	6.95436e+08	7.46944e+08	7.84629e+08	8.14658e+08	8.33151e+08	8.44855e+08	8.47137e+08	8.44753e+08
619	5.91925e+07	1.72105e+08	2.75699e+08	3.71251e+08	4.58704e+08	5.36677e+08	6.02279e+08	6.59208e+08	7.0621e+08	7.4308e+08	7.70938e+08	7.90334e+08	8.04594e+08	8.09152e+08	8.0494e+08
620	5.93584e+07	1.72199e+08	2.76109e+08	3.70946e+08	4.57936e+08	5.36554e+08	6.03963e+08	6.62245e+08	7.11211e+08	7.49474e+08	7.78596e+08	7.95423e+08	8.06045e+08	8.09298e+08	8.06421e+08
621	5.75059e+07	1.6652e+08	2.66382e+08	3.57591e+08	4.40911e+08	5.15932e+08	5.79464e+08	6.33108e+08	6.76529e+08	7.11466e+08	7.39044e+08	7.58794e+08	7.71052e+08	7.74897e+08	7.74238e+08
622	6.0848e+07	1.76709e+08	2.82801e+08	3.80556e+08	4.7053e+08	5.52161e+08	6.20846e+08	6.79674e+08	7.2796e+08	7.65572e+08	7.96788e+08	8.15448e+08	8.27843e+08	8.29105e+08	8.25824e+08
623	6.16861e+07	1.78746e+08	2.86032e+08	3.81624e+08	4.69916e+08	5.50582e+08	6.18446e+08	6.77762e+08	7.27931e+08	7.66889e+08	7.97386e+08	8.17658e+08	8.30828e+08	8.35034e+08	8.32552e+08
624	5.97296e+07	1.73978e+08	2.79808e+08	3.74823e+08	4.61348e+08	5.39014e+08	6.06697e+08	6.65408e+08	7.14116e+08	7.52642e+08	7.82426e+08	7.99805e+08	8.101e+08	8.122e+08	8.09823e+08
625	5.93798e+07	1.72945e+08	2.77935e+08	3.7345e+08	4.60273e+08	5.37868e+08	6.03856e+08	6.62182e+08	7.12792e+08	7.51016e+08	7.79554e+08	7.97334e+08	8.0827e+08	8.10973e+08	8.07548e+08
626	6.11185e+07	1.77834e+08	2.86511e+08	3.86689e+08	4.7952e+08	5.64546e+08	6.37661e+08	6.99799e+08	7.51527e+08	7.9171e+08	8.23996e+08	8.45172e+08	8.55447e+08	8.56531e+08	8.50228e+08
627	6.17013e+07	1.78754e+08	2.86903e+08	3.86285e+08	4.7716e+08	5.58459e+08	6.27751e+08	6.88897e+08	7.39709e+08	7.80366e+08	8.13988e+08	8.37086e+08	8.51309e+08	8.52618e+08	8.48256e+08
628	6.18024e+07	1.78743e+08	2.86469e+08	3.83576e+08	4.72436e+08	5.53273e+08	6.21733e+08	6.80393e+08	7.29236e+08	7.69278e+08	8.01703e+08	8.21027e+08	8.33209e+08	8.3785e+08	8.35297e+08
629	6.1269e+07	1.77677e+08	2.83999e+08	3.80144e+08	4.68504e+08	5.4838e+08	6.18097e+08	6.7902e+08	7.29948e+08	7.70353e+08	8.00021e+08	8.18729e+08	8.30954e+08	8.34967e+08	8.31337e+08
630	6.20229e+07	1.80272e+08	2.89027e+08	3.87535e+08	4.77513e+08	5.57972e+08	6.26156e+08	6.86882e+08	7.38447e+08	7.79084e+08	8.0935e+08	8.30595e+08	8.44011e+08	8.47147e+08	8.42804e+08
631	6.02774e+07	1.75251e+08	2.80773e+08	3.7583e+08	4.63048e+08	5.42525e+08	6.10942e+08	6.69877e+08	7.17708e+08	7.55954e+08	7.8635e+08	8.06764e+08	8.19707e+08	8.23574e+08	8.19983e+08
632	6.39202e+07	1.86015e+08	2.97548e+08	3.97063e+08	4.87246e+08	5.68632e+08	6.39606e+08	7.01801e+08	7.53848e+08	7.952e+08	8.29832e+08	8.54769e+08	8.7198e+08	8.75255e+08	8.69438e+08
633	6.09493e+07	1.76858e+08	2.83624e+08	3.81532e+08	4.72018e+08	5.51813e+08	6.19146e+08	6.76578e+08	7.25522e+08	7.65106e+08	7.96289e+08	8.15387e+08	8.25722e+08	8.28119e+08	8.26128e+08
634	5.80877e+07	1.68334e+08	2.69696e+08	3.6197e+08	4.45833e+08	5.20752e+08	5.85675e+08	6.42369e+08	6.90686e+08	7.30586e+08	7.61837e+08	7.81975e+08	7.92153e+08	7.95421e+08	7.92363e+08
635	6.22199e+07	1.80579e+08	2.89879e+08	3.87807e+08	4.76042e+08	5.566e+08	6.2862e+08	6.8959e+08	7.36871e+08	7.74505e+08	8.04902e+08	8.22754e+08	8.33248e+08	8.37122e+08	8.37181e+08
636	5.99361e+07	1.73889e+08	2.78185e+08	3.71759e+08	4.56628e+08	5.32809e+08	6.0073e+08	6.60625e+08	7.09545e+08	7.48277e+08	7.816e+08	8.02481e+08	8.15804e+08	8.18759e+08	8.1479e+08
637	5.90429e+07	1.71569e+08	2.74925e+08	3.6946e+08	4.56231e+08	5.34411e+08	5.9978e+08	6.55876e+08	7.01483e+08	7.37645e+08	7.67606e+08	7.88516e+08	8.00917e+08	8.03776e+08	8.01137e+08
638	5.93429e+07	1.72543e+08	2.76191e+08	3.70998e+08	4.57805e+08	5.35131e+08	6.01002e+08	6.58272e+08	7.06346e+08	7.45761e+08	7.77496e+08	7.97657e+08	8.07436e+08	8.09058e+08	8.06889e+08
639	6.48914e+07	1.89223e+08	3.04501e+08	4.09822e+08	5.05809e+08	5.92248e+08	6.65579e+08	7.30052e+08	7.83416e+08	8.25303e+08	8.58929e+08	8.80655e+08	8.92344e+08	8.93223e+08	8.89663e+08
640	5.77469e+07	1.66871e+08	2.66445e+08	3.56308e+08	4.38514e+08	5.12559e+08	5.75274e+08	6.29902e+08	6.75887e+08	7.15359e+08	7.46458e+08	7.67631e+08	7.81983e+08	7.85696e+08	7.82963e+08
641	6.11327e+07	1.77518e+08	2.83896e+08	3.80871e+08	4.69402e+08	5.46753e+08	6.13387e+08	6.71021e+08	7.18844e+08	7.56306e+08	7.86781e+08	8.06934e+08	8.16979e+08	8.19499e+08	8.18684e+08
642	6.33796e+07	1.83937e+08	2.96213e+08	3.99866e+08	4.94001e+08	5.78596e+08	6.50852e+08	7.12666e+08	7.63764e+08	8.03481e+08	8.34906e+08	8.55971e+08	8.68652e+08	8.72238e+08	8.67507e+08
643	6.17154e+07	1.79634e+08	2.88575e+08	3.88766e+08	4.80572e+08	5.63045e+08	6.33995e+08	6.95713e+08	7.47257e+08	7.87934e+08	8.19505e+08	8.37958e+08	8.48189e+08	8.50828e+08	8.46362e+08
644	6.12719e+07	1.76532e+08	2.81595e+08	3.76957e+08	4.64365e+08	5.43908e+08	6.12845e+08	6.72298e+08	7.22279e+08	7.6437e+08	7.96632e+08	8.18287e+08	8.31655e+08	8.35081e+08	8.32072e+08
645	6.05082e+07	1.75268e+08	2.8056e+08	3.75961e+08	4.64057e+08	5.43257e+08	6.12992e+08	6.74816e+08	7.25493e+08	7.642e+08	7.91715e+08	8.08374e+08	8.19049e+08	8.22674e+08	8.21132e+08
646	6.26985e+07	1.82302e+08	2.92482e+08	3.91952e+08	4.82676e+08	5.64269e+08	6.34105e+08	6.95012e+08	7.45657e+08	7.84803e+08	8.17995e+08	8.4162e+08	8.58079e+08	8.60148e+08	8.54749e+08
647	6.2927e+07	1.82067e+08	2.91093e+08	3.89445e+08	4.78342e+08	5.58134e+08	6.25375e+08	6.82401e+08	7.30968e+08	7.70027e+08	8.02133e+08	8.22882e+08	8.35662e+08	8.39246e+08	8.3893e+08
648	6.33341e+07	1.84106e+08	2.95509e+08	3.96529e+08	4.87465e+08	5.69557e+08	6.4007e+08	7.00156e+08	7.49487e+08	7.91012e+08	8.22961e+08	8.4381e+08	8.56944e+08	8.59972e+08	8.58544e+08
649	5.99732e+07	1.74382e+08	2.79683e+08	3.75438e+08	4.62215e+08	5.40114e+08	6.06764e+08	6.6445e+08	7.11091e+08	7.48792e+08	7.7767e+08	7.96065e+08	8.09988e+08	8.15361e+08	8.12726e+08
650	6.37112e+07	1.85555e+08	2.97681e+08	4.00183e+08	4.92482e+08	5.75877e+08	6.47971e+08	7.10938e+08	7.63606e+08	8.05707e+08	8.39477e+08	8.6112e+08	8.73158e+08	8.73933e+08	8.70465e+08
651	6.00911e+07	1.7396e+08	2.77314e+08	3.71933e+08	4.5945e+08	5.37434e+08	6.0354e+08	6.61047e+08	7.09822e+08	7.49428e+08	7.79945e+08	7.97403e+08	8.07456e+08	8.10745e+08	8.09283e+08
652	6.31866e+07	1.83013e+08	2.93792e+08	3.94676e+08	4.88383e+08	5.70736e+08	6.41181e+08	7.02985e+08	7.55258e+08	7.97492e+08	8.28237e+08	8.44477e+08	8.54086e+08	8.56471e+08	8.55385e+08
653	6.47869e+07	1.88537e+08	3.01834e+08	4.04884e+08	4.98446e+08	5.83127e+08	6.55058e+08	7.18487e+08	7.71748e+08	8.12297e+08	8.43477e+08	8.60835e+08	8.73477e+08	8.79286e+08	8.76587e+08
654	6.07426e+07	1.76082e+08	2.82059e+08	3.79788e+08	4.68421e+08	5.47269e+08	6.15714e+08	6.76221e+08	7.25907e+08	7.66894e+08	7.99122e+08	8.18966e+08	8.3019e+08	8.32363e+08	8.28751e+08
655	6.19479e+07	1.79799e+08	2.87485e+08	3.85838e+08	4.76051e+08	5.56875e+08	6.26156e+08	6.87027e+08	7.38356e+08	7.79081e+08	8.09905e+08	8.28596e+08	8.38378e+08	8.40523e+08	8.39355e+08
656	5.99138e+07	1.74379e+08	2.79237e+08	3.73308e+08	4.59605e+08	5.38038e+08	6.04446e+08	6.61868e+08	7.10473e+08	7.48403e+08	7.76789e+08	7.94379e+08	8.04122e+08	8.06696e+08	8.06153e+08
657	6.07334e+07	1.75753e+08	2.81276e+08	3.74818e+08	4.60868e+08	5.37133e+08	6.03794e+08	6.63411e+08	7.15199e+08	7.55248e+08	7.85325e+08	8.0569e+08	8.1856e+08	8.21701e+08	8.19267e+08
658	5.9668e+07	1.73956e+08	2.79151e+08	3.75208e+08	4.64276e+08	5.44395e+08	6.11339e+08	6.70313e+08	7.19326e+08	7.58962e+08	7.90155e+08	8.09666e+08	8.21268e+08	8.24669e+08	8.20495e+08
659	5.81096e+07	1.68762e+08	2.71179e+08	3.63993e+08	4.49292e+08	5.25382e+08	5.90849e+08	6.48594e+08	6.96689e+08	7.35323e+08	7.66998e+08	7.85348e+08	7.93821e+08	7.94003e+08	7.91489e+08
660	5.92594e+07	1.71976e+08	2.75055e+08	3.68649e+08	4.5573e+08	5.34541e+08	6.01254e+08	6.59339e+08	7.06866e+08	7.45914e+08	7.77794e+08	7.99157e+08	8.12071e+08	8.14037e+08	8.10729e+08
661	6.29959e+07	1.82359e+08	2.92099e+08	3.92602e+08	4.84262e+08	5.65062e+08	6.33298e+08	6.9339e+08	7.43711e+08	7.84085e+08	8.17156e+08	8.38995e+08	8.52912e+08	8.56562e+08	8.55152e+08
662	6.04366e+07	1.76139e+08	2.8246e+08	3.78406e+08	4.65692e+08	5.4454e+08	6.12512e+08	6.71296e+08	7.19911e+08	7.58127e+08	7.8729e+08	8.06208e+08	8.18402e+08	8.23582e+08	8.22472e+08
663	6.05807e+07	1.76483e+08	2.83435e+08	3.80783e+08	4.69458e+08	5.49012e+08	6.1683e+08	6.76249e+08	7.24568e+08	7.62552e+08	7.91991e+08	8.0966e+08	8.20983e+08	8.22326e+08	8.19276e+08
664	6.35743e+07	1.84906e+08	2.96975e+08	3.98444e+08	4.89693e+08	5.72743e+08	6.42769e+08	7.03526e+08	7.54162e+08	7.9261e+08	8.24728e+08	8.46229e+08	8.6051e+08	8.62259e+08	8.59271e+08
665	5.93385e+07	1.72142e+08	2.75743e+08	3.70043e+08	4.55622e+08	5.32805e+08	6.00819e+08	6.60327e+08	7.08693e+08	7.46793e+08	7.77902e+08	7.9676e+08	8.08325e+08	8.11219e+08	8.07951e+08
666	6.13901e+07	1.78051e+08	2.85297e+08	3.83149e+08	4.73084e+08	5.54547e+08	6.2339e+08	6.82016e+08	7.30244e+08	7.69093e+08	8.00208e+08	8.20161e+08	8.32766e+08	8.36063e+08	8.32952e+08
667	5.91193e+07	1.71302e+08	2.7565e+08	3.71168e+08	4.57933e+08	5.36421e+08	6.0376e+08	6.63584e+08	7.14471e+08	7.56261e+08	7.89469e+08	8.07837e+08	8.17629e+08	8.20884e+08	8.165e+08
668	6.14913e+07	1.78011e+08	2.85201e+08	3.83529e+08	4.72579e+08	5.52994e+08	6.22021e+08	6.82318e+08	7.31792e+08	7.72105e+08	8.02965e+08	8.2181e+08	8.34573e+08	8.37384e+08	8.35101e+08
669	6.31453e+07	1.832e+08	2.95281e+08	3.97438e+08	4.90034e+08	5.73704e+08	6.45186e+08	7.08229e+08	7.60987e+08	8.01073e+08	8.33209e+08	8.51634e+08	8.63707e+08	8.67598e+08	8.63469e+08
670	5.89602e+07	1.7079e+08	2.7326e+08	3.66509e+08	4.51272e+08	5.27083e+08	5.92001e+08	6.46227e+08	6.91025e+08	7.26842e+08	7.54081e+08	7.73137e+08	7.84178e+08	7.87911e+08	7.87494e+08
671	6.14491e+07	1.78437e+08	2.84623e+08	3.81618e+08	4.70941e+08	5.50885e+08	6.19365e+08	6.80262e+08	7.28542e+08	7.68442e+08	7.99577e+08	8.19066e+08	8.32681e+08	8.34712e+08	8.32888e+08
672	6.2955e+07	1.83107e+08	2.93617e+08	3.92658e+08	4.84001e+08	5.66762e+08	6.36497e+08	6.97697e+08	7.49186e+08	7.87861e+08	8.1949e+08	8.40628e+08	8.53084e+08	8.56182e+08	8.53397e+08
673	6.20835e+07	1.79644e+08	2.87615e+08	3.87078e+08	4.7868e+08	5.60758e+08	6.31932e+08	6.95661e+08	7.47764e+08	7.85759e+08	8.16113e+08	8.362e+08	8.47715e+08	8.50273e+08	8.46512e+08
674	6.11837e+07	1.77968e+08	2.85241e+08	3.82066e+08	4.70399e+08	5.4923e+08	6.14089e+08	6.72534e+08	7.22149e+08	7.60809e+08	7.9201e+08	8.14816e+08	8.30005e+08	8.30419e+08	8.2625e+08
675	5.82121e+07	1.6858e+08	2.70356e+08	3.62272e+08	4.46125e+08	5.19004e+08	5.82025e+08	6.37699e+08	6.8243e+08	7.16382e+08	7.44596e+08	7.65497e+08	7.77552e+08	7.82996e+08	7.82235e+08
676	6.28957e+07	1.82999e+08	2.9316e+08	3.9208e+08	4.827e+08	5.65383e+08	6.34218e+08	6.93658e+08	7.43481e+08	7.8172e+08	8.13163e+08	8.33882e+08	8.49281e+08	8.54129e+08	8.51254e+08
677	6.34405e+07	1.8484e+08	2.95244e+08	3.94741e+08	4.85375e+08	5.66134e+08	6.36318e+08	6.96687e+08	7.4833e+08	7.87937e+08	8.20197e+08	8.41837e+08	8.55222e+08	8.58054e+08	8.57173e+08
678	6.20263e+07	1.80216e+08	2.88531e+08	3.86732e+08	4.76814e+08	5.59688e+08	6.32698e+08	6.97192e+08	7.51195e+08	7.933e+08	8.26058e+08	8.47801e+08	8.58174e+08	8.58933e+08	8.52491e+08
679	6.13785e+07	1.78595e+08	2.86473e+08	3.84194e+08	4.71841e+08	5.49959e+08	6.17369e+08	6.78716e+08	7.29346e+08	7.6796e+08	7.99168e+08	8.18666e+08	8.31434e+08	8.34266e+08	8.32651e+08
680	6.48042e+07	1.87444e+08	2.99199e+08	4.01973e+08	4.97273e+08	5.82976e+08	6.55072e+08	7.17776e+08	7.71697e+08	8.14612e+08	8.47619e+08	8.6773e+08	8.80908e+08	8.85713e+08	8.82738e+08
681	6.18248e+07	1.79777e+08	2.88551e+08	3.87781e+08	4.78578e+08	5.61401e+08	6.33355e+08	6.96298e+08	7.50324e+08	7.91804e+08	8.21239e+08	8.39762e+08	8.50023e+08	8.51095e+08	8.47726e+08
682	6.10756e+07	1.77303e+08	2.84668e+08	3.83157e+08	4.73545e+08	5.55337e+08	6.26592e+08	6.90089e+08	7.41339e+08	7.80159e+08	8.11441e+08	8.2968e+08	8.39931e+08	8.42058e+08	8.38741e+08
683	6.14229e+07	1.78145e+08	2.85781e+08	3.84547e+08	4.7478e+08	5.55916e+08	6.25133e+08	6.84963e+08	7.36338e+08	7.784e+08	8.12458e+08	8.33848e+08	8.47068e+08	8.47905e+08	8.42082e+08
684	6.4349e+07	1.85669e+08	2.96844e+08	3.98958e+08	4.91165e+08	5.73385e+08	6.44291e+08	7.06863e+08	7.599e+08	8.01549e+08	8.32219e+08	8.53401e+08	8.66507e+08	8.69878e+08	8.66892e+08
685	6.41476e+07	1.85581e+08	2.97006e+08	3.98984e+08	4.93536e+08	5.79958e+08	6.53917e+08	7.18632e+08	7.7204e+08	8.11722e+08	8.43024e+08	8.63962e+08	8.76924e+08	8.79325e+08	8.75169e+08
686	6.15828e+07	1.78401e+08	2.85649e+08	3.82846e+08	4.71643e+08	5.51212e+08	6.21788e+08	6.85102e+08	7.34349e+08	7.74089e+08	8.06386e+08	8.26422e+08	8.37578e+08	8.40249e+08	8.37004e+08
687	6.22777e+07	1.80938e+08	2.89788e+08	3.89344e+08	4.80331e+08	5.61544e+08	6.31873e+08	6.9258e+08	7.44499e+08	7.85425e+08	8.20655e+08	8.4283e+08	8.55559e+08	8.57356e+08	8.52046e+08
688	5.83421e+07	1.69557e+08	2.72003e+08	3.65257e+08	4.5053e+08	5.25929e+08	5.91411e+08	6.48989e+08	6.96043e+08	7.34692e+08	7.64843e+08	7.83148e+08	7.92911e+08	7.94057e+08	7.91327e+08
689	5.9787e+07	1.7281e+08	2.76237e+08	3.69475e+08	4.54311e+08	5.29472e+08	5.92603e+08	6.47983e+08	6.92858e+08	7.30235e+08	7.61147e+08	7.84607e+08	7.99527e+08	8.05064e+08	8.04336e+08
690	6.23815e+07	1.80499e+08	2.89261e+08	3.87752e+08	4.76587e+08	5.56922e+08	6.26157e+08	6.84852e+08	7.32582e+08	7.71095e+08	8.01887e+08	8.22763e+08	8.37097e+08	8.41231e+08	8.39477e+08
691	6.10447e+07	1.76755e+08	2.81238e+08	3.75076e+08	4.61137e+08	5.38343e+08	6.0561e+08	6.63758e+08	7.1227e+08	7.52217e+08	7.85825e+08	8.06056e+08	8.19538e+08	8.23218e+08	8.2053e+08
692	6.37484e+07	1.85271e+08	2.9659e+08	3.96611e+08	4.88273e+08	5.71344e+08	6.41404e+08	7.01404e+08	7.51541e+08	7.9061e+08	8.20874e+08	8.41291e+08	8.53974e+08	8.58987e+08	8.57426e+08
693	5.64255e+07	1.6338e+08	2.60685e+08	3.48703e+08	4.28481e+08	4.99867e+08	5.58604e+08	6.10076e+08	6.53422e+08	6.87798e+08	7.18149e+08	7.3637e+08	7.49495e+08	7.55837e+08	7.55018e+08
694	6.01898e+07	1.74608e+08	2.79681e+08	3.75479e+08	4.63913e+08	5.43968e+08	6.12485e+08	6.72872e+08	7.21463e+08	7.57599e+08	7.87683e+08	8.07625e+08	8.18662e+08	8.21397e+08	8.20063e+08
695	6.3216e+07	1.83761e+08	2.94338e+08	3.95122e+08	4.86357e+08	5.67887e+08	6.39162e+08	7.02334e+08	7.53458e+08	7.93813e+08	8.25657e+08	8.45729e+08	8.57539e+08	8.6055e+08	8.58086e+08
696	6.43073e+07	1.86284e+08	2.98523e+08	4.01158e+08	4.94917e+08	5.80901e+08	6.54858e+08	7.18417e+08	7.69599e+08	8.0871e+08	8.40274e+08	8.6271e+08	8.78087e+08	8.82606e+08	8.78569e+08
697	6.05738e+07	1.75142e+08	2.80933e+08	3.77262e+08	4.65103e+08	5.4261e+08	6.09958e+08	6.68854e+08	7.17316e+08	7.55982e+08	7.87203e+08	8.06752e+08	8.20508e+08	8.25251e+08	8.22388e+08
698	6.2449e+07	1.81746e+08	2.91138e+08	3.91458e+08	4.82662e+08	5.64124e+08	6.32934e+08	6.9295e+08	7.4304e+08	7.84137e+08	8.16781e+08	8.36215e+08	8.50508e+08	8.52359e+08	8.48475e+08
699	6.12254e+07	1.77968e+08	2.85857e+08	3.84481e+08	4.75246e+08	5.56295e+08	6.25308e+08	6.84861e+08	7.34232e+08	7.73943e+08	8.0673e+08	8.27995e+08	8.40306e+08	8.42519e+08	8.37984e+08
700	6.37018e+07	1.85111e+08	2.97008e+08	3.981e+08	4.89447e+08	5.71052e+08	6.43723e+08	7.06943e+08	7.58898e+08	8.00764e+08	8.34676e+08	8.5705e+08	8.71397e+08	8.74243e+08	8.68878e+08
701	6.32677e+07	1.8347e+08	2.93347e+08	3.9329e+08	4.85712e+08	5.69736e+08	6.40736e+08	7.01401e+08	7.51337e+08	7.89547e+08	8.20862e+08	8.39193e+08	8.52034e+08	8.57693e+08	8.56255e+08
702	6.03984e+07	1.75497e+08	2.82063e+08	3.79275e+08	4.68351e+08	5.46457e+08	6.14389e+08	6.75257e+08	7.24113e+08	7.63284e+08	7.95992e+08	8.14562e+08	8.25777e+08	8.28988e+08	8.24946e+08
703	6.31963e+07	1.83593e+08	2.9423e+08	3.94762e+08	4.87786e+08	5.72369e+08	6.45795e+08	7.08835e+08	7.61165e+08	8.02445e+08	8.3637e+08	8.55135e+08	8.67294e+08	8.68853e+08	8.6347e+08
704	5.88899e+07	1.71277e+08	2.74537e+08	3.68641e+08	4.54046e+08	5.30801e+08	5.95607e+08	6.51889e+08	6.99012e+08	7.36333e+08	7.6539e+08	7.85759e+08	7.98825e+08	8.01911e+08	7.99415e+08
705	6.29107e+07	1.82578e+08	2.90642e+08	3.87819e+08	4.77399e+08	5.5968e+08	6.3033e+08	6.92888e+08	7.44717e+08	7.85273e+08	8.19427e+08	8.40546e+08	8.54469e+08	8.57058e+08	8.53666e+08
706	6.01268e+07	1.75078e+08	2.79873e+08	3.74951e+08	4.62397e+08	5.41848e+08	6.10244e+08	6.68482e+08	7.16939e+08	7.55121e+08	7.86115e+08	8.07285e+08	8.18899e+08	8.21107e+08	8.18027e+08
707	6.17477e+07	1.78901e+08	2.85604e+08	3.82639e+08	4.70823e+08	5.51437e+08	6.20708e+08	6.81048e+08	7.28918e+08	7.67841e+08	7.99852e+08	8.2212e+08	8.37573e+08	8.41725e+08	8.38731e+08
708	6.17241e+07	1.79169e+08	2.8752e+08	3.86655e+08	4.77202e+08	5.57925e+08	6.28013e+08	6.91682e+08	7.42465e+08	7.82069e+08	8.13632e+08	8.33443e+08	8.46763e+08	8.51652e+08	8.4612e+08
709	5.97229e+07	1.72732e+08	2.75418e+08	3.69889e+08	4.5623e+08	5.34914e+08	6.03741e+08	6.64057e+08	7.13573e+08	7.51723e+08	7.79904e+08	7.98427e+08	8.10519e+08	8.14364e+08	8.11701e+08
710	5.9912e+07	1.73487e+08	2.7738e+08	3.71196e+08	4.585e+08	5.37327e+08	6.04916e+08	6.65127e+08	7.15008e+08	7.53887e+08	7.84599e+08	8.03646e+08	8.14823e+08	8.18797e+08	8.15949e+08
711	6.09798e+07	1.7747e+08	2.83809e+08	3.80878e+08	4.69362e+08	5.47913e+08	6.15368e+08	6.7388e+08	7.22751e+08	7.62541e+08	7.94465e+08	8.12916e+08	8.2445e+08	8.26979e+08	8.24098e+08
712	6.42169e+07	1.86579e+08	3.00677e+08	4.02795e+08	4.95835e+08	5.79915e+08	6.50531e+08	7.10395e+08	7.58761e+08	7.96706e+08	8.2938e+08	8.51812e+08	8.64896e+08	8.6872e+08	8.67886e+08
713	5.96446e+07	1.72025e+08	2.75134e+08	3.68788e+08	4.53463e+08	5.29281e+08	5.94023e+08	6.50985e+08	6.97707e+08	7.35973e+08	7.6679e+08	7.86575e+08	7.98176e+08	8.02563e+08	8.01848e+08
714	6.1829e+07	1.79722e+08	2.87752e+08	3.85715e+08	4.75825e+08	5.56057e+08	6.25581e+08	6.85476e+08	7.35375e+08	7.73634e+08	8.05349e+08	8.28447e+08	8.43682e+08	8.48594e+08	8.44721e+08
715	6.20053e+07	1.79518e+08	2.86921e+08	3.84274e+08	4.74381e+08	5.54501e+08	6.23035e+08	6.82556e+08	7.31871e+08	7.70018e+08	7.99787e+08	8.20069e+08	8.32644e+08	8.36109e+08	8.33918e+08
716	6.20324e+07	1.79695e+08	2.87819e+08	3.85481e+08	4.73807e+08	5.52555e+08	6.19287e+08	6.77311e+08	7.25773e+08	7.63967e+08	7.94852e+08	8.14241e+08	8.26649e+08	8.31563e+08	8.31246e+08
717	6.28928e+07	1.82029e+08	2.91638e+08	3.92509e+08	4.84426e+08	5.66315e+08	6.3745e+08	6.99854e+08	7.50309e+08	7.8987e+08	8.23665e+08	8.43338e+08	8.54386e+08	8.56837e+08	8.55282e+08
718	6.20781e+07	1.80886e+08	2.90206e+08	3.89666e+08	4.81037e+08	5.63741e+08	6.35935e+08	6.96788e+08	7.46407e+08	7.86873e+08	8.17302e+08	8.35355e+08	8.46439e+08	8.49067e+08	8.46614e+08
719	6.41389e+07	1.85635e+08	2.96634e+08	3.97091e+08	4.88412e+08	5.71531e+08	6.43883e+08	7.0466e+08	7.54813e+08	7.93736e+08	8.25737e+08	8.47316e+08	8.61977e+08	8.65863e+08	8.63131e+08
720	6.14278e+07	1.78318e+08	2.85668e+08	3.84102e+08	4.73943e+08	5.55072e+08	6.2505e+08	6.85679e+08	7.36517e+08	7.75453e+08	8.06904e+08	8.25225e+08	8.35529e+08	8.36679e+08	8.33646e+08
721	6.04033e+07	1.7543e+08	2.81378e+08	3.77347e+08	4.65292e+08	5.44585e+08	6.12341e+08	6.71221e+08	7.18718e+08	7.56849e+08	7.86463e+08	8.05852e+08	8.19454e+08	8.21519e+08	8.19114e+08
722	5.8862e+07	1.71391e+08	2.7564e+08	3.69506e+08	4.55762e+08	5.34253e+08	6.01268e+08	6.58278e+08	7.03767e+08	7.41543e+08	7.716e+08	7.91568e+08	8.0481e+08	8.07204e+08	8.03268e+08
723	5.83404e+07	1.68318e+08	2.69102e+08	3.61123e+08	4.45134e+08	5.18926e+08	5.83727e+08	6.39321e+08	6.86566e+08	7.23473e+08	7.50908e+08	7.69368e+08	7.81569e+08	7.84996e+08	7.84425e+08
724	6.29795e+07	1.82577e+08	2.92176e+08	3.92106e+08	4.83373e+08	5.65018e+08	6.32276e+08	6.92025e+08	7.44388e+08	7.8488e+08	8.16918e+08	8.37895e+08	8.51226e+08	8.53628e+08	8.51084e+08
725	5.99308e+07	1.73771e+08	2.77918e+08	3.72961e+08	4.60368e+08	5.3923e+08	6.072e+08	6.64988e+08	7.12656e+08	7.5135e+08	7.8295e+08	8.03104e+08	8.14948e+08	8.17106e+08	8.13666e+08
726	6.12916e+07	1.77969e+08	2.86173e+08	3.84234e+08	4.73226e+08	5.51018e+08	6.17837e+08	6.76802e+08	7.27023e+08	7.6796e+08	8.01743e+08	8.24624e+08	8.39154e+08	8.42245e+08	8.38041e+08
727	6.19698e+07	1.7987e+08	2.88596e+08	3.87039e+08	4.77477e+08	5.59331e+08	6.30072e+08	6.92791e+08	7.43094e+08	7.82221e+08	8.11845e+08	8.293e+08	8.39646e+08	8.42484e+08	8.40647e+08
728	6.08102e+07	1.76116e+08	2.8192e+08	3.77544e+08	4.65349e+08	5.4462e+08	6.14081e+08	6.72682e+08	7.21786e+08	7.62354e+08	7.94609e+08	8.13951e+08	8.25365e+08	8.29012e+08	8.27756e+08
729	5.98428e+07	1.73689e+08	2.77496e+08	3.70033e+08	4.54584e+08	5.29876e+08	5.94625e+08	6.51532e+08	6.97427e+08	7.33447e+08	7.62872e+08	7.83549e+08	7.97647e+08	8.02252e+08	8.00701e+08
730	5.90687e+07	1.71646e+08	2.75027e+08	3.67262e+08	4.50529e+08	5.26977e+08	5.92411e+08	6.49887e+08	6.99013e+08	7.38119e+08	7.67626e+08	7.8657e+08	8.00794e+08	8.03801e+08	8.00472e+08
731	6.12992e+07	1.77846e+08	2.84287e+08	3.80591e+08	4.68491e+08	5.46718e+08	6.14944e+08	6.74969e+08	7.24354e+08	7.63335e+08	7.93047e+08	8.13773e+08	8.26943e+08	8.29104e+08	8.27239e+08
732	6.11843e+07	1.77315e+08	2.83364e+08	3.77979e+08	4.62877e+08	5.37279e+08	5.98842e+08	6.53083e+08	6.99293e+08	7.36548e+08	7.67663e+08	7.88761e+08	8.03621e+08	8.08544e+08	8.09812e+08
733	6.35915e+07	1.85009e+08	2.96728e+08	3.9957e+08	4.93752e+08	5.786e+08	6.50759e+08	7.14285e+08	7.68166e+08	8.09038e+08	8.4106e+08	8.6156e+08	8.73995e+08	8.74371e+08	8.6946e+08
734	6.37334e+07	1.85151e+08	2.96874e+08	3.99038e+08	4.92741e+08	5.77999e+08	6.50588e+08	7.12606e+08	7.64449e+08	8.03888e+08	8.36624e+08	8.57485e+08	8.69784e+08	8.73595e+08	8.70141e+08
735	5.84377e+07	1.69585e+08	2.71755e+08	3.64376e+08	4.48968e+08	5.25715e+08	5.90437e+08	6.4637e+08	6.93147e+08	7.31606e+08	7.61996e+08	7.79703e+08	7.8903e+08	7.9086e+08	7.90471e+08
736	6.15704e+07	1.78692e+08	2.86144e+08	3.82801e+08	4.71164e+08	5.51039e+08	6.19635e+08	6.7889e+08	7.26528e+08	7.63738e+08	7.94141e+08	8.14249e+08	8.26888e+08	8.30864e+08	8.29128e+08
737	5.91774e+07	1.71934e+08	2.75592e+08	3.7045e+08	4.56403e+08	5.34796e+08	6.02296e+08	6.62048e+08	7.09919e+08	7.48764e+08	7.79076e+08	7.96947e+08	8.06569e+08	8.07185e+08	8.049e+08
738	6.224e+07	1.80474e+08	2.88764e+08	3.87103e+08	4.78892e+08	5.61608e+08	6.32114e+08	6.92982e+08	7.4434e+08	7.86685e+08	8.19908e+08	8.38104e+08	8.4874e+08	8.48067e+08	8.45422e+08
739	6.11506e+07	1.77626e+08	2.85081e+08	3.83727e+08	4.73838e+08	5.5425e+08	6.23325e+08	6.83625e+08	7.34581e+08	7.75352e+08	8.07752e+08	8.26697e+08	8.39354e+08	8.40419e+08	8.36352e+08
740	5.88357e+07	1.70968e+08	2.74322e+08	3.67619e+08	4.53588e+08	5.31156e+08	5.97455e+08	6.54262e+08	7.01396e+08	7.38761e+08	7.67153e+08	7.84826e+08	7.94925e+08	7.96828e+08	7.94822e+08
741	6.0137e+07	1.74555e+08	2.79307e+08	3.75281e+08	4.62944e+08	5.42086e+08	6.09117e+08	6.68546e+08	7.17965e+08	7.57079e+08	7.89182e+08	8.08835e+08	8.21566e+08	8.23497e+08	8.19915e+08
742	6.21121e+07	1.80453e+08	2.88555e+08	3.87166e+08	4.77372e+08	5.57018e+08	6.25034e+08	6.85683e+08	7.35427e+08	7.7504e+08	8.0716e+08	8.26745e+08	8.3897e+08	8.42293e+08	8.39173e+08
743	6.40283e+07	1.85852e+08	2.98084e+08	4.01321e+08	4.9374e+08	5.75898e+08	6.46325e+08	7.07635e+08	7.59396e+08	7.9918e+08	8.31169e+08	8.51724e+08	8.63673e+08	8.6701e+08	8.65166e+08
744	6.33221e+07	1.8489e+08	2.96965e+08	3.99762e+08	4.93248e+08	5.78255e+08	6.52818e+08	7.18581e+08	7.71726e+08	8.15259e+08	8.51317e+08	8.73668e+08	8.85434e+08	8.85854e+08	8.78509e+08
745	5.71389e+07	1.65693e+08	2.65622e+08	3.56863e+08	4.40396e+08	5.15895e+08	5.81049e+08	6.3755e+08	6.83702e+08	7.20137e+08	7.49673e+08	7.70367e+08	7.85679e+08	7.88925e+08	7.84248e+08
746	6.38434e+07	1.84727e+08	2.95458e+08	3.96288e+08	4.88993e+08	5.7159e+08	6.43014e+08	7.04224e+08	7.53616e+08	7.92616e+08	8.22501e+08	8.4136e+08	8.53756e+08	8.58917e+08	8.56794e+08
747	5.79593e+07	1.67767e+08	2.68552e+08	3.58883e+08	4.40674e+08	5.13647e+08	5.7658e+08	6.32291e+08	6.79121e+08	7.15652e+08	7.45776e+08	7.64991e+08	7.76927e+08	7.7996e+08	7.78295e+08
748	6.45718e+07	1.87284e+08	3.00242e+08	4.03235e+08	4.97819e+08	5.83886e+08	6.57629e+08	7.20751e+08	7.74327e+08	8.14543e+08	8.47457e+08	8.67238e+08	8.76975e+08	8.77428e+08	8.75964e+08
749	6.11527e+07	1.77642e+08	2.8555e+08	3.84709e+08	4.75828e+08	5.58148e+08	6.26635e+08	6.86522e+08	7.36077e+08	7.74821e+08	8.05377e+08	8.2407e+08	8.37164e+08	8.41596e+08	8.37954e+08
750	6.43436e+07	1.85769e+08	2.95952e+08	3.97521e+08	4.91158e+08	5.74959e+08	6.47347e+08	7.10456e+08	7.64097e+08	8.06337e+08	8.41402e+08	8.65009e+08	8.80246e+08	8.83317e+08	8.7857e+08
751	6.15305e+07	1.78649e+08	2.85707e+08	3.82444e+08	4.71831e+08	5.52658e+08	6.22626e+08	6.82689e+08	7.31453e+08	7.7184e+08	8.04801e+08	8.26177e+08	8.39622e+08	8.43655e+08	8.39429e+08
752	5.89005e+07	1.71085e+08	2.73832e+08	3.67443e+08	4.53833e+08	5.31494e+08	5.97767e+08	6.56671e+08	7.04955e+08	7.4376e+08	7.74509e+08	7.91515e+08	8.02706e+08	8.06178e+08	8.03021e+08
753	6.36409e+07	1.8468e+08	2.96874e+08	3.9877e+08	4.90521e+08	5.73811e+08	6.44493e+08	7.0578e+08	7.56778e+08	7.98747e+08	8.32733e+08	8.54564e+08	8.66337e+08	8.67608e+08	8.64224e+08
754	6.17163e+07	1.78933e+08	2.8651e+08	3.84572e+08	4.74781e+08	5.56419e+08	6.24762e+08	6.84622e+08	7.36031e+08	7.76975e+08	8.09728e+08	8.30207e+08	8.41702e+08	8.42353e+08	8.40544e+08
755	6.20659e+07	1.78956e+08	2.86179e+08	3.82744e+08	4.71e+08	5.5115e+08	6.19426e+08	6.8015e+08	7.32021e+08	7.71503e+08	8.03685e+08	8.25375e+08	8.36613e+08	8.40217e+08	8.39091e+08
756	6.08279e+07	1.76008e+08	2.81693e+08	3.77808e+08	4.6603e+08	5.45551e+08	6.1404e+08	6.73608e+08	7.22649e+08	7.61274e+08	7.92648e+08	8.11407e+08	8.23298e+08	8.26257e+08	8.24146e+08
757	6.16874e+07	1.7929e+08	2.87974e+08	3.86673e+08	4.76671e+08	5.57818e+08	6.28752e+08	6.91182e+08	7.4243e+08	7.82056e+08	8.13255e+08	8.35051e+08	8.50961e+08	8.55093e+08	8.49527e+08
758	6.36775e+07	1.84172e+08	2.94284e+08	3.95911e+08	4.8935e+08	5.73132e+08	6.44211e+08	7.06405e+08	7.59177e+08	8.01725e+08	8.34468e+08	8.56271e+08	8.69987e+08	8.73186e+08	8.7071e+08
759	5.89025e+07	1.71091e+08	2.74088e+08	3.68537e+08	4.55904e+08	5.33874e+08	6.01972e+08	6.60584e+08	7.07298e+08	7.43798e+08	7.7178e+08	7.88864e+08	7.98737e+08	8.01549e+08	7.98588e+08
760	6.20781e+07	1.8098e+08	2.90513e+08	3.8786e+08	4.76309e+08	5.56869e+08	6.26615e+08	6.87279e+08	7.36948e+08	7.78216e+08	8.1177e+08	8.32509e+08	8.4547e+08	8.49379e+08	8.45705e+08
761	6.22703e+07	1.80263e+08	2.88805e+08	3.87007e+08	4.7603e+08	5.56067e+08	6.24394e+08	6.82755e+08	7.31457e+08	7.72339e+08	8.04438e+08	8.25827e+08	8.40745e+08	8.45005e+08	8.43825e+08
762	6.16799e+07	1.79475e+08	2.87604e+08	3.84329e+08	4.73042e+08	5.52591e+08	6.21429e+08	6.79493e+08	7.29147e+08	7.68054e+08	7.99921e+08	8.20075e+08	8.32665e+08	8.38054e+08	8.35912e+08
763	6.13355e+07	1.77656e+08	2.84829e+08	3.82706e+08	4.72237e+08	5.53504e+08	6.23864e+08	6.86724e+08	7.39718e+08	7.80917e+08	8.14467e+08	8.35486e+08	8.45168e+08	8.4565e+08	8.4108e+08
764	6.20886e+07	1.80015e+08	2.87846e+08	3.8699e+08	4.78165e+08	5.6052e+08	6.30957e+08	6.92118e+08	7.41458e+08	7.80928e+08	8.113e+08	8.27755e+08	8.36496e+08	8.38667e+08	8.36767e+08
765	6.17476e+07	1.79539e+08	2.87916e+08	3.85708e+08	4.74928e+08	5.56201e+08	6.26136e+08	6.85446e+08	7.35171e+08	7.73987e+08	8.05987e+08	8.25361e+08	8.36871e+08	8.39829e+08	8.38052e+08
766	6.04625e+07	1.75159e+08	2.80313e+08	3.75336e+08	4.61809e+08	5.38812e+08	6.05026e+08	6.63541e+08	7.09769e+08	7.47492e+08	7.77284e+08	7.96793e+08	8.07889e+08	8.11485e+08	8.10132e+08
767	6.39052e+07	1.85597e+08	2.97729e+08	3.99427e+08	4.93354e+08	5.77654e+08	6.50725e+08	7.12942e+08	7.64735e+08	8.06062e+08	8.40415e+08	8.61559e+08	8.73345e+08	8.74377e+08	8.70165e+08
768	6.38781e+07	1.85499e+08	2.97626e+08	3.99977e+08	4.92469e+08	5.75148e+08	6.46096e+08	7.0747e+08	7.59397e+08	8.005e+08	8.31466e+08	8.53125e+08	8.66887e+08	8.72066e+08	8.68261e+08
769	6.2326e+07	1.8153e+08	2.91407e+08	3.90934e+08	4.8307e+08	5.66023e+08	6.35768e+08	6.95331e+08	7.44412e+08	7.80828e+08	8.09513e+08	8.30629e+08	8.43584e+08	8.45721e+08	8.43986e+08
770	6.00934e+07	1.73901e+08	2.7944e+08	3.74854e+08	4.62672e+08	5.41015e+08	6.06772e+08	6.63616e+08	7.10218e+08	7.49198e+08	7.80888e+08	8.02314e+08	8.1685e+08	8.19364e+08	8.15727e+08
771	6.3911e+07	1.85028e+08	2.95977e+08	3.96342e+08	4.88142e+08	5.70156e+08	6.41121e+08	7.03113e+08	7.5271e+08	7.93324e+08	8.26161e+08	8.47088e+08	8.60969e+08	8.65261e+08	8.63647e+08
772	6.0618e+07	1.75724e+08	2.81193e+08	3.75761e+08	4.62939e+08	5.41741e+08	6.09668e+08	6.68814e+08	7.17625e+08	7.54655e+08	7.85259e+08	8.05978e+08	8.19213e+08	8.22294e+08	8.20293e+08
773	5.97326e+07	1.73663e+08	2.78075e+08	3.72981e+08	4.6031e+08	5.38355e+08	6.04205e+08	6.63083e+08	7.12065e+08	7.50796e+08	7.81859e+08	7.99591e+08	8.09618e+08	8.12289e+08	8.10525e+08
774	5.97474e+07	1.7392e+08	2.79599e+08	3.76304e+08	4.64743e+08	5.4549e+08	6.14743e+08	6.74094e+08	7.24491e+08	7.62447e+08	7.9079e+08	8.09271e+08	8.20537e+08	8.23486e+08	8.18714e+08
775	6.42482e+07	1.85875e+08	2.97746e+08	4.01024e+08	4.96118e+08	5.81825e+08	6.53825e+08	7.15089e+08	7.66626e+08	8.09151e+08	8.43533e+08	8.65501e+08	8.7959e+08	8.82066e+08	8.78082e+08
776	6.1656e+07	1.79184e+08	2.86618e+08	3.85042e+08	4.74535e+08	5.53758e+08	6.22019e+08	6.79821e+08	7.27614e+08	7.66413e+08	7.97422e+08	8.14722e+08	8.2482e+08	8.28432e+08	8.27509e+08
777	6.02049e+07	1.75278e+08	2.80769e+08	3.76923e+08	4.64695e+08	5.43141e+08	6.09783e+08	6.686e+08	7.17614e+08	7.55975e+08	7.85256e+08	8.03507e+08	8.15342e+08	8.18441e+08	8.17001e+08
778	5.702e+07	1.65142e+08	2.64542e+08	3.55051e+08	4.38414e+08	5.12491e+08	5.73544e+08	6.27357e+08	6.73381e+08	7.10106e+08	7.38946e+08	7.56072e+08	7.68354e+08	7.72127e+08	7.71329e+08
779	5.66883e+07	1.64382e+08	2.62793e+08	3.52776e+08	4.35949e+08	5.1002e+08	5.74154e+08	6.30074e+08	6.75526e+08	7.11891e+08	7.43993e+08	7.65291e+08	7.77904e+08	7.79403e+08	7.75327e+08
780	6.22268e+07	1.80867e+08	2.89593e+08	3.87413e+08	4.77075e+08	5.58447e+08	6.28582e+08	6.88594e+08	7.36978e+08	7.77579e+08	8.09276e+08	8.29121e+08	8.41272e+08	8.44728e+08	8.42365e+08
781	6.20239e+07	1.79848e+08	2.88062e+08	3.86398e+08	4.76293e+08	5.57214e+08	6.2636e+08	6.85514e+08	7.33199e+08	7.71656e+08	8.02488e+08	8.2341e+08	8.35494e+08	8.40834e+08	8.38378e+08
782	6.15259e+07	1.78646e+08	2.86544e+08	3.83907e+08	4.73486e+08	5.54255e+08	6.24227e+08	6.83253e+08	7.31412e+08	7.71687e+08	8.03806e+08	8.24625e+08	8.38707e+08	8.4049e+08	8.36976e+08
783	6.08401e+07	1.7638e+08	2.81902e+08	3.78454e+08	4.66902e+08	5.46785e+08	6.15327e+08	6.74457e+08	7.22621e+08	7.59153e+08	7.8888e+08	8.05945e+08	8.16604e+08	8.19432e+08	8.18598e+08
784	5.91823e+07	1.71813e+08	2.75586e+08	3.71122e+08	4.59082e+08	5.38213e+08	6.05394e+08	6.64344e+08	7.13776e+08	7.53214e+08	7.85469e+08	8.03543e+08	8.14744e+08	8.16991e+08	8.11821e+08
785	6.18987e+07	1.79964e+08	2.88946e+08	3.87185e+08	4.77005e+08	5.56576e+08	6.24498e+08	6.8419e+08	7.343e+08	7.73963e+08	8.07059e+08	8.28085e+08	8.39894e+08	8.4272e+08	8.39892e+08
786	6.10781e+07	1.77493e+08	2.84461e+08	3.80215e+08	4.67781e+08	5.47577e+08	6.17012e+08	6.78808e+08	7.29921e+08	7.70251e+08	8.01772e+08	8.20602e+08	8.32246e+08	8.35569e+08	8.32217e+08
787	6.29164e+07	1.81715e+08	2.90744e+08	3.89154e+08	4.7889e+08	5.58747e+08	6.27245e+08	6.86919e+08	7.35745e+08	7.73996e+08	8.05514e+08	8.26432e+08	8.39793e+08	8.4434e+08	8.43049e+08
788	6.40523e+07	1.86134e+08	2.97823e+08	3.98583e+08	4.91709e+08	5.76113e+08	6.49763e+08	7.14869e+08	7.69303e+08	8.0962e+08	8.43208e+08	8.66059e+08	8.80886e+08	8.83047e+08	8.78864e+08
789	6.207e+07	1.80353e+08	2.89189e+08	3.8762e+08	4.77967e+08	5.60845e+08	6.33237e+08	6.96865e+08	7.49089e+08	7.888e+08	8.20175e+08	8.42252e+08	8.55556e+08	8.55806e+08	8.51341e+08
790	5.57033e+07	1.62e+08	2.60237e+08	3.49865e+08	4.32511e+08	5.05985e+08	5.68088e+08	6.22961e+08	6.67945e+08	7.01396e+08	7.28071e+08	7.46947e+08	7.58856e+08	7.62813e+08	7.60914e+08
791	6.18781e+07	1.80035e+08	2.89742e+08	3.88305e+08	4.77505e+08	5.5806e+08	6.27724e+08	6.8832e+08	7.38886e+08	7.7749e+08	8.08171e+08	8.27929e+08	8.38523e+08	8.39055e+08	8.37371e+08
792	5.98642e+07	1.73167e+08	2.7689e+08	3.69375e+08	4.53217e+08	5.28413e+08	5.95376e+08	6.54975e+08	7.03099e+08	7.42406e+08	7.752e+08	7.94792e+08	8.07287e+08	8.11412e+08	8.09209e+08
793	5.91268e+07	1.71543e+08	2.73853e+08	3.66707e+08	4.5081e+08	5.28167e+08	5.94128e+08	6.51468e+08	6.97886e+08	7.34703e+08	7.65186e+08	7.84909e+08	7.97315e+08	8.00369e+08	7.98413e+08
794	6.23897e+07	1.80846e+08	2.89421e+08	3.88395e+08	4.78728e+08	5.61889e+08	6.32021e+08	6.92482e+08	7.44135e+08	7.85051e+08	8.17817e+08	8.39201e+08	8.50708e+08	8.52267e+08	8.49062e+08
795	6.06261e+07	1.7587e+08	2.82099e+08	3.78437e+08	4.66813e+08	5.45498e+08	6.12018e+08	6.68976e+08	7.17102e+08	7.56103e+08	7.85476e+08	8.03626e+08	8.15806e+08	8.21288e+08	8.18588e+08
796	6.17857e+07	1.79798e+08	2.88625e+08	3.86765e+08	4.75598e+08	5.55507e+08	6.26098e+08	6.86343e+08	7.35918e+08	7.74822e+08	8.06864e+08	8.26864e+08	8.39327e+08	8.42816e+08	8.40256e+08
797	6.32432e+07	1.84386e+08	2.95952e+08	3.95868e+08	4.87481e+08	5.71305e+08	6.44158e+08	7.06631e+08	7.58468e+08	8.01383e+08	8.32652e+08	8.52685e+08	8.66894e+08	8.69014e+08	8.63474e+08
798	6.16844e+07	1.78404e+08	2.84295e+08	3.80158e+08	4.67555e+08	5.45581e+08	6.1441e+08	6.73476e+08	7.25609e+08	7.69185e+08	8.03168e+08	8.22387e+08	8.34667e+08	8.36945e+08	8.34328e+08
799	6.3107e+07	1.82974e+08	2.93568e+08	3.93477e+08	4.85569e+08	5.69757e+08	6.41833e+08	7.03719e+08	7.53935e+08	7.94346e+08	8.24928e+08	8.43737e+08	8.55756e+08	8.58482e+08	8.5515e+08
800	6.52376e+07	1.89425e+08	3.02942e+08	4.06207e+08	5.01343e+08	5.86162e+08	6.57866e+08	7.19248e+08	7.70835e+08	8.11752e+08	8.45301e+08	8.68346e+08	8.81383e+08	8.85536e+08	8.82967e+08
801	5.87757e+07	1.70682e+08	2.74477e+08	3.69592e+08	4.54914e+08	5.3183e+08	5.98589e+08	6.56564e+08	7.05407e+08	7.45159e+08	7.77496e+08	7.98645e+08	8.10221e+08	8.12543e+08	8.08884e+08
802	6.14122e+07	1.78137e+08	2.86148e+08	3.84399e+08	4.74239e+08	5.52791e+08	6.19642e+08	6.77972e+08	7.27225e+08	7.64669e+08	7.96093e+08	8.16627e+08	8.29785e+08	8.33249e+08	8.30502e+08
803	6.34862e+07	1.84424e+08	2.95522e+08	3.97278e+08	4.89922e+08	5.72294e+08	6.43202e+08	7.06367e+08	7.58262e+08	7.98367e+08	8.30874e+08	8.51821e+08	8.65415e+08	8.66424e+08	8.62501e+08
804	6.46997e+07	1.8818e+08	3.01981e+08	4.04306e+08	4.98433e+08	5.8415e+08	6.57717e+08	7.19668e+08	7.71253e+08	8.11839e+08	8.44815e+08	8.653e+08	8.79276e+08	8.84399e+08	8.80782e+08
805	6.10569e+07	1.77102e+08	2.82973e+08	3.80279e+08	4.69238e+08	5.48853e+08	6.17869e+08	6.77586e+08	7.28063e+08	7.68351e+08	8.01461e+08	8.20652e+08	8.30193e+08	8.31419e+08	8.2792e+08
806	5.98306e+07	1.73593e+08	2.77611e+08	3.72014e+08	4.57969e+08	5.35154e+08	6.037e+08	6.62882e+08	7.10937e+08	7.50096e+08	7.80842e+08	8.0197e+08	8.13237e+08	8.15018e+08	8.12031e+08
807	6.13762e+07	1.78106e+08	2.84321e+08	3.80975e+08	4.69561e+08	5.49361e+08	6.17616e+08	6.76321e+08	7.24325e+08	7.62103e+08	7.94324e+08	8.15422e+08	8.26358e+08	8.28145e+08	8.26241e+08
808	6.04138e+07	1.75899e+08	2.82921e+08	3.80979e+08	4.71038e+08	5.52024e+08	6.20368e+08	6.80365e+08	7.31122e+08	7.71831e+08	8.04099e+08	8.24376e+08	8.35931e+08	8.3773e+08	8.32435e+08
809	6.50355e+07	1.88674e+08	3.0195e+08	4.05092e+08	4.9881e+08	5.81103e+08	6.51475e+08	7.12942e+08	7.64949e+08	8.06576e+08	8.39259e+08	8.61075e+08	8.73408e+08	8.77177e+08	8.76808e+08
810	5.83573e+07	1.68939e+08	2.70994e+08	3.64267e+08	4.49244e+08	5.26089e+08	5.9252e+08	6.47469e+08	6.9361e+08	7.32213e+08	7.62277e+08	7.81455e+08	7.92583e+08	7.95113e+08	7.92521e+08
811	6.47401e+07	1.8859e+08	3.0192e+08	4.03787e+08	4.97274e+08	5.82457e+08	6.5445e+08	7.1884e+08	7.71598e+08	8.12987e+08	8.46018e+08	8.68791e+08	8.82447e+08	8.83798e+08	8.78584e+08
812	6.17869e+07	1.78926e+08	2.86559e+08	3.83894e+08	4.73147e+08	5.53786e+08	6.23865e+08	6.84829e+08	7.36836e+08	7.76119e+08	8.05905e+08	8.26107e+08	8.38411e+08	8.41912e+08	8.39297e+08
813	5.90693e+07	1.70938e+08	2.73482e+08	3.6646e+08	4.52346e+08	5.29424e+08	5.95531e+08	6.53842e+08	7.01855e+08	7.39269e+08	7.69923e+08	7.89058e+08	8.0052e+08	8.01774e+08	7.99844e+08
814	6.20633e+07	1.80505e+08	2.89664e+08	3.89101e+08	4.81805e+08	5.65267e+08	6.35934e+08	6.96113e+08	7.44278e+08	7.82368e+08	8.1262e+08	8.31876e+08	8.44652e+08	8.47089e+08	8.43321e+08
815	6.0358e+07	1.75122e+08	2.81044e+08	3.7816e+08	4.66579e+08	5.45007e+08	6.12816e+08	6.70963e+08	7.19041e+08	7.58151e+08	7.88553e+08	8.10435e+08	8.24699e+08	8.28267e+08	8.24756e+08
816	5.93737e+07	1.72224e+08	2.755e+08	3.68338e+08	4.53425e+08	5.2961e+08	5.947e+08	6.50899e+08	6.97884e+08	7.34577e+08	7.64443e+08	7.82512e+08	7.92566e+08	7.95755e+08	7.95624e+08
817	6.35185e+07	1.83483e+08	2.94106e+08	3.95102e+08	4.87261e+08	5.70115e+08	6.42378e+08	7.05469e+08	7.59075e+08	8.004e+08	8.31829e+08	8.53214e+08	8.66932e+08	8.701e+08	8.67056e+08
818	5.92031e+07	1.72182e+08	2.77193e+08	3.72238e+08	4.58705e+08	5.36686e+08	6.03839e+08	6.61938e+08	7.09354e+08	7.47676e+08	7.7813e+08	7.96807e+08	8.09012e+08	8.09314e+08	8.0615e+08
819	5.97949e+07	1.73537e+08	2.7861e+08	3.74763e+08	4.6262e+08	5.41954e+08	6.10591e+08	6.70544e+08	7.19648e+08	7.57492e+08	7.86348e+08	8.03696e+08	8.147e+08	8.18184e+08	8.14569e+08
820	5.92991e+07	1.71583e+08	2.76218e+08	3.71578e+08	4.57481e+08	5.33812e+08	5.99849e+08	6.57218e+08	7.05519e+08	7.46565e+08	7.79247e+08	7.98963e+08	8.10556e+08	8.11977e+08	8.09039e+08
821	5.81725e+07	1.67871e+08	2.67784e+08	3.59029e+08	4.42319e+08	5.18382e+08	5.8289e+08	6.38949e+08	6.83993e+08	7.2193e+08	7.53369e+08	7.75296e+08	7.90336e+08	7.94626e+08	7.90377e+08
822	6.26719e+07	1.81779e+08	2.90764e+08	3.88977e+08	4.79171e+08	5.59526e+08	6.29013e+08	6.90174e+08	7.41124e+08	7.77913e+08	8.10547e+08	8.31137e+08	8.43627e+08	8.46574e+08	8.44386e+08
823	6.1079e+07	1.76906e+08	2.84608e+08	3.82312e+08	4.70088e+08	5.49132e+08	6.17775e+08	6.78284e+08	7.2771e+08	7.66453e+08	7.97494e+08	8.16529e+08	8.28399e+08	8.30097e+08	8.28132e+08
824	6.48054e+07	1.88251e+08	3.02345e+08	4.06719e+08	5.0199e+08	5.86953e+08	6.61163e+08	7.2524e+08	7.77839e+08	8.18329e+08	8.4988e+08	8.69129e+08	8.81657e+08	8.85797e+08	8.83104e+08
825	6.26154e+07	1.81653e+08	2.91355e+08	3.91657e+08	4.83619e+08	5.6671e+08	6.38664e+08	7.00926e+08	7.51112e+08	7.89134e+08	8.18515e+08	8.36758e+08	8.4857e+08	8.51734e+08	8.49677e+08
826	5.95414e+07	1.73364e+08	2.77776e+08	3.71583e+08	4.56644e+08	5.3179e+08	5.9571e+08	6.51869e+08	6.95592e+08	7.29765e+08	7.58429e+08	7.79115e+08	7.91911e+08	7.96756e+08	7.95482e+08
827	6.165e+07	1.78808e+08	2.85805e+08	3.84822e+08	4.76258e+08	5.58398e+08	6.27323e+08	6.87985e+08	7.38022e+08	7.7854e+08	8.11727e+08	8.33336e+08	8.46351e+08	8.49613e+08	8.44479e+08
828	6.25423e+07	1.81336e+08	2.91181e+08	3.90829e+08	4.81159e+08	5.6151e+08	6.2874e+08	6.87553e+08	7.36913e+08	7.75238e+08	8.05843e+08	8.25332e+08	8.38674e+08	8.42481e+08	8.41256e+08
829	5.93548e+07	1.72434e+08	2.76604e+08	3.71295e+08	4.58122e+08	5.37448e+08	6.03383e+08	6.59019e+08	7.06921e+08	7.43975e+08	7.7354e+08	7.9369e+08	8.05714e+08	8.08371e+08	8.05916e+08
830	6.1971e+07	1.79706e+08	2.87644e+08	3.84528e+08	4.73769e+08	5.53535e+08	6.21771e+08	6.82601e+08	7.34242e+08	7.74818e+08	8.06813e+08	8.2794e+08	8.41926e+08	8.47185e+08	8.44413e+08
831	6.21806e+07	1.80851e+08	2.90312e+08	3.89103e+08	4.78858e+08	5.59639e+08	6.29558e+08	6.9075e+08	7.41168e+08	7.81125e+08	8.1348e+08	8.31994e+08	8.43898e+08	8.47732e+08	8.45514e+08
832	6.58482e+07	1.9007e+08	3.03658e+08	4.08504e+08	5.04264e+08	5.90358e+08	6.6731e+08	7.3514e+08	7.92146e+08	8.36872e+08	8.73649e+08	8.95207e+08	9.06818e+08	9.10787e+08	9.04834e+08
833	6.13626e+07	1.78327e+08	2.85817e+08	3.83644e+08	4.74125e+08	5.53913e+08	6.21551e+08	6.80917e+08	7.28749e+08	7.66004e+08	7.95921e+08	8.14313e+08	8.25002e+08	8.26772e+08	8.25976e+08
834	6.06508e+07	1.75541e+08	2.81598e+08	3.78331e+08	4.65196e+08	5.43973e+08	6.10068e+08	6.67597e+08	7.15091e+08	7.54153e+08	7.84199e+08	8.03069e+08	8.15367e+08	8.19142e+08	8.1766e+08
835	6.33914e+07	1.83455e+08	2.93271e+08	3.92387e+08	4.81883e+08	5.62885e+08	6.33135e+08	6.94715e+08	7.47317e+08	7.89849e+08	8.21618e+08	8.4267e+08	8.53847e+08	8.5494e+08	8.53217e+08
836	6.40812e+07	1.86496e+08	2.97558e+08	3.96918e+08	4.86345e+08	5.66924e+08	6.36042e+08	6.95245e+08	7.46098e+08	7.88276e+08	8.20318e+08	8.4045e+08	8.53321e+08	8.56886e+08	8.56194e+08
837	6.24434e+07	1.81342e+08	2.90551e+08	3.90855e+08	4.82336e+08	5.65155e+08	6.35845e+08	6.96816e+08	7.49515e+08	7.91337e+08	8.22593e+08	8.39285e+08	8.48065e+08	8.49828e+08	8.47175e+08
838	5.78611e+07	1.68125e+08	2.69827e+08	3.61927e+08	4.47148e+08	5.22488e+08	5.89022e+08	6.48204e+08	6.95841e+08	7.32403e+08	7.61702e+08	7.79061e+08	7.88568e+08	7.90358e+08	7.88444e+08
839	6.13793e+07	1.78329e+08	2.85966e+08	3.83318e+08	4.72481e+08	5.53295e+08	6.23213e+08	6.84872e+08	7.36928e+08	7.78429e+08	8.10414e+08	8.31098e+08	8.43592e+08	8.47029e+08	8.42022e+08
840	5.88544e+07	1.7062e+08	2.73061e+08	3.63737e+08	4.46858e+08	5.22815e+08	5.89142e+08	6.47005e+08	6.94634e+08	7.30804e+08	7.61282e+08	7.8272e+08	7.9724e+08	8.01298e+08	7.98769e+08
841	6.24609e+07	1.81288e+08	2.91513e+08	3.91257e+08	4.82162e+08	5.63588e+08	6.33167e+08	6.93957e+08	7.43095e+08	7.82614e+08	8.14659e+08	8.3395e+08	8.47399e+08	8.49792e+08	8.47556e+08
842	5.95125e+07	1.7296e+08	2.76614e+08	3.70655e+08	4.55252e+08	5.30766e+08	5.95576e+08	6.50929e+08	6.97848e+08	7.34726e+08	7.63056e+08	7.82371e+08	7.96284e+08	8.02362e+08	8.01156e+08
843	6.20642e+07	1.79631e+08	2.87632e+08	3.85946e+08	4.74912e+08	5.56477e+08	6.26117e+08	6.87362e+08	7.39765e+08	7.81154e+08	8.15832e+08	8.37195e+08	8.50461e+08	8.51438e+08	8.47516e+08
844	5.83885e+07	1.69763e+08	2.7256e+08	3.66349e+08	4.50529e+08	5.26133e+08	5.9077e+08	6.47492e+08	6.94553e+08	7.31478e+08	7.58637e+08	7.75295e+08	7.86588e+08	7.90209e+08	7.88599e+08
845	6.04585e+07	1.75491e+08	2.81272e+08	3.76881e+08	4.64663e+08	5.43392e+08	6.11591e+08	6.71143e+08	7.17907e+08	7.54207e+08	7.831e+08	8.03486e+08	8.17034e+08	8.18715e+08	8.17184e+08
846	5.79402e+07	1.68393e+08	2.69796e+08	3.61741e+08	4.45509e+08	5.20225e+08	5.85513e+08	6.44225e+08	6.90825e+08	7.25618e+08	7.52656e+08	7.71506e+08	7.84492e+08	7.88208e+08	7.84923e+08
847	6.13343e+07	1.77891e+08	2.85734e+08	3.83681e+08	4.73213e+08	5.53843e+08	6.22991e+08	6.81852e+08	7.33215e+08	7.76179e+08	8.11736e+08	8.33748e+08	8.45577e+08	8.45709e+08	8.40316e+08
848	6.39226e+07	1.85406e+08	2.9582e+08	3.95749e+08	4.87027e+08	5.69392e+08	6.39746e+08	7.01248e+08	7.51689e+08	7.91564e+08	8.24795e+08	8.47302e+08	8.59573e+08	8.62938e+08	8.60012e+08
849	6.35264e+07	1.83462e+08	2.94224e+08	3.95708e+08	4.8918e+08	5.72971e+08	6.43752e+08	7.05314e+08	7.5726e+08	7.98299e+08	8.30697e+08	8.49604e+08	8.63031e+08	8.69058e+08	8.66356e+08
850	5.87935e+07	1.7104e+08	2.73299e+08	3.65223e+08	4.49499e+08	5.25516e+08	5.91512e+08	6.48757e+08	6.95778e+08	7.31633e+08	7.61795e+08	7.82709e+08	7.97217e+08	8.00961e+08	7.97425e+08
851	6.44889e+07	1.86648e+08	2.98169e+08	3.9904e+08	4.89586e+08	5.72178e+08	6.43741e+08	7.05521e+08	7.57583e+08	8.00644e+08	8.35328e+08	8.5618e+08	8.70431e+08	8.7372e+08	8.70769e+08
852	6.07348e+07	1.76617e+08	2.83134e+08	3.79058e+08	4.6613e+08	5.43715e+08	6.10443e+08	6.68689e+08	7.15073e+08	7.52925e+08	7.85103e+08	8.06193e+08	8.18721e+08	8.19772e+08	8.17616e+08
853	6.2475e+07	1.81814e+08	2.91554e+08	3.90443e+08	4.80548e+08	5.61183e+08	6.32196e+08	6.95018e+08	7.45679e+08	7.86595e+08	8.18882e+08	8.38129e+08	8.47987e+08	8.50538e+08	8.48029e+08
854	5.76779e+07	1.66238e+08	2.65568e+08	3.55952e+08	4.39933e+08	5.159e+08	5.80126e+08	6.34736e+08	6.80371e+08	7.17087e+08	7.47841e+08	7.69573e+08	7.84608e+08	7.88033e+08	7.84667e+08
855	6.1002e+07	1.76394e+08	2.82404e+08	3.78926e+08	4.68506e+08	5.49213e+08	6.19443e+08	6.80434e+08	7.28876e+08	7.66592e+08	7.98256e+08	8.1925e+08	8.31181e+08	8.35066e+08	8.3247e+08
856	6.40735e+07	1.85655e+08	2.96444e+08	3.96874e+08	4.87871e+08	5.67528e+08	6.35109e+08	6.94684e+08	7.45394e+08	7.84769e+08	8.13917e+08	8.32775e+08	8.47907e+08	8.53361e+08	8.5376e+08
857	6.41699e+07	1.86099e+08	2.97734e+08	3.98332e+08	4.90002e+08	5.72436e+08	6.42784e+08	7.04137e+08	7.56312e+08	7.98267e+08	8.3325e+08	8.55753e+08	8.70473e+08	8.76229e+08	8.72348e+08
858	6.12157e+07	1.77409e+08	2.83469e+08	3.80088e+08	4.69174e+08	5.5041e+08	6.20428e+08	6.81534e+08	7.33827e+08	7.74818e+08	8.04481e+08	8.22296e+08	8.32478e+08	8.34265e+08	8.32546e+08
859	6.2289e+07	1.8057e+08	2.90032e+08	3.90224e+08	4.82311e+08	5.63603e+08	6.34447e+08	6.95386e+08	7.45883e+08	7.86158e+08	8.18659e+08	8.38358e+08	8.48794e+08	8.51239e+08	8.48539e+08
860	6.22166e+07	1.80078e+08	2.87294e+08	3.85598e+08	4.74959e+08	5.53759e+08	6.20242e+08	6.78828e+08	7.28729e+08	7.6764e+08	7.98296e+08	8.16838e+08	8.30143e+08	8.3385e+08	8.32076e+08
861	6.30237e+07	1.82463e+08	2.92065e+08	3.91686e+08	4.83784e+08	5.67572e+08	6.39775e+08	7.0094e+08	7.50828e+08	7.92333e+08	8.26448e+08	8.49227e+08	8.63938e+08	8.68874e+08	8.64393e+08
862	6.23632e+07	1.81589e+08	2.90816e+08	3.90378e+08	4.82314e+08	5.64482e+08	6.34001e+08	6.92992e+08	7.41587e+08	7.81127e+08	8.1207e+08	8.32063e+08	8.45935e+08	8.52113e+08	8.48764e+08
863	5.90691e+07	1.70966e+08	2.73781e+08	3.66447e+08	4.50283e+08	5.25669e+08	5.91467e+08	6.49346e+08	6.95893e+08	7.35079e+08	7.67197e+08	7.88599e+08	8.02414e+08	8.05454e+08	8.01735e+08
864	5.95019e+07	1.72854e+08	2.77019e+08	3.70664e+08	4.56337e+08	5.33869e+08	5.99899e+08	6.57517e+08	7.05425e+08	7.43218e+08	7.73223e+08	7.92732e+08	8.04749e+08	8.07982e+08	8.04331e+08
865	6.50773e+07	1.89295e+08	3.03599e+08	4.07356e+08	5.01391e+08	5.85238e+08	6.57403e+08	7.19454e+08	7.7066e+08	8.11141e+08	8.44722e+08	8.66289e+08	8.78162e+08	8.83405e+08	8.82322e+08
866	5.81467e+07	1.68812e+08	2.69896e+08	3.61553e+08	4.47386e+08	5.24669e+08	5.90602e+08	6.47135e+08	6.9319e+08	7.3037e+08	7.61343e+08	7.81712e+08	7.9138e+08	7.92415e+08	7.90082e+08
867	6.41368e+07	1.85431e+08	2.96357e+08	3.96491e+08	4.88969e+08	5.73081e+08	6.4427e+08	7.08306e+08	7.62965e+08	8.06164e+08	8.4028e+08	8.61609e+08	8.7652e+08	8.78051e+08	8.74221e+08
868	6.18607e+07	1.79025e+08	2.86848e+08	3.86324e+08	4.78761e+08	5.62132e+08	6.31757e+08	6.91397e+08	7.41401e+08	7.8238e+08	8.16914e+08	8.40119e+08	8.53498e+08	8.57256e+08	8.52345e+08
869	6.19445e+07	1.80143e+08	2.90118e+08	3.9092e+08	4.81922e+08	5.652e+08	6.37046e+08	7.00229e+08	7.50543e+08	7.89196e+08	8.18859e+08	8.36421e+08	8.466e+08	8.51011e+08	8.46464e+08
870	6.37973e+07	1.85468e+08	2.97517e+08	3.99202e+08	4.92231e+08	5.75275e+08	6.46534e+08	7.08668e+08	7.61283e+08	8.02614e+08	8.36291e+08	8.57094e+08	8.70306e+08	8.74182e+08	8.70423e+08
871	6.24059e+07	1.81257e+08	2.89618e+08	3.87576e+08	4.78136e+08	5.59948e+08	6.28939e+08	6.87298e+08	7.35428e+08	7.72389e+08	8.0146e+08	8.209e+08	8.33207e+08	8.3777e+08	8.36416e+08
872	6.2499e+07	1.81026e+08	2.88519e+08	3.85301e+08	4.73897e+08	5.5322e+08	6.20287e+08	6.80841e+08	7.32117e+08	7.73764e+08	8.07748e+08	8.31641e+08	8.44924e+08	8.49954e+08	8.46464e+08
873	6.14453e+07	1.78584e+08	2.8787e+08	3.87251e+08	4.78853e+08	5.61148e+08	6.32242e+08	6.94504e+08	7.46311e+08	7.84594e+08	8.14225e+08	8.34937e+08	8.46995e+08	8.51254e+08	8.477e+08
874	6.09252e+07	1.77258e+08	2.83922e+08	3.79637e+08	4.68772e+08	5.47966e+08	6.15125e+08	6.73431e+08	7.20335e+08	7.57281e+08	7.89001e+08	8.077e+08	8.17791e+08	8.20788e+08	8.20373e+08
875	6.39325e+07	1.86079e+08	2.9823e+08	4.01174e+08	4.95032e+08	5.78034e+08	6.49383e+08	7.13354e+08	7.68087e+08	8.11194e+08	8.46274e+08	8.68812e+08	8.81906e+08	8.81874e+08	8.74226e+08
876	6.12879e+07	1.78075e+08	2.85957e+08	3.83284e+08	4.71687e+08	5.50383e+08	6.1752e+08	6.73004e+08	7.19543e+08	7.58646e+08	7.8923e+08	8.10212e+08	8.25323e+08	8.31331e+08	8.29819e+08
877	6.22033e+07	1.81316e+08	2.897e+08	3.87918e+08	4.77734e+08	5.58617e+08	6.28105e+08	6.90051e+08	7.42452e+08	7.835e+08	8.17778e+08	8.37432e+08	8.45943e+08	8.47725e+08	8.45067e+08
878	6.38273e+07	1.861e+08	3.00033e+08	4.02307e+08	4.95478e+08	5.79783e+08	6.54496e+08	7.17991e+08	7.72025e+08	8.13881e+08	8.48661e+08	8.69323e+08	8.81156e+08	8.83545e+08	8.78679e+08
879	5.93312e+07	1.72512e+08	2.76048e+08	3.70463e+08	4.55576e+08	5.32071e+08	5.97994e+08	6.56125e+08	7.03455e+08	7.40282e+08	7.70378e+08	7.88243e+08	7.99036e+08	8.01065e+08	7.99753e+08
880	5.79875e+07	1.68517e+08	2.70751e+08	3.62982e+08	4.46873e+08	5.22642e+08	5.88493e+08	6.46547e+08	6.93915e+08	7.31178e+08	7.61102e+08	7.8179e+08	7.96082e+08	7.9824e+08	7.93293e+08
881	6.06423e+07	1.75644e+08	2.80931e+08	3.75906e+08	4.61878e+08	5.39181e+08	6.06066e+08	6.65019e+08	7.14025e+08	7.51546e+08	7.81847e+08	8.03766e+08	8.18302e+08	8.21395e+08	8.19366e+08
882	6.24386e+07	1.81354e+08	2.90117e+08	3.88295e+08	4.79055e+08	5.6045e+08	6.30797e+08	6.92286e+08	7.43184e+08	7.82371e+08	8.14235e+08	8.34209e+08	8.48361e+08	8.51293e+08	8.48436e+08
883	5.91511e+07	1.714e+08	2.73433e+08	3.66373e+08	4.50978e+08	5.27513e+08	5.92478e+08	6.48234e+08	6.93886e+08	7.29703e+08	7.60131e+08	7.7845e+08	7.92807e+08	7.97609e+08	7.95856e+08
884	6.40582e+07	1.85562e+08	2.97067e+08	3.97512e+08	4.90081e+08	5.7423e+08	6.45127e+08	7.06467e+08	7.57131e+08	7.98886e+08	8.32726e+08	8.55845e+08	8.7114e+08	8.74276e+08	8.70786e+08
885	6.13204e+07	1.78669e+08	2.87483e+08	3.85711e+08	4.76537e+08	5.59287e+08	6.28997e+08	6.90148e+08	7.41392e+08	7.81365e+08	8.11607e+08	8.29226e+08	8.39185e+08	8.40606e+08	8.3732e+08
886	5.96433e+07	1.72904e+08	2.76038e+08	3.69773e+08	4.56604e+08	5.35791e+08	6.03242e+08	6.6242e+08	7.11674e+08	7.48869e+08	7.78605e+08	7.98696e+08	8.12099e+08	8.15847e+08	8.12025e+08
887	6.16185e+07	1.78098e+08	2.84499e+08	3.81108e+08	4.71281e+08	5.52655e+08	6.21296e+08	6.81018e+08	7.30538e+08	7.70927e+08	8.02918e+08	8.2265e+08	8.35258e+08	8.38277e+08	8.35741e+08
888	6.21216e+07	1.80221e+08	2.88543e+08	3.8685e+08	4.76482e+08	5.57042e+08	6.26756e+08	6.88024e+08	7.37783e+08	7.77207e+08	8.07322e+08	8.26063e+08	8.37101e+08	8.39785e+08	8.3828e+08
889	6.00264e+07	1.73048e+08	2.75739e+08	3.69124e+08	4.53638e+08	5.296e+08	5.96003e+08	6.52785e+08	7.00735e+08	7.39467e+08	7.70321e+08	7.92407e+08	8.06157e+08	8.10652e+08	8.08918e+08
890	6.13003e+07	1.77714e+08	2.83679e+08	3.78208e+08	4.64248e+08	5.44261e+08	6.12907e+08	6.72897e+08	7.21648e+08	7.58275e+08	7.88825e+08	8.09018e+08	8.22536e+08	8.27761e+08	8.25981e+08
891	6.00204e+07	1.74774e+08	2.79773e+08	3.74006e+08	4.61494e+08	5.40851e+08	6.09816e+08	6.70048e+08	7.21152e+08	7.62782e+08	7.94325e+08	8.13529e+08	8.24314e+08	8.27487e+08	8.23168e+08
892	6.17648e+07	1.7965e+08	2.88271e+08	3.87647e+08	4.79513e+08	5.61623e+08	6.30862e+08	6.91289e+08	7.39859e+08	7.77666e+08	8.08339e+08	8.2924e+08	8.41279e+08	8.43919e+08	8.40154e+08
893	5.81361e+07	1.68581e+08	2.69781e+08	3.62395e+08	4.47072e+08	5.21633e+08	5.85311e+08	6.42761e+08	6.91845e+08	7.30089e+08	7.58971e+08	7.7679e+08	7.87751e+08	7.91974e+08	7.89409e+08
894	6.24621e+07	1.8105e+08	2.89012e+08	3.87286e+08	4.78775e+08	5.61584e+08	6.31406e+08	6.9243e+08	7.43277e+08	7.83959e+08	8.15807e+08	8.3648e+08	8.48422e+08	8.51604e+08	8.49839e+08
895	6.43299e+07	1.87067e+08	2.99686e+08	4.01509e+08	4.94593e+08	5.77945e+08	6.47077e+08	7.0795e+08	7.57879e+08	7.95888e+08	8.28962e+08	8.5159e+08	8.66348e+08	8.69156e+08	8.6735e+08
896	6.3233e+07	1.8369e+08	2.93348e+08	3.90661e+08	4.80331e+08	5.62119e+08	6.3289e+08	6.92057e+08	7.41109e+08	7.80819e+08	8.14707e+08	8.36848e+08	8.50571e+08	8.54713e+08	8.51932e+08
897	6.34195e+07	1.84531e+08	2.95709e+08	3.95783e+08	4.87918e+08	5.70435e+08	6.4215e+08	7.04775e+08	7.55937e+08	7.96606e+08	8.28951e+08	8.4946e+08	8.63972e+08	8.68277e+08	8.64009e+08
898	6.15638e+07	1.77788e+08	2.83342e+08	3.78987e+08	4.65499e+08	5.44157e+08	6.13625e+08	6.71974e+08	7.21179e+08	7.6099e+08	7.95479e+08	8.17354e+08	8.30617e+08	8.34183e+08	8.3212e+08
899	5.89693e+07	1.70454e+08	2.72857e+08	3.65874e+08	4.50791e+08	5.27715e+08	5.94308e+08	6.55091e+08	7.03596e+08	7.40375e+08	7.68245e+08	7.84764e+08	7.95455e+08	7.99774e+08	7.97775e+08
900	6.36585e+07	1.84955e+08	2.97202e+08	3.99112e+08	4.92089e+08	5.75882e+08	6.473e+08	7.11934e+08	7.64261e+08	8.05643e+08	8.40943e+08	8.64204e+08	8.75907e+08	8.77159e+08	8.71974e+08
901	5.94577e+07	1.71798e+08	2.74633e+08	3.68337e+08	4.53354e+08	5.28252e+08	5.92123e+08	6.49289e+08	6.971e+08	7.35597e+08	7.6745e+08	7.86509e+08	7.96872e+08	7.99969e+08	7.98514e+08
902	6.12573e+07	1.78288e+08	2.8625e+08	3.841e+08	4.72864e+08	5.53739e+08	6.25254e+08	6.8788e+08	7.40213e+08	7.81787e+08	8.15118e+08	8.32489e+08	8.42635e+08	8.44246e+08	8.40275e+08
903	6.14832e+07	1.77983e+08	2.83853e+08	3.8081e+08	4.70581e+08	5.5289e+08	6.23477e+08	6.84107e+08	7.35141e+08	7.76726e+08	8.0997e+08	8.30416e+08	8.42252e+08	8.43719e+08	8.40386e+08
904	6.11319e+07	1.77545e+08	2.85019e+08	3.8391e+08	4.74626e+08	5.5724e+08	6.26839e+08	6.87845e+08	7.4038e+08	7.80943e+08	8.12395e+08	8.32248e+08	8.42152e+08	8.43144e+08	8.38725e+08
905	6.46199e+07	1.87426e+08	3.01551e+08	4.06019e+08	5.00617e+08	5.84205e+08	6.56371e+08	7.18428e+08	7.68548e+08	8.08152e+08	8.41992e+08	8.63148e+08	8.75412e+08	8.77225e+08	8.75352e+08
906	6.19876e+07	1.8055e+08	2.89209e+08	3.87195e+08	4.76776e+08	5.58833e+08	6.30099e+08	6.91868e+08	7.42737e+08	7.84113e+08	8.17663e+08	8.37954e+08	8.5061e+08	8.51595e+08	8.4684e+08
907	6.19518e+07	1.79863e+08	2.88218e+08	3.87618e+08	4.77336e+08	5.58861e+08	6.29786e+08	6.91594e+08	7.41378e+08	7.80267e+08	8.121e+08	8.32261e+08	8.44553e+08	8.47147e+08	8.4455e+08
908	5.87504e+07	1.69944e+08	2.71656e+08	3.64228e+08	4.48817e+08	5.25859e+08	5.93512e+08	6.52372e+08	6.99921e+08	7.38437e+08	7.70168e+08	7.88613e+08	7.99316e+08	8.03866e+08	8.00981e+08
909	6.02378e+07	1.74701e+08	2.79643e+08	3.73943e+08	4.60263e+08	5.38487e+08	6.02913e+08	6.57987e+08	7.04755e+08	7.43451e+08	7.7523e+08	7.97167e+08	8.09297e+08	8.14646e+08	8.13904e+08
910	6.14958e+07	1.78288e+08	2.85427e+08	3.82373e+08	4.69701e+08	5.46977e+08	6.14472e+08	6.75299e+08	7.2583e+08	7.66498e+08	7.98876e+08	8.20129e+08	8.32068e+08	8.36171e+08	8.3282e+08
911	6.34327e+07	1.84619e+08	2.96877e+08	3.98412e+08	4.91217e+08	5.74327e+08	6.4558e+08	7.08884e+08	7.60485e+08	8.00946e+08	8.33754e+08	8.55458e+08	8.69289e+08	8.73351e+08	8.69687e+08
912	6.21294e+07	1.79683e+08	2.86567e+08	3.82706e+08	4.71046e+08	5.51226e+08	6.20552e+08	6.79319e+08	7.28704e+08	7.70141e+08	8.01868e+08	8.22038e+08	8.35699e+08	8.40666e+08	8.38122e+08
913	5.75853e+07	1.67707e+08	2.6881e+08	3.5911e+08	4.42379e+08	5.18111e+08	5.81484e+08	6.3426e+08	6.77905e+08	7.11891e+08	7.43004e+08	7.63209e+08	7.78163e+08	7.83351e+08	7.80369e+08
914	6.18885e+07	1.79388e+08	2.8781e+08	3.87461e+08	4.79415e+08	5.61741e+08	6.31591e+08	6.91852e+08	7.42068e+08	7.8171e+08	8.1524e+08	8.35366e+08	8.47938e+08	8.51787e+08	8.47953e+08
915	6.18695e+07	1.79864e+08	2.88869e+08	3.88042e+08	4.77247e+08	5.58434e+08	6.27354e+08	6.85542e+08	7.34256e+08	7.71046e+08	8.0031e+08	8.19065e+08	8.31972e+08	8.3718e+08	8.35441e+08
916	6.22581e+07	1.80154e+08	2.88126e+08	3.85279e+08	4.74614e+08	5.55753e+08	6.25149e+08	6.86323e+08	7.37576e+08	7.76216e+08	8.06339e+08	8.25993e+08	8.39731e+08	8.457e+08	8.42639e+08
917	6.55784e+07	1.89907e+08	3.03594e+08	4.06455e+08	5.00883e+08	5.85623e+08	6.59153e+08	7.21897e+08	7.7493e+08	8.16271e+08	8.50228e+08	8.73027e+08	8.88546e+08	8.91698e+08	8.87705e+08
918	5.85562e+07	1.69221e+08	2.71052e+08	3.64529e+08	4.49858e+08	5.25216e+08	5.89909e+08	6.46335e+08	6.91445e+08	7.2869e+08	7.59776e+08	7.80354e+08	7.93807e+08	7.97616e+08	7.94992e+08
919	6.42965e+07	1.86667e+08	2.99034e+08	4.01043e+08	4.94355e+08	5.78059e+08	6.50601e+08	7.12727e+08	7.65596e+08	8.07638e+08	8.40625e+08	8.62857e+08	8.76926e+08	8.79812e+08	8.75444e+08
920	6.4893e+07	1.88431e+08	3.01986e+08	4.04393e+08	4.98241e+08	5.82473e+08	6.54914e+08	7.1611e+08	7.65609e+08	8.07555e+08	8.40573e+08	8.63141e+08	8.78044e+08	8.8216e+08	8.79685e+08
921	6.08212e+07	1.76412e+08	2.82218e+08	3.77958e+08	4.662e+08	5.46438e+08	6.15435e+08	6.75712e+08	7.26449e+08	7.66695e+08	7.98596e+08	8.18314e+08	8.32842e+08	8.35571e+08	8.30734e+08
922	6.10185e+07	1.76983e+08	2.8451e+08	3.8242e+08	4.70969e+08	5.49194e+08	6.16499e+08	6.74875e+08	7.22623e+08	7.60999e+08	7.91107e+08	8.08623e+08	8.19312e+08	8.24074e+08	8.23132e+08
923	6.28009e+07	1.82145e+08	2.91649e+08	3.9016e+08	4.80614e+08	5.62823e+08	6.32902e+08	6.94248e+08	7.46804e+08	7.89501e+08	8.23396e+08	8.4667e+08	8.60202e+08	8.61169e+08	8.57171e+08
924	5.96821e+07	1.73122e+08	2.77402e+08	3.71599e+08	4.58041e+08	5.35869e+08	6.04036e+08	6.63185e+08	7.10282e+08	7.4683e+08	7.75871e+08	7.93978e+08	8.0439e+08	8.07274e+08	8.05201e+08
925	6.28525e+07	1.82066e+08	2.92521e+08	3.93201e+08	4.86799e+08	5.71279e+08	6.43948e+08	7.06782e+08	7.59043e+08	7.96121e+08	8.24791e+08	8.43553e+08	8.57375e+08	8.62092e+08	8.59014e+08
926	6.14407e+07	1.78517e+08	2.86914e+08	3.8539e+08	4.76071e+08	5.57294e+08	6.26506e+08	6.8651e+08	7.38321e+08	7.8067e+08	8.13297e+08	8.33547e+08	8.46321e+08	8.48775e+08	8.42855e+08
927	6.20755e+07	1.7932e+08	2.86673e+08	3.83668e+08	4.71168e+08	5.49894e+08	6.17679e+08	6.74934e+08	7.22923e+08	7.61708e+08	7.92965e+08	8.14216e+08	8.28411e+08	8.35273e+08	8.34094e+08
928	5.85246e+07	1.70217e+08	2.7225e+08	3.64765e+08	4.50082e+08	5.28191e+08	5.95431e+08	6.54647e+08	7.03646e+08	7.40797e+08	7.71391e+08	7.92393e+08	8.03945e+08	8.04194e+08	8.00034e+08
929	6.00976e+07	1.74418e+08	2.79309e+08	3.73208e+08	4.5887e+08	5.35954e+08	6.03055e+08	6.60869e+08	7.08143e+08	7.45986e+08	7.77739e+08	7.98779e+08	8.11558e+08	8.15771e+08	8.13291e+08
930	6.31276e+07	1.82044e+08	2.90638e+08	3.89325e+08	4.79977e+08	5.60729e+08	6.30237e+08	6.90978e+08	7.42882e+08	7.83647e+08	8.17755e+08	8.4025e+08	8.55001e+08	8.55905e+08	8.54705e+08
931	6.40852e+07	1.85952e+08	2.98357e+08	4.00753e+08	4.93086e+08	5.76922e+08	6.48533e+08	7.1192e+08	7.65754e+08	8.08862e+08	8.44255e+08	8.66168e+08	8.79115e+08	8.84114e+08	8.78763e+08
932	6.268e+07	1.81426e+08	2.90709e+08	3.91263e+08	4.82993e+08	5.64513e+08	6.34134e+08	6.9578e+08	7.4595e+08	7.86574e+08	8.19257e+08	8.39869e+08	8.51851e+08	8.54046e+08	8.51767e+08
933	6.38478e+07	1.85395e+08	2.9657e+08	3.96939e+08	4.87333e+08	5.69241e+08	6.38754e+08	6.97904e+08	7.45701e+08	7.83808e+08	8.14672e+08	8.3337e+08	8.43647e+08	8.48234e+08	8.49629e+08
934	6.38656e+07	1.85633e+08	2.97566e+08	3.99936e+08	4.93714e+08	5.78177e+08	6.50148e+08	7.10807e+08	7.61352e+08	8.00969e+08	8.33897e+08	8.56046e+08	8.70742e+08	8.74083e+08	8.69935e+08
935	6.31294e+07	1.83756e+08	2.95084e+08	3.95737e+08	4.87723e+08	5.68875e+08	6.38622e+08	6.9993e+08	7.50937e+08	7.89519e+08	8.21203e+08	8.42403e+08	8.55362e+08	8.58506e+08	8.55566e+08
936	5.95839e+07	1.72382e+08	2.75019e+08	3.68576e+08	4.54477e+08	5.31453e+08	5.97075e+08	6.51721e+08	6.9858e+08	7.37458e+08	7.68055e+08	7.88443e+08	8.01545e+08	8.05374e+08	8.03641e+08
937	6.07345e+07	1.76518e+08	2.82812e+08	3.78396e+08	4.6431e+08	5.41576e+08	6.06861e+08	6.62727e+08	7.09971e+08	7.46628e+08	7.76165e+08	7.94889e+08	8.08663e+08	8.14818e+08	8.15162e+08
938	6.19935e+07	1.79199e+08	2.86446e+08	3.84491e+08	4.74558e+08	5.55603e+08	6.24117e+08	6.84224e+08	7.33878e+08	7.73339e+08	8.03468e+08	8.24462e+08	8.38787e+08	8.43773e+08	8.40456e+08
939	6.08359e+07	1.77052e+08	2.84712e+08	3.81271e+08	4.68387e+08	5.47031e+08	6.13392e+08	6.71299e+08	7.19692e+08	7.58346e+08	7.90678e+08	8.13276e+08	8.26355e+08	8.28782e+08	8.26333e+08
940	6.21529e+07	1.7963e+08	2.87233e+08	3.84025e+08	4.7229e+08	5.49645e+08	6.14911e+08	6.6964e+08	7.16028e+08	7.53635e+08	7.84023e+08	8.04475e+08	8.1852e+08	8.24971e+08	8.24992e+08
941	5.82481e+07	1.69096e+08	2.69754e+08	3.61137e+08	4.43541e+08	5.17051e+08	5.81067e+08	6.37675e+08	6.85832e+08	7.22994e+08	7.52679e+08	7.72529e+08	7.87652e+08	7.91344e+08	7.88037e+08
942	6.00793e+07	1.74127e+08	2.7973e+08	3.74997e+08	4.60246e+08	5.37222e+08	6.02984e+08	6.60896e+08	7.09538e+08	7.50522e+08	7.83788e+08	8.05135e+08	8.17922e+08	8.20357e+08	8.1722e+08
943	6.1023e+07	1.7667e+08	2.83443e+08	3.79037e+08	4.65948e+08	5.45249e+08	6.13836e+08	6.70916e+08	7.18163e+08	7.55339e+08	7.85676e+08	8.06559e+08	8.21487e+08	8.26264e+08	8.24052e+08
944	5.89531e+07	1.71113e+08	2.74062e+08	3.67768e+08	4.5426e+08	5.32809e+08	6.00275e+08	6.58535e+08	7.0649e+08	7.42685e+08	7.73526e+08	7.91712e+08	7.98878e+08	8.00245e+08	7.98069e+08
945	5.9168e+07	1.71899e+08	2.75349e+08	3.68365e+08	4.51764e+08	5.26758e+08	5.90497e+08	6.45176e+08	6.91854e+08	7.29066e+08	7.57898e+08	7.74649e+08	7.86842e+08	7.90296e+08	7.89716e+08
946	6.25096e+07	1.81893e+08	2.92183e+08	3.9128e+08	4.81749e+08	5.63264e+08	6.33513e+08	6.95668e+08	7.47411e+08	7.87627e+08	8.19849e+08	8.411e+08	8.54351e+08	8.56914e+08	8.53712e+08
947	6.23026e+07	1.81149e+08	2.90652e+08	3.90347e+08	4.82413e+08	5.65998e+08	6.36751e+08	6.98363e+08	7.47396e+08	7.84088e+08	8.12045e+08	8.29016e+08	8.38919e+08	8.40894e+08	8.40776e+08
948	6.19581e+07	1.80049e+08	2.87782e+08	3.86075e+08	4.76442e+08	5.58233e+08	6.28258e+08	6.89324e+08	7.41217e+08	7.80933e+08	8.11324e+08	8.31899e+08	8.44429e+08	8.47788e+08	8.43681e+08
949	6.02331e+07	1.74959e+08	2.80291e+08	3.75628e+08	4.62078e+08	5.40165e+08	6.07851e+08	6.66458e+08	7.15673e+08	7.5564e+08	7.86315e+08	8.05028e+08	8.15337e+08	8.16729e+08	8.14654e+08
950	6.18257e+07	1.78506e+08	2.85693e+08	3.83161e+08	4.7277e+08	5.53138e+08	6.21461e+08	6.81691e+08	7.30511e+08	7.71497e+08	8.0488e+08	8.2689e+08	8.4254e+08	8.46978e+08	8.42993e+08
951	5.96525e+07	1.73394e+08	2.78105e+08	3.742e+08	4.6224e+08	5.42006e+08	6.10048e+08	6.68958e+08	7.17859e+08	7.54766e+08	7.83699e+08	8.0271e+08	8.15295e+08	8.17174e+08	8.13753e+08
952	6.27549e+07	1.8159e+08	2.89934e+08	3.87602e+08	4.77323e+08	5.57339e+08	6.26301e+08	6.87417e+08	7.36616e+08	7.74668e+08	8.07813e+08	8.2857e+08	8.41951e+08	8.47955e+08	8.45761e+08
953	6.14117e+07	1.7858e+08	2.86555e+08	3.8421e+08	4.72301e+08	5.51278e+08	6.20883e+08	6.8365e+08	7.35004e+08	7.7594e+08	8.08562e+08	8.27546e+08	8.38604e+08	8.41198e+08	8.38688e+08
954	5.81622e+07	1.69025e+08	2.71301e+08	3.64634e+08	4.50455e+08	5.27693e+08	5.94482e+08	6.54319e+08	7.0427e+08	7.43099e+08	7.73367e+08	7.91292e+08	8.03691e+08	8.06014e+08	8.01205e+08
955	6.18527e+07	1.79876e+08	2.87934e+08	3.85356e+08	4.72738e+08	5.52401e+08	6.22342e+08	6.83433e+08	7.33857e+08	7.73425e+08	8.05766e+08	8.25853e+08	8.37807e+08	8.42641e+08	8.394e+08
956	6.20492e+07	1.79626e+08	2.86166e+08	3.83293e+08	4.71698e+08	5.5175e+08	6.21595e+08	6.83402e+08	7.36816e+08	7.79871e+08	8.153e+08	8.36952e+08	8.48764e+08	8.50181e+08	8.46102e+08
957	5.82155e+07	1.68687e+08	2.70273e+08	3.62485e+08	4.46088e+08	5.2148e+08	5.88091e+08	6.45279e+08	6.92345e+08	7.3074e+08	7.63088e+08	7.83487e+08	7.94377e+08	7.97733e+08	7.93773e+08
958	6.50145e+07	1.88137e+08	3.00401e+08	4.02165e+08	4.95025e+08	5.7895e+08	6.52188e+08	7.17901e+08	7.71402e+08	8.14532e+08	8.48105e+08	8.71642e+08	8.87131e+08	8.90008e+08	8.86094e+08
959	6.30544e+07	1.8336e+08	2.93491e+08	3.92731e+08	4.84421e+08	5.69533e+08	6.41674e+08	7.02506e+08	7.52016e+08	7.89066e+08	8.20053e+08	8.41782e+08	8.55314e+08	8.58872e+08	8.56975e+08
960	6.46827e+07	1.86791e+08	2.98815e+08	4.00449e+08	4.94432e+08	5.8064e+08	6.5525e+08	7.20343e+08	7.72e+08	8.12772e+08	8.45062e+08	8.65465e+08	8.79601e+08	8.83036e+08	8.79731e+08
961	5.97494e+07	1.73542e+08	2.78322e+08	3.7299e+08	4.60176e+08	5.38635e+08	6.05983e+08	6.64826e+08	7.14186e+08	7.5287e+08	7.83014e+08	8.01035e+08	8.12761e+08	8.16051e+08	8.13685e+08
962	6.23831e+07	1.82078e+08	2.92387e+08	3.92419e+08	4.83873e+08	5.64168e+08	6.3323e+08	6.93845e+08	7.45916e+08	7.8597e+08	8.18077e+08	8.38047e+08	8.49739e+08	8.51304e+08	8.48023e+08
963	5.98344e+07	1.72679e+08	2.75726e+08	3.69718e+08	4.56235e+08	5.3447e+08	6.02072e+08	6.60291e+08	7.09384e+08	7.47464e+08	7.77157e+08	7.9622e+08	8.08795e+08	8.14316e+08	8.1283e+08
964	6.10524e+07	1.76398e+08	2.82581e+08	3.78542e+08	4.64668e+08	5.40464e+08	6.07814e+08	6.66092e+08	7.13279e+08	7.49162e+08	7.78461e+08	7.99487e+08	8.14556e+08	8.18903e+08	8.18468e+08
965	6.33173e+07	1.83999e+08	2.95286e+08	3.9647e+08	4.89283e+08	5.70812e+08	6.40585e+08	7.01437e+08	7.51232e+08	7.91995e+08	8.24316e+08	8.43473e+08	8.57161e+08	8.60157e+08	8.56439e+08
966	6.02109e+07	1.74365e+08	2.78485e+08	3.7287e+08	4.57651e+08	5.34157e+08	6.00311e+08	6.57195e+08	7.04802e+08	7.42694e+08	7.71074e+08	7.90243e+08	8.02474e+08	8.06847e+08	8.06554e+08
967	6.30724e+07	1.82931e+08	2.92755e+08	3.92577e+08	4.83486e+08	5.64862e+08	6.34357e+08	6.95172e+08	7.46504e+08	7.87026e+08	8.20234e+08	8.41349e+08	8.53594e+08	8.55149e+08	8.53181e+08
968	5.97115e+07	1.73575e+08	2.78984e+08	3.74621e+08	4.6028e+08	5.37925e+08	6.04426e+08	6.63037e+08	7.10827e+08	7.45308e+08	7.72214e+08	7.90535e+08	8.01104e+08	8.03211e+08	8.02032e+08
969	6.10852e+07	1.76771e+08	2.83338e+08	3.79135e+08	4.67981e+08	5.47868e+08	6.15412e+08	6.76541e+08	7.27361e+08	7.66469e+08	7.9763e+08	8.16053e+08	8.28526e+08	8.31399e+08	8.29008e+08
970	5.9615e+07	1.73039e+08	2.77424e+08	3.72065e+08	4.58213e+08	5.35652e+08	6.01517e+08	6.59136e+08	7.08336e+08	7.48235e+08	7.81679e+08	8.04752e+08	8.17327e+08	8.2007e+08	8.1561e+08
971	6.20984e+07	1.80631e+08	2.9024e+08	3.90301e+08	4.81508e+08	5.65227e+08	6.37987e+08	7.01103e+08	7.52116e+08	7.92442e+08	8.2377e+08	8.41857e+08	8.54085e+08	8.5507e+08	8.52282e+08
972	6.14259e+07	1.78495e+08	2.86658e+08	3.84789e+08	4.7474e+08	5.55738e+08	6.25636e+08	6.85493e+08	7.3418e+08	7.73039e+08	8.04242e+08	8.26316e+08	8.38989e+08	8.4402e+08	8.40585e+08
973	6.49929e+07	1.88434e+08	3.00688e+08	4.02137e+08	4.96535e+08	5.8092e+08	6.51533e+08	7.10951e+08	7.60693e+08	8.04864e+08	8.39311e+08	8.60291e+08	8.73908e+08	8.77772e+08	8.76516e+08
974	6.41249e+07	1.86267e+08	2.98587e+08	4.00172e+08	4.94222e+08	5.80806e+08	6.55733e+08	7.21408e+08	7.73331e+08	8.14121e+08	8.46352e+08	8.64653e+08	8.75338e+08	8.78905e+08	8.74976e+08
975	6.05058e+07	1.74921e+08	2.79129e+08	3.73189e+08	4.60373e+08	5.38733e+08	6.0507e+08	6.63299e+08	7.10323e+08	7.47388e+08	7.76383e+08	7.95955e+08	8.06759e+08	8.09094e+08	8.08363e+08
976	6.05559e+07	1.75941e+08	2.81803e+08	3.79125e+08	4.67672e+08	5.47288e+08	6.15185e+08	6.71827e+08	7.18637e+08	7.56751e+08	7.88511e+08	8.08422e+08	8.20135e+08	8.24195e+08	8.20611e+08
977	6.50709e+07	1.89101e+08	3.03862e+08	4.09233e+08	5.04616e+08	5.90137e+08	6.63028e+08	7.2491e+08	7.77298e+08	8.17439e+08	8.49952e+08	8.70083e+08	8.81556e+08	8.83819e+08	8.81533e+08
978	5.75696e+07	1.67521e+08	2.67885e+08	3.59423e+08	4.436e+08	5.20062e+08	5.86865e+08	6.45442e+08	6.94796e+08	7.34602e+08	7.64658e+08	7.82141e+08	7.91547e+08	7.93024e+08	7.88346e+08
979	6.08801e+07	1.76942e+08	2.83992e+08	3.80693e+08	4.70411e+08	5.50189e+08	6.18512e+08	6.78983e+08	7.27311e+08	7.63867e+08	7.94346e+08	8.1515e+08	8.27836e+08	8.3117e+08	8.28059e+08
980	6.42803e+07	1.85977e+08	2.97241e+08	3.98353e+08	4.90497e+08	5.72057e+08	6.41709e+08	7.03061e+08	7.54809e+08	7.96764e+08	8.3123e+08	8.54323e+08	8.6672e+08	8.68574e+08	8.66767e+08
981	6.28846e+07	1.81827e+08	2.90823e+08	3.90188e+08	4.81771e+08	5.65311e+08	6.36765e+08	6.98736e+08	7.49148e+08	7.89547e+08	8.2315e+08	8.45619e+08	8.60537e+08	8.62074e+08	8.5837e+08
982	6.03995e+07	1.75941e+08	2.82675e+08	3.80488e+08	4.6974e+08	5.49592e+08	6.1937e+08	6.80109e+08	7.30392e+08	7.69555e+08	8.0128e+08	8.19787e+08	8.29833e+08	8.326e+08	8.28451e+08
983	6.06752e+07	1.75785e+08	2.81764e+08	3.78482e+08	4.66049e+08	5.44338e+08	6.11257e+08	6.69119e+08	7.16319e+08	7.51019e+08	7.80841e+08	8.01434e+08	8.14987e+08	8.19168e+08	8.17934e+08
984	6.17509e+07	1.79041e+08	2.86281e+08	3.84478e+08	4.74717e+08	5.5639e+08	6.26856e+08	6.89084e+08	7.4139e+08	7.8146e+08	8.14462e+08	8.35665e+08	8.47972e+08	8.48298e+08	8.42874e+08
985	6.16118e+07	1.79272e+08	2.86949e+08	3.84872e+08	4.74966e+08	5.54648e+08	6.23194e+08	6.82159e+08	7.29139e+08	7.65455e+08	7.95292e+08	8.16257e+08	8.30377e+08	8.34471e+08	8.32955e+08
986	6.26784e+07	1.81858e+08	2.90439e+08	3.9001e+08	4.81653e+08	5.62744e+08	6.31977e+08	6.90536e+08	7.41627e+08	7.82419e+08	8.1557e+08	8.37845e+08	8.52188e+08	8.5705e+08	8.53572e+08
987	6.22684e+07	1.80988e+08	2.89945e+08	3.89398e+08	4.7972e+08	5.61798e+08	6.33726e+08	6.95935e+08	7.4892e+08	7.9139e+08	8.24589e+08	8.46717e+08	8.57852e+08	8.57745e+08	8.52402e+08
988	6.07515e+07	1.76005e+08	2.81788e+08	3.77511e+08	4.63202e+08	5.40088e+08	6.06077e+08	6.63401e+08	7.11836e+08	7.48246e+08	7.76139e+08	7.95567e+08	8.07598e+08	8.13102e+08	8.1411e+08
989	6.42516e+07	1.86237e+08	2.98456e+08	3.99383e+08	4.90355e+08	5.72368e+08	6.43839e+08	7.05438e+08	7.57451e+08	7.99679e+08	8.33678e+08	8.54897e+08	8.70333e+08	8.73345e+08	8.69336e+08
990	6.55714e+07	1.89788e+08	3.03402e+08	4.06018e+08	4.99377e+08	5.83492e+08	6.54992e+08	7.16817e+08	7.67516e+08	8.09192e+08	8.4294e+08	8.64292e+08	8.77043e+08	8.82848e+08	8.80915e+08
991	6.15557e+07	1.79271e+08	2.87237e+08	3.85089e+08	4.75073e+08	5.5532e+08	6.25008e+08	6.8453e+08	7.34369e+08	7.72977e+08	8.03219e+08	8.22623e+08	8.3541e+08	8.39629e+08	8.36056e+08
992	6.339e+07	1.85268e+08	2.96357e+08	3.97592e+08	4.90954e+08	5.75555e+08	6.4762e+08	7.10703e+08	7.62912e+08	8.03932e+08	8.36486e+08	8.57312e+08	8.69054e+08	8.69062e+08	8.64467e+08
993	6.40362e+07	1.8566e+08	2.98736e+08	4.01845e+08	4.97453e+08	5.83176e+08	6.55827e+08	7.1818e+08	7.69005e+08	8.10259e+08	8.4187e+08	8.62829e+08	8.75564e+08	8.7781e+08	8.74781e+08
994	6.01047e+07	1.7377e+08	2.77615e+08	3.7124e+08	4.55626e+08	5.31911e+08	5.96831e+08	6.54291e+08	7.01913e+08	7.40441e+08	7.73789e+08	7.95734e+08	8.09898e+08	8.13973e+08	8.11824e+08
995	6.33036e+07	1.83737e+08	2.9358e+08	3.94211e+08	4.8539e+08	5.67505e+08	6.38219e+08	7.00866e+08	7.52675e+08	7.95726e+08	8.30678e+08	8.52186e+08	8.64945e+08	8.67503e+08	8.63743e+08
996	6.11646e+07	1.77059e+08	2.83045e+08	3.79542e+08	4.69114e+08	5.49986e+08	6.19181e+08	6.78802e+08	7.28674e+08	7.6784e+08	7.98778e+08	8.17902e+08	8.30399e+08	8.33635e+08	8.31361e+08
997	5.89338e+07	1.70827e+08	2.73412e+08	3.66206e+08	4.51241e+08	5.27863e+08	5.9309e+08	6.4747e+08	6.92736e+08	7.276e+08	7.57092e+08	7.76606e+08	7.88086e+08	7.92316e+08	7.90497e+08
998	6.13163e+07	1.77868e+08	2.84635e+08	3.80455e+08	4.68342e+08	5.48878e+08	6.17244e+08	6.73662e+08	7.186e+08	7.55414e+08	7.84838e+08	8.04361e+08	8.17972e+08	8.21812e+08	8.21025e+08
[truncated: 2,009 more rows]
