# Supplementary material for: Response of spatially defined microglia states with distinct chromatin accessibility in a mouse model of Alzheimer’s disease
Source: Nat Neurosci. 2025 Jul 14;28(8):1688–703. doi: 10.1038/s41593-025-02006-0 (PMC12321583; doi:10.1038/s41593-025-02006-0)
Supplement: Supplementary file 7 — Data tested in MC simulations shown in Figs. 1f, 3c,e and 6b and Extended Data Fig. 5d. [file 41593_2025_2006_MOESM7_ESM.zip › Source Data Folder 1 - MonteCarlo/Fig3C_Measured_EarlystageABX.xlsx]

## Sheet: +measured_confetti_count_ES-Atb
Radius	10	30	50	70	90	110	130	150	170	190	210	230	250	270	290
A136NDL.h5	2	8	8	6	0	0	0	0	0	0	0	0	0	0	0
A137NDL.h5	2	8	2	0	0	0	0	0	0	0	0	0	0	0	0
A138NDL.h5	6	10	2	0	0	0	0	0	0	0	0	0	0	0	0
A139NDL.h5	16	14	4	0	4	2	4	2	18	12	8	4	6	0	10
A140NDL.h5	2	6	2	2	0	2	4	2	2	12	2	0	2	2	2
A141NDL.h5	4	4	6	2	4	6	2	2	2	2	0	0	0	0	0
A142NDL.h5	32	34	38	4	8	4	26	20	2	0	0	0	0	0	0
A143NDL.h5	16	26	6	4	4	0	0	0	0	0	0	0	0	0	0
A144NDL.h5	8	30	6	18	8	0	2	8	10	36	22	14	0	0	0
A188NDL.h5	2	20	4	0	4	2	0	0	12	26	20	4	2	12	6
A189NDL.h5	32	54	16	14	18	4	22	46	40	18	16	18	10	4	6
A190NDL.h5	12	16	6	16	22	10	10	8	10	6	6	22	6	12	10
A191NDL.h5	36	26	26	10	0	6	36	12	22	14	12	22	6	22	0
A192NDL.h5	26	26	0	10	2	0	2	2	4	0	8	12	6	2	4
A193NDL.h5	4	2	6	0	0	0	0	0	0	0	0	0	0	0	0
A194NDL.h5	2	0	2	2	2	4	0	0	0	0	0	0	0	0	0
A195NDL.h5	6	0	4	2	0	0	0	0	0	0	0	0	0	0	0
A196NDL.h5	0	0	0	0	0	0	0	0	0	0	0	0	0	0	0
A197NDL.h5	2	4	0	0	2	4	0	0	2	0	4	2	0	0	0
A198NDL.h5	10	2	2	6	2	0	2	8	0	0	0	2	2	0	0
A199NDL.h5	28	34	12	6	4	0	0	0	0	0	4	18	16	10	20
A200NDL.h5	10	10	6	0	0	10	6	8	0	0	2	0	0	0	0
A201NDL.h5	4	4	4	0	0	0	0	0	0	0	6	6	0	0	0
A202NDL.h5	2	0	0	0	0	0	0	0	0	0	0	2	0	0	2
A203NDL.h5	6	10	18	4	4	0	0	0	0	2	0	0	0	0	0
A204NDL.h5	18	34	34	6	4	0	0	0	0	0	4	2	0	0	0
A205NDL.h5	10	8	0	2	2	0	0	0	2	2	10	2	6	2	0
A206NDL.h5	8	12	6	4	4	2	0	0	0	0	0	0	0	0	0
A207NDL.h5	4	12	6	2	4	2	0	0	0	0	0	0	0	0	6
A208NDL.h5	0	2	0	0	4	2	0	0	0	0	0	0	0	2	0
A209NDL.h5	6	10	10	4	0	0	4	8	4	2	4	4	2	4	0
A210NDL.h5	0	4	2	2	0	0	0	0	0	2	0	0	0	0	0
A211NDL.h5	46	14	0	2	0	0	0	0	0	0	0	2	8	2	6
A212NDL.h5	26	22	6	0	0	0	6	2	0	0	0	2	0	2	0
	10	30	50	70	90	110	130	150	170	190	210	230	250	270	290
A136NDL.h5	683639	2.0525e+06	3.4153e+06	4.58899e+06	5.34151e+06	5.97609e+06	6.61475e+06	7.18159e+06	7.80443e+06	8.43587e+06	8.53941e+06	8.46998e+06	8.7308e+06	8.7297e+06	8.77971e+06
A137NDL.h5	414708	1.24508e+06	2.07258e+06	2.89837e+06	3.73141e+06	4.567e+06	5.38853e+06	6.22029e+06	7.04864e+06	7.76559e+06	8.009e+06	7.94472e+06	7.42517e+06	7.13551e+06	6.85888e+06
A138NDL.h5	554200	1.66388e+06	2.76972e+06	3.81713e+06	4.74091e+06	5.54816e+06	6.35456e+06	6.7588e+06	6.72406e+06	6.40772e+06	6.14948e+06	6.11217e+06	6.25164e+06	6.47672e+06	6.72872e+06
A139NDL.h5	1.19386e+06	3.58433e+06	5.90705e+06	8.04806e+06	1.00864e+07	1.1963e+07	1.37354e+07	1.54919e+07	1.70516e+07	1.82844e+07	1.95662e+07	2.03027e+07	2.07215e+07	2.03104e+07	1.93866e+07
A140NDL.h5	1.02893e+06	2.94245e+06	4.61682e+06	6.19473e+06	7.70645e+06	8.80116e+06	9.83396e+06	1.06e+07	1.09562e+07	1.13204e+07	1.18558e+07	1.20843e+07	1.21615e+07	1.23664e+07	1.25638e+07
A141NDL.h5	963881	2.79289e+06	4.51056e+06	5.94792e+06	7.27262e+06	8.24333e+06	8.95886e+06	9.51652e+06	9.93156e+06	1.03628e+07	1.09928e+07	1.16442e+07	1.21595e+07	1.2391e+07	1.22068e+07
A142NDL.h5	1.34591e+06	4.04086e+06	6.72646e+06	9.40654e+06	1.21037e+07	1.42117e+07	1.53645e+07	1.57941e+07	1.63645e+07	1.73054e+07	1.82384e+07	1.82202e+07	1.75542e+07	1.75385e+07	1.77144e+07
A143NDL.h5	633372	1.90158e+06	3.16539e+06	4.42661e+06	5.69888e+06	6.97506e+06	8.22976e+06	9.46781e+06	1.02202e+07	1.05812e+07	1.09833e+07	1.0828e+07	9.97255e+06	9.46549e+06	9.30436e+06
A144NDL.h5	1.28685e+06	3.86352e+06	6.43127e+06	8.99374e+06	1.15787e+07	1.40319e+07	1.57427e+07	1.70022e+07	1.84907e+07	1.98264e+07	2.1123e+07	2.24442e+07	2.30755e+07	2.31354e+07	2.19902e+07
A188NDL.h5	1.0953e+06	3.24061e+06	5.26633e+06	7.29179e+06	9.32212e+06	1.10827e+07	1.27473e+07	1.39331e+07	1.50748e+07	1.6118e+07	1.67936e+07	1.73637e+07	1.81344e+07	1.83316e+07	1.77149e+07
A189NDL.h5	2.01532e+06	6.01106e+06	9.99072e+06	1.38412e+07	1.77088e+07	2.14954e+07	2.49659e+07	2.81484e+07	3.12022e+07	3.38269e+07	3.61499e+07	3.71977e+07	3.69206e+07	3.55099e+07	3.41249e+07
A190NDL.h5	1.5302e+06	4.49091e+06	7.43631e+06	1.02704e+07	1.27179e+07	1.4792e+07	1.67099e+07	1.83608e+07	1.9854e+07	2.12725e+07	2.26243e+07	2.34646e+07	2.39161e+07	2.39919e+07	2.33724e+07
A191NDL.h5	2.61155e+06	7.58222e+06	1.2065e+07	1.61255e+07	1.96836e+07	2.29417e+07	2.58351e+07	2.83705e+07	2.98846e+07	3.10879e+07	3.24429e+07	3.33137e+07	3.34715e+07	3.32958e+07	3.33324e+07
A192NDL.h5	1.15615e+06	3.42351e+06	5.53857e+06	7.46866e+06	9.24623e+06	1.08401e+07	1.18318e+07	1.27203e+07	1.37103e+07	1.41443e+07	1.41103e+07	1.44242e+07	1.47776e+07	1.46627e+07	1.48085e+07
A193NDL.h5	414708	1.24508e+06	2.06473e+06	2.75085e+06	3.26912e+06	3.55484e+06	3.87732e+06	4.25957e+06	4.65457e+06	5.0539e+06	5.46967e+06	5.84509e+06	6.01013e+06	5.95261e+06	5.80033e+06
A194NDL.h5	532836	1.50576e+06	2.34526e+06	3.20005e+06	3.98074e+06	4.67334e+06	5.14511e+06	5.40303e+06	5.47961e+06	5.60092e+06	5.86522e+06	6.18098e+06	6.34942e+06	6.44172e+06	6.54326e+06
A195NDL.h5	422248	1.26772e+06	2.11026e+06	2.95107e+06	3.72062e+06	4.37628e+06	5.07875e+06	5.65311e+06	6.04417e+06	6.27082e+06	6.50963e+06	6.55918e+06	6.677e+06	6.65218e+06	6.41816e+06
A196NDL.h5	105562	316930	527566	737768	949813	1.16251e+06	1.3364e+06	1.44838e+06	1.59114e+06	1.74059e+06	1.89706e+06	1.96445e+06	2.01075e+06	2.01906e+06	1.84051e+06
A197NDL.h5	245054	735730	1.22471e+06	1.71267e+06	2.20492e+06	2.69868e+06	3.18413e+06	3.67563e+06	4.15686e+06	4.51856e+06	4.62758e+06	4.67593e+06	4.73855e+06	4.81206e+06	4.61547e+06
A198NDL.h5	826902	2.48262e+06	4.13169e+06	5.69168e+06	7.03715e+06	8.14829e+06	8.82813e+06	9.17504e+06	9.76726e+06	1.02709e+07	1.06918e+07	1.09666e+07	1.14345e+07	1.15001e+07	1.11286e+07
A199NDL.h5	1.49911e+06	4.44689e+06	7.22734e+06	9.491e+06	1.15616e+07	1.36486e+07	1.56137e+07	1.6988e+07	1.84108e+07	1.95979e+07	2.05715e+07	2.06729e+07	2.0596e+07	2.07333e+07	2.05239e+07
A200NDL.h5	1.01275e+06	2.98851e+06	4.84553e+06	6.18715e+06	7.35983e+06	8.55099e+06	9.51047e+06	1.03647e+07	1.13038e+07	1.2123e+07	1.25653e+07	1.23694e+07	1.22826e+07	1.24078e+07	1.27704e+07
A201NDL.h5	516899	1.53609e+06	2.55155e+06	3.53992e+06	4.4588e+06	5.28199e+06	5.99292e+06	6.73419e+06	7.23654e+06	7.08152e+06	7.17234e+06	7.03044e+06	6.87618e+06	6.85995e+06	6.99288e+06
A202NDL.h5	395920	1.15468e+06	1.81391e+06	2.40987e+06	2.96596e+06	3.41941e+06	3.89958e+06	4.34758e+06	4.70212e+06	5.02625e+06	5.38837e+06	5.52754e+06	5.5787e+06	5.54017e+06	5.53447e+06
A203NDL.h5	607868	1.78026e+06	2.91365e+06	3.99451e+06	5.10057e+06	6.20464e+06	7.133e+06	7.9051e+06	8.35142e+06	8.77228e+06	9.10288e+06	9.26198e+06	9.11565e+06	8.94238e+06	8.75371e+06
A204NDL.h5	867116	2.5685e+06	4.16507e+06	5.71092e+06	6.86255e+06	7.75801e+06	8.46884e+06	8.92616e+06	9.17151e+06	9.38303e+06	9.56522e+06	9.92094e+06	1.03337e+07	1.05112e+07	1.06152e+07
A205NDL.h5	791714	2.37697e+06	3.90346e+06	5.40608e+06	6.76348e+06	7.98594e+06	9.00589e+06	9.90891e+06	1.05475e+07	1.11411e+07	1.1607e+07	1.18089e+07	1.17578e+07	1.17185e+07	1.14465e+07
A206NDL.h5	649708	1.95063e+06	3.16786e+06	4.15007e+06	5.15262e+06	5.99471e+06	6.59974e+06	7.27161e+06	7.63237e+06	7.64012e+06	7.8172e+06	8.02484e+06	8.32034e+06	8.33929e+06	8.44208e+06
A207NDL.h5	402141	1.19122e+06	1.93438e+06	2.68314e+06	3.40389e+06	3.9942e+06	4.19669e+06	4.4646e+06	4.70523e+06	4.73778e+06	4.51316e+06	4.56499e+06	4.74621e+06	4.93735e+06	5.07292e+06
A208NDL.h5	445811	1.32286e+06	2.16004e+06	2.93852e+06	3.68406e+06	4.30996e+06	4.82855e+06	5.33526e+06	5.62432e+06	5.75983e+06	5.94927e+06	6.00359e+06	6.05497e+06	6.02036e+06	6.03553e+06
A209NDL.h5	663532	1.99213e+06	3.31613e+06	4.63739e+06	5.92817e+06	7.17751e+06	8.42807e+06	9.69918e+06	1.08125e+07	1.1633e+07	1.21086e+07	1.20246e+07	1.1944e+07	1.13646e+07	1.08923e+07
A210NDL.h5	449824	1.32964e+06	2.08818e+06	2.78217e+06	3.40234e+06	3.89873e+06	4.43644e+06	4.93393e+06	5.36191e+06	5.75973e+06	6.03351e+06	6.15049e+06	6.21533e+06	6.05368e+06	5.98416e+06
A211NDL.h5	1.01532e+06	2.96953e+06	4.81729e+06	6.25271e+06	7.68651e+06	9.1251e+06	9.67014e+06	1.02741e+07	1.09219e+07	1.15589e+07	1.2171e+07	1.25393e+07	1.23371e+07	1.22552e+07	1.25796e+07
A212NDL.h5	820722	2.39776e+06	3.9312e+06	5.37134e+06	6.61634e+06	7.92793e+06	8.81724e+06	9.21907e+06	9.02554e+06	9.17794e+06	9.44199e+06	9.48172e+06	9.66568e+06	9.78534e+06	1.00419e+07
A136NDL.h5	0.683639	2.0525	3.4153	4.58899	5.34151	5.97609	6.61475	7.18159	7.80443	8.43587	8.53941	8.46998	8.7308	8.7297	8.77971
A137NDL.h5	0.414708	1.24508	2.07258	2.89837	3.73141	4.567	5.38853	6.22029	7.04864	7.76559	8.009	7.94472	7.42517	7.13551	6.85888
A138NDL.h5	0.5542	1.66388	2.76972	3.81713	4.74091	5.54816	6.35456	6.7588	6.72406	6.40772	6.14948	6.11217	6.25164	6.47672	6.72872
A139NDL.h5	1.19386	3.58433	5.90705	8.04806	10.0864	11.963	13.7354	15.4919	17.0516	18.2844	19.5662	20.3027	20.7215	20.3104	19.3866
A140NDL.h5	1.02893	2.94245	4.61682	6.19473	7.70645	8.80116	9.83396	10.6	10.9562	11.3204	11.8558	12.0843	12.1615	12.3664	12.5638
A141NDL.h5	0.963881	2.79289	4.51056	5.94792	7.27262	8.24333	8.95886	9.51652	9.93156	10.3628	10.9928	11.6442	12.1595	12.391	12.2068
A142NDL.h5	1.34591	4.04086	6.72646	9.40654	12.1037	14.2117	15.3645	15.7941	16.3645	17.3054	18.2384	18.2202	17.5542	17.5385	17.7144
A143NDL.h5	0.633372	1.90158	3.16539	4.42661	5.69888	6.97506	8.22976	9.46781	10.2202	10.5812	10.9833	10.828	9.97255	9.46549	9.30436
A144NDL.h5	1.28685	3.86352	6.43127	8.99374	11.5787	14.0319	15.7427	17.0022	18.4907	19.8264	21.123	22.4442	23.0755	23.1354	21.9902
A188NDL.h5	1.0953	3.24061	5.26633	7.29179	9.32212	11.0827	12.7473	13.9331	15.0748	16.118	16.7936	17.3637	18.1344	18.3316	17.7149
A189NDL.h5	2.01532	6.01106	9.99072	13.8412	17.7088	21.4954	24.9659	28.1484	31.2022	33.8269	36.1499	37.1977	36.9206	35.5099	34.1249
A190NDL.h5	1.5302	4.49091	7.43631	10.2704	12.7179	14.792	16.7099	18.3608	19.854	21.2725	22.6243	23.4646	23.9161	23.9919	23.3724
A191NDL.h5	2.61155	7.58222	12.065	16.1255	19.6836	22.9417	25.8351	28.3705	29.8846	31.0879	32.4429	33.3137	33.4715	33.2958	33.3324
A192NDL.h5	1.15615	3.42351	5.53857	7.46866	9.24623	10.8401	11.8318	12.7203	13.7103	14.1443	14.1103	14.4242	14.7776	14.6627	14.8085
A193NDL.h5	0.414708	1.24508	2.06473	2.75085	3.26912	3.55484	3.87732	4.25957	4.65457	5.0539	5.46967	5.84509	6.01013	5.95261	5.80033
A194NDL.h5	0.532836	1.50576	2.34526	3.20005	3.98074	4.67334	5.14511	5.40303	5.47961	5.60092	5.86522	6.18098	6.34942	6.44172	6.54326
A195NDL.h5	0.422248	1.26772	2.11026	2.95107	3.72062	4.37628	5.07875	5.65311	6.04417	6.27082	6.50963	6.55918	6.677	6.65218	6.41816
A196NDL.h5	0.105562	0.31693	0.527566	0.737768	0.949813	1.16251	1.3364	1.44838	1.59114	1.74059	1.89706	1.96445	2.01075	2.01906	1.84051
A197NDL.h5	0.245054	0.73573	1.22471	1.71267	2.20492	2.69868	3.18413	3.67563	4.15686	4.51856	4.62758	4.67593	4.73855	4.81206	4.61547
A198NDL.h5	0.826902	2.48262	4.13169	5.69168	7.03715	8.14829	8.82813	9.17504	9.76726	10.2709	10.6918	10.9666	11.4345	11.5001	11.1286
A199NDL.h5	1.49911	4.44689	7.22734	9.491	11.5616	13.6486	15.6137	16.988	18.4108	19.5979	20.5715	20.6729	20.596	20.7333	20.5239
A200NDL.h5	1.01275	2.98851	4.84553	6.18715	7.35983	8.55099	9.51047	10.3647	11.3038	12.123	12.5653	12.3694	12.2826	12.4078	12.7704
A201NDL.h5	0.516899	1.53609	2.55155	3.53992	4.4588	5.28199	5.99292	6.73419	7.23654	7.08152	7.17234	7.03044	6.87618	6.85995	6.99288
A202NDL.h5	0.39592	1.15468	1.81391	2.40987	2.96596	3.41941	3.89958	4.34758	4.70212	5.02625	5.38837	5.52754	5.5787	5.54017	5.53447
A203NDL.h5	0.607868	1.78026	2.91365	3.99451	5.10057	6.20464	7.133	7.9051	8.35142	8.77228	9.10288	9.26198	9.11565	8.94238	8.75371
A204NDL.h5	0.867116	2.5685	4.16507	5.71092	6.86255	7.75801	8.46884	8.92616	9.17151	9.38303	9.56522	9.92094	10.3337	10.5112	10.6152
A205NDL.h5	0.791714	2.37697	3.90346	5.40608	6.76348	7.98594	9.00589	9.90891	10.5475	11.1411	11.607	11.8089	11.7578	11.7185	11.4465
A206NDL.h5	0.649708	1.95063	3.16786	4.15007	5.15262	5.99471	6.59974	7.27161	7.63237	7.64012	7.8172	8.02484	8.32034	8.33929	8.44208
A207NDL.h5	0.402141	1.19122	1.93438	2.68314	3.40389	3.9942	4.19669	4.4646	4.70523	4.73778	4.51316	4.56499	4.74621	4.93735	5.07292
A208NDL.h5	0.445811	1.32286	2.16004	2.93852	3.68406	4.30996	4.82855	5.33526	5.62432	5.75983	5.94927	6.00359	6.05497	6.02036	6.03553
A209NDL.h5	0.663532	1.99213	3.31613	4.63739	5.92817	7.17751	8.42807	9.69918	10.8125	11.633	12.1086	12.0246	11.944	11.3646	10.8923
A210NDL.h5	0.449824	1.32964	2.08818	2.78217	3.40234	3.89873	4.43644	4.93393	5.36191	5.75973	6.03351	6.15049	6.21533	6.05368	5.98416
A211NDL.h5	1.01532	2.96953	4.81729	6.25271	7.68651	9.1251	9.67014	10.2741	10.9219	11.5589	12.171	12.5393	12.3371	12.2552	12.5796
A212NDL.h5	0.820722	2.39776	3.9312	5.37134	6.61634	7.92793	8.81724	9.21907	9.02554	9.17794	9.44199	9.48172	9.66568	9.78534	10.0419
A136NDL.h5	2.92552	3.89769	2.3424	1.30748	0	0	0	0	0	0	0	0	0	0	0
A137NDL.h5	4.82268	6.42528	0.964981	0	0	0	0	0	0	0	0	0	0	0	0
A138NDL.h5	10.8264	6.01004	0.722095	0	0	0	0	0	0	0	0	0	0	0	0
A139NDL.h5	13.402	3.9059	0.677156	0	0.396574	0.167182	0.291219	0.1291	1.05562	0.656298	0.408869	0.197018	0.289554	0	0.51582
A140NDL.h5	1.94377	2.03911	0.433199	0.322855	0	0.227243	0.406754	0.18868	0.182545	1.06003	0.168694	0	0.164454	0.161729	0.159187
A141NDL.h5	4.14989	1.43221	1.33021	0.336252	0.550008	0.727861	0.223243	0.210161	0.201378	0.192997	0	0	0	0	0
A142NDL.h5	23.7757	8.41406	5.64933	0.425236	0.660954	0.281459	1.69222	1.2663	0.122216	0	0	0	0	0	0
A143NDL.h5	25.2616	13.6728	1.8955	0.903627	0.701892	0	0	0	0	0	0	0	0	0	0
A144NDL.h5	6.21673	7.76493	0.932941	2.00139	0.690927	0	0.127043	0.470529	0.540814	1.81576	1.04152	0.623769	0	0	0
A188NDL.h5	1.82599	6.17167	0.759543	0	0.429087	0.180461	0	0	0.79603	1.6131	1.19093	0.230365	0.110288	0.654608	0.338697
A189NDL.h5	15.8784	8.98344	1.60149	1.01147	1.01644	0.186087	0.881203	1.6342	1.28196	0.532121	0.442601	0.483901	0.270851	0.112645	0.175825
A190NDL.h5	7.84209	3.56275	0.806852	1.55788	1.72985	0.676042	0.598449	0.43571	0.503678	0.282054	0.265202	0.937584	0.250877	0.50017	0.427855
A191NDL.h5	13.7849	3.42908	2.15499	0.620137	0	0.261533	1.39345	0.422974	0.736165	0.450336	0.369881	0.660389	0.179257	0.660745	0
A192NDL.h5	22.4883	7.59453	0	1.33893	0.216304	0	0.169036	0.157229	0.291751	0	0.566961	0.831937	0.40602	0.1364	0.270115
A193NDL.h5	9.64535	1.60632	2.90595	0	0	0	0	0	0	0	0	0	0	0	0
A194NDL.h5	3.7535	0	0.852785	0.624991	0.502419	0.85592	0	0	0	0	0	0	0	0	0
A195NDL.h5	14.2097	0	1.8955	0.67772	0	0	0	0	0	0	0	0	0	0	0
A196NDL.h5	0	0	0	0	0	0	0	0	0	0	0	0	0	0	0
A197NDL.h5	8.16145	5.43678	0	0	0.907061	1.4822	0	0	0.481132	0	0.864382	0.427723	0	0	0
A198NDL.h5	12.0933	0.805602	0.484064	1.05417	0.284206	0	0.226548	0.871931	0	0	0	0.182372	0.174909	0	0
A199NDL.h5	18.6778	7.64579	1.66036	0.632178	0.345972	0	0	0	0	0	0.194443	0.870706	0.776849	0.482315	0.974472
A200NDL.h5	9.87413	3.34615	1.23825	0	0	1.16946	0.630884	0.771854	0	0	0.159169	0	0	0	0
A201NDL.h5	7.73845	2.60401	1.56767	0	0	0	0	0	0	0	0.836547	0.853431	0	0	0
A202NDL.h5	5.05153	0	0	0	0	0	0	0	0	0	0	0.361825	0	0	0.361372
A203NDL.h5	9.87056	5.61717	6.17781	1.00137	0.784226	0	0	0	0	0.227991	0	0	0	0	0
A204NDL.h5	20.7585	13.2373	8.16314	1.05062	0.582874	0	0	0	0	0	0.418182	0.201594	0	0	0
A205NDL.h5	12.6308	3.36562	0	0.369954	0.295706	0	0	0	0.189618	0.179516	0.861551	0.169364	0.510297	0.17067	0
A206NDL.h5	12.3132	6.15187	1.89402	0.963838	0.776304	0.333627	0	0	0	0	0	0	0	0	0
A207NDL.h5	9.94677	10.0737	3.10177	0.745396	1.17513	0.500726	0	0	0	0	0	0	0	0	1.18275
A208NDL.h5	0	1.51187	0	0	1.08576	0.464041	0	0	0	0	0	0	0	0.332206	0
A209NDL.h5	9.04252	5.01975	3.01557	0.862553	0	0	0.474604	0.824812	0.369941	0.171925	0.330343	0.33265	0.167448	0.351969	0
A210NDL.h5	0	3.00833	0.957773	0.718864	0	0	0	0	0	0.347239	0	0	0	0	0
A211NDL.h5	45.3059	4.71455	0	0.319861	0	0	0	0	0	0	0	0.159499	0.64845	0.163197	0.476963
A212NDL.h5	31.6794	9.17521	1.52625	0	0	0	0.680485	0.216942	0	0	0	0.210932	0	0.204387	0

## Sheet: Average per mouse
ESAtbx
Count/(Volume/1x10^6)
Radius	10	30	50	70	90	110	130	150	170	190	210	230	250	270	290
A136NDL.h5	2.92552	3.89769	2.3424	1.30748	0	0	0	0	0	0	0	0	0	0	0
A137NDL.h5	4.82268	6.42528	0.964981	0	0	0	0	0	0	0	0	0	0	0	0
A138NDL.h5	10.8264	6.01004	0.722095	0	0	0	0	0	0	0	0	0	0	0	0
509	6.19154	5.44434	1.34316	0.435826	0	0	0	0	0	0	0	0	0	0	0
A139NDL.h5	13.402	3.9059	0.677156	0	0.396574	0.167182	0.291219	0.1291	1.05562	0.656298	0.408869	0.197018	0.289554	0	0.51582
A140NDL.h5	1.94377	2.03911	0.433199	0.322855	0	0.227243	0.406754	0.18868	0.182545	1.06003	0.168694	0	0.164454	0.161729	0.159187
A141NDL.h5	4.14989	1.43221	1.33021	0.336252	0.550008	0.727861	0.223243	0.210161	0.201378	0.192997	0	0	0	0	0
506	6.49854	2.45907	0.813522	0.219702	0.315528	0.374095	0.307072	0.17598	0.479846	0.636443	0.192521	0.0656727	0.151336	0.0539097	0.225002
A142NDL.h5	23.7757	8.41406	5.64933	0.425236	0.660954	0.281459	1.69222	1.2663	0.122216	0	0	0	0	0	0
A143NDL.h5	25.2616	13.6728	1.8955	0.903627	0.701892	0	0	0	0	0	0	0	0	0	0
A144NDL.h5	6.21673	7.76493	0.932941	2.00139	0.690927	0	0.127043	0.470529	0.540814	1.81576	1.04152	0.623769	0	0	0
517	18.418	9.95061	2.82592	1.11009	0.684591	0.0938196	0.60642	0.578941	0.22101	0.605253	0.347172	0.207923	0	0	0
A188NDL.h5	1.82599	6.17167	0.759543	0	0.429087	0.180461	0	0	0.79603	1.6131	1.19093	0.230365	0.110288	0.654608	0.338697
A189NDL.h5	15.8784	8.98344	1.60149	1.01147	1.01644	0.186087	0.881203	1.6342	1.28196	0.532121	0.442601	0.483901	0.270851	0.112645	0.175825
A190NDL.h5	7.84209	3.56275	0.806852	1.55788	1.72985	0.676042	0.598449	0.43571	0.503678	0.282054	0.265202	0.937584	0.250877	0.50017	0.427855
A191NDL.h5	13.7849	3.42908	2.15499	0.620137	0	0.261533	1.39345	0.422974	0.736165	0.450336	0.369881	0.660389	0.179257	0.660745	0
A192NDL.h5	22.4883	7.59453	0	1.33893	0.216304	0	0.169036	0.157229	0.291751	0	0.566961	0.831937	0.40602	0.1364	0.270115
633	12.3639	5.94829	1.06457	0.905684	0.678337	0.260824	0.608429	0.530022	0.721917	0.575522	0.567115	0.628835	0.243459	0.412914	0.242498
A193NDL.h5	9.64535	1.60632	2.90595	0	0	0	0	0	0	0	0	0	0	0	0
A194NDL.h5	3.7535	0	0.852785	0.624991	0.502419	0.85592	0	0	0	0	0	0	0	0	0
A195NDL.h5	14.2097	0	1.8955	0.67772	0	0	0	0	0	0	0	0	0	0	0
A196NDL.h5	0	0	0	0	0	0	0	0	0	0	0	0	0	0	0
A197NDL.h5	8.16145	5.43678	0	0	0.907061	1.4822	0	0	0.481132	0	0.864382	0.427723	0	0	0
665	7.15399	1.40862	1.13085	0.260542	0.281896	0.467625	0	0	0.0962265	0	0.172876	0.0855446	0	0	0
A198NDL.h5	12.0933	0.805602	0.484064	1.05417	0.284206	0	0.226548	0.871931	0	0	0	0.182372	0.174909	0	0
A199NDL.h5	18.6778	7.64579	1.66036	0.632178	0.345972	0	0	0	0	0	0.194443	0.870706	0.776849	0.482315	0.974472
A200NDL.h5	9.87413	3.34615	1.23825	0	0	1.16946	0.630884	0.771854	0	0	0.159169	0	0	0	0
A201NDL.h5	7.73845	2.60401	1.56767	0	0	0	0	0	0	0	0.836547	0.853431	0	0	0
A202NDL.h5	5.05153	0	0	0	0	0	0	0	0	0	0	0.361825	0	0	0.361372
666	10.687	2.88031	0.990071	0.33727	0.126036	0.233891	0.171486	0.328757	0	0	0.238032	0.453667	0.190352	0.096463	0.267169
A203NDL.h5	9.87056	5.61717	6.17781	1.00137	0.784226	0	0	0	0	0.227991	0	0	0	0	0
A204NDL.h5	20.7585	13.2373	8.16314	1.05062	0.582874	0	0	0	0	0	0.418182	0.201594	0	0	0
A205NDL.h5	12.6308	3.36562	0	0.369954	0.295706	0	0	0	0.189618	0.179516	0.861551	0.169364	0.510297	0.17067	0
A206NDL.h5	12.3132	6.15187	1.89402	0.963838	0.776304	0.333627	0	0	0	0	0	0	0	0	0
A207NDL.h5	9.94677	10.0737	3.10177	0.745396	1.17513	0.500726	0	0	0	0	0	0	0	0	1.18275
668	13.104	7.68913	3.86735	0.826236	0.722847	0.166871	0	0	0.0379236	0.0815013	0.255946	0.0741916	0.102059	0.034134	0.23655
A208NDL.h5	0	1.51187	0	0	1.08576	0.464041	0	0	0	0	0	0	0	0.332206	0
A209NDL.h5	9.04252	5.01975	3.01557	0.862553	0	0	0.474604	0.824812	0.369941	0.171925	0.330343	0.33265	0.167448	0.351969	0
A210NDL.h5	0	3.00833	0.957773	0.718864	0	0	0	0	0	0.347239	0	0	0	0	0
A211NDL.h5	45.3059	4.71455	0	0.319861	0	0	0	0	0	0	0	0.159499	0.64845	0.163197	0.476963
A212NDL.h5	31.6794	9.17521	1.52625	0	0	0	0.680485	0.216942	0	0	0	0.210932	0	0.204387	0
669	17.2056	4.68594	1.09992	0.380256	0.217152	0.0928083	0.231018	0.208351	0.0739881	0.103833	0.0660686	0.140616	0.16318	0.210352	0.0953925

## Sheet: Results
ESAtbx
Count/(Volume/1x10^6)
Radius	10	30	50	70	90	110	130	150	170	190	210	230	250	270	290
509	6.19154	5.44434	1.34316	0.435826	0	0	0	0	0	0	0	0	0	0	0
506	6.49854	2.45907	0.813522	0.219702	0.315528	0.374095	0.307072	0.17598	0.479846	0.636443	0.192521	0.0656727	0.151336	0.0539097	0.225002
517	18.418	9.95061	2.82592	1.11009	0.684591	0.0938196	0.60642	0.578941	0.22101	0.605253	0.347172	0.207923	0	0	0
633	12.3639	5.94829	1.06457	0.905684	0.678337	0.260824	0.608429	0.530022	0.721917	0.575522	0.567115	0.628835	0.243459	0.412914	0.242498
665	7.15399	1.40862	1.13085	0.260542	0.281896	0.467625	0	0	0.0962265	0	0.172876	0.0855446	0	0	0
666	10.687	2.88031	0.990071	0.33727	0.126036	0.233891	0.171486	0.328757	0	0	0.238032	0.453667	0.190352	0.096463	0.267169
668	13.104	7.68913	3.86735	0.826236	0.722847	0.166871	0	0	0.0379236	0.0815013	0.255946	0.0741916	0.102059	0.034134	0.23655
669	17.2056	4.68594	1.09992	0.380256	0.217152	0.0928083	0.231018	0.208351	0.0739881	0.103833	0.0660686	0.140616	0.16318	0.210352	0.0953925
mean	11.4528	5.05829	1.64192	0.55945	0.378298	0.211242	0.240553	0.227756	0.203864	0.250319	0.229966	0.207056	0.106298	0.100972	0.133327
median	11.5255	5.06514	1.11538	0.408041	0.298712	0.200381	0.201252	0.192165	0.0851073	0.092667	0.215276	0.11308	0.126698	0.0440218	0.160197
Average	11.4528	5.05829	1.64192	0.55945	0.378298	0.211242	0.240553	0.227756	0.203864	0.250319	0.229966	0.207056	0.106298	0.100972	0.133327
Standard Dev.	4.72768	2.84744	1.09825	0.33717	0.279923	0.15567	0.25413	0.234086	0.262937	0.297313	0.174256	0.219873	0.0964052	0.144697	0.12169
Sample Size	8	8	8	8	8	8	8	8	8	8	8	8	8	8	8
98% Confid. Coeff.	2.3263	3.3263	4.3263	5.3263	6.3263	7.3263	8.3263	9.3263	10.3263	11.3263	12.3263	13.3263	14.3263	15.3263	16.3263
Margin of Error	3.88838	3.34866	1.67986	0.634935	0.6261	0.403221	0.748105	0.771861	0.959955	1.19057	0.759407	1.03594	0.488303	0.784063	0.70242
Upper Bound	15.3412	8.40695	3.32178	1.19439	1.0044	0.614463	0.988658	0.999618	1.16382	1.44089	0.989373	1.243	0.594601	0.885035	0.835746
Lower Bound	7.56444	1.70963	-0.0379411	-0.0754848	-0.247802	-0.19198	-0.507552	-0.544105	-0.756091	-0.940255	-0.52944	-0.828888	-0.382005	-0.683092	-0.569093
