# Supplementary material for: Response of spatially defined microglia states with distinct chromatin accessibility in a mouse model of Alzheimer’s disease
Source: Nat Neurosci. 2025 Jul 14;28(8):1688–703. doi: 10.1038/s41593-025-02006-0 (PMC12321583; doi:10.1038/s41593-025-02006-0)
Supplement: Supplementary file 7 — Data tested in MC simulations shown in Figs. 1f, 3c,e and 6b and Extended Data Fig. 5d. [file 41593_2025_2006_MOESM7_ESM.zip › Source Data Folder 1 - MonteCarlo/Fig3C_Measured_EarlystageFADNeg.xlsx]

## Sheet: measured_confetti_count_ES-N_+_
	10	30	50	70	90	110	130	150	170	190	210	230	250	270	290
A101NDL.h5	0	0	0	0	0	2	0	2	0	0	2	0	0	0	0
A102NDL.h5	0	0	0	0	0	0	0	0	0	0	0	0	0	0	0
A103NDL.h5	0	0	0	0	0	0	0	0	0	2	0	2	0	0	0
A104NDL.h5	0	0	0	0	2	0	0	0	2	0	0	0	0	0	0
A105NDL.h5	0	0	0	0	0	0	0	0	0	0	0	0	0	0	2
A106NDL.h5	0	0	0	0	0	0	0	0	2	2	0	0	0	0	0
A107NDL.h5	0	0	0	0	0	0	0	0	0	0	0	0	0	0	2
A108NDL.h5	0	0	0	0	0	0	0	0	0	0	2	0	0	0	0
A109NDL.h5	0	0	0	0	0	0	0	2	0	0	0	0	0	0	0
A110NDL.h5	0	0	0	0	0	0	0	0	0	0	0	0	0	0	0
A111NDL.h5	0	0	0	0	0	0	0	0	0	0	0	0	0	0	0
A112NDL.h5	0	0	0	0	0	0	0	0	0	0	0	0	0	0	0
A157NDL.h5	0	0	0	0	0	0	0	0	2	0	0	2	0	0	2
A158NDL.h5	0	0	0	2	0	0	0	0	0	4	0	4	0	0	0
A159NDL.h5	0	0	0	0	2	2	0	4	2	0	0	4	0	2	2
A160NDL.h5	0	0	2	2	2	0	0	0	0	0	0	0	0	2	0
A161NDL.h5	2	0	2	0	0	0	4	0	6	6	0	2	2	0	4
A162NDL.h5	2	0	2	2	0	0	6	0	0	0	2	2	2	6	0
A163NDL.h5	0	0	0	0	2	2	6	6	2	2	2	2	4	4	2
A164NDL.h5	4	2	2	0	0	0	0	0	6	6	6	8	2	10	6
A165NDL.h5	0	0	4	0	2	2	2	2	4	2	6	4	2	2	2
A166NDL.h5	0	0	0	0	0	0	0	0	0	0	0	0	0	0	0
A167NDL.h5	0	0	0	0	0	2	2	0	2	0	4	2	0	0	0
A168NDL.h5	0	0	0	0	0	0	0	0	0	4	0	0	0	0	0
Measured Volume
	10	30	50	70	90	110	130	150	170	190	210	230	250	270	290
A101NDL.h5	276472	830054	1.35741e+06	1.7226e+06	2.11379e+06	2.32208e+06	2.57297e+06	2.86895e+06	3.006e+06	3.0836e+06	3.20666e+06	3.23251e+06	3.27896e+06	3.26559e+06	3.32366e+06
A102NDL.h5	214894	645178	1.07397e+06	1.50188e+06	1.93355e+06	2.29445e+06	2.60283e+06	2.82577e+06	3.00713e+06	3.00851e+06	3.11327e+06	3.24825e+06	3.31732e+06	3.10776e+06	3.04222e+06
A103NDL.h5	358156	1.07452e+06	1.64986e+06	2.19715e+06	2.76751e+06	3.3173e+06	3.65509e+06	3.86476e+06	3.95238e+06	3.99582e+06	4.14015e+06	4.07437e+06	4.03527e+06	4.12604e+06	4.28066e+06
A104NDL.h5	390834	1.07787e+06	1.75299e+06	2.39163e+06	2.82833e+06	3.10295e+06	3.37378e+06	3.67847e+06	4.02919e+06	4.3874e+06	4.76045e+06	4.98106e+06	5.01999e+06	4.92952e+06	4.98901e+06
A105NDL.h5	311659	935698	1.50218e+06	1.94499e+06	2.38624e+06	2.75209e+06	3.03301e+06	3.25685e+06	3.43633e+06	3.48011e+06	3.51495e+06	3.65421e+06	3.82107e+06	3.85915e+06	3.86408e+06
A106NDL.h5	286525	860238	1.38878e+06	1.80294e+06	2.14925e+06	2.41697e+06	2.62852e+06	2.73032e+06	2.79807e+06	2.93041e+06	2.97394e+06	3.09829e+06	3.26159e+06	3.27603e+06	3.37456e+06
A107NDL.h5	192273	577265	960923	1.34379e+06	1.72485e+06	2.00885e+06	2.29814e+06	2.49114e+06	2.71275e+06	2.83815e+06	2.74277e+06	2.66687e+06	2.56009e+06	2.53433e+06	2.5636e+06
A108NDL.h5	188503	565946	934947	1.20552e+06	1.41211e+06	1.55201e+06	1.72907e+06	1.94317e+06	2.15918e+06	2.3753e+06	2.47182e+06	2.57505e+06	2.6151e+06	2.55988e+06	2.50432e+06
A109NDL.h5	211124	633860	1.05482e+06	1.41226e+06	1.76923e+06	2.05505e+06	2.34785e+06	2.65468e+06	2.79418e+06	2.9162e+06	2.97307e+06	3.01422e+06	3.00377e+06	3.00186e+06	2.94574e+06
A110NDL.h5	150803	452757	753665	1.05395e+06	1.29949e+06	1.48387e+06	1.69549e+06	1.91653e+06	2.13907e+06	2.3418e+06	2.37035e+06	2.27122e+06	2.14455e+06	2.10551e+06	2.10169e+06
A111NDL.h5	133209	399935	665737	930992	1.19857e+06	1.46698e+06	1.73086e+06	1.99803e+06	2.26411e+06	2.44714e+06	2.41819e+06	2.48492e+06	2.50439e+06	2.45905e+06	2.41924e+06
A112NDL.h5	145776	437665	728543	986806	1.1692e+06	1.37929e+06	1.49764e+06	1.61713e+06	1.79043e+06	1.87249e+06	1.90696e+06	1.98499e+06	2.07848e+06	2.17284e+06	2.10066e+06
A157NDL.h5	459017	1.29382e+06	1.9671e+06	2.52057e+06	2.99829e+06	3.28539e+06	3.50034e+06	3.78441e+06	4.06754e+06	4.38706e+06	4.63779e+06	4.91456e+06	5.19698e+06	5.28211e+06	5.31687e+06
A158NDL.h5	485228	1.38063e+06	2.18453e+06	2.8864e+06	3.52307e+06	3.97212e+06	4.32457e+06	4.62972e+06	4.97048e+06	5.19047e+06	5.47607e+06	5.71995e+06	6.00268e+06	6.24862e+06	6.30233e+06
A159NDL.h5	579899	1.67168e+06	2.62808e+06	3.54911e+06	4.44719e+06	5.15271e+06	5.75851e+06	6.24868e+06	6.72824e+06	7.082e+06	7.29425e+06	7.49492e+06	7.55261e+06	7.51706e+06	7.52245e+06
A160NDL.h5	633419	1.77224e+06	2.68381e+06	3.37493e+06	3.96629e+06	4.49624e+06	4.87259e+06	5.18534e+06	5.57607e+06	6.00479e+06	6.36198e+06	6.72721e+06	6.984e+06	7.1942e+06	7.37473e+06
A161NDL.h5	678612	1.96537e+06	3.1693e+06	4.30962e+06	5.31869e+06	6.2215e+06	7.11445e+06	7.70483e+06	8.19874e+06	8.68917e+06	9.12061e+06	9.34382e+06	9.4824e+06	9.49222e+06	9.31439e+06
A162NDL.h5	563101	1.57551e+06	2.54258e+06	3.51571e+06	4.44681e+06	5.24326e+06	5.85225e+06	6.43566e+06	6.92564e+06	7.16206e+06	7.23115e+06	7.08152e+06	6.96153e+06	7.03764e+06	7.15397e+06
A163NDL.h5	946580	2.81365e+06	4.5289e+06	6.15744e+06	7.60683e+06	8.83935e+06	9.42512e+06	1.01092e+07	1.08251e+07	1.13478e+07	1.18709e+07	1.20854e+07	1.20583e+07	1.2095e+07	1.21682e+07
A164NDL.h5	824813	2.40882e+06	3.88127e+06	5.32118e+06	6.66709e+06	7.77998e+06	8.81573e+06	9.71187e+06	1.05208e+07	1.11718e+07	1.19207e+07	1.21741e+07	1.2131e+07	1.21398e+07	1.19424e+07
A165NDL.h5	714892	2.10316e+06	3.3929e+06	4.441e+06	5.38764e+06	6.08321e+06	6.74473e+06	7.47201e+06	8.20614e+06	8.74879e+06	9.03337e+06	9.25848e+06	9.47314e+06	9.445e+06	9.36122e+06
A166NDL.h5	374419	1.07104e+06	1.64757e+06	2.196e+06	2.70197e+06	3.17621e+06	3.57712e+06	3.96006e+06	4.18713e+06	4.46364e+06	4.57402e+06	4.65974e+06	4.53954e+06	4.51863e+06	4.64893e+06
A167NDL.h5	360670	1.07824e+06	1.69266e+06	2.29396e+06	2.9117e+06	3.48169e+06	3.8786e+06	4.3098e+06	4.66311e+06	4.88124e+06	5.12173e+06	5.19249e+06	5.16055e+06	4.99639e+06	4.95317e+06
A168NDL.h5	360670	1.08284e+06	1.80172e+06	2.39022e+06	2.90354e+06	3.41074e+06	3.79935e+06	4.2139e+06	4.5215e+06	4.79225e+06	5.04725e+06	5.21372e+06	5.22694e+06	5.25873e+06	5.22243e+06
A101NDL.h5	0.276472	0.830054	1.35741	1.7226	2.11379	2.32208	2.57297	2.86895	3.006	3.0836	3.20666	3.23251	3.27896	3.26559	3.32366
A102NDL.h5	0.214894	0.645178	1.07397	1.50188	1.93355	2.29445	2.60283	2.82577	3.00713	3.00851	3.11327	3.24825	3.31732	3.10776	3.04222
A103NDL.h5	0.358156	1.07452	1.64986	2.19715	2.76751	3.3173	3.65509	3.86476	3.95238	3.99582	4.14015	4.07437	4.03527	4.12604	4.28066
A104NDL.h5	0.390834	1.07787	1.75299	2.39163	2.82833	3.10295	3.37378	3.67847	4.02919	4.3874	4.76045	4.98106	5.01999	4.92952	4.98901
A105NDL.h5	0.311659	0.935698	1.50218	1.94499	2.38624	2.75209	3.03301	3.25685	3.43633	3.48011	3.51495	3.65421	3.82107	3.85915	3.86408
A106NDL.h5	0.286525	0.860238	1.38878	1.80294	2.14925	2.41697	2.62852	2.73032	2.79807	2.93041	2.97394	3.09829	3.26159	3.27603	3.37456
A107NDL.h5	0.192273	0.577265	0.960923	1.34379	1.72485	2.00885	2.29814	2.49114	2.71275	2.83815	2.74277	2.66687	2.56009	2.53433	2.5636
A108NDL.h5	0.188503	0.565946	0.934947	1.20552	1.41211	1.55201	1.72907	1.94317	2.15918	2.3753	2.47182	2.57505	2.6151	2.55988	2.50432
A109NDL.h5	0.211124	0.63386	1.05482	1.41226	1.76923	2.05505	2.34785	2.65468	2.79418	2.9162	2.97307	3.01422	3.00377	3.00186	2.94574
A110NDL.h5	0.150803	0.452757	0.753665	1.05395	1.29949	1.48387	1.69549	1.91653	2.13907	2.3418	2.37035	2.27122	2.14455	2.10551	2.10169
A111NDL.h5	0.133209	0.399935	0.665737	0.930992	1.19857	1.46698	1.73086	1.99803	2.26411	2.44714	2.41819	2.48492	2.50439	2.45905	2.41924
A112NDL.h5	0.145776	0.437665	0.728543	0.986806	1.1692	1.37929	1.49764	1.61713	1.79043	1.87249	1.90696	1.98499	2.07848	2.17284	2.10066
A157NDL.h5	0.459017	1.29382	1.9671	2.52057	2.99829	3.28539	3.50034	3.78441	4.06754	4.38706	4.63779	4.91456	5.19698	5.28211	5.31687
A158NDL.h5	0.485228	1.38063	2.18453	2.8864	3.52307	3.97212	4.32457	4.62972	4.97048	5.19047	5.47607	5.71995	6.00268	6.24862	6.30233
A159NDL.h5	0.579899	1.67168	2.62808	3.54911	4.44719	5.15271	5.75851	6.24868	6.72824	7.082	7.29425	7.49492	7.55261	7.51706	7.52245
A160NDL.h5	0.633419	1.77224	2.68381	3.37493	3.96629	4.49624	4.87259	5.18534	5.57607	6.00479	6.36198	6.72721	6.984	7.1942	7.37473
A161NDL.h5	0.678612	1.96537	3.1693	4.30962	5.31869	6.2215	7.11445	7.70483	8.19874	8.68917	9.12061	9.34382	9.4824	9.49222	9.31439
A162NDL.h5	0.563101	1.57551	2.54258	3.51571	4.44681	5.24326	5.85225	6.43566	6.92564	7.16206	7.23115	7.08152	6.96153	7.03764	7.15397
A163NDL.h5	0.94658	2.81365	4.5289	6.15744	7.60683	8.83935	9.42512	10.1092	10.8251	11.3478	11.8709	12.0854	12.0583	12.095	12.1682
A164NDL.h5	0.824813	2.40882	3.88127	5.32118	6.66709	7.77998	8.81573	9.71187	10.5208	11.1718	11.9207	12.1741	12.131	12.1398	11.9424
A165NDL.h5	0.714892	2.10316	3.3929	4.441	5.38764	6.08321	6.74473	7.47201	8.20614	8.74879	9.03337	9.25848	9.47314	9.445	9.36122
A166NDL.h5	0.374419	1.07104	1.64757	2.196	2.70197	3.17621	3.57712	3.96006	4.18713	4.46364	4.57402	4.65974	4.53954	4.51863	4.64893
A167NDL.h5	0.36067	1.07824	1.69266	2.29396	2.9117	3.48169	3.8786	4.3098	4.66311	4.88124	5.12173	5.19249	5.16055	4.99639	4.95317
A168NDL.h5	0.36067	1.08284	1.80172	2.39022	2.90354	3.41074	3.79935	4.2139	4.5215	4.79225	5.04725	5.21372	5.22694	5.25873	5.22243
	10	30	50	70	90	110	130	150	170	190	210	230	250	270	290
A101NDL.h5	0	0	0	0	0	0.861296	0	0.697118	0	0	0.623702	0	0	0	0
A102NDL.h5	0	0	0	0	0	0	0	0	0	0	0	0	0	0	0
A103NDL.h5	0	0	0	0	0	0	0	0	0	0.500523	0	0.490873	0	0	0
A104NDL.h5	0	0	0	0	0.707131	0	0	0	0.496377	0	0	0	0	0	0
A105NDL.h5	0	0	0	0	0	0	0	0	0	0	0	0	0	0	0.517588
A106NDL.h5	0	0	0	0	0	0	0	0	0.714778	0.682499	0	0	0	0	0
A107NDL.h5	0	0	0	0	0	0	0	0	0	0	0	0	0	0	0.780154
A108NDL.h5	0	0	0	0	0	0	0	0	0	0	0.809121	0	0	0	0
A109NDL.h5	0	0	0	0	0	0	0	0.753386	0	0	0	0	0	0	0
A110NDL.h5	0	0	0	0	0	0	0	0	0	0	0	0	0	0	0
A111NDL.h5	0	0	0	0	0	0	0	0	0	0	0	0	0	0	0
A112NDL.h5	0	0	0	0	0	0	0	0	0	0	0	0	0	0	0
A157NDL.h5	0	0	0	0	0	0	0	0	0.491698	0	0	0.406954	0	0	0.376161
A158NDL.h5	0	0	0	0.692905	0	0	0	0	0	0.770642	0	0.699306	0	0	0
A159NDL.h5	0	0	0	0	0.449723	0.388145	0	0.640135	0.297255	0	0	0.533695	0	0.266061	0.265871
A160NDL.h5	0	0	0.745209	0.592605	0.504249	0	0	0	0	0	0	0	0	0.278002	0
A161NDL.h5	2.94719	0	0.631055	0	0	0	0.562236	0	0.73182	0.690514	0	0.214045	0.210917	0	0.429443
A162NDL.h5	3.55176	0	0.786602	0.568876	0	0	1.02525	0	0	0	0.276581	0.282425	0.287293	0.852559	0
A163NDL.h5	0	0	0	0	0.262922	0.226261	0.636597	0.593518	0.184756	0.176245	0.16848	0.165488	0.331723	0.330715	0.164362
A164NDL.h5	4.84958	0.830282	0.515295	0	0	0	0	0	0.570298	0.537065	0.503326	0.657133	0.164867	0.823739	0.502413
A165NDL.h5	0	0	1.17893	0	0.37122	0.328774	0.296528	0.267666	0.48744	0.228603	0.664204	0.432036	0.211123	0.211752	0.213647
A166NDL.h5	0	0	0	0	0	0	0	0	0	0	0	0	0	0	0
A167NDL.h5	0	0	0	0	0	0.574433	0.51565	0	0.428898	0	0.780985	0.385172	0	0	0
A168NDL.h5	0	0	0	0	0	0	0	0	0	0.834682	0	0	0	0	0

## Sheet: Average per mouse
Count/(Volume/1x10^6)
	10	30	50	70	90	110	130	150	170	190	210	230	250	270	290
A101NDL.h5	0	0	0	0	0	0.861296	0	0.697118	0	0	0.623702	0	0	0	0
A102NDL.h5	0	0	0	0	0	0	0	0	0	0	0	0	0	0	0
A103NDL.h5	0	0	0	0	0	0	0	0	0	0.500523	0	0.490873	0	0	0
242	0	0	0	0	0	0.287099	0	0.232373	0	0.166841	0.207901	0.163624	0	0	0
A104NDL.h5	0	0	0	0	0.707131	0	0	0	0.496377	0	0	0	0	0	0
A105NDL.h5	0	0	0	0	0	0	0	0	0	0	0	0	0	0	0.517588
A106NDL.h5	0	0	0	0	0	0	0	0	0.714778	0.682499	0	0	0	0	0
230	0	0	0	0	0.23571	0	0	0	0.403718	0.2275	0	0	0	0	0.172529
A107NDL.h5	0	0	0	0	0	0	0	0	0	0	0	0	0	0	0.780154
A108NDL.h5	0	0	0	0	0	0	0	0	0	0	0.809121	0	0	0	0
A109NDL.h5	0	0	0	0	0	0	0	0.753386	0	0	0	0	0	0	0
232	0	0	0	0	0	0	0	0.251129	0	0	0.269707	0	0	0	0.260051
A110NDL.h5	0	0	0	0	0	0	0	0	0	0	0	0	0	0	0
A111NDL.h5	0	0	0	0	0	0	0	0	0	0	0	0	0	0	0
A112NDL.h5	0	0	0	0	0	0	0	0	0	0	0	0	0	0	0
211	0	0	0	0	0	0	0	0	0	0	0	0	0	0	0
A157NDL.h5	0	0	0	0	0	0	0	0	0.491698	0	0	0.406954	0	0	0.376161
A158NDL.h5	0	0	0	0.692905	0	0	0	0	0	0.770642	0	0.699306	0	0	0
A159NDL.h5	0	0	0	0	0.449723	0.388145	0	0.640135	0.297255	0	0	0.533695	0	0.266061	0.265871
587	0	0	0	0.230968	0.149908	0.129382	0	0.213378	0.262984	0.256881	0	0.546652	0	0.0886871	0.214011
A160NDL.h5	0	0	0.745209	0.592605	0.504249	0	0	0	0	0	0	0	0	0.278002	0
A161NDL.h5	2.94719	0	0.631055	0	0	0	0.562236	0	0.73182	0.690514	0	0.214045	0.210917	0	0.429443
A162NDL.h5	3.55176	0	0.786602	0.568876	0	0	1.02525	0	0	0	0.276581	0.282425	0.287293	0.852559	0
584	2.16632	0	0.720955	0.38716	0.168083	0	0.529161	0	0.24394	0.230171	0.0921938	0.16549	0.16607	0.376854	0.143148
A163NDL.h5	0	0	0	0	0.262922	0.226261	0.636597	0.593518	0.184756	0.176245	0.16848	0.165488	0.331723	0.330715	0.164362
A164NDL.h5	4.84958	0.830282	0.515295	0	0	0	0	0	0.570298	0.537065	0.503326	0.657133	0.164867	0.823739	0.502413
A165NDL.h5	0	0	1.17893	0	0.37122	0.328774	0.296528	0.267666	0.48744	0.228603	0.664204	0.432036	0.211123	0.211752	0.213647
586	1.61653	0.276761	0.564743	0	0.211381	0.185012	0.311041	0.287061	0.414165	0.313971	0.445337	0.418219	0.235904	0.455402	0.293474
A166NDL.h5	0	0	0	0	0	0	0	0	0	0	0	0	0	0	0
A167NDL.h5	0	0	0	0	0	0.574433	0.51565	0	0.428898	0	0.780985	0.385172	0	0	0
A168NDL.h5	0	0	0	0	0	0	0	0	0	0.834682	0	0	0	0	0
588	0	0	0	0	0	0.191478	0.171883	0	0.142966	0.278227	0.260328	0.128391	0	0	0

## Sheet: Results
Count/(Volume/1x10^6)
	10	30	50	70	90	110	130	150	170	190	210	230	250	270	290
242	0	0	0	0	0	0.287099	0	0.232373	0	0.166841	0.207901	0.163624	0	0	0
230	0	0	0	0	0.23571	0	0	0	0.403718	0.2275	0	0	0	0	0.172529
232	0	0	0	0	0	0	0	0.251129	0	0	0.269707	0	0	0	0.260051
211	0	0	0	0	0	0	0	0	0	0	0	0	0	0	0
587	0	0	0	0.230968	0.149908	0.129382	0	0.213378	0.262984	0.256881	0	0.546652	0	0.0886871	0.214011
584	2.16632	0	0.720955	0.38716	0.168083	0	0.529161	0	0.24394	0.230171	0.0921938	0.16549	0.16607	0.376854	0.143148
586	1.61653	0.276761	0.564743	0	0.211381	0.185012	0.311041	0.287061	0.414165	0.313971	0.445337	0.418219	0.235904	0.455402	0.293474
588	0	0	0	0	0	0.191478	0.171883	0	0.142966	0.278227	0.260328	0.128391	0	0	0
mean	0.472856	0.0345951	0.160712	0.077266	0.0956352	0.0991212	0.126511	0.122993	0.183472	0.184199	0.159433	0.177797	0.0502468	0.115118	0.135402
median	0	0	0	0	0.0749538	0.0646908	0	0.106689	0.193453	0.228836	0.150047	0.146007	0	0	0.157839
Average	0.472856	0.0345951	0.160712	0.077266	0.0956352	0.0991212	0.126511	0.122993	0.183472	0.184199	0.159433	0.177797	0.0502468	0.115118	0.135402
Standard Dev.	0.887803	0.0978497	0.300496	0.149034	0.105422	0.114304	0.199378	0.133084	0.174983	0.121369	0.163536	0.204061	0.0948925	0.189457	0.121387
Sample Size	8	8	8	8	8	8	8	8	8	8	8	8	8	8	8
98% Confid. Coeff.	2.3263	3.3263	4.3263	5.3263	6.3263	7.3263	8.3263	9.3263	10.3263	11.3263	12.3263	13.3263	14.3263	15.3263	16.3263
Margin of Error	0.730192	0.115074	0.459632	0.280652	0.235796	0.296075	0.586929	0.438824	0.638844	0.486016	0.71269	0.961444	0.480641	1.02661	0.700671
Upper Bound	1.20305	0.149669	0.620344	0.357918	0.331431	0.395196	0.713439	0.561817	0.822316	0.670215	0.872124	1.13924	0.530888	1.14172	0.836073
Lower Bound	-0.257336	-0.0804786	-0.298919	-0.203385	-0.140161	-0.196954	-0.460418	-0.315832	-0.455373	-0.301817	-0.553257	-0.783647	-0.430394	-0.911487	-0.565269
