# Supplementary material for: Response of spatially defined microglia states with distinct chromatin accessibility in a mouse model of Alzheimer’s disease
Source: Nat Neurosci. 2025 Jul 14;28(8):1688–703. doi: 10.1038/s41593-025-02006-0 (PMC12321583; doi:10.1038/s41593-025-02006-0)
Supplement: Supplementary file 7 — Data tested in MC simulations shown in Figs. 1f, 3c,e and 6b and Extended Data Fig. 5d. [file 41593_2025_2006_MOESM7_ESM.zip › Source Data Folder 1 - MonteCarlo/Fig3C_Measured_EarlystageFADPos.xlsx]

## Sheet: measured_confetti_count_ES-N_FA
	10	30	50	70	90	110	130	150	170	190	210	230	250	270	290
A092NDL.h5	4	6	2	2	2	0	0	6	0	0	0	2	2	0	0
A095NDL.h5	20	8	6	2	0	0	4	4	4	0	0	0	0	2	6
A097NDL.h5	2	12	4	8	8	0	0	6	0	0	0	0	0	0	0
A098NDL.h5	28	58	44	20	14	28	14	0	6	4	10	4	0	2	0
A099NDL.h5	22	26	10	8	0	0	0	0	0	0	0	0	0	0	0
A100NDL.h5	0	2	0	0	0	0	0	0	0	0	0	0	0	2	0
A169NDL.h5	4	8	4	4	0	0	0	0	0	0	0	0	0	0	0
A170NDL.h5	18	12	0	0	0	0	0	0	0	0	0	0	0	0	0
A171NDL.h5	0	2	2	4	2	0	2	0	0	0	0	0	0	0	0
A172NDL.h5	10	14	4	2	0	0	0	0	0	0	0	0	6	20	6
A173NDL.h5	20	10	0	0	0	2	2	2	4	4	2	2	0	0	4
A174NDL.h5	0	2	2	0	2	4	2	0	4	0	2	0	0	0	0
A175NDL.h5	14	30	18	8	2	2	0	0	0	0	0	0	0	0	0
A176NDL.h5	6	12	2	8	2	0	0	0	0	0	0	0	0	0	0
A177NDL.h5	10	16	0	0	0	0	0	4	2	0	0	0	0	0	0
A178NDL.h5	18	50	18	18	10	8	0	2	0	2	2	14	2	6	16
A179NDL.h5	16	10	22	12	4	10	10	0	0	0	0	2	0	8	2
A180NDL.h5	18	16	0	0	0	12	8	0	0	0	0	0	0	0	0
A181NDL.h5	34	8	34	14	0	0	0	0	0	0	0	0	0	0	0
A182NDL.h5	46	50	0	0	0	0	0	0	0	0	0	0	0	0	0
A183NDL.h5	14	26	2	0	2	6	0	4	0	0	0	0	6	6	2
A185NDL.h5	72	98	60	22	14	34	16	28	14	10	20	34	4	4	0
A186NDL.h5	32	80	36	20	6	4	4	2	0	2	28	20	24	26	26
A187NDL.h5	16	36	14	2	0	8	4	2	0	0	0	0	2	0	2
A213NDL.h5	4	8	0	0	0	0	0	0	0	0	0	0	0	0	0
A214NDL.h5	6	4	4	0	0	0	0	0	0	0	0	0	0	0	0
A215NDL.h5	0	2	2	2	0	0	0	0	0	0	0	0	0	0	0
A216NDL.h5	6	22	2	0	0	0	0	0	0	0	0	0	0	0	0
A217NDL.h5	4	2	0	0	0	0	0	0	0	0	0	0	0	0	0
A218NDL.h5	30	50	30	46	20	12	12	14	14	14	6	12	14	18	14
A219NDL.h5	2	4	18	14	2	10	4	6	2	0	4	0	0	2	2
A220NDL.h5	16	4	0	0	0	0	6	0	0	0	0	2	6	0	0
A221NDL.h5	16	4	0	0	0	0	0	0	0	0	0	0	0	0	0
A222NDL.h5	14	24	18	28	20	16	20	0	4	8	0	0	0	0	8
A223NDL.h5	22	26	12	0	0	0	0	0	0	0	0	0	10	6	0
A224NDL.h5	36	70	32	0	4	0	0	0	0	0	0	0	0	0	0
A225NDL.h5	12	12	2	0	0	0	0	0	0	0	0	2	6	2	0
A226NDL.h5	6	6	2	0	2	8	6	0	0	0	6	0	0	0	0
A227NDL.h5	16	2	0	0	0	0	0	0	0	0	0	0	0	0	0
A228NDL.h5	30	58	64	30	18	24	12	18	14	36	30	28	36	52	86
A229NDL.h5	38	28	14	36	6	20	30	16	22	30	28	50	36	22	20
A230NDL.h5	16	20	10	6	0	6	6	2	10	12	4	16	8	4	14
A231NDL.h5	26	48	14	16	42	22	18	24	10	16	6	6	4	6	6
A232NDL.h5	38	74	86	24	18	8	18	18	12	10	6	14	14	30	30
A233NDL.h5	24	102	32	10	2	8	8	6	2	0	10	14	10	20	4
A234NDL.h5	0	0	0	2	4	2	4	2	6	4	2	0	0	2	2
A235NDL.h5	10	28	12	12	12	2	0	4	2	0	2	0	0	2	8
A236NDL.h5	6	18	30	14	20	12	16	12	4	6	10	12	6	2	10
A237NDL.h5	12	16	20	8	2	0	0	0	0	0	0	2	2	0	2
	10	30	50	70	90	110	130	150	170	190	210	230	250	270	290
A092NDL.h5	965137	2.89764e+06	4.71964e+06	6.23652e+06	7.57262e+06	8.50732e+06	9.50897e+06	1.02592e+07	1.09325e+07	1.15593e+07	1.22513e+07	1.28795e+07	1.33024e+07	1.35523e+07	1.331e+07
A095NDL.h5	1.10589e+06	3.32022e+06	5.44549e+06	7.37779e+06	9.25001e+06	1.07057e+07	1.16859e+07	1.20666e+07	1.26614e+07	1.32647e+07	1.37978e+07	1.40761e+07	1.43515e+07	1.447e+07	1.4447e+07
A097NDL.h5	965137	2.89176e+06	4.72675e+06	6.36585e+06	7.73337e+06	8.91461e+06	9.13767e+06	9.12445e+06	9.36875e+06	9.5344e+06	9.51149e+06	9.62508e+06	9.98749e+06	1.04115e+07	1.08668e+07
A098NDL.h5	1.79707e+06	5.33671e+06	8.74247e+06	1.18762e+07	1.47898e+07	1.69953e+07	1.81504e+07	1.96913e+07	2.13089e+07	2.26954e+07	2.39925e+07	2.51842e+07	2.59842e+07	2.57071e+07	2.49939e+07
A099NDL.h5	1.07447e+06	3.22512e+06	5.27946e+06	7.1366e+06	8.49367e+06	9.55661e+06	1.06037e+07	1.16283e+07	1.2505e+07	1.34632e+07	1.42416e+07	1.50192e+07	1.53634e+07	1.47139e+07	1.45226e+07
A100NDL.h5	256365	769687	1.28123e+06	1.72957e+06	2.15885e+06	2.60548e+06	3.04705e+06	3.49545e+06	3.94259e+06	4.38275e+06	4.69869e+06	5.03358e+06	5.3356e+06	5.20001e+06	4.78366e+06
A169NDL.h5	492622	1.47901e+06	2.46197e+06	3.44292e+06	4.43246e+06	5.42505e+06	6.40093e+06	7.29607e+06	8.15577e+06	9.04127e+06	9.80754e+06	1.05848e+07	1.12321e+07	1.14767e+07	1.07026e+07
A170NDL.h5	483999	1.4031e+06	2.2919e+06	3.14869e+06	4.02943e+06	4.91469e+06	5.78523e+06	6.66693e+06	7.54532e+06	8.41995e+06	9.29391e+06	9.59438e+06	9.575e+06	9.26571e+06	8.68654e+06
A171NDL.h5	472515	1.39822e+06	2.27156e+06	3.09939e+06	3.70742e+06	4.21915e+06	4.65506e+06	4.91456e+06	4.84096e+06	4.8326e+06	4.89943e+06	4.92973e+06	5.06051e+06	5.22866e+06	5.4447e+06
A172NDL.h5	809308	2.40054e+06	3.93862e+06	5.37217e+06	6.69451e+06	7.77041e+06	8.63081e+06	9.40684e+06	9.93114e+06	1.02431e+07	1.08339e+07	1.14666e+07	1.21275e+07	1.23752e+07	1.19444e+07
A173NDL.h5	872246	2.54633e+06	4.11715e+06	5.62871e+06	7.12938e+06	8.10126e+06	9.03139e+06	9.91418e+06	1.06345e+07	1.07608e+07	1.06893e+07	1.0705e+07	1.09222e+07	1.12172e+07	1.1456e+07
A174NDL.h5	565510	1.67829e+06	2.70406e+06	3.63558e+06	4.45719e+06	5.25794e+06	6.03462e+06	6.37599e+06	6.57199e+06	6.87744e+06	7.21602e+06	7.51357e+06	7.73671e+06	7.70773e+06	7.59826e+06
A175NDL.h5	622061	1.86514e+06	3.04407e+06	4.17811e+06	5.28869e+06	6.42174e+06	7.53859e+06	8.62694e+06	9.59569e+06	1.04174e+07	1.08219e+07	1.08071e+07	1.04187e+07	9.79155e+06	9.53725e+06
A176NDL.h5	361927	1.08662e+06	1.75673e+06	2.40468e+06	3.06858e+06	3.66865e+06	3.85589e+06	4.01709e+06	4.04976e+06	3.85627e+06	3.75255e+06	3.81947e+06	3.96356e+06	4.11762e+06	4.28441e+06
A177NDL.h5	565510	1.69784e+06	2.82624e+06	3.95233e+06	4.97768e+06	5.68311e+06	6.38124e+06	7.08759e+06	7.65753e+06	7.98778e+06	8.2959e+06	8.69663e+06	9.15626e+06	9.32568e+06	8.78067e+06
A178NDL.h5	1.11285e+06	3.26814e+06	5.39417e+06	7.43394e+06	9.40463e+06	1.1259e+07	1.27286e+07	1.37083e+07	1.44264e+07	1.50168e+07	1.56328e+07	1.63571e+07	1.68195e+07	1.71106e+07	1.66574e+07
A179NDL.h5	793778	2.34326e+06	3.8288e+06	5.30847e+06	6.78068e+06	8.14246e+06	9.45938e+06	1.06528e+07	1.15963e+07	1.25241e+07	1.35859e+07	1.42907e+07	1.49276e+07	1.51754e+07	1.44942e+07
A180NDL.h5	669816	2.00153e+06	3.2311e+06	4.2618e+06	5.22601e+06	6.1784e+06	6.93152e+06	7.52129e+06	8.13324e+06	8.72539e+06	9.41931e+06	1.00801e+07	1.01803e+07	9.60726e+06	9.44223e+06
A181NDL.h5	552943	1.66011e+06	2.76344e+06	3.8645e+06	4.97521e+06	6.08934e+06	7.18471e+06	8.29372e+06	9.39819e+06	1.04981e+07	1.16219e+07	1.27116e+07	1.35923e+07	1.35531e+07	1.25764e+07
A182NDL.h5	669816	2.011e+06	3.34753e+06	4.68131e+06	6.02679e+06	7.28245e+06	8.02202e+06	8.3211e+06	8.71218e+06	8.81753e+06	8.4189e+06	8.36858e+06	8.50154e+06	8.49225e+06	8.67855e+06
A183NDL.h5	880773	2.60433e+06	4.21193e+06	5.56113e+06	6.90748e+06	8.21107e+06	9.09666e+06	1.00248e+07	1.08172e+07	1.13686e+07	1.18663e+07	1.21858e+07	1.24977e+07	1.24677e+07	1.22077e+07
A185NDL.h5	2.19449e+06	6.56801e+06	1.08618e+07	1.46822e+07	1.79499e+07	2.11956e+07	2.41448e+07	2.68521e+07	2.87527e+07	3.01853e+07	3.13229e+07	3.12559e+07	3.04668e+07	3.01885e+07	3.00619e+07
A186NDL.h5	1.84087e+06	5.4614e+06	8.88275e+06	1.20839e+07	1.49978e+07	1.76898e+07	2.00724e+07	2.16734e+07	2.28839e+07	2.40523e+07	2.52321e+07	2.63826e+07	2.68913e+07	2.69667e+07	2.64397e+07
A187NDL.h5	1.01554e+06	2.94658e+06	4.72942e+06	6.39524e+06	7.78134e+06	8.83891e+06	9.82036e+06	1.08393e+07	1.15693e+07	1.20224e+07	1.24515e+07	1.29151e+07	1.29484e+07	1.26486e+07	1.28656e+07
A213NDL.h5	261391	784779	1.30635e+06	1.82685e+06	2.35192e+06	2.8786e+06	3.39641e+06	3.92067e+06	4.44278e+06	4.96274e+06	5.49399e+06	6.00912e+06	6.53042e+06	6.63963e+06	6.05007e+06
A214NDL.h5	384547	1.15453e+06	1.92185e+06	2.68758e+06	3.46003e+06	4.23486e+06	4.99664e+06	5.76791e+06	6.45829e+06	6.99097e+06	7.00135e+06	6.97961e+06	6.97657e+06	6.51223e+06	6.20963e+06
A215NDL.h5	226204	679135	1.1305e+06	1.58093e+06	2.03531e+06	2.49109e+06	2.9392e+06	3.39289e+06	3.84471e+06	4.29468e+06	4.75441e+06	5.19948e+06	5.47802e+06	5.26553e+06	4.73535e+06
A216NDL.h5	501419	1.50542e+06	2.50594e+06	3.5044e+06	4.34426e+06	4.77035e+06	5.05609e+06	5.47469e+06	5.93307e+06	6.40446e+06	6.89999e+06	7.37861e+06	7.81571e+06	7.74106e+06	7.40494e+06
A217NDL.h5	415826	1.24844e+06	2.07817e+06	2.90619e+06	3.74147e+06	4.57932e+06	5.40306e+06	6.07083e+06	6.09137e+06	6.24616e+06	6.26705e+06	6.23956e+06	6.24641e+06	6.30092e+06	6.09214e+06
A218NDL.h5	1.94252e+06	5.6354e+06	8.97006e+06	1.21552e+07	1.54374e+07	1.85896e+07	2.1176e+07	2.34595e+07	2.55281e+07	2.75292e+07	2.95982e+07	3.10414e+07	3.18925e+07	3.16299e+07	3.05926e+07
A219NDL.h5	1.22653e+06	3.68242e+06	6.11402e+06	8.43999e+06	1.06213e+07	1.23357e+07	1.39803e+07	1.51811e+07	1.59274e+07	1.69075e+07	1.7825e+07	1.87871e+07	1.91351e+07	1.89078e+07	1.84434e+07
A220NDL.h5	956182	2.81239e+06	4.50009e+06	6.018e+06	7.28684e+06	8.49362e+06	9.42074e+06	1.04407e+07	1.15723e+07	1.27019e+07	1.36836e+07	1.45487e+07	1.52434e+07	1.51558e+07	1.46741e+07
A221NDL.h5	263905	792325	1.31891e+06	1.81641e+06	2.02548e+06	2.19954e+06	2.42967e+06	2.67936e+06	2.93384e+06	3.18996e+06	3.38339e+06	3.21019e+06	3.11912e+06	3.19266e+06	3.29463e+06
A222NDL.h5	1.45006e+06	4.26006e+06	6.95888e+06	9.52315e+06	1.18984e+07	1.40558e+07	1.5719e+07	1.68481e+07	1.78142e+07	1.84525e+07	1.91279e+07	1.9683e+07	2.03714e+07	2.05221e+07	2.00949e+07
A223NDL.h5	1.38236e+06	4.15027e+06	6.87169e+06	9.47189e+06	1.15668e+07	1.34231e+07	1.48564e+07	1.5716e+07	1.62246e+07	1.65557e+07	1.69169e+07	1.71719e+07	1.74085e+07	1.75426e+07	1.78149e+07
A224NDL.h5	1.30696e+06	3.91369e+06	6.22324e+06	7.71378e+06	8.91507e+06	1.01483e+07	1.14774e+07	1.28166e+07	1.38611e+07	1.43201e+07	1.46877e+07	1.50945e+07	1.56437e+07	1.60323e+07	1.62687e+07
A225NDL.h5	596528	1.7681e+06	2.91625e+06	4.03788e+06	5.17989e+06	6.27812e+06	7.17281e+06	7.84113e+06	7.84684e+06	7.6247e+06	7.56625e+06	7.73721e+06	8.07411e+06	8.37695e+06	8.31748e+06
A226NDL.h5	657636	1.94144e+06	3.22018e+06	4.49629e+06	5.78295e+06	6.90834e+06	7.94155e+06	9.01024e+06	9.73172e+06	1.01811e+07	1.03461e+07	1.00914e+07	1.0071e+07	9.67165e+06	9.50598e+06
A227NDL.h5	520775	1.5226e+06	2.51898e+06	3.51348e+06	4.51696e+06	5.51215e+06	6.43356e+06	7.39136e+06	8.35087e+06	9.3085e+06	1.02884e+07	1.0867e+07	1.01855e+07	9.42751e+06	9.01119e+06
A228NDL.h5	3.69689e+06	1.08273e+07	1.76133e+07	2.38914e+07	3.00862e+07	3.56439e+07	4.0415e+07	4.45644e+07	4.69028e+07	4.85132e+07	5.04029e+07	5.06996e+07	5.07126e+07	5.00091e+07	4.97258e+07
A229NDL.h5	2.29747e+06	6.88963e+06	1.13631e+07	1.54718e+07	1.8767e+07	2.17721e+07	2.44527e+07	2.71965e+07	2.89431e+07	3.01743e+07	3.12561e+07	3.20645e+07	3.21638e+07	3.22127e+07	3.1886e+07
A230NDL.h5	1.59082e+06	4.60271e+06	7.31823e+06	9.88725e+06	1.24394e+07	1.4955e+07	1.72954e+07	1.932e+07	2.10818e+07	2.28411e+07	2.4194e+07	2.48833e+07	2.48219e+07	2.393e+07	2.32981e+07
A231NDL.h5	2.46259e+06	7.17547e+06	1.16224e+07	1.58802e+07	1.99838e+07	2.38987e+07	2.73418e+07	3.05965e+07	3.33864e+07	3.55673e+07	3.76696e+07	3.97135e+07	4.12974e+07	4.10476e+07	3.93476e+07
A232NDL.h5	2.88836e+06	8.55864e+06	1.39355e+07	1.91707e+07	2.41648e+07	2.88126e+07	3.2817e+07	3.62505e+07	3.88658e+07	4.09634e+07	4.22116e+07	4.33656e+07	4.37989e+07	4.3525e+07	4.25611e+07
A233NDL.h5	2.15341e+06	6.41541e+06	1.03225e+07	1.39995e+07	1.74969e+07	2.01703e+07	2.25053e+07	2.44251e+07	2.59901e+07	2.75444e+07	2.87398e+07	2.86888e+07	2.78675e+07	2.77161e+07	2.81989e+07
A234NDL.h5	931207	2.78685e+06	4.35402e+06	5.81095e+06	7.2973e+06	8.72588e+06	9.95305e+06	1.10431e+07	1.18863e+07	1.26843e+07	1.34283e+07	1.37802e+07	1.38821e+07	1.38105e+07	1.3452e+07
A235NDL.h5	1.56032e+06	4.4977e+06	7.15034e+06	9.54738e+06	1.1756e+07	1.33537e+07	1.42481e+07	1.53852e+07	1.61817e+07	1.69859e+07	1.70744e+07	1.68857e+07	1.70285e+07	1.74151e+07	1.79977e+07
A236NDL.h5	1.64092e+06	4.83929e+06	7.83463e+06	1.04701e+07	1.26918e+07	1.45655e+07	1.59724e+07	1.72628e+07	1.81257e+07	1.87491e+07	1.93201e+07	1.9697e+07	1.98699e+07	2.02519e+07	2.05754e+07
A237NDL.h5	987132	2.8148e+06	4.56712e+06	6.32829e+06	8.01201e+06	9.60214e+06	1.11564e+07	1.22141e+07	1.24235e+07	1.23068e+07	1.22391e+07	1.21507e+07	1.2332e+07	1.24994e+07	1.28623e+07
A092NDL.h5	0.965137	2.89764	4.71964	6.23652	7.57262	8.50732	9.50897	10.2592	10.9325	11.5593	12.2513	12.8795	13.3024	13.5523	13.31
A095NDL.h5	1.10589	3.32022	5.44549	7.37779	9.25001	10.7057	11.6859	12.0666	12.6614	13.2647	13.7978	14.0761	14.3515	14.47	14.447
A097NDL.h5	0.965137	2.89176	4.72675	6.36585	7.73337	8.91461	9.13767	9.12445	9.36875	9.5344	9.51149	9.62508	9.98749	10.4115	10.8668
A098NDL.h5	1.79707	5.33671	8.74247	11.8762	14.7898	16.9953	18.1504	19.6913	21.3089	22.6954	23.9925	25.1842	25.9842	25.7071	24.9939
A099NDL.h5	1.07447	3.22512	5.27946	7.1366	8.49367	9.55661	10.6037	11.6283	12.505	13.4632	14.2416	15.0192	15.3634	14.7139	14.5226
A100NDL.h5	0.256365	0.769687	1.28123	1.72957	2.15885	2.60548	3.04705	3.49545	3.94259	4.38275	4.69869	5.03358	5.3356	5.20001	4.78366
A169NDL.h5	0.492622	1.47901	2.46197	3.44292	4.43246	5.42505	6.40093	7.29607	8.15577	9.04127	9.80754	10.5848	11.2321	11.4767	10.7026
A170NDL.h5	0.483999	1.4031	2.2919	3.14869	4.02943	4.91469	5.78523	6.66693	7.54532	8.41995	9.29391	9.59438	9.575	9.26571	8.68654
A171NDL.h5	0.472515	1.39822	2.27156	3.09939	3.70742	4.21915	4.65506	4.91456	4.84096	4.8326	4.89943	4.92973	5.06051	5.22866	5.4447
A172NDL.h5	0.809308	2.40054	3.93862	5.37217	6.69451	7.77041	8.63081	9.40684	9.93114	10.2431	10.8339	11.4666	12.1275	12.3752	11.9444
A173NDL.h5	0.872246	2.54633	4.11715	5.62871	7.12938	8.10126	9.03139	9.91418	10.6345	10.7608	10.6893	10.705	10.9222	11.2172	11.456
A174NDL.h5	0.56551	1.67829	2.70406	3.63558	4.45719	5.25794	6.03462	6.37599	6.57199	6.87744	7.21602	7.51357	7.73671	7.70773	7.59826
A175NDL.h5	0.622061	1.86514	3.04407	4.17811	5.28869	6.42174	7.53859	8.62694	9.59569	10.4174	10.8219	10.8071	10.4187	9.79155	9.53725
A176NDL.h5	0.361927	1.08662	1.75673	2.40468	3.06858	3.66865	3.85589	4.01709	4.04976	3.85627	3.75255	3.81947	3.96356	4.11762	4.28441
A177NDL.h5	0.56551	1.69784	2.82624	3.95233	4.97768	5.68311	6.38124	7.08759	7.65753	7.98778	8.2959	8.69663	9.15626	9.32568	8.78067
A178NDL.h5	1.11285	3.26814	5.39417	7.43394	9.40463	11.259	12.7286	13.7083	14.4264	15.0168	15.6328	16.3571	16.8195	17.1106	16.6574
A179NDL.h5	0.793778	2.34326	3.8288	5.30847	6.78068	8.14246	9.45938	10.6528	11.5963	12.5241	13.5859	14.2907	14.9276	15.1754	14.4942
A180NDL.h5	0.669816	2.00153	3.2311	4.2618	5.22601	6.1784	6.93152	7.52129	8.13324	8.72539	9.41931	10.0801	10.1803	9.60726	9.44223
A181NDL.h5	0.552943	1.66011	2.76344	3.8645	4.97521	6.08934	7.18471	8.29372	9.39819	10.4981	11.6219	12.7116	13.5923	13.5531	12.5764
A182NDL.h5	0.669816	2.011	3.34753	4.68131	6.02679	7.28245	8.02202	8.3211	8.71218	8.81753	8.4189	8.36858	8.50154	8.49225	8.67855
A183NDL.h5	0.880773	2.60433	4.21193	5.56113	6.90748	8.21107	9.09666	10.0248	10.8172	11.3686	11.8663	12.1858	12.4977	12.4677	12.2077
A185NDL.h5	2.19449	6.56801	10.8618	14.6822	17.9499	21.1956	24.1448	26.8521	28.7527	30.1853	31.3229	31.2559	30.4668	30.1885	30.0619
A186NDL.h5	1.84087	5.4614	8.88275	12.0839	14.9978	17.6898	20.0724	21.6734	22.8839	24.0523	25.2321	26.3826	26.8913	26.9667	26.4397
A187NDL.h5	1.01554	2.94658	4.72942	6.39524	7.78134	8.83891	9.82036	10.8393	11.5693	12.0224	12.4515	12.9151	12.9484	12.6486	12.8656
A213NDL.h5	0.261391	0.784779	1.30635	1.82685	2.35192	2.8786	3.39641	3.92067	4.44278	4.96274	5.49399	6.00912	6.53042	6.63963	6.05007
A214NDL.h5	0.384547	1.15453	1.92185	2.68758	3.46003	4.23486	4.99664	5.76791	6.45829	6.99097	7.00135	6.97961	6.97657	6.51223	6.20963
A215NDL.h5	0.226204	0.679135	1.1305	1.58093	2.03531	2.49109	2.9392	3.39289	3.84471	4.29468	4.75441	5.19948	5.47802	5.26553	4.73535
A216NDL.h5	0.501419	1.50542	2.50594	3.5044	4.34426	4.77035	5.05609	5.47469	5.93307	6.40446	6.89999	7.37861	7.81571	7.74106	7.40494
A217NDL.h5	0.415826	1.24844	2.07817	2.90619	3.74147	4.57932	5.40306	6.07083	6.09137	6.24616	6.26705	6.23956	6.24641	6.30092	6.09214
A218NDL.h5	1.94252	5.6354	8.97006	12.1552	15.4374	18.5896	21.176	23.4595	25.5281	27.5292	29.5982	31.0414	31.8925	31.6299	30.5926
A219NDL.h5	1.22653	3.68242	6.11402	8.43999	10.6213	12.3357	13.9803	15.1811	15.9274	16.9075	17.825	18.7871	19.1351	18.9078	18.4434
A220NDL.h5	0.956182	2.81239	4.50009	6.018	7.28684	8.49362	9.42074	10.4407	11.5723	12.7019	13.6836	14.5487	15.2434	15.1558	14.6741
A221NDL.h5	0.263905	0.792325	1.31891	1.81641	2.02548	2.19954	2.42967	2.67936	2.93384	3.18996	3.38339	3.21019	3.11912	3.19266	3.29463
A222NDL.h5	1.45006	4.26006	6.95888	9.52315	11.8984	14.0558	15.719	16.8481	17.8142	18.4525	19.1279	19.683	20.3714	20.5221	20.0949
A223NDL.h5	1.38236	4.15027	6.87169	9.47189	11.5668	13.4231	14.8564	15.716	16.2246	16.5557	16.9169	17.1719	17.4085	17.5426	17.8149
A224NDL.h5	1.30696	3.91369	6.22324	7.71378	8.91507	10.1483	11.4774	12.8166	13.8611	14.3201	14.6877	15.0945	15.6437	16.0323	16.2687
A225NDL.h5	0.596528	1.7681	2.91625	4.03788	5.17989	6.27812	7.17281	7.84113	7.84684	7.6247	7.56625	7.73721	8.07411	8.37695	8.31748
A226NDL.h5	0.657636	1.94144	3.22018	4.49629	5.78295	6.90834	7.94155	9.01024	9.73172	10.1811	10.3461	10.0914	10.071	9.67165	9.50598
A227NDL.h5	0.520775	1.5226	2.51898	3.51348	4.51696	5.51215	6.43356	7.39136	8.35087	9.3085	10.2884	10.867	10.1855	9.42751	9.01119
A228NDL.h5	3.69689	10.8273	17.6133	23.8914	30.0862	35.6439	40.415	44.5644	46.9028	48.5132	50.4029	50.6996	50.7126	50.0091	49.7258
A229NDL.h5	2.29747	6.88963	11.3631	15.4718	18.767	21.7721	24.4527	27.1965	28.9431	30.1743	31.2561	32.0645	32.1638	32.2127	31.886
A230NDL.h5	1.59082	4.60271	7.31823	9.88725	12.4394	14.955	17.2954	19.32	21.0818	22.8411	24.194	24.8833	24.8219	23.93	23.2981
A231NDL.h5	2.46259	7.17547	11.6224	15.8802	19.9838	23.8987	27.3418	30.5965	33.3864	35.5673	37.6696	39.7135	41.2974	41.0476	39.3476
A232NDL.h5	2.88836	8.55864	13.9355	19.1707	24.1648	28.8126	32.817	36.2505	38.8658	40.9634	42.2116	43.3656	43.7989	43.525	42.5611
A233NDL.h5	2.15341	6.41541	10.3225	13.9995	17.4969	20.1703	22.5053	24.4251	25.9901	27.5444	28.7398	28.6888	27.8675	27.7161	28.1989
A234NDL.h5	0.931207	2.78685	4.35402	5.81095	7.2973	8.72588	9.95305	11.0431	11.8863	12.6843	13.4283	13.7802	13.8821	13.8105	13.452
A235NDL.h5	1.56032	4.4977	7.15034	9.54738	11.756	13.3537	14.2481	15.3852	16.1817	16.9859	17.0744	16.8857	17.0285	17.4151	17.9977
A236NDL.h5	1.64092	4.83929	7.83463	10.4701	12.6918	14.5655	15.9724	17.2628	18.1257	18.7491	19.3201	19.697	19.8699	20.2519	20.5754
A237NDL.h5	0.987132	2.8148	4.56712	6.32829	8.01201	9.60214	11.1564	12.2141	12.4235	12.3068	12.2391	12.1507	12.332	12.4994	12.8623
A092NDL.h5	4.14449	2.07065	0.423761	0.320692	0.264109	0	0	0.584838	0	0	0	0.155285	0.150349	0	0
A095NDL.h5	18.085	2.40948	1.10183	0.271084	0	0	0.342293	0.331492	0.31592	0	0	0	0	0.138217	0.415311
A097NDL.h5	2.07224	4.14973	0.846248	1.25671	1.03448	0	0	0.657574	0	0	0	0	0	0	0
A098NDL.h5	15.581	10.8681	5.0329	1.68404	0.9466	1.64751	0.771334	0	0.281572	0.176247	0.416797	0.15883	0	0.0777994	0
A099NDL.h5	20.4752	8.06172	1.89413	1.12098	0	0	0	0	0	0	0	0	0	0	0
A100NDL.h5	0	2.59846	0	0	0	0	0	0	0	0	0	0	0	0.384615	0
A169NDL.h5	8.11981	5.40904	1.62471	1.16181	0	0	0	0	0	0	0	0	0	0	0
A170NDL.h5	37.1901	8.55249	0	0	0	0	0	0	0	0	0	0	0	0	0
A171NDL.h5	0	1.43039	0.880452	1.29058	0.539459	0	0.42964	0	0	0	0	0	0	0	0
A172NDL.h5	12.3562	5.83202	1.01559	0.372289	0	0	0	0	0	0	0	0	0.494744	1.61613	0.502328
A173NDL.h5	22.9293	3.92722	0	0	0	0.246875	0.22145	0.201731	0.376135	0.371721	0.187104	0.186829	0	0	0.349162
A174NDL.h5	0	1.19169	0.739628	0	0.448713	0.760755	0.331421	0	0.608644	0	0.277161	0	0	0	0
A175NDL.h5	22.5058	16.0846	5.91314	1.91474	0.378165	0.311442	0	0	0	0	0	0	0	0	0
A176NDL.h5	16.5779	11.0435	1.13848	3.32685	0.651767	0	0	0	0	0	0	0	0	0	0
A177NDL.h5	17.6831	9.42375	0	0	0	0	0	0.564366	0.261181	0	0	0	0	0	0
A178NDL.h5	16.1747	15.2992	3.33694	2.42133	1.06331	0.710544	0	0.145897	0	0.133184	0.127936	0.855897	0.11891	0.350659	0.960532
A179NDL.h5	20.1568	4.26757	5.74592	2.26054	0.589911	1.22813	1.05715	0	0	0	0	0.139952	0	0.52717	0.137986
A180NDL.h5	26.8731	7.99388	0	0	0	1.94225	1.15415	0	0	0	0	0	0	0	0
A181NDL.h5	61.4891	4.81896	12.3035	3.62272	0	0	0	0	0	0	0	0	0	0	0
A182NDL.h5	68.6756	24.8633	0	0	0	0	0	0	0	0	0	0	0	0	0
A183NDL.h5	15.8951	9.98339	0.474842	0	0.289541	0.730721	0	0.399011	0	0	0	0	0.480088	0.481243	0.163832
A185NDL.h5	32.8095	14.9208	5.52396	1.49842	0.779947	1.60411	0.662668	1.04275	0.486911	0.331287	0.638511	1.0878	0.13129	0.132501	0
A186NDL.h5	17.3831	14.6483	4.0528	1.6551	0.400057	0.226119	0.199278	0.0922789	0	0.083152	1.1097	0.758076	0.892481	0.964152	0.983369
A187NDL.h5	15.7551	12.2175	2.96019	0.312732	0	0.905089	0.407317	0.184514	0	0	0	0	0.15446	0	0.155454
A213NDL.h5	15.3027	10.194	0	0	0	0	0	0	0	0	0	0	0	0	0
A214NDL.h5	15.6028	3.46461	2.08133	0	0	0	0	0	0	0	0	0	0	0	0
A215NDL.h5	0	2.94492	1.76913	1.26508	0	0	0	0	0	0	0	0	0	0	0
A216NDL.h5	11.966	14.6139	0.798105	0	0	0	0	0	0	0	0	0	0	0	0
A217NDL.h5	9.61941	1.602	0	0	0	0	0	0	0	0	0	0	0	0	0
A218NDL.h5	15.4438	8.87249	3.34446	3.7844	1.29556	0.645522	0.56668	0.596773	0.548414	0.508552	0.202715	0.386581	0.438974	0.569081	0.457627
A219NDL.h5	1.63062	1.08624	2.94405	1.65877	0.1883	0.810656	0.286117	0.395227	0.125569	0	0.224404	0	0	0.105776	0.10844
A220NDL.h5	16.7332	1.42228	0	0	0	0	0.636893	0	0	0	0	0.137469	0.393613	0	0
A221NDL.h5	60.6279	5.04844	0	0	0	0	0	0	0	0	0	0	0	0	0
A222NDL.h5	9.6548	5.63372	2.58662	2.9402	1.68089	1.13832	1.27234	0	0.22454	0.433546	0	0	0	0	0.398112
A223NDL.h5	15.9148	6.26465	1.7463	0	0	0	0	0	0	0	0	0	0.574434	0.342024	0
A224NDL.h5	27.5449	17.8859	5.14202	0	0.448678	0	0	0	0	0	0	0	0	0	0
A225NDL.h5	20.1164	6.78693	0.685811	0	0	0	0	0	0	0	0	0.258491	0.743116	0.23875	0
A226NDL.h5	9.12358	3.0905	0.621083	0	0.345844	1.15802	0.75552	0	0	0	0.579929	0	0	0	0
A227NDL.h5	30.7235	1.31354	0	0	0	0	0	0	0	0	0	0	0	0	0
A228NDL.h5	8.11492	5.35681	3.63362	1.25568	0.598282	0.673327	0.296919	0.40391	0.298489	0.742067	0.595204	0.552273	0.709882	1.03981	1.72949
A229NDL.h5	16.5399	4.06408	1.23205	2.32681	0.319711	0.918605	1.22686	0.588312	0.760113	0.994224	0.895824	1.55936	1.11927	0.682961	0.627235
A230NDL.h5	10.0577	4.34527	1.36645	0.606842	0	0.401204	0.346913	0.10352	0.474343	0.525368	0.16533	0.643002	0.322297	0.167154	0.600908
A231NDL.h5	10.558	6.68945	1.20457	1.00754	2.1017	0.920551	0.658333	0.784403	0.299523	0.449852	0.159279	0.151082	0.0968584	0.146172	0.152487
A232NDL.h5	13.1562	8.64623	6.17129	1.25191	0.744885	0.277656	0.548496	0.496545	0.308755	0.24412	0.142141	0.322837	0.319643	0.689259	0.704869
A233NDL.h5	11.1451	15.8992	3.10002	0.71431	0.114306	0.396624	0.355471	0.245649	0.0769524	0	0.347949	0.487996	0.358841	0.721603	0.14185
A234NDL.h5	0	0	0	0.344178	0.548148	0.229203	0.401887	0.181108	0.504784	0.31535	0.148939	0	0	0.144817	0.148676
A235NDL.h5	6.40892	6.2254	1.67824	1.25689	1.02075	0.149771	0	0.259991	0.123597	0	0.117135	0	0	0.114843	0.444501
A236NDL.h5	3.65648	3.71955	3.82915	1.33714	1.57582	0.823862	1.00173	0.695135	0.220681	0.320015	0.517596	0.609229	0.301964	0.098756	0.486017
A237NDL.h5	12.1564	5.68425	4.37913	1.26416	0.249625	0	0	0	0	0	0	0.164599	0.16218	0	0.155493

## Sheet: Average per mouse
Count/(Volume/1x10^6)
	10	30	50	70	90	110	130	150	170	190	210	230	250	270	290
A092NDL.h5	4.14449	2.07065	0.423761	0.320692	0.264109	0	0	0.584838	0	0	0	0.155285	0.150349	0	0
A095NDL.h5	18.085	2.40948	1.10183	0.271084	0	0	0.342293	0.331492	0.31592	0	0	0	0	0.138217	0.415311
A097NDL.h5	2.07224	4.14973	0.846248	1.25671	1.03448	0	0	0.657574	0	0	0	0	0	0	0
234	8.10059	2.87662	0.790613	0.616161	0.432862	0	0.114098	0.524635	0.105307	0	0	0.0517617	0.0501164	0.0460725	0.138437
A098NDL.h5	15.581	10.8681	5.0329	1.68404	0.9466	1.64751	0.771334	0	0.281572	0.176247	0.416797	0.15883	0	0.0777994	0
A099NDL.h5	20.4752	8.06172	1.89413	1.12098	0	0	0	0	0	0	0	0	0	0	0
A100NDL.h5	0	2.59846	0	0	0	0	0	0	0	0	0	0	0	0.384615	0
246	12.0187	7.1761	2.30901	0.935009	0.315533	0.549171	0.257111	0	0.0938573	0.0587491	0.138932	0.0529433	0	0.154138	0
A169NDL.h5	8.11981	5.40904	1.62471	1.16181	0	0	0	0	0	0	0	0	0	0	0
A170NDL.h5	37.1901	8.55249	0	0	0	0	0	0	0	0	0	0	0	0	0
A171NDL.h5	0	1.43039	0.880452	1.29058	0.539459	0	0.42964	0	0	0	0	0	0	0	0
585	15.1033	5.13064	0.835055	0.817461	0.17982	0	0.143213	0	0	0	0	0	0	0	0
A172NDL.h5	12.3562	5.83202	1.01559	0.372289	0	0	0	0	0	0	0	0	0.494744	1.61613	0.502328
A173NDL.h5	22.9293	3.92722	0	0	0	0.246875	0.22145	0.201731	0.376135	0.371721	0.187104	0.186829	0	0	0.349162
A174NDL.h5	0	1.19169	0.739628	0	0.448713	0.760755	0.331421	0	0.608644	0	0.277161	0	0	0	0
593	11.7618	3.65031	0.585071	0.124096	0.149571	0.335877	0.18429	0.0672438	0.328259	0.123907	0.154755	0.0622762	0.164915	0.53871	0.28383
A175NDL.h5	22.5058	16.0846	5.91314	1.91474	0.378165	0.311442	0	0	0	0	0	0	0	0	0
A176NDL.h5	16.5779	11.0435	1.13848	3.32685	0.651767	0	0	0	0	0	0	0	0	0	0
A177NDL.h5	17.6831	9.42375	0	0	0	0	0	0.564366	0.261181	0	0	0	0	0	0
594	18.9223	12.1839	2.35054	1.7472	0.343311	0.103814	0	0.188122	0.0870603	0	0	0	0	0	0
A178NDL.h5	16.1747	15.2992	3.33694	2.42133	1.06331	0.710544	0	0.145897	0	0.133184	0.127936	0.855897	0.11891	0.350659	0.960532
A179NDL.h5	20.1568	4.26757	5.74592	2.26054	0.589911	1.22813	1.05715	0	0	0	0	0.139952	0	0.52717	0.137986
A180NDL.h5	26.8731	7.99388	0	0	0	1.94225	1.15415	0	0	0	0	0	0	0	0
581	21.0682	9.1869	3.02762	1.56062	0.551073	1.29364	0.7371	0.0486324	0	0.0443948	0.0426453	0.33195	0.0396365	0.29261	0.366173
A181NDL.h5	61.4891	4.81896	12.3035	3.62272	0	0	0	0	0	0	0	0	0	0	0
A182NDL.h5	68.6756	24.8633	0	0	0	0	0	0	0	0	0	0	0	0	0
A183NDL.h5	15.8951	9.98339	0.474842	0	0.289541	0.730721	0	0.399011	0	0	0	0	0.480088	0.481243	0.163832
582	48.6866	13.2219	4.25945	1.20757	0.0965138	0.243574	0	0.133004	0	0	0	0	0.160029	0.160414	0.0546105
A185NDL.h5	32.8095	14.9208	5.52396	1.49842	0.779947	1.60411	0.662668	1.04275	0.486911	0.331287	0.638511	1.0878	0.13129	0.132501	0
A186NDL.h5	17.3831	14.6483	4.0528	1.6551	0.400057	0.226119	0.199278	0.0922789	0	0.083152	1.1097	0.758076	0.892481	0.964152	0.983369
A187NDL.h5	15.7551	12.2175	2.96019	0.312732	0	0.905089	0.407317	0.184514	0	0	0	0	0.15446	0	0.155454
583	21.9826	13.9289	4.17898	1.15542	0.393335	0.911772	0.423088	0.439848	0.162304	0.138146	0.582736	0.615291	0.392744	0.365551	0.379607
A213NDL.h5	15.3027	10.194	0	0	0	0	0	0	0	0	0	0	0	0	0
A214NDL.h5	15.6028	3.46461	2.08133	0	0	0	0	0	0	0	0	0	0	0	0
A215NDL.h5	0	2.94492	1.76913	1.26508	0	0	0	0	0	0	0	0	0	0	0
A216NDL.h5	11.966	14.6139	0.798105	0	0	0	0	0	0	0	0	0	0	0	0
A217NDL.h5	9.61941	1.602	0	0	0	0	0	0	0	0	0	0	0	0	0
220	10.4982	6.56388	0.929714	0.253016	0	0	0	0	0	0	0	0	0	0	0
A218NDL.h5	15.4438	8.87249	3.34446	3.7844	1.29556	0.645522	0.56668	0.596773	0.548414	0.508552	0.202715	0.386581	0.438974	0.569081	0.457627
A219NDL.h5	1.63062	1.08624	2.94405	1.65877	0.1883	0.810656	0.286117	0.395227	0.125569	0	0.224404	0	0	0.105776	0.10844
A220NDL.h5	16.7332	1.42228	0	0	0	0	0.636893	0	0	0	0	0.137469	0.393613	0	0
A221NDL.h5	60.6279	5.04844	0	0	0	0	0	0	0	0	0	0	0	0	0
A222NDL.h5	9.6548	5.63372	2.58662	2.9402	1.68089	1.13832	1.27234	0	0.22454	0.433546	0	0	0	0	0.398112
222	20.8181	4.41263	1.77503	1.67667	0.63295	0.5189	0.552407	0.1984	0.179705	0.18842	0.0854238	0.10481	0.166517	0.134972	0.192836
A223NDL.h5	15.9148	6.26465	1.7463	0	0	0	0	0	0	0	0	0	0.574434	0.342024	0
A224NDL.h5	27.5449	17.8859	5.14202	0	0.448678	0	0	0	0	0	0	0	0	0	0
A225NDL.h5	20.1164	6.78693	0.685811	0	0	0	0	0	0	0	0	0.258491	0.743116	0.23875	0
A226NDL.h5	9.12358	3.0905	0.621083	0	0.345844	1.15802	0.75552	0	0	0	0.579929	0	0	0	0
A227NDL.h5	30.7235	1.31354	0	0	0	0	0	0	0	0	0	0	0	0	0
248	20.6846	7.06831	1.63904	0	0.158904	0.231604	0.151104	0	0	0	0.115986	0.0516982	0.26351	0.116155	0
A228NDL.h5	8.11492	5.35681	3.63362	1.25568	0.598282	0.673327	0.296919	0.40391	0.298489	0.742067	0.595204	0.552273	0.709882	1.03981	1.72949
A229NDL.h5	16.5399	4.06408	1.23205	2.32681	0.319711	0.918605	1.22686	0.588312	0.760113	0.994224	0.895824	1.55936	1.11927	0.682961	0.627235
A230NDL.h5	10.0577	4.34527	1.36645	0.606842	0	0.401204	0.346913	0.10352	0.474343	0.525368	0.16533	0.643002	0.322297	0.167154	0.600908
A231NDL.h5	10.558	6.68945	1.20457	1.00754	2.1017	0.920551	0.658333	0.784403	0.299523	0.449852	0.159279	0.151082	0.0968584	0.146172	0.152487
A232NDL.h5	13.1562	8.64623	6.17129	1.25191	0.744885	0.277656	0.548496	0.496545	0.308755	0.24412	0.142141	0.322837	0.319643	0.689259	0.704869
250	11.6854	5.82037	2.7216	1.28976	0.752916	0.638269	0.615504	0.475338	0.428244	0.591126	0.391556	0.64571	0.51359	0.545071	0.762997
A233NDL.h5	11.1451	15.8992	3.10002	0.71431	0.114306	0.396624	0.355471	0.245649	0.0769524	0	0.347949	0.487996	0.358841	0.721603	0.14185
A234NDL.h5	0	0	0	0.344178	0.548148	0.229203	0.401887	0.181108	0.504784	0.31535	0.148939	0	0	0.144817	0.148676
A235NDL.h5	6.40892	6.2254	1.67824	1.25689	1.02075	0.149771	0	0.259991	0.123597	0	0.117135	0	0	0.114843	0.444501
A236NDL.h5	3.65648	3.71955	3.82915	1.33714	1.57582	0.823862	1.00173	0.695135	0.220681	0.320015	0.517596	0.609229	0.301964	0.098756	0.486017
A237NDL.h5	12.1564	5.68425	4.37913	1.26416	0.249625	0	0	0	0	0	0	0.164599	0.16218	0	0.155493
251	6.67338	6.30568	2.59731	0.983336	0.70173	0.319892	0.351817	0.276377	0.185203	0.127073	0.226324	0.252365	0.164597	0.216004	0.275307

## Sheet: Results
Count/(Volume/1x10^6)
	10	30	50	70	90	110	130	150	170	190	210	230	250	270	290
234	8.10059	2.87662	0.790613	0.616161	0.432862	0	0.114098	0.524635	0.105307	0	0	0.0517617	0.0501164	0.0460725	0.138437
246	12.0187	7.1761	2.30901	0.935009	0.315533	0.549171	0.257111	0	0.0938573	0.0587491	0.138932	0.0529433	0	0.154138	0
585	15.1033	5.13064	0.835055	0.817461	0.17982	0	0.143213	0	0	0	0	0	0	0	0
593	11.7618	3.65031	0.585071	0.124096	0.149571	0.335877	0.18429	0.0672438	0.328259	0.123907	0.154755	0.0622762	0.164915	0.53871	0.28383
594	18.9223	12.1839	2.35054	1.7472	0.343311	0.103814	0	0.188122	0.0870603	0	0	0	0	0	0
581	21.0682	9.1869	3.02762	1.56062	0.551073	1.29364	0.7371	0.0486324	0	0.0443948	0.0426453	0.33195	0.0396365	0.29261	0.366173
582	48.6866	13.2219	4.25945	1.20757	0.0965138	0.243574	0	0.133004	0	0	0	0	0.160029	0.160414	0.0546105
583	21.9826	13.9289	4.17898	1.15542	0.393335	0.911772	0.423088	0.439848	0.162304	0.138146	0.582736	0.615291	0.392744	0.365551	0.379607
220	10.4982	6.56388	0.929714	0.253016	0	0	0	0	0	0	0	0	0	0	0
222	20.8181	4.41263	1.77503	1.67667	0.63295	0.5189	0.552407	0.1984	0.179705	0.18842	0.0854238	0.10481	0.166517	0.134972	0.192836
248	20.6846	7.06831	1.63904	0	0.158904	0.231604	0.151104	0	0	0	0.115986	0.0516982	0.26351	0.116155	0
250	11.6854	5.82037	2.7216	1.28976	0.752916	0.638269	0.615504	0.475338	0.428244	0.591126	0.391556	0.64571	0.51359	0.545071	0.762997
251	6.67338	6.30568	2.59731	0.983336	0.70173	0.319892	0.351817	0.276377	0.185203	0.127073	0.226324	0.252365	0.164597	0.216004	0.275307
mean	17.5388	7.50201	2.15377	0.951255	0.362194	0.395886	0.271518	0.180892	0.120765	0.097832	0.13372	0.166831	0.147358	0.197669	0.188754
median	15.1033	6.56388	2.30901	0.983336	0.343311	0.319892	0.18429	0.133004	0.0938573	0.0443948	0.0854238	0.0529433	0.160029	0.154138	0.138437
Average	17.5388	7.50201	2.15377	0.951255	0.362194	0.395886	0.271518	0.180892	0.120765	0.097832	0.13372	0.166831	0.147358	0.197669	0.188754
Standard Dev.	10.7459	3.60106	1.21948	0.57454	0.242727	0.38563	0.246329	0.192566	0.136005	0.162408	0.177362	0.229237	0.162502	0.188987	0.225993
Sample Size	13	13	13	13	13	13	13	13	13	13	13	13	13	13	13
98% Confid. Coeff.	2.3263	3.3263	4.3263	5.3263	6.3263	7.3263	8.3263	9.3263	10.3263	11.3263	12.3263	13.3263	14.3263	15.3263	16.3263
Margin of Error	6.93327	3.32216	1.46326	0.848738	0.425888	0.783582	0.568848	0.498101	0.389519	0.510179	0.606347	0.847273	0.645684	0.803335	1.02332
Upper Bound	24.472	10.8242	3.61703	1.79999	0.788082	1.17947	0.840366	0.678994	0.510284	0.608011	0.740066	1.0141	0.793042	1.001	1.21207
Lower Bound	10.6055	4.17985	0.690513	0.102517	-0.0636947	-0.387696	-0.297331	-0.317209	-0.268754	-0.412347	-0.472627	-0.680442	-0.498326	-0.605666	-0.834563
