# Supplementary material for: Response of spatially defined microglia states with distinct chromatin accessibility in a mouse model of Alzheimer’s disease
Source: Nat Neurosci. 2025 Jul 14;28(8):1688–703. doi: 10.1038/s41593-025-02006-0 (PMC12321583; doi:10.1038/s41593-025-02006-0)
Supplement: Supplementary file 7 — Data tested in MC simulations shown in Figs. 1f, 3c,e and 6b and Extended Data Fig. 5d. [file 41593_2025_2006_MOESM7_ESM.zip › Source Data Folder 1 - MonteCarlo/Fig3C_Measured_EarlystageLPS.xlsx]

## Sheet: measured_confetti_count_ES-LPS_
	10	30	50	70	90	110	130	150	170	190	210	230	250	270	290
A113NDL.h5	14	54	54	34	6	0	0	2	2	0	0	0	0	2	0
A114NDL.h5	12	40	28	16	18	8	2	4	8	18	16	16	2	2	0
A115NDL.h5	14	38	10	10	0	0	0	0	0	2	4	2	4	0	0
A117NDL.h5	26	54	26	24	2	0	0	0	0	0	0	0	0	0	0
A118NDL.h5	24	60	4	2	4	6	8	20	20	4	0	12	42	32	10
A119NDL.h5	48	50	24	8	10	2	0	0	0	4	0	0	2	0	4
A120NDL.h5	4	2	10	2	2	0	0	0	0	0	0	0	0	0	0
A121NDL.h5	6	0	0	0	0	0	0	0	0	0	0	0	0	0	0
A122NDL.h5	48	56	18	18	18	4	0	0	0	0	0	0	0	0	0
A278NDL.h5	14	26	28	12	2	16	8	12	4	0	2	2	2	8	8
A279NDL.h5	28	62	70	64	40	88	34	24	48	32	36	42	62	34	36
A280NDL.h5	16	66	66	32	20	16	12	12	18	26	42	32	24	8	2
A281NDL.h5	48	68	74	116	94	96	122	82	76	44	10	20	42	16	10
A282NDL.h5	64	86	64	42	38	30	38	60	26	16	0	0	2	2	2
A284NDL.h5	40	56	2	16	24	34	20	4	0	4	16	22	28	30	38
A285NDL.h5	48	62	6	10	34	4	10	6	12	6	16	4	20	10	16
A286NDL.h5	26	56	44	30	40	32	26	46	38	74	52	46	32	24	22
A287NDL.h5	20	26	14	18	10	2	2	6	2	14	14	46	4	6	10
A288NDL.h5	12	42	34	16	8	0	2	0	6	6	28	12	24	10	8
A289NDL.h5	32	92	78	58	42	4	0	0	0	0	0	0	0	0	0
A291NDL.h5	30	52	52	24	12	2	2	0	0	0	0	0	4	0	4
A292NDL.h5	40	70	28	14	14	18	4	0	2	2	2	0	10	20	6
A293NDL.h5	40	84	84	70	32	52	20	28	34	60	88	54	28	30	12
A294NDL.h5	28	66	26	28	8	0	2	0	0	0	0	0	0	0	0
A295NDL.h5	2	10	14	10	8	6	4	2	0	0	0	0	0	0	0
A296NDL.h5	18	30	26	14	4	2	0	2	0	0	0	0	0	0	0
A297NDL.h5	12	32	22	12	10	0	2	0	0	0	0	0	0	0	0
A298NDL.h5	26	36	66	52	12	14	2	0	2	0	0	0	0	0	0
A299NDL.h5	0	4	4	6	4	2	0	0	0	0	0	0	0	0	0
A300NDL.h5	32	52	84	44	30	8	4	4	2	18	52	48	44	22	12
A303NDL.h5	46	42	32	12	0	0	22	2	0	0	0	0	0	0	0
A304NDL.h5	28	122	122	66	66	22	6	12	12	14	20	42	82	84	66
A305NDL.h5	20	62	50	8	2	2	6	2	2	0	2	28	24	18	4
A306NDL.h5	26	102	108	106	48	28	22	24	20	18	14	16	4	2	0
A307NDL.h5	26	86	50	56	22	6	0	0	0	0	0	0	0	2	2
A308NDL.h5	8	28	18	2	0	0	0	0	0	0	0	0	0	0	0
A309NDL.h5	2	6	6	8	6	4	0	4	0	2	4	10	4	2	0
A311NDL.h5	6	22	32	22	20	8	0	0	0	0	0	2	0	0	2
A312NDL.h5	20	50	56	26	4	12	6	2	0	0	8	14	40	26	42
Count/Volume
	10	30	50	70	90	110	130	150	170	190	210	230	250	270	290
A113NDL.h5	1.74177e+06	5.22904e+06	8.62412e+06	1.19028e+07	1.50008e+07	1.79908e+07	2.09739e+07	2.35919e+07	2.56363e+07	2.69521e+07	2.73105e+07	2.64836e+07	2.55898e+07	2.48558e+07	2.47087e+07
A114NDL.h5	1.43263e+06	4.27043e+06	6.83172e+06	9.34074e+06	1.19059e+07	1.44296e+07	1.6594e+07	1.83998e+07	2.02787e+07	2.20485e+07	2.36748e+07	2.46881e+07	2.53034e+07	2.52956e+07	2.41825e+07
A115NDL.h5	1.28936e+06	3.87107e+06	6.44384e+06	9.0113e+06	1.15788e+07	1.3976e+07	1.60857e+07	1.77346e+07	1.82856e+07	1.85457e+07	1.91973e+07	1.99086e+07	2.00966e+07	1.91766e+07	1.86085e+07
A117NDL.h5	1.2391e+06	3.72015e+06	6.19261e+06	8.60395e+06	1.07489e+07	1.26059e+07	1.3103e+07	1.31487e+07	1.36068e+07	1.43464e+07	1.51369e+07	1.55549e+07	1.52495e+07	1.5368e+07	1.5686e+07
A118NDL.h5	1.95177e+06	5.78871e+06	9.34144e+06	1.26502e+07	1.59067e+07	1.8423e+07	2.06105e+07	2.28023e+07	2.41594e+07	2.55046e+07	2.71387e+07	2.85685e+07	2.98701e+07	2.99719e+07	2.92419e+07
A119NDL.h5	1.53065e+06	4.56264e+06	7.44154e+06	1.01552e+07	1.26804e+07	1.52353e+07	1.75445e+07	1.9819e+07	2.18847e+07	2.31431e+07	2.36557e+07	2.40048e+07	2.35535e+07	2.24992e+07	2.2041e+07
A120NDL.h5	333023	999838	1.66434e+06	2.32748e+06	2.99643e+06	3.66744e+06	4.32716e+06	4.99508e+06	5.61434e+06	5.98863e+06	6.11893e+06	6.05881e+06	6.19181e+06	6.20967e+06	5.86712e+06
A121NDL.h5	203584	611222	1.01745e+06	1.42284e+06	1.83112e+06	2.0357e+06	2.11618e+06	2.13795e+06	1.91671e+06	1.88676e+06	1.96367e+06	2.04774e+06	2.14083e+06	2.23245e+06	2.32961e+06
A122NDL.h5	1.48038e+06	4.44456e+06	7.34975e+06	9.61135e+06	1.07009e+07	1.04328e+07	1.02972e+07	1.08391e+07	1.1189e+07	1.16358e+07	1.22932e+07	1.29727e+07	1.36924e+07	1.4395e+07	1.5125e+07
A278NDL.h5	1.22246e+06	3.65705e+06	6.02212e+06	8.2051e+06	1.0196e+07	1.22773e+07	1.4262e+07	1.60069e+07	1.75834e+07	1.88294e+07	2.00298e+07	2.08535e+07	2.12454e+07	2.10894e+07	2.00642e+07
A279NDL.h5	2.28049e+06	6.63323e+06	1.08327e+07	1.47948e+07	1.8281e+07	2.17654e+07	2.52148e+07	2.86331e+07	3.12997e+07	3.28325e+07	3.4141e+07	3.52737e+07	3.63116e+07	3.60679e+07	3.501e+07
A280NDL.h5	1.73046e+06	5.10678e+06	8.21034e+06	1.10439e+07	1.38248e+07	1.6312e+07	1.88026e+07	2.12326e+07	2.37902e+07	2.63257e+07	2.84758e+07	2.98289e+07	2.95706e+07	2.85513e+07	2.74038e+07
A281NDL.h5	2.37137e+06	7.1196e+06	1.1791e+07	1.63334e+07	2.08622e+07	2.52412e+07	2.93693e+07	3.33515e+07	3.66856e+07	3.96132e+07	4.1998e+07	4.27676e+07	4.29171e+07	4.11711e+07	3.93855e+07
A282NDL.h5	2.31062e+06	6.90625e+06	1.141e+07	1.55577e+07	1.95413e+07	2.31207e+07	2.55495e+07	2.73464e+07	2.87421e+07	3.03789e+07	3.16611e+07	3.21239e+07	3.21417e+07	3.23311e+07	3.20436e+07
A284NDL.h5	1.93385e+06	5.66697e+06	9.21565e+06	1.24543e+07	1.56601e+07	1.86898e+07	2.13786e+07	2.38695e+07	2.56324e+07	2.70266e+07	2.84863e+07	2.95124e+07	3.03128e+07	3.07119e+07	2.99331e+07
A285NDL.h5	2.39889e+06	6.98042e+06	1.12827e+07	1.52348e+07	1.89343e+07	2.21327e+07	2.41492e+07	2.59557e+07	2.76125e+07	2.92652e+07	3.00899e+07	3.08722e+07	3.17523e+07	3.17991e+07	3.13923e+07
A286NDL.h5	2.46971e+06	7.30456e+06	1.18995e+07	1.60896e+07	1.99794e+07	2.34184e+07	2.67256e+07	2.98477e+07	3.24371e+07	3.42426e+07	3.57666e+07	3.72113e+07	3.74089e+07	3.66423e+07	3.57282e+07
A287NDL.h5	1.49295e+06	4.46722e+06	7.3746e+06	1.02163e+07	1.30954e+07	1.5979e+07	1.84855e+07	2.08017e+07	2.26451e+07	2.41084e+07	2.50449e+07	2.52716e+07	2.48192e+07	2.43906e+07	2.36963e+07
A288NDL.h5	1.10589e+06	3.2548e+06	5.2732e+06	6.76487e+06	7.93802e+06	8.82371e+06	9.24478e+06	9.88343e+06	1.04398e+07	1.09764e+07	1.16627e+07	1.21767e+07	1.26185e+07	1.29079e+07	1.3101e+07
A289NDL.h5	1.08578e+06	3.25985e+06	5.42639e+06	7.58847e+06	9.76951e+06	1.19572e+07	1.41082e+07	1.62859e+07	1.83837e+07	1.99917e+07	2.11973e+07	2.20413e+07	2.27546e+07	2.2541e+07	2.09171e+07
A291NDL.h5	1.06204e+06	3.13987e+06	5.19161e+06	7.20034e+06	9.19892e+06	1.12197e+07	1.30767e+07	1.49274e+07	1.67053e+07	1.81801e+07	1.907e+07	1.93455e+07	1.89873e+07	1.83484e+07	1.74687e+07
A292NDL.h5	1.35058e+06	3.95187e+06	6.36215e+06	8.4744e+06	1.0234e+07	1.1759e+07	1.33593e+07	1.5046e+07	1.6746e+07	1.84468e+07	2.01384e+07	2.16356e+07	2.26349e+07	2.19782e+07	2.09467e+07
A293NDL.h5	1.70564e+06	5.11389e+06	8.5104e+06	1.18281e+07	1.49966e+07	1.81157e+07	2.06401e+07	2.26455e+07	2.4692e+07	2.6411e+07	2.81249e+07	2.91177e+07	2.92689e+07	2.85641e+07	2.75267e+07
A294NDL.h5	830248	2.43816e+06	4.00183e+06	5.50879e+06	6.52214e+06	7.26406e+06	8.03842e+06	8.78442e+06	9.22735e+06	9.38561e+06	9.31129e+06	9.29053e+06	9.554e+06	9.91951e+06	1.02455e+07
A295NDL.h5	542890	1.62992e+06	2.71319e+06	3.79423e+06	4.88475e+06	5.97862e+06	7.05408e+06	8.14293e+06	9.22732e+06	1.03072e+07	1.12469e+07	1.20406e+07	1.21219e+07	1.14124e+07	1.074e+07
A296NDL.h5	767837	2.30529e+06	3.82433e+06	5.14627e+06	6.47035e+06	7.82726e+06	9.10526e+06	1.03854e+07	1.15521e+07	1.27215e+07	1.39915e+07	1.52289e+07	1.63e+07	1.61088e+07	1.49797e+07
A297NDL.h5	578077	1.73557e+06	2.88905e+06	4.04015e+06	5.20136e+06	6.36612e+06	7.51129e+06	8.67071e+06	9.82538e+06	1.09753e+07	1.21502e+07	1.32894e+07	1.41442e+07	1.39839e+07	1.27212e+07
A298NDL.h5	923667	2.77314e+06	4.6162e+06	6.45547e+06	8.31087e+06	1.0172e+07	1.20017e+07	1.38543e+07	1.56993e+07	1.7457e+07	1.92092e+07	2.09326e+07	2.16496e+07	2.07007e+07	1.89809e+07
A299NDL.h5	314172	943244	1.57014e+06	2.19574e+06	2.82683e+06	3.45985e+06	4.08222e+06	4.71234e+06	5.33988e+06	5.95335e+06	6.44222e+06	6.75499e+06	6.64096e+06	6.43417e+06	6.00036e+06
A300NDL.h5	1.53667e+06	4.47922e+06	7.18367e+06	9.64684e+06	1.20044e+07	1.43871e+07	1.67603e+07	1.90693e+07	2.11555e+07	2.29071e+07	2.46322e+07	2.58276e+07	2.63772e+07	2.586e+07	2.48836e+07
A303NDL.h5	961367	2.88632e+06	4.80461e+06	6.71895e+06	8.65008e+06	1.05463e+07	1.21368e+07	1.37344e+07	1.48525e+07	1.48947e+07	1.37714e+07	1.32099e+07	1.29478e+07	1.3009e+07	1.3203e+07
A304NDL.h5	2.1791e+06	6.50253e+06	1.07792e+07	1.50513e+07	1.92731e+07	2.33502e+07	2.69178e+07	2.98715e+07	3.11788e+07	3.04246e+07	2.93258e+07	2.86942e+07	2.81534e+07	2.82282e+07	2.87573e+07
A305NDL.h5	1.49254e+06	4.39908e+06	7.20713e+06	9.83083e+06	1.24206e+07	1.47457e+07	1.61284e+07	1.68169e+07	1.68242e+07	1.7043e+07	1.76624e+07	1.78202e+07	1.81727e+07	1.86654e+07	1.89795e+07
A306NDL.h5	2.19176e+06	6.54942e+06	1.07835e+07	1.49402e+07	1.90869e+07	2.31112e+07	2.64816e+07	2.97091e+07	3.2865e+07	3.5874e+07	3.85981e+07	3.99538e+07	4.02024e+07	3.90959e+07	3.75235e+07
A307NDL.h5	1.26674e+06	3.80316e+06	6.27152e+06	8.68405e+06	1.10781e+07	1.35013e+07	1.57754e+07	1.77335e+07	1.95793e+07	2.1228e+07	2.22599e+07	2.26608e+07	2.30514e+07	2.27424e+07	2.15329e+07
A308NDL.h5	615778	1.84876e+06	3.07747e+06	4.2353e+06	5.25387e+06	5.97456e+06	6.2166e+06	5.95455e+06	5.73433e+06	5.83088e+06	6.10387e+06	6.39599e+06	6.71279e+06	7.02338e+06	7.26415e+06
A309NDL.h5	769094	2.27282e+06	3.65756e+06	4.96758e+06	6.24513e+06	7.38484e+06	8.48863e+06	9.45128e+06	1.05155e+07	1.15586e+07	1.22792e+07	1.30045e+07	1.33406e+07	1.31485e+07	1.25703e+07
A311NDL.h5	972322	2.83283e+06	4.66024e+06	6.41518e+06	8.17759e+06	9.88177e+06	1.15645e+07	1.32385e+07	1.47742e+07	1.60704e+07	1.7321e+07	1.7922e+07	1.77947e+07	1.69897e+07	1.62652e+07
A312NDL.h5	1.16118e+06	3.48302e+06	5.73827e+06	7.99012e+06	1.02656e+07	1.25129e+07	1.44864e+07	1.5401e+07	1.5615e+07	1.5961e+07	1.58944e+07	1.58037e+07	1.57888e+07	1.59052e+07	1.60992e+07
A113NDL.h5	1.74177	5.22904	8.62412	11.9028	15.0008	17.9908	20.9739	23.5919	25.6363	26.9521	27.3105	26.4836	25.5898	24.8558	24.7087
A114NDL.h5	1.43263	4.27043	6.83172	9.34074	11.9059	14.4296	16.594	18.3998	20.2787	22.0485	23.6748	24.6881	25.3034	25.2956	24.1825
A115NDL.h5	1.28936	3.87107	6.44384	9.0113	11.5788	13.976	16.0857	17.7346	18.2856	18.5457	19.1973	19.9086	20.0966	19.1766	18.6085
A117NDL.h5	1.2391	3.72015	6.19261	8.60395	10.7489	12.6059	13.103	13.1487	13.6068	14.3464	15.1369	15.5549	15.2495	15.368	15.686
A118NDL.h5	1.95177	5.78871	9.34144	12.6502	15.9067	18.423	20.6105	22.8023	24.1594	25.5046	27.1387	28.5685	29.8701	29.9719	29.2419
A119NDL.h5	1.53065	4.56264	7.44154	10.1552	12.6804	15.2353	17.5445	19.819	21.8847	23.1431	23.6557	24.0048	23.5535	22.4992	22.041
A120NDL.h5	0.333023	0.999838	1.66434	2.32748	2.99643	3.66744	4.32716	4.99508	5.61434	5.98863	6.11893	6.05881	6.19181	6.20967	5.86712
A121NDL.h5	0.203584	0.611222	1.01745	1.42284	1.83112	2.0357	2.11618	2.13795	1.91671	1.88676	1.96367	2.04774	2.14083	2.23245	2.32961
A122NDL.h5	1.48038	4.44456	7.34975	9.61135	10.7009	10.4328	10.2972	10.8391	11.189	11.6358	12.2932	12.9727	13.6924	14.395	15.125
A278NDL.h5	1.22246	3.65705	6.02212	8.2051	10.196	12.2773	14.262	16.0069	17.5834	18.8294	20.0298	20.8535	21.2454	21.0894	20.0642
A279NDL.h5	2.28049	6.63323	10.8327	14.7948	18.281	21.7654	25.2148	28.6331	31.2997	32.8325	34.141	35.2737	36.3116	36.0679	35.01
A280NDL.h5	1.73046	5.10678	8.21034	11.0439	13.8248	16.312	18.8026	21.2326	23.7902	26.3257	28.4758	29.8289	29.5706	28.5513	27.4038
A281NDL.h5	2.37137	7.1196	11.791	16.3334	20.8622	25.2412	29.3693	33.3515	36.6856	39.6132	41.998	42.7676	42.9171	41.1711	39.3855
A282NDL.h5	2.31062	6.90625	11.41	15.5577	19.5413	23.1207	25.5495	27.3464	28.7421	30.3789	31.6611	32.1239	32.1417	32.3311	32.0436
A284NDL.h5	1.93385	5.66697	9.21565	12.4543	15.6601	18.6898	21.3786	23.8695	25.6324	27.0266	28.4863	29.5124	30.3128	30.7119	29.9331
A285NDL.h5	2.39889	6.98042	11.2827	15.2348	18.9343	22.1327	24.1492	25.9557	27.6125	29.2652	30.0899	30.8722	31.7523	31.7991	31.3923
A286NDL.h5	2.46971	7.30456	11.8995	16.0896	19.9794	23.4184	26.7256	29.8477	32.4371	34.2426	35.7666	37.2113	37.4089	36.6423	35.7282
A287NDL.h5	1.49295	4.46722	7.3746	10.2163	13.0954	15.979	18.4855	20.8017	22.6451	24.1084	25.0449	25.2716	24.8192	24.3906	23.6963
A288NDL.h5	1.10589	3.2548	5.2732	6.76487	7.93802	8.82371	9.24478	9.88343	10.4398	10.9764	11.6627	12.1767	12.6185	12.9079	13.101
A289NDL.h5	1.08578	3.25985	5.42639	7.58847	9.76951	11.9572	14.1082	16.2859	18.3837	19.9917	21.1973	22.0413	22.7546	22.541	20.9171
A291NDL.h5	1.06204	3.13987	5.19161	7.20034	9.19892	11.2197	13.0767	14.9274	16.7053	18.1801	19.07	19.3455	18.9873	18.3484	17.4687
A292NDL.h5	1.35058	3.95187	6.36215	8.4744	10.234	11.759	13.3593	15.046	16.746	18.4468	20.1384	21.6356	22.6349	21.9782	20.9467
A293NDL.h5	1.70564	5.11389	8.5104	11.8281	14.9966	18.1157	20.6401	22.6455	24.692	26.411	28.1249	29.1177	29.2689	28.5641	27.5267
A294NDL.h5	0.830248	2.43816	4.00183	5.50879	6.52214	7.26406	8.03842	8.78442	9.22735	9.38561	9.31129	9.29053	9.554	9.91951	10.2455
A295NDL.h5	0.54289	1.62992	2.71319	3.79423	4.88475	5.97862	7.05408	8.14293	9.22732	10.3072	11.2469	12.0406	12.1219	11.4124	10.74
A296NDL.h5	0.767837	2.30529	3.82433	5.14627	6.47035	7.82726	9.10526	10.3854	11.5521	12.7215	13.9915	15.2289	16.3	16.1088	14.9797
A297NDL.h5	0.578077	1.73557	2.88905	4.04015	5.20136	6.36612	7.51129	8.67071	9.82538	10.9753	12.1502	13.2894	14.1442	13.9839	12.7212
A298NDL.h5	0.923667	2.77314	4.6162	6.45547	8.31087	10.172	12.0017	13.8543	15.6993	17.457	19.2092	20.9326	21.6496	20.7007	18.9809
A299NDL.h5	0.314172	0.943244	1.57014	2.19574	2.82683	3.45985	4.08222	4.71234	5.33988	5.95335	6.44222	6.75499	6.64096	6.43417	6.00036
A300NDL.h5	1.53667	4.47922	7.18367	9.64684	12.0044	14.3871	16.7603	19.0693	21.1555	22.9071	24.6322	25.8276	26.3772	25.86	24.8836
A303NDL.h5	0.961367	2.88632	4.80461	6.71895	8.65008	10.5463	12.1368	13.7344	14.8525	14.8947	13.7714	13.2099	12.9478	13.009	13.203
A304NDL.h5	2.1791	6.50253	10.7792	15.0513	19.2731	23.3502	26.9178	29.8715	31.1788	30.4246	29.3258	28.6942	28.1534	28.2282	28.7573
A305NDL.h5	1.49254	4.39908	7.20713	9.83083	12.4206	14.7457	16.1284	16.8169	16.8242	17.043	17.6624	17.8202	18.1727	18.6654	18.9795
A306NDL.h5	2.19176	6.54942	10.7835	14.9402	19.0869	23.1112	26.4816	29.7091	32.865	35.874	38.5981	39.9538	40.2024	39.0959	37.5235
A307NDL.h5	1.26674	3.80316	6.27152	8.68405	11.0781	13.5013	15.7754	17.7335	19.5793	21.228	22.2599	22.6608	23.0514	22.7424	21.5329
A308NDL.h5	0.615778	1.84876	3.07747	4.2353	5.25387	5.97456	6.2166	5.95455	5.73433	5.83088	6.10387	6.39599	6.71279	7.02338	7.26415
A309NDL.h5	0.769094	2.27282	3.65756	4.96758	6.24513	7.38484	8.48863	9.45128	10.5155	11.5586	12.2792	13.0045	13.3406	13.1485	12.5703
A311NDL.h5	0.972322	2.83283	4.66024	6.41518	8.17759	9.88177	11.5645	13.2385	14.7742	16.0704	17.321	17.922	17.7947	16.9897	16.2652
A312NDL.h5	1.16118	3.48302	5.73827	7.99012	10.2656	12.5129	14.4864	15.401	15.615	15.961	15.8944	15.8037	15.7888	15.9052	16.0992
Count/(Volume/1x10^6)
A113NDL.h5	8.03779	10.3269	6.26151	2.85647	0.399979	0	0	0.0847747	0.0780145	0	0	0	0	0.0804641	0
A114NDL.h5	8.37623	9.36673	4.09853	1.71293	1.51186	0.554418	0.120526	0.217393	0.394503	0.816381	0.675824	0.648084	0.0790409	0.0790652	0
A115NDL.h5	10.8581	9.8164	1.55187	1.10972	0	0	0	0	0	0.107842	0.208363	0.100459	0.199038	0	0
A117NDL.h5	20.983	14.5155	4.19855	2.78942	0.186066	0	0	0	0	0	0	0	0	0	0
A118NDL.h5	12.2965	10.365	0.4282	0.1581	0.251467	0.32568	0.388152	0.877106	0.827835	0.156834	0	0.420042	1.40609	1.06767	0.341975
A119NDL.h5	31.3593	10.9586	3.22514	0.78777	0.78862	0.131274	0	0	0	0.172838	0	0	0.084913	0	0.18148
A120NDL.h5	12.0112	2.00032	6.00837	0.859298	0.66746	0	0	0	0	0	0	0	0	0	0
A121NDL.h5	29.4719	0	0	0	0	0	0	0	0	0	0	0	0	0	0
A122NDL.h5	32.4241	12.5997	2.44906	1.87278	1.6821	0.383406	0	0	0	0	0	0	0	0	0
A278NDL.h5	11.4523	7.10956	4.64952	1.46251	0.196156	1.30322	0.560932	0.749679	0.227487	0	0.099851	0.0959071	0.094138	0.379337	0.398721
A279NDL.h5	12.2781	9.34687	6.46189	4.32586	2.18806	4.04312	1.34842	0.838191	1.53356	0.974645	1.05445	1.19069	1.70744	0.942666	1.02828
A280NDL.h5	9.24609	12.924	8.03865	2.89754	1.44667	0.980873	0.638208	0.565168	0.756615	0.987629	1.47494	1.07278	0.811616	0.280198	0.0729827
A281NDL.h5	20.2414	9.5511	6.27596	7.10202	4.50575	3.8033	4.154	2.45866	2.07166	1.11074	0.238106	0.467643	0.97863	0.388622	0.2539
A282NDL.h5	27.6982	12.4525	5.60912	2.69963	1.9446	1.29754	1.48731	2.19407	0.904598	0.526681	0	0	0.0622245	0.0618598	0.062415
A284NDL.h5	20.6841	9.88183	0.217022	1.28469	1.53256	1.81918	0.935517	0.167578	0	0.148002	0.561674	0.74545	0.923703	0.97682	1.2695
A285NDL.h5	20.0092	8.88199	0.531788	0.656393	1.79568	0.180728	0.414093	0.231163	0.434586	0.205022	0.531741	0.129566	0.629876	0.314474	0.50968
A286NDL.h5	10.5276	7.66644	3.69763	1.86455	2.00206	1.36645	0.97285	1.54116	1.1715	2.16105	1.45387	1.23618	0.85541	0.654981	0.61576
A287NDL.h5	13.3963	5.82017	1.89841	1.76188	0.763629	0.125164	0.108193	0.288438	0.0883194	0.580711	0.558997	1.82023	0.161165	0.245997	0.422007
A288NDL.h5	10.851	12.904	6.4477	2.36516	1.00781	0	0.216338	0	0.574726	0.546629	2.40081	0.985491	1.90196	0.774718	0.610643
A289NDL.h5	29.4719	28.2222	14.3742	7.64318	4.29909	0.334525	0	0	0	0	0	0	0	0	0
A291NDL.h5	28.2476	16.5612	10.0162	3.33318	1.3045	0.178258	0.152944	0	0	0	0	0	0.210667	0	0.228981
A292NDL.h5	29.6169	17.7131	4.40103	1.65203	1.36799	1.53075	0.299416	0	0.119431	0.10842	0.0993129	0	0.441795	0.909993	0.286442
A293NDL.h5	23.4517	16.4258	9.87028	5.91811	2.13382	2.87043	0.968987	1.23645	1.37696	2.27178	3.1289	1.85454	0.956647	1.05027	0.435941
A294NDL.h5	33.7249	27.0695	6.49703	5.08279	1.22659	0	0.248805	0	0	0	0	0	0	0	0
A295NDL.h5	3.68399	6.13525	5.15997	2.63558	1.63775	1.00358	0.567048	0.245612	0	0	0	0	0	0	0
A296NDL.h5	23.4425	13.0136	6.79857	2.72042	0.618204	0.255517	0	0.192578	0	0	0	0	0	0	0
A297NDL.h5	20.7585	18.4378	7.61496	2.97018	1.92257	0	0.266266	0	0	0	0	0	0	0	0
A298NDL.h5	28.1487	12.9817	14.2975	8.05519	1.44389	1.37633	0.166643	0	0.127395	0	0	0	0	0	0
A299NDL.h5	0	4.24069	2.54755	2.73257	1.41501	0.57806	0	0	0	0	0	0	0	0	0
A300NDL.h5	20.8243	11.6092	11.6932	4.56108	2.49908	0.556052	0.238659	0.209761	0.0945379	0.785783	2.11106	1.85848	1.66811	0.850736	0.482246
A303NDL.h5	47.8485	14.5514	6.66026	1.78599	0	0	1.81267	0.14562	0	0	0	0	0	0	0
A304NDL.h5	12.8493	18.7619	11.3181	4.385	3.42446	0.942177	0.222901	0.401721	0.384877	0.460154	0.681994	1.46371	2.91262	2.97575	2.29507
A305NDL.h5	13.4	14.0938	6.93757	0.813766	0.161023	0.135633	0.372014	0.118928	0.118876	0	0.113235	1.57125	1.32066	0.96435	0.210754
A306NDL.h5	11.8626	15.5739	10.0153	7.09497	2.51481	1.21153	0.830765	0.807833	0.608549	0.501756	0.362712	0.400463	0.0994966	0.0511562	0
A307NDL.h5	20.5251	22.6128	7.97255	6.4486	1.98591	0.444401	0	0	0	0	0	0	0	0.0879413	0.0928813
A308NDL.h5	12.9917	15.1453	5.84897	0.472222	0	0	0	0	0	0	0	0	0	0	0
A309NDL.h5	2.60046	2.63989	1.64044	1.61044	0.960749	0.54165	0	0.423223	0	0.173031	0.325753	0.768966	0.299836	0.152109	0
A311NDL.h5	6.1708	7.76608	6.86661	3.42937	2.44571	0.809571	0	0	0	0	0	0.111595	0	0	0.122962
A312NDL.h5	17.2238	14.3554	9.75904	3.25402	0.38965	0.95901	0.414181	0.129862	0	0	0.503321	0.885869	2.53344	1.63468	2.60883

## Sheet: Average per mouse
Count/(Volume/1x10^6)
	10	30	50	70	90	110	130	150	170	190	210	230	250	270	290
A113NDL.h5	8.03779	10.3269	6.26151	2.85647	0.399979	0	0	0.0847747	0.0780145	0	0	0	0	0.0804641	0
A114NDL.h5	8.37623	9.36673	4.09853	1.71293	1.51186	0.554418	0.120526	0.217393	0.394503	0.816381	0.675824	0.648084	0.0790409	0.0790652	0
A115NDL.h5	10.8581	9.8164	1.55187	1.10972	0	0	0	0	0	0.107842	0.208363	0.100459	0.199038	0	0
	9.0907	9.8367	3.97064	1.89304	0.637278	0.184806	0.0401753	0.100723	0.157506	0.308074	0.294729	0.249515	0.0926931	0.0531764	0
A117NDL.h5	20.983	14.5155	4.19855	2.78942	0.186066	0	0	0	0	0	0	0	0	0	0
A118NDL.h5	12.2965	10.365	0.4282	0.1581	0.251467	0.32568	0.388152	0.877106	0.827835	0.156834	0	0.420042	1.40609	1.06767	0.341975
A119NDL.h5	31.3593	10.9586	3.22514	0.78777	0.78862	0.131274	0	0	0	0.172838	0	0	0.084913	0	0.18148
	21.5463	11.9464	2.6173	1.2451	0.408718	0.152318	0.129384	0.292369	0.275945	0.109891	0	0.140014	0.497	0.355889	0.174485
A120NDL.h5	12.0112	2.00032	6.00837	0.859298	0.66746	0	0	0	0	0	0	0	0	0	0
A121NDL.h5	29.4719	0	0	0	0	0	0	0	0	0	0	0	0	0	0
A122NDL.h5	32.4241	12.5997	2.44906	1.87278	1.6821	0.383406	0	0	0	0	0	0	0	0	0
	24.6357	4.86666	2.81915	0.910694	0.783185	0.127802	0	0	0	0	0	0	0	0	0
A278NDL.h5	11.4523	7.10956	4.64952	1.46251	0.196156	1.30322	0.560932	0.749679	0.227487	0	0.099851	0.0959071	0.094138	0.379337	0.398721
A279NDL.h5	12.2781	9.34687	6.46189	4.32586	2.18806	4.04312	1.34842	0.838191	1.53356	0.974645	1.05445	1.19069	1.70744	0.942666	1.02828
A280NDL.h5	9.24609	12.924	8.03865	2.89754	1.44667	0.980873	0.638208	0.565168	0.756615	0.987629	1.47494	1.07278	0.811616	0.280198	0.0729827
A281NDL.h5	20.2414	9.5511	6.27596	7.10202	4.50575	3.8033	4.154	2.45866	2.07166	1.11074	0.238106	0.467643	0.97863	0.388622	0.2539
A282NDL.h5	27.6982	12.4525	5.60912	2.69963	1.9446	1.29754	1.48731	2.19407	0.904598	0.526681	0	0	0.0622245	0.0618598	0.062415
	16.1832	10.2768	6.20703	3.69751	2.05625	2.28561	1.63777	1.36115	1.09878	0.719939	0.573469	0.565405	0.73081	0.410536	0.363259
A284NDL.h5	20.6841	9.88183	0.217022	1.28469	1.53256	1.81918	0.935517	0.167578	0	0.148002	0.561674	0.74545	0.923703	0.97682	1.2695
A285NDL.h5	20.0092	8.88199	0.531788	0.656393	1.79568	0.180728	0.414093	0.231163	0.434586	0.205022	0.531741	0.129566	0.629876	0.314474	0.50968
A286NDL.h5	10.5276	7.66644	3.69763	1.86455	2.00206	1.36645	0.97285	1.54116	1.1715	2.16105	1.45387	1.23618	0.85541	0.654981	0.61576
A287NDL.h5	13.3963	5.82017	1.89841	1.76188	0.763629	0.125164	0.108193	0.288438	0.0883194	0.580711	0.558997	1.82023	0.161165	0.245997	0.422007
A288NDL.h5	10.851	12.904	6.4477	2.36516	1.00781	0	0.216338	0	0.574726	0.546629	2.40081	0.985491	1.90196	0.774718	0.610643
	15.0936	9.03089	2.55851	1.58654	1.42035	0.698303	0.529398	0.445667	0.453826	0.728283	1.10142	0.983384	0.894423	0.593398	0.685517
A289NDL.h5	29.4719	28.2222	14.3742	7.64318	4.29909	0.334525	0	0	0	0	0	0	0	0	0
A291NDL.h5	28.2476	16.5612	10.0162	3.33318	1.3045	0.178258	0.152944	0	0	0	0	0	0.210667	0	0.228981
A292NDL.h5	29.6169	17.7131	4.40103	1.65203	1.36799	1.53075	0.299416	0	0.119431	0.10842	0.0993129	0	0.441795	0.909993	0.286442
A293NDL.h5	23.4517	16.4258	9.87028	5.91811	2.13382	2.87043	0.968987	1.23645	1.37696	2.27178	3.1289	1.85454	0.956647	1.05027	0.435941
A294NDL.h5	33.7249	27.0695	6.49703	5.08279	1.22659	0	0.248805	0	0	0	0	0	0	0	0
	28.9026	21.1984	9.03174	4.72586	2.0664	0.982792	0.33403	0.24729	0.299279	0.47604	0.645643	0.370908	0.321822	0.392053	0.190273
A295NDL.h5	3.68399	6.13525	5.15997	2.63558	1.63775	1.00358	0.567048	0.245612	0	0	0	0	0	0	0
A296NDL.h5	23.4425	13.0136	6.79857	2.72042	0.618204	0.255517	0	0.192578	0	0	0	0	0	0	0
A297NDL.h5	20.7585	18.4378	7.61496	2.97018	1.92257	0	0.266266	0	0	0	0	0	0	0	0
A298NDL.h5	28.1487	12.9817	14.2975	8.05519	1.44389	1.37633	0.166643	0	0.127395	0	0	0	0	0	0
A299NDL.h5	0	4.24069	2.54755	2.73257	1.41501	0.57806	0	0	0	0	0	0	0	0	0
	15.2067	10.9618	7.28371	3.82279	1.40749	0.642697	0.199991	0.087638	0.0254789	0	0	0	0	0	0
A300NDL.h5	20.8243	11.6092	11.6932	4.56108	2.49908	0.556052	0.238659	0.209761	0.0945379	0.785783	2.11106	1.85848	1.66811	0.850736	0.482246
A303NDL.h5	47.8485	14.5514	6.66026	1.78599	0	0	1.81267	0.14562	0	0	0	0	0	0	0
A304NDL.h5	12.8493	18.7619	11.3181	4.385	3.42446	0.942177	0.222901	0.401721	0.384877	0.460154	0.681994	1.46371	2.91262	2.97575	2.29507
A305NDL.h5	13.4	14.0938	6.93757	0.813766	0.161023	0.135633	0.372014	0.118928	0.118876	0	0.113235	1.57125	1.32066	0.96435	0.210754
A306NDL.h5	11.8626	15.5739	10.0153	7.09497	2.51481	1.21153	0.830765	0.807833	0.608549	0.501756	0.362712	0.400463	0.0994966	0.0511562	0
	21.357	14.918	9.32489	3.72816	1.71988	0.569079	0.695402	0.336773	0.241368	0.349538	0.6538	1.05878	1.20018	0.968398	0.597614
A307NDL.h5	20.5251	22.6128	7.97255	6.4486	1.98591	0.444401	0	0	0	0	0	0	0	0.0879413	0.0928813
A308NDL.h5	12.9917	15.1453	5.84897	0.472222	0	0	0	0	0	0	0	0	0	0	0
A309NDL.h5	2.60046	2.63989	1.64044	1.61044	0.960749	0.54165	0	0.423223	0	0.173031	0.325753	0.768966	0.299836	0.152109	0
A311NDL.h5	6.1708	7.76608	6.86661	3.42937	2.44571	0.809571	0	0	0	0	0	0.111595	0	0	0.122962
A312NDL.h5	17.2238	14.3554	9.75904	3.25402	0.38965	0.95901	0.414181	0.129862	0	0	0.503321	0.885869	2.53344	1.63468	2.60883
	11.9024	12.5039	6.41752	3.04293	1.1564	0.550926	0.0828361	0.110617	0	0.0346063	0.165815	0.353286	0.566656	0.374946	0.564935

## Sheet: Results
Count/(Volume/1x10^6)
	10	30	50	70	90	110	130	150	170	190	210	230	250	270	290
498	9.0907	9.8367	3.97064	1.89304	0.637278	0.184806	0.0401753	0.100723	0.157506	0.308074	0.294729	0.249515	0.0926931	0.0531764	0
493	21.5463	11.9464	2.6173	1.2451	0.408718	0.152318	0.129384	0.292369	0.275945	0.109891	0	0.140014	0.497	0.355889	0.174485
494	24.6357	4.86666	2.81915	0.910694	0.783185	0.127802	0	0	0	0	0	0	0	0	0
552	16.1832	10.2768	6.20703	3.69751	2.05625	2.28561	1.63777	1.36115	1.09878	0.719939	0.573469	0.565405	0.73081	0.410536	0.363259
554	15.0936	9.03089	2.55851	1.58654	1.42035	0.698303	0.529398	0.445667	0.453826	0.728283	1.10142	0.983384	0.894423	0.593398	0.685517
649	28.9026	21.1984	9.03174	4.72586	2.0664	0.982792	0.33403	0.24729	0.299279	0.47604	0.645643	0.370908	0.321822	0.392053	0.190273
656	15.2067	10.9618	7.28371	3.82279	1.40749	0.642697	0.199991	0.087638	0.0254789	0	0	0	0	0	0
674	21.357	14.918	9.32489	3.72816	1.71988	0.569079	0.695402	0.336773	0.241368	0.349538	0.6538	1.05878	1.20018	0.968398	0.597614
676	11.9024	12.5039	6.41752	3.04293	1.1564	0.550926	0.0828361	0.110617	0	0.0346063	0.165815	0.353286	0.566656	0.374946	0.564935
mean	18.2131	11.7266	5.58116	2.73918	1.2951	0.688259	0.405443	0.331359	0.283576	0.30293	0.381653	0.413477	0.478176	0.349822	0.286231
median	16.1832	10.9618	6.20703	3.04293	1.40749	0.569079	0.199991	0.24729	0.241368	0.308074	0.294729	0.353286	0.497	0.374946	0.190273
Average	18.2131	11.7266	5.58116	2.73918	1.2951	0.688259	0.405443	0.331359	0.283576	0.30293	0.381653	0.413477	0.478176	0.349822	0.286231
Standard Dev.	6.34865	4.48799	2.69387	1.35693	0.600281	0.664109	0.517624	0.411291	0.342595	0.291501	0.385638	0.389442	0.417867	0.31242	0.275563
Sample Size	9	9	9	9	9	9	9	9	9	9	9	9	9	9	9
98% Confid. Coeff.	2.3263	2.3263	2.3263	2.3263	3.3263	4.3263	5.3263	6.3263	7.3263	8.3263	9.3263	10.3263	11.3263	12.3263	13.3263
Margin of Error	4.92295	3.48014	2.08891	1.05221	0.665571	0.957712	0.919007	0.867316	0.836652	0.809042	1.19886	1.3405	1.57763	1.28366	1.22408
Upper Bound	23.1361	15.2068	7.67008	3.79139	1.96068	1.64597	1.32445	1.19868	1.12023	1.11197	1.58051	1.75397	2.0558	1.63348	1.51031
Lower Bound	13.2902	8.24648	3.49225	1.68697	0.629533	-0.269453	-0.513563	-0.535957	-0.553076	-0.506111	-0.817204	-0.92702	-1.09945	-0.933841	-0.937845
