# Supplementary material for: Response of spatially defined microglia states with distinct chromatin accessibility in a mouse model of Alzheimer’s disease
Source: Nat Neurosci. 2025 Jul 14;28(8):1688–703. doi: 10.1038/s41593-025-02006-0 (PMC12321583; doi:10.1038/s41593-025-02006-0)
Supplement: Supplementary file 7 — Data tested in MC simulations shown in Figs. 1f, 3c,e and 6b and Extended Data Fig. 5d. [file 41593_2025_2006_MOESM7_ESM.zip › Source Data Folder 1 - MonteCarlo/Fig3E_MC_LatestageABX.xlsx]

## Sheet: MCsim_1000_confetti_count_LS-At
	10	30	50	70	90	110	130	150	170	190	210	230	250	270	290
1	20	76	82	138	150	202	196	234	226	284	290	294	262	260	294
2	16	50	90	90	142	146	184	246	228	238	278	242	242	216	232
3	26	58	70	114	162	184	244	172	174	232	218	280	244	270	238
4	16	72	112	120	162	182	218	224	264	250	252	266	298	308	332
5	18	54	78	86	136	162	162	200	176	264	250	228	238	242	238
6	38	64	84	126	156	182	174	270	214	240	218	260	258	236	284
7	28	46	78	132	122	164	224	226	262	228	242	216	238	256	252
8	12	78	82	134	126	144	218	228	208	262	286	224	226	238	240
9	12	54	104	140	176	202	244	232	284	256	266	262	308	300	302
10	32	46	104	140	144	176	256	254	254	206	274	270	308	272	272
11	30	68	86	122	178	198	216	230	210	274	310	286	278	306	306
12	16	76	100	134	180	208	268	326	308	280	316	332	298	306	318
13	20	76	128	184	180	206	182	198	242	264	308	302	322	278	312
14	16	56	82	128	126	158	176	198	226	280	250	264	244	238	200
15	22	64	86	88	140	138	154	172	210	196	216	218	238	208	204
16	26	64	84	134	152	158	216	208	230	264	228	230	300	242	264
17	20	62	70	118	186	182	212	214	228	300	238	248	312	290	250
18	22	92	120	146	188	206	242	272	248	288	256	318	296	318	328
19	22	86	88	114	162	188	196	188	210	218	212	280	286	230	258
20	28	72	86	148	152	126	166	280	208	244	212	286	252	262	242
21	28	52	82	156	128	186	218	246	250	192	266	216	272	240	286
22	20	58	78	100	130	166	188	202	172	200	220	230	234	244	240
23	14	68	98	120	136	156	224	162	226	240	240	232	254	272	236
24	16	68	104	152	140	206	220	240	240	274	230	272	304	314	242
25	24	84	114	108	160	180	224	236	266	228	254	250	360	278	292
26	24	86	102	104	154	194	206	226	176	262	216	294	264	270	256
27	30	46	88	94	110	130	196	166	186	240	224	226	206	188	214
28	8	36	86	72	142	122	130	158	168	198	202	200	244	250	196
29	30	78	86	108	130	206	222	190	252	266	274	274	220	284	246
30	26	78	80	130	152	180	212	230	218	212	256	230	238	256	278
31	22	42	100	128	164	208	208	288	262	272	306	304	316	318	316
32	38	58	94	110	136	178	210	228	192	220	268	250	258	250	284
33	16	58	98	110	170	166	188	232	202	266	272	282	214	228	252
34	10	62	76	132	134	200	244	218	204	256	286	272	340	252	312
35	26	76	74	98	148	160	170	250	228	258	290	196	260	276	242
36	18	52	106	136	176	188	236	256	290	260	304	332	264	266	316
37	26	70	126	126	120	176	232	256	258	240	218	280	246	310	264
38	12	52	72	98	120	130	190	188	192	194	196	184	212	186	180
39	16	60	62	130	160	194	180	248	228	244	214	288	280	274	224
40	14	46	74	126	134	140	208	202	218	208	226	190	258	246	204
41	24	50	88	112	118	158	138	172	194	176	228	216	232	230	202
42	14	64	80	100	128	126	142	172	202	188	188	208	204	198	244
43	10	54	54	100	152	174	214	214	174	222	220	234	242	244	226
44	12	44	108	126	148	126	190	170	210	208	238	254	244	244	236
45	16	60	80	90	150	164	182	166	176	196	188	244	246	174	214
46	18	56	94	116	158	176	204	206	266	274	282	266	270	306	232
47	20	60	108	124	160	132	182	184	228	228	232	220	230	230	242
48	22	52	90	116	146	174	172	220	238	216	224	278	280	288	286
49	24	46	98	126	188	140	150	188	242	230	202	240	266	276	262
50	18	44	66	102	148	136	152	194	186	210	230	230	218	234	208
51	18	56	74	102	144	142	132	186	188	226	232	218	236	240	210
52	18	54	82	136	158	178	200	210	238	232	258	242	218	228	246
53	24	62	84	124	162	158	188	216	272	264	266	280	252	290	286
54	28	66	114	116	164	206	192	226	282	254	272	302	310	304	284
55	22	68	76	130	128	174	202	208	222	224	254	280	314	314	284
56	24	64	92	92	104	142	198	214	214	216	228	198	232	236	264
57	24	52	98	116	154	158	194	182	210	248	250	244	228	244	250
58	32	80	128	84	136	158	246	212	222	280	260	254	218	248	262
59	22	84	70	102	152	174	224	180	262	256	222	246	248	268	234
60	28	64	86	132	162	218	226	242	246	270	258	276	324	328	268
61	32	60	84	108	158	148	188	206	228	182	266	258	258	262	252
62	22	50	68	92	120	168	156	166	184	192	224	234	256	270	270
63	24	74	106	126	170	166	168	234	214	224	218	306	300	242	276
64	20	68	94	134	166	216	242	250	264	304	326	296	288	322	364
65	20	66	84	122	136	184	206	236	214	250	246	298	282	264	288
66	18	50	52	134	178	166	208	234	234	228	258	258	266	234	260
67	22	74	82	108	132	168	170	220	256	224	246	240	238	274	236
68	22	78	96	82	110	166	170	188	220	238	224	246	300	238	288
69	20	72	100	126	146	214	256	264	250	274	258	276	286	328	268
70	30	68	104	140	188	156	240	242	284	298	318	288	292	270	342
71	22	72	90	122	180	166	218	230	214	258	242	242	274	224	326
72	26	70	102	108	138	196	206	222	252	250	252	266	278	234	246
73	20	54	80	108	104	168	170	212	182	214	288	218	234	250	216
74	28	52	106	118	142	158	170	188	212	212	212	192	194	210	224
75	18	58	90	100	150	190	198	190	242	228	250	206	248	258	236
76	28	62	110	116	164	164	196	250	240	226	302	284	308	260	290
77	12	46	86	98	120	122	156	170	162	218	226	272	300	220	220
78	12	62	92	88	130	158	178	194	164	190	220	206	256	250	220
79	24	80	100	170	170	220	224	248	256	262	302	228	304	284	358
80	32	72	96	150	178	174	230	210	226	214	256	262	274	262	306
81	20	56	106	104	118	176	210	258	282	290	278	288	244	266	270
82	20	70	82	110	130	206	194	220	226	292	232	248	258	290	260
83	18	66	86	114	152	138	170	180	204	238	252	252	230	272	194
84	30	44	100	100	162	170	180	176	228	224	214	250	254	246	226
85	20	50	74	112	166	176	192	222	224	282	230	254	238	264	248
86	24	62	94	130	150	168	200	242	232	258	248	300	288	286	278
87	16	44	90	84	154	136	136	158	162	200	208	168	238	222	218
88	16	52	60	108	128	134	146	188	204	214	192	254	188	212	250
89	26	72	128	124	116	148	166	178	214	258	212	306	258	288	310
90	32	54	74	98	162	184	180	216	292	254	226	194	238	264	264
91	26	38	84	92	146	154	172	156	164	118	184	234	202	210	226
92	40	70	82	140	108	184	196	240	208	232	238	246	240	246	258
93	14	58	90	126	140	164	200	192	232	236	234	214	260	264	230
94	14	74	76	102	106	144	180	196	224	210	212	252	244	236	204
95	16	56	60	78	122	110	152	164	174	228	232	194	206	264	208
96	24	60	90	116	154	194	180	222	214	292	230	262	258	282	220
97	32	70	108	136	160	210	238	214	234	284	246	312	312	322	264
98	18	76	82	108	154	154	148	192	232	222	216	234	226	260	198
99	14	64	100	126	162	170	164	218	212	230	242	264	270	282	248
100	28	76	102	152	120	180	226	306	302	276	260	274	288	316	278
101	24	78	100	118	150	210	250	252	292	304	310	302	354	328	268
102	16	82	96	124	186	182	220	220	260	252	226	274	294	318	278
103	24	82	112	134	172	148	176	188	248	258	266	240	232	282	260
104	14	74	74	92	108	142	156	184	174	206	184	192	186	222	174
105	12	60	72	92	130	152	178	212	220	240	236	228	242	220	238
106	26	70	116	98	180	182	224	194	208	252	274	302	296	264	302
107	26	78	94	120	146	180	186	220	224	258	254	268	300	222	244
108	36	62	100	130	172	174	198	230	198	298	270	252	256	274	272
109	10	40	68	108	112	162	168	184	246	224	176	256	246	210	218
110	26	58	92	134	142	146	200	208	272	252	282	288	330	258	262
111	14	52	78	102	142	162	170	202	230	224	212	210	266	232	218
112	24	74	96	146	164	200	210	170	238	250	248	242	250	244	276
113	24	68	94	164	162	160	208	248	266	298	304	292	280	304	254
114	10	64	80	116	154	166	164	204	178	258	204	192	254	194	240
115	18	66	84	100	130	168	156	184	244	226	244	244	240	258	268
116	24	82	102	130	188	206	188	254	290	300	260	256	270	288	308
117	4	56	74	122	136	168	174	206	220	234	230	228	266	264	304
118	20	58	92	102	162	146	212	192	246	248	274	222	284	234	274
119	26	70	96	140	156	188	174	236	246	250	270	270	342	296	286
120	16	42	66	110	118	164	170	188	164	242	226	262	216	216	248
121	26	66	96	134	198	228	214	274	278	248	272	282	312	308	290
122	18	76	78	102	124	170	168	188	218	214	230	228	228	202	236
123	8	76	82	116	110	210	184	184	244	256	216	278	260	286	244
124	20	50	98	130	118	148	140	170	214	248	200	204	306	240	182
125	22	90	104	116	168	194	210	228	254	260	228	208	268	266	274
126	22	80	94	102	134	168	208	202	226	230	236	280	278	260	292
127	16	52	110	146	166	160	196	222	234	224	254	268	334	276	276
128	38	54	94	142	152	208	248	216	228	256	284	344	270	258	276
129	20	58	94	132	144	184	196	226	238	226	256	250	300	286	262
130	34	48	72	70	130	130	156	140	182	188	222	202	200	222	216
131	22	76	96	106	138	178	172	188	228	258	248	242	286	252	268
132	14	58	84	106	142	160	182	194	244	226	198	246	190	254	240
133	20	76	88	104	154	194	224	216	232	266	270	306	320	300	262
134	12	68	116	122	138	132	208	196	248	210	232	224	248	230	258
135	28	40	86	106	116	174	184	188	186	266	192	276	208	214	244
136	24	54	72	108	150	166	200	184	214	258	240	238	292	278	276
137	18	64	70	96	142	138	180	190	196	166	222	220	216	232	200
138	46	70	102	126	188	158	160	244	212	242	200	254	258	244	268
139	20	62	102	148	142	164	212	212	190	248	232	216	264	254	220
140	22	36	70	152	158	178	230	182	224	244	258	244	280	246	224
141	8	60	84	86	138	156	204	220	184	220	180	206	212	216	234
142	18	90	100	172	172	192	212	216	274	284	278	314	306	302	318
143	34	64	114	122	158	180	256	252	240	254	282	280	288	312	316
144	32	48	108	122	138	158	144	226	212	218	208	228	250	228	272
145	16	96	128	148	184	222	246	264	270	272	284	314	280	296	312
146	28	82	84	110	132	188	210	232	280	264	250	278	318	268	272
147	8	62	98	110	162	162	178	202	234	246	232	266	316	254	276
148	20	50	96	134	154	174	196	212	230	240	222	250	268	268	252
149	22	50	72	128	140	160	196	208	180	242	210	226	210	274	180
150	26	56	94	124	122	196	188	222	246	252	256	240	318	296	270
151	20	78	134	154	186	222	214	226	262	286	310	282	326	312	296
152	16	62	74	88	90	108	152	198	186	204	208	226	186	230	192
153	22	66	60	94	146	114	182	130	204	234	194	258	178	214	182
154	22	64	80	96	142	152	188	210	254	172	200	248	242	244	248
155	30	68	80	148	132	180	194	212	242	248	262	270	218	284	232
156	30	62	86	146	122	198	188	170	240	242	268	276	264	284	264
157	10	52	90	126	154	144	174	216	192	224	238	230	230	238	262
158	20	54	84	134	138	158	218	228	236	234	262	272	242	252	276
159	22	48	80	82	138	148	154	148	204	210	218	230	234	262	242
160	24	50	92	118	168	178	190	208	204	218	264	294	246	254	276
161	22	62	94	158	150	156	266	248	260	284	252	292	264	270	212
162	14	64	98	130	146	218	196	218	242	260	268	286	296	240	280
163	32	62	104	156	164	176	224	260	250	324	274	352	320	334	386
164	20	48	88	122	130	142	164	208	200	262	208	242	244	224	252
165	28	62	90	96	162	174	152	190	200	180	198	186	256	258	214
166	20	62	74	128	154	158	160	220	250	268	230	250	242	256	268
167	20	58	84	114	142	128	154	190	206	202	256	226	208	264	274
168	10	64	94	134	124	202	192	232	266	264	316	256	302	308	272
169	16	52	76	132	136	118	196	224	176	198	176	214	248	244	294
170	8	70	116	146	182	190	186	242	236	254	268	290	256	264	244
171	10	54	88	98	146	158	164	168	158	220	216	270	240	252	234
172	20	68	100	122	156	180	196	200	222	246	266	274	248	302	250
173	18	60	88	122	160	194	134	220	214	200	246	232	244	258	256
174	24	70	82	138	136	152	194	206	212	254	244	260	278	266	232
175	24	48	98	92	118	170	162	168	174	198	172	204	244	222	242
176	26	72	60	122	122	138	170	174	212	198	204	224	206	206	262
177	20	46	96	110	146	176	154	162	196	180	220	200	204	258	196
178	28	50	102	104	162	194	190	236	264	270	236	290	272	280	268
179	26	74	128	166	172	210	294	294	284	348	290	358	330	356	370
180	20	70	80	146	148	140	172	204	228	262	228	266	268	266	222
181	20	52	70	108	128	168	196	156	220	274	232	254	220	246	274
182	24	72	90	116	150	182	202	226	250	248	238	250	284	302	282
183	10	52	70	130	126	180	200	200	198	218	222	254	226	208	230
184	18	62	90	146	156	138	204	190	196	264	254	266	284	240	270
185	30	56	84	114	132	182	184	220	224	244	252	256	244	250	248
186	12	58	80	110	130	176	162	178	198	204	206	216	250	270	248
187	18	80	112	154	140	218	222	226	298	284	254	326	302	334	286
188	24	82	104	142	146	206	196	234	240	238	222	320	278	308	256
189	20	68	78	110	120	166	168	168	186	204	186	212	190	222	210
190	22	46	64	86	98	150	170	182	226	190	218	210	236	222	242
191	18	44	66	90	130	136	164	176	198	202	178	184	228	180	208
192	30	48	78	110	140	134	188	166	210	230	212	210	208	276	200
193	22	86	124	136	182	184	222	220	232	280	278	302	278	290	312
194	12	46	106	110	188	206	208	252	282	270	248	264	278	288	282
195	28	36	76	98	142	146	178	208	192	222	282	214	256	282	236
196	14	66	94	122	154	130	208	196	224	242	292	236	280	254	262
197	18	54	84	88	108	146	198	214	220	182	182	228	244	246	246
198	30	102	98	156	148	242	242	222	268	278	254	276	282	278	290
199	26	50	98	118	152	202	158	214	270	282	252	254	286	260	272
200	10	52	84	86	126	138	168	186	210	220	194	202	216	206	206
201	18	62	100	142	168	156	236	204	260	242	270	308	314	244	272
202	8	62	86	134	162	158	214	238	222	222	220	246	280	224	240
203	12	76	100	106	188	172	228	190	210	238	304	262	294	314	266
204	46	58	100	128	154	200	194	264	272	292	292	234	282	284	304
205	6	58	98	96	122	156	138	188	190	202	192	198	204	200	214
206	18	80	92	124	186	234	206	230	284	340	244	266	246	322	280
207	28	54	110	104	144	214	160	216	244	246	312	250	248	256	250
208	24	66	114	134	136	178	196	182	188	224	186	222	246	234	256
209	14	34	68	88	120	140	160	180	200	188	170	212	174	212	212
210	22	70	100	118	142	148	156	238	200	232	232	238	264	262	234
211	28	78	98	122	164	182	250	218	266	242	280	228	272	268	310
212	16	60	90	130	162	152	190	194	232	220	224	260	248	234	246
213	22	94	110	136	172	212	236	206	262	318	298	298	312	284	326
214	26	62	74	98	172	180	214	230	234	240	282	242	312	290	250
215	20	62	90	118	160	162	170	208	224	236	214	264	254	224	264
216	16	40	70	92	96	138	166	176	184	174	206	242	202	244	226
217	24	52	66	136	158	154	184	216	238	202	252	250	236	230	272
218	22	58	72	110	144	134	180	170	186	278	200	206	206	212	198
219	24	44	96	112	142	180	230	188	252	266	222	196	220	246	268
220	14	66	84	120	128	168	188	240	274	244	250	276	242	212	264
221	20	68	90	140	182	206	200	214	212	224	250	252	278	300	262
222	12	74	80	134	126	152	184	190	206	210	250	256	294	228	226
223	24	68	92	110	118	154	204	186	194	208	214	232	252	264	262
224	18	40	64	110	138	140	170	176	148	230	198	218	216	176	258
225	20	60	102	120	132	174	158	216	188	240	230	256	228	258	260
226	18	76	82	128	128	138	164	222	210	252	254	218	254	214	262
227	16	38	72	110	136	142	170	208	208	208	248	292	272	250	232
228	14	62	118	124	160	172	206	222	210	248	244	264	228	274	252
229	20	68	106	138	184	194	210	282	288	280	256	266	298	272	296
230	22	58	86	116	152	184	200	176	204	224	256	274	238	264	230
231	26	72	92	118	136	198	194	200	228	264	230	212	224	214	216
232	18	64	64	90	122	184	172	216	216	198	180	258	200	244	240
233	26	68	104	106	144	206	184	202	238	282	250	250	252	234	224
234	6	44	98	120	160	186	198	204	232	276	276	254	236	290	262
235	24	62	80	114	146	194	198	242	260	220	220	280	248	248	234
236	16	72	102	130	166	182	202	252	254	206	226	208	266	282	248
237	32	72	90	82	132	206	182	224	206	240	244	206	244	246	258
238	16	54	88	128	124	174	178	178	222	198	186	228	236	240	240
239	20	60	66	142	156	202	226	240	264	310	302	282	292	276	282
240	22	54	88	96	156	160	148	216	190	216	258	236	276	250	236
241	18	56	118	92	154	180	204	218	268	248	258	296	296	284	318
242	14	50	104	114	130	162	194	200	236	234	234	242	310	338	236
243	16	50	102	116	144	172	160	212	196	264	262	232	210	278	218
244	30	56	102	124	194	206	232	276	232	296	276	280	298	274	354
245	20	50	64	94	136	158	168	224	228	184	262	246	212	246	242
246	12	90	82	136	126	156	180	204	244	256	226	254	262	282	258
247	18	42	64	84	112	140	188	186	194	226	204	208	216	230	216
248	18	42	86	104	128	154	176	234	230	216	206	252	230	234	258
249	30	68	78	122	172	176	228	222	216	252	212	292	270	246	298
250	12	66	116	162	152	148	218	218	208	242	264	252	286	274	256
251	16	62	60	106	130	126	180	162	226	198	210	250	222	264	218
252	20	66	88	106	124	178	190	190	226	252	230	260	252	262	266
253	18	64	120	94	150	192	170	202	200	240	242	246	214	254	222
254	16	66	114	102	148	196	194	220	254	260	252	260	262	264	268
255	18	66	96	114	136	134	218	200	196	232	210	246	256	246	260
256	18	64	118	150	172	166	194	222	214	192	236	272	268	310	222
257	26	52	82	98	144	162	198	188	254	234	238	262	276	266	228
258	10	78	86	110	146	142	224	182	186	250	234	240	278	246	256
259	16	62	90	148	162	202	184	248	264	284	270	250	292	340	248
260	46	76	84	142	158	170	222	250	276	306	278	266	270	322	352
261	16	70	94	134	178	192	216	180	280	278	328	258	264	230	258
262	22	68	74	100	162	138	168	252	224	254	232	232	256	262	222
263	18	54	94	98	130	132	198	216	236	208	208	218	194	256	226
264	10	60	86	110	138	156	190	220	174	210	214	260	282	254	226
265	22	68	90	106	128	154	180	204	232	266	276	294	270	222	288
266	14	72	102	124	148	168	164	236	230	252	210	240	252	288	264
267	10	62	80	88	126	158	154	168	182	190	202	230	240	220	222
268	14	56	68	102	130	150	208	186	216	204	260	228	244	228	226
269	24	48	72	94	144	134	152	186	196	210	192	218	220	214	226
270	16	58	84	106	124	146	168	232	190	256	210	268	282	214	254
271	30	42	116	102	152	164	186	236	222	228	216	262	280	266	282
272	16	60	84	120	144	182	208	222	266	266	256	306	316	256	306
273	22	66	96	152	132	162	196	258	254	256	246	270	270	254	284
274	16	64	78	112	148	134	162	174	190	228	232	248	236	260	272
275	30	64	94	124	128	190	214	232	218	234	228	250	270	228	278
276	22	80	98	140	166	198	186	228	216	280	264	242	288	292	252
277	20	62	86	116	148	162	214	210	172	236	228	262	252	240	260
278	10	48	96	132	148	154	176	232	270	258	218	254	280	228	288
279	14	64	78	112	106	164	176	224	210	202	258	236	252	268	254
280	24	50	88	144	138	156	184	196	244	238	288	260	254	236	234
281	8	72	100	168	164	202	232	252	280	248	262	260	288	272	298
282	16	70	86	132	180	192	186	188	260	268	256	270	264	268	260
283	14	64	82	144	136	136	150	220	234	190	230	226	280	256	262
284	14	80	94	104	158	170	204	200	216	240	234	268	266	198	252
285	14	56	110	122	158	170	202	206	236	268	226	266	184	266	224
286	12	78	74	132	168	144	196	194	260	262	218	230	234	288	266
287	14	84	64	144	170	198	196	258	264	282	254	300	308	256	298
288	24	66	80	144	136	174	174	208	260	202	246	250	264	256	274
289	22	54	100	94	112	186	208	192	198	252	224	250	272	270	222
290	10	46	74	100	146	170	188	190	248	220	250	232	260	250	236
291	18	86	100	94	118	150	198	184	196	196	198	196	230	254	238
292	20	38	60	76	120	142	184	154	214	230	220	202	240	238	242
293	10	64	86	104	112	136	182	210	228	234	204	230	264	220	226
294	22	70	90	130	158	156	180	192	218	214	212	246	292	242	224
295	8	64	114	126	154	184	170	208	220	224	206	246	264	238	250
296	26	68	84	104	172	168	174	212	250	214	218	252	280	280	214
297	16	44	92	104	100	128	166	156	136	164	192	184	192	196	212
298	24	76	110	162	160	170	194	216	190	266	244	234	278	248	290
299	20	62	118	156	194	246	226	258	320	326	350	346	334	280	328
300	16	68	84	100	108	172	172	210	218	214	214	234	238	224	266
301	20	68	98	118	144	176	246	222	254	264	266	242	290	332	336
302	16	52	114	136	142	180	194	196	224	254	238	274	242	268	306
303	14	84	104	98	132	180	188	202	234	260	274	268	252	252	256
304	34	82	108	118	152	180	186	254	252	256	260	284	326	280	280
305	16	66	68	104	142	162	186	194	242	280	222	246	296	236	226
306	28	62	108	134	112	174	188	226	212	242	238	238	260	260	272
307	26	36	82	144	142	158	204	242	224	236	224	260	268	234	270
308	34	64	96	96	138	180	184	226	258	270	290	242	292	264	312
309	24	50	80	116	140	156	220	222	210	194	258	298	270	264	254
310	18	48	108	120	142	194	200	214	264	236	290	296	328	286	278
311	20	50	88	108	128	120	166	174	210	216	184	204	268	236	212
312	14	42	108	114	158	156	228	268	262	252	272	264	334	272	238
313	20	62	60	102	124	148	152	230	206	252	230	252	276	196	220
314	28	66	96	108	146	142	216	228	254	240	286	266	224	266	300
315	14	64	92	138	142	210	192	200	242	206	244	230	246	254	220
316	14	70	94	128	126	176	208	248	244	248	286	246	244	222	234
317	14	48	58	82	80	108	152	148	158	186	186	206	192	178	168
318	10	52	90	96	148	176	188	176	178	210	244	234	226	260	250
319	22	58	100	126	158	170	214	230	254	272	278	266	272	248	274
320	10	44	70	122	122	136	172	178	196	192	248	232	244	228	246
321	26	68	86	132	122	170	168	184	232	220	266	246	286	278	296
322	20	58	116	146	166	154	182	196	238	254	242	288	276	272	266
323	20	56	104	128	146	218	194	224	272	230	252	304	248	286	300
324	14	58	88	78	110	156	148	204	204	246	224	230	244	262	240
325	26	54	92	140	178	204	246	278	268	342	304	316	366	340	298
326	14	60	80	104	182	164	190	228	186	254	238	206	262	270	266
327	14	44	80	130	110	166	160	180	198	180	198	224	238	216	190
328	22	52	84	88	162	168	204	232	238	220	270	298	290	252	240
329	10	60	110	106	136	194	202	230	258	238	264	230	262	262	298
330	14	54	84	108	134	134	208	172	246	208	242	274	224	246	262
331	20	70	80	104	118	172	226	202	188	206	218	228	244	276	266
332	26	66	120	124	190	200	222	262	238	268	296	310	274	272	372
333	24	78	80	124	154	166	212	196	216	218	252	254	280	270	250
334	12	58	96	104	184	184	188	236	258	258	252	274	250	278	302
335	18	60	84	130	126	164	198	178	228	222	290	252	248	258	222
336	20	74	100	140	160	176	200	264	244	256	264	260	222	298	286
337	26	46	92	112	144	156	178	206	188	226	208	230	252	248	266
338	22	52	86	126	162	208	186	200	234	260	238	264	246	280	246
339	12	50	72	118	118	150	178	210	192	246	258	224	260	222	230
340	28	50	76	116	122	154	194	188	228	210	228	240	248	258	246
341	16	66	110	94	104	160	164	174	188	214	258	262	266	256	230
342	24	56	86	108	178	202	266	216	276	292	288	346	328	338	328
343	28	76	112	160	168	166	224	216	234	238	272	270	262	268	272
344	18	52	66	84	154	150	170	234	186	218	250	226	224	198	280
345	22	66	62	88	150	168	198	222	214	242	218	222	248	254	238
346	24	76	104	138	200	214	222	244	242	290	258	268	282	300	296
347	26	60	78	112	114	168	206	180	200	224	222	206	228	242	236
348	22	62	78	110	102	136	154	188	192	174	226	208	244	264	268
349	12	62	72	104	160	186	140	162	214	224	214	244	246	198	242
350	40	90	84	128	190	210	180	210	238	280	296	272	282	270	282
351	18	58	88	114	144	154	186	202	190	252	224	232	262	290	268
352	18	52	94	132	144	160	200	254	230	266	280	276	312	270	244
353	24	66	74	120	156	176	168	200	190	182	232	202	228	252	238
354	34	58	88	80	140	172	214	224	226	254	254	240	258	262	324
355	20	62	106	140	198	204	260	276	276	304	320	326	306	340	304
356	14	66	88	118	144	160	168	166	188	224	246	282	312	278	274
357	14	74	84	110	166	148	212	180	214	238	230	262	260	252	308
358	16	40	98	146	160	190	192	258	248	234	264	252	312	282	274
359	20	70	88	112	166	154	200	266	254	254	232	262	288	284	226
360	24	72	94	120	142	154	206	284	268	230	264	246	276	290	282
361	24	64	118	136	148	204	200	224	216	234	260	252	246	228	260
362	24	74	96	110	142	172	250	216	252	244	272	226	254	246	250
363	14	68	102	100	128	156	174	202	224	186	208	214	230	216	242
364	12	56	76	132	178	176	192	212	226	290	258	276	306	274	280
365	14	58	84	122	132	202	194	240	194	260	244	238	270	250	240
366	26	66	78	130	154	146	204	190	206	162	184	234	224	240	244
367	18	76	106	128	118	170	230	230	260	228	258	280	272	268	270
368	16	62	70	146	138	188	242	208	280	268	274	276	308	312	270
369	18	62	70	124	144	144	164	170	156	172	210	224	230	162	236
370	14	54	76	110	180	180	192	240	266	242	226	258	228	280	292
371	36	62	90	132	200	212	192	284	288	252	262	316	264	298	288
372	18	86	112	146	206	220	212	204	268	284	298	284	272	272	324
373	40	64	108	116	138	208	210	242	232	192	262	260	274	278	284
374	12	64	62	98	164	160	176	190	224	252	218	230	242	294	242
375	18	58	74	122	132	144	194	172	204	246	252	244	294	226	242
376	22	56	82	94	132	124	180	172	198	210	226	236	278	256	268
377	36	74	76	90	154	190	194	202	200	258	236	298	258	242	270
378	24	64	96	130	140	190	196	282	260	268	218	246	272	286	258
379	20	48	80	126	166	166	170	168	190	196	204	240	224	212	196
380	26	72	88	124	174	202	224	214	290	282	344	310	318	278	322
381	10	56	98	150	132	170	194	202	200	226	240	250	254	236	290
382	22	96	126	126	208	210	224	252	264	232	302	272	310	282	260
383	18	76	82	134	158	220	228	228	254	272	268	270	274	266	252
384	12	42	112	112	138	168	170	218	208	240	252	234	260	234	254
385	26	80	112	126	120	162	192	184	230	270	250	232	248	238	266
386	32	42	74	112	136	178	162	178	244	248	222	216	258	252	250
387	16	78	114	136	202	184	236	240	252	262	274	278	258	304	292
388	18	70	88	134	156	178	204	214	216	260	252	260	332	250	286
389	16	42	84	106	138	164	234	218	192	228	254	254	258	256	226
390	26	88	104	120	156	228	228	214	252	330	288	294	284	334	312
391	28	56	88	108	170	158	198	208	208	200	232	220	250	210	232
392	16	48	98	108	144	156	168	182	198	252	252	228	240	232	194
393	14	82	88	100	164	164	206	216	222	236	304	266	280	254	268
394	24	44	96	100	124	186	218	168	228	222	216	256	256	286	280
395	32	80	76	108	166	174	242	234	250	256	284	278	310	292	274
396	16	58	62	122	138	140	152	222	222	212	222	210	188	248	222
397	32	62	120	130	172	220	246	316	304	324	344	298	336	348	342
398	28	64	116	138	146	182	208	204	216	244	266	236	270	250	242
399	18	66	94	120	136	176	186	202	220	254	228	232	296	254	258
400	38	60	72	106	136	192	238	216	240	200	244	232	262	290	254
401	20	66	106	112	138	134	206	222	232	222	246	238	228	268	212
402	32	64	108	144	142	162	220	232	258	296	238	254	266	314	272
403	20	64	100	126	148	172	200	218	170	240	246	264	276	248	272
404	24	38	56	136	120	136	168	168	180	218	210	194	244	216	222
405	20	52	76	146	142	202	220	230	244	254	286	296	288	270	256
406	30	78	94	124	160	224	222	218	256	244	272	274	274	328	260
407	40	82	68	106	142	176	174	244	190	232	236	256	266	318	256
408	24	72	94	82	130	134	180	208	202	226	234	222	234	282	258
409	20	84	102	176	154	190	214	216	248	282	288	226	228	318	272
410	22	86	122	152	210	206	228	242	224	264	298	282	314	238	248
411	20	38	88	128	110	138	228	214	174	238	244	242	294	264	246
412	16	66	74	102	130	170	202	202	202	162	224	248	232	222	232
413	36	58	80	140	136	154	170	192	236	184	216	262	248	252	248
414	22	44	100	100	108	138	200	182	214	202	212	208	256	228	248
415	36	58	92	104	156	176	164	222	248	220	242	262	278	290	272
416	10	64	62	92	140	156	184	194	252	222	192	234	302	210	216
417	22	42	92	108	136	142	198	168	180	250	230	224	264	242	224
418	14	72	88	96	158	190	174	190	216	250	260	254	250	260	264
419	22	80	106	110	136	180	190	178	214	254	208	256	252	236	224
420	24	50	110	142	148	168	194	200	246	280	266	268	294	316	260
421	30	52	126	150	170	214	192	216	262	306	312	252	246	290	276
422	28	46	76	126	142	168	198	222	240	208	248	224	224	228	280
423	22	42	84	104	154	152	166	160	242	188	176	232	232	222	236
424	16	46	104	140	180	174	178	232	254	254	262	234	300	248	304
425	28	70	108	120	174	222	200	266	246	232	258	226	286	254	284
426	14	56	92	138	176	160	210	220	246	236	250	232	282	276	256
427	16	72	114	126	188	156	218	254	242	268	266	248	280	306	260
428	20	66	86	122	150	150	172	234	228	182	216	276	236	260	234
429	34	78	92	146	150	158	234	258	226	232	254	258	244	246	272
430	22	74	84	116	156	168	184	210	258	224	238	242	282	236	264
431	26	64	86	134	182	218	236	250	286	258	304	288	350	344	308
432	20	64	90	96	108	186	214	196	236	226	238	248	274	276	270
433	14	62	100	128	188	180	222	192	254	246	258	212	256	238	248
434	18	40	94	110	146	158	214	200	210	236	230	250	226	268	252
435	14	76	104	116	164	192	196	214	220	262	256	260	280	280	304
436	20	60	104	158	162	180	230	242	244	270	258	300	276	290	300
437	10	56	86	118	146	170	210	182	218	228	202	208	256	240	250
438	10	52	74	100	140	140	182	210	208	234	168	234	270	270	234
439	22	54	88	126	138	148	140	210	222	284	272	214	228	244	246
440	14	70	112	140	184	208	200	254	270	248	282	330	268	258	272
441	20	62	116	134	132	154	180	208	264	286	248	256	244	256	258
442	14	80	66	124	136	176	178	214	202	224	240	256	236	272	228
443	20	56	102	130	130	174	168	238	236	214	214	262	266	232	258
444	8	58	76	116	124	188	198	194	252	250	228	232	236	234	274
445	28	44	88	124	178	156	184	210	232	242	286	282	232	266	246
446	26	50	74	86	118	186	166	176	174	246	234	260	238	184	234
447	14	42	78	108	118	118	138	182	170	202	216	204	168	216	218
448	32	74	106	110	144	142	160	222	228	214	216	236	308	256	248
449	22	54	94	128	130	186	210	206	218	270	234	222	250	286	282
450	22	32	100	124	122	180	168	184	162	236	220	266	236	260	228
451	22	74	86	118	124	190	198	234	218	248	274	262	310	276	238
452	24	68	84	136	142	166	182	202	224	216	234	232	264	224	198
453	12	48	72	126	126	188	216	202	202	252	268	222	266	268	238
454	20	72	108	122	144	180	190	224	224	238	258	318	280	262	274
455	22	46	110	88	164	130	226	226	216	236	208	264	282	248	290
456	24	72	98	104	134	154	180	198	218	256	232	254	244	298	246
457	12	70	100	100	132	190	180	240	272	260	290	286	298	286	258
458	24	56	68	128	136	180	202	234	196	234	192	268	218	242	258
459	38	60	124	130	148	166	200	286	286	284	254	276	272	250	304
460	16	78	98	122	152	198	188	226	216	256	254	252	280	250	232
461	24	64	70	98	138	138	182	212	206	260	196	264	250	282	276
462	28	76	102	128	138	204	184	230	230	218	270	224	276	260	232
463	24	78	90	152	162	200	218	250	244	240	294	294	274	302	324
464	8	54	68	132	110	112	118	148	182	206	202	230	218	204	210
465	12	46	82	108	126	152	164	182	198	186	196	234	194	238	200
466	38	38	62	128	128	160	198	188	198	212	216	228	224	276	258
467	30	68	96	116	174	186	212	216	212	194	196	224	250	236	216
468	24	74	122	146	152	206	176	208	250	256	264	288	340	312	332
469	14	54	78	106	138	204	188	186	226	210	178	204	216	240	250
470	10	62	102	126	150	186	190	218	246	250	222	240	240	236	264
471	16	58	72	84	146	194	160	178	210	228	254	230	208	256	244
472	22	46	80	136	166	210	196	236	238	256	238	238	288	292	232
473	32	84	124	116	158	192	174	268	276	246	258	300	244	318	314
474	12	48	86	122	136	140	182	210	190	246	200	244	230	246	266
475	14	62	94	106	138	150	184	200	256	216	234	266	216	310	276
476	22	68	78	126	152	160	130	178	216	200	216	208	212	248	254
477	22	54	68	94	146	148	166	208	194	216	238	236	232	242	268
478	22	62	96	74	108	180	184	162	194	224	228	248	280	228	250
479	32	62	102	124	152	182	232	226	252	232	244	246	236	332	274
480	30	52	80	106	122	168	152	198	232	248	246	226	262	220	214
481	26	52	98	102	152	128	178	190	186	238	212	194	182	238	226
482	14	66	96	102	128	166	130	186	208	170	212	228	254	232	218
483	26	88	108	110	164	176	228	258	320	248	270	336	292	256	294
484	24	72	100	114	164	200	206	254	264	270	322	260	296	330	252
485	34	62	98	150	150	174	204	224	280	300	288	270	286	314	328
486	28	60	78	88	134	144	142	192	222	194	258	208	224	220	254
487	12	50	50	122	144	128	154	182	202	206	218	222	242	208	208
488	20	48	92	132	140	180	212	194	254	272	286	236	278	220	244
489	22	58	98	108	130	172	186	190	202	206	288	228	278	284	268
490	16	58	86	112	136	150	220	208	220	216	240	262	248	254	262
491	20	58	88	88	148	156	176	212	174	176	198	248	236	256	198
492	12	82	102	92	136	184	206	208	234	240	266	296	288	280	294
493	18	72	88	102	124	128	216	226	222	264	270	256	288	280	230
494	28	54	110	106	154	160	180	180	216	184	226	202	218	284	278
495	22	62	104	106	148	180	204	226	252	234	226	226	270	262	244
496	26	68	92	114	162	164	202	216	258	264	254	234	276	272	280
497	36	74	94	134	156	200	220	242	246	224	218	268	292	254	268
498	28	78	86	132	154	188	190	258	248	282	274	294	308	298	248
499	24	62	92	122	130	164	184	178	206	180	262	244	206	208	242
500	22	66	108	104	142	186	204	236	268	240	248	264	266	304	266
501	24	52	70	100	192	120	176	204	214	196	218	204	224	234	204
502	20	84	62	114	128	190	202	208	216	250	202	246	266	274	252
503	14	74	80	98	162	176	192	228	228	212	254	280	286	268	282
504	20	62	106	124	168	176	168	200	194	230	226	222	248	246	258
505	28	70	96	132	114	190	232	242	268	306	248	262	332	344	248
506	30	64	76	144	126	170	150	246	256	258	230	314	284	254	316
507	20	56	78	104	162	152	182	186	250	226	208	266	230	210	214
508	26	68	90	128	144	174	196	166	240	206	260	190	244	238	220
509	20	54	76	72	118	150	148	198	196	226	224	242	228	282	230
510	22	66	78	98	162	152	158	150	200	190	206	206	216	246	236
511	24	64	76	120	118	182	200	166	250	224	224	262	270	290	236
512	20	46	74	92	122	138	160	176	164	190	202	246	212	242	212
513	28	48	94	148	182	210	238	240	262	240	286	270	254	258	308
514	26	60	88	88	142	154	158	182	194	208	204	210	280	290	240
515	26	68	96	156	146	180	248	208	224	274	258	258	262	240	304
516	18	58	96	116	118	218	204	220	214	272	222	258	252	252	312
517	22	56	92	90	202	188	194	230	220	202	238	224	232	274	248
518	18	66	102	116	160	188	220	230	236	282	256	240	300	296	262
519	8	60	60	80	120	142	148	178	204	194	200	246	268	238	222
520	14	60	70	102	150	172	174	202	264	264	248	216	262	250	246
521	16	62	92	122	108	158	182	226	234	218	224	238	284	248	306
522	12	56	66	116	120	146	206	204	234	208	222	232	190	236	278
523	24	54	100	106	100	146	148	160	200	224	242	220	260	238	210
524	22	38	56	140	150	182	174	204	214	154	242	232	248	252	246
525	14	64	104	136	148	166	198	178	244	236	226	232	264	288	264
526	26	64	96	112	168	182	206	256	268	268	310	256	256	272	264
527	14	54	120	162	190	188	194	240	248	266	230	268	298	248	292
528	16	54	80	124	156	166	118	156	218	186	190	202	226	252	208
529	16	44	92	100	142	134	120	168	170	166	180	250	200	164	210
530	28	78	88	120	126	176	150	176	218	216	222	230	254	210	276
531	20	54	80	104	142	158	172	194	194	196	208	216	216	236	214
532	20	60	82	86	126	178	172	200	192	228	252	216	256	272	194
533	16	76	64	180	138	198	200	194	234	244	222	236	286	286	264
534	12	58	86	110	142	170	202	216	198	192	262	232	248	238	228
535	18	62	100	90	148	172	196	186	244	270	230	248	210	210	234
536	26	60	110	138	142	164	190	216	256	254	264	264	264	292	244
537	18	66	94	114	148	206	206	278	266	240	268	216	296	300	260
538	12	74	106	128	146	176	196	226	264	204	236	304	250	262	254
539	28	50	90	140	138	184	184	220	228	240	222	232	170	236	260
540	16	72	94	128	188	206	212	238	236	230	224	280	280	288	250
541	12	88	108	114	158	198	192	218	254	260	272	252	264	264	262
542	22	62	78	116	160	188	152	178	218	202	210	186	228	244	264
543	22	78	114	126	174	174	230	240	242	234	254	270	290	306	294
544	16	62	112	130	150	160	156	178	234	246	198	230	264	244	286
545	18	90	102	116	124	150	182	208	204	240	218	248	242	236	252
546	14	58	120	150	150	184	248	244	276	286	316	278	320	328	292
547	26	84	86	126	134	134	206	222	196	208	228	226	252	244	222
548	30	58	98	154	176	206	230	256	308	296	298	344	316	312	328
549	28	56	122	122	148	174	170	256	234	226	264	248	264	254	296
550	14	56	80	144	138	152	204	192	184	238	296	250	290	250	272
551	28	52	104	104	148	158	174	216	238	196	212	298	256	214	242
552	30	56	108	132	182	186	218	220	260	264	292	272	304	330	270
553	26	76	112	112	190	206	230	198	204	218	264	318	308	282	286
554	20	68	106	128	124	212	186	204	246	246	242	282	232	256	288
555	26	62	104	134	130	170	230	256	262	228	256	226	252	260	286
556	24	50	106	104	176	206	230	196	266	258	286	264	290	264	276
557	18	100	108	164	182	194	188	264	252	240	310	282	276	312	298
558	30	56	92	120	156	184	212	234	260	300	238	250	304	238	228
559	26	82	104	106	168	206	228	236	252	290	274	260	346	312	286
560	16	54	106	142	174	160	204	216	260	260	250	270	294	274	240
561	24	90	78	128	152	188	194	218	252	248	236	250	286	298	270
562	22	50	94	114	122	178	184	186	178	260	244	266	232	234	196
563	22	34	108	104	150	176	180	220	266	246	260	258	272	288	272
564	14	56	86	110	134	150	178	226	200	222	258	256	252	236	274
565	22	78	82	124	162	196	326	278	312	272	264	280	290	264	300
566	28	74	104	126	144	192	190	200	260	246	232	280	268	316	288
567	14	26	70	102	164	142	200	186	238	184	244	274	258	248	220
568	18	60	76	106	128	166	220	196	216	204	228	228	206	254	244
569	18	64	90	124	160	176	206	194	200	236	288	278	254	278	246
570	20	66	90	120	160	200	176	212	228	242	248	238	334	318	280
571	30	76	106	176	174	188	224	268	270	320	272	274	326	306	284
572	30	48	82	110	152	164	178	192	224	274	240	266	250	236	256
573	26	66	92	128	138	156	218	198	240	180	212	222	214	260	222
574	26	70	84	112	112	168	236	216	290	268	234	302	298	288	304
575	22	54	58	96	136	174	180	164	186	214	208	188	234	232	188
576	18	66	76	112	148	174	194	238	276	256	236	272	218	306	278
577	18	58	94	134	152	172	188	210	226	250	250	248	248	254	248
578	20	88	104	138	170	212	252	238	240	276	368	360	280	260	362
579	20	52	94	128	142	156	180	220	258	232	238	222	234	256	190
580	24	60	88	126	142	192	188	194	254	218	272	244	252	266	274
581	16	78	130	104	170	220	192	276	216	230	258	290	280	260	274
582	10	62	78	118	136	152	150	182	212	194	196	216	220	230	208
583	10	62	70	134	140	144	160	162	218	230	190	196	186	228	218
584	18	70	94	128	130	150	168	190	222	232	260	292	236	276	238
585	18	78	92	124	152	182	190	186	210	236	304	210	224	252	232
586	28	82	124	148	166	206	232	230	268	220	272	256	302	282	302
587	22	74	104	118	134	210	238	252	264	310	308	300	356	294	302
588	16	68	82	144	160	180	200	194	212	220	258	294	216	238	210
589	16	78	96	126	154	190	202	208	238	218	266	274	290	262	272
590	32	56	88	124	160	168	152	196	248	262	226	282	248	236	242
591	12	64	86	90	152	180	218	162	240	226	224	242	214	262	272
592	18	72	78	116	142	180	198	222	216	282	266	278	242	284	242
593	18	54	106	108	140	142	190	218	236	236	276	250	242	286	220
594	18	50	82	152	130	174	208	248	200	192	210	260	226	218	294
595	14	74	84	134	142	192	182	220	238	272	258	246	230	258	254
596	28	52	80	106	144	120	158	200	200	228	252	252	242	206	272
597	16	74	94	132	156	166	212	234	276	230	260	234	254	258	254
598	8	68	92	136	158	190	230	242	240	208	240	228	246	232	242
599	8	44	102	66	118	142	168	226	230	204	222	236	216	266	222
600	20	64	90	122	146	198	208	256	268	266	268	320	318	322	288
601	20	106	128	116	162	190	210	266	274	264	332	328	290	296	310
602	28	50	100	112	156	202	278	236	238	230	248	278	244	238	262
603	14	66	78	88	122	160	150	228	212	254	196	196	280	260	228
604	18	58	48	130	126	170	182	186	176	206	264	188	256	210	246
605	22	50	72	98	120	146	142	174	232	224	208	210	216	222	260
606	30	40	70	142	136	166	168	194	216	242	210	262	268	262	242
607	18	46	82	106	138	178	182	174	200	230	236	244	248	208	240
608	18	66	90	104	130	190	158	206	248	270	218	252	248	254	276
609	20	62	76	144	132	164	176	254	250	224	244	284	280	250	298
610	12	64	108	126	144	222	152	218	256	248	216	218	240	280	254
611	22	54	72	112	146	162	154	210	250	224	262	244	242	236	222
612	26	76	68	108	164	162	182	180	264	266	258	282	288	280	252
613	22	54	88	128	154	156	224	222	232	230	248	214	252	238	272
614	12	56	90	104	122	196	172	200	180	216	212	186	248	226	242
615	20	48	66	102	94	142	178	172	164	178	210	200	234	216	212
616	32	54	76	130	126	168	158	226	224	254	210	240	270	286	206
617	20	68	86	108	138	198	176	182	218	206	220	248	242	244	262
618	22	72	100	134	140	182	244	202	242	254	238	270	266	300	310
619	24	88	102	156	180	192	182	210	258	258	258	266	288	290	294
620	16	72	90	120	136	176	168	194	238	242	220	224	258	270	268
621	12	58	70	136	130	182	158	202	218	242	266	266	232	264	270
622	20	44	76	122	122	144	130	200	166	198	216	194	256	230	240
623	20	76	90	114	160	170	190	204	196	218	220	212	208	262	240
624	22	70	86	120	170	216	196	222	202	266	290	250	286	284	286
625	22	50	90	92	126	144	140	148	150	190	214	198	220	216	152
626	36	74	114	98	176	186	190	202	230	246	254	276	284	218	220
627	12	68	108	108	152	162	188	204	220	218	246	264	248	278	290
628	14	68	66	92	120	134	128	178	166	240	218	186	208	238	228
629	28	80	100	132	172	204	212	214	234	258	270	288	300	240	264
630	28	44	108	114	170	192	192	242	248	224	240	300	274	298	308
631	34	74	72	160	182	186	218	238	254	252	248	240	274	308	274
632	14	48	78	104	148	134	160	208	198	226	198	190	232	192	248
633	30	72	104	124	190	218	254	266	268	290	276	332	260	274	316
634	18	78	106	128	130	160	216	240	218	226	182	224	274	236	294
635	18	60	82	146	140	180	198	208	242	260	264	234	328	266	252
636	26	50	90	134	182	186	224	264	278	308	268	282	324	338	342
637	20	56	96	96	126	174	186	192	232	214	220	258	260	256	244
638	22	70	86	126	132	142	154	216	208	204	226	184	186	206	258
639	20	60	80	146	186	194	240	198	266	250	224	250	294	286	280
640	32	74	112	112	144	218	214	184	268	276	238	352	294	286	290
641	26	58	104	124	192	184	206	258	276	302	250	252	246	274	292
642	24	106	112	110	172	206	272	252	238	274	350	324	304	314	308
643	18	72	118	150	158	202	214	224	294	228	308	294	294	282	270
644	12	68	102	134	156	226	230	268	242	256	300	276	288	322	260
645	10	44	82	104	156	148	170	186	134	218	224	222	232	248	260
646	28	60	80	112	138	146	200	236	238	256	242	268	300	238	230
647	18	110	114	154	166	168	218	254	230	282	286	242	232	258	274
648	18	64	116	148	142	202	190	254	268	270	244	286	276	286	260
649	12	80	106	146	174	196	212	282	296	278	312	288	298	294	276
650	22	62	104	128	92	192	204	240	220	254	220	254	300	316	248
651	14	62	112	112	152	176	200	260	234	254	254	244	244	292	288
652	32	68	100	106	162	156	198	228	214	220	260	250	272	280	272
653	12	38	64	78	136	124	158	134	204	186	206	204	234	184	200
654	32	48	70	118	164	160	170	192	188	196	236	222	244	208	236
655	8	54	106	108	150	156	174	198	238	252	220	280	244	216	234
656	34	70	100	100	200	202	212	216	216	256	276	264	230	266	216
657	14	66	78	102	154	178	202	192	286	274	270	274	274	284	268
658	16	48	100	134	152	194	176	192	202	194	238	280	236	230	198
659	28	88	116	140	154	224	212	236	228	294	280	256	324	282	294
660	26	76	96	128	190	220	224	250	204	244	280	250	266	240	290
661	16	56	84	102	130	110	140	196	196	210	200	222	220	192	272
662	30	64	74	124	164	156	202	216	192	202	204	274	214	202	210
663	14	50	96	118	166	158	200	224	228	230	228	266	258	286	254
664	30	92	92	110	132	148	178	200	254	230	240	248	260	234	230
665	18	84	100	120	150	196	220	254	250	304	304	240	310	290	292
666	18	74	86	124	162	166	188	204	208	166	226	246	232	230	234
667	12	64	98	124	120	176	230	178	232	216	226	264	304	236	330
668	20	52	76	106	136	154	206	206	206	232	220	264	224	264	248
669	10	56	94	110	132	188	180	186	216	220	266	256	244	266	262
670	24	52	76	100	186	158	184	196	216	262	250	268	284	228	268
671	16	44	90	146	158	166	208	230	260	246	254	274	302	266	244
672	28	62	94	140	136	158	214	178	208	230	266	240	270	248	228
673	16	54	82	120	122	164	154	222	198	236	224	246	220	238	196
674	20	92	90	94	148	152	230	226	212	230	258	264	268	206	286
675	14	54	88	126	144	190	188	226	236	256	250	292	270	266	212
676	24	34	90	114	154	174	188	190	246	192	232	226	266	274	262
677	22	32	58	80	106	144	124	140	184	192	198	174	228	206	228
678	22	46	94	136	156	182	184	180	260	226	258	224	218	290	224
679	18	72	62	128	120	160	152	200	198	248	232	264	280	256	248
680	34	60	104	126	140	174	220	260	218	252	202	290	244	314	250
681	18	62	80	106	146	144	180	202	236	220	252	216	266	222	248
682	28	40	90	110	164	174	162	222	262	264	230	248	246	252	256
683	32	56	80	98	134	172	204	166	206	180	226	228	194	192	282
684	18	78	102	128	168	196	238	250	286	292	264	286	278	310	334
685	14	54	82	130	160	194	186	212	216	242	280	266	276	232	278
686	22	78	94	106	140	150	184	204	246	260	256	270	276	262	276
687	20	60	132	150	150	190	192	202	262	232	266	258	286	330	318
688	16	54	60	76	120	128	158	172	172	224	190	210	210	210	204
689	18	82	118	124	170	188	238	226	200	324	242	256	226	260	238
690	24	70	64	114	158	152	150	178	236	192	226	224	226	232	212
691	18	42	90	108	140	124	174	236	200	246	202	240	282	248	230
692	10	50	72	84	148	138	198	230	248	244	244	260	222	240	264
693	20	60	90	132	156	162	194	212	206	294	216	224	262	262	242
694	26	70	86	106	146	192	182	198	244	242	308	262	272	286	252
695	14	54	74	134	124	178	194	192	218	264	216	258	268	244	248
696	24	54	96	104	144	154	178	186	230	278	264	256	260	236	258
697	14	58	72	116	134	160	192	168	216	196	190	204	234	204	224
698	12	58	80	96	118	154	210	184	222	214	218	232	236	176	232
699	22	78	126	130	188	228	210	248	282	276	326	296	318	306	282
700	28	54	90	144	164	212	196	234	226	242	248	296	302	318	274
701	30	60	74	122	190	162	184	218	230	214	286	254	232	286	264
702	28	66	90	116	124	160	172	206	230	204	204	230	256	268	210
703	22	72	104	118	116	164	170	186	230	210	228	236	244	236	252
704	14	42	76	114	144	138	170	244	186	266	246	222	210	222	300
705	24	62	88	96	152	152	160	152	186	246	224	212	218	264	270
706	32	78	80	128	170	186	204	204	256	266	242	232	276	248	330
707	20	68	96	88	126	136	184	202	202	206	230	234	224	182	264
708	16	88	128	152	192	184	212	236	202	254	302	266	264	300	238
709	18	52	78	118	130	178	164	198	192	222	186	194	224	198	212
710	24	90	110	144	160	156	204	224	246	222	266	256	288	268	248
711	16	76	98	142	188	170	216	224	244	282	274	290	292	318	280
712	20	68	100	106	140	132	190	228	224	266	230	246	214	260	236
713	22	58	108	128	170	172	176	224	242	268	250	276	256	242	276
714	16	46	74	112	140	180	172	180	238	188	182	202	234	258	226
715	18	38	94	154	160	178	208	202	228	242	266	292	238	262	264
716	24	68	74	104	124	150	206	172	196	198	204	278	232	236	254
717	24	72	84	80	106	126	198	192	192	264	226	232	258	298	234
718	20	70	64	130	156	200	200	214	248	204	238	200	236	258	224
719	20	64	84	124	144	174	200	180	238	206	198	226	244	256	270
720	20	64	58	120	156	154	188	180	200	224	252	234	226	262	216
721	26	44	84	108	158	154	210	216	204	200	284	268	258	288	210
722	26	84	110	134	138	190	210	228	266	298	304	266	276	284	292
723	28	72	90	100	148	180	254	214	256	250	278	270	278	246	280
724	22	58	76	136	148	170	214	232	250	240	230	296	302	260	246
725	20	66	110	126	166	202	224	194	258	224	258	236	284	274	304
726	24	84	88	150	162	202	214	216	230	272	280	276	296	286	258
727	22	62	78	118	164	188	190	200	230	268	246	306	270	248	272
728	16	66	122	124	128	158	172	192	220	222	222	282	266	260	304
729	12	58	68	68	126	166	158	248	180	248	212	210	218	234	228
730	28	82	90	152	174	206	202	242	262	296	298	284	300	296	302
731	18	68	84	132	118	204	168	210	222	210	200	256	238	238	246
732	24	60	82	112	136	156	202	260	226	260	260	270	270	256	236
733	16	38	82	116	148	182	190	262	286	276	260	318	292	342	264
734	18	74	90	144	130	184	198	178	208	268	246	264	230	246	252
735	8	52	68	94	84	144	168	190	202	222	186	218	210	262	206
736	28	72	86	156	144	184	178	244	216	242	262	280	232	248	268
737	24	68	114	116	136	210	190	252	196	282	250	288	290	308	302
738	22	88	100	120	158	170	176	202	228	268	200	210	252	262	242
739	6	44	90	90	158	140	194	184	244	230	230	224	238	276	278
740	12	52	78	134	120	202	132	176	146	272	200	198	204	236	226
741	18	58	92	124	140	178	180	216	184	224	202	248	222	250	226
742	10	62	90	122	162	194	182	228	218	216	264	282	270	260	264
743	30	74	104	126	154	166	190	230	214	226	234	242	228	278	256
744	16	76	118	118	162	192	228	286	206	314	252	290	310	300	292
745	26	72	92	138	156	180	192	226	200	228	198	264	232	276	208
746	32	70	96	126	162	192	148	210	208	272	262	250	278	282	266
747	28	84	86	134	148	178	126	178	208	220	238	206	228	238	242
748	18	70	100	110	142	180	182	222	218	228	220	242	296	258	288
749	18	48	88	84	140	206	156	230	180	230	226	190	222	182	176
750	34	78	80	152	176	212	248	206	246	240	280	300	282	294	260
751	22	52	72	100	140	134	174	230	212	204	208	220	246	214	218
752	20	70	76	126	128	174	188	236	218	244	222	276	278	248	254
753	12	84	110	132	144	142	204	190	254	190	270	250	252	264	248
754	26	56	74	76	132	160	158	168	182	230	226	170	220	202	198
755	10	74	88	116	118	132	186	186	218	190	230	232	240	242	268
756	24	58	84	140	150	146	212	186	246	288	262	256	286	258	290
757	34	58	98	124	114	202	224	244	264	272	252	266	238	244	274
758	24	44	74	102	132	196	174	210	214	240	270	242	244	250	208
759	14	54	92	98	128	152	206	192	220	210	262	236	222	264	220
760	32	48	104	122	128	150	192	202	210	232	242	270	218	280	280
761	10	54	98	154	192	156	196	244	282	252	220	298	268	258	264
762	20	62	88	118	114	168	216	220	190	196	236	278	234	230	240
763	18	34	92	118	148	164	168	198	210	224	206	226	266	248	232
764	22	72	92	122	142	180	186	192	198	216	266	288	254	266	230
765	30	66	110	136	114	206	212	208	234	260	264	284	268	260	266
766	20	54	92	86	150	176	182	232	254	226	252	224	240	226	244
767	12	72	86	94	156	188	196	200	210	238	208	246	244	254	244
768	18	66	98	128	168	204	244	272	236	284	288	278	310	298	316
769	26	36	68	104	122	146	188	200	200	196	202	234	262	214	226
770	12	50	72	82	148	140	152	176	170	164	202	242	226	224	216
771	16	56	94	138	134	176	198	232	212	230	294	248	258	300	236
772	36	72	122	120	176	182	184	254	270	250	260	314	274	276	252
773	8	60	74	114	164	166	186	224	174	244	256	254	214	254	224
774	14	56	62	110	152	152	172	176	174	216	194	246	224	234	228
775	22	66	100	116	108	162	190	240	268	264	240	226	276	270	264
776	22	62	94	124	146	170	182	214	228	242	254	254	196	262	292
777	16	60	88	116	130	188	216	212	268	240	238	240	230	254	276
778	36	62	94	114	160	176	210	240	284	212	216	326	262	258	314
779	22	58	82	122	134	162	180	212	194	208	240	236	284	262	228
780	14	52	92	122	134	158	162	142	192	214	204	202	218	242	196
781	12	76	90	98	154	190	230	214	248	224	222	240	234	294	246
782	18	68	120	168	196	218	224	258	258	278	336	286	328	356	300
783	28	82	90	122	164	142	164	226	266	218	256	306	260	266	252
784	28	56	128	144	168	160	218	234	266	290	236	268	310	286	310
785	20	66	78	100	146	184	242	170	208	244	218	252	240	282	244
786	18	58	70	96	156	188	208	218	224	224	272	250	262	238	204
787	26	58	92	146	190	186	218	244	248	262	284	286	296	298	262
788	30	68	86	132	162	174	226	216	274	260	286	264	306	294	326
789	16	80	104	144	158	220	214	220	262	280	256	276	304	304	250
790	26	74	96	124	128	134	190	206	198	224	214	246	254	244	222
791	16	54	74	92	128	162	152	178	222	212	210	260	206	244	244
792	24	56	64	86	128	144	164	180	204	186	208	222	234	216	196
793	32	70	80	202	150	182	244	262	236	278	292	282	332	276	274
794	24	60	96	122	164	188	234	236	246	254	282	304	296	308	252
795	32	54	108	124	134	172	204	200	234	268	246	300	316	280	256
796	14	46	112	102	126	124	182	200	220	202	190	208	248	202	206
797	42	54	108	102	170	214	222	182	232	306	338	258	312	262	324
798	28	58	124	116	152	178	194	236	248	294	288	250	260	272	294
799	40	50	94	112	170	172	204	190	254	202	220	282	286	244	292
800	32	94	76	100	130	162	194	240	278	256	236	316	282	272	244
801	20	62	106	90	128	178	200	228	240	194	170	280	256	206	230
802	22	64	116	130	138	172	198	262	212	284	280	290	268	250	298
803	14	50	58	94	128	148	124	152	194	200	200	178	182	192	198
804	16	62	114	90	122	150	202	204	236	248	208	232	276	254	238
805	14	74	80	102	100	150	140	174	190	200	218	242	238	268	242
806	30	62	76	118	168	186	222	224	258	258	288	286	310	266	278
807	26	84	80	112	184	192	192	214	228	234	222	234	322	286	286
808	6	92	96	116	154	220	196	228	256	258	272	262	272	286	240
809	16	68	92	114	120	134	182	200	212	234	216	232	224	200	220
810	22	44	70	94	122	150	184	186	194	210	238	234	214	232	212
811	24	74	112	122	140	170	182	220	276	220	260	276	254	242	216
812	28	54	106	88	132	186	228	216	238	234	268	268	258	292	272
813	30	72	86	120	178	174	226	260	246	250	280	298	300	236	280
814	18	50	92	130	134	160	176	138	194	198	244	238	238	220	224
815	20	78	72	124	150	176	202	226	254	288	280	270	294	302	240
816	22	64	74	84	158	148	200	190	218	226	254	242	230	258	266
817	28	62	126	148	146	192	190	230	222	318	276	286	298	298	298
818	14	70	88	128	166	180	170	208	204	230	240	220	258	238	240
819	16	68	76	96	138	140	170	158	188	202	232	208	210	256	226
820	24	46	76	94	134	150	194	174	196	196	200	216	230	226	186
821	28	54	86	102	166	154	170	202	212	212	204	206	218	236	212
822	26	40	98	144	162	184	210	242	200	294	250	270	290	272	258
823	22	70	84	126	156	196	188	186	238	266	236	296	270	280	300
824	36	60	110	118	190	194	258	256	250	262	268	284	330	262	358
825	14	56	94	104	126	204	196	242	230	236	246	240	248	260	260
826	22	68	70	118	156	152	172	212	200	192	216	232	234	234	278
827	26	62	92	136	162	208	176	196	226	218	242	246	256	308	260
828	40	66	94	134	150	190	236	240	294	236	280	252	270	248	298
829	26	34	96	90	122	164	192	194	180	196	242	308	246	230	252
830	24	70	68	126	148	138	206	170	214	250	218	244	216	246	284
831	22	52	118	136	180	196	206	212	282	270	264	310	352	322	292
832	28	66	92	116	180	226	244	262	250	246	288	256	282	280	300
833	20	78	90	148	158	176	254	208	244	268	286	284	260	312	308
834	16	50	96	86	122	178	174	168	192	212	220	192	214	196	264
835	18	70	64	124	154	192	178	190	198	208	212	226	232	200	240
836	38	40	70	134	122	148	190	226	220	218	278	242	268	262	278
837	16	56	98	90	148	148	180	198	246	212	238	250	240	244	272
838	28	50	92	114	148	172	210	204	206	202	262	242	276	274	284
839	14	66	76	102	94	96	120	162	168	148	158	164	210	126	188
840	22	56	104	170	182	178	222	238	234	248	262	298	310	296	260
841	22	74	110	122	168	200	220	254	262	254	280	280	346	298	298
842	22	62	104	118	170	196	232	222	238	228	280	276	272	302	280
843	24	62	72	154	124	138	198	228	222	240	218	264	234	246	248
844	18	42	82	88	142	162	174	206	198	210	216	228	236	236	244
845	18	52	74	116	146	180	198	220	202	220	222	266	232	242	236
846	20	62	104	112	152	192	170	198	234	210	274	264	252	250	300
847	32	58	66	136	188	178	246	256	274	220	232	242	268	310	256
848	28	60	90	108	146	138	170	198	182	204	222	274	254	246	286
849	22	68	116	158	146	162	190	222	214	254	212	250	334	258	252
850	28	68	102	178	160	192	204	230	238	258	294	294	290	290	310
851	24	56	102	120	138	202	248	216	246	224	252	244	250	242	250
852	18	54	96	118	150	172	202	216	236	266	286	248	278	248	270
853	28	72	84	116	106	200	170	206	208	210	240	246	258	266	280
854	16	68	96	136	144	176	190	234	228	276	282	320	368	318	276
855	36	72	118	98	144	156	202	202	220	206	216	238	254	274	222
856	34	70	86	112	150	216	180	232	236	246	250	282	278	266	266
857	22	90	130	208	232	264	250	238	330	300	344	366	386	370	362
858	20	66	72	120	140	186	214	214	238	246	232	196	248	226	248
859	30	90	92	134	140	190	198	236	248	266	290	280	272	296	244
860	14	96	78	116	168	172	206	194	238	256	278	264	266	266	224
861	24	88	106	140	128	144	246	240	226	218	298	258	282	312	270
862	16	40	78	100	112	192	148	190	218	186	188	206	204	238	230
863	22	66	114	130	156	188	232	212	228	252	262	288	308	254	280
864	20	38	94	144	174	178	172	220	230	244	268	252	256	284	224
865	28	68	82	86	138	160	200	188	250	198	218	234	250	218	224
866	26	72	110	138	122	188	252	242	236	228	300	238	304	294	246
867	44	64	102	130	148	168	216	224	184	252	210	284	292	238	276
868	12	62	86	94	130	138	140	170	162	184	200	216	194	202	218
869	28	44	84	140	132	180	146	184	232	174	244	254	256	242	286
870	30	64	96	150	126	198	192	238	222	254	282	282	312	258	252
871	18	68	74	116	160	172	216	234	220	194	246	278	286	298	278
872	12	60	104	178	142	204	254	242	222	260	306	276	326	306	278
873	20	56	110	124	158	196	170	210	184	226	238	270	248	282	256
874	18	58	90	122	148	184	194	128	204	262	220	230	258	232	272
875	12	42	72	74	102	178	190	198	168	222	188	230	222	240	182
876	24	64	100	86	116	154	166	176	198	240	218	252	240	242	240
877	18	66	84	120	136	192	168	180	162	216	236	254	242	202	246
878	10	62	102	98	118	184	208	194	218	228	212	238	296	312	244
879	30	66	84	124	114	200	170	210	186	242	236	254	244	282	268
880	24	48	104	94	140	150	196	200	218	226	198	256	254	238	240
881	34	84	70	136	178	166	186	208	228	198	282	314	230	262	270
882	18	66	98	148	180	158	228	236	264	266	260	274	330	290	272
883	14	78	98	116	152	200	192	174	208	244	214	234	248	252	294
884	22	46	60	92	150	156	188	246	292	228	234	284	270	286	258
885	24	72	86	134	186	248	312	220	284	318	276	340	370	296	330
886	16	50	104	132	152	174	198	198	260	256	232	244	276	236	234
887	30	88	114	134	132	180	224	224	242	232	248	276	298	330	290
888	16	62	86	122	160	182	202	182	232	252	276	212	244	254	248
889	20	50	58	96	126	150	184	230	228	232	198	194	248	242	224
890	24	56	94	96	110	186	158	190	218	222	238	226	196	256	240
891	18	68	108	118	142	154	198	228	204	270	212	256	224	240	246
892	12	66	106	116	142	184	218	208	212	236	262	264	254	260	252
893	14	54	72	124	160	178	174	222	210	238	222	248	262	242	234
894	22	80	108	180	152	214	234	212	260	272	280	270	284	286	302
895	22	100	98	126	132	136	200	156	232	222	238	258	262	258	244
896	22	78	98	144	150	166	226	230	274	278	296	306	264	330	286
897	32	72	82	128	124	182	196	204	256	220	266	226	244	252	244
898	18	88	120	140	164	198	198	240	264	242	256	300	262	252	258
899	30	76	102	94	144	178	194	202	196	210	196	236	260	236	212
900	22	68	84	76	154	138	160	184	184	240	246	234	240	230	234
901	26	60	78	104	146	118	170	224	196	186	192	208	222	200	220
902	20	56	110	108	132	184	206	222	216	250	222	244	268	246	244
903	22	58	108	118	154	174	196	176	250	226	268	210	242	254	224
904	12	44	100	144	114	176	162	192	226	218	220	262	240	230	232
905	22	54	82	106	160	186	226	242	272	266	292	304	270	278	290
906	40	54	76	108	178	150	172	174	208	242	248	230	244	240	208
907	22	46	82	92	144	164	174	210	160	250	232	230	252	218	264
908	18	46	78	110	130	132	172	158	202	212	204	200	232	214	242
909	14	68	136	132	174	216	252	264	286	312	256	290	356	322	320
910	20	64	88	110	124	146	192	242	234	180	280	258	244	282	256
911	16	62	82	104	152	166	184	220	232	226	218	250	240	278	244
912	22	54	74	98	132	160	158	208	174	222	216	234	266	236	238
913	42	84	118	136	152	200	220	282	278	242	304	282	322	340	322
914	12	70	72	98	110	164	170	178	180	198	176	242	242	186	240
915	12	54	78	120	174	164	164	234	208	210	244	218	232	244	266
916	16	64	78	90	114	166	172	142	210	200	208	214	232	212	190
917	28	62	74	132	108	178	208	244	240	254	190	274	260	270	276
918	14	56	80	110	126	134	152	216	210	214	210	260	206	234	238
919	18	44	86	96	146	162	138	220	202	220	220	234	304	228	226
920	16	64	124	132	152	198	202	260	222	288	244	276	264	290	262
921	16	50	84	122	140	194	200	222	188	258	230	244	234	298	264
922	26	62	120	140	164	156	142	234	210	212	286	224	248	228	250
923	24	56	100	96	168	170	166	234	260	236	256	250	278	242	240
924	10	46	66	102	144	160	162	180	208	174	218	230	218	278	242
925	16	70	92	112	140	194	198	204	234	256	222	196	238	240	230
926	18	38	76	122	164	194	198	198	272	276	220	248	272	276	266
927	22	92	90	110	174	166	228	186	264	242	288	266	250	280	298
928	30	92	120	110	154	208	212	206	260	270	248	246	248	280	252
929	28	60	56	112	114	164	182	194	192	214	222	248	228	226	260
930	20	74	102	146	134	210	258	238	256	262	286	304	330	250	280
931	24	66	86	114	128	158	182	204	204	278	266	258	216	268	268
932	18	50	78	96	122	160	226	200	244	226	218	240	240	276	196
933	16	66	74	82	126	160	162	182	210	214	184	216	238	262	214
934	14	74	112	150	124	182	216	226	230	252	238	262	266	314	262
935	20	78	80	100	114	172	206	172	196	220	228	260	256	228	278
936	18	34	60	126	148	196	194	222	234	226	236	252	248	280	266
937	30	46	90	110	154	148	194	214	230	254	242	262	302	250	230
938	26	68	106	120	170	184	224	216	248	296	316	260	352	282	318
939	20	58	114	142	154	194	202	228	274	280	282	306	276	262	306
940	24	66	94	128	160	168	190	224	224	260	244	264	266	248	278
941	26	48	84	116	140	160	168	224	236	242	252	236	308	306	256
942	18	52	80	108	150	168	174	206	218	236	234	220	286	266	250
943	12	52	102	134	190	204	226	244	236	306	274	232	328	284	290
944	18	60	70	110	140	184	206	192	212	224	252	252	240	296	282
945	18	54	108	128	160	148	196	226	236	212	210	268	316	254	258
946	26	60	110	134	152	188	222	228	264	278	292	264	286	336	310
947	26	68	80	136	130	208	178	226	232	234	212	286	276	288	290
948	20	46	94	122	140	186	190	196	260	270	230	244	312	242	230
949	28	48	84	106	150	166	210	230	230	260	296	298	328	260	228
950	18	60	106	154	142	192	202	210	214	236	242	246	266	236	270
951	26	54	116	116	142	160	230	218	270	252	296	270	334	302	266
952	26	84	90	136	144	168	238	214	204	220	248	274	262	298	270
953	16	52	70	130	144	164	158	188	232	212	252	266	238	296	242
954	18	68	88	164	176	208	238	242	272	270	242	328	286	288	270
955	16	66	62	98	154	168	166	230	242	236	232	240	240	236	246
956	36	78	122	134	134	150	214	228	208	220	294	186	308	256	246
957	32	66	92	108	138	182	194	250	192	224	250	230	270	262	242
958	22	76	86	98	196	184	166	224	262	270	248	256	286	254	252
959	14	66	60	100	116	168	186	204	180	214	250	190	278	234	238
960	20	78	82	76	132	172	192	180	220	192	254	274	288	264	244
961	32	66	92	114	172	146	200	228	246	242	282	288	290	294	238
962	28	46	100	112	162	160	204	244	212	296	248	272	274	292	238
963	24	86	108	106	140	176	212	238	248	304	292	242	254	266	248
964	22	82	108	128	168	200	180	222	234	268	226	220	246	204	224
965	18	64	98	110	122	122	150	188	218	214	220	234	228	246	208
966	22	68	100	132	176	196	244	214	250	258	240	222	262	280	344
967	12	44	96	156	136	190	168	210	204	244	218	306	274	234	286
968	24	64	86	102	150	162	236	242	264	238	234	260	248	256	276
969	24	62	78	82	96	142	156	176	244	204	212	254	212	230	242
970	16	70	88	110	162	174	164	204	234	256	214	244	272	276	260
971	12	42	82	118	148	204	174	184	216	232	238	254	256	228	268
972	16	76	82	132	172	182	222	274	278	206	230	240	226	270	250
973	16	46	80	108	116	174	198	236	230	222	252	240	316	226	304
974	30	58	72	116	160	168	180	190	242	192	240	286	254	250	220
975	22	42	110	124	154	198	216	184	196	204	230	212	264	260	262
976	24	64	82	134	134	188	184	172	212	260	230	224	276	308	260
977	26	74	102	102	146	176	214	236	256	262	202	270	244	254	276
978	24	44	72	94	122	152	138	168	166	228	224	244	242	218	202
979	16	42	80	90	134	134	160	178	196	162	262	206	228	258	260
980	34	66	104	118	158	190	190	204	270	270	242	232	296	310	278
981	18	54	78	102	156	168	140	204	200	184	196	248	252	204	218
982	28	68	82	126	158	172	168	204	190	244	256	252	284	262	302
983	18	48	88	148	136	186	168	178	232	254	216	230	238	254	282
984	22	80	106	120	158	188	258	198	230	220	272	256	260	316	260
985	34	68	108	140	166	196	222	230	228	264	242	286	276	306	282
986	18	66	92	104	128	178	234	178	228	246	240	268	238	214	238
987	24	84	98	126	126	172	204	230	232	196	236	246	238	300	186
988	14	76	102	126	136	146	200	206	216	222	232	288	266	268	272
989	18	56	74	122	134	164	210	230	192	218	228	254	282	244	238
990	16	66	94	152	212	238	226	284	316	286	322	344	350	284	328
991	24	62	90	96	110	146	204	194	194	256	216	220	246	222	264
992	30	56	98	112	142	130	146	206	220	214	230	244	252	276	222
993	10	58	78	122	118	140	212	204	196	252	204	260	250	266	254
994	22	72	62	92	148	166	206	200	194	262	246	286	230	274	268
995	22	74	60	106	142	150	194	230	248	240	236	284	258	336	248
996	24	42	74	92	160	162	194	188	218	196	216	238	238	230	246
997	12	42	118	100	142	158	152	184	170	212	230	236	218	214	242
998	26	66	74	110	144	168	200	206	176	222	250	216	254	236	256
999	12	60	76	142	178	170	174	244	264	188	260	222	256	234	260
1000	22	62	62	76	172	170	210	208	210	282	248	220	278	232	210
	10	30	50	70	90	110	130	150	170	190	210	230	250	270	290
1	3.90675e+07	1.13716e+08	1.82385e+08	2.44942e+08	3.0137e+08	3.5135e+08	3.93735e+08	4.31941e+08	4.6444e+08	4.88947e+08	5.08838e+08	5.21387e+08	5.2993e+08	5.32378e+08	5.30021e+08
2	3.60833e+07	1.04487e+08	1.66879e+08	2.23375e+08	2.7514e+08	3.21232e+08	3.61006e+08	3.9683e+08	4.27719e+08	4.50791e+08	4.69763e+08	4.82099e+08	4.88933e+08	4.909e+08	4.88961e+08
3	3.66899e+07	1.06562e+08	1.69904e+08	2.2708e+08	2.7927e+08	3.24693e+08	3.63341e+08	3.97784e+08	4.27647e+08	4.49755e+08	4.67273e+08	4.80176e+08	4.8823e+08	4.9029e+08	4.89973e+08
4	3.7214e+07	1.07782e+08	1.72986e+08	2.31734e+08	2.84614e+08	3.31029e+08	3.71355e+08	4.07433e+08	4.36893e+08	4.58331e+08	4.76653e+08	4.89851e+08	4.98467e+08	5.01176e+08	5.00351e+08
5	3.61247e+07	1.04632e+08	1.67323e+08	2.23914e+08	2.74577e+08	3.19504e+08	3.58747e+08	3.92744e+08	4.20478e+08	4.43431e+08	4.6208e+08	4.75792e+08	4.86076e+08	4.89025e+08	4.86087e+08
6	3.78194e+07	1.09797e+08	1.75647e+08	2.35452e+08	2.88674e+08	3.3499e+08	3.74874e+08	4.11899e+08	4.43661e+08	4.69286e+08	4.8923e+08	5.03587e+08	5.12237e+08	5.11535e+08	5.0829e+08
7	3.77629e+07	1.09258e+08	1.74081e+08	2.31711e+08	2.83925e+08	3.31509e+08	3.72622e+08	4.08898e+08	4.37838e+08	4.61298e+08	4.80976e+08	4.93276e+08	5.02449e+08	5.06972e+08	5.0666e+08
8	3.773e+07	1.09268e+08	1.75297e+08	2.34973e+08	2.89452e+08	3.38296e+08	3.79412e+08	4.13576e+08	4.42828e+08	4.65863e+08	4.86218e+08	5.00233e+08	5.0971e+08	5.13119e+08	5.11683e+08
9	3.82329e+07	1.10834e+08	1.77495e+08	2.38187e+08	2.93704e+08	3.42992e+08	3.83667e+08	4.19937e+08	4.50304e+08	4.74798e+08	4.95791e+08	5.09971e+08	5.18687e+08	5.20828e+08	5.18298e+08
10	3.70255e+07	1.0686e+08	1.70575e+08	2.2828e+08	2.82606e+08	3.32196e+08	3.74587e+08	4.12427e+08	4.42598e+08	4.64864e+08	4.8639e+08	5.01127e+08	5.11149e+08	5.12936e+08	5.08763e+08
11	3.89486e+07	1.12514e+08	1.80027e+08	2.42234e+08	2.99818e+08	3.49988e+08	3.93514e+08	4.32176e+08	4.62763e+08	4.8801e+08	5.08432e+08	5.22376e+08	5.32724e+08	5.3731e+08	5.33507e+08
12	3.99549e+07	1.15997e+08	1.85493e+08	2.49302e+08	3.07736e+08	3.60626e+08	4.06012e+08	4.44907e+08	4.77994e+08	5.04695e+08	5.274e+08	5.42414e+08	5.51867e+08	5.53979e+08	5.49642e+08
13	3.84818e+07	1.10679e+08	1.75543e+08	2.33907e+08	2.86337e+08	3.33102e+08	3.74677e+08	4.11857e+08	4.42841e+08	4.69572e+08	4.90933e+08	5.04298e+08	5.14241e+08	5.18047e+08	5.1639e+08
14	3.59462e+07	1.04664e+08	1.67659e+08	2.24992e+08	2.77197e+08	3.22069e+08	3.60055e+08	3.94365e+08	4.2196e+08	4.45037e+08	4.63444e+08	4.74893e+08	4.84918e+08	4.87437e+08	4.84671e+08
15	3.60504e+07	1.04497e+08	1.66818e+08	2.22965e+08	2.7494e+08	3.2109e+08	3.59637e+08	3.9406e+08	4.2285e+08	4.46431e+08	4.66903e+08	4.78708e+08	4.86996e+08	4.88545e+08	4.86647e+08
16	3.89872e+07	1.12359e+08	1.79318e+08	2.39236e+08	2.93321e+08	3.4074e+08	3.8092e+08	4.16857e+08	4.49202e+08	4.75136e+08	4.95794e+08	5.09746e+08	5.18517e+08	5.21934e+08	5.21439e+08
17	3.87842e+07	1.12614e+08	1.80653e+08	2.4273e+08	2.98312e+08	3.47809e+08	3.90863e+08	4.29361e+08	4.60421e+08	4.85482e+08	5.04761e+08	5.15566e+08	5.23533e+08	5.27657e+08	5.25493e+08
18	3.86254e+07	1.1172e+08	1.78285e+08	2.39322e+08	2.93678e+08	3.4203e+08	3.83071e+08	4.20211e+08	4.51685e+08	4.76398e+08	4.96866e+08	5.11105e+08	5.21831e+08	5.2534e+08	5.23007e+08
19	3.6402e+07	1.05493e+08	1.68259e+08	2.25011e+08	2.77685e+08	3.22705e+08	3.60632e+08	3.93947e+08	4.22308e+08	4.44892e+08	4.63201e+08	4.75877e+08	4.84197e+08	4.88701e+08	4.88047e+08
20	3.85204e+07	1.11547e+08	1.77687e+08	2.37666e+08	2.91978e+08	3.40948e+08	3.82791e+08	4.19593e+08	4.4947e+08	4.73152e+08	4.91374e+08	5.04835e+08	5.14587e+08	5.1733e+08	5.15763e+08
21	3.75385e+07	1.09178e+08	1.7468e+08	2.34632e+08	2.88336e+08	3.3513e+08	3.75166e+08	4.11756e+08	4.40349e+08	4.63361e+08	4.82496e+08	4.94538e+08	5.01147e+08	5.01032e+08	5.00786e+08
22	3.59019e+07	1.03976e+08	1.65523e+08	2.21158e+08	2.72057e+08	3.16731e+08	3.53963e+08	3.87234e+08	4.15475e+08	4.38627e+08	4.57558e+08	4.71236e+08	4.81663e+08	4.84073e+08	4.81664e+08
23	3.51331e+07	1.02154e+08	1.63514e+08	2.18594e+08	2.67603e+08	3.11229e+08	3.49367e+08	3.82122e+08	4.11778e+08	4.37366e+08	4.58145e+08	4.72151e+08	4.79843e+08	4.80623e+08	4.77661e+08
24	3.99527e+07	1.16398e+08	1.86915e+08	2.51782e+08	3.1159e+08	3.63169e+08	4.06544e+08	4.43675e+08	4.75367e+08	5.00689e+08	5.19836e+08	5.3235e+08	5.4229e+08	5.44086e+08	5.41685e+08
25	3.82166e+07	1.10094e+08	1.75405e+08	2.34129e+08	2.8743e+08	3.35104e+08	3.75938e+08	4.1277e+08	4.45064e+08	4.71507e+08	4.9285e+08	5.06798e+08	5.14454e+08	5.16335e+08	5.14528e+08
26	3.72336e+07	1.07755e+08	1.71397e+08	2.29525e+08	2.80428e+08	3.26348e+08	3.65411e+08	4.00379e+08	4.30025e+08	4.54441e+08	4.75866e+08	4.90028e+08	4.98202e+08	5.00549e+08	4.9831e+08
27	3.4578e+07	1.00026e+08	1.5922e+08	2.12834e+08	2.61456e+08	3.04681e+08	3.41282e+08	3.74705e+08	4.0375e+08	4.26582e+08	4.45857e+08	4.58236e+08	4.66162e+08	4.68852e+08	4.67613e+08
28	3.42952e+07	9.91184e+07	1.58456e+08	2.12429e+08	2.6119e+08	3.04693e+08	3.42685e+08	3.76004e+08	4.03663e+08	4.26638e+08	4.44726e+08	4.56764e+08	4.64504e+08	4.66958e+08	4.65384e+08
29	3.84347e+07	1.11281e+08	1.78524e+08	2.39683e+08	2.95159e+08	3.43925e+08	3.86198e+08	4.23559e+08	4.52973e+08	4.78704e+08	4.99521e+08	5.11868e+08	5.20817e+08	5.2275e+08	5.21541e+08
30	3.65795e+07	1.06367e+08	1.70649e+08	2.28805e+08	2.8199e+08	3.29455e+08	3.71165e+08	4.08406e+08	4.39199e+08	4.6272e+08	4.83248e+08	4.95501e+08	5.03738e+08	5.06392e+08	5.02841e+08
31	3.88767e+07	1.12961e+08	1.81216e+08	2.43302e+08	2.99071e+08	3.48911e+08	3.91249e+08	4.29093e+08	4.62325e+08	4.87733e+08	5.06203e+08	5.19925e+08	5.30167e+08	5.32565e+08	5.29637e+08
32	3.80244e+07	1.09837e+08	1.75999e+08	2.3671e+08	2.91642e+08	3.406e+08	3.81455e+08	4.1716e+08	4.46359e+08	4.70305e+08	4.88245e+08	4.99851e+08	5.09256e+08	5.11689e+08	5.10961e+08
33	3.77508e+07	1.09551e+08	1.75717e+08	2.35051e+08	2.89416e+08	3.37806e+08	3.7943e+08	4.15603e+08	4.46478e+08	4.70434e+08	4.89536e+08	5.02082e+08	5.10606e+08	5.11954e+08	5.10671e+08
34	3.89125e+07	1.12781e+08	1.79287e+08	2.39967e+08	2.95008e+08	3.44418e+08	3.8487e+08	4.1943e+08	4.48066e+08	4.7204e+08	4.9232e+08	5.06368e+08	5.16886e+08	5.198e+08	5.18365e+08
35	3.91376e+07	1.1312e+08	1.7973e+08	2.40303e+08	2.95951e+08	3.45456e+08	3.87362e+08	4.23767e+08	4.54213e+08	4.7817e+08	4.98066e+08	5.1245e+08	5.22134e+08	5.26163e+08	5.24819e+08
36	3.91909e+07	1.13864e+08	1.82151e+08	2.43862e+08	2.99846e+08	3.50883e+08	3.95349e+08	4.34348e+08	4.65742e+08	4.90056e+08	5.10112e+08	5.23624e+08	5.31706e+08	5.32878e+08	5.31345e+08
37	3.88048e+07	1.12881e+08	1.81092e+08	2.43433e+08	3.00171e+08	3.49971e+08	3.92307e+08	4.2928e+08	4.59953e+08	4.83674e+08	5.03008e+08	5.17152e+08	5.28961e+08	5.32816e+08	5.31135e+08
38	3.39779e+07	9.85081e+07	1.56448e+08	2.08879e+08	2.57391e+08	3.00087e+08	3.36054e+08	3.67428e+08	3.94932e+08	4.16984e+08	4.34122e+08	4.45539e+08	4.53966e+08	4.56597e+08	4.55247e+08
39	3.6547e+07	1.05928e+08	1.69168e+08	2.2625e+08	2.77096e+08	3.21495e+08	3.5906e+08	3.9294e+08	4.22747e+08	4.46908e+08	4.67636e+08	4.82022e+08	4.92302e+08	4.96231e+08	4.9426e+08
40	3.51078e+07	1.01346e+08	1.61092e+08	2.15977e+08	2.65383e+08	3.08049e+08	3.45223e+08	3.77863e+08	4.04754e+08	4.26875e+08	4.46857e+08	4.61344e+08	4.71207e+08	4.74233e+08	4.71482e+08
41	3.64675e+07	1.05531e+08	1.68174e+08	2.23809e+08	2.74682e+08	3.20213e+08	3.59444e+08	3.93693e+08	4.211e+08	4.43977e+08	4.63229e+08	4.78653e+08	4.89453e+08	4.91071e+08	4.90085e+08
42	3.48819e+07	1.01255e+08	1.61596e+08	2.15501e+08	2.64624e+08	3.07628e+08	3.45217e+08	3.78472e+08	4.06139e+08	4.30202e+08	4.49638e+08	4.63326e+08	4.71683e+08	4.74108e+08	4.72114e+08
43	3.46664e+07	1.00401e+08	1.60074e+08	2.14691e+08	2.64837e+08	3.09768e+08	3.47828e+08	3.80866e+08	4.07634e+08	4.30914e+08	4.49902e+08	4.62461e+08	4.70565e+08	4.71508e+08	4.70468e+08
44	3.70221e+07	1.07665e+08	1.71908e+08	2.30043e+08	2.8323e+08	3.31588e+08	3.71199e+08	4.06818e+08	4.37317e+08	4.61507e+08	4.8029e+08	4.90699e+08	4.99321e+08	5.0277e+08	5.00316e+08
45	3.64132e+07	1.05453e+08	1.68117e+08	2.24518e+08	2.76282e+08	3.22406e+08	3.61969e+08	3.97903e+08	4.27241e+08	4.5058e+08	4.6914e+08	4.81519e+08	4.91997e+08	4.94553e+08	4.91824e+08
46	3.80351e+07	1.10371e+08	1.76262e+08	2.35951e+08	2.91299e+08	3.4052e+08	3.81904e+08	4.18396e+08	4.48505e+08	4.71574e+08	4.90837e+08	5.03599e+08	5.11053e+08	5.14663e+08	5.13066e+08
47	3.7843e+07	1.09328e+08	1.7542e+08	2.35133e+08	2.88434e+08	3.3637e+08	3.77035e+08	4.13829e+08	4.43282e+08	4.66348e+08	4.8692e+08	5.0174e+08	5.10945e+08	5.12543e+08	5.10564e+08
48	3.59861e+07	1.03787e+08	1.65641e+08	2.2302e+08	2.76649e+08	3.24133e+08	3.6402e+08	3.99169e+08	4.27255e+08	4.50139e+08	4.673e+08	4.80125e+08	4.90547e+08	4.93433e+08	4.90473e+08
49	3.74033e+07	1.09059e+08	1.74949e+08	2.3334e+08	2.86593e+08	3.36056e+08	3.78767e+08	4.15128e+08	4.43507e+08	4.6763e+08	4.87227e+08	5.01592e+08	5.10954e+08	5.12494e+08	5.09763e+08
50	3.37441e+07	9.76646e+07	1.5605e+08	2.09295e+08	2.57862e+08	3.01779e+08	3.38887e+08	3.71844e+08	3.97816e+08	4.17853e+08	4.33918e+08	4.44932e+08	4.54304e+08	4.59356e+08	4.57473e+08
51	3.55044e+07	1.0315e+08	1.65956e+08	2.23009e+08	2.74324e+08	3.18946e+08	3.58477e+08	3.92626e+08	4.21129e+08	4.42244e+08	4.58783e+08	4.69529e+08	4.75084e+08	4.75183e+08	4.75859e+08
52	3.59963e+07	1.04543e+08	1.66876e+08	2.24493e+08	2.76619e+08	3.21969e+08	3.61777e+08	3.96362e+08	4.24609e+08	4.47476e+08	4.66131e+08	4.78152e+08	4.85622e+08	4.87342e+08	4.86644e+08
53	3.79921e+07	1.10045e+08	1.75822e+08	2.34477e+08	2.87005e+08	3.33872e+08	3.71979e+08	4.05285e+08	4.34208e+08	4.58667e+08	4.77269e+08	4.88315e+08	4.9641e+08	4.9937e+08	5.00221e+08
54	3.63773e+07	1.05769e+08	1.68889e+08	2.25871e+08	2.78275e+08	3.24819e+08	3.65005e+08	4.00046e+08	4.28892e+08	4.54407e+08	4.76512e+08	4.89875e+08	5.00493e+08	5.03788e+08	5.00527e+08
55	3.85677e+07	1.11899e+08	1.78349e+08	2.38465e+08	2.92684e+08	3.4082e+08	3.8211e+08	4.18879e+08	4.47612e+08	4.69582e+08	4.87251e+08	5.01027e+08	5.12835e+08	5.16722e+08	5.14983e+08
56	3.69457e+07	1.06525e+08	1.69147e+08	2.26356e+08	2.7791e+08	3.24579e+08	3.64842e+08	4.00031e+08	4.27929e+08	4.49508e+08	4.67405e+08	4.79716e+08	4.88085e+08	4.91804e+08	4.91337e+08
57	3.64061e+07	1.05491e+08	1.67531e+08	2.22983e+08	2.73049e+08	3.18496e+08	3.57991e+08	3.92966e+08	4.21334e+08	4.44385e+08	4.62987e+08	4.75554e+08	4.83484e+08	4.84326e+08	4.83892e+08
58	3.79705e+07	1.09787e+08	1.75853e+08	2.35568e+08	2.88865e+08	3.35933e+08	3.77052e+08	4.13777e+08	4.44595e+08	4.69908e+08	4.89296e+08	5.02242e+08	5.08709e+08	5.09487e+08	5.08673e+08
59	3.71286e+07	1.06964e+08	1.70355e+08	2.27918e+08	2.79998e+08	3.24757e+08	3.62636e+08	3.96574e+08	4.26074e+08	4.50545e+08	4.70736e+08	4.84353e+08	4.93905e+08	4.96786e+08	4.95149e+08
60	4.00686e+07	1.15696e+08	1.83291e+08	2.44074e+08	3.00101e+08	3.50692e+08	3.92427e+08	4.30179e+08	4.59925e+08	4.84232e+08	5.04423e+08	5.18025e+08	5.28243e+08	5.31827e+08	5.30992e+08
61	3.7653e+07	1.09115e+08	1.73679e+08	2.32402e+08	2.85708e+08	3.32794e+08	3.74647e+08	4.11504e+08	4.42311e+08	4.66171e+08	4.85945e+08	4.99849e+08	5.08217e+08	5.10267e+08	5.08108e+08
62	3.61287e+07	1.04626e+08	1.67602e+08	2.24109e+08	2.76363e+08	3.22258e+08	3.62301e+08	3.98487e+08	4.27425e+08	4.49794e+08	4.67129e+08	4.78349e+08	4.86805e+08	4.88464e+08	4.86811e+08
63	3.83237e+07	1.10955e+08	1.76954e+08	2.36976e+08	2.92268e+08	3.40855e+08	3.81522e+08	4.179e+08	4.4909e+08	4.74569e+08	4.94738e+08	5.08088e+08	5.15735e+08	5.16876e+08	5.15586e+08
64	3.87119e+07	1.12547e+08	1.80228e+08	2.41904e+08	2.97975e+08	3.48144e+08	3.9089e+08	4.29529e+08	4.62175e+08	4.875e+08	5.06423e+08	5.16594e+08	5.24302e+08	5.26303e+08	5.25279e+08
65	3.78223e+07	1.09656e+08	1.7553e+08	2.35117e+08	2.89099e+08	3.3665e+08	3.76754e+08	4.10428e+08	4.37236e+08	4.5723e+08	4.749e+08	4.87721e+08	4.96958e+08	5.02247e+08	5.02464e+08
66	3.51699e+07	1.02097e+08	1.62585e+08	2.17761e+08	2.68625e+08	3.13435e+08	3.52295e+08	3.87895e+08	4.17509e+08	4.41139e+08	4.60389e+08	4.70972e+08	4.78813e+08	4.82176e+08	4.79427e+08
67	3.74347e+07	1.08762e+08	1.74577e+08	2.34476e+08	2.8963e+08	3.38534e+08	3.79566e+08	4.1506e+08	4.4602e+08	4.69719e+08	4.87531e+08	4.99249e+08	5.08047e+08	5.09442e+08	5.06824e+08
68	3.70647e+07	1.07713e+08	1.71962e+08	2.29181e+08	2.8092e+08	3.26224e+08	3.66367e+08	4.02579e+08	4.32231e+08	4.54714e+08	4.72704e+08	4.83599e+08	4.9228e+08	4.95659e+08	4.95223e+08
69	3.77763e+07	1.09553e+08	1.75773e+08	2.35969e+08	2.8976e+08	3.36223e+08	3.75623e+08	4.11142e+08	4.40286e+08	4.64452e+08	4.83987e+08	4.95029e+08	5.03634e+08	5.07247e+08	5.06259e+08
70	3.77793e+07	1.0958e+08	1.75713e+08	2.35618e+08	2.88135e+08	3.34785e+08	3.75077e+08	4.11071e+08	4.40524e+08	4.64968e+08	4.85461e+08	4.98196e+08	5.08711e+08	5.1255e+08	5.10371e+08
71	3.68979e+07	1.06838e+08	1.70492e+08	2.28164e+08	2.7987e+08	3.25563e+08	3.6527e+08	4.01362e+08	4.30279e+08	4.54121e+08	4.74952e+08	4.8999e+08	5.01185e+08	5.02692e+08	4.99618e+08
72	3.77287e+07	1.09656e+08	1.75396e+08	2.35351e+08	2.90034e+08	3.3815e+08	3.79034e+08	4.1523e+08	4.45768e+08	4.70618e+08	4.89733e+08	5.02609e+08	5.12212e+08	5.14595e+08	5.11823e+08
73	3.48287e+07	1.00816e+08	1.60861e+08	2.16043e+08	2.64838e+08	3.07594e+08	3.44479e+08	3.77585e+08	4.05521e+08	4.27521e+08	4.45846e+08	4.58852e+08	4.68001e+08	4.70019e+08	4.68797e+08
74	3.55618e+07	1.02632e+08	1.63425e+08	2.18005e+08	2.67566e+08	3.12109e+08	3.50276e+08	3.83776e+08	4.11206e+08	4.32917e+08	4.52399e+08	4.66482e+08	4.76361e+08	4.79441e+08	4.7836e+08
75	3.53429e+07	1.02533e+08	1.63459e+08	2.19099e+08	2.69401e+08	3.14927e+08	3.54066e+08	3.8878e+08	4.17258e+08	4.40465e+08	4.58104e+08	4.69363e+08	4.76024e+08	4.77852e+08	4.76703e+08
76	3.85052e+07	1.11436e+08	1.77939e+08	2.38475e+08	2.93298e+08	3.4219e+08	3.82784e+08	4.18852e+08	4.50991e+08	4.76282e+08	4.96218e+08	5.07717e+08	5.14966e+08	5.17829e+08	5.1765e+08
77	3.64972e+07	1.05642e+08	1.68816e+08	2.2691e+08	2.78576e+08	3.22829e+08	3.6041e+08	3.95341e+08	4.24817e+08	4.48991e+08	4.6941e+08	4.84717e+08	4.96217e+08	4.98797e+08	4.96158e+08
78	3.55511e+07	1.03281e+08	1.64978e+08	2.19884e+08	2.70022e+08	3.14822e+08	3.5456e+08	3.9051e+08	4.2132e+08	4.45142e+08	4.6442e+08	4.75309e+08	4.83916e+08	4.85955e+08	4.83716e+08
79	3.97375e+07	1.14771e+08	1.83107e+08	2.45197e+08	3.0081e+08	3.49868e+08	3.93067e+08	4.306e+08	4.62381e+08	4.88856e+08	5.11071e+08	5.26399e+08	5.35592e+08	5.36889e+08	5.34771e+08
80	3.76462e+07	1.09025e+08	1.74569e+08	2.34928e+08	2.88946e+08	3.37171e+08	3.79039e+08	4.15446e+08	4.46441e+08	4.70886e+08	4.89409e+08	5.00625e+08	5.10145e+08	5.12466e+08	5.10298e+08
81	3.73393e+07	1.08524e+08	1.73928e+08	2.3263e+08	2.85837e+08	3.33492e+08	3.73767e+08	4.08824e+08	4.38061e+08	4.61474e+08	4.80632e+08	4.92898e+08	5.0277e+08	5.06264e+08	5.03996e+08
82	3.78377e+07	1.09293e+08	1.74053e+08	2.32694e+08	2.86406e+08	3.3332e+08	3.72378e+08	4.07908e+08	4.38435e+08	4.6292e+08	4.81951e+08	4.96447e+08	5.0717e+08	5.09858e+08	5.07955e+08
83	3.51638e+07	1.01646e+08	1.62856e+08	2.18684e+08	2.69634e+08	3.15068e+08	3.53785e+08	3.8927e+08	4.19106e+08	4.43293e+08	4.60378e+08	4.71484e+08	4.80682e+08	4.83866e+08	4.81944e+08
84	3.65771e+07	1.05524e+08	1.68338e+08	2.24903e+08	2.75299e+08	3.21067e+08	3.61159e+08	3.96751e+08	4.27646e+08	4.52437e+08	4.70832e+08	4.84242e+08	4.93466e+08	4.96303e+08	4.95226e+08
85	3.63171e+07	1.05424e+08	1.69216e+08	2.26875e+08	2.78382e+08	3.23688e+08	3.63876e+08	4.01102e+08	4.33013e+08	4.57912e+08	4.75001e+08	4.85898e+08	4.92198e+08	4.93044e+08	4.91546e+08
86	3.82929e+07	1.1067e+08	1.76521e+08	2.36079e+08	2.89739e+08	3.37184e+08	3.77983e+08	4.14145e+08	4.45502e+08	4.71906e+08	4.92455e+08	5.04328e+08	5.12602e+08	5.14913e+08	5.13762e+08
87	3.31338e+07	9.55279e+07	1.52665e+08	2.03814e+08	2.49052e+08	2.90943e+08	3.26961e+08	3.59226e+08	3.87236e+08	4.08337e+08	4.23977e+08	4.34853e+08	4.43324e+08	4.46066e+08	4.44739e+08
88	3.55881e+07	1.035e+08	1.65423e+08	2.21295e+08	2.72327e+08	3.17595e+08	3.54613e+08	3.89249e+08	4.19127e+08	4.42152e+08	4.61936e+08	4.74063e+08	4.81278e+08	4.84687e+08	4.82531e+08
89	3.79345e+07	1.10515e+08	1.77241e+08	2.36344e+08	2.8789e+08	3.34914e+08	3.7604e+08	4.1273e+08	4.42699e+08	4.65937e+08	4.85005e+08	4.95803e+08	5.02488e+08	5.03768e+08	5.04748e+08
90	3.67649e+07	1.06161e+08	1.68703e+08	2.26052e+08	2.80173e+08	3.27896e+08	3.68232e+08	4.04235e+08	4.33517e+08	4.58605e+08	4.7922e+08	4.92355e+08	5.02588e+08	5.05511e+08	5.02938e+08
91	3.42387e+07	9.92063e+07	1.58459e+08	2.11807e+08	2.58787e+08	3.00588e+08	3.35503e+08	3.6678e+08	3.94533e+08	4.17184e+08	4.3548e+08	4.47461e+08	4.56436e+08	4.59754e+08	4.58227e+08
92	3.65174e+07	1.059e+08	1.69842e+08	2.28028e+08	2.7871e+08	3.21906e+08	3.58821e+08	3.92299e+08	4.20251e+08	4.43391e+08	4.6216e+08	4.72903e+08	4.8098e+08	4.84877e+08	4.8419e+08
93	3.70318e+07	1.07464e+08	1.7217e+08	2.30559e+08	2.82559e+08	3.28438e+08	3.66957e+08	4.01251e+08	4.29709e+08	4.53054e+08	4.71942e+08	4.84784e+08	4.95452e+08	5.01411e+08	4.99929e+08
94	3.59345e+07	1.03655e+08	1.65653e+08	2.22586e+08	2.74368e+08	3.19556e+08	3.57828e+08	3.92188e+08	4.21185e+08	4.44242e+08	4.6219e+08	4.74023e+08	4.82262e+08	4.83629e+08	4.82201e+08
95	3.43694e+07	9.91229e+07	1.57939e+08	2.11033e+08	2.59028e+08	3.01775e+08	3.38048e+08	3.71547e+08	4.0035e+08	4.23431e+08	4.42298e+08	4.55429e+08	4.63743e+08	4.66295e+08	4.64486e+08
96	3.7123e+07	1.07326e+08	1.71514e+08	2.28979e+08	2.81078e+08	3.27595e+08	3.66645e+08	4.02036e+08	4.3163e+08	4.54283e+08	4.73264e+08	4.87237e+08	4.98303e+08	5.02023e+08	4.99258e+08
97	3.93829e+07	1.13786e+08	1.81026e+08	2.41719e+08	2.97478e+08	3.47654e+08	3.89902e+08	4.27469e+08	4.59966e+08	4.88005e+08	5.10805e+08	5.24975e+08	5.35691e+08	5.36489e+08	5.33363e+08
98	3.53054e+07	1.02219e+08	1.6236e+08	2.16152e+08	2.64672e+08	3.08375e+08	3.45627e+08	3.78976e+08	4.07889e+08	4.31824e+08	4.50418e+08	4.63868e+08	4.74201e+08	4.77131e+08	4.75658e+08
99	3.66569e+07	1.06321e+08	1.70172e+08	2.28243e+08	2.80757e+08	3.28453e+08	3.69462e+08	4.04322e+08	4.3311e+08	4.56979e+08	4.74903e+08	4.87254e+08	4.97318e+08	4.99434e+08	4.96624e+08
100	3.87942e+07	1.12424e+08	1.79962e+08	2.42212e+08	2.99209e+08	3.48976e+08	3.9069e+08	4.28872e+08	4.61021e+08	4.88529e+08	5.11605e+08	5.27588e+08	5.38978e+08	5.4008e+08	5.34928e+08
101	3.95929e+07	1.14685e+08	1.83506e+08	2.45808e+08	3.01849e+08	3.52042e+08	3.96296e+08	4.35277e+08	4.65815e+08	4.89842e+08	5.08735e+08	5.21336e+08	5.30404e+08	5.3309e+08	5.32065e+08
102	3.86191e+07	1.11711e+08	1.77675e+08	2.36896e+08	2.90053e+08	3.37219e+08	3.77279e+08	4.12662e+08	4.43946e+08	4.69056e+08	4.90011e+08	5.04039e+08	5.14218e+08	5.17994e+08	5.17349e+08
103	3.61131e+07	1.04746e+08	1.67804e+08	2.24486e+08	2.76161e+08	3.21583e+08	3.60052e+08	3.93432e+08	4.22885e+08	4.46899e+08	4.67201e+08	4.79898e+08	4.88991e+08	4.90845e+08	4.88076e+08
104	3.44587e+07	9.97909e+07	1.58624e+08	2.11827e+08	2.61145e+08	3.05001e+08	3.40755e+08	3.71679e+08	3.97648e+08	4.20397e+08	4.38279e+08	4.50197e+08	4.56822e+08	4.59751e+08	4.59934e+08
105	3.79121e+07	1.09661e+08	1.74821e+08	2.33737e+08	2.86734e+08	3.33287e+08	3.73336e+08	4.10225e+08	4.41304e+08	4.66001e+08	4.85387e+08	4.97779e+08	5.06407e+08	5.08109e+08	5.06373e+08
106	3.85897e+07	1.12165e+08	1.80222e+08	2.40293e+08	2.95297e+08	3.44861e+08	3.86722e+08	4.2476e+08	4.57215e+08	4.82066e+08	5.03042e+08	5.16685e+08	5.23938e+08	5.25033e+08	5.22316e+08
107	3.72226e+07	1.07763e+08	1.72185e+08	2.3071e+08	2.82625e+08	3.28186e+08	3.66702e+08	4.00588e+08	4.30812e+08	4.54672e+08	4.74959e+08	4.87938e+08	4.9741e+08	5.00099e+08	4.99989e+08
108	3.99783e+07	1.15513e+08	1.83925e+08	2.45987e+08	3.01779e+08	3.51285e+08	3.95164e+08	4.35801e+08	4.69365e+08	4.95629e+08	5.15763e+08	5.28966e+08	5.38961e+08	5.41636e+08	5.39797e+08
109	3.51025e+07	1.01398e+08	1.62075e+08	2.1684e+08	2.67779e+08	3.11871e+08	3.4823e+08	3.80412e+08	4.08293e+08	4.30577e+08	4.48505e+08	4.61828e+08	4.73044e+08	4.77536e+08	4.75576e+08
110	3.8563e+07	1.11838e+08	1.79211e+08	2.40125e+08	2.94195e+08	3.43084e+08	3.83345e+08	4.20489e+08	4.5062e+08	4.74214e+08	4.94791e+08	5.08467e+08	5.18467e+08	5.23005e+08	5.21207e+08
111	3.6026e+07	1.03118e+08	1.6416e+08	2.19725e+08	2.69467e+08	3.13836e+08	3.51565e+08	3.84783e+08	4.12535e+08	4.36248e+08	4.55153e+08	4.68729e+08	4.78372e+08	4.81906e+08	4.81102e+08
112	3.75677e+07	1.08803e+08	1.73319e+08	2.31065e+08	2.8443e+08	3.32022e+08	3.72955e+08	4.10018e+08	4.40067e+08	4.64501e+08	4.84942e+08	4.98418e+08	5.09881e+08	5.13716e+08	5.09773e+08
113	3.92054e+07	1.13027e+08	1.80328e+08	2.4107e+08	2.97553e+08	3.48424e+08	3.91431e+08	4.30019e+08	4.62681e+08	4.87647e+08	5.08589e+08	5.23578e+08	5.33054e+08	5.36516e+08	5.33872e+08
114	3.68584e+07	1.06754e+08	1.69806e+08	2.26847e+08	2.78463e+08	3.23947e+08	3.61687e+08	3.96057e+08	4.25996e+08	4.50821e+08	4.69424e+08	4.82014e+08	4.916e+08	4.94459e+08	4.93334e+08
115	3.66572e+07	1.05804e+08	1.68862e+08	2.25935e+08	2.77428e+08	3.22921e+08	3.61532e+08	3.96134e+08	4.26533e+08	4.49547e+08	4.67465e+08	4.80266e+08	4.89793e+08	4.91412e+08	4.9092e+08
116	3.88208e+07	1.11993e+08	1.78879e+08	2.39724e+08	2.96e+08	3.46365e+08	3.87539e+08	4.23938e+08	4.55418e+08	4.79643e+08	4.98804e+08	5.12016e+08	5.21157e+08	5.23751e+08	5.2188e+08
117	3.55338e+07	1.03302e+08	1.65738e+08	2.21897e+08	2.72129e+08	3.16846e+08	3.54823e+08	3.89755e+08	4.17503e+08	4.40175e+08	4.60157e+08	4.74071e+08	4.83371e+08	4.86145e+08	4.84179e+08
118	3.72721e+07	1.07406e+08	1.71131e+08	2.29465e+08	2.82062e+08	3.29223e+08	3.70319e+08	4.07129e+08	4.38108e+08	4.61562e+08	4.81519e+08	4.94738e+08	5.04522e+08	5.07122e+08	5.05487e+08
119	3.98129e+07	1.15245e+08	1.84248e+08	2.46091e+08	3.0212e+08	3.52601e+08	3.96272e+08	4.33916e+08	4.6313e+08	4.85711e+08	5.06979e+08	5.21249e+08	5.31507e+08	5.35823e+08	5.34849e+08
120	3.57855e+07	1.03549e+08	1.65349e+08	2.21457e+08	2.7165e+08	3.15145e+08	3.53791e+08	3.89452e+08	4.17597e+08	4.40992e+08	4.62323e+08	4.75825e+08	4.8505e+08	4.87485e+08	4.84979e+08
121	3.89735e+07	1.13075e+08	1.81365e+08	2.43775e+08	3.00363e+08	3.51428e+08	3.9644e+08	4.36733e+08	4.69486e+08	4.96013e+08	5.15796e+08	5.2642e+08	5.33127e+08	5.36437e+08	5.33294e+08
122	3.51755e+07	1.02401e+08	1.63599e+08	2.19093e+08	2.68456e+08	3.10759e+08	3.47545e+08	3.79253e+08	4.05448e+08	4.25888e+08	4.42595e+08	4.54687e+08	4.63329e+08	4.67907e+08	4.6746e+08
123	3.68163e+07	1.07258e+08	1.72379e+08	2.32181e+08	2.86076e+08	3.33986e+08	3.7457e+08	4.11462e+08	4.439e+08	4.7024e+08	4.89646e+08	5.01392e+08	5.09172e+08	5.10565e+08	5.06035e+08
124	3.51727e+07	1.01796e+08	1.62771e+08	2.18258e+08	2.69235e+08	3.14984e+08	3.53327e+08	3.88383e+08	4.16838e+08	4.39244e+08	4.56163e+08	4.67552e+08	4.75928e+08	4.78205e+08	4.76542e+08
125	3.85016e+07	1.1132e+08	1.77347e+08	2.37072e+08	2.91552e+08	3.40232e+08	3.82965e+08	4.20789e+08	4.52723e+08	4.78639e+08	4.99852e+08	5.13455e+08	5.22815e+08	5.26011e+08	5.231e+08
126	3.68253e+07	1.06476e+08	1.69155e+08	2.25474e+08	2.76887e+08	3.22561e+08	3.60897e+08	3.96293e+08	4.27156e+08	4.51346e+08	4.71658e+08	4.85777e+08	4.95708e+08	4.97606e+08	4.95781e+08
127	3.8298e+07	1.10708e+08	1.75551e+08	2.34093e+08	2.8846e+08	3.36516e+08	3.76368e+08	4.11711e+08	4.4059e+08	4.66282e+08	4.88305e+08	5.03268e+08	5.1429e+08	5.19972e+08	5.17731e+08
128	3.89041e+07	1.13299e+08	1.82067e+08	2.4447e+08	3.01089e+08	3.52e+08	3.95246e+08	4.33748e+08	4.64417e+08	4.89882e+08	5.11392e+08	5.25749e+08	5.3406e+08	5.35926e+08	5.32657e+08
129	3.85123e+07	1.11934e+08	1.79004e+08	2.40028e+08	2.9533e+08	3.44195e+08	3.85797e+08	4.21483e+08	4.5189e+08	4.76334e+08	4.94224e+08	5.07534e+08	5.17163e+08	5.20008e+08	5.18177e+08
130	3.43595e+07	9.92443e+07	1.58293e+08	2.11288e+08	2.5986e+08	3.0281e+08	3.40871e+08	3.74192e+08	4.01561e+08	4.23503e+08	4.40165e+08	4.50909e+08	4.57161e+08	4.59867e+08	4.59433e+08
131	3.87878e+07	1.12603e+08	1.80099e+08	2.41368e+08	2.96139e+08	3.43644e+08	3.83057e+08	4.19304e+08	4.50086e+08	4.75888e+08	4.9561e+08	5.10262e+08	5.20847e+08	5.24378e+08	5.23024e+08
132	3.44177e+07	9.94857e+07	1.58895e+08	2.12818e+08	2.61164e+08	3.04301e+08	3.4166e+08	3.74188e+08	4.00985e+08	4.23129e+08	4.40431e+08	4.52266e+08	4.60042e+08	4.62437e+08	4.61841e+08
133	3.58936e+07	1.04413e+08	1.67797e+08	2.26326e+08	2.801e+08	3.2635e+08	3.6511e+08	3.99332e+08	4.30038e+08	4.55387e+08	4.7512e+08	4.9031e+08	4.99907e+08	5.02684e+08	4.98369e+08
134	3.68662e+07	1.06317e+08	1.68517e+08	2.25232e+08	2.77278e+08	3.2353e+08	3.63962e+08	3.99064e+08	4.25546e+08	4.45856e+08	4.63808e+08	4.77977e+08	4.86288e+08	4.89482e+08	4.89962e+08
135	3.58568e+07	1.03979e+08	1.65638e+08	2.21925e+08	2.73402e+08	3.18084e+08	3.55685e+08	3.89311e+08	4.18381e+08	4.40992e+08	4.5767e+08	4.68796e+08	4.75975e+08	4.77682e+08	4.76845e+08
136	3.74877e+07	1.08508e+08	1.72791e+08	2.29458e+08	2.79559e+08	3.25013e+08	3.64791e+08	4.01442e+08	4.32262e+08	4.56288e+08	4.76682e+08	4.90718e+08	5.02311e+08	5.0684e+08	5.04725e+08
137	3.47024e+07	1.00871e+08	1.59968e+08	2.14147e+08	2.62875e+08	3.04127e+08	3.39141e+08	3.71721e+08	4.00473e+08	4.23905e+08	4.41852e+08	4.54124e+08	4.64315e+08	4.67469e+08	4.65695e+08
138	3.71094e+07	1.06858e+08	1.70207e+08	2.27914e+08	2.79454e+08	3.24654e+08	3.62228e+08	3.95534e+08	4.2494e+08	4.48085e+08	4.66349e+08	4.78706e+08	4.89151e+08	4.92959e+08	4.92138e+08
139	3.60761e+07	1.04096e+08	1.66398e+08	2.22747e+08	2.7341e+08	3.16762e+08	3.53074e+08	3.86154e+08	4.1478e+08	4.38176e+08	4.57311e+08	4.71162e+08	4.79057e+08	4.80201e+08	4.79507e+08
140	3.52915e+07	1.02449e+08	1.64156e+08	2.19569e+08	2.69967e+08	3.14405e+08	3.52226e+08	3.85679e+08	4.13133e+08	4.3492e+08	4.52393e+08	4.6331e+08	4.71619e+08	4.7467e+08	4.73664e+08
141	3.50508e+07	1.01752e+08	1.63044e+08	2.18691e+08	2.68991e+08	3.13895e+08	3.51718e+08	3.84504e+08	4.11775e+08	4.33348e+08	4.49342e+08	4.61068e+08	4.70027e+08	4.72708e+08	4.71749e+08
142	3.9677e+07	1.14729e+08	1.83155e+08	2.45626e+08	3.02387e+08	3.538e+08	3.99301e+08	4.39037e+08	4.71458e+08	4.97883e+08	5.18335e+08	5.30954e+08	5.38796e+08	5.39646e+08	5.38011e+08
143	3.95508e+07	1.14462e+08	1.8248e+08	2.44438e+08	3.00903e+08	3.51384e+08	3.94954e+08	4.3227e+08	4.62177e+08	4.87347e+08	5.08865e+08	5.22412e+08	5.32419e+08	5.35564e+08	5.33764e+08
144	3.67214e+07	1.07436e+08	1.73124e+08	2.32971e+08	2.86599e+08	3.33436e+08	3.72744e+08	4.09419e+08	4.39118e+08	4.62712e+08	4.80851e+08	4.92821e+08	5.02125e+08	5.0615e+08	5.0315e+08
145	3.99285e+07	1.15277e+08	1.82828e+08	2.43122e+08	2.98499e+08	3.4704e+08	3.87657e+08	4.23661e+08	4.53809e+08	4.7728e+08	4.98288e+08	5.12826e+08	5.24223e+08	5.28787e+08	5.28312e+08
146	3.75349e+07	1.0893e+08	1.73728e+08	2.33039e+08	2.86996e+08	3.35817e+08	3.78457e+08	4.16154e+08	4.47342e+08	4.73556e+08	4.94382e+08	5.06972e+08	5.13485e+08	5.14072e+08	5.11105e+08
147	3.84373e+07	1.10972e+08	1.76383e+08	2.36655e+08	2.91101e+08	3.38121e+08	3.78906e+08	4.15266e+08	4.4439e+08	4.68197e+08	4.89089e+08	5.03148e+08	5.11325e+08	5.13835e+08	5.13232e+08
148	3.77013e+07	1.09317e+08	1.73614e+08	2.31298e+08	2.83828e+08	3.30318e+08	3.71027e+08	4.07413e+08	4.38303e+08	4.63673e+08	4.83873e+08	4.98983e+08	5.08355e+08	5.10263e+08	5.08988e+08
149	3.5445e+07	1.02401e+08	1.63295e+08	2.18822e+08	2.68111e+08	3.12062e+08	3.50162e+08	3.8316e+08	4.10783e+08	4.31802e+08	4.50077e+08	4.64782e+08	4.74636e+08	4.77612e+08	4.75677e+08
150	3.77538e+07	1.09675e+08	1.75435e+08	2.33952e+08	2.87181e+08	3.35606e+08	3.76247e+08	4.12058e+08	4.44793e+08	4.70094e+08	4.89026e+08	5.00747e+08	5.08611e+08	5.11173e+08	5.10259e+08
151	3.98301e+07	1.15418e+08	1.84591e+08	2.47572e+08	3.05316e+08	3.56237e+08	3.99695e+08	4.38126e+08	4.70871e+08	4.97195e+08	5.19617e+08	5.34054e+08	5.42585e+08	5.44638e+08	5.41307e+08
152	3.4309e+07	9.98293e+07	1.59784e+08	2.13094e+08	2.60712e+08	3.04121e+08	3.42508e+08	3.75886e+08	4.01966e+08	4.2496e+08	4.43386e+08	4.54384e+08	4.60605e+08	4.63569e+08	4.62641e+08
153	3.4015e+07	9.89931e+07	1.57677e+08	2.10634e+08	2.59337e+08	3.02382e+08	3.38234e+08	3.6992e+08	3.97349e+08	4.18931e+08	4.35142e+08	4.45007e+08	4.52871e+08	4.55158e+08	4.53194e+08
154	3.63188e+07	1.05358e+08	1.6843e+08	2.25956e+08	2.78126e+08	3.24218e+08	3.62503e+08	3.94095e+08	4.20587e+08	4.43084e+08	4.62996e+08	4.76721e+08	4.86644e+08	4.88828e+08	4.88383e+08
155	3.72451e+07	1.07527e+08	1.70982e+08	2.28512e+08	2.80356e+08	3.28007e+08	3.6925e+08	4.04168e+08	4.33836e+08	4.57749e+08	4.78206e+08	4.92005e+08	5.01214e+08	5.03821e+08	5.01112e+08
156	3.73818e+07	1.0827e+08	1.73236e+08	2.32659e+08	2.87434e+08	3.35568e+08	3.76307e+08	4.10497e+08	4.37359e+08	4.58731e+08	4.77667e+08	4.90858e+08	4.99985e+08	5.04245e+08	5.03211e+08
157	3.67987e+07	1.0671e+08	1.7051e+08	2.27872e+08	2.79489e+08	3.25979e+08	3.65647e+08	4.00561e+08	4.28459e+08	4.51667e+08	4.69439e+08	4.82969e+08	4.94151e+08	4.9779e+08	4.95936e+08
158	3.73835e+07	1.0827e+08	1.73127e+08	2.32109e+08	2.8427e+08	3.2999e+08	3.69418e+08	4.03297e+08	4.32495e+08	4.56697e+08	4.75998e+08	4.8808e+08	4.96958e+08	4.99436e+08	4.98565e+08
159	3.62954e+07	1.05029e+08	1.66951e+08	2.2152e+08	2.7189e+08	3.16566e+08	3.54277e+08	3.87657e+08	4.15493e+08	4.36887e+08	4.56254e+08	4.70175e+08	4.81104e+08	4.84113e+08	4.82618e+08
160	3.72132e+07	1.08146e+08	1.72689e+08	2.31209e+08	2.83443e+08	3.29593e+08	3.70386e+08	4.07669e+08	4.40202e+08	4.6604e+08	4.85387e+08	4.99566e+08	5.09086e+08	5.08864e+08	5.06319e+08
161	3.7511e+07	1.09073e+08	1.75195e+08	2.35075e+08	2.88069e+08	3.33039e+08	3.72042e+08	4.08495e+08	4.38904e+08	4.63017e+08	4.82253e+08	4.93014e+08	5.02286e+08	5.03982e+08	5.03111e+08
162	3.90465e+07	1.1366e+08	1.82508e+08	2.43888e+08	2.99521e+08	3.48134e+08	3.89101e+08	4.25053e+08	4.53807e+08	4.77331e+08	4.98353e+08	5.1186e+08	5.21944e+08	5.26065e+08	5.25076e+08
163	4.16345e+07	1.2055e+08	1.91759e+08	2.56861e+08	3.16409e+08	3.68961e+08	4.13732e+08	4.54169e+08	4.86943e+08	5.13832e+08	5.33839e+08	5.45521e+08	5.55423e+08	5.59887e+08	5.57984e+08
164	3.65982e+07	1.0605e+08	1.69927e+08	2.2814e+08	2.81225e+08	3.27638e+08	3.67984e+08	4.03689e+08	4.33081e+08	4.56296e+08	4.74194e+08	4.85832e+08	4.95286e+08	4.98985e+08	4.97951e+08
165	3.71192e+07	1.08282e+08	1.73227e+08	2.31564e+08	2.85002e+08	3.31805e+08	3.72076e+08	4.07751e+08	4.37251e+08	4.6037e+08	4.78898e+08	4.91635e+08	5.0138e+08	5.03108e+08	5.01172e+08
166	3.81246e+07	1.10783e+08	1.77468e+08	2.377e+08	2.9203e+08	3.39177e+08	3.80652e+08	4.16268e+08	4.4686e+08	4.72562e+08	4.91884e+08	5.04505e+08	5.14451e+08	5.16774e+08	5.14712e+08
167	3.70913e+07	1.07032e+08	1.70326e+08	2.2782e+08	2.80656e+08	3.26609e+08	3.65889e+08	4.0142e+08	4.31652e+08	4.54941e+08	4.74024e+08	4.87001e+08	4.95954e+08	5.00447e+08	4.99534e+08
168	3.76387e+07	1.08829e+08	1.73994e+08	2.33793e+08	2.87989e+08	3.3631e+08	3.77325e+08	4.13658e+08	4.4124e+08	4.64283e+08	4.84524e+08	4.99194e+08	5.08454e+08	5.11409e+08	5.09083e+08
169	3.63419e+07	1.0489e+08	1.66826e+08	2.23291e+08	2.74573e+08	3.20498e+08	3.5972e+08	3.93711e+08	4.20112e+08	4.41479e+08	4.59373e+08	4.72337e+08	4.80673e+08	4.84594e+08	4.84765e+08
170	3.84291e+07	1.11482e+08	1.77873e+08	2.38557e+08	2.93705e+08	3.41923e+08	3.82529e+08	4.20871e+08	4.51037e+08	4.7558e+08	4.96974e+08	5.1082e+08	5.20291e+08	5.23195e+08	5.21022e+08
171	3.70256e+07	1.079e+08	1.73246e+08	2.32635e+08	2.87238e+08	3.36177e+08	3.76908e+08	4.13337e+08	4.44561e+08	4.69939e+08	4.88005e+08	5.00241e+08	5.09435e+08	5.11279e+08	5.0728e+08
172	3.80129e+07	1.10109e+08	1.75765e+08	2.35057e+08	2.8848e+08	3.35575e+08	3.75509e+08	4.09902e+08	4.38734e+08	4.63064e+08	4.82861e+08	4.96898e+08	5.07936e+08	5.11362e+08	5.09835e+08
173	3.70598e+07	1.07569e+08	1.71403e+08	2.28658e+08	2.80722e+08	3.2762e+08	3.68533e+08	4.04878e+08	4.35545e+08	4.60375e+08	4.78777e+08	4.90999e+08	4.99623e+08	5.01044e+08	4.98934e+08
174	3.61318e+07	1.05457e+08	1.69369e+08	2.27385e+08	2.79205e+08	3.24922e+08	3.63494e+08	3.9791e+08	4.27138e+08	4.5116e+08	4.69991e+08	4.81546e+08	4.89305e+08	4.91009e+08	4.8978e+08
175	3.50722e+07	1.01539e+08	1.60962e+08	2.14788e+08	2.63336e+08	3.05297e+08	3.42489e+08	3.75676e+08	4.02668e+08	4.22972e+08	4.38749e+08	4.49202e+08	4.57881e+08	4.60984e+08	4.62045e+08
176	3.67386e+07	1.06296e+08	1.69582e+08	2.26512e+08	2.7754e+08	3.22764e+08	3.61293e+08	3.94029e+08	4.22122e+08	4.44833e+08	4.62814e+08	4.74506e+08	4.84035e+08	4.88624e+08	4.88612e+08
177	3.56433e+07	1.03023e+08	1.64011e+08	2.19044e+08	2.68669e+08	3.12791e+08	3.50052e+08	3.83904e+08	4.11446e+08	4.32571e+08	4.49075e+08	4.59841e+08	4.68314e+08	4.71556e+08	4.72067e+08
178	3.79216e+07	1.09728e+08	1.7552e+08	2.35541e+08	2.89002e+08	3.35879e+08	3.75759e+08	4.10342e+08	4.40991e+08	4.65425e+08	4.84451e+08	4.96294e+08	5.05786e+08	5.07593e+08	5.07541e+08
179	4.08347e+07	1.17779e+08	1.8789e+08	2.51901e+08	3.10035e+08	3.61699e+08	4.05228e+08	4.43757e+08	4.74643e+08	4.99038e+08	5.19879e+08	5.35564e+08	5.44935e+08	5.46496e+08	5.45873e+08
180	3.72995e+07	1.08696e+08	1.74619e+08	2.34707e+08	2.88102e+08	3.35618e+08	3.7654e+08	4.11754e+08	4.41728e+08	4.67741e+08	4.89694e+08	5.03347e+08	5.12684e+08	5.15394e+08	5.12434e+08
181	3.56945e+07	1.03147e+08	1.64974e+08	2.21878e+08	2.73586e+08	3.19661e+08	3.59215e+08	3.92289e+08	4.20876e+08	4.44552e+08	4.62838e+08	4.7529e+08	4.85848e+08	4.89424e+08	4.8624e+08
182	3.73606e+07	1.08179e+08	1.73256e+08	2.31488e+08	2.83581e+08	3.29945e+08	3.68274e+08	4.01796e+08	4.29973e+08	4.54229e+08	4.73819e+08	4.86591e+08	4.97458e+08	5.0176e+08	5.00087e+08
183	3.54289e+07	1.02372e+08	1.64081e+08	2.19855e+08	2.69851e+08	3.14877e+08	3.53792e+08	3.87993e+08	4.17203e+08	4.41009e+08	4.59716e+08	4.71454e+08	4.78966e+08	4.7948e+08	4.7791e+08
184	3.75598e+07	1.08674e+08	1.73822e+08	2.32747e+08	2.85318e+08	3.31813e+08	3.72182e+08	4.07772e+08	4.37564e+08	4.61902e+08	4.81355e+08	4.93542e+08	5.04104e+08	5.08984e+08	5.07862e+08
185	3.70556e+07	1.07453e+08	1.71845e+08	2.29142e+08	2.81191e+08	3.27318e+08	3.65566e+08	4.00344e+08	4.28135e+08	4.49392e+08	4.6716e+08	4.79411e+08	4.88683e+08	4.93633e+08	4.93461e+08
186	3.64185e+07	1.05404e+08	1.68266e+08	2.2496e+08	2.76565e+08	3.22629e+08	3.61582e+08	3.96184e+08	4.24343e+08	4.47299e+08	4.65937e+08	4.7895e+08	4.88189e+08	4.89999e+08	4.89559e+08
187	3.84843e+07	1.12181e+08	1.78903e+08	2.38866e+08	2.93113e+08	3.41057e+08	3.8228e+08	4.18891e+08	4.47105e+08	4.71261e+08	4.90823e+08	5.04492e+08	5.149e+08	5.1672e+08	5.14031e+08
188	3.973e+07	1.14953e+08	1.83486e+08	2.45431e+08	3.0137e+08	3.51592e+08	3.95531e+08	4.34498e+08	4.66729e+08	4.94006e+08	5.15932e+08	5.31355e+08	5.40885e+08	5.42813e+08	5.40237e+08
189	3.63147e+07	1.05452e+08	1.67758e+08	2.23648e+08	2.73611e+08	3.17969e+08	3.55048e+08	3.87989e+08	4.16579e+08	4.40201e+08	4.58782e+08	4.71114e+08	4.803e+08	4.83646e+08	4.82911e+08
190	3.50265e+07	1.01212e+08	1.61647e+08	2.15951e+08	2.64974e+08	3.07727e+08	3.44045e+08	3.77531e+08	4.06039e+08	4.29281e+08	4.48064e+08	4.62568e+08	4.73629e+08	4.76274e+08	4.73436e+08
191	3.52466e+07	1.01879e+08	1.62307e+08	2.17117e+08	2.66972e+08	3.11049e+08	3.4777e+08	3.81482e+08	4.09275e+08	4.30876e+08	4.47957e+08	4.59785e+08	4.66555e+08	4.69161e+08	4.68464e+08
192	3.66642e+07	1.06052e+08	1.69379e+08	2.26191e+08	2.76991e+08	3.22521e+08	3.62362e+08	3.97815e+08	4.26384e+08	4.48962e+08	4.67745e+08	4.80634e+08	4.88696e+08	4.9139e+08	4.90051e+08
193	3.82356e+07	1.11426e+08	1.78123e+08	2.38421e+08	2.92178e+08	3.40133e+08	3.81146e+08	4.17771e+08	4.48015e+08	4.7286e+08	4.93583e+08	5.08524e+08	5.1913e+08	5.22021e+08	5.18827e+08
194	3.77153e+07	1.0901e+08	1.74393e+08	2.33781e+08	2.87971e+08	3.34987e+08	3.75397e+08	4.11292e+08	4.40694e+08	4.66453e+08	4.88839e+08	5.01953e+08	5.09087e+08	5.12323e+08	5.10677e+08
195	3.58255e+07	1.03822e+08	1.65522e+08	2.20994e+08	2.71038e+08	3.15321e+08	3.52246e+08	3.84718e+08	4.13401e+08	4.35552e+08	4.52746e+08	4.6743e+08	4.77226e+08	4.79133e+08	4.77992e+08
196	3.55083e+07	1.02704e+08	1.64945e+08	2.21015e+08	2.72015e+08	3.17113e+08	3.55444e+08	3.90972e+08	4.21266e+08	4.43835e+08	4.63163e+08	4.7532e+08	4.82739e+08	4.85046e+08	4.83649e+08
197	3.6182e+07	1.04613e+08	1.66598e+08	2.22559e+08	2.73323e+08	3.18616e+08	3.58106e+08	3.92911e+08	4.21619e+08	4.42498e+08	4.58262e+08	4.69934e+08	4.79062e+08	4.8233e+08	4.81804e+08
198	3.92464e+07	1.1408e+08	1.82021e+08	2.42764e+08	2.97361e+08	3.45923e+08	3.87411e+08	4.24675e+08	4.55341e+08	4.80804e+08	4.99878e+08	5.12043e+08	5.22146e+08	5.26528e+08	5.25404e+08
199	3.81093e+07	1.10069e+08	1.76144e+08	2.37052e+08	2.92543e+08	3.41561e+08	3.84122e+08	4.23116e+08	4.5362e+08	4.79138e+08	5.00272e+08	5.13815e+08	5.23094e+08	5.25579e+08	5.22584e+08
200	3.44427e+07	9.96858e+07	1.58858e+08	2.12995e+08	2.62423e+08	3.06952e+08	3.43936e+08	3.76052e+08	4.01766e+08	4.22305e+08	4.39733e+08	4.50261e+08	4.59423e+08	4.62693e+08	4.61858e+08
201	3.76475e+07	1.08805e+08	1.73901e+08	2.32978e+08	2.87177e+08	3.35498e+08	3.76255e+08	4.12378e+08	4.43002e+08	4.68435e+08	4.88718e+08	5.0326e+08	5.12859e+08	5.14073e+08	5.11343e+08
202	3.73655e+07	1.08178e+08	1.72925e+08	2.31463e+08	2.85888e+08	3.34058e+08	3.75139e+08	4.09489e+08	4.37329e+08	4.61128e+08	4.80529e+08	4.93602e+08	5.04427e+08	5.07955e+08	5.05617e+08
203	3.9115e+07	1.1314e+08	1.8063e+08	2.43009e+08	2.99064e+08	3.48448e+08	3.90575e+08	4.27263e+08	4.56853e+08	4.82695e+08	5.02403e+08	5.15369e+08	5.24978e+08	5.29285e+08	5.27547e+08
204	3.9421e+07	1.13424e+08	1.80322e+08	2.41284e+08	2.95323e+08	3.43422e+08	3.84551e+08	4.22059e+08	4.53336e+08	4.77336e+08	4.9694e+08	5.10055e+08	5.21504e+08	5.26465e+08	5.25459e+08
205	3.46162e+07	9.93316e+07	1.58047e+08	2.12385e+08	2.62136e+08	3.06884e+08	3.45639e+08	3.79813e+08	4.07838e+08	4.31147e+08	4.49568e+08	4.6069e+08	4.67793e+08	4.69903e+08	4.67615e+08
206	3.90485e+07	1.1285e+08	1.7994e+08	2.41065e+08	2.96607e+08	3.46783e+08	3.88376e+08	4.24685e+08	4.55932e+08	4.80228e+08	5.00384e+08	5.13353e+08	5.21668e+08	5.25412e+08	5.24904e+08
207	3.68447e+07	1.06875e+08	1.70804e+08	2.29583e+08	2.82119e+08	3.28135e+08	3.66982e+08	4.02148e+08	4.32566e+08	4.56262e+08	4.75087e+08	4.90192e+08	4.98816e+08	5.00491e+08	4.98709e+08
208	3.55743e+07	1.03025e+08	1.65402e+08	2.21601e+08	2.73479e+08	3.19188e+08	3.58166e+08	3.91878e+08	4.18614e+08	4.41443e+08	4.60415e+08	4.7228e+08	4.79109e+08	4.80346e+08	4.79459e+08
209	3.4296e+07	9.93404e+07	1.58933e+08	2.14078e+08	2.65041e+08	3.09326e+08	3.46321e+08	3.78079e+08	4.04536e+08	4.25608e+08	4.41482e+08	4.5227e+08	4.60182e+08	4.6452e+08	4.63641e+08
210	3.70529e+07	1.07191e+08	1.70643e+08	2.28027e+08	2.79703e+08	3.23996e+08	3.62239e+08	3.97096e+08	4.2655e+08	4.47907e+08	4.65725e+08	4.79561e+08	4.89837e+08	4.93176e+08	4.92302e+08
211	3.96836e+07	1.1484e+08	1.82508e+08	2.43124e+08	2.98021e+08	3.46935e+08	3.87449e+08	4.2316e+08	4.5316e+08	4.77725e+08	4.96756e+08	5.11193e+08	5.22928e+08	5.27448e+08	5.27619e+08
212	3.80875e+07	1.10343e+08	1.75908e+08	2.34598e+08	2.88733e+08	3.36742e+08	3.77008e+08	4.12706e+08	4.41636e+08	4.64845e+08	4.85268e+08	4.99824e+08	5.10115e+08	5.12348e+08	5.10407e+08
213	3.97972e+07	1.14724e+08	1.8225e+08	2.436e+08	2.98586e+08	3.48284e+08	3.91121e+08	4.28262e+08	4.58259e+08	4.80743e+08	5.00363e+08	5.13745e+08	5.23823e+08	5.27023e+08	5.26898e+08
214	3.76895e+07	1.093e+08	1.75719e+08	2.358e+08	2.90111e+08	3.37368e+08	3.80238e+08	4.17809e+08	4.49862e+08	4.74108e+08	4.9274e+08	5.03511e+08	5.11774e+08	5.12952e+08	5.11582e+08
215	3.72472e+07	1.08118e+08	1.72967e+08	2.31547e+08	2.84038e+08	3.30354e+08	3.70645e+08	4.06726e+08	4.37821e+08	4.6262e+08	4.81979e+08	4.94257e+08	5.01425e+08	5.0545e+08	5.03665e+08
216	3.55494e+07	1.03618e+08	1.66169e+08	2.23426e+08	2.73962e+08	3.19772e+08	3.58931e+08	3.93322e+08	4.20509e+08	4.41503e+08	4.57542e+08	4.68569e+08	4.7745e+08	4.80596e+08	4.79717e+08
217	3.53044e+07	1.01824e+08	1.62076e+08	2.17023e+08	2.68284e+08	3.12729e+08	3.49832e+08	3.83966e+08	4.12484e+08	4.36961e+08	4.57244e+08	4.70405e+08	4.79245e+08	4.80858e+08	4.78273e+08
218	3.48433e+07	1.00638e+08	1.60202e+08	2.14439e+08	2.63142e+08	3.06523e+08	3.4326e+08	3.75082e+08	4.00919e+08	4.22906e+08	4.40437e+08	4.50261e+08	4.58693e+08	4.61869e+08	4.6186e+08
219	3.58499e+07	1.03641e+08	1.64616e+08	2.19739e+08	2.69292e+08	3.1382e+08	3.52523e+08	3.85214e+08	4.11526e+08	4.31523e+08	4.47877e+08	4.59204e+08	4.68572e+08	4.73765e+08	4.74086e+08
220	3.76436e+07	1.09421e+08	1.75055e+08	2.34737e+08	2.88446e+08	3.37166e+08	3.801e+08	4.18404e+08	4.48736e+08	4.72251e+08	4.91127e+08	5.018e+08	5.07938e+08	5.09047e+08	5.0845e+08
221	3.87877e+07	1.11372e+08	1.76351e+08	2.35467e+08	2.89595e+08	3.38451e+08	3.79488e+08	4.1716e+08	4.4785e+08	4.72077e+08	4.92698e+08	5.0829e+08	5.18667e+08	5.20962e+08	5.18628e+08
222	3.72975e+07	1.07954e+08	1.72404e+08	2.30543e+08	2.82929e+08	3.28902e+08	3.67734e+08	4.02448e+08	4.31955e+08	4.56173e+08	4.75338e+08	4.89592e+08	4.97079e+08	4.99259e+08	4.98555e+08
223	3.75095e+07	1.08518e+08	1.73257e+08	2.31731e+08	2.84264e+08	3.30349e+08	3.71394e+08	4.06752e+08	4.36239e+08	4.60269e+08	4.78968e+08	4.91989e+08	5.02466e+08	5.06362e+08	5.05234e+08
224	3.4156e+07	9.88326e+07	1.58043e+08	2.12146e+08	2.61335e+08	3.04384e+08	3.39917e+08	3.72013e+08	3.9973e+08	4.22496e+08	4.39313e+08	4.51108e+08	4.60403e+08	4.63153e+08	4.61286e+08
225	3.66331e+07	1.05986e+08	1.69715e+08	2.26583e+08	2.76164e+08	3.22073e+08	3.62094e+08	3.9774e+08	4.26553e+08	4.51279e+08	4.72081e+08	4.85021e+08	4.93347e+08	4.94563e+08	4.92964e+08
226	3.77397e+07	1.08613e+08	1.72337e+08	2.30748e+08	2.83075e+08	3.28864e+08	3.68699e+08	4.03668e+08	4.32179e+08	4.55194e+08	4.74069e+08	4.86456e+08	4.97134e+08	5.01294e+08	5.00783e+08
227	3.77153e+07	1.09342e+08	1.75374e+08	2.35563e+08	2.8924e+08	3.36331e+08	3.76414e+08	4.11692e+08	4.4179e+08	4.6648e+08	4.8772e+08	5.01938e+08	5.11246e+08	5.14684e+08	5.12176e+08
228	3.72802e+07	1.08218e+08	1.73431e+08	2.31818e+08	2.84497e+08	3.32531e+08	3.74172e+08	4.11098e+08	4.42209e+08	4.64594e+08	4.82095e+08	4.94605e+08	5.04521e+08	5.09106e+08	5.0669e+08
229	3.82819e+07	1.11222e+08	1.78135e+08	2.38928e+08	2.94604e+08	3.45655e+08	3.88245e+08	4.24678e+08	4.5523e+08	4.7866e+08	4.98184e+08	5.13189e+08	5.24375e+08	5.26746e+08	5.23934e+08
230	3.69255e+07	1.07089e+08	1.70635e+08	2.27438e+08	2.78398e+08	3.24014e+08	3.62831e+08	3.96907e+08	4.26313e+08	4.51193e+08	4.70221e+08	4.82731e+08	4.92151e+08	4.95509e+08	4.94194e+08
231	3.74143e+07	1.0851e+08	1.73564e+08	2.32508e+08	2.84817e+08	3.30841e+08	3.69522e+08	4.03164e+08	4.31325e+08	4.55904e+08	4.76459e+08	4.90384e+08	4.98881e+08	5.02938e+08	5.02832e+08
232	3.48614e+07	1.00531e+08	1.60419e+08	2.13745e+08	2.60328e+08	3.0251e+08	3.40421e+08	3.73517e+08	4.01683e+08	4.25157e+08	4.43732e+08	4.55589e+08	4.66553e+08	4.71582e+08	4.69958e+08
233	3.61683e+07	1.05741e+08	1.70116e+08	2.28976e+08	2.82454e+08	3.29135e+08	3.68481e+08	4.02848e+08	4.30626e+08	4.51227e+08	4.69182e+08	4.80719e+08	4.90595e+08	4.93062e+08	4.90235e+08
234	3.64002e+07	1.05224e+08	1.67878e+08	2.24057e+08	2.75221e+08	3.21382e+08	3.60475e+08	3.95025e+08	4.2431e+08	4.47918e+08	4.64281e+08	4.74273e+08	4.81627e+08	4.85911e+08	4.85814e+08
235	3.86942e+07	1.12469e+08	1.79702e+08	2.40691e+08	2.9598e+08	3.45165e+08	3.87308e+08	4.25314e+08	4.55593e+08	4.77361e+08	4.96002e+08	5.07844e+08	5.16308e+08	5.18784e+08	5.1825e+08
236	3.78465e+07	1.09972e+08	1.76658e+08	2.37242e+08	2.92251e+08	3.41598e+08	3.82884e+08	4.19528e+08	4.50261e+08	4.75332e+08	4.95141e+08	5.08828e+08	5.18526e+08	5.20797e+08	5.17441e+08
237	3.51891e+07	1.0209e+08	1.63482e+08	2.19839e+08	2.70735e+08	3.15316e+08	3.53677e+08	3.87699e+08	4.14035e+08	4.35115e+08	4.52896e+08	4.64898e+08	4.73473e+08	4.75635e+08	4.74305e+08
238	3.5213e+07	1.01551e+08	1.62488e+08	2.1855e+08	2.69541e+08	3.13724e+08	3.51956e+08	3.86908e+08	4.15464e+08	4.37808e+08	4.55068e+08	4.66456e+08	4.75502e+08	4.78018e+08	4.759e+08
239	3.73335e+07	1.07993e+08	1.72752e+08	2.31136e+08	2.84406e+08	3.32055e+08	3.72881e+08	4.0898e+08	4.38649e+08	4.63081e+08	4.83743e+08	4.9707e+08	5.06098e+08	5.08081e+08	5.06532e+08
240	3.69181e+07	1.0679e+08	1.70468e+08	2.28233e+08	2.80675e+08	3.26764e+08	3.66547e+08	4.02689e+08	4.32119e+08	4.5591e+08	4.73338e+08	4.87612e+08	4.96425e+08	5.00613e+08	4.99744e+08
241	3.76559e+07	1.09472e+08	1.74974e+08	2.34107e+08	2.8837e+08	3.37875e+08	3.79281e+08	4.15104e+08	4.47168e+08	4.72858e+08	4.93181e+08	5.0775e+08	5.19e+08	5.20683e+08	5.16479e+08
242	3.80525e+07	1.1014e+08	1.75371e+08	2.34744e+08	2.88673e+08	3.36577e+08	3.76589e+08	4.12461e+08	4.42667e+08	4.66313e+08	4.84957e+08	4.99173e+08	5.10078e+08	5.1438e+08	5.12249e+08
243	3.42047e+07	9.83949e+07	1.57455e+08	2.11378e+08	2.61013e+08	3.06128e+08	3.43786e+08	3.76625e+08	4.04311e+08	4.26578e+08	4.43934e+08	4.56647e+08	4.65414e+08	4.67734e+08	4.64818e+08
244	4.07827e+07	1.17895e+08	1.88929e+08	2.52968e+08	3.08662e+08	3.5841e+08	4.02352e+08	4.40303e+08	4.72644e+08	4.98744e+08	5.1932e+08	5.32354e+08	5.43853e+08	5.49402e+08	5.47879e+08
245	3.44203e+07	9.94403e+07	1.59387e+08	2.13772e+08	2.61757e+08	3.04525e+08	3.41231e+08	3.74537e+08	4.01207e+08	4.21476e+08	4.38844e+08	4.51571e+08	4.5947e+08	4.61789e+08	4.61639e+08
246	3.75898e+07	1.0862e+08	1.73366e+08	2.31907e+08	2.85987e+08	3.33983e+08	3.75585e+08	4.11781e+08	4.42233e+08	4.66181e+08	4.85134e+08	4.97704e+08	5.06059e+08	5.06698e+08	5.05656e+08
247	3.53877e+07	1.03068e+08	1.6478e+08	2.20448e+08	2.71485e+08	3.16648e+08	3.55449e+08	3.89561e+08	4.18129e+08	4.41203e+08	4.59629e+08	4.73127e+08	4.82031e+08	4.84512e+08	4.81314e+08
248	3.63004e+07	1.04778e+08	1.67243e+08	2.24128e+08	2.7576e+08	3.21732e+08	3.60682e+08	3.94926e+08	4.23623e+08	4.46091e+08	4.64224e+08	4.77491e+08	4.85549e+08	4.87197e+08	4.85794e+08
249	3.9026e+07	1.13046e+08	1.80352e+08	2.41197e+08	2.96668e+08	3.45185e+08	3.86133e+08	4.23829e+08	4.54942e+08	4.79855e+08	5.00554e+08	5.13869e+08	5.24948e+08	5.28318e+08	5.2606e+08
250	3.54777e+07	1.02354e+08	1.63733e+08	2.20155e+08	2.71322e+08	3.17504e+08	3.57094e+08	3.90745e+08	4.19281e+08	4.41986e+08	4.61851e+08	4.74237e+08	4.82948e+08	4.85401e+08	4.82338e+08
251	3.44594e+07	9.9845e+07	1.60065e+08	2.14843e+08	2.64768e+08	3.08765e+08	3.46373e+08	3.79596e+08	4.0744e+08	4.31441e+08	4.50944e+08	4.62555e+08	4.70054e+08	4.69606e+08	4.67761e+08
252	3.66183e+07	1.06301e+08	1.70022e+08	2.27995e+08	2.80081e+08	3.26058e+08	3.65194e+08	4.00835e+08	4.31706e+08	4.5631e+08	4.74972e+08	4.88259e+08	4.97638e+08	4.98429e+08	4.96496e+08
253	3.75496e+07	1.09267e+08	1.74834e+08	2.34605e+08	2.89724e+08	3.38947e+08	3.80871e+08	4.1803e+08	4.47655e+08	4.69736e+08	4.86509e+08	4.97932e+08	5.06162e+08	5.08096e+08	5.06225e+08
254	3.88693e+07	1.13035e+08	1.80796e+08	2.41156e+08	2.9563e+08	3.44725e+08	3.85186e+08	4.21983e+08	4.53324e+08	4.77599e+08	4.94634e+08	5.05355e+08	5.13636e+08	5.17297e+08	5.17982e+08
255	3.74698e+07	1.08553e+08	1.73177e+08	2.30105e+08	2.81649e+08	3.28428e+08	3.69141e+08	4.05489e+08	4.36155e+08	4.61286e+08	4.81687e+08	4.94618e+08	5.02635e+08	5.03952e+08	5.02542e+08
256	3.75497e+07	1.09282e+08	1.74489e+08	2.33182e+08	2.85425e+08	3.32759e+08	3.71017e+08	4.05642e+08	4.34528e+08	4.57494e+08	4.7615e+08	4.89864e+08	5.01508e+08	5.05352e+08	5.04258e+08
257	3.53728e+07	1.02727e+08	1.64369e+08	2.20096e+08	2.70301e+08	3.14439e+08	3.51687e+08	3.84961e+08	4.12795e+08	4.35113e+08	4.53443e+08	4.67412e+08	4.77848e+08	4.79925e+08	4.78506e+08
258	3.74363e+07	1.07927e+08	1.72102e+08	2.30384e+08	2.82494e+08	3.2942e+08	3.69655e+08	4.05303e+08	4.32855e+08	4.54999e+08	4.75226e+08	4.89674e+08	5.00518e+08	5.04981e+08	5.04392e+08
259	3.88064e+07	1.12129e+08	1.79015e+08	2.40242e+08	2.96215e+08	3.45278e+08	3.87492e+08	4.25098e+08	4.57781e+08	4.82991e+08	5.00922e+08	5.13264e+08	5.22187e+08	5.24405e+08	5.22963e+08
260	3.93253e+07	1.13679e+08	1.81063e+08	2.41779e+08	2.96001e+08	3.45941e+08	3.88436e+08	4.24418e+08	4.54688e+08	4.78848e+08	4.98632e+08	5.12293e+08	5.22277e+08	5.25962e+08	5.25715e+08
261	3.78451e+07	1.09377e+08	1.74502e+08	2.34083e+08	2.88312e+08	3.37089e+08	3.7946e+08	4.17344e+08	4.49601e+08	4.75057e+08	4.95052e+08	5.07858e+08	5.14979e+08	5.15559e+08	5.13364e+08
262	3.73543e+07	1.08098e+08	1.71441e+08	2.28592e+08	2.81671e+08	3.28036e+08	3.6612e+08	4.00261e+08	4.30141e+08	4.55137e+08	4.73367e+08	4.85419e+08	4.95309e+08	4.98804e+08	4.984e+08
263	3.61283e+07	1.04576e+08	1.66877e+08	2.22936e+08	2.73533e+08	3.18196e+08	3.56596e+08	3.91935e+08	4.21976e+08	4.46347e+08	4.65451e+08	4.7829e+08	4.88124e+08	4.9136e+08	4.88968e+08
264	3.54918e+07	1.02624e+08	1.64211e+08	2.21044e+08	2.72021e+08	3.16257e+08	3.53832e+08	3.87665e+08	4.16323e+08	4.40324e+08	4.60009e+08	4.74264e+08	4.83258e+08	4.86055e+08	4.83163e+08
265	3.8405e+07	1.11789e+08	1.7837e+08	2.3763e+08	2.91005e+08	3.38006e+08	3.78919e+08	4.15637e+08	4.44711e+08	4.67454e+08	4.88075e+08	5.03379e+08	5.1289e+08	5.14943e+08	5.1351e+08
266	3.78774e+07	1.09442e+08	1.7529e+08	2.35519e+08	2.88702e+08	3.36334e+08	3.79366e+08	4.16386e+08	4.47106e+08	4.72076e+08	4.91884e+08	5.04014e+08	5.12685e+08	5.14673e+08	5.13387e+08
267	3.50955e+07	1.01606e+08	1.62536e+08	2.17745e+08	2.68361e+08	3.11965e+08	3.48825e+08	3.818e+08	4.10047e+08	4.32126e+08	4.49754e+08	4.61888e+08	4.69823e+08	4.72428e+08	4.71735e+08
268	3.5145e+07	1.01569e+08	1.62293e+08	2.17091e+08	2.65624e+08	3.08985e+08	3.46688e+08	3.81184e+08	4.1111e+08	4.36006e+08	4.56478e+08	4.70931e+08	4.80152e+08	4.82203e+08	4.79486e+08
269	3.38504e+07	9.85605e+07	1.57531e+08	2.11238e+08	2.60056e+08	3.02672e+08	3.39874e+08	3.72679e+08	3.9999e+08	4.21901e+08	4.39597e+08	4.51446e+08	4.59487e+08	4.61217e+08	4.57982e+08
270	3.58886e+07	1.04359e+08	1.67396e+08	2.25871e+08	2.79356e+08	3.26246e+08	3.67482e+08	4.04565e+08	4.35758e+08	4.60485e+08	4.79597e+08	4.91763e+08	4.9949e+08	5.01709e+08	4.97408e+08
271	3.87989e+07	1.12626e+08	1.80531e+08	2.4183e+08	2.97325e+08	3.45857e+08	3.88752e+08	4.27831e+08	4.60611e+08	4.8725e+08	5.08033e+08	5.20896e+08	5.29531e+08	5.30844e+08	5.28667e+08
272	3.83402e+07	1.11484e+08	1.78235e+08	2.38935e+08	2.94145e+08	3.42977e+08	3.84659e+08	4.21674e+08	4.5234e+08	4.77445e+08	4.97129e+08	5.0863e+08	5.15258e+08	5.17274e+08	5.16197e+08
273	3.88342e+07	1.11951e+08	1.7823e+08	2.37868e+08	2.92626e+08	3.4122e+08	3.83505e+08	4.20295e+08	4.51429e+08	4.77756e+08	4.98104e+08	5.10086e+08	5.17962e+08	5.20163e+08	5.20026e+08
274	3.56533e+07	1.02844e+08	1.63848e+08	2.19229e+08	2.69204e+08	3.13618e+08	3.51539e+08	3.85161e+08	4.13564e+08	4.37336e+08	4.57535e+08	4.71535e+08	4.80267e+08	4.8287e+08	4.81335e+08
275	3.79907e+07	1.0977e+08	1.74411e+08	2.32378e+08	2.85208e+08	3.31394e+08	3.70764e+08	4.06151e+08	4.35862e+08	4.59706e+08	4.8002e+08	4.94517e+08	5.05466e+08	5.0894e+08	5.07216e+08
276	3.84399e+07	1.10991e+08	1.77244e+08	2.37379e+08	2.9224e+08	3.41898e+08	3.83562e+08	4.21704e+08	4.54045e+08	4.80747e+08	5.02644e+08	5.17249e+08	5.26922e+08	5.29847e+08	5.26785e+08
277	3.62108e+07	1.0553e+08	1.70007e+08	2.28641e+08	2.81663e+08	3.29778e+08	3.7095e+08	4.0752e+08	4.37245e+08	4.61341e+08	4.80917e+08	4.92729e+08	5.01708e+08	5.03205e+08	4.99227e+08
278	3.90212e+07	1.13667e+08	1.8132e+08	2.422e+08	2.97504e+08	3.45677e+08	3.87521e+08	4.2523e+08	4.55543e+08	4.78844e+08	4.98182e+08	5.11866e+08	5.22335e+08	5.26042e+08	5.24189e+08
279	3.7392e+07	1.08699e+08	1.73766e+08	2.3208e+08	2.8531e+08	3.32024e+08	3.72296e+08	4.08298e+08	4.39084e+08	4.63967e+08	4.8392e+08	4.97722e+08	5.07733e+08	5.1125e+08	5.078e+08
280	3.72914e+07	1.08565e+08	1.73959e+08	2.32365e+08	2.8658e+08	3.33817e+08	3.73582e+08	4.09619e+08	4.40379e+08	4.65519e+08	4.84093e+08	4.96177e+08	5.05552e+08	5.06864e+08	5.04731e+08
281	3.85101e+07	1.11843e+08	1.79624e+08	2.41918e+08	2.98486e+08	3.48514e+08	3.90252e+08	4.26845e+08	4.56045e+08	4.78907e+08	4.96728e+08	5.0725e+08	5.12541e+08	5.14702e+08	5.15043e+08
282	3.90753e+07	1.1302e+08	1.80189e+08	2.41634e+08	2.97622e+08	3.46896e+08	3.88249e+08	4.25465e+08	4.56597e+08	4.8105e+08	5.01592e+08	5.15425e+08	5.23223e+08	5.25514e+08	5.23827e+08
283	3.72628e+07	1.07921e+08	1.72798e+08	2.3124e+08	2.83795e+08	3.3082e+08	3.71242e+08	4.07785e+08	4.37458e+08	4.59358e+08	4.76883e+08	4.88926e+08	4.96169e+08	4.97446e+08	4.97913e+08
284	3.74178e+07	1.08004e+08	1.72122e+08	2.29255e+08	2.80109e+08	3.25772e+08	3.64987e+08	3.98712e+08	4.2724e+08	4.51374e+08	4.71447e+08	4.83821e+08	4.92814e+08	4.9683e+08	4.97005e+08
285	3.78627e+07	1.09537e+08	1.74742e+08	2.34018e+08	2.87138e+08	3.34129e+08	3.73935e+08	4.11007e+08	4.43162e+08	4.67409e+08	4.8673e+08	4.98781e+08	5.05652e+08	5.07641e+08	5.0685e+08
286	3.641e+07	1.0603e+08	1.69617e+08	2.2718e+08	2.78813e+08	3.25282e+08	3.66246e+08	4.02152e+08	4.32411e+08	4.56997e+08	4.75362e+08	4.86784e+08	4.94808e+08	4.97421e+08	4.95392e+08
287	3.83069e+07	1.11754e+08	1.79291e+08	2.40937e+08	2.96737e+08	3.44977e+08	3.85768e+08	4.22438e+08	4.53146e+08	4.76873e+08	4.93949e+08	5.04142e+08	5.12088e+08	5.15753e+08	5.15115e+08
288	3.65677e+07	1.06022e+08	1.69496e+08	2.27366e+08	2.79332e+08	3.24855e+08	3.63909e+08	3.99051e+08	4.27567e+08	4.52566e+08	4.73574e+08	4.87819e+08	4.9787e+08	5.02729e+08	4.998e+08
289	3.60468e+07	1.04479e+08	1.66211e+08	2.22301e+08	2.7391e+08	3.19469e+08	3.59358e+08	3.9365e+08	4.2138e+08	4.4229e+08	4.59437e+08	4.72223e+08	4.81554e+08	4.8482e+08	4.84416e+08
290	3.71939e+07	1.0785e+08	1.71956e+08	2.30225e+08	2.82633e+08	3.2885e+08	3.67211e+08	4.0172e+08	4.316e+08	4.55401e+08	4.75075e+08	4.89398e+08	4.98504e+08	5.0138e+08	4.99009e+08
291	3.73739e+07	1.08225e+08	1.72228e+08	2.30076e+08	2.80825e+08	3.24727e+08	3.62766e+08	3.96226e+08	4.23153e+08	4.44975e+08	4.62697e+08	4.75399e+08	4.83232e+08	4.87733e+08	4.90088e+08
292	3.51033e+07	1.01218e+08	1.61265e+08	2.15764e+08	2.64982e+08	3.08357e+08	3.46623e+08	3.81289e+08	4.11719e+08	4.3561e+08	4.55492e+08	4.69249e+08	4.77461e+08	4.77102e+08	4.75443e+08
293	3.5921e+07	1.04057e+08	1.66703e+08	2.22736e+08	2.73058e+08	3.17458e+08	3.55573e+08	3.90922e+08	4.18495e+08	4.40733e+08	4.59732e+08	4.71013e+08	4.79656e+08	4.82782e+08	4.82103e+08
294	3.70022e+07	1.07001e+08	1.71069e+08	2.28491e+08	2.80774e+08	3.27847e+08	3.67451e+08	4.02833e+08	4.32742e+08	4.57488e+08	4.78742e+08	4.92056e+08	4.99956e+08	5.01281e+08	4.99047e+08
295	3.62094e+07	1.05214e+08	1.68186e+08	2.25724e+08	2.77914e+08	3.2533e+08	3.65878e+08	4.01404e+08	4.30135e+08	4.5258e+08	4.70695e+08	4.82127e+08	4.89283e+08	4.91466e+08	4.90104e+08
296	3.81436e+07	1.10356e+08	1.76719e+08	2.36218e+08	2.88373e+08	3.35411e+08	3.76373e+08	4.13355e+08	4.43067e+08	4.68132e+08	4.89132e+08	5.03129e+08	5.12576e+08	5.15359e+08	5.13719e+08
297	3.44251e+07	1.00025e+08	1.5925e+08	2.13346e+08	2.62533e+08	3.06073e+08	3.42875e+08	3.75188e+08	4.01533e+08	4.23456e+08	4.41241e+08	4.52441e+08	4.5943e+08	4.61504e+08	4.61323e+08
298	3.78566e+07	1.09364e+08	1.73696e+08	2.30568e+08	2.82325e+08	3.29777e+08	3.69922e+08	4.04724e+08	4.33196e+08	4.55981e+08	4.74179e+08	4.85772e+08	4.94988e+08	4.9895e+08	4.98621e+08
299	3.99316e+07	1.15334e+08	1.83873e+08	2.4631e+08	3.03155e+08	3.54349e+08	4.0047e+08	4.41749e+08	4.752e+08	5.01598e+08	5.24188e+08	5.38503e+08	5.47707e+08	5.48541e+08	5.45626e+08
300	3.78297e+07	1.09486e+08	1.75317e+08	2.34949e+08	2.8875e+08	3.36709e+08	3.76567e+08	4.13277e+08	4.43867e+08	4.66761e+08	4.83255e+08	4.93639e+08	5.0249e+08	5.05129e+08	5.03997e+08
301	3.68852e+07	1.06848e+08	1.70682e+08	2.28861e+08	2.82577e+08	3.3097e+08	3.72554e+08	4.08195e+08	4.3913e+08	4.63248e+08	4.8298e+08	4.94993e+08	5.02476e+08	5.0503e+08	5.03211e+08
302	3.90395e+07	1.13079e+08	1.80058e+08	2.40499e+08	2.95852e+08	3.46297e+08	3.91219e+08	4.30342e+08	4.62291e+08	4.85392e+08	5.02957e+08	5.1491e+08	5.25021e+08	5.27343e+08	5.25456e+08
303	3.94969e+07	1.13402e+08	1.79446e+08	2.38461e+08	2.93419e+08	3.42525e+08	3.84349e+08	4.20646e+08	4.51351e+08	4.76195e+08	4.9731e+08	5.12576e+08	5.21213e+08	5.23815e+08	5.23943e+08
304	3.78098e+07	1.09523e+08	1.75821e+08	2.3622e+08	2.90491e+08	3.39117e+08	3.80062e+08	4.15512e+08	4.43241e+08	4.6664e+08	4.86377e+08	4.99982e+08	5.09239e+08	5.09975e+08	5.08417e+08
305	3.66413e+07	1.05612e+08	1.68261e+08	2.23166e+08	2.73013e+08	3.18298e+08	3.57549e+08	3.92199e+08	4.21778e+08	4.44663e+08	4.63268e+08	4.75411e+08	4.84489e+08	4.87277e+08	4.8628e+08
306	3.86463e+07	1.11689e+08	1.78254e+08	2.38467e+08	2.91975e+08	3.39166e+08	3.80749e+08	4.19006e+08	4.50894e+08	4.74839e+08	4.92973e+08	5.05118e+08	5.13362e+08	5.15162e+08	5.14199e+08
307	3.83446e+07	1.11182e+08	1.76579e+08	2.34962e+08	2.8709e+08	3.33235e+08	3.72772e+08	4.06259e+08	4.35281e+08	4.60318e+08	4.80818e+08	4.95091e+08	5.05113e+08	5.09964e+08	5.10385e+08
308	3.78252e+07	1.0981e+08	1.7505e+08	2.34605e+08	2.8754e+08	3.34855e+08	3.76834e+08	4.13899e+08	4.43887e+08	4.67557e+08	4.86889e+08	4.99521e+08	5.07485e+08	5.08304e+08	5.07797e+08
309	3.79954e+07	1.10226e+08	1.76347e+08	2.36634e+08	2.91413e+08	3.40032e+08	3.81251e+08	4.18165e+08	4.50334e+08	4.76237e+08	4.95505e+08	5.0784e+08	5.17349e+08	5.18826e+08	5.15534e+08
310	3.82777e+07	1.1093e+08	1.76771e+08	2.36371e+08	2.89874e+08	3.38616e+08	3.81171e+08	4.18962e+08	4.5143e+08	4.751e+08	4.93944e+08	5.07662e+08	5.19159e+08	5.22699e+08	5.20138e+08
311	3.45798e+07	1.00087e+08	1.59627e+08	2.13451e+08	2.6257e+08	3.06574e+08	3.43332e+08	3.76278e+08	4.02587e+08	4.23533e+08	4.39667e+08	4.50553e+08	4.58092e+08	4.611e+08	4.60732e+08
312	3.81841e+07	1.10509e+08	1.76557e+08	2.36465e+08	2.91478e+08	3.4101e+08	3.83335e+08	4.1959e+08	4.48504e+08	4.7263e+08	4.92488e+08	5.04356e+08	5.14345e+08	5.17671e+08	5.16212e+08
313	3.53644e+07	1.02762e+08	1.64467e+08	2.20662e+08	2.71037e+08	3.1568e+08	3.53203e+08	3.86494e+08	4.13547e+08	4.35683e+08	4.55569e+08	4.69727e+08	4.78746e+08	4.8237e+08	4.80741e+08
314	3.61549e+07	1.04164e+08	1.66405e+08	2.23098e+08	2.74375e+08	3.20699e+08	3.59872e+08	3.95515e+08	4.24204e+08	4.46756e+08	4.65585e+08	4.78035e+08	4.87108e+08	4.88417e+08	4.87163e+08
315	3.7736e+07	1.09622e+08	1.75082e+08	2.33673e+08	2.8607e+08	3.31601e+08	3.70771e+08	4.05509e+08	4.34916e+08	4.59706e+08	4.80644e+08	4.93377e+08	5.02812e+08	5.05848e+08	5.0415e+08
316	3.74402e+07	1.08574e+08	1.73203e+08	2.3137e+08	2.85045e+08	3.33088e+08	3.74402e+08	4.09776e+08	4.40254e+08	4.65674e+08	4.85403e+08	4.9841e+08	5.06227e+08	5.06587e+08	5.0518e+08
317	3.2883e+07	9.49056e+07	1.50452e+08	1.99633e+08	2.44862e+08	2.85682e+08	3.20669e+08	3.50822e+08	3.7744e+08	3.99317e+08	4.17468e+08	4.30249e+08	4.37521e+08	4.39139e+08	4.38828e+08
318	3.73386e+07	1.07547e+08	1.71559e+08	2.30236e+08	2.84136e+08	3.3131e+08	3.72092e+08	4.07834e+08	4.37575e+08	4.61445e+08	4.80117e+08	4.92776e+08	5.01292e+08	5.02589e+08	5.01923e+08
319	3.74026e+07	1.09013e+08	1.75396e+08	2.35612e+08	2.89841e+08	3.38856e+08	3.81179e+08	4.17691e+08	4.4823e+08	4.7298e+08	4.93824e+08	5.07648e+08	5.14985e+08	5.15028e+08	5.12408e+08
320	3.61184e+07	1.05112e+08	1.68066e+08	2.24174e+08	2.74301e+08	3.18545e+08	3.56382e+08	3.88324e+08	4.15501e+08	4.39692e+08	4.60285e+08	4.74647e+08	4.84002e+08	4.86497e+08	4.8458e+08
321	3.73042e+07	1.07663e+08	1.71662e+08	2.29075e+08	2.81981e+08	3.27629e+08	3.66481e+08	4.01241e+08	4.30291e+08	4.54326e+08	4.73921e+08	4.87658e+08	4.98864e+08	5.02337e+08	5.00582e+08
322	3.66436e+07	1.05944e+08	1.68901e+08	2.24863e+08	2.75005e+08	3.19888e+08	3.58114e+08	3.91422e+08	4.18718e+08	4.41527e+08	4.60914e+08	4.74733e+08	4.84553e+08	4.88585e+08	4.87544e+08
323	3.78975e+07	1.09668e+08	1.74939e+08	2.3424e+08	2.87698e+08	3.35505e+08	3.75841e+08	4.13004e+08	4.45223e+08	4.71861e+08	4.92303e+08	5.04807e+08	5.14273e+08	5.17199e+08	5.15163e+08
324	3.48831e+07	1.0082e+08	1.59671e+08	2.13566e+08	2.63841e+08	3.08438e+08	3.46954e+08	3.80258e+08	4.06607e+08	4.28879e+08	4.46911e+08	4.58646e+08	4.65843e+08	4.68434e+08	4.6734e+08
325	4.05103e+07	1.1734e+08	1.87543e+08	2.51577e+08	3.09789e+08	3.61475e+08	4.06273e+08	4.44914e+08	4.77912e+08	5.05249e+08	5.27916e+08	5.42363e+08	5.52012e+08	5.53423e+08	5.49687e+08
326	3.49498e+07	1.01454e+08	1.62525e+08	2.18256e+08	2.68081e+08	3.11844e+08	3.50585e+08	3.83875e+08	4.12196e+08	4.36559e+08	4.54814e+08	4.65406e+08	4.71902e+08	4.73422e+08	4.71542e+08
327	3.54444e+07	1.02883e+08	1.64798e+08	2.21616e+08	2.73101e+08	3.19211e+08	3.58119e+08	3.91873e+08	4.18549e+08	4.40277e+08	4.5717e+08	4.69277e+08	4.78705e+08	4.82247e+08	4.80455e+08
328	3.60122e+07	1.04949e+08	1.68279e+08	2.25932e+08	2.77991e+08	3.2571e+08	3.66989e+08	4.01938e+08	4.29806e+08	4.52976e+08	4.72866e+08	4.86422e+08	4.94428e+08	4.95791e+08	4.92703e+08
329	3.91867e+07	1.13208e+08	1.80996e+08	2.41912e+08	2.95739e+08	3.43516e+08	3.82247e+08	4.17277e+08	4.48092e+08	4.73743e+08	4.94978e+08	5.08572e+08	5.16671e+08	5.19617e+08	5.20988e+08
330	3.45444e+07	1.0048e+08	1.61484e+08	2.17164e+08	2.67853e+08	3.1395e+08	3.52462e+08	3.85908e+08	4.14955e+08	4.39874e+08	4.5941e+08	4.7047e+08	4.78189e+08	4.79146e+08	4.76416e+08
331	3.66441e+07	1.05878e+08	1.6975e+08	2.27291e+08	2.77754e+08	3.2334e+08	3.62586e+08	3.9745e+08	4.2417e+08	4.46306e+08	4.64342e+08	4.76793e+08	4.84697e+08	4.87278e+08	4.87461e+08
332	3.97142e+07	1.15578e+08	1.84673e+08	2.45949e+08	3.0129e+08	3.50987e+08	3.93439e+08	4.28797e+08	4.58839e+08	4.84397e+08	5.0515e+08	5.18508e+08	5.28077e+08	5.30835e+08	5.30709e+08
333	3.81653e+07	1.10217e+08	1.75624e+08	2.35075e+08	2.8978e+08	3.39136e+08	3.8155e+08	4.19058e+08	4.49639e+08	4.75341e+08	4.95441e+08	5.07814e+08	5.1634e+08	5.18618e+08	5.16397e+08
334	3.77208e+07	1.0933e+08	1.75526e+08	2.36908e+08	2.92345e+08	3.40978e+08	3.81692e+08	4.17047e+08	4.45063e+08	4.67342e+08	4.86169e+08	4.98783e+08	5.07259e+08	5.09659e+08	5.08364e+08
335	3.5447e+07	1.02632e+08	1.63863e+08	2.19979e+08	2.70643e+08	3.16455e+08	3.56687e+08	3.91569e+08	4.20858e+08	4.43876e+08	4.60566e+08	4.7023e+08	4.76792e+08	4.78079e+08	4.76907e+08
336	3.74277e+07	1.08499e+08	1.73085e+08	2.31558e+08	2.84411e+08	3.32249e+08	3.73361e+08	4.09869e+08	4.40775e+08	4.64845e+08	4.84012e+08	4.96791e+08	5.07349e+08	5.10775e+08	5.08035e+08
337	3.69733e+07	1.07167e+08	1.71361e+08	2.29818e+08	2.82804e+08	3.3015e+08	3.70609e+08	4.06963e+08	4.36716e+08	4.62509e+08	4.84053e+08	4.97512e+08	5.0631e+08	5.08043e+08	5.05395e+08
338	3.78875e+07	1.09359e+08	1.74579e+08	2.34501e+08	2.87764e+08	3.34776e+08	3.74349e+08	4.09322e+08	4.38725e+08	4.60925e+08	4.78549e+08	4.91092e+08	4.99569e+08	5.02204e+08	5.01995e+08
339	3.64615e+07	1.06095e+08	1.69578e+08	2.26459e+08	2.78615e+08	3.24339e+08	3.61988e+08	3.96675e+08	4.25688e+08	4.50803e+08	4.70924e+08	4.83283e+08	4.92058e+08	4.94035e+08	4.92734e+08
340	3.69319e+07	1.05996e+08	1.68753e+08	2.26355e+08	2.79321e+08	3.266e+08	3.67356e+08	4.02172e+08	4.31472e+08	4.56637e+08	4.76623e+08	4.89658e+08	4.96357e+08	4.96458e+08	4.95841e+08
341	3.52935e+07	1.01964e+08	1.62304e+08	2.16828e+08	2.65728e+08	3.08361e+08	3.456e+08	3.79516e+08	4.07616e+08	4.30702e+08	4.49486e+08	4.63101e+08	4.73024e+08	4.76357e+08	4.75277e+08
342	4.02039e+07	1.16388e+08	1.85782e+08	2.48528e+08	3.05637e+08	3.57241e+08	4.01765e+08	4.4164e+08	4.76516e+08	5.02299e+08	5.22007e+08	5.35161e+08	5.44352e+08	5.46956e+08	5.44284e+08
343	3.82745e+07	1.10625e+08	1.7684e+08	2.36673e+08	2.91485e+08	3.3992e+08	3.80412e+08	4.16007e+08	4.46584e+08	4.72199e+08	4.93213e+08	5.0727e+08	5.16585e+08	5.18007e+08	5.15347e+08
344	3.66625e+07	1.05791e+08	1.68166e+08	2.24349e+08	2.76017e+08	3.20558e+08	3.57367e+08	3.90201e+08	4.18496e+08	4.41548e+08	4.58206e+08	4.69707e+08	4.79299e+08	4.84265e+08	4.85192e+08
345	3.61318e+07	1.04369e+08	1.66763e+08	2.23263e+08	2.74147e+08	3.19822e+08	3.59016e+08	3.93193e+08	4.20799e+08	4.4405e+08	4.6402e+08	4.76985e+08	4.85915e+08	4.90087e+08	4.88798e+08
346	3.9659e+07	1.15597e+08	1.84549e+08	2.46414e+08	3.03284e+08	3.54242e+08	3.97726e+08	4.36449e+08	4.70432e+08	4.9736e+08	5.18171e+08	5.3195e+08	5.41847e+08	5.44099e+08	5.40882e+08
347	3.53251e+07	1.02523e+08	1.64123e+08	2.20534e+08	2.72793e+08	3.18544e+08	3.57134e+08	3.91221e+08	4.19365e+08	4.42996e+08	4.60275e+08	4.71917e+08	4.81477e+08	4.84986e+08	4.82319e+08
348	3.67234e+07	1.06152e+08	1.68378e+08	2.24482e+08	2.74299e+08	3.18516e+08	3.56507e+08	3.90778e+08	4.2032e+08	4.43782e+08	4.63408e+08	4.78158e+08	4.87173e+08	4.90024e+08	4.88771e+08
349	3.69892e+07	1.06721e+08	1.71434e+08	2.31653e+08	2.84479e+08	3.3031e+08	3.69925e+08	4.05844e+08	4.35865e+08	4.58533e+08	4.77347e+08	4.90702e+08	5.00206e+08	5.02796e+08	5.01491e+08
350	3.99577e+07	1.16029e+08	1.85425e+08	2.48201e+08	3.05005e+08	3.54713e+08	3.94384e+08	4.2932e+08	4.60074e+08	4.84342e+08	5.035e+08	5.15148e+08	5.24795e+08	5.29319e+08	5.29579e+08
351	3.51993e+07	1.01507e+08	1.6114e+08	2.15314e+08	2.6495e+08	3.09772e+08	3.47809e+08	3.81873e+08	4.10057e+08	4.30928e+08	4.48972e+08	4.61438e+08	4.70375e+08	4.72775e+08	4.71769e+08
352	3.77885e+07	1.0918e+08	1.74191e+08	2.33512e+08	2.87222e+08	3.34647e+08	3.75033e+08	4.10718e+08	4.40596e+08	4.64833e+08	4.84062e+08	4.96913e+08	5.05774e+08	5.09609e+08	5.08798e+08
353	3.59968e+07	1.04662e+08	1.66902e+08	2.2353e+08	2.75612e+08	3.21909e+08	3.60453e+08	3.93338e+08	4.21084e+08	4.44017e+08	4.6208e+08	4.75085e+08	4.82352e+08	4.82954e+08	4.81675e+08
354	3.77915e+07	1.09698e+08	1.75188e+08	2.34553e+08	2.87893e+08	3.34057e+08	3.72715e+08	4.07675e+08	4.37495e+08	4.61231e+08	4.80858e+08	4.9445e+08	5.06293e+08	5.11463e+08	5.10207e+08
355	4.0478e+07	1.17184e+08	1.87099e+08	2.51951e+08	3.11586e+08	3.64282e+08	4.08948e+08	4.48312e+08	4.82169e+08	5.07825e+08	5.28716e+08	5.43942e+08	5.53254e+08	5.55631e+08	5.52749e+08
356	3.74773e+07	1.08461e+08	1.73597e+08	2.32181e+08	2.84813e+08	3.31237e+08	3.70849e+08	4.0714e+08	4.36868e+08	4.60743e+08	4.79804e+08	4.9291e+08	5.02023e+08	5.06092e+08	5.04111e+08
357	3.8411e+07	1.10906e+08	1.76765e+08	2.36063e+08	2.89509e+08	3.38034e+08	3.78998e+08	4.1514e+08	4.43603e+08	4.68281e+08	4.88937e+08	5.01442e+08	5.11285e+08	5.16473e+08	5.15288e+08
358	3.87378e+07	1.12272e+08	1.80502e+08	2.42614e+08	2.97334e+08	3.45845e+08	3.8901e+08	4.26416e+08	4.57758e+08	4.82252e+08	5.02962e+08	5.16739e+08	5.26198e+08	5.28462e+08	5.25959e+08
359	3.77219e+07	1.09254e+08	1.74528e+08	2.3304e+08	2.85932e+08	3.33149e+08	3.73523e+08	4.10045e+08	4.40471e+08	4.66347e+08	4.87533e+08	5.04613e+08	5.1423e+08	5.17328e+08	5.14016e+08
360	3.8327e+07	1.10902e+08	1.77597e+08	2.38967e+08	2.9443e+08	3.43955e+08	3.86874e+08	4.2471e+08	4.5512e+08	4.80245e+08	4.99744e+08	5.11881e+08	5.1982e+08	5.23203e+08	5.20931e+08
361	3.87408e+07	1.12353e+08	1.79947e+08	2.42128e+08	2.96963e+08	3.45968e+08	3.86681e+08	4.21542e+08	4.51217e+08	4.73934e+08	4.93798e+08	5.06802e+08	5.15496e+08	5.16737e+08	5.16379e+08
362	3.64682e+07	1.05784e+08	1.69053e+08	2.2668e+08	2.78805e+08	3.25201e+08	3.64621e+08	4.00243e+08	4.31368e+08	4.55549e+08	4.7356e+08	4.85694e+08	4.94418e+08	4.96053e+08	4.9369e+08
363	3.56764e+07	1.03088e+08	1.64734e+08	2.20488e+08	2.71105e+08	3.15177e+08	3.52848e+08	3.85921e+08	4.12809e+08	4.35384e+08	4.54099e+08	4.66674e+08	4.74198e+08	4.78122e+08	4.77376e+08
364	3.85333e+07	1.11891e+08	1.79284e+08	2.40815e+08	2.96576e+08	3.45835e+08	3.88048e+08	4.26315e+08	4.5934e+08	4.86528e+08	5.07842e+08	5.22143e+08	5.30573e+08	5.31573e+08	5.28466e+08
365	3.68539e+07	1.06326e+08	1.69829e+08	2.28215e+08	2.81111e+08	3.29971e+08	3.70452e+08	4.05876e+08	4.36117e+08	4.61118e+08	4.79805e+08	4.90649e+08	4.98675e+08	5.0076e+08	4.99644e+08
366	3.55311e+07	1.02738e+08	1.63201e+08	2.18187e+08	2.68741e+08	3.15241e+08	3.53779e+08	3.88218e+08	4.17146e+08	4.41432e+08	4.61472e+08	4.75205e+08	4.84657e+08	4.85514e+08	4.83099e+08
367	3.79089e+07	1.09961e+08	1.76098e+08	2.36497e+08	2.91619e+08	3.40972e+08	3.82103e+08	4.1808e+08	4.48193e+08	4.72406e+08	4.90944e+08	5.02491e+08	5.11037e+08	5.1262e+08	5.11939e+08
368	3.87852e+07	1.13132e+08	1.81058e+08	2.42058e+08	2.96924e+08	3.46449e+08	3.89043e+08	4.25441e+08	4.54809e+08	4.78298e+08	4.98023e+08	5.10811e+08	5.20484e+08	5.23826e+08	5.22941e+08
369	3.50159e+07	1.00501e+08	1.59553e+08	2.12613e+08	2.61871e+08	3.05199e+08	3.41626e+08	3.73756e+08	4.00864e+08	4.22278e+08	4.37636e+08	4.47437e+08	4.5546e+08	4.58834e+08	4.60585e+08
370	3.90071e+07	1.12972e+08	1.80324e+08	2.40814e+08	2.9594e+08	3.4529e+08	3.87423e+08	4.25698e+08	4.58496e+08	4.84208e+08	5.03179e+08	5.16116e+08	5.2564e+08	5.2889e+08	5.27101e+08
371	3.87109e+07	1.11827e+08	1.78521e+08	2.38726e+08	2.93519e+08	3.43006e+08	3.86644e+08	4.24891e+08	4.54193e+08	4.78056e+08	4.97444e+08	5.12389e+08	5.22271e+08	5.25131e+08	5.22596e+08
372	3.92422e+07	1.13974e+08	1.81955e+08	2.44438e+08	3.01074e+08	3.49645e+08	3.89857e+08	4.25613e+08	4.56255e+08	4.80434e+08	5.00504e+08	5.14434e+08	5.24446e+08	5.25614e+08	5.23271e+08
373	3.68535e+07	1.06998e+08	1.71223e+08	2.29215e+08	2.81514e+08	3.26196e+08	3.63108e+08	3.96193e+08	4.23972e+08	4.47237e+08	4.6442e+08	4.75951e+08	4.83551e+08	4.86451e+08	4.87862e+08
374	3.41279e+07	9.87352e+07	1.57138e+08	2.09997e+08	2.57974e+08	3.0182e+08	3.39771e+08	3.74017e+08	4.02122e+08	4.24588e+08	4.42981e+08	4.56501e+08	4.64312e+08	4.65609e+08	4.63042e+08
375	3.67968e+07	1.06763e+08	1.70632e+08	2.27673e+08	2.80345e+08	3.26777e+08	3.67034e+08	4.01271e+08	4.28708e+08	4.52186e+08	4.71287e+08	4.84405e+08	4.94214e+08	4.97148e+08	4.94349e+08
376	3.66504e+07	1.06275e+08	1.69929e+08	2.27208e+08	2.77962e+08	3.24254e+08	3.63427e+08	3.99711e+08	4.29119e+08	4.51891e+08	4.70037e+08	4.82553e+08	4.92629e+08	4.96074e+08	4.94178e+08
377	3.74859e+07	1.08712e+08	1.73111e+08	2.31364e+08	2.83893e+08	3.30436e+08	3.70268e+08	4.07052e+08	4.38169e+08	4.63825e+08	4.84515e+08	4.99298e+08	5.08533e+08	5.09884e+08	5.0723e+08
378	3.7333e+07	1.08429e+08	1.73316e+08	2.32028e+08	2.85705e+08	3.3345e+08	3.74534e+08	4.11189e+08	4.40474e+08	4.63091e+08	4.8017e+08	4.91636e+08	5.00841e+08	5.03901e+08	5.02172e+08
379	3.6484e+07	1.05749e+08	1.69013e+08	2.25665e+08	2.77032e+08	3.23685e+08	3.63028e+08	3.96202e+08	4.24508e+08	4.47162e+08	4.65878e+08	4.79502e+08	4.88522e+08	4.90651e+08	4.89937e+08
380	3.81969e+07	1.10421e+08	1.7608e+08	2.35995e+08	2.90845e+08	3.40448e+08	3.82846e+08	4.21547e+08	4.53067e+08	4.77492e+08	4.97134e+08	5.10286e+08	5.19362e+08	5.22452e+08	5.20086e+08
381	3.61967e+07	1.05362e+08	1.68013e+08	2.24895e+08	2.77646e+08	3.25429e+08	3.64787e+08	3.9962e+08	4.2763e+08	4.50623e+08	4.69648e+08	4.82193e+08	4.9103e+08	4.91637e+08	4.89056e+08
382	3.98525e+07	1.1601e+08	1.86069e+08	2.49926e+08	3.06604e+08	3.5627e+08	3.98072e+08	4.34155e+08	4.65556e+08	4.90125e+08	5.08928e+08	5.208e+08	5.30143e+08	5.33412e+08	5.3298e+08
383	3.75789e+07	1.08525e+08	1.72467e+08	2.30568e+08	2.85131e+08	3.34178e+08	3.75402e+08	4.11149e+08	4.42723e+08	4.68017e+08	4.88876e+08	5.02099e+08	5.10477e+08	5.1317e+08	5.10748e+08
384	3.69946e+07	1.0703e+08	1.70304e+08	2.2758e+08	2.79395e+08	3.27097e+08	3.68466e+08	4.05188e+08	4.35691e+08	4.59955e+08	4.79921e+08	4.92643e+08	5.0091e+08	5.02053e+08	4.99996e+08
385	3.77576e+07	1.09063e+08	1.73111e+08	2.31182e+08	2.82502e+08	3.28037e+08	3.67407e+08	4.03723e+08	4.34587e+08	4.59497e+08	4.79775e+08	4.9313e+08	5.04242e+08	5.08043e+08	5.05464e+08
386	3.55393e+07	1.03081e+08	1.65195e+08	2.21939e+08	2.72444e+08	3.17728e+08	3.56411e+08	3.9077e+08	4.19645e+08	4.43318e+08	4.61806e+08	4.73532e+08	4.82085e+08	4.83868e+08	4.81462e+08
387	3.96845e+07	1.14939e+08	1.82822e+08	2.44144e+08	3.0013e+08	3.4887e+08	3.90389e+08	4.27238e+08	4.58629e+08	4.83872e+08	5.05668e+08	5.21747e+08	5.31184e+08	5.33793e+08	5.32112e+08
388	3.70466e+07	1.07322e+08	1.70962e+08	2.2982e+08	2.83895e+08	3.31589e+08	3.72714e+08	4.0887e+08	4.39023e+08	4.64119e+08	4.82786e+08	4.94615e+08	5.03369e+08	5.05445e+08	5.02945e+08
389	3.74648e+07	1.08423e+08	1.73603e+08	2.33213e+08	2.882e+08	3.36919e+08	3.77851e+08	4.13238e+08	4.43107e+08	4.6713e+08	4.86517e+08	4.99099e+08	5.08606e+08	5.1173e+08	5.0954e+08
390	3.96467e+07	1.1551e+08	1.84775e+08	2.47643e+08	3.05351e+08	3.55792e+08	3.99306e+08	4.38967e+08	4.70737e+08	4.96492e+08	5.16205e+08	5.28805e+08	5.37577e+08	5.39918e+08	5.37838e+08
391	3.63923e+07	1.05297e+08	1.68243e+08	2.2436e+08	2.75262e+08	3.21092e+08	3.60099e+08	3.93994e+08	4.23139e+08	4.46749e+08	4.64323e+08	4.77383e+08	4.85905e+08	4.8768e+08	4.87076e+08
392	3.64391e+07	1.05675e+08	1.68845e+08	2.27003e+08	2.79649e+08	3.26618e+08	3.66135e+08	3.99559e+08	4.2738e+08	4.50577e+08	4.69546e+08	4.82775e+08	4.91445e+08	4.94502e+08	4.92337e+08
393	3.82739e+07	1.11405e+08	1.78504e+08	2.39125e+08	2.94282e+08	3.43496e+08	3.8643e+08	4.2608e+08	4.57817e+08	4.82986e+08	5.02484e+08	5.14467e+08	5.22721e+08	5.25173e+08	5.22978e+08
394	3.6595e+07	1.05494e+08	1.68063e+08	2.24899e+08	2.77151e+08	3.2433e+08	3.63185e+08	3.97343e+08	4.27012e+08	4.49866e+08	4.67461e+08	4.79819e+08	4.88784e+08	4.90565e+08	4.89696e+08
395	3.90221e+07	1.13368e+08	1.8201e+08	2.44216e+08	3.00392e+08	3.49506e+08	3.91438e+08	4.28439e+08	4.60864e+08	4.86064e+08	5.07513e+08	5.22177e+08	5.32113e+08	5.35291e+08	5.31129e+08
396	3.59031e+07	1.03568e+08	1.64704e+08	2.20154e+08	2.71146e+08	3.16377e+08	3.53859e+08	3.87764e+08	4.16177e+08	4.39581e+08	4.58667e+08	4.70084e+08	4.78487e+08	4.82e+08	4.80964e+08
397	4.06349e+07	1.17749e+08	1.88769e+08	2.53169e+08	3.11541e+08	3.6381e+08	4.07433e+08	4.47095e+08	4.80842e+08	5.06572e+08	5.26908e+08	5.42641e+08	5.55013e+08	5.59602e+08	5.54895e+08
398	3.61401e+07	1.04714e+08	1.67884e+08	2.26037e+08	2.79353e+08	3.2559e+08	3.63705e+08	3.96744e+08	4.24233e+08	4.45919e+08	4.64393e+08	4.77065e+08	4.85845e+08	4.87674e+08	4.86525e+08
399	3.58219e+07	1.04046e+08	1.66605e+08	2.23032e+08	2.74309e+08	3.19879e+08	3.58853e+08	3.93746e+08	4.22507e+08	4.45833e+08	4.66105e+08	4.80172e+08	4.90859e+08	4.92581e+08	4.88801e+08
400	3.75916e+07	1.08462e+08	1.73196e+08	2.32158e+08	2.84919e+08	3.32271e+08	3.72357e+08	4.07483e+08	4.35869e+08	4.58644e+08	4.77576e+08	4.90325e+08	4.99535e+08	5.02932e+08	5.01551e+08
401	3.82219e+07	1.10946e+08	1.76451e+08	2.34102e+08	2.86534e+08	3.34528e+08	3.75671e+08	4.11773e+08	4.41979e+08	4.66088e+08	4.8656e+08	5.02251e+08	5.12437e+08	5.15936e+08	5.14352e+08
402	3.88191e+07	1.12603e+08	1.80374e+08	2.41127e+08	2.96371e+08	3.45528e+08	3.88408e+08	4.2692e+08	4.58131e+08	4.82386e+08	5.00348e+08	5.13354e+08	5.21923e+08	5.24754e+08	5.2398e+08
403	3.7087e+07	1.07447e+08	1.70843e+08	2.28159e+08	2.81056e+08	3.27444e+08	3.67488e+08	4.03526e+08	4.32885e+08	4.56485e+08	4.75348e+08	4.8713e+08	4.9632e+08	5.01341e+08	4.9913e+08
404	3.43216e+07	9.95311e+07	1.59299e+08	2.13351e+08	2.61749e+08	3.04565e+08	3.39526e+08	3.69774e+08	3.96077e+08	4.17389e+08	4.35226e+08	4.47716e+08	4.56662e+08	4.60138e+08	4.59257e+08
405	3.84384e+07	1.10527e+08	1.76269e+08	2.3622e+08	2.91195e+08	3.40325e+08	3.81616e+08	4.17621e+08	4.49433e+08	4.75406e+08	4.93691e+08	5.03963e+08	5.12463e+08	5.15107e+08	5.14496e+08
406	3.84645e+07	1.11459e+08	1.77845e+08	2.37932e+08	2.92611e+08	3.40301e+08	3.81929e+08	4.19228e+08	4.48283e+08	4.71083e+08	4.90092e+08	5.01963e+08	5.10371e+08	5.13789e+08	5.13041e+08
407	3.85825e+07	1.119e+08	1.78601e+08	2.38652e+08	2.92848e+08	3.40887e+08	3.81658e+08	4.18391e+08	4.49491e+08	4.75356e+08	4.95662e+08	5.0921e+08	5.20765e+08	5.2528e+08	5.23122e+08
408	3.66283e+07	1.05811e+08	1.69577e+08	2.27749e+08	2.80583e+08	3.27886e+08	3.67986e+08	4.03465e+08	4.31959e+08	4.56293e+08	4.75945e+08	4.88253e+08	4.97405e+08	4.99665e+08	4.98232e+08
409	3.83825e+07	1.1147e+08	1.78369e+08	2.39745e+08	2.93775e+08	3.41239e+08	3.80901e+08	4.15241e+08	4.43902e+08	4.666e+08	4.84951e+08	4.96991e+08	5.05285e+08	5.0996e+08	5.1012e+08
410	4.03295e+07	1.16645e+08	1.8677e+08	2.5048e+08	3.08526e+08	3.60796e+08	4.0542e+08	4.44303e+08	4.76013e+08	5.00541e+08	5.20833e+08	5.34342e+08	5.43208e+08	5.45027e+08	5.43306e+08
411	3.68072e+07	1.06201e+08	1.69588e+08	2.26337e+08	2.77718e+08	3.22587e+08	3.60573e+08	3.94603e+08	4.25191e+08	4.50505e+08	4.71767e+08	4.86337e+08	4.94925e+08	4.97035e+08	4.94722e+08
412	3.50995e+07	1.01367e+08	1.61895e+08	2.16582e+08	2.65205e+08	3.07775e+08	3.44192e+08	3.7734e+08	4.03836e+08	4.25135e+08	4.42088e+08	4.53275e+08	4.61853e+08	4.66252e+08	4.65852e+08
413	3.76036e+07	1.09083e+08	1.74041e+08	2.32199e+08	2.85176e+08	3.32112e+08	3.7149e+08	4.06335e+08	4.34773e+08	4.57848e+08	4.7588e+08	4.87782e+08	4.9675e+08	5.01211e+08	5.01231e+08
414	3.52157e+07	1.01572e+08	1.62276e+08	2.17239e+08	2.66552e+08	3.09376e+08	3.46698e+08	3.79455e+08	4.06112e+08	4.26602e+08	4.44855e+08	4.57491e+08	4.67278e+08	4.7124e+08	4.7089e+08
415	3.8545e+07	1.12047e+08	1.78822e+08	2.40483e+08	2.95831e+08	3.45641e+08	3.89593e+08	4.27588e+08	4.59036e+08	4.85365e+08	5.06724e+08	5.1926e+08	5.26485e+08	5.27855e+08	5.25156e+08
416	3.59189e+07	1.0403e+08	1.65682e+08	2.21883e+08	2.72499e+08	3.17486e+08	3.57739e+08	3.93651e+08	4.22563e+08	4.44404e+08	4.62684e+08	4.74615e+08	4.83445e+08	4.86187e+08	4.84081e+08
417	3.49186e+07	1.01233e+08	1.61126e+08	2.15427e+08	2.65435e+08	3.10506e+08	3.49537e+08	3.83448e+08	4.10769e+08	4.32952e+08	4.51333e+08	4.6356e+08	4.71291e+08	4.7204e+08	4.70465e+08
418	3.65019e+07	1.0511e+08	1.67678e+08	2.24855e+08	2.76438e+08	3.21631e+08	3.60664e+08	3.94538e+08	4.23683e+08	4.475e+08	4.66898e+08	4.79694e+08	4.88735e+08	4.91663e+08	4.8981e+08
419	3.59175e+07	1.04487e+08	1.67611e+08	2.25034e+08	2.76658e+08	3.21401e+08	3.60141e+08	3.93726e+08	4.22171e+08	4.45281e+08	4.64685e+08	4.787e+08	4.88578e+08	4.91808e+08	4.89672e+08
420	3.81222e+07	1.10272e+08	1.75954e+08	2.34734e+08	2.86873e+08	3.33277e+08	3.73076e+08	4.08848e+08	4.40436e+08	4.66148e+08	4.87724e+08	5.02383e+08	5.13807e+08	5.1639e+08	5.14052e+08
421	3.73192e+07	1.08182e+08	1.72792e+08	2.32101e+08	2.85655e+08	3.31909e+08	3.70795e+08	4.062e+08	4.36308e+08	4.59651e+08	4.78752e+08	4.92285e+08	5.0118e+08	5.03708e+08	5.02106e+08
422	3.52101e+07	1.01544e+08	1.62732e+08	2.18801e+08	2.69364e+08	3.13313e+08	3.50523e+08	3.81246e+08	4.06289e+08	4.26491e+08	4.45402e+08	4.58973e+08	4.67087e+08	4.69674e+08	4.69425e+08
423	3.51942e+07	1.01959e+08	1.62161e+08	2.1707e+08	2.66962e+08	3.11379e+08	3.49826e+08	3.81999e+08	4.08044e+08	4.28524e+08	4.45715e+08	4.58483e+08	4.68825e+08	4.72798e+08	4.70987e+08
424	3.74878e+07	1.08942e+08	1.74571e+08	2.34279e+08	2.87795e+08	3.34296e+08	3.73254e+08	4.09388e+08	4.39852e+08	4.64325e+08	4.84038e+08	4.96677e+08	5.05708e+08	5.08321e+08	5.06721e+08
425	3.77947e+07	1.09504e+08	1.75109e+08	2.3443e+08	2.87811e+08	3.3594e+08	3.78842e+08	4.1619e+08	4.46423e+08	4.69904e+08	4.89506e+08	5.03089e+08	5.11105e+08	5.1515e+08	5.12985e+08
426	3.79565e+07	1.09536e+08	1.7529e+08	2.35702e+08	2.90097e+08	3.36708e+08	3.75659e+08	4.10367e+08	4.39487e+08	4.61644e+08	4.80863e+08	4.94937e+08	5.05228e+08	5.09588e+08	5.08383e+08
427	3.74212e+07	1.09231e+08	1.74906e+08	2.34236e+08	2.88972e+08	3.38219e+08	3.79062e+08	4.13485e+08	4.42053e+08	4.65248e+08	4.83413e+08	4.95911e+08	5.03647e+08	5.06598e+08	5.04965e+08
428	3.62906e+07	1.05536e+08	1.68554e+08	2.24324e+08	2.74706e+08	3.19823e+08	3.58686e+08	3.93495e+08	4.22939e+08	4.45342e+08	4.65895e+08	4.81218e+08	4.92551e+08	4.95145e+08	4.91295e+08
429	3.88382e+07	1.12563e+08	1.79768e+08	2.39637e+08	2.94131e+08	3.41103e+08	3.79775e+08	4.12515e+08	4.37351e+08	4.58421e+08	4.7845e+08	4.9433e+08	5.05944e+08	5.10547e+08	5.11166e+08
430	3.81996e+07	1.10356e+08	1.76287e+08	2.35553e+08	2.9039e+08	3.39052e+08	3.81254e+08	4.19867e+08	4.52459e+08	4.77515e+08	4.96618e+08	5.09973e+08	5.19279e+08	5.21272e+08	5.18927e+08
431	3.99214e+07	1.16044e+08	1.84174e+08	2.46788e+08	3.04156e+08	3.56516e+08	4.02502e+08	4.41568e+08	4.73481e+08	4.98914e+08	5.18179e+08	5.32101e+08	5.42345e+08	5.45739e+08	5.42765e+08
432	3.75643e+07	1.08362e+08	1.72017e+08	2.29658e+08	2.81711e+08	3.28109e+08	3.68274e+08	4.03243e+08	4.3308e+08	4.56011e+08	4.75954e+08	4.89525e+08	5.00526e+08	5.04918e+08	5.03279e+08
433	3.64648e+07	1.05202e+08	1.67915e+08	2.25519e+08	2.77142e+08	3.235e+08	3.62281e+08	3.96448e+08	4.24819e+08	4.48109e+08	4.65307e+08	4.77369e+08	4.86095e+08	4.88452e+08	4.87356e+08
434	3.7284e+07	1.07937e+08	1.71643e+08	2.28381e+08	2.80074e+08	3.27003e+08	3.6656e+08	4.02451e+08	4.33375e+08	4.57619e+08	4.77043e+08	4.89644e+08	4.99555e+08	5.03076e+08	5.0144e+08
435	3.93746e+07	1.13096e+08	1.80206e+08	2.41355e+08	2.97161e+08	3.46098e+08	3.87049e+08	4.2318e+08	4.54254e+08	4.80172e+08	5.02095e+08	5.16799e+08	5.27093e+08	5.29918e+08	5.27945e+08
436	3.83994e+07	1.10967e+08	1.77073e+08	2.37022e+08	2.91986e+08	3.41271e+08	3.83274e+08	4.20026e+08	4.52384e+08	4.76915e+08	4.96549e+08	5.10916e+08	5.21072e+08	5.22384e+08	5.19015e+08
437	3.61164e+07	1.0474e+08	1.68009e+08	2.25429e+08	2.76809e+08	3.22351e+08	3.59863e+08	3.92685e+08	4.21559e+08	4.4522e+08	4.65694e+08	4.80765e+08	4.90787e+08	4.92596e+08	4.90922e+08
438	3.53669e+07	1.02348e+08	1.62639e+08	2.16569e+08	2.66295e+08	3.11164e+08	3.4962e+08	3.82655e+08	4.12246e+08	4.36169e+08	4.55329e+08	4.69361e+08	4.8016e+08	4.82308e+08	4.79517e+08
439	3.631e+07	1.05561e+08	1.68542e+08	2.25616e+08	2.75446e+08	3.20715e+08	3.60002e+08	3.94424e+08	4.24065e+08	4.49219e+08	4.6921e+08	4.8221e+08	4.89314e+08	4.92565e+08	4.908e+08
440	3.88048e+07	1.1257e+08	1.80028e+08	2.41608e+08	2.98439e+08	3.4913e+08	3.93498e+08	4.32479e+08	4.63428e+08	4.88694e+08	5.092e+08	5.22378e+08	5.31006e+08	5.35328e+08	5.32284e+08
441	3.83559e+07	1.10561e+08	1.7728e+08	2.39074e+08	2.94069e+08	3.4194e+08	3.82583e+08	4.18777e+08	4.49353e+08	4.72944e+08	4.9105e+08	5.04565e+08	5.15278e+08	5.19033e+08	5.17123e+08
442	3.69531e+07	1.06919e+08	1.70723e+08	2.28112e+08	2.79279e+08	3.24102e+08	3.62382e+08	3.9546e+08	4.24477e+08	4.48595e+08	4.68035e+08	4.81224e+08	4.9039e+08	4.93829e+08	4.93241e+08
443	3.80745e+07	1.09962e+08	1.75472e+08	2.34833e+08	2.88416e+08	3.35217e+08	3.74753e+08	4.10484e+08	4.40299e+08	4.63811e+08	4.82546e+08	4.93087e+08	5.01501e+08	5.05135e+08	5.05605e+08
444	3.59139e+07	1.04283e+08	1.67355e+08	2.24058e+08	2.74957e+08	3.20925e+08	3.60644e+08	3.94947e+08	4.23492e+08	4.46885e+08	4.66343e+08	4.78438e+08	4.85793e+08	4.85904e+08	4.837e+08
445	3.55773e+07	1.03481e+08	1.66255e+08	2.24279e+08	2.77396e+08	3.23552e+08	3.62456e+08	3.96976e+08	4.26119e+08	4.49324e+08	4.6845e+08	4.79972e+08	4.89402e+08	4.92021e+08	4.89045e+08
446	3.60485e+07	1.04291e+08	1.66648e+08	2.22703e+08	2.73459e+08	3.17766e+08	3.55142e+08	3.89532e+08	4.18511e+08	4.41437e+08	4.59939e+08	4.71459e+08	4.80519e+08	4.84999e+08	4.85064e+08
447	3.43316e+07	9.95215e+07	1.59057e+08	2.13423e+08	2.61738e+08	3.04482e+08	3.41349e+08	3.73202e+08	4.00004e+08	4.20194e+08	4.37595e+08	4.51552e+08	4.60042e+08	4.61805e+08	4.6012e+08
448	3.77057e+07	1.09759e+08	1.7552e+08	2.3468e+08	2.89156e+08	3.37573e+08	3.77401e+08	4.14071e+08	4.44353e+08	4.67163e+08	4.84436e+08	4.94981e+08	5.0228e+08	5.05304e+08	5.05027e+08
449	3.68512e+07	1.07105e+08	1.71468e+08	2.29972e+08	2.83251e+08	3.30748e+08	3.70115e+08	4.0507e+08	4.34838e+08	4.59581e+08	4.78816e+08	4.92256e+08	5.02217e+08	5.04728e+08	5.01264e+08
450	3.59963e+07	1.04429e+08	1.67417e+08	2.24882e+08	2.76722e+08	3.21325e+08	3.59315e+08	3.95347e+08	4.23826e+08	4.45177e+08	4.62066e+08	4.73452e+08	4.82039e+08	4.83956e+08	4.83066e+08
451	3.92556e+07	1.13206e+08	1.79717e+08	2.39717e+08	2.9403e+08	3.4124e+08	3.82128e+08	4.16909e+08	4.47585e+08	4.72477e+08	4.92115e+08	5.05382e+08	5.16331e+08	5.22639e+08	5.21993e+08
452	3.76286e+07	1.09299e+08	1.7482e+08	2.34046e+08	2.88054e+08	3.3541e+08	3.76356e+08	4.12692e+08	4.42912e+08	4.67759e+08	4.89051e+08	5.02292e+08	5.10415e+08	5.12581e+08	5.10039e+08
453	3.58878e+07	1.03877e+08	1.65215e+08	2.21392e+08	2.72817e+08	3.18886e+08	3.5643e+08	3.91025e+08	4.198e+08	4.42378e+08	4.61308e+08	4.72493e+08	4.80461e+08	4.81704e+08	4.80596e+08
454	3.78487e+07	1.09873e+08	1.75962e+08	2.35529e+08	2.90069e+08	3.37652e+08	3.78697e+08	4.13736e+08	4.42349e+08	4.67913e+08	4.89789e+08	5.04221e+08	5.15084e+08	5.16433e+08	5.12979e+08
455	3.54225e+07	1.01848e+08	1.62765e+08	2.19279e+08	2.71801e+08	3.18742e+08	3.5771e+08	3.92746e+08	4.21243e+08	4.43988e+08	4.61435e+08	4.73482e+08	4.80974e+08	4.83885e+08	4.82316e+08
456	3.73011e+07	1.07615e+08	1.71266e+08	2.28679e+08	2.81615e+08	3.29121e+08	3.69899e+08	4.06405e+08	4.35265e+08	4.59202e+08	4.78649e+08	4.9211e+08	4.99831e+08	5.02146e+08	5.01255e+08
457	3.71485e+07	1.07874e+08	1.71905e+08	2.30069e+08	2.83813e+08	3.30974e+08	3.7009e+08	4.05356e+08	4.34913e+08	4.5828e+08	4.78355e+08	4.91023e+08	4.98959e+08	4.99594e+08	4.97974e+08
458	3.70034e+07	1.07575e+08	1.71942e+08	2.29842e+08	2.82954e+08	3.30196e+08	3.70297e+08	4.06295e+08	4.37639e+08	4.61315e+08	4.79444e+08	4.90853e+08	4.98981e+08	5.00781e+08	4.9937e+08
459	3.81912e+07	1.10808e+08	1.76455e+08	2.36332e+08	2.89807e+08	3.37029e+08	3.77546e+08	4.13458e+08	4.43721e+08	4.68943e+08	4.88216e+08	5.00338e+08	5.09525e+08	5.13401e+08	5.12012e+08
460	3.8367e+07	1.11121e+08	1.78221e+08	2.39113e+08	2.92914e+08	3.41177e+08	3.82263e+08	4.17174e+08	4.45782e+08	4.69992e+08	4.89892e+08	5.03943e+08	5.1267e+08	5.1504e+08	5.13695e+08
461	3.75115e+07	1.0885e+08	1.73838e+08	2.33552e+08	2.87379e+08	3.35252e+08	3.74761e+08	4.10087e+08	4.39465e+08	4.63364e+08	4.83441e+08	4.97387e+08	5.04903e+08	5.06659e+08	5.05801e+08
462	3.80074e+07	1.09746e+08	1.74881e+08	2.35001e+08	2.88441e+08	3.35061e+08	3.75478e+08	4.11144e+08	4.41162e+08	4.64173e+08	4.82209e+08	4.94047e+08	5.01178e+08	5.03445e+08	5.04406e+08
463	4.00045e+07	1.15907e+08	1.84762e+08	2.46253e+08	3.00776e+08	3.50412e+08	3.93739e+08	4.30413e+08	4.62053e+08	4.87484e+08	5.08125e+08	5.21169e+08	5.31244e+08	5.35092e+08	5.34159e+08
464	3.44e+07	9.91522e+07	1.57429e+08	2.10462e+08	2.57817e+08	2.99729e+08	3.35415e+08	3.68341e+08	3.9757e+08	4.20461e+08	4.38356e+08	4.50401e+08	4.56989e+08	4.58106e+08	4.57773e+08
465	3.57332e+07	1.03163e+08	1.64238e+08	2.19378e+08	2.69816e+08	3.14123e+08	3.51075e+08	3.84009e+08	4.11417e+08	4.33979e+08	4.51882e+08	4.63128e+08	4.71396e+08	4.74476e+08	4.73924e+08
466	3.49725e+07	1.01327e+08	1.6147e+08	2.17079e+08	2.68225e+08	3.12605e+08	3.50644e+08	3.82995e+08	4.11752e+08	4.34268e+08	4.51188e+08	4.62989e+08	4.70098e+08	4.70074e+08	4.69606e+08
467	3.58145e+07	1.03654e+08	1.65455e+08	2.2253e+08	2.73771e+08	3.18173e+08	3.55643e+08	3.89749e+08	4.18367e+08	4.40767e+08	4.57726e+08	4.69642e+08	4.78245e+08	4.81017e+08	4.79699e+08
468	3.85185e+07	1.10781e+08	1.76167e+08	2.35395e+08	2.90387e+08	3.40172e+08	3.82422e+08	4.20533e+08	4.5365e+08	4.80482e+08	5.01527e+08	5.15911e+08	5.26275e+08	5.29245e+08	5.25856e+08
469	3.62868e+07	1.0433e+08	1.65566e+08	2.21495e+08	2.72455e+08	3.17578e+08	3.56095e+08	3.90245e+08	4.17778e+08	4.40662e+08	4.60275e+08	4.73219e+08	4.83037e+08	4.87296e+08	4.862e+08
470	3.58491e+07	1.03978e+08	1.66284e+08	2.22752e+08	2.72604e+08	3.18458e+08	3.5836e+08	3.93726e+08	4.2317e+08	4.47056e+08	4.65742e+08	4.80302e+08	4.89593e+08	4.92614e+08	4.88537e+08
471	3.67564e+07	1.07117e+08	1.72016e+08	2.29829e+08	2.81721e+08	3.27751e+08	3.68729e+08	4.06639e+08	4.38088e+08	4.62748e+08	4.81609e+08	4.94965e+08	5.03055e+08	5.04684e+08	5.01719e+08
472	3.80184e+07	1.09572e+08	1.74022e+08	2.3229e+08	2.85714e+08	3.33709e+08	3.73231e+08	4.07901e+08	4.38714e+08	4.64525e+08	4.85279e+08	4.98493e+08	5.08673e+08	5.12881e+08	5.11341e+08
473	3.96484e+07	1.14386e+08	1.81972e+08	2.431e+08	2.98954e+08	3.488e+08	3.91884e+08	4.29992e+08	4.60018e+08	4.84256e+08	5.04032e+08	5.16387e+08	5.25407e+08	5.27482e+08	5.26753e+08
474	3.4993e+07	1.00897e+08	1.60245e+08	2.14713e+08	2.6289e+08	3.05557e+08	3.43045e+08	3.7663e+08	4.04848e+08	4.27075e+08	4.44335e+08	4.54726e+08	4.62582e+08	4.65388e+08	4.65629e+08
475	3.70672e+07	1.07165e+08	1.71357e+08	2.29742e+08	2.819e+08	3.27398e+08	3.66665e+08	4.02213e+08	4.32239e+08	4.56499e+08	4.77715e+08	4.90335e+08	4.97871e+08	4.99092e+08	4.97708e+08
476	3.64044e+07	1.05217e+08	1.68514e+08	2.25409e+08	2.76282e+08	3.21774e+08	3.60357e+08	3.93901e+08	4.21938e+08	4.44564e+08	4.6388e+08	4.76602e+08	4.86405e+08	4.9022e+08	4.89753e+08
477	3.71307e+07	1.07183e+08	1.70193e+08	2.26203e+08	2.76914e+08	3.23419e+08	3.63499e+08	3.96978e+08	4.26031e+08	4.50017e+08	4.69244e+08	4.83254e+08	4.94154e+08	4.97546e+08	4.95327e+08
478	3.65543e+07	1.06689e+08	1.70438e+08	2.27912e+08	2.79846e+08	3.27173e+08	3.66807e+08	4.02714e+08	4.3353e+08	4.56687e+08	4.74358e+08	4.86668e+08	4.94294e+08	4.95951e+08	4.93867e+08
479	3.74508e+07	1.0859e+08	1.74124e+08	2.33818e+08	2.87324e+08	3.339e+08	3.73274e+08	4.07847e+08	4.36879e+08	4.61076e+08	4.80498e+08	4.92257e+08	5.00427e+08	5.04151e+08	5.03306e+08
480	3.723e+07	1.07385e+08	1.71484e+08	2.29662e+08	2.82135e+08	3.28213e+08	3.67285e+08	4.02494e+08	4.31661e+08	4.54482e+08	4.71768e+08	4.82611e+08	4.90833e+08	4.94369e+08	4.949e+08
481	3.55987e+07	1.03409e+08	1.65857e+08	2.22959e+08	2.74585e+08	3.20398e+08	3.5897e+08	3.93277e+08	4.2079e+08	4.40977e+08	4.57233e+08	4.68095e+08	4.75579e+08	4.78306e+08	4.77604e+08
482	3.39797e+07	9.8629e+07	1.58308e+08	2.12973e+08	2.61907e+08	3.05816e+08	3.4368e+08	3.77056e+08	4.04932e+08	4.28343e+08	4.46499e+08	4.56937e+08	4.65132e+08	4.66486e+08	4.63746e+08
483	3.86191e+07	1.12041e+08	1.79802e+08	2.40648e+08	2.95476e+08	3.44554e+08	3.86986e+08	4.25213e+08	4.56091e+08	4.79232e+08	4.97812e+08	5.0904e+08	5.15409e+08	5.17268e+08	5.16741e+08
484	3.70992e+07	1.08072e+08	1.73373e+08	2.3185e+08	2.84836e+08	3.31782e+08	3.72482e+08	4.07757e+08	4.38165e+08	4.61859e+08	4.82428e+08	4.96338e+08	5.03784e+08	5.05567e+08	5.03533e+08
485	3.86047e+07	1.12274e+08	1.79734e+08	2.40162e+08	2.95813e+08	3.45726e+08	3.87804e+08	4.25899e+08	4.57608e+08	4.82513e+08	5.03519e+08	5.16347e+08	5.257e+08	5.29299e+08	5.26406e+08
486	3.59883e+07	1.04293e+08	1.67385e+08	2.24342e+08	2.74843e+08	3.18871e+08	3.56763e+08	3.89969e+08	4.17726e+08	4.41075e+08	4.6081e+08	4.73577e+08	4.82234e+08	4.8374e+08	4.82588e+08
487	3.49195e+07	1.01074e+08	1.61142e+08	2.15076e+08	2.65082e+08	3.09492e+08	3.46448e+08	3.79205e+08	4.07637e+08	4.31679e+08	4.51006e+08	4.62828e+08	4.72294e+08	4.75932e+08	4.739e+08
488	3.66762e+07	1.05548e+08	1.68311e+08	2.2564e+08	2.78832e+08	3.26959e+08	3.6923e+08	4.07299e+08	4.39753e+08	4.65451e+08	4.84894e+08	4.96024e+08	5.05665e+08	5.07894e+08	5.03254e+08
489	3.82276e+07	1.09892e+08	1.74715e+08	2.33612e+08	2.86696e+08	3.34988e+08	3.75056e+08	4.09607e+08	4.38176e+08	4.6249e+08	4.83311e+08	4.97915e+08	5.08805e+08	5.11979e+08	5.1041e+08
490	3.83148e+07	1.11014e+08	1.7743e+08	2.36182e+08	2.9104e+08	3.39659e+08	3.80828e+08	4.19006e+08	4.50633e+08	4.74947e+08	4.93109e+08	5.0579e+08	5.15726e+08	5.20392e+08	5.18369e+08
491	3.46643e+07	1.00597e+08	1.60237e+08	2.13778e+08	2.62854e+08	3.06539e+08	3.44509e+08	3.78198e+08	4.06205e+08	4.286e+08	4.46535e+08	4.57601e+08	4.65886e+08	4.68877e+08	4.66978e+08
492	3.73595e+07	1.08282e+08	1.73405e+08	2.32348e+08	2.84963e+08	3.31523e+08	3.71574e+08	4.06835e+08	4.37021e+08	4.60566e+08	4.7944e+08	4.93696e+08	5.02699e+08	5.07157e+08	5.05885e+08
493	3.78266e+07	1.09992e+08	1.76084e+08	2.35974e+08	2.90664e+08	3.3866e+08	3.79378e+08	4.15321e+08	4.45172e+08	4.69654e+08	4.90218e+08	5.01588e+08	5.09189e+08	5.11892e+08	5.10198e+08
494	3.70388e+07	1.07252e+08	1.71016e+08	2.28979e+08	2.81705e+08	3.28369e+08	3.67898e+08	4.031e+08	4.31954e+08	4.53438e+08	4.7031e+08	4.82143e+08	4.91303e+08	4.96239e+08	4.96122e+08
495	3.7366e+07	1.08503e+08	1.7376e+08	2.33255e+08	2.85932e+08	3.31283e+08	3.70435e+08	4.04925e+08	4.33461e+08	4.5598e+08	4.7601e+08	4.89412e+08	4.98086e+08	5.00062e+08	4.98383e+08
496	3.75414e+07	1.08995e+08	1.73942e+08	2.33202e+08	2.86069e+08	3.32471e+08	3.71817e+08	4.06109e+08	4.36323e+08	4.61393e+08	4.82087e+08	4.96985e+08	5.07535e+08	5.10883e+08	5.08259e+08
497	3.82633e+07	1.10991e+08	1.77823e+08	2.38275e+08	2.92413e+08	3.40025e+08	3.78293e+08	4.12998e+08	4.42146e+08	4.64661e+08	4.83871e+08	4.98756e+08	5.07665e+08	5.10778e+08	5.10109e+08
498	3.79968e+07	1.10183e+08	1.76687e+08	2.37084e+08	2.92233e+08	3.41693e+08	3.82638e+08	4.19214e+08	4.50984e+08	4.76421e+08	4.95672e+08	5.06692e+08	5.14932e+08	5.178e+08	5.15248e+08
499	3.68123e+07	1.06693e+08	1.70571e+08	2.29084e+08	2.82632e+08	3.29846e+08	3.70238e+08	4.06873e+08	4.37313e+08	4.62204e+08	4.81121e+08	4.93771e+08	5.0138e+08	5.04117e+08	5.01374e+08
500	3.89198e+07	1.11872e+08	1.7741e+08	2.37133e+08	2.90992e+08	3.39228e+08	3.81795e+08	4.20154e+08	4.51823e+08	4.76646e+08	4.96448e+08	5.09517e+08	5.20504e+08	5.24736e+08	5.2337e+08
501	3.56277e+07	1.03374e+08	1.65202e+08	2.21081e+08	2.71345e+08	3.16271e+08	3.53597e+08	3.87049e+08	4.16183e+08	4.40186e+08	4.58894e+08	4.71649e+08	4.79941e+08	4.82022e+08	4.80722e+08
502	3.67535e+07	1.06349e+08	1.69747e+08	2.26731e+08	2.7768e+08	3.22755e+08	3.60878e+08	3.95993e+08	4.26014e+08	4.51494e+08	4.70569e+08	4.83372e+08	4.92042e+08	4.95847e+08	4.94913e+08
503	3.65441e+07	1.05902e+08	1.69256e+08	2.27212e+08	2.80159e+08	3.26727e+08	3.66558e+08	4.01384e+08	4.30722e+08	4.55563e+08	4.76826e+08	4.92231e+08	5.03371e+08	5.0429e+08	4.99446e+08
504	3.78364e+07	1.09214e+08	1.7482e+08	2.3418e+08	2.87613e+08	3.33435e+08	3.73579e+08	4.08885e+08	4.38291e+08	4.62212e+08	4.82711e+08	4.95368e+08	5.03847e+08	5.06393e+08	5.0552e+08
505	3.98657e+07	1.15093e+08	1.83318e+08	2.46056e+08	3.03586e+08	3.54946e+08	3.98267e+08	4.379e+08	4.71503e+08	5.00305e+08	5.23654e+08	5.38469e+08	5.47608e+08	5.47445e+08	5.43805e+08
506	3.77417e+07	1.0944e+08	1.74899e+08	2.35017e+08	2.89117e+08	3.3767e+08	3.79798e+08	4.16906e+08	4.48793e+08	4.75697e+08	4.9553e+08	5.08246e+08	5.1777e+08	5.19954e+08	5.16229e+08
507	3.69147e+07	1.06458e+08	1.69637e+08	2.27461e+08	2.80684e+08	3.27976e+08	3.67636e+08	4.02231e+08	4.31948e+08	4.54573e+08	4.73339e+08	4.86318e+08	4.95299e+08	4.97547e+08	4.95653e+08
508	3.46177e+07	9.98052e+07	1.59906e+08	2.14581e+08	2.64031e+08	3.07988e+08	3.46668e+08	3.80013e+08	4.073e+08	4.27753e+08	4.44043e+08	4.5627e+08	4.63773e+08	4.65062e+08	4.64902e+08
509	3.44838e+07	9.95366e+07	1.57947e+08	2.11138e+08	2.60431e+08	3.03866e+08	3.40936e+08	3.7339e+08	3.99833e+08	4.21663e+08	4.40695e+08	4.54269e+08	4.64303e+08	4.64795e+08	4.62903e+08
510	3.46545e+07	1.00181e+08	1.59688e+08	2.13928e+08	2.6354e+08	3.07084e+08	3.44471e+08	3.77802e+08	4.06421e+08	4.2858e+08	4.47555e+08	4.58717e+08	4.67536e+08	4.71091e+08	4.69397e+08
511	3.7374e+07	1.07992e+08	1.7201e+08	2.30866e+08	2.84252e+08	3.3e+08	3.68301e+08	4.03189e+08	4.30861e+08	4.54067e+08	4.73841e+08	4.86374e+08	4.9781e+08	5.02081e+08	5.00599e+08
512	3.44677e+07	9.97105e+07	1.59609e+08	2.13135e+08	2.60236e+08	3.03157e+08	3.40751e+08	3.73987e+08	4.02161e+08	4.23532e+08	4.41478e+08	4.5529e+08	4.65164e+08	4.68049e+08	4.65976e+08
513	4.02706e+07	1.1658e+08	1.85647e+08	2.49155e+08	3.06648e+08	3.58072e+08	4.01589e+08	4.39822e+08	4.70698e+08	4.94295e+08	5.13573e+08	5.24896e+08	5.32563e+08	5.3539e+08	5.36432e+08
514	3.66241e+07	1.06054e+08	1.6922e+08	2.25914e+08	2.76639e+08	3.2204e+08	3.59368e+08	3.9297e+08	4.2379e+08	4.47595e+08	4.66788e+08	4.8081e+08	4.89181e+08	4.92046e+08	4.91696e+08
515	3.91765e+07	1.13506e+08	1.80293e+08	2.40535e+08	2.96159e+08	3.45279e+08	3.8677e+08	4.22042e+08	4.50143e+08	4.72883e+08	4.91976e+08	5.0607e+08	5.14719e+08	5.18258e+08	5.17525e+08
516	3.64319e+07	1.05047e+08	1.67671e+08	2.24406e+08	2.7597e+08	3.22998e+08	3.64507e+08	4.02185e+08	4.32667e+08	4.57215e+08	4.76171e+08	4.88543e+08	4.96763e+08	4.98032e+08	4.9555e+08
517	3.5731e+07	1.03137e+08	1.64604e+08	2.20362e+08	2.71894e+08	3.18664e+08	3.58057e+08	3.93663e+08	4.22173e+08	4.45642e+08	4.64249e+08	4.75294e+08	4.84005e+08	4.86486e+08	4.85623e+08
518	3.9964e+07	1.15548e+08	1.83865e+08	2.44643e+08	2.99666e+08	3.48972e+08	3.91262e+08	4.27049e+08	4.57774e+08	4.80482e+08	4.99837e+08	5.14539e+08	5.26165e+08	5.30867e+08	5.30184e+08
519	3.4629e+07	1.00479e+08	1.60561e+08	2.15355e+08	2.63687e+08	3.06572e+08	3.43653e+08	3.77413e+08	4.06317e+08	4.28815e+08	4.48405e+08	4.62504e+08	4.71367e+08	4.72829e+08	4.70115e+08
520	3.70288e+07	1.07706e+08	1.73255e+08	2.33486e+08	2.87759e+08	3.3573e+08	3.76179e+08	4.11321e+08	4.40807e+08	4.63976e+08	4.82714e+08	4.94497e+08	5.03089e+08	5.05164e+08	5.03162e+08
521	3.75612e+07	1.09081e+08	1.75071e+08	2.35254e+08	2.89835e+08	3.38364e+08	3.79455e+08	4.16724e+08	4.47298e+08	4.72413e+08	4.92118e+08	5.0464e+08	5.13805e+08	5.14458e+08	5.12512e+08
522	3.66692e+07	1.0653e+08	1.70098e+08	2.28316e+08	2.80791e+08	3.26821e+08	3.65892e+08	4.00543e+08	4.28923e+08	4.521e+08	4.69757e+08	4.80988e+08	4.91123e+08	4.95173e+08	4.93213e+08
523	3.44964e+07	9.98083e+07	1.59637e+08	2.13438e+08	2.62663e+08	3.06628e+08	3.43817e+08	3.76764e+08	4.03706e+08	4.2565e+08	4.42572e+08	4.54482e+08	4.63377e+08	4.65598e+08	4.65087e+08
524	3.59658e+07	1.0418e+08	1.66776e+08	2.2392e+08	2.75673e+08	3.21271e+08	3.58537e+08	3.9096e+08	4.1926e+08	4.41514e+08	4.57964e+08	4.69206e+08	4.77211e+08	4.80214e+08	4.80102e+08
525	3.71933e+07	1.0782e+08	1.72817e+08	2.32018e+08	2.85742e+08	3.34376e+08	3.75551e+08	4.11643e+08	4.40122e+08	4.62748e+08	4.79277e+08	4.89291e+08	4.98333e+08	5.02202e+08	5.0113e+08
526	3.98736e+07	1.14987e+08	1.83186e+08	2.44291e+08	2.99152e+08	3.47498e+08	3.8889e+08	4.26415e+08	4.58421e+08	4.8402e+08	5.03201e+08	5.16364e+08	5.25675e+08	5.29018e+08	5.27739e+08
527	3.91292e+07	1.13177e+08	1.80532e+08	2.40831e+08	2.95242e+08	3.43623e+08	3.84445e+08	4.20939e+08	4.52426e+08	4.75424e+08	4.96274e+08	5.10309e+08	5.20955e+08	5.2439e+08	5.23215e+08
528	3.53098e+07	1.02324e+08	1.63527e+08	2.19779e+08	2.71143e+08	3.16e+08	3.54657e+08	3.88331e+08	4.15696e+08	4.372e+08	4.53904e+08	4.65285e+08	4.75962e+08	4.79745e+08	4.77367e+08
529	3.49983e+07	1.01522e+08	1.62676e+08	2.17768e+08	2.67411e+08	3.12335e+08	3.489e+08	3.80952e+08	4.07937e+08	4.27275e+08	4.43241e+08	4.54446e+08	4.63926e+08	4.66543e+08	4.66453e+08
530	3.53417e+07	1.01893e+08	1.62528e+08	2.17969e+08	2.67716e+08	3.11883e+08	3.50746e+08	3.84066e+08	4.13462e+08	4.38911e+08	4.5903e+08	4.72159e+08	4.82791e+08	4.85532e+08	4.81841e+08
531	3.44586e+07	1.00224e+08	1.60883e+08	2.16169e+08	2.66275e+08	3.09429e+08	3.46457e+08	3.79763e+08	4.0832e+08	4.31184e+08	4.4763e+08	4.58384e+08	4.65633e+08	4.67435e+08	4.6658e+08
532	3.64482e+07	1.05268e+08	1.67785e+08	2.23823e+08	2.7568e+08	3.2272e+08	3.62787e+08	3.98138e+08	4.26058e+08	4.49221e+08	4.67482e+08	4.81219e+08	4.9036e+08	4.92563e+08	4.91556e+08
533	3.75925e+07	1.09497e+08	1.76105e+08	2.37266e+08	2.94023e+08	3.4456e+08	3.87246e+08	4.2374e+08	4.55631e+08	4.82028e+08	5.03006e+08	5.16565e+08	5.25563e+08	5.26483e+08	5.21843e+08
534	3.63608e+07	1.05736e+08	1.69473e+08	2.27254e+08	2.79187e+08	3.24853e+08	3.62779e+08	3.96066e+08	4.25157e+08	4.49211e+08	4.66994e+08	4.78636e+08	4.85591e+08	4.87903e+08	4.8681e+08
535	3.57177e+07	1.03402e+08	1.64873e+08	2.20244e+08	2.71151e+08	3.17057e+08	3.5813e+08	3.94741e+08	4.23565e+08	4.45983e+08	4.62403e+08	4.74196e+08	4.82328e+08	4.85525e+08	4.84287e+08
536	3.61045e+07	1.04702e+08	1.67263e+08	2.23715e+08	2.75263e+08	3.20394e+08	3.59138e+08	3.93708e+08	4.2296e+08	4.46973e+08	4.67357e+08	4.81291e+08	4.92132e+08	4.94148e+08	4.90338e+08
537	3.83945e+07	1.11203e+08	1.76332e+08	2.35869e+08	2.91009e+08	3.40299e+08	3.81539e+08	4.18348e+08	4.4963e+08	4.74317e+08	4.94619e+08	5.06662e+08	5.15084e+08	5.18721e+08	5.1711e+08
538	3.73789e+07	1.08226e+08	1.73362e+08	2.31678e+08	2.85311e+08	3.33943e+08	3.74809e+08	4.09817e+08	4.40588e+08	4.64999e+08	4.84637e+08	4.97869e+08	5.07772e+08	5.10943e+08	5.082e+08
539	3.49561e+07	1.01081e+08	1.61354e+08	2.16665e+08	2.66616e+08	3.10712e+08	3.48428e+08	3.82958e+08	4.11963e+08	4.35855e+08	4.54963e+08	4.67261e+08	4.75432e+08	4.78037e+08	4.75343e+08
540	3.99669e+07	1.15513e+08	1.83866e+08	2.46566e+08	3.04568e+08	3.56359e+08	4.00722e+08	4.39461e+08	4.72038e+08	4.97041e+08	5.16348e+08	5.29176e+08	5.37758e+08	5.40053e+08	5.3853e+08
541	3.74191e+07	1.0871e+08	1.74619e+08	2.35191e+08	2.89446e+08	3.38071e+08	3.78894e+08	4.15825e+08	4.47776e+08	4.7573e+08	4.97384e+08	5.08678e+08	5.15284e+08	5.17956e+08	5.15023e+08
542	3.54457e+07	1.02881e+08	1.63852e+08	2.17675e+08	2.66426e+08	3.09021e+08	3.45902e+08	3.78528e+08	4.06444e+08	4.28834e+08	4.47337e+08	4.58857e+08	4.66289e+08	4.6829e+08	4.68402e+08
543	3.80879e+07	1.10799e+08	1.77302e+08	2.37802e+08	2.93354e+08	3.41252e+08	3.82798e+08	4.19829e+08	4.50432e+08	4.74951e+08	4.93318e+08	5.04615e+08	5.11883e+08	5.14616e+08	5.1325e+08
544	3.74512e+07	1.09026e+08	1.75077e+08	2.35461e+08	2.89205e+08	3.35493e+08	3.75754e+08	4.12759e+08	4.42298e+08	4.6731e+08	4.86718e+08	4.9784e+08	5.06233e+08	5.08022e+08	5.06524e+08
545	3.69607e+07	1.07314e+08	1.71762e+08	2.30395e+08	2.83376e+08	3.30059e+08	3.69745e+08	4.05279e+08	4.34816e+08	4.60674e+08	4.82767e+08	4.96186e+08	5.03655e+08	5.04936e+08	5.03065e+08
546	3.87094e+07	1.12029e+08	1.797e+08	2.42202e+08	2.99585e+08	3.51114e+08	3.94618e+08	4.32612e+08	4.63138e+08	4.86122e+08	5.04254e+08	5.15874e+08	5.24514e+08	5.25683e+08	5.23972e+08
547	3.79605e+07	1.09894e+08	1.75286e+08	2.34469e+08	2.8783e+08	3.36014e+08	3.76348e+08	4.1083e+08	4.39577e+08	4.62026e+08	4.80604e+08	4.9541e+08	5.0602e+08	5.09981e+08	5.08392e+08
548	4.12406e+07	1.19993e+08	1.93097e+08	2.59382e+08	3.19053e+08	3.72811e+08	4.17606e+08	4.56701e+08	4.9025e+08	5.16193e+08	5.35596e+08	5.47214e+08	5.56052e+08	5.59982e+08	5.58613e+08
549	3.7945e+07	1.0966e+08	1.74343e+08	2.33054e+08	2.87165e+08	3.34909e+08	3.76289e+08	4.12437e+08	4.41642e+08	4.6484e+08	4.83067e+08	4.9481e+08	5.03513e+08	5.0616e+08	5.06161e+08
550	3.65707e+07	1.06195e+08	1.69975e+08	2.27543e+08	2.79211e+08	3.24907e+08	3.63578e+08	3.98505e+08	4.2739e+08	4.4898e+08	4.66468e+08	4.77354e+08	4.87157e+08	4.91508e+08	4.90443e+08
551	3.71694e+07	1.07498e+08	1.71451e+08	2.29338e+08	2.81885e+08	3.29903e+08	3.70965e+08	4.05479e+08	4.33304e+08	4.56642e+08	4.7602e+08	4.87769e+08	4.95382e+08	4.98794e+08	4.9868e+08
552	3.78598e+07	1.09644e+08	1.75063e+08	2.34203e+08	2.88434e+08	3.37115e+08	3.79234e+08	4.17529e+08	4.49747e+08	4.76111e+08	4.98159e+08	5.1454e+08	5.25797e+08	5.28271e+08	5.24233e+08
553	3.85416e+07	1.11221e+08	1.77709e+08	2.3895e+08	2.94227e+08	3.43474e+08	3.8576e+08	4.23404e+08	4.55079e+08	4.79436e+08	4.98722e+08	5.10343e+08	5.20507e+08	5.23492e+08	5.22165e+08
554	3.88501e+07	1.12936e+08	1.80265e+08	2.40924e+08	2.95692e+08	3.43365e+08	3.83937e+08	4.1982e+08	4.48882e+08	4.7275e+08	4.92296e+08	5.05711e+08	5.15936e+08	5.18807e+08	5.18182e+08
555	3.85211e+07	1.11213e+08	1.77828e+08	2.38897e+08	2.94217e+08	3.43501e+08	3.85059e+08	4.22045e+08	4.52408e+08	4.76848e+08	4.97166e+08	5.10764e+08	5.2069e+08	5.23708e+08	5.22793e+08
556	3.90161e+07	1.12853e+08	1.8013e+08	2.39785e+08	2.94271e+08	3.43306e+08	3.85693e+08	4.22245e+08	4.5281e+08	4.79223e+08	5.0086e+08	5.15727e+08	5.2569e+08	5.27705e+08	5.25777e+08
557	3.81472e+07	1.10495e+08	1.75963e+08	2.35367e+08	2.89803e+08	3.38042e+08	3.78258e+08	4.13812e+08	4.43373e+08	4.67058e+08	4.87218e+08	5.00508e+08	5.10034e+08	5.13542e+08	5.11581e+08
558	3.7815e+07	1.09265e+08	1.73613e+08	2.3274e+08	2.86923e+08	3.34653e+08	3.76172e+08	4.12524e+08	4.42656e+08	4.67019e+08	4.86331e+08	4.99636e+08	5.08843e+08	5.13357e+08	5.10746e+08
559	3.97364e+07	1.15376e+08	1.8413e+08	2.45641e+08	3.01799e+08	3.51795e+08	3.94667e+08	4.33744e+08	4.68069e+08	4.94354e+08	5.16476e+08	5.31048e+08	5.40196e+08	5.41899e+08	5.38343e+08
560	3.77128e+07	1.08911e+08	1.73522e+08	2.32227e+08	2.85564e+08	3.32301e+08	3.71695e+08	4.06495e+08	4.35935e+08	4.61001e+08	4.80374e+08	4.93915e+08	5.02289e+08	5.05039e+08	5.04221e+08
561	3.79226e+07	1.10055e+08	1.75236e+08	2.33616e+08	2.8635e+08	3.32817e+08	3.71966e+08	4.06681e+08	4.37283e+08	4.61259e+08	4.80279e+08	4.93684e+08	5.04638e+08	5.09829e+08	5.07945e+08
562	3.61771e+07	1.04841e+08	1.67055e+08	2.22988e+08	2.72719e+08	3.17755e+08	3.57258e+08	3.93378e+08	4.22447e+08	4.45817e+08	4.63038e+08	4.76412e+08	4.84651e+08	4.87127e+08	4.85813e+08
563	3.73088e+07	1.08238e+08	1.73449e+08	2.33032e+08	2.8681e+08	3.33793e+08	3.74027e+08	4.09786e+08	4.39346e+08	4.62327e+08	4.80255e+08	4.93312e+08	5.02959e+08	5.06625e+08	5.05e+08
564	3.6393e+07	1.05002e+08	1.67829e+08	2.25182e+08	2.76943e+08	3.23052e+08	3.62006e+08	3.95318e+08	4.23197e+08	4.46938e+08	4.66677e+08	4.81102e+08	4.90914e+08	4.90601e+08	4.88748e+08
565	3.87836e+07	1.12484e+08	1.80139e+08	2.4095e+08	2.95658e+08	3.44309e+08	3.8546e+08	4.21797e+08	4.52755e+08	4.77886e+08	4.98996e+08	5.12869e+08	5.22961e+08	5.2581e+08	5.24246e+08
566	3.85962e+07	1.12295e+08	1.79638e+08	2.40369e+08	2.93923e+08	3.39982e+08	3.80092e+08	4.16022e+08	4.46021e+08	4.7047e+08	4.90458e+08	5.02869e+08	5.1293e+08	5.14596e+08	5.13591e+08
567	3.63122e+07	1.05093e+08	1.67754e+08	2.2562e+08	2.7899e+08	3.24461e+08	3.61594e+08	3.93957e+08	4.21221e+08	4.44081e+08	4.62618e+08	4.75227e+08	4.8393e+08	4.87684e+08	4.86264e+08
568	3.55196e+07	1.02912e+08	1.64017e+08	2.18672e+08	2.67706e+08	3.12227e+08	3.51563e+08	3.8749e+08	4.16515e+08	4.40119e+08	4.58624e+08	4.71432e+08	4.79305e+08	4.80527e+08	4.79737e+08
569	3.94497e+07	1.14122e+08	1.82176e+08	2.43534e+08	3.00175e+08	3.50476e+08	3.90785e+08	4.27642e+08	4.59838e+08	4.85353e+08	5.07058e+08	5.21842e+08	5.31899e+08	5.34169e+08	5.32462e+08
570	3.76833e+07	1.09263e+08	1.7537e+08	2.36189e+08	2.90908e+08	3.39423e+08	3.81203e+08	4.17253e+08	4.46821e+08	4.71988e+08	4.91943e+08	5.05745e+08	5.14919e+08	5.16993e+08	5.14945e+08
571	3.83297e+07	1.11029e+08	1.77598e+08	2.38218e+08	2.94682e+08	3.457e+08	3.88635e+08	4.24995e+08	4.56433e+08	4.82436e+08	5.02191e+08	5.13846e+08	5.20675e+08	5.20549e+08	5.18334e+08
572	3.8089e+07	1.10566e+08	1.75939e+08	2.35723e+08	2.90084e+08	3.37597e+08	3.77754e+08	4.14131e+08	4.43286e+08	4.66876e+08	4.86951e+08	5.01372e+08	5.10196e+08	5.12547e+08	5.11133e+08
573	3.8337e+07	1.11021e+08	1.76454e+08	2.35355e+08	2.87645e+08	3.31429e+08	3.68113e+08	4.01908e+08	4.30563e+08	4.53239e+08	4.73559e+08	4.8784e+08	4.9881e+08	5.02477e+08	5.03324e+08
574	3.92452e+07	1.13516e+08	1.80875e+08	2.4155e+08	2.95892e+08	3.44237e+08	3.86101e+08	4.23898e+08	4.55195e+08	4.81379e+08	5.02854e+08	5.17866e+08	5.28182e+08	5.32175e+08	5.29511e+08
575	3.53981e+07	1.01926e+08	1.62066e+08	2.16843e+08	2.67488e+08	3.10434e+08	3.46983e+08	3.80761e+08	4.09217e+08	4.31164e+08	4.49125e+08	4.62272e+08	4.71953e+08	4.7498e+08	4.74063e+08
576	3.68955e+07	1.06351e+08	1.69399e+08	2.26084e+08	2.77411e+08	3.23499e+08	3.62684e+08	3.97462e+08	4.26546e+08	4.4817e+08	4.65382e+08	4.77693e+08	4.85829e+08	4.8967e+08	4.90405e+08
577	3.7193e+07	1.08103e+08	1.73303e+08	2.32613e+08	2.86217e+08	3.34478e+08	3.74829e+08	4.10417e+08	4.4082e+08	4.64876e+08	4.85316e+08	4.98855e+08	5.06326e+08	5.06874e+08	5.0428e+08
578	4.04859e+07	1.17713e+08	1.88338e+08	2.52334e+08	3.11118e+08	3.63226e+08	4.07781e+08	4.46206e+08	4.78624e+08	5.04183e+08	5.24035e+08	5.35892e+08	5.45495e+08	5.4893e+08	5.47299e+08
579	3.70824e+07	1.07469e+08	1.72152e+08	2.30457e+08	2.82625e+08	3.29057e+08	3.67521e+08	4.02696e+08	4.32783e+08	4.56723e+08	4.77601e+08	4.9195e+08	5.01267e+08	5.0483e+08	5.01933e+08
580	3.68314e+07	1.07341e+08	1.72163e+08	2.30293e+08	2.8176e+08	3.28158e+08	3.68563e+08	4.04122e+08	4.32619e+08	4.56871e+08	4.76524e+08	4.89592e+08	4.98321e+08	5.01729e+08	4.9963e+08
581	3.88596e+07	1.1191e+08	1.7807e+08	2.38206e+08	2.93165e+08	3.42837e+08	3.84195e+08	4.20188e+08	4.51675e+08	4.77765e+08	4.98882e+08	5.12836e+08	5.24884e+08	5.28194e+08	5.25517e+08
582	3.59714e+07	1.04499e+08	1.6704e+08	2.23272e+08	2.73411e+08	3.17854e+08	3.54498e+08	3.8576e+08	4.12576e+08	4.33638e+08	4.51932e+08	4.64719e+08	4.72247e+08	4.75345e+08	4.7561e+08
583	3.34506e+07	9.77012e+07	1.57098e+08	2.09929e+08	2.58766e+08	3.01486e+08	3.36297e+08	3.66209e+08	3.90389e+08	4.09485e+08	4.25774e+08	4.3573e+08	4.44075e+08	4.47217e+08	4.46515e+08
584	3.86199e+07	1.11381e+08	1.78489e+08	2.40394e+08	2.96179e+08	3.4326e+08	3.83499e+08	4.20815e+08	4.5216e+08	4.77525e+08	4.99634e+08	5.13518e+08	5.2217e+08	5.23215e+08	5.20798e+08
585	3.61196e+07	1.04311e+08	1.66622e+08	2.23524e+08	2.76766e+08	3.24769e+08	3.65591e+08	4.01946e+08	4.31546e+08	4.55308e+08	4.75069e+08	4.88115e+08	4.96222e+08	4.97138e+08	4.94486e+08
586	3.96746e+07	1.14828e+08	1.83794e+08	2.4679e+08	3.03643e+08	3.53751e+08	3.95495e+08	4.3153e+08	4.61982e+08	4.859e+08	5.04789e+08	5.16519e+08	5.22584e+08	5.25268e+08	5.26823e+08
587	3.75447e+07	1.09515e+08	1.75457e+08	2.34949e+08	2.88791e+08	3.36979e+08	3.77808e+08	4.16021e+08	4.47641e+08	4.72303e+08	4.92674e+08	5.06397e+08	5.15978e+08	5.1772e+08	5.13549e+08
588	3.48137e+07	1.01174e+08	1.61883e+08	2.16322e+08	2.66358e+08	3.12119e+08	3.50897e+08	3.84887e+08	4.12822e+08	4.34937e+08	4.53508e+08	4.6477e+08	4.72782e+08	4.74937e+08	4.73039e+08
589	3.86254e+07	1.11112e+08	1.76487e+08	2.35569e+08	2.89714e+08	3.37884e+08	3.80271e+08	4.17719e+08	4.48237e+08	4.74205e+08	4.95805e+08	5.09436e+08	5.20164e+08	5.23255e+08	5.22335e+08
590	3.71799e+07	1.07936e+08	1.72454e+08	2.29976e+08	2.81794e+08	3.28634e+08	3.6904e+08	4.04022e+08	4.3173e+08	4.55243e+08	4.72937e+08	4.83105e+08	4.90217e+08	4.93199e+08	4.93838e+08
591	3.78488e+07	1.09515e+08	1.74872e+08	2.34553e+08	2.88697e+08	3.3595e+08	3.75889e+08	4.10856e+08	4.38304e+08	4.59292e+08	4.77164e+08	4.90559e+08	5.00378e+08	5.03367e+08	5.03481e+08
592	3.80205e+07	1.10539e+08	1.77815e+08	2.38625e+08	2.9353e+08	3.42108e+08	3.84555e+08	4.23055e+08	4.556e+08	4.81944e+08	5.01603e+08	5.13502e+08	5.20931e+08	5.20588e+08	5.17275e+08
593	3.72755e+07	1.08169e+08	1.73357e+08	2.32318e+08	2.86437e+08	3.35216e+08	3.77422e+08	4.15097e+08	4.4539e+08	4.69863e+08	4.89237e+08	5.01696e+08	5.11568e+08	5.14302e+08	5.11067e+08
594	3.68562e+07	1.07156e+08	1.71313e+08	2.29158e+08	2.82735e+08	3.3124e+08	3.72114e+08	4.07108e+08	4.36937e+08	4.60241e+08	4.77835e+08	4.89264e+08	4.96827e+08	4.99257e+08	4.97811e+08
595	3.75249e+07	1.09154e+08	1.74378e+08	2.33805e+08	2.88146e+08	3.36461e+08	3.75831e+08	4.11276e+08	4.39222e+08	4.61132e+08	4.80399e+08	4.93423e+08	5.01391e+08	5.03585e+08	5.02542e+08
596	3.56454e+07	1.03727e+08	1.65568e+08	2.22229e+08	2.73076e+08	3.1777e+08	3.55385e+08	3.88363e+08	4.16862e+08	4.39634e+08	4.57779e+08	4.68991e+08	4.7747e+08	4.81614e+08	4.81336e+08
597	3.58478e+07	1.04139e+08	1.67117e+08	2.23398e+08	2.73458e+08	3.18956e+08	3.56772e+08	3.90831e+08	4.19448e+08	4.42093e+08	4.60442e+08	4.72811e+08	4.81874e+08	4.83571e+08	4.82909e+08
598	3.60212e+07	1.04739e+08	1.6693e+08	2.22941e+08	2.74308e+08	3.1931e+08	3.58176e+08	3.92061e+08	4.20386e+08	4.43246e+08	4.60838e+08	4.72843e+08	4.82579e+08	4.86265e+08	4.84531e+08
599	3.6123e+07	1.0439e+08	1.66646e+08	2.22508e+08	2.72012e+08	3.17279e+08	3.56364e+08	3.90845e+08	4.17296e+08	4.38871e+08	4.5856e+08	4.71877e+08	4.78387e+08	4.80924e+08	4.80689e+08
600	3.89464e+07	1.12908e+08	1.81081e+08	2.427e+08	2.97192e+08	3.45696e+08	3.86422e+08	4.22979e+08	4.5502e+08	4.80132e+08	5.00755e+08	5.14719e+08	5.24194e+08	5.27519e+08	5.25299e+08
601	3.8945e+07	1.1323e+08	1.8104e+08	2.42766e+08	2.98979e+08	3.4908e+08	3.90593e+08	4.26703e+08	4.59986e+08	4.87073e+08	5.07895e+08	5.21685e+08	5.30807e+08	5.33281e+08	5.29435e+08
602	3.65401e+07	1.05594e+08	1.68544e+08	2.26697e+08	2.80027e+08	3.28544e+08	3.68165e+08	4.02478e+08	4.31004e+08	4.54028e+08	4.72292e+08	4.82831e+08	4.9026e+08	4.92603e+08	4.91054e+08
603	3.55018e+07	1.02812e+08	1.64049e+08	2.20401e+08	2.7248e+08	3.17675e+08	3.5528e+08	3.88661e+08	4.16297e+08	4.39731e+08	4.59392e+08	4.72308e+08	4.8167e+08	4.83625e+08	4.81179e+08
604	3.57597e+07	1.03642e+08	1.65795e+08	2.22428e+08	2.73075e+08	3.18576e+08	3.58673e+08	3.94334e+08	4.24998e+08	4.47371e+08	4.64587e+08	4.75482e+08	4.82912e+08	4.84879e+08	4.83694e+08
605	3.51698e+07	1.02038e+08	1.63499e+08	2.19275e+08	2.6901e+08	3.13833e+08	3.5195e+08	3.85519e+08	4.13001e+08	4.35301e+08	4.53447e+08	4.6505e+08	4.74074e+08	4.7834e+08	4.76446e+08
606	3.63192e+07	1.05423e+08	1.68246e+08	2.25804e+08	2.77334e+08	3.21753e+08	3.60331e+08	3.93831e+08	4.22672e+08	4.45379e+08	4.62431e+08	4.73755e+08	4.83791e+08	4.86982e+08	4.85672e+08
607	3.61746e+07	1.04628e+08	1.67827e+08	2.25493e+08	2.78114e+08	3.25492e+08	3.65897e+08	4.00246e+08	4.27943e+08	4.50436e+08	4.69144e+08	4.81895e+08	4.89349e+08	4.91905e+08	4.90498e+08
608	3.70708e+07	1.07303e+08	1.70209e+08	2.27224e+08	2.78633e+08	3.24242e+08	3.63805e+08	3.99554e+08	4.2902e+08	4.54347e+08	4.74255e+08	4.87975e+08	4.97378e+08	4.99761e+08	4.97687e+08
609	3.87411e+07	1.11754e+08	1.78396e+08	2.39242e+08	2.93867e+08	3.41842e+08	3.83791e+08	4.21929e+08	4.54322e+08	4.80635e+08	5.02091e+08	5.17661e+08	5.28877e+08	5.32577e+08	5.28729e+08
610	3.6514e+07	1.06217e+08	1.70308e+08	2.28463e+08	2.81568e+08	3.28567e+08	3.68658e+08	4.03791e+08	4.32921e+08	4.56079e+08	4.75348e+08	4.88957e+08	4.97199e+08	4.99566e+08	4.97366e+08
611	3.7239e+07	1.07454e+08	1.71693e+08	2.29818e+08	2.82034e+08	3.28939e+08	3.69969e+08	4.06353e+08	4.36197e+08	4.58485e+08	4.76841e+08	4.89776e+08	4.98935e+08	5.02029e+08	5.01808e+08
612	3.70566e+07	1.07009e+08	1.71527e+08	2.3002e+08	2.83411e+08	3.30909e+08	3.71184e+08	4.07166e+08	4.36759e+08	4.60295e+08	4.79913e+08	4.94866e+08	5.05225e+08	5.08247e+08	5.04546e+08
613	3.59679e+07	1.043e+08	1.66731e+08	2.22041e+08	2.71564e+08	3.15422e+08	3.52501e+08	3.85738e+08	4.12585e+08	4.3417e+08	4.52561e+08	4.65117e+08	4.75194e+08	4.78646e+08	4.78818e+08
614	3.61741e+07	1.04182e+08	1.66104e+08	2.22668e+08	2.74975e+08	3.21755e+08	3.62109e+08	3.97659e+08	4.27869e+08	4.53755e+08	4.74673e+08	4.86733e+08	4.94713e+08	4.95542e+08	4.92827e+08
615	3.55497e+07	1.02219e+08	1.62579e+08	2.16922e+08	2.65438e+08	3.08752e+08	3.46111e+08	3.80065e+08	4.08278e+08	4.29588e+08	4.46522e+08	4.5813e+08	4.65871e+08	4.68009e+08	4.68899e+08
616	3.78341e+07	1.08811e+08	1.73083e+08	2.31071e+08	2.84008e+08	3.30649e+08	3.70247e+08	4.0642e+08	4.35865e+08	4.60562e+08	4.80804e+08	4.94223e+08	5.03329e+08	5.06574e+08	5.05118e+08
617	3.59974e+07	1.04638e+08	1.67114e+08	2.23342e+08	2.72887e+08	3.16577e+08	3.53745e+08	3.87733e+08	4.17404e+08	4.40739e+08	4.61126e+08	4.75056e+08	4.84668e+08	4.86735e+08	4.84546e+08
618	3.66451e+07	1.05909e+08	1.67771e+08	2.24572e+08	2.7628e+08	3.22418e+08	3.62848e+08	3.98423e+08	4.26104e+08	4.48854e+08	4.67704e+08	4.79791e+08	4.8948e+08	4.9219e+08	4.90937e+08
619	3.93821e+07	1.14348e+08	1.82843e+08	2.44202e+08	2.9921e+08	3.46667e+08	3.8679e+08	4.22581e+08	4.51441e+08	4.74493e+08	4.94229e+08	5.0852e+08	5.19899e+08	5.25238e+08	5.24188e+08
620	3.83601e+07	1.11011e+08	1.76563e+08	2.36112e+08	2.89963e+08	3.37861e+08	3.77648e+08	4.11643e+08	4.40475e+08	4.65295e+08	4.86801e+08	5.02453e+08	5.13818e+08	5.16436e+08	5.1451e+08
621	3.80587e+07	1.09992e+08	1.76113e+08	2.36023e+08	2.90114e+08	3.38899e+08	3.80258e+08	4.1577e+08	4.45227e+08	4.69925e+08	4.88957e+08	5.01414e+08	5.0945e+08	5.11373e+08	5.10844e+08
622	3.63727e+07	1.05365e+08	1.68015e+08	2.24344e+08	2.75977e+08	3.2087e+08	3.57628e+08	3.90892e+08	4.182e+08	4.41243e+08	4.59884e+08	4.71481e+08	4.79926e+08	4.82573e+08	4.82773e+08
623	3.73528e+07	1.08028e+08	1.72985e+08	2.31694e+08	2.84678e+08	3.32108e+08	3.72765e+08	4.08162e+08	4.38189e+08	4.63444e+08	4.82346e+08	4.93699e+08	5.0195e+08	5.04521e+08	5.0274e+08
624	3.86394e+07	1.11737e+08	1.78578e+08	2.39284e+08	2.94183e+08	3.43077e+08	3.85113e+08	4.23537e+08	4.55522e+08	4.82452e+08	5.04136e+08	5.18782e+08	5.28954e+08	5.31846e+08	5.28054e+08
625	3.56628e+07	1.02755e+08	1.63623e+08	2.18216e+08	2.67152e+08	3.1024e+08	3.45956e+08	3.76974e+08	4.02312e+08	4.2209e+08	4.39666e+08	4.52525e+08	4.62546e+08	4.68825e+08	4.69698e+08
626	3.75593e+07	1.08387e+08	1.7166e+08	2.2837e+08	2.80601e+08	3.28499e+08	3.69922e+08	4.05927e+08	4.37606e+08	4.6181e+08	4.80958e+08	4.9384e+08	5.02693e+08	5.05555e+08	5.03619e+08
627	3.70943e+07	1.07517e+08	1.71976e+08	2.30234e+08	2.82512e+08	3.29366e+08	3.69788e+08	4.05506e+08	4.34651e+08	4.57049e+08	4.75271e+08	4.88024e+08	4.95991e+08	4.97944e+08	4.97459e+08
628	3.58746e+07	1.03887e+08	1.66583e+08	2.24499e+08	2.77102e+08	3.22157e+08	3.61293e+08	3.96658e+08	4.25939e+08	4.49742e+08	4.6966e+08	4.82065e+08	4.89894e+08	4.92069e+08	4.9011e+08
629	3.76824e+07	1.09786e+08	1.7602e+08	2.36079e+08	2.90447e+08	3.38714e+08	3.80635e+08	4.15454e+08	4.43403e+08	4.64996e+08	4.83823e+08	4.99203e+08	5.08432e+08	5.10241e+08	5.08709e+08
630	3.84817e+07	1.11314e+08	1.77596e+08	2.3855e+08	2.93293e+08	3.40902e+08	3.81971e+08	4.1873e+08	4.50579e+08	4.76855e+08	4.98351e+08	5.12789e+08	5.23188e+08	5.25171e+08	5.21355e+08
631	3.82233e+07	1.10245e+08	1.75778e+08	2.34817e+08	2.88576e+08	3.36197e+08	3.77491e+08	4.13963e+08	4.44107e+08	4.6721e+08	4.8654e+08	4.9865e+08	5.08401e+08	5.12373e+08	5.10506e+08
632	3.66426e+07	1.05972e+08	1.69807e+08	2.27558e+08	2.79342e+08	3.24027e+08	3.61235e+08	3.94182e+08	4.21027e+08	4.43178e+08	4.61483e+08	4.73876e+08	4.8384e+08	4.87589e+08	4.87453e+08
633	4.01065e+07	1.16341e+08	1.85562e+08	2.48417e+08	3.06204e+08	3.55909e+08	3.97815e+08	4.34881e+08	4.66563e+08	4.92063e+08	5.12211e+08	5.24094e+08	5.34927e+08	5.3909e+08	5.37652e+08
634	3.77844e+07	1.08453e+08	1.72324e+08	2.31426e+08	2.84469e+08	3.31786e+08	3.71346e+08	4.07466e+08	4.37108e+08	4.60741e+08	4.79854e+08	4.94566e+08	5.04177e+08	5.06316e+08	5.05129e+08
635	3.9557e+07	1.14161e+08	1.8175e+08	2.42988e+08	2.98479e+08	3.46324e+08	3.87693e+08	4.24507e+08	4.55823e+08	4.79856e+08	4.99702e+08	5.14558e+08	5.25322e+08	5.2863e+08	5.28418e+08
636	4.07092e+07	1.18533e+08	1.90266e+08	2.55078e+08	3.14038e+08	3.65572e+08	4.09529e+08	4.4857e+08	4.82449e+08	5.10796e+08	5.31174e+08	5.44121e+08	5.53541e+08	5.55873e+08	5.52932e+08
637	3.54498e+07	1.02953e+08	1.64307e+08	2.19913e+08	2.70661e+08	3.1616e+08	3.53194e+08	3.86423e+08	4.14625e+08	4.37334e+08	4.55682e+08	4.68358e+08	4.75927e+08	4.77292e+08	4.77e+08
638	3.56171e+07	1.02636e+08	1.63265e+08	2.18587e+08	2.68221e+08	3.12925e+08	3.51376e+08	3.84678e+08	4.12032e+08	4.3253e+08	4.49512e+08	4.61558e+08	4.70121e+08	4.73444e+08	4.74006e+08
639	3.89674e+07	1.12861e+08	1.79991e+08	2.40288e+08	2.94332e+08	3.40978e+08	3.81692e+08	4.19518e+08	4.51103e+08	4.78074e+08	4.98964e+08	5.12965e+08	5.2101e+08	5.23423e+08	5.21187e+08
640	3.92494e+07	1.13121e+08	1.79942e+08	2.39466e+08	2.92396e+08	3.38974e+08	3.78851e+08	4.12765e+08	4.42006e+08	4.65459e+08	4.84936e+08	4.99708e+08	5.11345e+08	5.1703e+08	5.17013e+08
641	3.78675e+07	1.09675e+08	1.74093e+08	2.3308e+08	2.85396e+08	3.31919e+08	3.71626e+08	4.05463e+08	4.34312e+08	4.56363e+08	4.73483e+08	4.8622e+08	4.94953e+08	4.97921e+08	4.9875e+08
642	3.86102e+07	1.11789e+08	1.7877e+08	2.38793e+08	2.92429e+08	3.41286e+08	3.83311e+08	4.19721e+08	4.5084e+08	4.76271e+08	4.98334e+08	5.12987e+08	5.20679e+08	5.22926e+08	5.21087e+08
643	3.99807e+07	1.15584e+08	1.84681e+08	2.47344e+08	3.04511e+08	3.55502e+08	3.97944e+08	4.35809e+08	4.65683e+08	4.89899e+08	5.10145e+08	5.22737e+08	5.33288e+08	5.38453e+08	5.37111e+08
644	3.81902e+07	1.10608e+08	1.76598e+08	2.37451e+08	2.94191e+08	3.44664e+08	3.86624e+08	4.23046e+08	4.54794e+08	4.81801e+08	5.02031e+08	5.15293e+08	5.23287e+08	5.2395e+08	5.20853e+08
645	3.64411e+07	1.04922e+08	1.66896e+08	2.23927e+08	2.75351e+08	3.20821e+08	3.59912e+08	3.94236e+08	4.23985e+08	4.49564e+08	4.69119e+08	4.81242e+08	4.89624e+08	4.91572e+08	4.89833e+08
646	3.93634e+07	1.14157e+08	1.82602e+08	2.45129e+08	3.01255e+08	3.50091e+08	3.91854e+08	4.2818e+08	4.57625e+08	4.80963e+08	5.00325e+08	5.14071e+08	5.23351e+08	5.27375e+08	5.2682e+08
647	3.81344e+07	1.10435e+08	1.77046e+08	2.37068e+08	2.9195e+08	3.40381e+08	3.81586e+08	4.18146e+08	4.49101e+08	4.74528e+08	4.93784e+08	5.06191e+08	5.14591e+08	5.17551e+08	5.17408e+08
648	3.93731e+07	1.14064e+08	1.81155e+08	2.41106e+08	2.94895e+08	3.42794e+08	3.83428e+08	4.19887e+08	4.51081e+08	4.75228e+08	4.95317e+08	5.09827e+08	5.2108e+08	5.25715e+08	5.23791e+08
649	3.90769e+07	1.12458e+08	1.79804e+08	2.41503e+08	2.98097e+08	3.47044e+08	3.89625e+08	4.27475e+08	4.57914e+08	4.82114e+08	5.03968e+08	5.17282e+08	5.2489e+08	5.26284e+08	5.25659e+08
650	3.77941e+07	1.09575e+08	1.75498e+08	2.35577e+08	2.90166e+08	3.38477e+08	3.79818e+08	4.16602e+08	4.47427e+08	4.71479e+08	4.89825e+08	5.01715e+08	5.1093e+08	5.12897e+08	5.10362e+08
651	3.88692e+07	1.13232e+08	1.81346e+08	2.42076e+08	2.95944e+08	3.43347e+08	3.83971e+08	4.19803e+08	4.49453e+08	4.72069e+08	4.89895e+08	4.99874e+08	5.06992e+08	5.09589e+08	5.11229e+08
652	3.77417e+07	1.08831e+08	1.73652e+08	2.32989e+08	2.86028e+08	3.3391e+08	3.75225e+08	4.10441e+08	4.38117e+08	4.61991e+08	4.80747e+08	4.92895e+08	5.00925e+08	5.05053e+08	5.05044e+08
653	3.20727e+07	9.27374e+07	1.48634e+08	1.99091e+08	2.44322e+08	2.85109e+08	3.20001e+08	3.50517e+08	3.75357e+08	3.95923e+08	4.11752e+08	4.23518e+08	4.31206e+08	4.3411e+08	4.32582e+08
654	3.59843e+07	1.04373e+08	1.67034e+08	2.23836e+08	2.74463e+08	3.20226e+08	3.59462e+08	3.9471e+08	4.24285e+08	4.47322e+08	4.64579e+08	4.75103e+08	4.80579e+08	4.81436e+08	4.82159e+08
655	3.51853e+07	1.01859e+08	1.62561e+08	2.17629e+08	2.67449e+08	3.1235e+08	3.51412e+08	3.86282e+08	4.15264e+08	4.39454e+08	4.57363e+08	4.68732e+08	4.78496e+08	4.82684e+08	4.80777e+08
656	3.82737e+07	1.11306e+08	1.77759e+08	2.37256e+08	2.90962e+08	3.39107e+08	3.798e+08	4.1719e+08	4.49895e+08	4.76554e+08	4.97615e+08	5.09441e+08	5.18702e+08	5.21209e+08	5.18314e+08
657	3.87825e+07	1.11902e+08	1.78439e+08	2.39451e+08	2.95457e+08	3.45068e+08	3.86421e+08	4.23081e+08	4.54677e+08	4.79373e+08	4.97255e+08	5.09988e+08	5.19562e+08	5.23537e+08	5.21773e+08
658	3.69949e+07	1.06678e+08	1.69583e+08	2.26646e+08	2.781e+08	3.24007e+08	3.64167e+08	4.00758e+08	4.32457e+08	4.58505e+08	4.7891e+08	4.91857e+08	5.00458e+08	5.0311e+08	5.00437e+08
659	3.83837e+07	1.11124e+08	1.77178e+08	2.35834e+08	2.89632e+08	3.38129e+08	3.78631e+08	4.14601e+08	4.45213e+08	4.70845e+08	4.90973e+08	5.03409e+08	5.114e+08	5.14441e+08	5.13373e+08
660	3.88193e+07	1.12776e+08	1.79611e+08	2.41257e+08	2.96366e+08	3.45203e+08	3.87081e+08	4.2453e+08	4.57814e+08	4.85271e+08	5.0663e+08	5.20898e+08	5.31595e+08	5.33381e+08	5.29855e+08
661	3.59041e+07	1.0359e+08	1.64114e+08	2.18095e+08	2.67319e+08	3.10876e+08	3.49469e+08	3.84253e+08	4.12682e+08	4.34572e+08	4.52181e+08	4.64647e+08	4.73004e+08	4.76165e+08	4.75954e+08
662	3.73607e+07	1.08324e+08	1.71887e+08	2.28702e+08	2.79875e+08	3.25097e+08	3.64057e+08	3.99631e+08	4.29807e+08	4.55113e+08	4.7581e+08	4.89787e+08	4.99526e+08	5.02127e+08	5.00632e+08
663	3.71885e+07	1.07577e+08	1.71161e+08	2.28163e+08	2.8011e+08	3.2682e+08	3.65852e+08	4.00868e+08	4.29952e+08	4.53847e+08	4.72991e+08	4.85352e+08	4.93925e+08	4.98757e+08	4.97763e+08
664	3.67634e+07	1.06964e+08	1.71768e+08	2.31273e+08	2.84614e+08	3.31482e+08	3.72638e+08	4.09428e+08	4.38628e+08	4.61677e+08	4.80224e+08	4.91515e+08	4.99481e+08	5.0209e+08	5.00044e+08
665	3.81364e+07	1.10142e+08	1.75118e+08	2.3398e+08	2.86608e+08	3.33802e+08	3.74936e+08	4.11514e+08	4.41745e+08	4.66168e+08	4.85412e+08	4.97395e+08	5.05496e+08	5.09111e+08	5.08486e+08
666	3.60212e+07	1.04749e+08	1.67654e+08	2.24634e+08	2.75422e+08	3.21851e+08	3.62355e+08	3.97075e+08	4.26303e+08	4.49237e+08	4.67182e+08	4.7873e+08	4.86474e+08	4.8796e+08	4.86323e+08
667	3.62911e+07	1.04833e+08	1.67799e+08	2.26008e+08	2.78827e+08	3.25794e+08	3.65324e+08	4.00731e+08	4.29015e+08	4.53344e+08	4.73175e+08	4.88264e+08	4.99156e+08	5.01177e+08	4.97875e+08
668	3.68677e+07	1.06721e+08	1.70703e+08	2.29523e+08	2.8342e+08	3.30239e+08	3.6922e+08	4.03619e+08	4.33583e+08	4.56638e+08	4.75945e+08	4.87366e+08	4.96183e+08	4.98389e+08	4.96433e+08
669	3.85722e+07	1.11714e+08	1.78538e+08	2.39424e+08	2.9534e+08	3.45109e+08	3.87618e+08	4.26684e+08	4.57809e+08	4.83156e+08	5.03923e+08	5.17584e+08	5.27222e+08	5.28464e+08	5.25951e+08
670	3.64263e+07	1.05442e+08	1.67668e+08	2.24239e+08	2.74789e+08	3.18933e+08	3.57033e+08	3.90818e+08	4.19566e+08	4.43109e+08	4.61091e+08	4.72731e+08	4.80513e+08	4.82982e+08	4.82726e+08
671	3.90837e+07	1.13531e+08	1.8161e+08	2.43655e+08	2.99784e+08	3.50628e+08	3.93047e+08	4.32138e+08	4.65204e+08	4.89968e+08	5.08077e+08	5.20001e+08	5.27622e+08	5.28472e+08	5.27233e+08
672	3.60188e+07	1.04617e+08	1.67439e+08	2.24318e+08	2.74852e+08	3.1825e+08	3.54923e+08	3.88031e+08	4.1639e+08	4.39845e+08	4.54698e+08	4.65737e+08	4.74098e+08	4.77682e+08	4.77944e+08
673	3.6709e+07	1.06541e+08	1.69707e+08	2.2657e+08	2.77709e+08	3.21771e+08	3.5788e+08	3.908e+08	4.17888e+08	4.40014e+08	4.58347e+08	4.70961e+08	4.80691e+08	4.85779e+08	4.85135e+08
674	3.69248e+07	1.06239e+08	1.68661e+08	2.2539e+08	2.77731e+08	3.24078e+08	3.63957e+08	4.00368e+08	4.30938e+08	4.53634e+08	4.72764e+08	4.86231e+08	4.96153e+08	4.98664e+08	4.96616e+08
675	3.8614e+07	1.11885e+08	1.79486e+08	2.40043e+08	2.94201e+08	3.43458e+08	3.85799e+08	4.23708e+08	4.5517e+08	4.78969e+08	4.99096e+08	5.12625e+08	5.21121e+08	5.23151e+08	5.21477e+08
676	3.76783e+07	1.09472e+08	1.74912e+08	2.33703e+08	2.85635e+08	3.31359e+08	3.71048e+08	4.06811e+08	4.36757e+08	4.60717e+08	4.79683e+08	4.91287e+08	4.993e+08	5.01929e+08	5.01414e+08
677	3.42769e+07	9.94552e+07	1.58789e+08	2.11707e+08	2.59782e+08	3.02198e+08	3.38364e+08	3.71472e+08	3.99368e+08	4.20727e+08	4.40001e+08	4.5314e+08	4.62905e+08	4.67261e+08	4.66156e+08
678	3.60023e+07	1.04228e+08	1.66887e+08	2.23205e+08	2.73798e+08	3.19837e+08	3.59848e+08	3.95915e+08	4.25886e+08	4.50535e+08	4.70595e+08	4.84621e+08	4.92653e+08	4.93892e+08	4.91026e+08
679	3.73918e+07	1.08119e+08	1.72655e+08	2.311e+08	2.85235e+08	3.34177e+08	3.76516e+08	4.1313e+08	4.44757e+08	4.69259e+08	4.88843e+08	5.02372e+08	5.12778e+08	5.15254e+08	5.12427e+08
680	3.92537e+07	1.13383e+08	1.81564e+08	2.43738e+08	2.99777e+08	3.48278e+08	3.90119e+08	4.28981e+08	4.60205e+08	4.8688e+08	5.08841e+08	5.24632e+08	5.34038e+08	5.35705e+08	5.33216e+08
681	3.62724e+07	1.05047e+08	1.67367e+08	2.23284e+08	2.73446e+08	3.18347e+08	3.57406e+08	3.92883e+08	4.22455e+08	4.4618e+08	4.65133e+08	4.79188e+08	4.89526e+08	4.93494e+08	4.90828e+08
682	3.75074e+07	1.08642e+08	1.73729e+08	2.31426e+08	2.84582e+08	3.32671e+08	3.74602e+08	4.1114e+08	4.41469e+08	4.66473e+08	4.86461e+08	5.00349e+08	5.0894e+08	5.09202e+08	5.07201e+08
683	3.52278e+07	1.02282e+08	1.63643e+08	2.20002e+08	2.69891e+08	3.13552e+08	3.50966e+08	3.83194e+08	4.08701e+08	4.28927e+08	4.46485e+08	4.58785e+08	4.66103e+08	4.70161e+08	4.694e+08
684	4.06074e+07	1.1707e+08	1.86766e+08	2.50576e+08	3.08918e+08	3.60486e+08	4.04529e+08	4.43643e+08	4.75303e+08	5.01046e+08	5.21295e+08	5.34742e+08	5.45465e+08	5.49563e+08	5.48694e+08
685	3.83238e+07	1.10302e+08	1.75888e+08	2.3614e+08	2.91582e+08	3.40996e+08	3.82134e+08	4.18255e+08	4.48301e+08	4.71421e+08	4.91642e+08	5.04755e+08	5.15514e+08	5.20694e+08	5.18345e+08
686	3.77793e+07	1.10087e+08	1.76945e+08	2.38197e+08	2.93396e+08	3.41452e+08	3.81573e+08	4.18346e+08	4.48289e+08	4.71544e+08	4.89163e+08	5.00041e+08	5.07245e+08	5.0917e+08	5.08122e+08
687	3.57428e+07	1.03079e+08	1.63844e+08	2.19484e+08	2.71131e+08	3.17945e+08	3.57654e+08	3.92665e+08	4.23265e+08	4.47545e+08	4.65849e+08	4.77982e+08	4.86628e+08	4.89281e+08	4.86516e+08
688	3.43542e+07	9.89727e+07	1.57627e+08	2.10399e+08	2.58211e+08	3.00186e+08	3.34906e+08	3.66363e+08	3.92817e+08	4.14059e+08	4.31696e+08	4.426e+08	4.49893e+08	4.52949e+08	4.54114e+08
689	3.82566e+07	1.10434e+08	1.75909e+08	2.34628e+08	2.86668e+08	3.33593e+08	3.74698e+08	4.11041e+08	4.40661e+08	4.65162e+08	4.86079e+08	5.01084e+08	5.10093e+08	5.11414e+08	5.10136e+08
690	3.61384e+07	1.04635e+08	1.67222e+08	2.241e+08	2.75315e+08	3.19824e+08	3.57192e+08	3.91209e+08	4.20028e+08	4.43983e+08	4.63045e+08	4.76093e+08	4.85645e+08	4.88682e+08	4.87056e+08
691	3.59558e+07	1.03612e+08	1.64666e+08	2.19876e+08	2.71343e+08	3.17314e+08	3.55974e+08	3.89933e+08	4.17405e+08	4.38537e+08	4.57555e+08	4.7021e+08	4.78887e+08	4.81352e+08	4.80895e+08
692	3.62688e+07	1.05487e+08	1.69151e+08	2.26854e+08	2.79459e+08	3.26241e+08	3.67092e+08	4.01715e+08	4.30747e+08	4.5362e+08	4.72945e+08	4.86147e+08	4.95787e+08	4.97444e+08	4.93695e+08
693	3.68389e+07	1.06033e+08	1.68285e+08	2.24596e+08	2.74999e+08	3.19161e+08	3.58541e+08	3.93676e+08	4.21727e+08	4.4427e+08	4.6207e+08	4.74074e+08	4.84355e+08	4.88609e+08	4.89135e+08
694	3.68957e+07	1.07119e+08	1.70661e+08	2.27969e+08	2.79971e+08	3.27016e+08	3.68386e+08	4.04558e+08	4.34714e+08	4.592e+08	4.79625e+08	4.93218e+08	5.01352e+08	5.04289e+08	5.02477e+08
695	3.60655e+07	1.04555e+08	1.66657e+08	2.22586e+08	2.73666e+08	3.19135e+08	3.57611e+08	3.92057e+08	4.22241e+08	4.47349e+08	4.66424e+08	4.77875e+08	4.87573e+08	4.8938e+08	4.86849e+08
696	3.73168e+07	1.0786e+08	1.71828e+08	2.30057e+08	2.82313e+08	3.29207e+08	3.70628e+08	4.06449e+08	4.35439e+08	4.58362e+08	4.77819e+08	4.91477e+08	5.01229e+08	5.04993e+08	5.03287e+08
697	3.52048e+07	1.01599e+08	1.62761e+08	2.18607e+08	2.68067e+08	3.10296e+08	3.45031e+08	3.7822e+08	4.07116e+08	4.30098e+08	4.47996e+08	4.61015e+08	4.70947e+08	4.7388e+08	4.72267e+08
698	3.5766e+07	1.03658e+08	1.65045e+08	2.19085e+08	2.68144e+08	3.12356e+08	3.50204e+08	3.83804e+08	4.12984e+08	4.36097e+08	4.53656e+08	4.66516e+08	4.75585e+08	4.7976e+08	4.79375e+08
699	4.08884e+07	1.18463e+08	1.89064e+08	2.53137e+08	3.10496e+08	3.61729e+08	4.07112e+08	4.45707e+08	4.76704e+08	5.02293e+08	5.23668e+08	5.40331e+08	5.50647e+08	5.52507e+08	5.50317e+08
700	3.74444e+07	1.07863e+08	1.72101e+08	2.30905e+08	2.84031e+08	3.32599e+08	3.73811e+08	4.11104e+08	4.4396e+08	4.69471e+08	4.9028e+08	5.05212e+08	5.13421e+08	5.14395e+08	5.10691e+08
701	3.71111e+07	1.08156e+08	1.72857e+08	2.318e+08	2.84933e+08	3.31887e+08	3.72604e+08	4.07909e+08	4.37686e+08	4.61598e+08	4.81584e+08	4.97023e+08	5.06789e+08	5.09003e+08	5.0531e+08
702	3.70273e+07	1.07108e+08	1.7106e+08	2.28096e+08	2.78847e+08	3.24037e+08	3.63396e+08	3.99429e+08	4.30079e+08	4.53807e+08	4.73297e+08	4.8534e+08	4.95139e+08	4.994e+08	4.97297e+08
703	3.61603e+07	1.04566e+08	1.66237e+08	2.21484e+08	2.71369e+08	3.15854e+08	3.53603e+08	3.8865e+08	4.17742e+08	4.41994e+08	4.62594e+08	4.75579e+08	4.84293e+08	4.87016e+08	4.85615e+08
704	3.59347e+07	1.03887e+08	1.65762e+08	2.21831e+08	2.73497e+08	3.18913e+08	3.59195e+08	3.96225e+08	4.26939e+08	4.5098e+08	4.69759e+08	4.81807e+08	4.91533e+08	4.94015e+08	4.91855e+08
705	3.65368e+07	1.05811e+08	1.68703e+08	2.25482e+08	2.76763e+08	3.23423e+08	3.64772e+08	4.01915e+08	4.32001e+08	4.5635e+08	4.76125e+08	4.89668e+08	4.98034e+08	5.00921e+08	4.986e+08
706	3.64708e+07	1.05562e+08	1.68299e+08	2.25663e+08	2.78035e+08	3.24424e+08	3.639e+08	3.99027e+08	4.29554e+08	4.52753e+08	4.71674e+08	4.85947e+08	4.96288e+08	4.99241e+08	4.97081e+08
707	3.72517e+07	1.08218e+08	1.7292e+08	2.30739e+08	2.82622e+08	3.30065e+08	3.70279e+08	4.05336e+08	4.33451e+08	4.56941e+08	4.76473e+08	4.89543e+08	4.97874e+08	5.01334e+08	5e+08
708	3.91774e+07	1.13231e+08	1.81017e+08	2.41472e+08	2.95689e+08	3.45071e+08	3.86713e+08	4.24152e+08	4.56229e+08	4.81543e+08	5.01876e+08	5.16681e+08	5.27859e+08	5.31538e+08	5.29704e+08
709	3.61485e+07	1.04469e+08	1.6616e+08	2.20906e+08	2.69005e+08	3.11924e+08	3.48051e+08	3.81051e+08	4.09199e+08	4.31027e+08	4.49126e+08	4.63701e+08	4.75619e+08	4.8154e+08	4.80743e+08
710	3.72321e+07	1.07634e+08	1.71801e+08	2.30246e+08	2.82411e+08	3.29377e+08	3.70392e+08	4.07191e+08	4.38986e+08	4.64468e+08	4.85073e+08	4.97482e+08	5.06279e+08	5.09878e+08	5.07271e+08
711	3.96581e+07	1.15001e+08	1.83285e+08	2.44659e+08	3.01564e+08	3.52148e+08	3.94929e+08	4.32494e+08	4.65765e+08	4.91417e+08	5.1112e+08	5.25439e+08	5.35924e+08	5.38109e+08	5.35538e+08
712	3.66391e+07	1.06149e+08	1.69418e+08	2.26884e+08	2.78976e+08	3.23846e+08	3.63527e+08	3.97564e+08	4.25317e+08	4.48037e+08	4.67753e+08	4.80135e+08	4.88641e+08	4.92686e+08	4.92104e+08
713	3.50388e+07	1.01238e+08	1.61954e+08	2.17066e+08	2.6647e+08	3.10119e+08	3.48114e+08	3.82169e+08	4.09348e+08	4.31288e+08	4.48798e+08	4.6067e+08	4.67844e+08	4.71456e+08	4.70989e+08
714	3.60348e+07	1.04001e+08	1.65568e+08	2.21612e+08	2.72902e+08	3.1732e+08	3.55343e+08	3.89621e+08	4.18239e+08	4.41828e+08	4.62845e+08	4.7714e+08	4.85726e+08	4.87536e+08	4.85949e+08
715	3.78566e+07	1.09647e+08	1.75662e+08	2.34546e+08	2.88839e+08	3.36224e+08	3.7671e+08	4.13061e+08	4.43617e+08	4.68663e+08	4.89083e+08	5.03729e+08	5.12024e+08	5.14648e+08	5.12058e+08
716	3.62728e+07	1.05098e+08	1.68142e+08	2.24754e+08	2.75905e+08	3.20986e+08	3.58215e+08	3.92323e+08	4.21396e+08	4.44341e+08	4.62504e+08	4.74373e+08	4.84588e+08	4.88946e+08	4.8729e+08
717	3.48035e+07	1.00238e+08	1.5988e+08	2.14527e+08	2.64405e+08	3.09137e+08	3.47044e+08	3.79804e+08	4.08e+08	4.33357e+08	4.54362e+08	4.68501e+08	4.76963e+08	4.78568e+08	4.75962e+08
718	3.74605e+07	1.07676e+08	1.70973e+08	2.28783e+08	2.81712e+08	3.27651e+08	3.66414e+08	4.01155e+08	4.30294e+08	4.53185e+08	4.71488e+08	4.82902e+08	4.92194e+08	4.96667e+08	4.96801e+08
719	3.59507e+07	1.03917e+08	1.66378e+08	2.23007e+08	2.74357e+08	3.19252e+08	3.56661e+08	3.90816e+08	4.19311e+08	4.42679e+08	4.62136e+08	4.74958e+08	4.84534e+08	4.87681e+08	4.86177e+08
720	3.46116e+07	1.00214e+08	1.60371e+08	2.15832e+08	2.66185e+08	3.11394e+08	3.4985e+08	3.8365e+08	4.10421e+08	4.32174e+08	4.50509e+08	4.62388e+08	4.70587e+08	4.74186e+08	4.71882e+08
721	3.74684e+07	1.08855e+08	1.73217e+08	2.3148e+08	2.83081e+08	3.29712e+08	3.70312e+08	4.05024e+08	4.34247e+08	4.57741e+08	4.77204e+08	4.89982e+08	4.98486e+08	5.02739e+08	5.00993e+08
722	3.76814e+07	1.09171e+08	1.74132e+08	2.32356e+08	2.85344e+08	3.3329e+08	3.73914e+08	4.09602e+08	4.39754e+08	4.65034e+08	4.85609e+08	4.99551e+08	5.07948e+08	5.09818e+08	5.076e+08
723	3.82422e+07	1.1062e+08	1.77068e+08	2.37881e+08	2.92808e+08	3.41348e+08	3.8324e+08	4.2082e+08	4.51972e+08	4.7676e+08	4.96753e+08	5.10401e+08	5.19803e+08	5.21042e+08	5.19298e+08
724	3.83877e+07	1.11624e+08	1.79139e+08	2.41957e+08	2.98503e+08	3.47768e+08	3.89848e+08	4.25374e+08	4.53205e+08	4.75574e+08	4.93654e+08	5.07217e+08	5.16247e+08	5.17776e+08	5.16564e+08
725	3.7823e+07	1.09723e+08	1.75448e+08	2.34572e+08	2.88174e+08	3.35167e+08	3.74801e+08	4.10764e+08	4.41674e+08	4.67036e+08	4.86191e+08	4.99439e+08	5.08988e+08	5.12401e+08	5.10194e+08
726	3.69625e+07	1.07179e+08	1.71034e+08	2.28558e+08	2.80274e+08	3.27055e+08	3.69393e+08	4.07277e+08	4.39432e+08	4.6606e+08	4.85869e+08	4.98114e+08	5.06686e+08	5.07032e+08	5.03167e+08
727	3.77031e+07	1.09806e+08	1.75969e+08	2.35634e+08	2.90111e+08	3.38317e+08	3.78997e+08	4.15282e+08	4.45193e+08	4.67509e+08	4.8458e+08	4.96209e+08	5.05081e+08	5.06673e+08	5.05658e+08
728	3.86578e+07	1.11732e+08	1.78442e+08	2.39371e+08	2.95246e+08	3.44161e+08	3.85133e+08	4.22688e+08	4.53275e+08	4.77473e+08	4.96264e+08	5.07839e+08	5.17272e+08	5.20245e+08	5.18495e+08
729	3.49461e+07	1.01227e+08	1.62e+08	2.18464e+08	2.70521e+08	3.16264e+08	3.55802e+08	3.90331e+08	4.18401e+08	4.41313e+08	4.58979e+08	4.6889e+08	4.7535e+08	4.7843e+08	4.76431e+08
730	3.96194e+07	1.14903e+08	1.83534e+08	2.45315e+08	3.01624e+08	3.51559e+08	3.94589e+08	4.32875e+08	4.64209e+08	4.88971e+08	5.08731e+08	5.21439e+08	5.29756e+08	5.33127e+08	5.32737e+08
731	3.62058e+07	1.04725e+08	1.67553e+08	2.25384e+08	2.78699e+08	3.24001e+08	3.62721e+08	3.97123e+08	4.2415e+08	4.45598e+08	4.65788e+08	4.77653e+08	4.84947e+08	4.86916e+08	4.86236e+08
732	3.67028e+07	1.06134e+08	1.69381e+08	2.26624e+08	2.789e+08	3.26834e+08	3.69137e+08	4.05279e+08	4.3389e+08	4.57109e+08	4.76144e+08	4.89264e+08	4.98297e+08	5.0039e+08	4.97915e+08
733	3.822e+07	1.10727e+08	1.76838e+08	2.36959e+08	2.90618e+08	3.38543e+08	3.7992e+08	4.16701e+08	4.4926e+08	4.74308e+08	4.92891e+08	5.04961e+08	5.12978e+08	5.1644e+08	5.15105e+08
734	3.72149e+07	1.08225e+08	1.73527e+08	2.31791e+08	2.8393e+08	3.30926e+08	3.7044e+08	4.05272e+08	4.34661e+08	4.58997e+08	4.7887e+08	4.92475e+08	5.00009e+08	5.02113e+08	5.00314e+08
735	3.40364e+07	9.80316e+07	1.55866e+08	2.07484e+08	2.54722e+08	2.96792e+08	3.33328e+08	3.65015e+08	3.92875e+08	4.15477e+08	4.33115e+08	4.44991e+08	4.5343e+08	4.55027e+08	4.5386e+08
736	3.76315e+07	1.08876e+08	1.7435e+08	2.33727e+08	2.87061e+08	3.34674e+08	3.76313e+08	4.12913e+08	4.44174e+08	4.69848e+08	4.9091e+08	5.04749e+08	5.13984e+08	5.1774e+08	5.14473e+08
737	4.15231e+07	1.2049e+08	1.91638e+08	2.54596e+08	3.10998e+08	3.61643e+08	4.04364e+08	4.42472e+08	4.73035e+08	4.97972e+08	5.19113e+08	5.33571e+08	5.4333e+08	5.47216e+08	5.4724e+08
738	3.62905e+07	1.05513e+08	1.6925e+08	2.26256e+08	2.77139e+08	3.2198e+08	3.61286e+08	3.98364e+08	4.30048e+08	4.54722e+08	4.74681e+08	4.87598e+08	4.9663e+08	4.98037e+08	4.94205e+08
739	3.69628e+07	1.0671e+08	1.70385e+08	2.28848e+08	2.81574e+08	3.2945e+08	3.70123e+08	4.05826e+08	4.36127e+08	4.60824e+08	4.79738e+08	4.90582e+08	4.98179e+08	5.01421e+08	5.00236e+08
740	3.47123e+07	1.00813e+08	1.61107e+08	2.14678e+08	2.64364e+08	3.08586e+08	3.46284e+08	3.80638e+08	4.09178e+08	4.32806e+08	4.52256e+08	4.6354e+08	4.71927e+08	4.74275e+08	4.72025e+08
741	3.64842e+07	1.05469e+08	1.68058e+08	2.23772e+08	2.74478e+08	3.19653e+08	3.58653e+08	3.9297e+08	4.216e+08	4.44103e+08	4.62513e+08	4.73445e+08	4.81644e+08	4.853e+08	4.85532e+08
742	3.82204e+07	1.10497e+08	1.75842e+08	2.35522e+08	2.895e+08	3.37389e+08	3.77599e+08	4.13672e+08	4.44171e+08	4.6944e+08	4.89142e+08	5.04234e+08	5.142e+08	5.16474e+08	5.15464e+08
743	3.65943e+07	1.05792e+08	1.68443e+08	2.25764e+08	2.79414e+08	3.28092e+08	3.68662e+08	4.04505e+08	4.33734e+08	4.56473e+08	4.74106e+08	4.86959e+08	4.95266e+08	4.96448e+08	4.93881e+08
744	3.90615e+07	1.1307e+08	1.80268e+08	2.41605e+08	2.97483e+08	3.47406e+08	3.88992e+08	4.25652e+08	4.57474e+08	4.83523e+08	5.04661e+08	5.1917e+08	5.28824e+08	5.30937e+08	5.29148e+08
745	3.62117e+07	1.04507e+08	1.66891e+08	2.24657e+08	2.77648e+08	3.24586e+08	3.65786e+08	4.02378e+08	4.32553e+08	4.56949e+08	4.75199e+08	4.87212e+08	4.95342e+08	4.96301e+08	4.93592e+08
746	3.83289e+07	1.11138e+08	1.77934e+08	2.38594e+08	2.93833e+08	3.41379e+08	3.8143e+08	4.17307e+08	4.47812e+08	4.72715e+08	4.92153e+08	5.05517e+08	5.14597e+08	5.18402e+08	5.16751e+08
747	3.59128e+07	1.0414e+08	1.66203e+08	2.22033e+08	2.71731e+08	3.15458e+08	3.52553e+08	3.84261e+08	4.12172e+08	4.35263e+08	4.55371e+08	4.67679e+08	4.7628e+08	4.79563e+08	4.79893e+08
748	3.87311e+07	1.12357e+08	1.79827e+08	2.40377e+08	2.95234e+08	3.43328e+08	3.8397e+08	4.18264e+08	4.46372e+08	4.70271e+08	4.89553e+08	5.03317e+08	5.14486e+08	5.18808e+08	5.17318e+08
749	3.50348e+07	1.01846e+08	1.62471e+08	2.17694e+08	2.68321e+08	3.13024e+08	3.5037e+08	3.84452e+08	4.13592e+08	4.36192e+08	4.52817e+08	4.64222e+08	4.72579e+08	4.75445e+08	4.73834e+08
750	3.80968e+07	1.10698e+08	1.78108e+08	2.39274e+08	2.93923e+08	3.43508e+08	3.8553e+08	4.21358e+08	4.52286e+08	4.75761e+08	4.9489e+08	5.08651e+08	5.17287e+08	5.17481e+08	5.15138e+08
751	3.47812e+07	1.00808e+08	1.61614e+08	2.16648e+08	2.6626e+08	3.11091e+08	3.49109e+08	3.82692e+08	4.1076e+08	4.32208e+08	4.49975e+08	4.60138e+08	4.67712e+08	4.70402e+08	4.69159e+08
752	3.96259e+07	1.15007e+08	1.8367e+08	2.46135e+08	3.02797e+08	3.53738e+08	3.98201e+08	4.35506e+08	4.66658e+08	4.91558e+08	5.11948e+08	5.26896e+08	5.36431e+08	5.38643e+08	5.35972e+08
753	3.86653e+07	1.11786e+08	1.78006e+08	2.38395e+08	2.93132e+08	3.422e+08	3.83524e+08	4.20644e+08	4.52605e+08	4.78966e+08	5.00235e+08	5.14328e+08	5.21983e+08	5.2277e+08	5.20892e+08
754	3.48211e+07	1.00897e+08	1.59948e+08	2.13005e+08	2.59948e+08	3.01755e+08	3.39071e+08	3.70437e+08	3.97157e+08	4.1995e+08	4.38631e+08	4.48063e+08	4.56066e+08	4.59475e+08	4.60032e+08
755	3.68549e+07	1.06438e+08	1.68749e+08	2.24894e+08	2.75876e+08	3.21271e+08	3.59059e+08	3.92083e+08	4.19751e+08	4.42154e+08	4.62029e+08	4.77512e+08	4.90386e+08	4.93928e+08	4.91618e+08
756	3.92491e+07	1.13151e+08	1.79928e+08	2.40997e+08	2.95756e+08	3.4361e+08	3.847e+08	4.21616e+08	4.50949e+08	4.76648e+08	4.96828e+08	5.0947e+08	5.19967e+08	5.22269e+08	5.21822e+08
757	3.64825e+07	1.0626e+08	1.70009e+08	2.28227e+08	2.81839e+08	3.29926e+08	3.71484e+08	4.08706e+08	4.40264e+08	4.64611e+08	4.83192e+08	4.93588e+08	4.99074e+08	5.00604e+08	4.99281e+08
758	3.56983e+07	1.03703e+08	1.66211e+08	2.22662e+08	2.74394e+08	3.2113e+08	3.60396e+08	3.95046e+08	4.23724e+08	4.45231e+08	4.61314e+08	4.73466e+08	4.82991e+08	4.855e+08	4.83145e+08
759	3.75484e+07	1.07882e+08	1.7063e+08	2.26804e+08	2.78514e+08	3.25109e+08	3.64863e+08	4.01774e+08	4.32544e+08	4.56119e+08	4.76692e+08	4.9238e+08	5.03175e+08	5.06514e+08	5.04965e+08
760	3.67866e+07	1.0642e+08	1.7024e+08	2.28712e+08	2.81679e+08	3.28135e+08	3.68172e+08	4.04259e+08	4.34444e+08	4.58697e+08	4.78758e+08	4.91056e+08	4.9724e+08	4.98522e+08	4.96955e+08
761	3.84547e+07	1.1152e+08	1.78072e+08	2.39264e+08	2.93715e+08	3.40646e+08	3.81339e+08	4.17209e+08	4.47672e+08	4.72145e+08	4.92377e+08	5.05817e+08	5.14744e+08	5.1746e+08	5.15626e+08
762	3.56523e+07	1.03557e+08	1.65667e+08	2.22148e+08	2.73771e+08	3.18968e+08	3.57539e+08	3.91816e+08	4.20246e+08	4.43387e+08	4.62709e+08	4.75185e+08	4.83169e+08	4.84164e+08	4.82252e+08
763	3.61513e+07	1.04979e+08	1.67575e+08	2.23679e+08	2.74109e+08	3.19813e+08	3.58677e+08	3.91682e+08	4.19129e+08	4.40936e+08	4.59585e+08	4.73365e+08	4.828e+08	4.84362e+08	4.82913e+08
764	3.73413e+07	1.07827e+08	1.7103e+08	2.28147e+08	2.80659e+08	3.28355e+08	3.68845e+08	4.04703e+08	4.34316e+08	4.57932e+08	4.77949e+08	4.902e+08	4.98695e+08	5.0096e+08	4.99365e+08
765	3.99896e+07	1.15789e+08	1.85368e+08	2.49143e+08	3.07386e+08	3.58393e+08	4.01234e+08	4.39338e+08	4.71816e+08	4.97469e+08	5.18161e+08	5.31317e+08	5.40792e+08	5.43702e+08	5.40244e+08
766	3.67849e+07	1.06186e+08	1.69661e+08	2.27276e+08	2.79476e+08	3.25456e+08	3.63207e+08	3.96523e+08	4.26146e+08	4.50347e+08	4.69601e+08	4.82472e+08	4.92684e+08	4.95453e+08	4.94245e+08
767	3.64217e+07	1.05905e+08	1.70193e+08	2.28558e+08	2.81927e+08	3.29185e+08	3.69167e+08	4.03957e+08	4.32024e+08	4.55474e+08	4.73248e+08	4.85267e+08	4.95064e+08	4.97931e+08	4.95296e+08
768	3.81726e+07	1.10593e+08	1.76769e+08	2.3554e+08	2.89002e+08	3.37398e+08	3.79023e+08	4.15939e+08	4.47208e+08	4.71408e+08	4.91551e+08	5.03791e+08	5.13248e+08	5.1442e+08	5.13119e+08
769	3.80483e+07	1.09998e+08	1.75638e+08	2.3367e+08	2.85561e+08	3.31526e+08	3.70338e+08	4.04928e+08	4.35053e+08	4.60071e+08	4.81098e+08	4.96779e+08	5.0768e+08	5.11228e+08	5.09416e+08
770	3.48056e+07	1.00474e+08	1.59867e+08	2.14003e+08	2.6421e+08	3.08804e+08	3.47029e+08	3.79174e+08	4.06941e+08	4.29045e+08	4.46108e+08	4.57833e+08	4.65245e+08	4.67974e+08	4.67271e+08
771	3.92756e+07	1.13496e+08	1.81069e+08	2.4299e+08	2.99772e+08	3.50178e+08	3.91019e+08	4.27162e+08	4.58249e+08	4.84489e+08	5.04811e+08	5.18302e+08	5.28413e+08	5.31126e+08	5.28741e+08
772	3.94489e+07	1.13831e+08	1.81343e+08	2.41628e+08	2.96183e+08	3.4467e+08	3.86606e+08	4.24121e+08	4.56089e+08	4.81744e+08	5.0132e+08	5.15522e+08	5.24852e+08	5.29046e+08	5.27071e+08
773	3.61317e+07	1.04074e+08	1.65876e+08	2.21951e+08	2.73501e+08	3.19977e+08	3.61275e+08	3.97467e+08	4.26958e+08	4.5129e+08	4.70735e+08	4.85271e+08	4.95546e+08	4.96775e+08	4.93521e+08
774	3.45791e+07	1.00138e+08	1.59812e+08	2.13292e+08	2.61338e+08	3.04461e+08	3.38793e+08	3.70024e+08	3.97991e+08	4.212e+08	4.40289e+08	4.53074e+08	4.60744e+08	4.6312e+08	4.62805e+08
775	3.80044e+07	1.09899e+08	1.74656e+08	2.33273e+08	2.86251e+08	3.32565e+08	3.72985e+08	4.09294e+08	4.39528e+08	4.64185e+08	4.84125e+08	4.98174e+08	5.07433e+08	5.10297e+08	5.08547e+08
776	3.71999e+07	1.0793e+08	1.72379e+08	2.30319e+08	2.83113e+08	3.29695e+08	3.692e+08	4.02836e+08	4.31243e+08	4.51953e+08	4.69272e+08	4.80536e+08	4.88133e+08	4.92232e+08	4.93442e+08
777	3.52652e+07	1.02031e+08	1.63187e+08	2.1776e+08	2.67984e+08	3.13683e+08	3.52739e+08	3.87886e+08	4.1755e+08	4.41963e+08	4.60797e+08	4.71234e+08	4.77392e+08	4.7936e+08	4.77173e+08
778	3.75072e+07	1.08725e+08	1.738e+08	2.33533e+08	2.87854e+08	3.35378e+08	3.75945e+08	4.12368e+08	4.44287e+08	4.69481e+08	4.89519e+08	5.04359e+08	5.14468e+08	5.17462e+08	5.13744e+08
779	3.63921e+07	1.05537e+08	1.68441e+08	2.25268e+08	2.77005e+08	3.23161e+08	3.61767e+08	3.9424e+08	4.21434e+08	4.4486e+08	4.65071e+08	4.77123e+08	4.84099e+08	4.85306e+08	4.852e+08
780	3.5231e+07	1.02343e+08	1.63332e+08	2.18056e+08	2.67854e+08	3.12345e+08	3.49719e+08	3.81999e+08	4.11292e+08	4.34819e+08	4.53141e+08	4.65727e+08	4.73862e+08	4.75108e+08	4.73609e+08
781	3.56927e+07	1.03703e+08	1.65827e+08	2.223e+08	2.7349e+08	3.19556e+08	3.5827e+08	3.92668e+08	4.21856e+08	4.46053e+08	4.66415e+08	4.79218e+08	4.88337e+08	4.90569e+08	4.86526e+08
782	4.08836e+07	1.1887e+08	1.90174e+08	2.54302e+08	3.12869e+08	3.6646e+08	4.12037e+08	4.52415e+08	4.84748e+08	5.0985e+08	5.31481e+08	5.4544e+08	5.56073e+08	5.5973e+08	5.56849e+08
783	3.82849e+07	1.10704e+08	1.7634e+08	2.3576e+08	2.89459e+08	3.37392e+08	3.78341e+08	4.13866e+08	4.43437e+08	4.67353e+08	4.86778e+08	5.01318e+08	5.11011e+08	5.13758e+08	5.12893e+08
784	3.89129e+07	1.12893e+08	1.79795e+08	2.40751e+08	2.96544e+08	3.46783e+08	3.88979e+08	4.24777e+08	4.5521e+08	4.81237e+08	5.0175e+08	5.15723e+08	5.25259e+08	5.29806e+08	5.28168e+08
785	3.91902e+07	1.13443e+08	1.81145e+08	2.41862e+08	2.97649e+08	3.47356e+08	3.887e+08	4.25021e+08	4.53991e+08	4.77163e+08	4.98e+08	5.12423e+08	5.22577e+08	5.2599e+08	5.25119e+08
786	3.59203e+07	1.0377e+08	1.65523e+08	2.2115e+08	2.71848e+08	3.17544e+08	3.5629e+08	3.91197e+08	4.21784e+08	4.45311e+08	4.63964e+08	4.75744e+08	4.836e+08	4.8514e+08	4.8386e+08
787	3.80109e+07	1.09782e+08	1.75885e+08	2.35674e+08	2.90683e+08	3.39195e+08	3.79603e+08	4.16238e+08	4.46635e+08	4.7117e+08	4.93439e+08	5.09106e+08	5.18532e+08	5.19274e+08	5.16788e+08
788	3.97151e+07	1.148e+08	1.82529e+08	2.4464e+08	3.02431e+08	3.53214e+08	3.9674e+08	4.3494e+08	4.69117e+08	4.9638e+08	5.17897e+08	5.29988e+08	5.36971e+08	5.38128e+08	5.35966e+08
789	3.80684e+07	1.10495e+08	1.76709e+08	2.36014e+08	2.89628e+08	3.36866e+08	3.773e+08	4.13028e+08	4.41224e+08	4.63503e+08	4.80829e+08	4.91428e+08	4.99569e+08	5.03062e+08	5.04208e+08
790	3.70546e+07	1.06235e+08	1.68842e+08	2.26299e+08	2.77699e+08	3.2303e+08	3.62785e+08	3.97548e+08	4.26627e+08	4.50086e+08	4.69696e+08	4.81596e+08	4.90387e+08	4.93068e+08	4.91525e+08
791	3.53615e+07	1.02573e+08	1.6411e+08	2.20645e+08	2.72203e+08	3.1843e+08	3.56476e+08	3.90339e+08	4.17773e+08	4.40478e+08	4.57166e+08	4.68061e+08	4.75602e+08	4.7909e+08	4.77865e+08
792	3.57539e+07	1.03251e+08	1.64801e+08	2.21078e+08	2.71989e+08	3.16201e+08	3.53392e+08	3.85518e+08	4.10728e+08	4.32338e+08	4.49259e+08	4.61822e+08	4.71377e+08	4.75624e+08	4.75127e+08
793	3.8398e+07	1.11967e+08	1.79275e+08	2.41141e+08	2.98212e+08	3.48017e+08	3.898e+08	4.26125e+08	4.56784e+08	4.8144e+08	5.01408e+08	5.14332e+08	5.22463e+08	5.24035e+08	5.21785e+08
794	3.92572e+07	1.13742e+08	1.82005e+08	2.43612e+08	2.99296e+08	3.49088e+08	3.90774e+08	4.27517e+08	4.57982e+08	4.8187e+08	5.01487e+08	5.15057e+08	5.24666e+08	5.27624e+08	5.26456e+08
795	3.67851e+07	1.0641e+08	1.69298e+08	2.25343e+08	2.77916e+08	3.25308e+08	3.65876e+08	4.03243e+08	4.35151e+08	4.60124e+08	4.79686e+08	4.93363e+08	5.03314e+08	5.06402e+08	5.02938e+08
796	3.43302e+07	9.94666e+07	1.58279e+08	2.11156e+08	2.58029e+08	3.00981e+08	3.38129e+08	3.69818e+08	3.9667e+08	4.19698e+08	4.3804e+08	4.50047e+08	4.58718e+08	4.61698e+08	4.60084e+08
797	3.89098e+07	1.12109e+08	1.78785e+08	2.40328e+08	2.95497e+08	3.43825e+08	3.85786e+08	4.21751e+08	4.50942e+08	4.75606e+08	4.95752e+08	5.08369e+08	5.17149e+08	5.20742e+08	5.21261e+08
798	3.84398e+07	1.11438e+08	1.78416e+08	2.39391e+08	2.95267e+08	3.44416e+08	3.86577e+08	4.24828e+08	4.55859e+08	4.80285e+08	4.99253e+08	5.11166e+08	5.21286e+08	5.2444e+08	5.21657e+08
799	3.8319e+07	1.10686e+08	1.76232e+08	2.35147e+08	2.87981e+08	3.34651e+08	3.75318e+08	4.12419e+08	4.44175e+08	4.67181e+08	4.84908e+08	4.9707e+08	5.05687e+08	5.09664e+08	5.09192e+08
800	3.81422e+07	1.10722e+08	1.77089e+08	2.37064e+08	2.92883e+08	3.42745e+08	3.86506e+08	4.25616e+08	4.58109e+08	4.84167e+08	5.06463e+08	5.20776e+08	5.30644e+08	5.31166e+08	5.26092e+08
801	3.78198e+07	1.09764e+08	1.74703e+08	2.32405e+08	2.84392e+08	3.31505e+08	3.73129e+08	4.09162e+08	4.40247e+08	4.65614e+08	4.84803e+08	5.00025e+08	5.09042e+08	5.11904e+08	5.09643e+08
802	3.83387e+07	1.11406e+08	1.79356e+08	2.41154e+08	2.96752e+08	3.46735e+08	3.90472e+08	4.28996e+08	4.60693e+08	4.85177e+08	5.06189e+08	5.20933e+08	5.30921e+08	5.32587e+08	5.2707e+08
803	3.38988e+07	9.82524e+07	1.56458e+08	2.0967e+08	2.58537e+08	3.01493e+08	3.37892e+08	3.69879e+08	3.97671e+08	4.20246e+08	4.39813e+08	4.53045e+08	4.61348e+08	4.63764e+08	4.60859e+08
804	3.74189e+07	1.09002e+08	1.74152e+08	2.32032e+08	2.8502e+08	3.31438e+08	3.71236e+08	4.06405e+08	4.34312e+08	4.58108e+08	4.77641e+08	4.89422e+08	4.97659e+08	4.99701e+08	4.98149e+08
805	3.5586e+07	1.03339e+08	1.65034e+08	2.21246e+08	2.71182e+08	3.15865e+08	3.53981e+08	3.88588e+08	4.17215e+08	4.39646e+08	4.58427e+08	4.70452e+08	4.80331e+08	4.82157e+08	4.7926e+08
806	3.80067e+07	1.10555e+08	1.76562e+08	2.36247e+08	2.89589e+08	3.37513e+08	3.78342e+08	4.15593e+08	4.46894e+08	4.71755e+08	4.92244e+08	5.06412e+08	5.15374e+08	5.18366e+08	5.1487e+08
807	3.70902e+07	1.07212e+08	1.70698e+08	2.29267e+08	2.83304e+08	3.31161e+08	3.72252e+08	4.0833e+08	4.38132e+08	4.61171e+08	4.80233e+08	4.92541e+08	5.00456e+08	5.02428e+08	4.99459e+08
808	3.72162e+07	1.08358e+08	1.73756e+08	2.32332e+08	2.84375e+08	3.3089e+08	3.70742e+08	4.07416e+08	4.37654e+08	4.6232e+08	4.80794e+08	4.93087e+08	5.01679e+08	5.04134e+08	5.01852e+08
809	3.66781e+07	1.06109e+08	1.69201e+08	2.25933e+08	2.77972e+08	3.24269e+08	3.63119e+08	3.94477e+08	4.19875e+08	4.42652e+08	4.60539e+08	4.72049e+08	4.8231e+08	4.86421e+08	4.86088e+08
810	3.62276e+07	1.05233e+08	1.68265e+08	2.25211e+08	2.76466e+08	3.22015e+08	3.6088e+08	3.94939e+08	4.23779e+08	4.46516e+08	4.6507e+08	4.79036e+08	4.86902e+08	4.89873e+08	4.87468e+08
811	3.73196e+07	1.08072e+08	1.72225e+08	2.30011e+08	2.83026e+08	3.30179e+08	3.70768e+08	4.0758e+08	4.38901e+08	4.62692e+08	4.79985e+08	4.91431e+08	4.98985e+08	5.01046e+08	4.99666e+08
812	3.71829e+07	1.07548e+08	1.72259e+08	2.30798e+08	2.83181e+08	3.29396e+08	3.68708e+08	4.04882e+08	4.34816e+08	4.59433e+08	4.80273e+08	4.95299e+08	5.07002e+08	5.09936e+08	5.06506e+08
813	3.79016e+07	1.09765e+08	1.7585e+08	2.35788e+08	2.89797e+08	3.38326e+08	3.81064e+08	4.19613e+08	4.51871e+08	4.76688e+08	4.96131e+08	5.09315e+08	5.18496e+08	5.18956e+08	5.16194e+08
814	3.55738e+07	1.02686e+08	1.63404e+08	2.18826e+08	2.68445e+08	3.11349e+08	3.48344e+08	3.82262e+08	4.10128e+08	4.33311e+08	4.53351e+08	4.67887e+08	4.78655e+08	4.82953e+08	4.79692e+08
815	3.86246e+07	1.1238e+08	1.80555e+08	2.42539e+08	2.98499e+08	3.48043e+08	3.88966e+08	4.26704e+08	4.5777e+08	4.82504e+08	5.01629e+08	5.14394e+08	5.24549e+08	5.28191e+08	5.2604e+08
816	3.67406e+07	1.05353e+08	1.6802e+08	2.24225e+08	2.74914e+08	3.21012e+08	3.60282e+08	3.94522e+08	4.23391e+08	4.46808e+08	4.65437e+08	4.79109e+08	4.90658e+08	4.93885e+08	4.93149e+08
817	3.75001e+07	1.08899e+08	1.74177e+08	2.33025e+08	2.86765e+08	3.3349e+08	3.73625e+08	4.09138e+08	4.38511e+08	4.63355e+08	4.82856e+08	4.97006e+08	5.08117e+08	5.1341e+08	5.10395e+08
818	3.59713e+07	1.04793e+08	1.68403e+08	2.2467e+08	2.75297e+08	3.20363e+08	3.58517e+08	3.93225e+08	4.20994e+08	4.44312e+08	4.62537e+08	4.75119e+08	4.84586e+08	4.8742e+08	4.84916e+08
819	3.48764e+07	1.00599e+08	1.59561e+08	2.12097e+08	2.59431e+08	3.02117e+08	3.3747e+08	3.68662e+08	3.93751e+08	4.15788e+08	4.33355e+08	4.4623e+08	4.54481e+08	4.57836e+08	4.5826e+08
820	3.48627e+07	1.00616e+08	1.61338e+08	2.16933e+08	2.67026e+08	3.11462e+08	3.50379e+08	3.8439e+08	4.13349e+08	4.38645e+08	4.5835e+08	4.71822e+08	4.80324e+08	4.81613e+08	4.78308e+08
821	3.48369e+07	1.00867e+08	1.60892e+08	2.14455e+08	2.63826e+08	3.07027e+08	3.44197e+08	3.77031e+08	4.04583e+08	4.28093e+08	4.46236e+08	4.60089e+08	4.69358e+08	4.73024e+08	4.70642e+08
822	3.6654e+07	1.06583e+08	1.70503e+08	2.28136e+08	2.8131e+08	3.27654e+08	3.6717e+08	4.02933e+08	4.31977e+08	4.54132e+08	4.721e+08	4.85141e+08	4.94783e+08	4.98468e+08	4.97115e+08
823	3.75516e+07	1.09054e+08	1.7474e+08	2.33359e+08	2.86346e+08	3.34469e+08	3.77207e+08	4.1533e+08	4.4708e+08	4.71697e+08	4.91807e+08	5.054e+08	5.13981e+08	5.14071e+08	5.12639e+08
824	3.92167e+07	1.13651e+08	1.81706e+08	2.42827e+08	2.97648e+08	3.45946e+08	3.87987e+08	4.26018e+08	4.57485e+08	4.84043e+08	5.05354e+08	5.19016e+08	5.28647e+08	5.31014e+08	5.28223e+08
825	3.68141e+07	1.06696e+08	1.69958e+08	2.26507e+08	2.77563e+08	3.23184e+08	3.6196e+08	3.96298e+08	4.25036e+08	4.47826e+08	4.65804e+08	4.77762e+08	4.87561e+08	4.91633e+08	4.90731e+08
826	3.78275e+07	1.09336e+08	1.75054e+08	2.34269e+08	2.87646e+08	3.34907e+08	3.74233e+08	4.07438e+08	4.34648e+08	4.58342e+08	4.78497e+08	4.89838e+08	4.98908e+08	5.03502e+08	5.03509e+08
827	3.7943e+07	1.10497e+08	1.76897e+08	2.36616e+08	2.89475e+08	3.36802e+08	3.78025e+08	4.1408e+08	4.45286e+08	4.70119e+08	4.8971e+08	5.02405e+08	5.11506e+08	5.14571e+08	5.12489e+08
828	3.86288e+07	1.11744e+08	1.7894e+08	2.39961e+08	2.9453e+08	3.43489e+08	3.86079e+08	4.22298e+08	4.52163e+08	4.77547e+08	4.97833e+08	5.10655e+08	5.18844e+08	5.21109e+08	5.19782e+08
829	3.51461e+07	1.02146e+08	1.63486e+08	2.19476e+08	2.69727e+08	3.15315e+08	3.54588e+08	3.89895e+08	4.18144e+08	4.39959e+08	4.59155e+08	4.71021e+08	4.78747e+08	4.81076e+08	4.79125e+08
830	3.61762e+07	1.05178e+08	1.68088e+08	2.24198e+08	2.75255e+08	3.22713e+08	3.62843e+08	3.98107e+08	4.28433e+08	4.54122e+08	4.73146e+08	4.84146e+08	4.92014e+08	4.93793e+08	4.914e+08
831	4.00687e+07	1.16299e+08	1.8616e+08	2.49288e+08	3.0738e+08	3.59202e+08	4.03765e+08	4.41445e+08	4.74221e+08	5.01408e+08	5.2336e+08	5.35915e+08	5.44157e+08	5.46545e+08	5.44349e+08
832	4.01064e+07	1.1591e+08	1.84132e+08	2.45744e+08	3.01759e+08	3.51341e+08	3.94004e+08	4.30553e+08	4.61092e+08	4.85644e+08	5.05977e+08	5.19297e+08	5.27566e+08	5.3023e+08	5.2996e+08
833	3.87969e+07	1.12577e+08	1.79713e+08	2.40834e+08	2.97731e+08	3.48464e+08	3.91203e+08	4.30041e+08	4.60695e+08	4.84211e+08	5.04046e+08	5.16553e+08	5.23973e+08	5.2485e+08	5.22719e+08
834	3.50097e+07	1.01249e+08	1.61827e+08	2.16957e+08	2.66441e+08	3.09608e+08	3.4663e+08	3.78379e+08	4.04962e+08	4.27478e+08	4.44673e+08	4.56454e+08	4.63712e+08	4.66929e+08	4.66176e+08
835	3.45159e+07	9.9472e+07	1.58516e+08	2.11636e+08	2.60445e+08	3.03292e+08	3.38812e+08	3.70807e+08	3.97715e+08	4.18483e+08	4.3567e+08	4.48706e+08	4.574e+08	4.6001e+08	4.60426e+08
836	3.83104e+07	1.10886e+08	1.7642e+08	2.34693e+08	2.86252e+08	3.3301e+08	3.74585e+08	4.10492e+08	4.40093e+08	4.64674e+08	4.83177e+08	4.9635e+08	5.0602e+08	5.07404e+08	5.05937e+08
837	3.82581e+07	1.10757e+08	1.77535e+08	2.37434e+08	2.9135e+08	3.38962e+08	3.77819e+08	4.13015e+08	4.41543e+08	4.64309e+08	4.83471e+08	4.96635e+08	5.06102e+08	5.09748e+08	5.0928e+08
838	3.73709e+07	1.08121e+08	1.72246e+08	2.30183e+08	2.81967e+08	3.27836e+08	3.66614e+08	4.00425e+08	4.30147e+08	4.55519e+08	4.75358e+08	4.87888e+08	4.97418e+08	5.0178e+08	4.99625e+08
839	3.29425e+07	9.54463e+07	1.52223e+08	2.0396e+08	2.49567e+08	2.9e+08	3.24516e+08	3.55784e+08	3.81424e+08	4.02181e+08	4.17956e+08	4.27459e+08	4.34234e+08	4.36727e+08	4.36341e+08
840	4.03639e+07	1.17042e+08	1.88127e+08	2.52466e+08	3.1015e+08	3.60777e+08	4.03296e+08	4.41474e+08	4.73013e+08	4.99362e+08	5.20704e+08	5.33636e+08	5.42392e+08	5.46529e+08	5.45695e+08
841	4.07391e+07	1.18344e+08	1.88415e+08	2.51472e+08	3.09405e+08	3.61622e+08	4.05991e+08	4.44694e+08	4.75363e+08	4.99407e+08	5.18975e+08	5.32295e+08	5.41857e+08	5.45163e+08	5.43599e+08
842	3.69362e+07	1.07489e+08	1.71642e+08	2.28743e+08	2.80456e+08	3.26586e+08	3.66499e+08	4.00849e+08	4.29343e+08	4.52317e+08	4.70933e+08	4.85152e+08	4.95106e+08	4.97195e+08	4.96299e+08
843	3.56433e+07	1.03162e+08	1.65027e+08	2.20802e+08	2.71472e+08	3.17595e+08	3.57837e+08	3.93059e+08	4.21377e+08	4.44431e+08	4.62216e+08	4.74084e+08	4.82702e+08	4.83678e+08	4.81573e+08
844	3.62306e+07	1.04642e+08	1.67441e+08	2.24339e+08	2.76138e+08	3.22876e+08	3.63022e+08	3.98677e+08	4.27816e+08	4.52217e+08	4.69491e+08	4.80847e+08	4.89885e+08	4.92907e+08	4.90938e+08
845	3.76636e+07	1.09318e+08	1.74982e+08	2.34686e+08	2.8854e+08	3.35564e+08	3.7598e+08	4.1241e+08	4.42072e+08	4.66022e+08	4.83591e+08	4.95455e+08	5.04311e+08	5.06694e+08	5.06055e+08
846	3.73528e+07	1.08431e+08	1.73172e+08	2.31211e+08	2.83933e+08	3.30941e+08	3.70655e+08	4.06872e+08	4.38159e+08	4.6406e+08	4.8522e+08	4.97639e+08	5.05225e+08	5.0818e+08	5.05657e+08
847	3.82857e+07	1.10757e+08	1.76579e+08	2.35474e+08	2.8922e+08	3.37578e+08	3.78758e+08	4.13799e+08	4.42409e+08	4.6652e+08	4.87542e+08	5.01317e+08	5.10771e+08	5.13401e+08	5.12287e+08
848	3.68827e+07	1.07112e+08	1.71336e+08	2.29648e+08	2.83181e+08	3.28895e+08	3.66536e+08	4.00508e+08	4.28958e+08	4.5355e+08	4.73545e+08	4.86851e+08	4.96071e+08	4.98335e+08	4.97095e+08
849	3.81545e+07	1.10668e+08	1.77016e+08	2.37266e+08	2.91882e+08	3.39065e+08	3.7932e+08	4.15864e+08	4.47319e+08	4.72601e+08	4.9269e+08	5.07189e+08	5.16948e+08	5.20284e+08	5.17339e+08
850	3.86058e+07	1.12262e+08	1.80087e+08	2.41816e+08	2.97419e+08	3.46432e+08	3.88154e+08	4.25568e+08	4.58235e+08	4.83027e+08	5.03726e+08	5.1759e+08	5.27989e+08	5.305e+08	5.26447e+08
851	3.68918e+07	1.07024e+08	1.71483e+08	2.29604e+08	2.81655e+08	3.28034e+08	3.66621e+08	4.01576e+08	4.31604e+08	4.55305e+08	4.74914e+08	4.8777e+08	4.9517e+08	4.97569e+08	4.96605e+08
852	3.79402e+07	1.09817e+08	1.75649e+08	2.35202e+08	2.88998e+08	3.38746e+08	3.8106e+08	4.18347e+08	4.49272e+08	4.73455e+08	4.93891e+08	5.08005e+08	5.1861e+08	5.22103e+08	5.18775e+08
853	3.63838e+07	1.05296e+08	1.67107e+08	2.23252e+08	2.73855e+08	3.18899e+08	3.58691e+08	3.94551e+08	4.25671e+08	4.51286e+08	4.72902e+08	4.85888e+08	4.9161e+08	4.92166e+08	4.90137e+08
854	3.85502e+07	1.11715e+08	1.79336e+08	2.41161e+08	2.96316e+08	3.44023e+08	3.84998e+08	4.20936e+08	4.50363e+08	4.76307e+08	4.97144e+08	5.09895e+08	5.18053e+08	5.19396e+08	5.1762e+08
855	3.70537e+07	1.07722e+08	1.72518e+08	2.3111e+08	2.83899e+08	3.30585e+08	3.69737e+08	4.03389e+08	4.31552e+08	4.53429e+08	4.71638e+08	4.84362e+08	4.93659e+08	4.95634e+08	4.94564e+08
856	3.85758e+07	1.11657e+08	1.78477e+08	2.38857e+08	2.9359e+08	3.4256e+08	3.83426e+08	4.18793e+08	4.4816e+08	4.72026e+08	4.91791e+08	5.05675e+08	5.13571e+08	5.17433e+08	5.16851e+08
857	4.24922e+07	1.22651e+08	1.96167e+08	2.64127e+08	3.25624e+08	3.80397e+08	4.26689e+08	4.6883e+08	5.03629e+08	5.31614e+08	5.55513e+08	5.70798e+08	5.8097e+08	5.83355e+08	5.80391e+08
858	3.63269e+07	1.03836e+08	1.64497e+08	2.20633e+08	2.71488e+08	3.173e+08	3.56595e+08	3.91235e+08	4.19943e+08	4.4292e+08	4.62033e+08	4.75491e+08	4.83515e+08	4.85724e+08	4.85192e+08
859	3.73376e+07	1.07803e+08	1.71882e+08	2.30748e+08	2.8412e+08	3.33334e+08	3.7645e+08	4.14466e+08	4.45637e+08	4.70515e+08	4.90477e+08	5.03564e+08	5.11911e+08	5.13045e+08	5.1045e+08
860	3.67957e+07	1.06366e+08	1.69366e+08	2.26086e+08	2.78523e+08	3.25953e+08	3.66339e+08	4.02109e+08	4.32769e+08	4.58247e+08	4.80203e+08	4.94345e+08	5.03883e+08	5.06559e+08	5.03465e+08
861	3.96915e+07	1.14501e+08	1.82655e+08	2.4458e+08	3.00233e+08	3.49351e+08	3.91279e+08	4.28946e+08	4.59695e+08	4.8638e+08	5.08473e+08	5.2329e+08	5.33493e+08	5.37713e+08	5.35358e+08
862	3.6172e+07	1.04328e+08	1.66839e+08	2.23046e+08	2.73948e+08	3.18393e+08	3.54289e+08	3.88117e+08	4.15423e+08	4.37758e+08	4.57744e+08	4.71556e+08	4.81641e+08	4.84134e+08	4.83268e+08
863	3.9434e+07	1.14251e+08	1.81817e+08	2.42318e+08	2.98028e+08	3.46858e+08	3.88224e+08	4.25237e+08	4.55079e+08	4.77739e+08	4.97741e+08	5.12851e+08	5.2351e+08	5.24378e+08	5.24267e+08
864	3.69419e+07	1.07322e+08	1.71451e+08	2.28059e+08	2.79845e+08	3.26603e+08	3.67691e+08	4.04739e+08	4.34458e+08	4.58615e+08	4.77466e+08	4.89926e+08	4.98371e+08	5.00137e+08	4.98648e+08
865	3.61804e+07	1.04672e+08	1.66964e+08	2.23535e+08	2.7438e+08	3.18233e+08	3.55683e+08	3.89562e+08	4.17812e+08	4.39774e+08	4.57542e+08	4.70575e+08	4.80698e+08	4.85028e+08	4.83923e+08
866	3.92895e+07	1.13757e+08	1.81154e+08	2.43109e+08	2.99875e+08	3.50933e+08	3.95035e+08	4.336e+08	4.63525e+08	4.89422e+08	5.08814e+08	5.23102e+08	5.32873e+08	5.35231e+08	5.33216e+08
867	3.78099e+07	1.08984e+08	1.74207e+08	2.32807e+08	2.85702e+08	3.34227e+08	3.76661e+08	4.14085e+08	4.46332e+08	4.72709e+08	4.92089e+08	5.04926e+08	5.14269e+08	5.16051e+08	5.14348e+08
868	3.46199e+07	1.00336e+08	1.60168e+08	2.13426e+08	2.61229e+08	3.03724e+08	3.39659e+08	3.70216e+08	3.95919e+08	4.15718e+08	4.33132e+08	4.45518e+08	4.53696e+08	4.56612e+08	4.56233e+08
869	3.61676e+07	1.05227e+08	1.68394e+08	2.26209e+08	2.78975e+08	3.24265e+08	3.63728e+08	3.98117e+08	4.28285e+08	4.53399e+08	4.73635e+08	4.87422e+08	4.95476e+08	4.96934e+08	4.93769e+08
870	3.9453e+07	1.14749e+08	1.83216e+08	2.44353e+08	2.99914e+08	3.49119e+08	3.91365e+08	4.28328e+08	4.59027e+08	4.84694e+08	5.06176e+08	5.18923e+08	5.26224e+08	5.29637e+08	5.28572e+08
871	3.90141e+07	1.13138e+08	1.80892e+08	2.4208e+08	2.97325e+08	3.46885e+08	3.89867e+08	4.27988e+08	4.59398e+08	4.86452e+08	5.08319e+08	5.22175e+08	5.3109e+08	5.32977e+08	5.29525e+08
872	3.85279e+07	1.11995e+08	1.79716e+08	2.40615e+08	2.95839e+08	3.44801e+08	3.87013e+08	4.25193e+08	4.57608e+08	4.83635e+08	5.04002e+08	5.16682e+08	5.26105e+08	5.29423e+08	5.26482e+08
873	3.62763e+07	1.05251e+08	1.68594e+08	2.26454e+08	2.78835e+08	3.26477e+08	3.67053e+08	4.0214e+08	4.30261e+08	4.53654e+08	4.72262e+08	4.83776e+08	4.90874e+08	4.92743e+08	4.91675e+08
874	3.6151e+07	1.04927e+08	1.68666e+08	2.27335e+08	2.80435e+08	3.25956e+08	3.64445e+08	3.9953e+08	4.28896e+08	4.53151e+08	4.73492e+08	4.87692e+08	4.97215e+08	4.98751e+08	4.94964e+08
875	3.47226e+07	1.00882e+08	1.62306e+08	2.17839e+08	2.66478e+08	3.09424e+08	3.46656e+08	3.80681e+08	4.0869e+08	4.30824e+08	4.48929e+08	4.62119e+08	4.72145e+08	4.75697e+08	4.72314e+08
876	3.59785e+07	1.03705e+08	1.6537e+08	2.21107e+08	2.71835e+08	3.17074e+08	3.56254e+08	3.91621e+08	4.21703e+08	4.44596e+08	4.63975e+08	4.77907e+08	4.86547e+08	4.87953e+08	4.85721e+08
877	3.48102e+07	1.00524e+08	1.60112e+08	2.14209e+08	2.63929e+08	3.09277e+08	3.47585e+08	3.80416e+08	4.06948e+08	4.26265e+08	4.42344e+08	4.5428e+08	4.61874e+08	4.63982e+08	4.633e+08
878	3.74293e+07	1.08255e+08	1.72137e+08	2.29951e+08	2.81963e+08	3.2886e+08	3.69937e+08	4.0728e+08	4.37448e+08	4.61779e+08	4.81461e+08	4.94237e+08	5.02949e+08	5.05812e+08	5.04149e+08
879	3.84904e+07	1.11507e+08	1.77536e+08	2.37894e+08	2.93794e+08	3.42556e+08	3.82072e+08	4.17258e+08	4.47544e+08	4.71026e+08	4.91685e+08	5.04118e+08	5.12047e+08	5.13751e+08	5.13257e+08
880	3.54483e+07	1.02905e+08	1.64617e+08	2.20719e+08	2.72072e+08	3.17556e+08	3.55415e+08	3.88188e+08	4.15229e+08	4.36096e+08	4.52531e+08	4.64809e+08	4.74711e+08	4.79143e+08	4.78294e+08
881	3.82981e+07	1.10997e+08	1.76042e+08	2.34555e+08	2.88484e+08	3.35429e+08	3.74981e+08	4.09966e+08	4.40312e+08	4.65078e+08	4.85216e+08	4.97548e+08	5.07684e+08	5.11172e+08	5.09838e+08
882	3.95605e+07	1.14699e+08	1.83244e+08	2.45503e+08	3.02231e+08	3.52868e+08	3.96805e+08	4.35684e+08	4.67921e+08	4.93265e+08	5.14902e+08	5.29461e+08	5.38884e+08	5.39663e+08	5.36409e+08
883	3.86744e+07	1.11088e+08	1.76861e+08	2.35626e+08	2.87797e+08	3.33007e+08	3.71398e+08	4.06592e+08	4.35671e+08	4.59255e+08	4.79654e+08	4.94706e+08	5.05258e+08	5.0892e+08	5.10272e+08
884	3.68442e+07	1.06138e+08	1.69135e+08	2.26563e+08	2.79741e+08	3.27782e+08	3.69071e+08	4.06497e+08	4.37468e+08	4.61842e+08	4.81503e+08	4.95772e+08	5.04111e+08	5.06803e+08	5.0316e+08
885	4.11163e+07	1.18839e+08	1.89619e+08	2.53986e+08	3.13563e+08	3.66214e+08	4.09267e+08	4.46154e+08	4.78446e+08	5.05065e+08	5.2556e+08	5.39839e+08	5.49295e+08	5.50842e+08	5.49016e+08
886	3.72766e+07	1.08403e+08	1.72532e+08	2.30819e+08	2.84548e+08	3.31954e+08	3.72565e+08	4.08206e+08	4.38327e+08	4.63491e+08	4.85336e+08	4.97932e+08	5.05201e+08	5.08027e+08	5.05962e+08
887	3.87149e+07	1.12082e+08	1.79146e+08	2.39866e+08	2.93594e+08	3.41177e+08	3.80796e+08	4.16866e+08	4.49961e+08	4.76789e+08	4.97991e+08	5.11839e+08	5.19899e+08	5.22939e+08	5.20951e+08
888	3.70884e+07	1.07357e+08	1.71423e+08	2.30199e+08	2.84733e+08	3.3421e+08	3.77577e+08	4.15001e+08	4.45111e+08	4.6961e+08	4.88024e+08	5.00243e+08	5.07037e+08	5.08239e+08	5.06305e+08
889	3.59005e+07	1.04408e+08	1.66678e+08	2.22609e+08	2.72649e+08	3.17555e+08	3.54983e+08	3.87056e+08	4.14101e+08	4.36813e+08	4.5407e+08	4.6642e+08	4.7488e+08	4.77367e+08	4.76983e+08
890	3.66602e+07	1.06319e+08	1.70317e+08	2.2844e+08	2.80012e+08	3.25914e+08	3.64388e+08	3.98385e+08	4.26855e+08	4.49527e+08	4.69341e+08	4.80794e+08	4.89129e+08	4.91672e+08	4.90506e+08
891	3.59803e+07	1.04573e+08	1.67713e+08	2.2479e+08	2.76619e+08	3.23008e+08	3.6306e+08	3.97843e+08	4.25953e+08	4.48162e+08	4.65499e+08	4.75736e+08	4.82776e+08	4.84694e+08	4.83776e+08
892	3.69854e+07	1.07525e+08	1.72423e+08	2.30683e+08	2.83204e+08	3.29592e+08	3.68948e+08	4.04799e+08	4.35339e+08	4.60591e+08	4.82268e+08	4.96764e+08	5.07173e+08	5.10342e+08	5.06373e+08
893	3.62528e+07	1.05017e+08	1.67539e+08	2.24251e+08	2.75409e+08	3.2129e+08	3.59322e+08	3.92517e+08	4.20652e+08	4.44464e+08	4.6357e+08	4.76701e+08	4.8577e+08	4.87612e+08	4.85359e+08
894	3.86082e+07	1.11676e+08	1.77442e+08	2.36844e+08	2.90947e+08	3.37994e+08	3.78561e+08	4.14782e+08	4.43936e+08	4.67429e+08	4.88062e+08	5.05166e+08	5.1758e+08	5.20794e+08	5.17883e+08
895	3.7605e+07	1.08664e+08	1.73148e+08	2.30912e+08	2.83697e+08	3.30163e+08	3.70603e+08	4.06221e+08	4.35767e+08	4.59834e+08	4.78962e+08	4.91938e+08	5.03104e+08	5.06935e+08	5.05203e+08
896	3.83818e+07	1.11461e+08	1.78982e+08	2.41603e+08	2.97861e+08	3.48963e+08	3.93767e+08	4.33288e+08	4.6581e+08	4.9189e+08	5.1123e+08	5.2311e+08	5.31531e+08	5.34241e+08	5.30379e+08
897	3.81499e+07	1.10513e+08	1.75628e+08	2.34651e+08	2.88002e+08	3.35809e+08	3.75581e+08	4.10956e+08	4.40865e+08	4.65033e+08	4.8343e+08	4.96314e+08	5.05726e+08	5.09285e+08	5.07973e+08
898	3.95325e+07	1.14223e+08	1.81611e+08	2.43049e+08	2.99837e+08	3.5037e+08	3.93685e+08	4.31253e+08	4.62505e+08	4.88119e+08	5.08426e+08	5.19791e+08	5.28624e+08	5.32443e+08	5.31017e+08
899	3.53499e+07	1.02745e+08	1.6444e+08	2.1963e+08	2.68593e+08	3.11778e+08	3.48796e+08	3.81786e+08	4.09718e+08	4.31382e+08	4.50661e+08	4.62762e+08	4.70786e+08	4.72846e+08	4.71512e+08
900	3.6135e+07	1.04653e+08	1.67336e+08	2.23901e+08	2.74983e+08	3.22158e+08	3.61202e+08	3.96266e+08	4.24879e+08	4.47216e+08	4.65773e+08	4.78525e+08	4.88365e+08	4.90369e+08	4.87011e+08
901	3.59459e+07	1.0422e+08	1.66525e+08	2.23084e+08	2.74767e+08	3.20903e+08	3.60131e+08	3.9414e+08	4.21959e+08	4.43368e+08	4.61995e+08	4.74754e+08	4.84582e+08	4.87226e+08	4.86293e+08
902	3.70447e+07	1.07393e+08	1.71238e+08	2.29037e+08	2.81316e+08	3.26482e+08	3.64459e+08	3.98056e+08	4.26579e+08	4.50101e+08	4.69238e+08	4.82404e+08	4.91785e+08	4.96277e+08	4.95589e+08
903	3.83524e+07	1.11004e+08	1.77347e+08	2.37926e+08	2.92798e+08	3.41319e+08	3.83512e+08	4.2007e+08	4.4987e+08	4.70498e+08	4.87642e+08	4.99894e+08	5.08729e+08	5.11869e+08	5.11717e+08
904	3.68019e+07	1.06551e+08	1.70432e+08	2.29022e+08	2.81184e+08	3.27385e+08	3.67662e+08	4.03281e+08	4.31576e+08	4.53159e+08	4.70806e+08	4.82208e+08	4.89864e+08	4.91867e+08	4.91372e+08
905	3.9687e+07	1.14986e+08	1.83567e+08	2.46798e+08	3.04768e+08	3.56723e+08	3.99453e+08	4.36434e+08	4.68597e+08	4.96449e+08	5.18155e+08	5.33246e+08	5.43406e+08	5.45734e+08	5.42135e+08
906	3.63956e+07	1.05612e+08	1.69256e+08	2.26142e+08	2.7784e+08	3.24266e+08	3.62361e+08	3.95661e+08	4.2418e+08	4.47842e+08	4.68184e+08	4.81948e+08	4.90529e+08	4.91519e+08	4.89863e+08
907	3.5369e+07	1.02132e+08	1.62833e+08	2.17264e+08	2.65318e+08	3.09495e+08	3.4799e+08	3.82655e+08	4.12435e+08	4.35691e+08	4.53619e+08	4.65609e+08	4.75366e+08	4.78715e+08	4.77059e+08
908	3.65721e+07	1.05421e+08	1.6807e+08	2.24481e+08	2.7598e+08	3.22572e+08	3.61069e+08	3.96162e+08	4.25656e+08	4.4918e+08	4.68416e+08	4.81548e+08	4.89156e+08	4.90463e+08	4.89358e+08
909	4.08371e+07	1.1853e+08	1.8935e+08	2.53509e+08	3.10874e+08	3.61266e+08	4.04586e+08	4.42728e+08	4.75227e+08	5.01353e+08	5.22894e+08	5.37168e+08	5.46576e+08	5.49697e+08	5.48411e+08
910	3.76153e+07	1.09021e+08	1.73716e+08	2.32085e+08	2.84251e+08	3.31323e+08	3.72728e+08	4.08781e+08	4.37815e+08	4.62048e+08	4.81253e+08	4.9235e+08	4.99581e+08	5.00334e+08	5.00435e+08
911	3.74646e+07	1.08609e+08	1.73432e+08	2.32139e+08	2.83645e+08	3.29803e+08	3.70585e+08	4.05631e+08	4.36514e+08	4.62687e+08	4.8369e+08	4.9811e+08	5.0865e+08	5.09899e+08	5.06701e+08
912	3.76786e+07	1.09091e+08	1.74195e+08	2.33053e+08	2.85876e+08	3.32488e+08	3.71349e+08	4.06189e+08	4.36048e+08	4.60111e+08	4.80174e+08	4.94204e+08	5.0485e+08	5.07293e+08	5.05205e+08
913	4.03676e+07	1.16668e+08	1.86156e+08	2.50516e+08	3.08809e+08	3.61384e+08	4.06065e+08	4.44546e+08	4.77415e+08	5.03403e+08	5.25419e+08	5.39064e+08	5.47372e+08	5.5056e+08	5.48067e+08
914	3.67597e+07	1.06292e+08	1.6861e+08	2.24877e+08	2.76395e+08	3.21577e+08	3.59514e+08	3.93823e+08	4.23393e+08	4.46744e+08	4.66731e+08	4.80061e+08	4.88981e+08	4.91948e+08	4.91602e+08
915	3.52882e+07	1.02306e+08	1.63927e+08	2.18759e+08	2.69291e+08	3.12873e+08	3.49874e+08	3.82101e+08	4.09447e+08	4.31571e+08	4.48252e+08	4.6086e+08	4.68216e+08	4.71224e+08	4.71386e+08
916	3.50014e+07	1.01015e+08	1.60754e+08	2.14658e+08	2.64372e+08	3.09554e+08	3.46963e+08	3.78487e+08	4.05465e+08	4.25588e+08	4.41348e+08	4.52914e+08	4.61743e+08	4.65063e+08	4.65296e+08
917	3.7977e+07	1.09273e+08	1.738e+08	2.32957e+08	2.87591e+08	3.36777e+08	3.78675e+08	4.16041e+08	4.48345e+08	4.73749e+08	4.93939e+08	5.06554e+08	5.16289e+08	5.19265e+08	5.17033e+08
918	3.45626e+07	1.00695e+08	1.61406e+08	2.15025e+08	2.63593e+08	3.06795e+08	3.43008e+08	3.75341e+08	4.02183e+08	4.23119e+08	4.38957e+08	4.49633e+08	4.58169e+08	4.62085e+08	4.61628e+08
919	3.60617e+07	1.03883e+08	1.66043e+08	2.22734e+08	2.74574e+08	3.20458e+08	3.59256e+08	3.93306e+08	4.21503e+08	4.44533e+08	4.63951e+08	4.77541e+08	4.86505e+08	4.90087e+08	4.88155e+08
920	3.83952e+07	1.1098e+08	1.77188e+08	2.38028e+08	2.93391e+08	3.41252e+08	3.81235e+08	4.16139e+08	4.46666e+08	4.70814e+08	4.89616e+08	5.02331e+08	5.11901e+08	5.16912e+08	5.15324e+08
921	3.91146e+07	1.13478e+08	1.80991e+08	2.42658e+08	2.98671e+08	3.48619e+08	3.89979e+08	4.25762e+08	4.54834e+08	4.80142e+08	5.01613e+08	5.14935e+08	5.22524e+08	5.24343e+08	5.23598e+08
922	3.72679e+07	1.08021e+08	1.72339e+08	2.31481e+08	2.84317e+08	3.29521e+08	3.67966e+08	4.02355e+08	4.30866e+08	4.52868e+08	4.73105e+08	4.85851e+08	4.94727e+08	4.98207e+08	4.97961e+08
923	3.47353e+07	1.007e+08	1.60799e+08	2.15559e+08	2.64616e+08	3.08032e+08	3.45433e+08	3.79111e+08	4.07616e+08	4.29792e+08	4.48376e+08	4.60666e+08	4.69133e+08	4.70946e+08	4.68821e+08
924	3.63416e+07	1.04876e+08	1.67241e+08	2.24138e+08	2.75494e+08	3.2031e+08	3.59457e+08	3.93238e+08	4.19943e+08	4.40246e+08	4.57952e+08	4.70758e+08	4.79108e+08	4.81273e+08	4.81265e+08
925	3.62539e+07	1.06016e+08	1.7004e+08	2.2678e+08	2.77274e+08	3.2248e+08	3.61544e+08	3.96396e+08	4.25577e+08	4.49511e+08	4.67864e+08	4.78349e+08	4.85632e+08	4.87084e+08	4.86295e+08
926	3.68927e+07	1.06533e+08	1.69868e+08	2.27151e+08	2.79671e+08	3.26424e+08	3.65901e+08	4.01472e+08	4.32036e+08	4.55192e+08	4.74523e+08	4.87481e+08	4.97385e+08	4.99811e+08	4.97341e+08
927	3.76794e+07	1.09044e+08	1.75307e+08	2.35719e+08	2.90713e+08	3.39508e+08	3.81208e+08	4.18394e+08	4.49982e+08	4.75189e+08	4.93782e+08	5.06118e+08	5.14377e+08	5.15881e+08	5.13062e+08
928	3.81455e+07	1.11019e+08	1.77935e+08	2.38937e+08	2.95161e+08	3.45582e+08	3.88008e+08	4.24e+08	4.53489e+08	4.77801e+08	4.9701e+08	5.10929e+08	5.21062e+08	5.26297e+08	5.23187e+08
929	3.59099e+07	1.03865e+08	1.65879e+08	2.21681e+08	2.73546e+08	3.19549e+08	3.58278e+08	3.90765e+08	4.17561e+08	4.39334e+08	4.57903e+08	4.69845e+08	4.78093e+08	4.81859e+08	4.81779e+08
930	3.83227e+07	1.10981e+08	1.7752e+08	2.38065e+08	2.90965e+08	3.37213e+08	3.77496e+08	4.12681e+08	4.41339e+08	4.64076e+08	4.83675e+08	4.96111e+08	5.04685e+08	5.09108e+08	5.09314e+08
931	3.67443e+07	1.06364e+08	1.69602e+08	2.26633e+08	2.77961e+08	3.24636e+08	3.65012e+08	3.99291e+08	4.29137e+08	4.53183e+08	4.73696e+08	4.88614e+08	4.97448e+08	4.98604e+08	4.96719e+08
932	3.39092e+07	9.87462e+07	1.58258e+08	2.13196e+08	2.63446e+08	3.08536e+08	3.49059e+08	3.85116e+08	4.14159e+08	4.36491e+08	4.52071e+08	4.62239e+08	4.68939e+08	4.70234e+08	4.66867e+08
933	3.69071e+07	1.06424e+08	1.69267e+08	2.26383e+08	2.78071e+08	3.23078e+08	3.61157e+08	3.95163e+08	4.23364e+08	4.45569e+08	4.63575e+08	4.7677e+08	4.85182e+08	4.89189e+08	4.89529e+08
934	3.74161e+07	1.08352e+08	1.73553e+08	2.32884e+08	2.86297e+08	3.33517e+08	3.73594e+08	4.07609e+08	4.35778e+08	4.57875e+08	4.77174e+08	4.91628e+08	5.01646e+08	5.04438e+08	5.02516e+08
935	3.66255e+07	1.06202e+08	1.69859e+08	2.27217e+08	2.78084e+08	3.22583e+08	3.59903e+08	3.94318e+08	4.24141e+08	4.45176e+08	4.6187e+08	4.74758e+08	4.83263e+08	4.86004e+08	4.86312e+08
936	3.81774e+07	1.10306e+08	1.76622e+08	2.37836e+08	2.92875e+08	3.41552e+08	3.82687e+08	4.19519e+08	4.49006e+08	4.7206e+08	4.88749e+08	4.96667e+08	5.04332e+08	5.07851e+08	5.08046e+08
937	3.72215e+07	1.07264e+08	1.70386e+08	2.27732e+08	2.78864e+08	3.23501e+08	3.62119e+08	3.97529e+08	4.27127e+08	4.51227e+08	4.70199e+08	4.84491e+08	4.93694e+08	4.97151e+08	4.9667e+08
938	3.87773e+07	1.12299e+08	1.79164e+08	2.3888e+08	2.93789e+08	3.43559e+08	3.86297e+08	4.23119e+08	4.54398e+08	4.80694e+08	5.01331e+08	5.1376e+08	5.23269e+08	5.25439e+08	5.22848e+08
939	3.78271e+07	1.09305e+08	1.75402e+08	2.3635e+08	2.90415e+08	3.38962e+08	3.79167e+08	4.15303e+08	4.45161e+08	4.66759e+08	4.86295e+08	4.99959e+08	5.09128e+08	5.11414e+08	5.09903e+08
940	3.84691e+07	1.11377e+08	1.77175e+08	2.36087e+08	2.89711e+08	3.37419e+08	3.77537e+08	4.13229e+08	4.43352e+08	4.68658e+08	4.88784e+08	5.00109e+08	5.09996e+08	5.14507e+08	5.13755e+08
941	3.8138e+07	1.10235e+08	1.75804e+08	2.34255e+08	2.85569e+08	3.31354e+08	3.70501e+08	4.05902e+08	4.34296e+08	4.56532e+08	4.7551e+08	4.88322e+08	4.97902e+08	5.02521e+08	5.02263e+08
942	3.666e+07	1.06475e+08	1.69948e+08	2.28133e+08	2.80108e+08	3.26833e+08	3.67392e+08	4.0359e+08	4.33717e+08	4.57148e+08	4.7663e+08	4.90062e+08	4.99877e+08	5.0276e+08	4.99723e+08
943	3.75527e+07	1.08948e+08	1.73634e+08	2.31767e+08	2.85163e+08	3.32768e+08	3.74004e+08	4.10516e+08	4.39494e+08	4.62638e+08	4.82011e+08	4.93947e+08	5.02704e+08	5.04115e+08	5.0288e+08
944	3.82064e+07	1.10443e+08	1.76885e+08	2.36526e+08	2.90222e+08	3.38574e+08	3.77909e+08	4.11855e+08	4.40196e+08	4.64618e+08	4.85249e+08	5.002e+08	5.11047e+08	5.14402e+08	5.12936e+08
945	3.67294e+07	1.06887e+08	1.71315e+08	2.29908e+08	2.83655e+08	3.31778e+08	3.7329e+08	4.09602e+08	4.39944e+08	4.60407e+08	4.75708e+08	4.85795e+08	4.92867e+08	4.95694e+08	4.94745e+08
946	3.946e+07	1.14303e+08	1.82685e+08	2.44103e+08	2.99253e+08	3.48907e+08	3.91861e+08	4.30099e+08	4.61387e+08	4.86947e+08	5.08721e+08	5.23422e+08	5.33511e+08	5.38298e+08	5.3592e+08
947	3.82679e+07	1.10321e+08	1.76215e+08	2.36902e+08	2.9141e+08	3.40036e+08	3.82084e+08	4.18585e+08	4.49081e+08	4.73646e+08	4.93495e+08	5.08985e+08	5.18428e+08	5.20832e+08	5.17846e+08
948	3.64847e+07	1.05413e+08	1.6873e+08	2.25811e+08	2.78039e+08	3.24928e+08	3.64958e+08	4.00433e+08	4.2867e+08	4.52085e+08	4.70963e+08	4.83063e+08	4.91376e+08	4.93806e+08	4.92411e+08
949	3.71696e+07	1.0718e+08	1.70552e+08	2.28467e+08	2.82114e+08	3.29754e+08	3.72065e+08	4.10272e+08	4.41789e+08	4.66978e+08	4.87727e+08	5.01031e+08	5.09261e+08	5.10201e+08	5.07728e+08
950	3.78753e+07	1.09468e+08	1.74183e+08	2.32229e+08	2.84563e+08	3.30864e+08	3.69874e+08	4.04773e+08	4.35083e+08	4.58035e+08	4.76973e+08	4.89479e+08	5.00859e+08	5.05976e+08	5.05101e+08
951	3.7628e+07	1.08467e+08	1.73293e+08	2.32774e+08	2.86827e+08	3.34475e+08	3.75154e+08	4.11707e+08	4.42453e+08	4.67023e+08	4.8819e+08	5.01664e+08	5.11471e+08	5.13802e+08	5.11586e+08
952	3.90221e+07	1.1277e+08	1.80228e+08	2.40596e+08	2.94536e+08	3.42557e+08	3.82146e+08	4.18108e+08	4.49682e+08	4.74313e+08	4.94402e+08	5.08584e+08	5.19824e+08	5.25061e+08	5.23848e+08
953	3.72173e+07	1.07249e+08	1.7058e+08	2.28186e+08	2.80294e+08	3.26417e+08	3.65287e+08	3.99635e+08	4.29713e+08	4.54337e+08	4.75806e+08	4.90881e+08	5.01152e+08	5.04749e+08	5.02201e+08
954	3.88348e+07	1.12382e+08	1.79185e+08	2.40113e+08	2.95238e+08	3.44182e+08	3.85498e+08	4.2254e+08	4.54706e+08	4.81536e+08	5.04229e+08	5.18026e+08	5.26848e+08	5.29272e+08	5.26947e+08
955	3.65544e+07	1.06308e+08	1.69529e+08	2.26329e+08	2.78939e+08	3.26321e+08	3.66342e+08	4.01778e+08	4.30562e+08	4.53339e+08	4.71775e+08	4.84218e+08	4.92994e+08	4.94567e+08	4.91957e+08
956	3.82507e+07	1.11048e+08	1.76902e+08	2.37328e+08	2.91083e+08	3.39642e+08	3.81868e+08	4.19824e+08	4.51617e+08	4.75821e+08	4.94406e+08	5.07942e+08	5.19066e+08	5.21183e+08	5.1786e+08
957	3.68208e+07	1.06983e+08	1.71388e+08	2.29527e+08	2.81959e+08	3.28438e+08	3.66165e+08	3.99695e+08	4.26403e+08	4.47668e+08	4.66508e+08	4.80933e+08	4.90558e+08	4.9392e+08	4.91873e+08
958	3.67453e+07	1.06425e+08	1.69707e+08	2.27003e+08	2.79068e+08	3.24635e+08	3.63805e+08	3.98603e+08	4.28573e+08	4.51033e+08	4.68231e+08	4.77756e+08	4.86198e+08	4.89421e+08	4.9016e+08
959	3.58666e+07	1.03641e+08	1.65473e+08	2.21764e+08	2.73152e+08	3.19465e+08	3.58728e+08	3.91704e+08	4.18497e+08	4.39336e+08	4.56101e+08	4.65554e+08	4.74789e+08	4.79226e+08	4.797e+08
960	3.63894e+07	1.05238e+08	1.68118e+08	2.24695e+08	2.74784e+08	3.18397e+08	3.56114e+08	3.90566e+08	4.19789e+08	4.43883e+08	4.64406e+08	4.78033e+08	4.86609e+08	4.8942e+08	4.87901e+08
961	3.8094e+07	1.09577e+08	1.74775e+08	2.33809e+08	2.87381e+08	3.35685e+08	3.78177e+08	4.16129e+08	4.48125e+08	4.7197e+08	4.91789e+08	5.04165e+08	5.14051e+08	5.15966e+08	5.14356e+08
962	3.71252e+07	1.0774e+08	1.71895e+08	2.30036e+08	2.83155e+08	3.30036e+08	3.69869e+08	4.05661e+08	4.35983e+08	4.60241e+08	4.80801e+08	4.94949e+08	5.0465e+08	5.06381e+08	5.03956e+08
963	3.91413e+07	1.13625e+08	1.82095e+08	2.44512e+08	3.01661e+08	3.5171e+08	3.93561e+08	4.2985e+08	4.59332e+08	4.85581e+08	5.07698e+08	5.2208e+08	5.32436e+08	5.34991e+08	5.323e+08
964	3.6196e+07	1.04941e+08	1.67551e+08	2.24054e+08	2.76397e+08	3.22705e+08	3.60712e+08	3.94856e+08	4.24527e+08	4.48101e+08	4.66053e+08	4.78723e+08	4.87593e+08	4.8885e+08	4.87097e+08
965	3.62259e+07	1.04632e+08	1.67291e+08	2.2349e+08	2.74541e+08	3.20625e+08	3.60141e+08	3.95577e+08	4.22503e+08	4.44646e+08	4.62261e+08	4.72897e+08	4.8121e+08	4.84932e+08	4.85656e+08
966	3.77097e+07	1.08742e+08	1.73765e+08	2.32664e+08	2.84906e+08	3.31204e+08	3.71868e+08	4.07955e+08	4.3776e+08	4.61782e+08	4.81764e+08	4.96273e+08	5.06932e+08	5.11401e+08	5.10024e+08
967	3.72271e+07	1.08273e+08	1.73798e+08	2.32699e+08	2.85231e+08	3.31268e+08	3.70332e+08	4.04892e+08	4.34354e+08	4.60383e+08	4.8197e+08	4.95942e+08	5.04899e+08	5.07471e+08	5.04583e+08
968	3.77322e+07	1.09235e+08	1.74348e+08	2.34087e+08	2.89381e+08	3.38275e+08	3.80117e+08	4.15586e+08	4.45409e+08	4.68155e+08	4.86724e+08	4.97405e+08	5.06157e+08	5.08636e+08	5.07759e+08
969	3.5208e+07	1.02133e+08	1.6349e+08	2.19242e+08	2.69379e+08	3.14916e+08	3.5395e+08	3.88762e+08	4.18162e+08	4.39537e+08	4.56678e+08	4.69095e+08	4.76963e+08	4.78304e+08	4.76713e+08
970	3.62791e+07	1.05114e+08	1.68007e+08	2.23021e+08	2.73529e+08	3.1881e+08	3.5788e+08	3.9247e+08	4.2051e+08	4.42296e+08	4.60414e+08	4.72457e+08	4.80805e+08	4.83482e+08	4.82931e+08
971	3.65866e+07	1.06029e+08	1.69856e+08	2.27182e+08	2.79305e+08	3.26891e+08	3.68019e+08	4.02312e+08	4.32016e+08	4.54963e+08	4.73115e+08	4.85934e+08	4.93648e+08	4.93924e+08	4.9332e+08
972	3.82164e+07	1.10913e+08	1.76977e+08	2.36384e+08	2.90021e+08	3.39258e+08	3.81428e+08	4.19807e+08	4.53378e+08	4.80131e+08	5.00283e+08	5.1488e+08	5.23398e+08	5.23547e+08	5.19983e+08
973	3.68529e+07	1.06517e+08	1.69582e+08	2.26813e+08	2.78177e+08	3.23296e+08	3.62192e+08	3.97287e+08	4.27387e+08	4.51746e+08	4.70372e+08	4.83172e+08	4.92738e+08	4.94952e+08	4.93837e+08
974	3.68214e+07	1.06661e+08	1.69785e+08	2.26328e+08	2.77763e+08	3.22704e+08	3.60656e+08	3.94747e+08	4.24191e+08	4.47782e+08	4.68866e+08	4.84029e+08	4.91439e+08	4.93815e+08	4.92417e+08
975	3.70041e+07	1.06869e+08	1.70813e+08	2.28002e+08	2.79206e+08	3.24849e+08	3.64512e+08	3.9956e+08	4.30833e+08	4.54207e+08	4.70508e+08	4.81295e+08	4.89186e+08	4.92415e+08	4.91968e+08
976	3.80527e+07	1.09897e+08	1.75549e+08	2.34294e+08	2.87702e+08	3.36061e+08	3.77851e+08	4.14269e+08	4.44983e+08	4.68775e+08	4.86186e+08	4.98397e+08	5.06913e+08	5.10865e+08	5.10268e+08
977	3.64395e+07	1.05414e+08	1.68791e+08	2.26347e+08	2.79341e+08	3.26046e+08	3.64947e+08	4.00459e+08	4.31042e+08	4.55791e+08	4.74251e+08	4.86841e+08	4.95864e+08	4.9937e+08	4.96043e+08
978	3.40982e+07	9.9028e+07	1.57701e+08	2.11952e+08	2.62065e+08	3.06506e+08	3.44771e+08	3.76323e+08	4.0197e+08	4.22267e+08	4.38653e+08	4.50129e+08	4.57854e+08	4.61302e+08	4.59856e+08
979	3.48684e+07	1.00556e+08	1.60061e+08	2.14286e+08	2.63116e+08	3.07635e+08	3.45788e+08	3.77217e+08	4.04128e+08	4.2666e+08	4.444e+08	4.55525e+08	4.63411e+08	4.65487e+08	4.64867e+08
980	3.6155e+07	1.04711e+08	1.67321e+08	2.23862e+08	2.7622e+08	3.22755e+08	3.61571e+08	3.94936e+08	4.23492e+08	4.47305e+08	4.66763e+08	4.79788e+08	4.88922e+08	4.90767e+08	4.88351e+08
981	3.57037e+07	1.03478e+08	1.64705e+08	2.19899e+08	2.69781e+08	3.13576e+08	3.51582e+08	3.83132e+08	4.0998e+08	4.31474e+08	4.51187e+08	4.66225e+08	4.75748e+08	4.79719e+08	4.79072e+08
982	3.73329e+07	1.08281e+08	1.73181e+08	2.3105e+08	2.83858e+08	3.30715e+08	3.71359e+08	4.07596e+08	4.38167e+08	4.61933e+08	4.80265e+08	4.93899e+08	5.04123e+08	5.06998e+08	5.04892e+08
983	3.67671e+07	1.05746e+08	1.67685e+08	2.24313e+08	2.74456e+08	3.17405e+08	3.53522e+08	3.85997e+08	4.15323e+08	4.38605e+08	4.57984e+08	4.71427e+08	4.8215e+08	4.87549e+08	4.8797e+08
984	3.79528e+07	1.09882e+08	1.7606e+08	2.34906e+08	2.88494e+08	3.35626e+08	3.75741e+08	4.13039e+08	4.44223e+08	4.67904e+08	4.8757e+08	5.02676e+08	5.13594e+08	5.16813e+08	5.13656e+08
985	3.96263e+07	1.15232e+08	1.85305e+08	2.48548e+08	3.05066e+08	3.5427e+08	3.96352e+08	4.33878e+08	4.65695e+08	4.91106e+08	5.10793e+08	5.21677e+08	5.28605e+08	5.29941e+08	5.28908e+08
986	3.59111e+07	1.03574e+08	1.6467e+08	2.20174e+08	2.71368e+08	3.16688e+08	3.54511e+08	3.89068e+08	4.18441e+08	4.41714e+08	4.61105e+08	4.7337e+08	4.82481e+08	4.83905e+08	4.82587e+08
987	3.67319e+07	1.07119e+08	1.71584e+08	2.29045e+08	2.81332e+08	3.27477e+08	3.66858e+08	4.00436e+08	4.26752e+08	4.47444e+08	4.64517e+08	4.75888e+08	4.83838e+08	4.88049e+08	4.88538e+08
988	3.72367e+07	1.07978e+08	1.72141e+08	2.29968e+08	2.8181e+08	3.28052e+08	3.66002e+08	3.9928e+08	4.2746e+08	4.4997e+08	4.68004e+08	4.82274e+08	4.93078e+08	4.97718e+08	4.96829e+08
989	3.77186e+07	1.09794e+08	1.7668e+08	2.37531e+08	2.9285e+08	3.4174e+08	3.82603e+08	4.17483e+08	4.47208e+08	4.68753e+08	4.8578e+08	4.98221e+08	5.07854e+08	5.10956e+08	5.09281e+08
990	4.04424e+07	1.16979e+08	1.86543e+08	2.4962e+08	3.06e+08	3.56028e+08	3.99903e+08	4.37238e+08	4.68837e+08	4.95206e+08	5.16216e+08	5.31832e+08	5.41632e+08	5.42817e+08	5.41183e+08
991	3.64706e+07	1.05673e+08	1.68288e+08	2.24782e+08	2.76101e+08	3.21676e+08	3.60501e+08	3.94522e+08	4.21831e+08	4.44714e+08	4.62274e+08	4.73556e+08	4.82118e+08	4.86831e+08	4.86799e+08
992	3.59321e+07	1.04139e+08	1.67579e+08	2.24232e+08	2.76429e+08	3.22261e+08	3.61337e+08	3.96375e+08	4.25898e+08	4.50184e+08	4.69732e+08	4.8359e+08	4.91741e+08	4.93078e+08	4.90467e+08
993	3.52376e+07	1.01919e+08	1.62407e+08	2.17581e+08	2.67361e+08	3.11471e+08	3.48422e+08	3.81399e+08	4.10575e+08	4.34587e+08	4.53333e+08	4.65677e+08	4.74945e+08	4.78847e+08	4.76455e+08
994	3.71295e+07	1.07487e+08	1.71166e+08	2.27981e+08	2.79819e+08	3.24672e+08	3.62163e+08	3.95996e+08	4.25373e+08	4.49752e+08	4.69689e+08	4.82039e+08	4.91143e+08	4.94331e+08	4.93766e+08
995	3.6977e+07	1.07124e+08	1.7145e+08	2.30303e+08	2.83742e+08	3.29827e+08	3.69442e+08	4.04445e+08	4.33818e+08	4.5705e+08	4.74111e+08	4.86478e+08	4.94836e+08	4.96716e+08	4.95943e+08
996	3.58566e+07	1.03373e+08	1.64773e+08	2.20584e+08	2.70914e+08	3.15881e+08	3.54439e+08	3.88898e+08	4.18127e+08	4.42425e+08	4.61863e+08	4.74924e+08	4.84315e+08	4.88107e+08	4.85791e+08
997	3.61658e+07	1.04734e+08	1.67624e+08	2.24428e+08	2.75724e+08	3.21782e+08	3.61542e+08	3.96631e+08	4.25343e+08	4.48556e+08	4.66772e+08	4.7707e+08	4.83961e+08	4.85769e+08	4.85189e+08
998	3.72002e+07	1.08276e+08	1.72981e+08	2.30886e+08	2.83443e+08	3.31419e+08	3.71561e+08	4.05572e+08	4.33972e+08	4.58023e+08	4.75849e+08	4.86456e+08	4.94308e+08	4.95881e+08	4.94872e+08
[truncated: 2,009 more rows]
