# Supplementary material for: Response of spatially defined microglia states with distinct chromatin accessibility in a mouse model of Alzheimer’s disease
Source: Nat Neurosci. 2025 Jul 14;28(8):1688–703. doi: 10.1038/s41593-025-02006-0 (PMC12321583; doi:10.1038/s41593-025-02006-0)
Supplement: Supplementary file 7 — Data tested in MC simulations shown in Figs. 1f, 3c,e and 6b and Extended Data Fig. 5d. [file 41593_2025_2006_MOESM7_ESM.zip › Source Data Folder 1 - MonteCarlo/Fig3E_MC_LatestageFADNeg.xlsx]

## Sheet: MCsim_1000_confetti_count_LS-N_
	10	30	50	70	90	110	130	150	170	190	210	230	250	270	290
1	0	6	0	8	12	6	12	16	12	26	30	2	26	16	28
2	0	0	2	12	6	12	20	18	18	16	26	20	20	16	18
3	0	2	10	2	2	6	10	8	16	12	10	14	14	26	18
4	0	4	10	2	12	16	14	18	22	22	22	12	16	20	22
5	0	2	2	12	18	10	16	6	16	16	14	28	16	10	14
6	0	0	6	8	14	20	18	16	22	18	16	18	18	16	16
7	0	0	6	10	6	14	22	12	10	20	14	20	28	16	16
8	0	4	8	16	8	22	22	14	18	24	22	22	18	16	36
9	0	2	2	10	10	8	28	24	18	24	26	12	12	18	24
10	0	4	8	6	20	18	16	26	12	26	22	14	26	12	16
11	2	0	10	14	18	24	12	12	18	28	36	14	22	16	40
12	0	0	14	16	18	12	18	14	16	20	22	28	20	26	26
13	0	0	2	6	4	12	4	10	18	16	16	12	18	16	10
14	0	0	4	10	14	18	14	32	18	8	22	12	26	18	24
15	0	2	2	4	8	8	16	6	10	2	16	10	12	10	6
16	0	2	4	8	8	12	14	8	16	18	22	22	26	28	10
17	0	0	6	8	4	10	12	24	14	22	4	18	14	6	14
18	0	2	8	0	14	10	6	12	16	20	8	22	12	24	22
19	2	0	12	6	10	12	10	16	18	20	14	10	24	18	16
20	2	6	12	8	12	14	10	24	6	16	18	12	14	12	20
21	0	4	8	2	16	14	18	8	16	12	18	32	24	20	24
22	0	4	10	4	2	16	20	16	18	20	16	14	24	12	18
23	0	0	6	8	10	6	10	18	18	8	12	18	16	22	16
24	0	8	10	12	20	16	12	18	20	22	24	24	22	26	20
25	0	6	0	4	10	8	6	12	8	10	10	12	10	10	8
26	2	2	0	6	8	12	18	18	10	14	14	20	10	22	18
27	0	2	4	6	8	14	16	10	12	22	12	8	20	18	12
28	0	2	8	4	16	6	8	4	20	12	12	14	34	16	14
29	0	2	14	12	8	8	18	18	26	20	24	24	16	30	20
30	0	2	6	8	10	8	6	10	12	10	18	14	14	14	12
31	0	0	8	6	6	26	12	10	12	16	14	22	28	24	12
32	0	2	12	6	14	8	18	18	12	10	30	34	26	12	30
33	2	2	6	12	6	8	10	8	10	10	12	8	4	14	20
34	0	2	12	6	12	14	16	20	18	16	26	14	34	24	18
35	0	2	4	12	12	10	10	14	20	6	16	12	20	8	12
36	0	2	14	6	18	10	10	20	20	12	10	18	12	20	16
37	0	2	8	14	10	12	8	18	8	8	20	22	16	16	26
38	0	2	8	4	6	20	18	20	10	14	14	22	24	14	16
39	0	4	8	8	14	4	18	10	20	12	10	16	12	24	12
40	0	0	4	8	16	10	12	10	10	22	22	22	12	20	18
41	0	4	6	6	8	10	14	16	18	18	20	20	18	24	14
42	0	0	4	0	12	4	20	12	12	18	16	14	30	18	22
43	0	4	16	10	8	24	16	20	26	20	20	20	16	20	28
44	0	2	8	6	16	12	10	12	24	16	22	36	14	12	24
45	0	2	0	6	10	10	6	10	14	12	14	10	12	12	16
46	0	0	16	18	10	2	18	12	16	16	20	10	28	14	18
47	0	0	0	6	6	8	2	12	12	8	14	10	10	6	10
48	0	4	6	4	8	8	12	16	16	18	14	4	18	12	12
49	0	2	10	8	8	14	4	14	12	12	16	8	8	20	16
50	0	0	6	12	8	6	8	16	14	18	18	16	28	16	22
51	0	4	8	12	12	14	18	28	18	26	12	30	30	26	24
52	0	4	10	10	8	14	26	38	20	18	28	8	34	24	32
53	0	2	12	6	8	6	12	12	6	14	8	16	8	20	14
54	0	4	2	2	14	14	24	16	10	16	16	10	10	12	16
55	2	4	10	10	10	12	20	18	14	8	14	16	4	20	28
56	2	2	12	14	14	22	12	28	18	18	32	28	32	14	8
57	0	0	8	12	10	10	22	24	18	26	26	20	8	24	10
58	0	0	10	6	16	24	16	18	14	18	12	22	32	22	16
59	0	0	14	10	10	12	10	10	26	22	8	22	12	24	8
60	2	2	10	2	14	16	18	16	20	14	14	34	34	24	32
61	0	2	10	6	10	10	4	18	12	22	20	10	10	22	14
62	0	4	10	8	8	22	16	12	22	16	30	18	24	16	10
63	0	0	8	4	8	16	16	16	16	22	26	16	26	20	18
64	0	4	10	8	12	12	12	18	18	8	14	14	30	14	8
65	0	6	2	8	20	12	8	22	20	22	20	32	22	20	18
66	0	0	2	6	6	10	12	12	18	10	10	16	6	14	24
67	0	6	6	18	6	12	12	16	24	20	22	18	14	18	20
68	0	4	10	6	10	8	10	12	8	18	10	12	16	20	16
69	0	4	8	14	6	12	8	28	14	10	18	22	14	18	18
70	0	4	16	10	2	12	22	28	20	26	22	24	34	12	20
71	0	2	0	6	12	12	6	10	12	10	16	12	28	16	4
72	0	2	4	10	8	4	8	18	8	10	10	16	12	12	18
73	0	4	6	0	8	14	16	18	12	2	16	8	12	16	22
74	0	0	6	22	14	14	18	18	32	34	38	34	18	28	18
75	0	2	8	6	6	10	16	12	14	20	12	8	26	14	20
76	0	6	6	4	10	16	14	10	18	18	10	22	10	28	12
77	0	0	16	8	10	18	16	14	24	24	20	10	24	16	34
78	2	2	8	10	10	8	16	12	24	18	14	14	14	26	14
79	0	2	4	8	8	16	4	14	14	8	16	16	26	16	32
80	0	0	14	20	22	14	14	20	12	20	26	30	28	38	22
81	0	4	10	12	10	8	12	14	24	26	14	8	10	12	16
82	0	4	8	8	16	24	22	14	18	18	24	24	16	14	24
83	0	4	6	12	28	8	14	14	26	8	28	26	16	22	26
84	0	0	4	8	2	18	16	16	22	18	22	18	20	14	16
85	0	4	8	10	16	8	10	20	16	16	24	26	20	18	16
86	0	0	10	6	6	8	16	20	14	16	18	26	16	14	24
87	0	4	6	12	8	24	26	18	42	24	10	12	22	18	26
88	0	0	4	8	4	14	18	14	14	12	22	16	28	12	16
89	0	4	8	10	8	22	26	18	16	24	26	24	14	12	26
90	0	6	6	8	4	16	6	18	18	28	12	34	24	20	18
91	0	4	10	10	12	10	18	12	24	10	18	18	16	16	20
92	0	4	10	4	12	12	6	18	18	30	20	16	18	18	16
93	0	2	4	12	4	6	12	14	6	18	6	12	16	20	22
94	0	2	2	14	10	14	6	10	26	26	22	16	44	12	40
95	0	4	4	14	18	16	18	16	20	28	28	30	18	34	24
96	0	0	10	4	14	8	16	14	12	14	18	14	18	16	26
97	0	4	12	4	16	20	18	24	34	20	18	20	12	24	30
98	0	2	6	8	6	4	8	6	8	22	10	6	16	8	20
99	0	2	6	8	4	14	4	12	24	16	18	12	22	8	14
100	0	0	10	16	4	8	10	12	12	10	22	12	10	10	14
101	0	4	12	4	12	14	12	14	22	12	16	18	12	10	14
102	2	2	0	12	6	10	10	10	18	10	24	18	24	18	12
103	0	2	16	4	12	18	16	14	8	30	24	26	12	20	20
104	2	2	2	6	4	4	4	8	10	10	16	12	10	14	14
105	0	4	0	18	6	4	10	6	18	18	14	8	14	10	16
106	0	2	8	14	10	14	12	16	6	12	14	18	22	32	22
107	0	6	2	12	10	8	10	16	20	14	20	12	10	16	18
108	0	8	6	8	6	6	18	10	16	14	22	16	22	14	30
109	0	2	2	4	6	8	4	12	20	12	8	14	4	24	12
110	0	0	8	10	2	16	8	14	12	16	8	18	20	22	14
111	0	0	10	12	12	12	20	16	18	16	26	28	16	10	20
112	0	4	4	14	12	18	10	12	16	22	20	22	10	26	24
113	0	6	14	12	20	18	16	14	36	24	32	16	38	18	32
114	0	6	4	10	16	16	8	12	6	12	12	12	16	22	22
115	0	2	8	8	12	14	10	20	16	22	22	22	26	14	22
116	0	2	6	8	12	10	14	22	14	16	14	14	14	14	12
117	0	0	6	0	4	8	10	10	14	8	18	14	20	20	4
118	0	0	6	4	8	12	12	18	4	18	20	18	30	22	32
119	0	4	12	2	4	12	6	12	10	10	12	20	4	12	14
120	0	0	12	20	6	20	18	26	22	22	38	46	28	34	20
121	0	0	8	6	16	10	8	14	16	20	12	24	20	16	14
122	0	2	10	16	12	14	12	12	14	14	18	30	30	18	28
123	0	0	18	10	18	22	18	12	12	14	14	30	22	12	20
124	2	0	12	8	10	6	14	12	16	8	20	20	18	34	26
125	2	2	12	10	6	10	6	14	16	12	4	12	8	14	20
126	0	2	8	14	20	12	10	14	14	16	18	10	14	16	14
127	0	2	0	16	16	18	20	6	12	18	18	28	12	12	26
128	0	6	18	12	8	18	18	24	20	20	22	20	34	18	24
129	0	6	10	16	10	12	16	14	20	12	22	28	22	22	32
130	0	0	4	12	18	14	6	26	22	20	26	22	16	18	12
131	0	6	12	14	10	18	16	20	20	26	24	20	36	28	38
132	0	2	6	6	12	12	18	34	28	22	12	22	14	24	22
133	0	4	6	4	6	12	12	14	18	10	24	16	18	8	12
134	0	0	8	8	10	6	6	12	8	16	10	12	18	24	16
135	0	2	2	20	10	4	6	34	22	26	16	20	20	28	8
136	0	6	6	10	10	22	6	10	32	12	16	30	24	14	38
137	0	0	8	14	2	14	14	4	22	20	16	10	10	8	16
138	0	4	0	10	10	14	14	10	18	6	18	10	10	24	10
139	0	4	4	18	14	12	14	24	14	26	24	18	30	18	34
140	0	0	2	8	6	6	10	14	10	24	10	12	20	12	10
141	2	6	8	18	6	16	22	34	20	22	14	20	28	26	26
142	0	0	6	8	4	6	14	12	12	14	14	8	10	12	8
143	0	0	10	14	10	8	10	14	16	12	24	24	16	10	8
144	0	4	8	2	4	16	16	14	10	24	24	12	18	10	22
145	0	0	8	12	8	10	14	14	10	12	14	22	16	22	12
146	0	0	8	4	12	4	16	8	16	10	24	18	18	18	18
147	2	0	10	8	12	16	6	8	16	28	38	24	28	34	22
148	0	2	8	12	8	16	8	26	18	20	36	14	16	22	24
149	0	4	8	10	18	6	20	14	22	28	16	24	22	14	26
150	0	4	2	12	12	12	8	26	22	26	24	24	18	18	16
151	2	0	6	12	4	12	12	12	28	16	6	18	22	16	12
152	2	6	14	8	4	20	6	12	20	36	26	28	16	20	20
153	0	0	14	22	22	10	18	18	24	38	30	32	42	22	24
154	0	2	4	8	12	14	14	16	20	18	2	14	14	16	22
155	0	12	4	8	4	10	16	10	14	24	22	12	34	16	28
156	0	2	4	6	8	16	14	12	22	16	20	12	18	22	32
157	0	2	6	2	2	10	12	20	4	22	12	16	14	8	18
158	0	0	6	8	10	14	12	14	18	16	38	18	22	22	12
159	0	2	8	4	4	8	6	20	26	14	6	14	12	16	12
160	2	2	6	10	14	12	6	8	16	10	10	16	16	22	32
161	0	0	6	6	8	8	14	12	20	28	14	22	14	28	14
162	0	2	4	10	8	8	10	16	14	4	16	12	14	10	4
163	0	0	4	10	6	14	8	14	14	20	18	12	14	10	24
164	0	2	8	4	8	12	12	22	20	14	8	10	24	10	10
165	0	2	2	8	12	8	6	12	6	12	14	10	10	16	12
166	0	6	10	20	12	10	18	20	28	8	16	18	8	20	24
167	0	0	0	12	2	0	8	12	12	12	14	12	20	16	6
168	0	2	8	2	10	8	6	10	10	8	16	20	32	20	14
169	0	0	4	4	8	18	22	8	20	28	22	24	20	20	24
170	0	2	10	6	10	12	6	10	22	32	20	16	18	14	8
171	0	2	2	10	12	14	14	14	30	22	28	20	20	22	42
172	0	2	4	8	10	14	16	12	10	16	22	10	24	10	16
173	0	0	4	6	8	12	8	18	14	26	22	10	12	10	26
174	0	0	8	4	6	12	18	14	14	26	14	14	12	22	12
175	0	0	8	16	10	18	18	18	6	16	16	14	24	16	28
176	0	2	14	8	18	12	12	12	18	24	24	8	40	22	38
177	0	2	8	8	10	6	10	16	10	18	16	12	22	14	16
178	0	2	10	32	14	18	24	18	28	22	28	34	36	34	32
179	0	2	4	10	4	6	2	12	12	12	16	14	12	22	14
180	2	0	10	8	16	6	28	22	24	18	20	22	28	20	28
181	0	0	8	8	10	10	4	10	8	28	10	16	20	18	10
182	0	0	4	12	6	12	12	14	14	12	16	6	6	14	10
183	0	0	10	12	12	14	16	12	10	4	2	18	12	10	8
184	0	2	10	8	12	10	12	10	8	18	28	16	16	34	20
185	0	4	0	8	12	4	10	14	10	14	6	16	6	16	12
186	2	0	0	10	10	6	14	12	26	12	28	22	18	32	20
187	0	6	12	8	4	4	22	14	16	12	12	24	18	22	28
188	0	10	6	10	10	10	12	18	14	22	18	18	14	20	8
189	0	4	8	2	8	10	26	18	16	16	12	12	22	12	18
190	0	2	2	4	6	8	14	12	14	8	22	20	28	10	14
191	0	2	4	4	4	18	6	8	14	20	18	10	16	8	20
192	0	2	4	12	10	22	12	20	22	30	38	26	18	14	14
193	0	4	10	8	16	14	12	16	14	16	8	14	10	28	24
194	0	2	4	6	6	12	16	16	20	18	16	10	10	12	14
195	0	2	10	4	8	12	18	26	26	20	18	28	26	34	14
196	4	0	12	4	2	10	12	10	22	14	34	16	30	16	30
197	0	0	4	4	4	10	16	14	12	8	16	16	26	16	16
198	0	8	2	2	14	20	12	12	22	18	26	16	12	20	12
199	0	0	10	6	8	18	26	8	14	24	24	36	18	22	24
200	0	0	10	8	10	12	8	18	16	24	26	28	18	18	20
201	0	0	4	8	10	10	6	18	8	10	22	10	12	16	18
202	0	0	4	6	10	20	6	20	20	6	20	10	22	18	8
203	0	0	10	4	4	12	16	0	12	18	24	8	22	12	22
204	0	4	10	12	6	18	12	30	22	14	18	24	30	20	24
205	0	4	8	6	8	2	6	6	12	10	12	12	8	6	2
206	2	4	4	0	8	4	24	10	16	14	20	14	20	22	12
207	0	2	8	4	2	8	10	18	18	18	14	10	20	16	18
208	0	4	4	14	8	14	16	18	16	26	18	20	20	14	20
209	0	12	2	6	16	16	14	12	16	20	24	22	30	20	22
210	0	2	4	8	8	14	14	16	14	24	8	10	26	10	18
211	2	2	8	8	14	14	18	14	12	16	26	32	32	26	18
212	0	0	8	2	4	8	6	12	2	26	20	12	14	14	16
213	0	2	2	6	6	20	10	18	28	14	12	10	26	26	14
214	0	4	4	6	12	8	6	10	20	24	16	22	26	12	18
215	0	2	12	4	6	8	8	12	14	14	12	22	20	20	14
216	0	4	8	2	4	10	10	20	24	12	8	14	18	10	28
217	0	2	4	8	6	12	10	2	14	12	20	16	24	14	10
218	0	0	8	14	12	10	10	4	20	18	26	14	30	14	16
219	0	2	6	14	14	16	18	14	14	16	22	14	34	26	12
220	0	0	6	26	10	12	26	26	22	20	24	32	28	24	38
221	0	2	6	0	8	14	14	12	14	14	16	18	18	10	20
222	0	2	6	8	10	12	14	20	26	24	34	18	22	16	36
223	0	2	10	12	18	18	24	16	24	10	14	28	20	26	24
224	0	0	6	2	14	16	20	16	10	14	20	18	26	8	18
225	0	4	4	4	6	4	8	4	14	8	12	14	14	6	8
226	0	2	2	10	22	10	6	18	10	12	16	24	16	22	14
227	0	4	8	10	8	10	4	12	10	4	14	14	16	18	16
228	0	2	6	2	6	12	8	8	18	24	12	14	20	22	16
229	0	6	6	10	12	12	10	12	12	18	14	18	10	10	10
230	0	0	8	12	8	24	16	10	26	18	16	22	20	32	22
231	0	4	2	8	14	18	16	6	26	12	28	12	8	26	16
232	2	2	14	12	6	12	14	10	10	14	18	26	16	18	24
233	0	0	8	12	8	10	6	10	10	16	18	10	18	18	26
234	6	4	6	4	8	10	10	20	28	22	12	14	32	22	26
235	0	2	2	10	6	12	12	16	20	12	10	22	14	14	8
236	0	0	10	14	10	16	12	8	26	12	20	24	26	24	20
237	0	0	16	8	20	6	22	18	20	20	24	32	26	24	28
238	2	0	10	22	12	12	24	30	28	18	18	18	20	20	16
239	0	4	8	18	10	22	16	22	24	20	16	30	24	36	18
240	0	4	6	12	8	6	8	2	10	6	18	10	10	6	12
241	0	0	4	10	14	8	12	20	16	20	22	12	8	16	14
242	0	0	6	6	2	12	18	14	6	4	16	14	28	26	16
243	0	0	10	16	8	10	16	8	12	22	10	12	18	36	18
244	0	4	4	12	14	14	8	10	26	22	28	20	32	28	24
245	0	4	14	6	14	12	22	14	24	30	14	16	22	28	40
246	0	0	8	16	14	14	28	24	10	14	14	18	16	40	34
247	0	0	10	16	14	20	26	20	30	32	34	22	20	12	18
248	0	0	4	10	6	2	6	26	16	24	16	20	16	14	12
249	0	0	6	8	16	8	16	18	18	20	10	18	12	22	30
250	0	0	6	8	0	4	8	8	14	12	10	10	10	20	10
251	0	0	6	4	8	10	8	16	16	10	20	20	20	20	22
252	0	2	2	4	24	12	8	14	16	12	6	10	14	6	10
253	2	6	6	14	10	24	10	12	10	20	16	18	18	40	38
254	0	0	4	8	16	16	6	22	16	8	20	18	22	30	22
255	0	4	6	6	6	14	6	18	16	14	22	14	18	18	22
256	2	2	8	4	10	12	16	20	12	16	22	26	24	12	32
257	2	2	8	4	4	14	18	14	20	12	10	16	12	12	26
258	0	2	10	8	8	8	10	20	20	20	14	14	32	16	16
259	2	2	6	12	6	4	8	14	14	16	12	18	20	10	14
260	0	2	12	14	10	12	6	24	12	20	14	22	18	8	4
261	0	2	14	12	10	4	12	18	20	14	24	14	28	24	34
262	0	4	6	6	4	14	16	24	12	18	14	22	28	18	22
263	0	6	0	12	8	8	26	12	16	22	20	22	12	14	24
264	0	2	10	10	4	10	20	20	22	20	24	12	18	22	24
265	0	2	10	8	16	18	16	24	10	14	22	16	12	16	22
266	0	2	6	4	8	6	8	14	16	6	12	14	8	12	10
267	0	2	10	4	4	18	6	10	18	16	12	10	22	26	22
268	0	4	4	16	8	8	20	14	18	10	14	26	22	22	14
269	0	2	6	10	10	6	14	18	14	12	18	14	36	18	14
270	0	0	4	8	14	6	8	2	6	4	8	10	10	16	12
271	0	0	10	2	14	14	10	12	12	18	22	12	6	12	12
272	0	2	6	10	14	6	6	12	20	4	12	12	12	16	14
273	0	2	12	12	6	8	14	14	28	22	14	8	0	14	12
274	0	8	16	10	12	12	22	14	16	26	12	24	16	18	28
275	0	0	2	12	10	14	18	4	16	20	24	16	24	24	28
276	0	2	4	14	12	6	6	12	16	16	8	20	18	16	24
277	0	0	6	6	2	12	20	12	18	22	10	18	8	26	16
278	4	4	10	6	8	12	20	12	28	14	20	12	24	16	14
279	0	6	6	10	6	10	14	18	10	26	16	20	14	16	30
280	0	0	4	6	8	6	18	16	12	8	8	10	8	20	6
281	0	2	14	8	18	6	12	18	14	18	28	26	14	24	14
282	0	2	2	18	6	10	14	18	18	26	18	16	26	20	10
283	0	4	14	10	8	14	14	4	18	12	18	12	14	20	22
284	0	0	4	4	12	14	4	20	16	18	12	10	16	18	8
285	0	0	8	4	8	14	28	14	22	8	22	32	20	4	20
286	0	0	6	8	14	18	14	12	12	12	16	12	22	10	18
287	0	2	4	6	6	10	8	10	12	16	18	12	16	14	4
288	0	2	2	10	14	16	8	16	12	16	16	14	8	12	14
289	0	2	8	12	10	12	18	24	30	36	30	24	20	20	18
290	2	0	6	4	12	18	24	30	18	26	14	22	38	28	10
291	0	4	20	12	16	16	18	32	24	28	14	48	28	30	20
292	0	0	8	8	8	16	16	20	16	16	8	8	8	10	18
293	0	6	8	6	12	6	16	18	30	24	22	16	22	14	20
294	0	2	8	8	10	12	14	14	8	10	22	14	18	16	14
295	0	4	4	2	10	4	10	18	16	14	14	14	16	8	10
296	0	2	6	2	8	8	2	14	8	8	14	12	16	12	6
297	0	2	14	12	24	18	18	14	24	32	18	34	40	16	20
298	0	2	12	12	16	22	22	24	22	22	18	20	24	24	28
299	0	0	16	12	10	16	18	6	24	10	22	8	14	20	26
300	0	2	4	6	10	6	8	16	16	14	6	18	10	16	16
301	0	0	6	2	4	22	16	4	12	20	14	12	24	16	20
302	0	6	4	8	16	8	10	20	12	34	22	12	28	12	28
303	0	0	8	8	12	16	14	12	12	12	18	12	34	18	24
304	0	0	10	6	10	14	16	14	18	8	18	26	28	14	26
305	0	0	14	10	12	16	26	26	18	28	20	26	14	38	22
306	0	2	4	14	10	14	22	16	12	24	28	22	30	18	20
307	0	4	10	10	14	6	24	22	16	22	20	30	26	36	22
308	0	2	10	8	4	14	14	2	20	10	26	24	16	26	8
309	0	0	4	2	6	18	6	14	14	6	12	12	14	10	10
310	0	4	2	8	14	10	6	4	14	16	18	22	14	18	34
311	2	2	10	12	8	18	18	10	20	12	12	16	32	10	30
312	0	2	10	20	18	24	30	20	30	20	28	36	32	32	46
313	0	8	4	6	8	10	18	16	18	16	16	10	14	16	18
314	0	4	12	6	14	16	10	18	16	14	28	20	22	16	20
315	2	2	4	10	12	10	10	6	8	10	18	16	14	8	10
316	0	2	4	0	8	12	16	16	6	14	16	18	6	4	8
317	0	2	10	24	18	18	26	26	32	26	36	20	18	26	26
318	0	0	2	8	8	14	18	18	18	16	22	12	10	18	14
319	0	4	14	2	12	24	10	18	18	20	20	14	32	34	22
320	2	4	4	6	16	12	10	14	10	12	24	18	16	22	24
321	0	2	6	4	8	12	8	8	14	16	8	18	20	20	18
322	0	0	2	6	22	16	12	8	18	32	14	4	18	26	10
323	0	2	2	10	2	16	8	8	10	12	14	12	18	14	16
324	0	4	2	12	16	12	22	30	26	28	16	26	20	10	36
325	0	0	8	4	14	14	12	20	16	26	28	30	26	18	22
326	0	4	8	2	8	6	18	16	10	16	22	14	16	8	18
327	0	2	8	6	14	10	10	12	8	12	22	12	10	6	18
328	0	0	4	14	6	14	12	14	22	16	20	34	14	20	24
329	0	2	6	2	4	16	12	20	4	18	12	32	12	20	14
330	0	2	4	16	14	18	16	22	16	20	14	18	20	28	24
331	0	2	6	4	8	10	8	6	14	16	14	14	24	10	22
332	0	2	2	6	8	8	8	8	12	16	10	12	10	18	20
333	0	4	0	10	18	12	16	22	8	24	16	16	14	18	14
334	0	0	6	6	16	8	8	18	14	14	22	14	18	20	14
335	0	2	10	12	10	20	6	22	16	26	14	14	26	20	24
336	0	0	10	12	22	16	20	18	28	20	30	20	28	30	24
337	2	0	0	6	2	16	16	2	14	16	10	26	14	12	12
338	0	0	12	12	8	14	16	16	14	34	10	14	16	32	28
339	0	0	4	10	8	18	14	14	10	18	12	12	8	8	12
340	2	4	2	6	12	4	22	14	12	16	14	24	22	26	14
341	0	4	0	12	16	14	26	32	32	12	24	24	26	14	14
342	0	0	6	12	6	8	14	14	16	16	6	6	14	12	30
343	0	6	2	6	10	26	22	16	14	14	10	24	12	28	26
344	0	6	20	10	6	14	26	20	20	22	26	22	20	28	20
345	0	0	6	4	14	20	16	10	12	14	22	10	16	14	14
346	0	4	10	4	10	8	22	10	14	24	30	16	14	14	14
347	0	2	4	8	8	14	10	14	14	10	18	28	12	8	30
348	0	2	4	12	6	12	8	18	22	16	24	18	10	26	16
349	0	0	8	6	8	14	2	14	14	10	14	24	8	14	16
350	0	0	10	4	14	8	18	22	32	18	36	16	20	12	14
351	0	2	6	0	8	4	4	16	8	20	14	26	16	10	18
352	2	4	2	10	4	12	8	2	18	10	16	16	8	24	14
353	0	2	10	10	12	6	14	20	22	20	10	14	18	8	8
354	0	2	4	8	14	8	4	8	14	22	26	20	10	20	14
355	0	2	8	2	10	10	12	12	8	14	22	18	16	14	14
356	0	2	10	12	20	12	18	40	24	8	30	14	28	20	26
357	0	0	4	8	10	10	10	10	32	24	16	18	14	16	26
358	0	2	4	12	14	32	16	16	34	42	32	24	20	24	44
359	2	0	0	2	10	4	4	12	16	12	8	12	8	12	18
360	0	4	6	10	6	8	8	12	6	12	12	12	18	22	6
361	0	2	10	4	14	26	14	28	14	12	24	24	28	18	38
362	0	6	14	8	6	10	28	12	12	16	6	20	12	18	14
363	0	2	2	8	12	12	12	8	12	6	12	18	14	10	12
364	0	4	8	8	10	16	16	24	10	12	16	16	16	18	26
365	0	2	2	6	6	6	10	16	20	24	12	18	18	14	18
366	0	10	10	16	6	12	24	34	22	24	40	32	22	34	26
367	0	4	4	8	2	10	14	14	10	14	4	8	18	14	22
368	0	2	8	10	10	12	12	16	18	12	22	12	10	26	6
369	0	2	12	10	12	6	16	20	20	12	8	14	28	14	20
370	0	2	8	22	10	14	26	24	30	34	24	12	40	16	30
371	0	4	8	10	8	24	18	32	18	14	28	34	26	20	18
372	0	0	4	12	14	4	14	14	14	28	20	16	12	2	10
373	0	0	10	8	10	14	6	12	12	10	8	8	14	12	20
374	0	0	6	6	4	6	8	22	26	10	18	12	14	8	18
375	0	4	10	6	6	12	22	12	16	26	16	18	6	10	24
376	0	6	18	16	10	12	18	16	16	32	24	16	14	30	28
377	0	6	4	8	20	6	14	10	20	10	18	14	18	12	12
378	0	4	0	8	16	8	14	22	12	12	16	42	32	16	28
379	0	0	2	14	6	14	12	14	26	12	10	14	20	20	22
380	0	0	6	8	10	10	4	8	12	8	10	24	12	16	14
381	2	2	4	12	4	20	26	18	20	18	12	24	28	26	14
382	0	4	8	6	2	12	10	8	12	14	16	18	12	12	6
383	0	2	16	6	12	18	20	30	18	20	22	18	24	22	26
384	0	2	4	20	14	16	20	20	18	22	12	20	26	20	28
385	0	0	0	6	0	20	18	16	10	12	14	10	18	22	16
386	0	4	4	8	12	10	16	18	10	14	10	20	6	18	26
387	0	2	8	16	8	16	18	22	14	18	20	36	12	12	20
388	0	2	8	2	8	8	8	8	14	28	12	10	8	16	18
389	0	2	6	8	12	18	22	6	10	12	12	22	28	22	24
390	0	2	8	6	10	2	16	12	10	22	24	10	14	12	26
391	0	4	8	6	6	8	4	16	18	8	10	14	6	16	16
392	0	2	14	10	24	4	16	16	18	12	14	32	22	24	18
393	0	6	8	10	0	38	16	12	24	38	22	20	22	32	34
394	2	2	2	12	16	18	12	30	22	26	32	28	14	26	22
395	0	2	4	14	10	10	22	14	18	12	14	20	20	22	22
396	0	0	2	8	4	14	14	28	8	18	24	16	18	8	18
397	0	2	4	8	12	4	16	4	12	18	6	26	18	14	14
398	2	2	6	18	10	12	20	34	16	18	20	24	20	8	14
399	0	2	14	8	18	26	28	20	30	20	30	32	14	32	16
400	0	0	4	4	0	2	18	22	16	12	10	8	8	18	10
401	0	2	6	8	8	12	2	12	18	32	20	16	14	14	30
402	0	2	2	10	16	14	16	12	14	28	22	6	10	12	18
403	0	2	6	10	18	22	8	14	16	18	34	36	34	34	32
404	0	0	4	10	6	6	16	24	10	26	20	20	12	22	18
405	0	0	10	4	4	16	16	8	6	24	10	16	10	18	16
406	0	0	4	10	6	8	10	8	8	18	10	16	28	6	16
407	0	2	12	14	14	10	16	10	16	20	32	20	18	16	24
408	0	0	8	4	8	20	26	16	16	34	20	32	34	36	34
409	0	0	4	6	8	8	12	10	16	20	20	12	14	26	22
410	2	2	4	10	4	18	12	22	10	8	8	6	14	18	14
411	0	0	2	18	10	8	28	22	10	18	24	14	14	16	14
412	0	2	12	10	6	14	26	12	12	16	18	20	20	20	22
413	0	0	8	14	2	6	8	6	10	14	14	16	20	6	20
414	0	0	4	8	10	14	14	16	14	38	12	24	18	16	30
415	0	0	4	6	12	12	10	10	16	16	24	14	18	12	22
416	0	2	6	12	10	10	26	16	32	4	24	32	28	26	32
417	0	0	10	8	10	6	18	16	16	26	16	24	16	14	14
418	0	4	2	0	14	6	16	18	10	12	16	18	10	16	20
419	2	2	6	6	8	14	14	16	16	20	22	22	26	22	26
420	0	0	0	8	12	16	14	14	14	12	12	22	16	24	10
421	2	0	10	6	6	8	10	16	14	34	16	12	16	14	16
422	0	4	12	12	10	28	14	20	10	18	16	12	12	18	22
423	0	0	8	6	8	6	0	8	8	8	12	6	6	10	22
424	0	0	6	6	10	12	16	18	14	22	32	22	16	10	28
425	0	0	6	4	14	6	6	16	14	12	22	16	10	12	12
426	0	2	4	8	4	16	10	18	22	20	18	22	12	14	22
427	2	4	12	10	16	28	20	20	28	34	38	24	28	34	24
428	0	4	4	10	18	24	10	18	20	8	18	18	22	28	22
429	0	4	6	4	10	12	14	12	16	10	12	16	16	14	16
430	2	2	12	16	6	20	24	20	26	34	28	24	24	36	28
431	0	2	12	4	8	10	16	8	14	22	18	18	18	6	22
432	0	4	14	6	10	10	10	14	20	24	16	22	10	18	24
433	0	0	6	6	8	4	14	16	14	10	20	24	6	24	16
434	0	4	8	8	12	24	20	26	18	12	22	16	26	18	10
435	0	6	20	10	8	18	26	18	22	30	28	28	30	20	24
436	0	2	6	10	0	8	4	20	16	12	20	14	16	16	12
437	0	4	10	6	18	22	24	20	16	24	22	26	32	32	22
438	0	0	4	6	8	2	8	16	16	26	4	14	10	12	6
439	0	8	6	12	6	14	16	16	18	24	18	14	22	24	16
440	2	0	6	16	4	12	10	18	12	16	18	32	18	18	16
441	0	2	6	6	8	8	6	10	14	18	10	14	18	2	12
442	0	0	6	12	16	16	14	12	8	14	14	12	12	14	24
443	0	2	6	10	24	26	18	18	22	16	28	24	24	24	28
444	0	6	6	8	12	16	12	6	22	12	14	8	10	18	8
445	0	4	14	16	2	2	12	12	6	12	18	14	10	6	16
446	2	4	4	24	12	20	10	18	22	16	30	20	30	22	32
447	0	6	14	10	16	14	16	14	28	38	26	40	26	28	16
448	0	4	8	14	16	8	12	6	18	20	18	12	12	20	18
449	0	0	6	4	8	18	18	18	14	16	8	20	14	16	22
450	0	0	6	12	10	28	10	14	18	28	24	28	28	32	16
451	0	4	2	4	8	14	2	8	14	18	30	12	16	14	12
452	0	0	2	6	12	6	6	16	12	14	24	14	14	24	26
453	0	0	8	6	4	8	4	6	14	6	26	10	10	22	24
454	2	4	0	4	8	10	10	24	16	14	14	20	18	16	16
455	0	4	4	16	12	18	10	14	18	14	16	14	10	20	24
456	0	0	10	2	4	8	14	20	20	10	24	18	12	12	20
457	0	0	16	6	18	6	14	20	16	16	24	24	20	32	20
458	0	6	10	4	8	14	14	12	16	20	8	14	22	8	22
459	0	2	14	14	14	8	8	10	6	18	24	22	12	20	22
460	0	4	8	10	2	4	10	14	14	16	18	14	14	20	18
461	0	4	6	8	8	10	20	18	14	22	12	6	20	20	16
462	0	2	8	6	14	24	8	26	20	30	26	14	20	28	6
463	0	0	4	10	18	20	24	26	18	8	10	20	24	20	18
464	0	0	6	6	16	8	8	14	12	14	14	8	16	18	16
465	0	6	2	14	16	16	20	14	26	12	24	24	24	22	36
466	0	0	2	8	12	10	14	8	10	16	22	26	22	12	14
467	0	0	8	14	8	18	8	10	10	8	28	14	14	10	10
468	0	2	8	12	6	18	20	10	24	12	12	24	20	28	16
469	0	6	14	8	6	18	12	20	26	22	18	26	22	24	24
470	0	2	8	12	6	12	12	30	12	24	12	20	24	8	14
471	0	2	8	10	10	18	10	12	18	24	10	22	8	12	16
472	0	6	8	8	12	18	26	28	20	14	20	28	26	16	6
473	0	0	6	10	16	16	10	12	12	16	24	26	16	26	22
474	0	2	8	12	4	14	18	24	16	14	18	14	20	20	8
475	2	0	4	8	12	16	12	16	38	12	18	14	16	12	8
476	0	4	8	8	2	16	18	12	12	16	12	6	10	20	14
477	0	0	6	4	14	16	10	6	22	18	16	16	24	14	16
478	4	4	8	8	2	14	14	18	20	12	20	12	8	18	12
479	0	2	4	2	12	18	8	14	20	24	10	12	12	16	8
480	0	0	4	4	14	12	8	16	8	14	14	20	20	16	14
481	0	6	6	10	24	14	12	16	26	16	28	22	32	20	12
482	0	0	6	12	12	14	10	28	10	26	28	18	24	20	22
483	0	4	8	4	12	16	24	20	22	38	36	14	32	22	20
484	0	2	0	6	18	8	14	12	6	10	20	14	12	10	14
485	0	6	12	12	12	18	22	18	24	28	28	20	12	20	22
486	0	4	4	14	6	8	12	14	18	18	6	16	6	14	8
487	0	0	12	20	16	12	16	10	10	22	6	32	18	38	36
488	0	0	2	4	8	14	18	16	10	14	28	12	22	26	8
489	0	2	6	12	12	6	12	24	16	6	10	14	16	18	8
490	0	2	6	4	4	12	16	24	20	12	18	16	20	26	20
491	0	2	4	8	14	8	20	16	22	24	18	16	22	16	10
492	0	2	6	10	18	8	12	12	18	20	20	18	16	16	18
493	0	0	8	6	8	14	12	12	10	20	14	22	16	8	16
494	0	0	2	16	4	10	4	12	24	18	12	14	10	24	10
495	0	2	6	2	4	2	2	8	10	14	12	8	10	10	14
496	0	4	4	4	12	12	6	10	10	10	16	18	18	8	20
497	0	0	10	6	12	26	20	18	24	20	22	26	22	30	22
498	2	4	10	6	6	14	18	12	18	18	14	22	20	28	14
499	0	4	12	12	16	22	20	20	12	18	20	14	20	16	16
500	0	2	8	12	14	24	8	18	20	14	24	28	16	16	24
501	0	2	4	10	12	20	16	14	20	14	8	30	16	20	14
502	0	8	12	6	20	10	8	36	18	38	26	18	22	26	20
503	0	6	0	20	4	10	10	8	24	12	22	12	14	26	14
504	0	2	2	4	6	22	34	34	26	26	34	24	30	26	38
505	0	2	0	8	12	4	10	24	16	18	20	24	22	18	18
506	0	0	8	4	20	18	18	16	20	16	24	30	18	22	10
507	2	0	6	12	4	14	10	10	6	14	12	14	24	12	12
508	0	8	6	6	8	14	32	12	24	24	28	28	20	26	34
509	0	0	8	2	6	6	10	14	12	14	2	4	12	16	4
510	0	0	2	12	4	10	12	10	10	10	12	8	12	10	18
511	0	6	8	10	6	16	18	20	20	16	20	30	20	30	6
512	0	2	2	12	14	18	12	22	16	14	14	14	18	12	16
513	0	4	4	4	14	10	10	20	12	20	10	6	20	12	20
514	0	0	6	2	8	4	18	14	18	14	16	12	18	16	14
515	0	4	12	12	14	20	20	22	18	32	28	20	28	28	36
516	0	0	2	6	14	12	12	14	16	16	10	16	8	8	16
517	0	0	8	10	10	14	10	8	16	16	8	22	20	20	10
518	0	2	4	8	6	16	16	12	20	14	18	24	16	14	26
519	0	0	2	10	12	18	16	16	12	10	8	12	28	14	12
520	2	6	8	14	16	16	12	22	30	18	12	32	24	18	22
521	0	2	8	6	2	16	10	10	18	12	10	20	14	20	16
522	0	2	6	4	4	14	14	12	14	28	18	14	24	14	10
523	0	2	8	12	8	22	16	24	18	14	12	18	28	28	20
524	0	2	8	20	16	4	6	16	8	16	24	18	34	26	18
525	2	0	2	2	10	4	6	12	8	12	14	10	12	2	16
526	0	4	0	4	10	10	6	10	22	14	12	10	18	24	14
527	0	0	10	6	10	6	10	12	26	12	22	18	36	18	10
528	0	2	10	16	14	4	8	18	14	16	10	16	14	14	12
529	0	2	6	4	14	12	16	8	14	14	16	14	16	16	16
530	0	0	10	12	8	12	14	12	14	24	18	10	30	16	20
531	0	4	14	12	18	18	20	28	12	18	26	36	26	30	22
532	0	8	4	4	12	24	14	18	16	12	16	16	16	20	20
533	0	0	8	4	0	12	24	8	10	20	10	24	24	10	28
534	0	0	4	2	8	14	8	18	12	26	12	12	14	14	16
535	0	2	2	8	4	8	20	22	16	14	32	34	32	30	6
536	0	0	6	10	8	16	18	22	18	22	20	18	18	22	30
537	0	4	10	8	8	12	12	20	28	12	16	24	20	24	20
538	0	0	2	8	12	6	14	6	6	10	16	16	20	14	12
539	0	0	6	4	4	2	10	16	14	16	8	20	16	20	16
540	0	4	8	8	8	24	28	16	20	14	18	22	30	24	24
541	0	6	6	8	6	16	8	16	12	12	8	14	10	12	8
542	0	0	12	4	8	8	10	8	12	16	20	14	14	12	6
543	0	2	4	8	12	22	6	14	22	20	18	16	18	26	22
544	0	0	4	8	14	6	14	20	14	20	10	10	20	20	20
545	0	0	2	10	0	14	18	10	22	16	24	16	20	24	20
546	0	0	2	10	4	10	12	14	18	10	16	20	20	22	30
547	0	0	12	6	6	8	18	14	14	8	20	12	14	26	10
548	0	0	4	10	8	6	10	14	10	18	20	12	16	16	18
549	2	2	6	4	14	20	10	6	22	18	12	8	14	22	14
550	0	2	2	18	10	12	18	16	10	10	12	16	6	16	16
551	0	2	10	10	10	10	16	16	28	22	20	22	16	18	6
552	0	2	4	14	12	8	14	12	14	12	20	16	8	14	14
553	0	2	8	12	8	16	6	24	8	14	16	8	12	10	10
554	0	2	8	10	22	12	24	14	14	26	20	28	20	34	30
555	0	2	6	6	8	6	10	16	16	6	20	10	8	12	20
556	2	0	10	12	12	6	4	16	8	18	20	20	10	18	26
557	0	0	10	8	14	6	12	20	10	12	18	20	18	16	22
558	0	6	6	14	22	2	14	18	28	14	18	18	18	24	24
559	0	4	0	4	8	8	16	8	16	8	16	28	34	20	22
560	0	2	6	8	8	18	10	14	18	16	14	22	10	12	22
561	0	2	2	0	6	16	12	14	24	8	14	16	12	6	12
562	0	4	4	2	10	8	14	10	10	22	4	28	12	18	12
563	0	2	6	6	6	16	10	8	12	8	10	12	20	20	16
564	2	6	12	6	12	8	16	14	14	10	20	28	10	24	14
565	0	2	2	4	18	14	8	8	14	8	8	10	16	4	6
566	0	2	10	12	14	22	20	18	18	18	28	24	10	28	20
567	0	0	14	6	14	16	10	20	14	24	12	8	26	16	14
568	0	0	4	12	10	8	10	20	20	20	8	6	18	18	10
569	2	2	6	12	16	18	8	24	14	14	18	12	22	24	6
570	0	0	0	12	2	14	6	8	8	12	8	4	8	16	26
571	2	8	6	18	12	8	16	20	12	28	16	8	20	16	24
572	2	0	4	10	2	20	18	10	14	2	10	8	16	18	12
573	0	2	18	6	6	20	12	20	22	12	28	22	12	14	18
574	0	0	4	16	4	12	12	26	20	34	22	14	26	28	22
575	0	4	10	14	2	18	20	24	16	22	26	22	20	26	24
576	2	0	4	16	14	10	14	14	16	14	12	12	16	14	20
577	0	0	4	10	10	10	24	14	26	30	14	26	22	30	38
578	0	2	4	8	18	6	16	18	8	24	20	24	10	30	16
579	0	0	8	6	16	6	12	10	20	14	14	10	12	6	10
580	0	4	10	6	12	8	14	10	32	32	20	22	22	8	18
581	0	6	2	14	12	12	16	12	10	14	18	6	20	14	22
582	0	2	4	6	10	6	16	8	12	14	14	18	16	12	22
583	0	4	8	8	18	22	14	16	8	18	14	16	20	24	12
584	0	0	4	12	8	18	16	10	12	20	10	24	14	12	16
585	0	2	2	6	10	10	12	10	14	12	10	6	18	10	14
586	0	0	12	10	14	12	22	40	16	12	20	18	20	30	26
587	0	2	10	2	2	10	6	18	8	8	12	28	32	30	20
588	0	0	14	16	18	10	16	18	12	20	32	34	16	22	26
589	0	0	2	14	6	10	14	8	18	12	12	12	8	18	6
590	0	0	8	4	10	14	10	8	16	24	16	20	24	20	20
591	0	0	0	4	8	12	8	10	20	16	16	6	16	14	12
592	0	4	8	6	10	24	18	28	20	14	18	30	26	30	18
593	2	2	6	8	10	12	26	20	26	16	22	30	12	20	16
594	0	0	8	2	16	8	12	10	28	22	4	14	24	10	18
595	0	0	6	26	6	12	12	18	16	12	18	24	12	24	26
596	0	4	4	8	14	10	12	10	16	16	16	16	16	20	12
597	0	2	8	10	4	18	10	12	20	18	12	16	6	8	6
598	0	6	14	20	10	10	20	28	26	34	26	38	20	36	24
599	0	0	6	2	10	10	20	14	8	26	10	22	18	16	14
600	0	0	8	4	6	10	6	12	22	14	34	26	22	26	24
601	0	4	10	8	14	6	8	24	18	24	20	24	8	18	14
602	0	2	16	6	6	16	14	16	18	8	14	16	12	16	22
603	0	0	4	14	8	18	16	22	20	18	24	32	28	18	20
604	0	2	8	24	18	14	20	20	26	26	24	26	36	36	34
605	0	0	8	10	10	8	10	20	24	16	12	18	16	12	22
606	2	2	0	14	8	16	4	8	10	14	14	24	18	24	12
607	0	2	4	6	14	6	8	12	28	18	12	10	14	12	18
608	0	0	2	2	12	6	2	14	16	16	16	24	24	18	14
609	0	4	24	6	20	16	24	32	22	30	40	22	32	30	26
610	0	2	4	10	14	14	16	10	28	20	32	22	12	24	8
611	2	2	2	6	4	10	22	20	10	20	20	26	22	18	16
612	2	2	0	20	8	18	10	14	16	18	18	26	20	12	16
613	0	2	4	10	4	18	18	12	12	10	14	12	20	20	24
614	4	2	8	12	10	18	14	24	16	24	14	24	22	4	12
615	0	0	4	10	10	6	6	10	12	8	14	8	20	28	8
616	0	0	10	14	10	20	14	22	16	12	14	14	18	20	26
617	0	0	0	2	14	14	14	12	14	4	20	6	24	12	6
618	0	0	10	8	8	16	8	10	12	14	12	26	30	16	36
619	0	2	4	10	10	12	12	18	18	20	18	22	16	32	26
620	0	2	6	8	12	18	12	16	30	22	14	12	12	10	26
621	0	2	8	8	8	12	12	8	16	12	20	12	8	6	22
622	0	0	10	18	6	6	10	10	14	0	8	18	0	16	20
623	2	4	10	2	14	4	8	14	18	12	16	16	12	16	28
624	0	0	4	10	10	10	12	18	12	16	12	12	22	16	16
625	2	2	4	2	6	10	10	14	10	12	10	12	14	18	14
626	0	2	8	12	12	20	8	16	10	16	18	20	22	22	28
627	0	2	10	12	4	8	6	12	16	10	8	10	34	22	12
628	0	2	6	10	10	12	12	20	16	22	6	20	14	28	16
629	0	0	10	14	10	22	18	12	14	26	22	22	24	14	22
630	0	2	4	10	4	12	16	14	12	22	16	26	12	18	20
631	0	2	4	10	12	10	6	8	4	16	16	8	18	18	16
632	0	2	4	8	8	8	16	8	22	18	16	18	16	18	18
633	0	2	2	18	10	16	10	10	14	18	16	16	24	10	24
634	0	4	4	4	10	10	20	8	28	14	16	22	8	16	20
635	0	4	18	12	18	10	16	16	18	32	10	26	32	20	38
636	2	6	0	4	0	8	12	10	18	16	10	18	14	22	8
637	0	2	8	2	8	20	6	16	12	10	18	16	24	10	8
638	0	6	10	8	14	14	14	20	18	24	20	18	24	14	22
639	0	4	4	16	12	12	28	14	18	16	22	30	14	16	18
640	0	6	18	18	20	36	16	30	20	20	30	26	18	20	40
641	0	2	0	8	8	10	14	12	12	24	16	14	16	22	12
642	0	2	4	6	10	12	18	18	12	26	28	36	16	24	12
643	0	0	2	12	8	12	18	18	20	18	20	12	16	16	28
644	0	6	4	6	16	4	6	16	16	18	14	22	24	16	24
645	0	2	6	16	8	6	14	14	8	8	12	10	8	18	10
646	0	2	4	2	8	8	12	6	20	10	20	10	20	14	18
647	2	4	4	24	8	14	20	20	24	20	22	22	26	24	20
648	0	4	8	10	8	12	14	8	20	22	12	26	24	12	20
649	0	2	4	12	26	24	20	14	24	12	20	20	34	30	32
650	0	2	10	12	14	14	14	6	12	10	16	18	14	10	16
651	0	2	4	6	12	14	22	10	28	18	14	28	22	30	22
652	2	4	8	2	10	20	6	12	14	22	28	22	20	16	22
653	0	2	8	12	6	12	18	18	28	24	30	26	20	34	28
654	0	0	4	6	8	8	14	6	12	20	10	20	12	12	12
655	0	10	6	6	14	8	16	12	12	16	18	14	32	18	14
656	0	2	4	2	10	14	12	16	18	22	16	8	10	6	14
657	0	4	6	6	18	0	12	20	14	14	18	20	22	12	26
658	0	0	4	14	8	10	22	14	6	6	24	22	18	24	10
659	0	2	14	6	10	8	10	18	12	16	22	16	18	20	22
660	0	2	6	4	14	22	8	6	16	22	16	20	26	22	16
661	0	2	10	6	6	16	16	18	6	20	14	12	14	16	16
662	0	0	6	10	2	8	14	16	16	20	28	14	20	26	26
663	0	2	2	4	8	16	8	10	12	20	14	14	16	20	20
664	0	4	6	4	14	4	4	10	16	20	12	20	18	10	20
665	2	2	6	10	6	12	16	20	14	18	26	16	16	10	16
666	2	4	6	4	12	20	20	8	14	22	30	18	22	20	16
667	0	0	6	12	0	6	16	16	16	24	8	14	24	14	12
668	0	4	8	8	18	14	16	12	38	16	30	28	24	42	28
669	0	0	8	2	14	10	14	14	10	16	12	16	10	20	24
670	0	4	8	18	14	14	12	18	16	16	26	22	20	20	32
671	0	0	6	4	12	6	6	14	14	30	18	18	24	24	18
672	0	4	8	20	10	12	18	14	24	10	32	18	24	10	22
673	2	6	6	4	12	8	8	20	24	28	10	12	18	22	16
674	0	0	2	12	10	4	16	22	14	14	14	16	14	14	12
675	0	0	10	6	10	10	4	12	20	10	16	10	10	10	14
676	2	2	6	8	4	10	8	12	10	10	8	20	10	22	20
677	0	0	6	4	8	12	4	2	12	8	14	14	8	16	18
678	2	8	16	18	16	26	18	42	26	20	26	28	14	30	10
679	0	8	6	18	0	6	22	32	34	30	28	26	22	32	22
680	0	2	6	4	12	6	18	18	6	6	22	18	10	16	16
681	0	8	6	4	6	24	14	26	14	20	8	18	24	10	34
682	0	2	8	8	12	16	20	20	16	26	26	30	22	20	26
683	0	6	6	10	12	18	26	20	12	24	36	38	16	22	30
684	2	4	10	14	6	10	12	18	22	4	28	24	18	22	18
685	0	0	2	4	2	6	18	32	20	14	22	18	8	16	16
686	0	0	10	8	14	14	12	14	22	20	26	20	28	32	24
687	0	2	10	2	10	8	8	12	12	12	16	20	20	14	6
688	2	10	4	12	12	14	20	28	24	22	32	14	22	26	32
689	0	2	12	10	14	6	22	14	6	8	18	18	14	12	20
690	0	0	2	4	10	10	18	18	18	22	12	8	22	18	14
691	0	4	8	12	2	10	20	10	16	20	10	10	12	10	22
692	0	2	8	14	6	16	20	16	20	14	24	20	26	26	18
693	0	0	12	6	4	12	14	10	18	12	36	20	14	28	26
694	0	0	2	6	18	8	6	2	8	18	10	12	16	14	18
695	0	0	4	8	6	20	14	10	12	18	18	22	18	10	20
696	2	8	10	4	10	8	10	20	6	26	30	10	20	16	18
697	0	4	14	8	12	22	6	16	14	20	20	20	28	40	14
698	0	0	14	6	14	24	18	18	16	24	20	30	30	18	32
699	2	2	6	4	16	16	12	22	20	12	24	16	24	14	20
700	2	4	10	10	12	28	18	22	22	20	18	40	30	26	28
701	2	4	10	2	8	6	12	8	20	14	12	18	14	18	16
702	0	0	10	6	8	8	12	22	18	16	26	14	10	20	24
703	2	4	6	10	10	12	18	18	10	14	16	14	18	18	22
704	0	8	4	4	8	14	8	22	22	8	12	14	14	20	26
705	0	0	4	6	10	16	22	12	14	14	18	22	12	10	24
706	0	0	4	0	4	14	6	8	16	14	26	14	18	10	20
707	0	6	6	2	12	12	4	10	10	8	20	20	14	26	12
708	0	0	8	4	4	6	12	14	6	8	10	8	8	14	20
709	0	4	8	6	10	14	30	16	22	20	12	28	18	20	28
710	0	2	6	12	16	12	18	16	16	24	20	18	10	12	18
711	0	6	12	12	28	10	14	8	12	20	30	16	18	12	30
712	0	2	4	12	6	8	16	20	12	18	24	24	26	22	20
713	0	2	8	14	12	18	16	6	10	16	28	28	24	34	22
714	0	4	8	18	12	22	16	20	22	20	26	22	22	18	20
715	2	2	2	10	12	6	10	4	14	10	16	22	30	12	8
716	0	6	14	10	6	14	14	22	22	24	14	10	18	18	18
717	0	0	0	8	8	4	14	8	8	6	16	10	4	24	12
718	0	0	4	14	8	6	10	12	4	14	8	12	20	18	36
719	0	0	6	6	14	16	12	22	10	28	14	6	14	18	18
720	0	4	10	14	4	12	12	18	10	16	18	12	28	12	12
721	0	2	4	6	10	2	4	6	8	12	8	14	14	10	18
722	0	2	0	14	10	8	14	8	4	16	34	16	40	22	22
723	0	2	2	8	14	22	20	14	8	12	30	28	12	22	6
724	0	2	8	0	8	12	22	14	24	14	8	6	14	12	8
725	0	2	6	6	10	20	16	20	16	18	30	18	26	12	24
726	2	2	8	10	8	6	30	26	22	18	24	28	10	16	18
727	0	4	6	14	8	6	12	22	16	14	16	16	26	22	14
728	0	0	10	4	8	20	16	20	20	22	12	24	12	12	16
729	0	0	8	2	12	12	18	10	16	22	16	10	14	20	22
730	0	12	16	14	16	16	28	26	28	22	30	36	38	44	32
731	0	2	14	4	12	12	22	18	28	26	20	32	34	20	24
732	0	4	8	12	8	10	14	28	6	14	12	14	8	18	20
733	2	2	10	6	6	10	16	10	12	12	16	26	22	20	14
734	0	0	8	12	16	10	12	6	8	20	20	38	22	12	20
735	0	0	8	10	16	12	10	10	12	18	8	8	8	8	16
736	0	2	4	2	2	16	16	14	8	20	12	12	6	14	18
737	0	6	12	14	16	14	12	20	12	22	26	20	10	8	18
738	0	4	4	10	12	8	14	16	16	14	26	20	26	24	16
739	0	2	6	6	8	18	30	22	12	22	14	14	10	30	24
740	2	0	12	6	14	16	10	14	4	32	22	12	6	8	14
741	0	6	4	18	16	10	26	18	30	14	22	20	26	24	30
742	2	2	6	10	12	4	10	14	16	10	18	14	22	22	18
743	0	4	4	8	6	16	18	18	28	18	26	18	20	36	24
744	0	0	4	6	8	22	12	12	8	16	28	12	16	14	16
745	0	0	8	6	12	4	16	14	10	18	14	16	14	20	16
746	4	0	4	8	12	24	12	10	10	24	20	18	14	24	24
747	0	2	4	4	10	6	18	16	8	12	12	16	14	22	8
748	0	2	0	12	2	16	6	14	18	26	18	18	22	18	18
749	0	4	0	10	4	12	6	18	14	20	12	30	20	14	20
750	0	2	2	10	8	16	14	22	20	22	12	16	30	8	30
751	2	0	12	12	4	14	16	12	20	16	30	22	10	24	14
752	0	0	2	10	8	20	14	18	8	18	10	16	10	24	18
753	0	4	12	10	16	4	16	14	18	22	22	18	12	20	14
754	0	0	2	20	16	18	14	20	10	16	22	12	24	18	16
755	0	8	10	10	12	10	24	16	26	24	28	18	30	20	26
756	0	4	8	10	12	18	8	10	10	28	14	18	18	36	16
757	0	2	12	14	10	16	14	8	24	16	12	14	24	16	12
758	0	2	16	14	6	12	6	10	16	12	14	14	16	22	18
759	0	2	10	20	8	10	4	12	20	26	24	18	16	20	32
760	4	0	10	14	2	10	16	20	16	18	30	30	24	16	20
761	0	4	4	6	10	10	22	10	18	32	18	12	16	16	18
762	2	4	6	14	14	0	6	10	20	6	10	14	12	6	12
763	0	2	4	6	12	8	12	6	16	10	20	14	8	12	18
764	0	2	6	6	8	18	22	6	20	14	10	10	20	16	18
765	0	4	16	12	2	10	14	20	28	8	28	16	24	20	22
766	0	0	6	18	14	12	20	24	22	16	22	22	28	20	26
767	0	4	4	10	16	10	12	12	18	20	10	2	20	24	12
768	0	2	8	14	10	16	8	24	18	22	14	42	24	16	30
769	0	4	6	12	14	16	10	30	20	14	18	24	28	10	26
770	0	2	10	8	4	6	12	12	8	16	10	14	22	14	18
771	2	0	8	8	6	16	14	24	30	24	28	26	34	20	18
772	0	2	6	6	8	10	20	8	12	18	12	22	16	16	26
773	0	2	8	14	4	12	18	28	26	18	34	24	28	34	30
774	0	4	4	10	12	12	12	12	20	8	22	8	18	18	28
775	0	0	8	10	8	4	16	16	16	16	10	22	8	10	18
776	0	4	4	8	2	12	24	8	4	14	14	10	10	14	12
777	0	2	6	24	14	20	12	12	6	22	26	16	20	16	14
778	0	2	6	8	6	10	14	20	10	40	30	24	30	18	12
779	0	4	2	10	10	8	14	2	20	22	14	24	16	18	20
780	0	0	6	10	10	18	14	20	8	20	20	28	26	26	38
781	0	0	2	10	6	10	12	14	16	18	20	14	16	18	18
782	0	2	0	12	6	4	12	16	8	22	14	22	12	18	28
783	0	2	10	10	6	10	10	8	18	10	22	12	14	24	12
784	0	10	2	8	6	12	22	4	18	24	16	14	16	16	26
785	0	0	4	2	8	6	8	6	8	4	12	10	16	10	12
786	0	2	6	16	8	18	18	16	6	10	24	14	12	28	22
787	0	4	8	6	8	16	8	4	20	16	24	20	8	16	10
788	0	4	8	2	2	14	16	10	12	4	24	14	18	14	24
789	0	2	8	12	16	10	12	26	14	22	28	24	24	24	28
790	0	6	4	8	4	12	14	8	10	18	22	10	18	16	14
791	2	0	2	2	8	18	18	14	14	12	12	22	12	14	26
792	0	2	6	10	10	8	8	16	14	18	12	14	18	16	4
793	0	0	4	10	10	30	8	22	22	26	14	22	28	12	38
794	0	0	6	14	6	6	18	12	4	16	20	14	30	12	18
795	0	2	4	10	8	14	18	20	12	20	24	28	18	18	34
796	0	0	8	12	8	24	16	14	6	12	32	16	12	12	8
797	0	0	4	2	6	8	10	14	8	16	20	14	14	12	16
798	0	0	4	6	8	8	12	10	6	10	12	10	20	14	10
799	0	6	6	16	14	6	18	20	18	30	20	20	22	16	28
800	0	4	8	14	8	12	16	14	6	22	20	18	28	18	32
801	4	0	18	18	8	18	22	14	24	32	32	22	30	26	28
802	0	4	20	12	8	14	12	30	26	26	28	16	26	16	16
803	0	4	6	4	12	20	8	8	18	10	30	26	38	14	14
804	0	2	8	8	10	12	16	16	14	20	28	20	10	18	12
805	0	0	16	12	16	20	22	26	30	22	24	24	22	18	28
806	0	6	14	12	12	18	14	30	28	22	26	30	28	24	20
807	0	0	6	18	22	12	20	24	18	24	34	22	22	16	20
808	2	0	8	18	14	8	22	18	18	16	18	20	28	18	22
809	4	4	6	10	6	10	18	16	14	22	12	20	38	16	20
810	0	2	0	12	12	6	10	22	8	8	12	10	22	18	14
811	0	0	10	6	8	10	12	6	12	18	20	8	8	12	16
812	0	0	6	10	10	14	14	10	18	22	18	10	26	18	16
813	0	0	6	6	8	10	18	8	6	6	8	12	12	24	10
814	0	2	12	14	14	20	20	16	30	18	22	24	22	40	12
815	0	2	8	4	10	14	16	16	12	28	12	20	28	16	22
816	0	4	8	12	14	16	10	8	4	22	12	14	6	22	12
817	0	4	8	10	14	8	6	10	16	12	12	10	12	12	18
818	0	2	8	4	10	8	8	20	12	12	4	22	16	18	12
819	0	2	8	10	16	12	8	12	12	6	24	18	26	12	6
820	0	2	14	10	16	14	24	26	26	16	24	16	32	32	10
821	0	0	6	18	10	20	12	16	28	24	22	20	32	16	18
822	0	8	6	8	4	12	14	24	30	30	26	24	18	16	16
823	0	2	8	18	10	12	16	24	18	24	30	28	28	32	26
824	0	2	4	6	6	10	24	22	22	14	26	22	16	24	22
825	0	4	10	8	6	10	20	14	28	24	12	26	16	18	10
826	0	4	14	16	6	12	24	22	20	12	32	14	32	28	20
827	0	2	2	10	12	12	16	8	2	16	18	14	22	24	10
828	0	4	6	6	8	12	24	16	36	24	24	28	16	16	24
829	0	0	6	10	8	4	16	16	18	12	10	16	10	18	16
830	0	2	2	2	2	10	12	22	0	6	28	16	14	6	6
831	0	6	8	10	8	8	28	14	16	14	10	18	20	36	22
832	0	0	10	16	20	14	18	14	24	32	40	24	20	34	18
833	0	4	12	14	10	16	18	10	24	18	16	22	16	24	18
834	0	0	10	14	6	16	10	28	14	14	18	18	20	12	14
835	0	0	14	8	24	20	22	14	26	24	28	16	38	28	18
836	0	0	6	10	2	16	14	26	20	16	14	16	22	20	12
837	0	2	6	8	10	20	22	12	24	20	20	30	26	22	28
838	0	4	6	6	16	12	8	18	12	16	14	20	20	18	28
839	0	4	6	14	26	24	28	18	20	20	20	24	24	22	28
840	0	2	8	2	6	18	4	16	14	16	12	32	14	8	12
841	0	2	6	10	6	6	14	24	18	8	16	16	20	20	12
842	0	0	12	14	18	12	16	16	12	26	36	26	26	30	12
843	0	0	12	12	16	16	14	18	18	22	22	20	14	28	30
844	0	10	8	12	2	14	14	10	10	20	16	6	12	24	18
845	0	2	12	20	14	24	30	18	30	12	22	18	16	24	26
846	0	2	12	6	18	12	20	2	14	10	6	10	4	14	16
847	0	2	6	8	22	20	10	32	18	30	18	20	16	18	22
848	2	0	10	6	6	12	16	12	6	20	18	14	16	26	22
849	0	0	6	10	12	10	6	16	18	22	16	30	36	26	16
850	0	2	6	8	18	18	10	14	18	8	26	30	18	34	24
851	0	0	6	8	10	20	18	12	18	18	20	18	30	18	12
852	0	6	8	10	22	16	30	22	26	24	28	34	24	18	20
853	0	8	14	4	16	22	22	20	26	16	6	14	12	24	22
854	0	4	6	4	6	8	6	18	24	26	16	12	14	24	12
855	0	8	6	0	8	10	18	12	18	16	24	22	14	20	28
856	2	2	4	14	16	8	10	16	16	16	22	24	14	18	28
857	0	2	6	10	10	18	12	10	20	20	4	24	16	22	16
858	0	4	8	20	22	10	10	22	24	34	32	22	20	32	28
859	0	2	6	16	12	18	22	12	12	30	22	22	12	24	16
860	0	2	8	12	2	16	14	24	12	18	20	26	36	12	18
861	0	0	8	4	2	18	20	4	22	16	22	30	28	8	26
862	0	2	10	4	8	16	4	8	20	16	8	18	16	26	20
863	0	2	2	12	10	6	10	18	14	12	14	28	18	12	26
864	0	4	10	8	24	20	16	16	24	42	22	32	26	28	20
865	0	0	8	8	12	8	14	18	12	12	14	14	22	20	16
866	0	4	6	6	18	4	14	16	18	12	20	16	12	28	26
867	0	4	10	14	8	12	8	24	14	22	18	14	18	12	20
868	0	2	8	6	10	10	8	8	24	12	8	26	30	10	18
869	0	0	8	14	12	12	20	20	24	22	30	26	28	22	18
870	0	0	6	16	10	12	22	14	16	12	22	12	22	28	22
871	0	6	4	10	6	18	18	12	8	28	18	14	10	14	12
872	0	0	4	4	10	14	6	20	14	10	14	24	14	8	12
873	0	4	4	4	6	22	8	8	20	28	16	14	16	36	16
874	0	6	6	10	10	10	10	8	22	10	20	22	14	14	4
875	0	0	6	20	10	12	8	14	16	24	16	18	20	18	28
876	2	0	10	6	18	10	12	16	18	14	8	16	18	24	22
877	0	2	4	14	20	8	18	14	22	16	6	30	16	28	22
878	0	0	6	4	6	6	6	8	16	16	6	22	6	12	14
879	0	0	4	4	4	10	12	12	12	20	20	16	14	20	14
880	2	0	10	10	14	16	16	26	20	30	22	16	28	26	22
881	2	8	8	14	14	12	10	14	16	14	22	24	20	30	22
882	0	2	12	14	6	20	14	8	14	14	24	18	22	22	32
883	0	4	4	6	14	10	14	8	8	12	6	12	12	10	18
884	0	0	14	10	2	6	18	18	14	32	16	16	16	24	18
885	2	0	6	4	6	6	4	8	18	16	12	16	12	14	12
886	2	4	2	6	10	8	22	20	14	12	18	16	22	18	24
887	0	0	12	6	8	18	12	6	10	18	14	10	34	16	22
888	0	2	8	12	10	14	16	30	34	24	38	24	22	28	34
889	0	2	12	12	14	10	34	10	20	18	24	24	14	30	12
890	0	8	0	14	12	12	24	14	16	24	14	24	22	26	18
891	0	8	4	8	2	24	16	20	20	28	20	18	32	14	24
892	0	6	4	6	6	14	14	14	16	16	10	34	24	22	16
893	0	2	4	12	10	0	10	16	22	20	16	16	6	12	12
894	2	2	12	12	16	10	12	10	24	24	14	32	32	34	14
895	0	4	18	8	14	10	8	22	18	16	26	14	12	18	24
896	0	0	4	8	18	24	14	22	30	24	28	14	24	24	26
897	0	0	6	8	2	20	16	12	20	10	12	16	20	14	18
898	0	4	4	6	12	2	8	14	16	18	16	14	10	14	12
899	0	4	4	10	20	4	4	18	12	20	24	14	28	22	20
900	0	2	4	10	16	6	14	14	20	20	20	20	32	16	26
901	0	2	4	2	4	12	10	12	18	18	22	16	12	22	8
902	0	2	0	8	12	10	4	10	18	26	28	8	20	14	20
903	4	2	6	8	8	14	10	14	18	16	26	24	14	24	26
904	0	0	20	10	12	6	6	16	24	10	26	12	18	22	30
905	0	2	6	2	6	8	12	6	12	10	34	14	14	14	18
906	0	0	6	8	8	14	12	32	16	20	22	28	28	22	20
907	2	2	10	6	24	20	16	22	20	20	36	20	22	32	22
908	0	0	8	10	18	14	18	10	26	20	18	46	36	20	38
909	0	6	8	6	14	8	10	18	18	24	24	14	12	22	14
910	0	4	4	12	16	14	22	24	20	12	34	30	30	16	24
911	0	0	8	10	8	18	10	12	20	24	22	18	22	28	26
912	0	2	12	14	6	26	30	18	12	30	26	14	26	20	14
913	0	0	2	10	8	8	22	8	10	18	14	14	18	28	14
914	0	4	4	12	2	22	16	16	14	6	20	24	14	18	18
915	0	2	4	2	18	24	10	6	4	16	14	22	18	8	16
916	2	2	6	12	8	22	18	18	24	24	18	12	20	16	12
917	0	6	4	16	14	6	26	32	12	32	18	12	34	24	24
918	0	4	4	6	14	14	14	8	12	22	22	12	14	26	20
919	0	6	6	6	10	12	12	26	14	34	18	14	26	30	18
920	2	0	10	2	16	12	14	22	16	28	8	16	24	28	18
921	0	2	6	8	10	18	20	20	24	20	34	30	24	30	30
922	0	0	2	4	6	10	8	12	20	16	6	14	16	6	14
923	0	0	12	10	16	24	12	20	26	28	30	32	24	18	34
924	0	2	4	2	8	16	8	6	12	14	24	14	12	14	16
925	0	2	6	10	8	6	6	8	26	18	24	24	20	30	12
926	0	2	8	10	8	18	14	14	14	22	16	16	22	20	22
927	2	0	6	10	26	16	16	26	36	8	30	36	26	20	16
928	0	2	4	2	6	6	8	6	12	12	16	10	10	12	6
929	0	0	6	0	6	10	12	2	22	8	10	20	18	12	18
930	0	4	0	8	4	12	14	20	16	18	8	8	36	18	28
931	0	2	6	2	4	4	12	8	20	14	14	10	6	20	14
932	0	2	12	4	12	14	12	14	22	22	22	8	22	22	32
933	0	0	2	4	2	12	2	8	12	20	20	4	22	22	20
934	0	0	10	10	14	26	16	26	22	28	24	12	28	28	26
935	0	2	4	14	8	12	8	22	14	10	20	12	24	22	26
936	2	4	12	8	20	20	20	38	28	32	32	36	28	22	32
937	0	2	10	22	18	18	16	34	22	24	30	26	12	34	12
938	2	4	12	2	26	10	24	12	12	38	24	30	22	12	26
939	0	6	10	10	14	18	0	24	18	12	16	14	30	10	30
940	0	0	2	2	10	18	8	16	12	10	14	20	24	8	14
941	0	0	8	6	10	6	16	20	26	26	20	20	18	26	14
942	0	2	4	10	8	20	6	14	12	18	22	12	22	24	16
943	0	0	6	8	16	14	10	16	20	12	10	10	28	16	10
944	4	2	8	12	10	14	10	24	32	24	18	28	18	26	22
945	2	4	12	10	16	18	28	22	30	20	18	26	26	34	24
946	0	0	10	18	8	18	28	24	16	18	16	24	16	10	26
947	2	0	8	2	18	10	6	8	10	10	8	10	8	8	16
948	0	8	2	14	14	14	16	14	16	26	20	26	14	24	14
949	2	0	4	6	6	14	14	14	24	20	18	22	18	14	16
950	2	0	14	12	12	16	30	16	14	16	22	16	38	16	18
951	0	0	10	10	16	20	18	20	14	20	26	10	16	20	14
952	0	2	6	6	8	14	18	22	20	22	18	28	26	18	18
953	0	2	6	14	12	10	18	14	12	14	30	14	20	12	12
954	2	2	14	8	4	14	28	12	18	14	22	32	16	22	8
955	0	0	12	6	6	8	28	14	14	40	28	32	14	34	28
956	0	0	2	0	8	12	18	10	18	8	20	20	24	14	10
957	0	6	8	10	8	16	4	12	14	6	26	28	20	20	10
958	0	2	6	6	4	16	12	10	20	24	14	24	12	14	14
959	0	0	10	8	12	18	10	16	36	14	24	8	24	20	16
960	0	2	4	12	14	14	16	10	16	22	22	20	12	18	16
961	0	4	8	12	14	0	14	20	20	18	16	20	18	10	18
962	0	0	8	4	6	6	10	12	14	8	12	22	12	8	26
963	0	6	4	10	10	8	10	10	22	24	28	14	22	20	20
964	0	2	8	6	12	12	16	12	16	12	14	32	28	22	28
965	0	4	2	16	14	26	26	32	26	22	26	30	32	28	18
966	0	2	6	2	6	32	26	16	18	30	24	26	16	26	16
967	0	4	6	6	20	20	24	18	30	32	14	28	26	22	26
968	0	6	6	2	4	8	12	14	12	16	12	20	24	14	26
969	2	4	10	10	8	4	8	8	22	12	20	16	18	28	16
970	0	4	4	4	12	8	10	12	12	14	20	32	22	22	14
971	0	2	4	2	16	10	24	10	6	8	10	22	10	12	16
972	0	4	6	8	16	10	12	20	14	14	16	16	16	22	20
973	0	0	4	6	28	20	18	20	26	30	26	32	18	26	28
974	0	2	2	4	8	10	8	18	16	12	24	18	18	16	12
975	0	2	8	16	8	22	10	18	26	18	8	14	24	26	18
976	0	2	8	14	14	16	8	18	10	10	18	4	10	12	18
977	0	6	8	18	16	12	26	12	18	18	20	12	14	22	18
978	0	0	8	8	8	6	8	12	8	4	8	8	10	16	18
979	0	0	4	8	8	8	16	12	16	16	16	12	16	16	18
980	0	2	8	10	14	20	18	10	12	22	12	12	18	24	18
981	0	2	6	8	14	14	10	16	32	10	18	26	16	24	22
982	0	2	2	14	10	10	12	8	12	14	12	18	22	10	20
983	0	0	2	4	10	8	8	14	18	12	20	14	16	18	12
984	0	0	8	12	10	14	18	14	14	10	20	16	22	20	22
985	0	2	4	0	2	4	20	4	24	18	14	18	20	22	18
986	2	4	12	18	18	16	14	12	12	10	16	12	22	14	22
987	0	0	0	8	10	12	8	8	20	12	10	16	14	10	14
988	2	2	8	6	12	22	10	12	18	14	16	24	32	18	18
989	2	2	10	16	4	8	10	18	16	12	14	20	18	26	26
990	0	0	8	12	8	12	16	16	14	20	16	18	22	26	18
991	0	0	6	4	6	10	20	12	8	20	20	8	8	10	16
992	0	0	10	10	14	10	8	6	20	6	10	10	18	12	8
993	0	8	8	10	8	6	6	10	16	18	8	18	28	24	32
994	0	0	4	4	10	18	16	22	14	24	16	14	26	10	16
995	0	2	4	6	4	20	14	28	22	26	16	24	20	30	32
996	0	2	2	10	4	6	14	10	18	22	20	16	14	26	26
997	0	2	4	4	8	14	6	16	10	12	26	8	10	12	22
998	0	4	2	4	10	18	24	12	28	14	10	20	16	26	10
999	0	0	4	18	12	8	18	28	24	16	24	22	26	18	24
1000	0	4	4	12	18	18	12	16	14	16	22	26	16	40	18
	10	30	50	70	90	110	130	150	170	190	210	230	250	270	290
1	9.04871e+06	2.56894e+07	4.02548e+07	5.29784e+07	6.48633e+07	7.53396e+07	8.46559e+07	9.37217e+07	1.01563e+08	1.07283e+08	1.11829e+08	1.13987e+08	1.15495e+08	1.16399e+08	1.17128e+08
2	9.3689e+06	2.70327e+07	4.32237e+07	5.83101e+07	7.18008e+07	8.37245e+07	9.39301e+07	1.03535e+08	1.11924e+08	1.17993e+08	1.23374e+08	1.25688e+08	1.27051e+08	1.27697e+08	1.27122e+08
3	8.58477e+06	2.46602e+07	3.93406e+07	5.31599e+07	6.54684e+07	7.61082e+07	8.51057e+07	9.29362e+07	9.89957e+07	1.03925e+08	1.07617e+08	1.10096e+08	1.12029e+08	1.12463e+08	1.1302e+08
4	9.76895e+06	2.8325e+07	4.566e+07	6.12518e+07	7.48703e+07	8.71523e+07	9.76072e+07	1.06611e+08	1.13962e+08	1.19806e+08	1.2421e+08	1.27147e+08	1.29309e+08	1.30642e+08	1.30868e+08
5	8.94507e+06	2.58826e+07	4.13888e+07	5.50924e+07	6.82227e+07	8.05801e+07	9.14867e+07	1.01022e+08	1.08624e+08	1.14894e+08	1.19385e+08	1.22676e+08	1.23966e+08	1.23811e+08	1.22754e+08
6	8.59936e+06	2.46804e+07	3.9533e+07	5.31495e+07	6.55168e+07	7.63036e+07	8.58788e+07	9.48112e+07	1.02034e+08	1.07656e+08	1.12089e+08	1.14707e+08	1.16646e+08	1.16858e+08	1.16637e+08
7	8.43971e+06	2.44956e+07	3.94706e+07	5.26537e+07	6.47039e+07	7.60094e+07	8.51285e+07	9.29535e+07	9.90514e+07	1.03581e+08	1.06319e+08	1.08238e+08	1.09723e+08	1.10208e+08	1.10756e+08
8	9.12401e+06	2.66974e+07	4.221e+07	5.57844e+07	6.84327e+07	7.96919e+07	9.01633e+07	9.96911e+07	1.0675e+08	1.12726e+08	1.17528e+08	1.19519e+08	1.21439e+08	1.22161e+08	1.22009e+08
9	9.26008e+06	2.67007e+07	4.27618e+07	5.78555e+07	7.1155e+07	8.21365e+07	9.16776e+07	9.96875e+07	1.05603e+08	1.10139e+08	1.13582e+08	1.16159e+08	1.18623e+08	1.20381e+08	1.20931e+08
10	9.52545e+06	2.74827e+07	4.31126e+07	5.76784e+07	7.16273e+07	8.41071e+07	9.44656e+07	1.04969e+08	1.13287e+08	1.19528e+08	1.25279e+08	1.28781e+08	1.29818e+08	1.29941e+08	1.29238e+08
11	9.08199e+06	2.61443e+07	4.12377e+07	5.44338e+07	6.65268e+07	7.70845e+07	8.63249e+07	9.48739e+07	1.01645e+08	1.06977e+08	1.11748e+08	1.15626e+08	1.18803e+08	1.19478e+08	1.19388e+08
12	9.76804e+06	2.84446e+07	4.49767e+07	5.96648e+07	7.35293e+07	8.59099e+07	9.6384e+07	1.04983e+08	1.12447e+08	1.18829e+08	1.24565e+08	1.27784e+08	1.29604e+08	1.30408e+08	1.30068e+08
13	7.5773e+06	2.18626e+07	3.48164e+07	4.6491e+07	5.66814e+07	6.63495e+07	7.48442e+07	8.24952e+07	8.91476e+07	9.46127e+07	9.7698e+07	9.88968e+07	1.00668e+08	1.01524e+08	1.01473e+08
14	8.68539e+06	2.49724e+07	3.9788e+07	5.32375e+07	6.58417e+07	7.72352e+07	8.74151e+07	9.64903e+07	1.0453e+08	1.10972e+08	1.16346e+08	1.19657e+08	1.22031e+08	1.22992e+08	1.21961e+08
15	7.7073e+06	2.20367e+07	3.52152e+07	4.74513e+07	5.88628e+07	6.94192e+07	7.83762e+07	8.66671e+07	9.27315e+07	9.65246e+07	9.92247e+07	1.0061e+08	1.01995e+08	1.0258e+08	1.02752e+08
16	8.85762e+06	2.56823e+07	4.12382e+07	5.54279e+07	6.83534e+07	7.9948e+07	8.94534e+07	9.78365e+07	1.05279e+08	1.11315e+08	1.16014e+08	1.19247e+08	1.21397e+08	1.20429e+08	1.19667e+08
17	9.00568e+06	2.58773e+07	4.0599e+07	5.38206e+07	6.62487e+07	7.7715e+07	8.75139e+07	9.67261e+07	1.03986e+08	1.09644e+08	1.14022e+08	1.17193e+08	1.19514e+08	1.2063e+08	1.20237e+08
18	8.38208e+06	2.4228e+07	3.88526e+07	5.2079e+07	6.38401e+07	7.37797e+07	8.23512e+07	8.99248e+07	9.58129e+07	9.96487e+07	1.03537e+08	1.06956e+08	1.09345e+08	1.09734e+08	1.10063e+08
19	9.50074e+06	2.72409e+07	4.33196e+07	5.84481e+07	7.23601e+07	8.49817e+07	9.54203e+07	1.04374e+08	1.10559e+08	1.15681e+08	1.20206e+08	1.21996e+08	1.23396e+08	1.24353e+08	1.25458e+08
20	9.63757e+06	2.77175e+07	4.39764e+07	5.86333e+07	7.11652e+07	8.19075e+07	9.10454e+07	9.92941e+07	1.06529e+08	1.12978e+08	1.18122e+08	1.21694e+08	1.24518e+08	1.26062e+08	1.26044e+08
21	9.17633e+06	2.63105e+07	4.18029e+07	5.58076e+07	6.84791e+07	7.98221e+07	8.89177e+07	9.63923e+07	1.03562e+08	1.10082e+08	1.15723e+08	1.1929e+08	1.22424e+08	1.22839e+08	1.22195e+08
22	9.0723e+06	2.63207e+07	4.18569e+07	5.56705e+07	6.85266e+07	8.01157e+07	8.96271e+07	9.79623e+07	1.04779e+08	1.10163e+08	1.1374e+08	1.15417e+08	1.17032e+08	1.18135e+08	1.18265e+08
23	8.43221e+06	2.4312e+07	3.80828e+07	5.04452e+07	6.2258e+07	7.28053e+07	8.17599e+07	8.94526e+07	9.63132e+07	1.01359e+08	1.04435e+08	1.0687e+08	1.08311e+08	1.08824e+08	1.09205e+08
24	9.38302e+06	2.74418e+07	4.41809e+07	5.94076e+07	7.28582e+07	8.43497e+07	9.486e+07	1.04022e+08	1.10809e+08	1.16337e+08	1.21554e+08	1.24602e+08	1.26672e+08	1.27568e+08	1.27084e+08
25	7.53858e+06	2.16071e+07	3.459e+07	4.69409e+07	5.82666e+07	6.80638e+07	7.63957e+07	8.3473e+07	8.94614e+07	9.4508e+07	9.93237e+07	1.01709e+08	1.0349e+08	1.03488e+08	1.02819e+08
26	8.54867e+06	2.48914e+07	3.97053e+07	5.27365e+07	6.43917e+07	7.46003e+07	8.2538e+07	8.97903e+07	9.63871e+07	1.01747e+08	1.06298e+08	1.08225e+08	1.10122e+08	1.10963e+08	1.11379e+08
27	8.86962e+06	2.5207e+07	3.97505e+07	5.28211e+07	6.442e+07	7.53542e+07	8.48058e+07	9.28852e+07	9.99573e+07	1.05367e+08	1.09602e+08	1.13032e+08	1.16073e+08	1.16811e+08	1.16551e+08
28	9.49706e+06	2.74149e+07	4.37134e+07	5.80496e+07	7.06404e+07	8.2577e+07	9.29383e+07	1.01617e+08	1.08498e+08	1.1408e+08	1.18375e+08	1.209e+08	1.22718e+08	1.24149e+08	1.24663e+08
29	9.35237e+06	2.70139e+07	4.32158e+07	5.79644e+07	7.12454e+07	8.31566e+07	9.25342e+07	1.00663e+08	1.08422e+08	1.14695e+08	1.19035e+08	1.21942e+08	1.23607e+08	1.24414e+08	1.24327e+08
30	8.55945e+06	2.4812e+07	3.9708e+07	5.28572e+07	6.51763e+07	7.60341e+07	8.53668e+07	9.31867e+07	9.86914e+07	1.03392e+08	1.07496e+08	1.10377e+08	1.1299e+08	1.14465e+08	1.14317e+08
31	9.6719e+06	2.80537e+07	4.45251e+07	5.94065e+07	7.31762e+07	8.55402e+07	9.66741e+07	1.05938e+08	1.13072e+08	1.17943e+08	1.22492e+08	1.25779e+08	1.2776e+08	1.28615e+08	1.28294e+08
32	8.82131e+06	2.53517e+07	4.05144e+07	5.47908e+07	6.78974e+07	8.00539e+07	9.06875e+07	9.9575e+07	1.06247e+08	1.11961e+08	1.16246e+08	1.18762e+08	1.20991e+08	1.21713e+08	1.21183e+08
33	8.00618e+06	2.29441e+07	3.59213e+07	4.77547e+07	5.77032e+07	6.6596e+07	7.37508e+07	8.03079e+07	8.59826e+07	9.01332e+07	9.37807e+07	9.7064e+07	9.97916e+07	1.01101e+08	1.01602e+08
34	9.84851e+06	2.82908e+07	4.50538e+07	6.03599e+07	7.38034e+07	8.61893e+07	9.72175e+07	1.06408e+08	1.1544e+08	1.23066e+08	1.28784e+08	1.31444e+08	1.32957e+08	1.32665e+08	1.32011e+08
35	9.55894e+06	2.73386e+07	4.29438e+07	5.68341e+07	6.93603e+07	7.98194e+07	8.91947e+07	9.82065e+07	1.0524e+08	1.10138e+08	1.14246e+08	1.17689e+08	1.19128e+08	1.19984e+08	1.21253e+08
36	8.88387e+06	2.57302e+07	4.07617e+07	5.44794e+07	6.6677e+07	7.70952e+07	8.61122e+07	9.3791e+07	9.97119e+07	1.04673e+08	1.08659e+08	1.11385e+08	1.14042e+08	1.15594e+08	1.16325e+08
37	8.15847e+06	2.36144e+07	3.78385e+07	5.06128e+07	6.12007e+07	7.08926e+07	7.96034e+07	8.80613e+07	9.51357e+07	1.00411e+08	1.05628e+08	1.09011e+08	1.11082e+08	1.1138e+08	1.10994e+08
38	1.00394e+07	2.89115e+07	4.62282e+07	6.14339e+07	7.52783e+07	8.71017e+07	9.75508e+07	1.07378e+08	1.14963e+08	1.21282e+08	1.26508e+08	1.30909e+08	1.32757e+08	1.33443e+08	1.33283e+08
39	8.27563e+06	2.40114e+07	3.851e+07	5.1865e+07	6.38186e+07	7.46997e+07	8.45069e+07	9.32637e+07	9.98431e+07	1.04313e+08	1.08287e+08	1.10662e+08	1.13009e+08	1.13658e+08	1.13208e+08
40	9.52453e+06	2.75708e+07	4.41254e+07	5.90774e+07	7.26971e+07	8.48638e+07	9.53611e+07	1.04776e+08	1.11592e+08	1.16885e+08	1.20941e+08	1.23253e+08	1.25324e+08	1.26151e+08	1.26401e+08
41	9.61679e+06	2.75647e+07	4.32616e+07	5.71701e+07	6.94769e+07	8.1444e+07	9.19243e+07	1.01356e+08	1.09039e+08	1.14777e+08	1.19395e+08	1.21987e+08	1.22686e+08	1.2289e+08	1.23837e+08
42	8.39947e+06	2.40499e+07	3.80728e+07	5.07749e+07	6.23152e+07	7.31961e+07	8.28902e+07	9.13252e+07	9.79947e+07	1.03865e+08	1.08529e+08	1.10682e+08	1.12753e+08	1.13156e+08	1.12867e+08
43	9.2322e+06	2.67376e+07	4.28686e+07	5.78304e+07	7.14474e+07	8.36654e+07	9.45845e+07	1.04459e+08	1.11926e+08	1.17893e+08	1.22705e+08	1.25636e+08	1.27351e+08	1.27025e+08	1.26579e+08
44	8.71965e+06	2.54371e+07	4.08405e+07	5.45484e+07	6.68929e+07	7.80019e+07	8.73651e+07	9.52522e+07	1.02015e+08	1.08485e+08	1.13874e+08	1.17588e+08	1.19174e+08	1.18641e+08	1.18227e+08
45	6.86917e+06	1.98629e+07	3.1888e+07	4.28865e+07	5.26211e+07	6.08213e+07	6.82295e+07	7.45101e+07	7.99831e+07	8.4607e+07	8.83941e+07	9.023e+07	9.15016e+07	9.19912e+07	9.196e+07
46	8.60864e+06	2.50403e+07	4.02476e+07	5.4163e+07	6.60486e+07	7.69774e+07	8.62423e+07	9.44903e+07	1.0192e+08	1.0793e+08	1.12708e+08	1.15109e+08	1.17065e+08	1.17831e+08	1.17288e+08
47	6.52304e+06	1.8791e+07	3.02213e+07	4.0883e+07	5.09451e+07	6.03445e+07	6.86098e+07	7.5404e+07	8.03173e+07	8.43154e+07	8.79509e+07	8.94621e+07	8.97936e+07	8.98976e+07	8.96275e+07
48	7.89819e+06	2.27669e+07	3.62642e+07	4.82193e+07	5.9386e+07	6.96346e+07	7.8627e+07	8.64662e+07	9.31017e+07	9.87281e+07	1.02947e+08	1.05409e+08	1.06825e+08	1.07007e+08	1.07045e+08
49	8.26542e+06	2.37631e+07	3.76874e+07	5.07672e+07	6.2884e+07	7.31858e+07	8.21917e+07	9.04058e+07	9.65777e+07	1.01312e+08	1.05467e+08	1.08642e+08	1.10299e+08	1.10983e+08	1.10869e+08
50	9.41001e+06	2.70482e+07	4.25768e+07	5.62292e+07	6.82054e+07	7.94469e+07	8.90176e+07	9.73219e+07	1.04186e+08	1.10214e+08	1.15467e+08	1.19759e+08	1.21679e+08	1.23028e+08	1.22629e+08
51	1.09514e+07	3.19942e+07	5.05775e+07	6.66681e+07	8.13675e+07	9.46347e+07	1.05544e+08	1.15026e+08	1.23361e+08	1.29717e+08	1.35391e+08	1.39122e+08	1.41259e+08	1.42221e+08	1.42694e+08
52	1.10307e+07	3.15014e+07	4.98918e+07	6.66425e+07	8.18358e+07	9.51624e+07	1.07171e+08	1.18305e+08	1.27589e+08	1.35312e+08	1.41687e+08	1.45917e+08	1.49816e+08	1.51541e+08	1.50186e+08
53	7.60895e+06	2.1739e+07	3.45692e+07	4.61805e+07	5.63916e+07	6.56242e+07	7.37693e+07	8.18306e+07	8.87284e+07	9.39026e+07	9.77796e+07	9.94148e+07	1.00201e+08	1.00414e+08	1.0079e+08
54	8.36045e+06	2.42077e+07	3.86753e+07	5.16652e+07	6.39765e+07	7.50101e+07	8.45116e+07	9.29694e+07	9.99684e+07	1.05941e+08	1.11115e+08	1.13955e+08	1.16183e+08	1.16576e+08	1.15534e+08
55	9.26129e+06	2.65774e+07	4.16595e+07	5.48114e+07	6.66916e+07	7.73862e+07	8.67045e+07	9.44734e+07	1.00736e+08	1.06275e+08	1.11185e+08	1.1398e+08	1.16078e+08	1.17744e+08	1.1892e+08
56	9.89442e+06	2.8339e+07	4.44711e+07	5.94157e+07	7.27595e+07	8.44223e+07	9.5088e+07	1.04378e+08	1.1216e+08	1.19099e+08	1.25306e+08	1.28979e+08	1.31254e+08	1.32746e+08	1.32367e+08
57	9.04415e+06	2.64559e+07	4.26669e+07	5.72196e+07	7.05955e+07	8.22908e+07	9.1318e+07	9.9457e+07	1.06665e+08	1.12431e+08	1.16806e+08	1.18636e+08	1.20761e+08	1.21941e+08	1.21473e+08
58	1.00585e+07	2.87694e+07	4.58844e+07	6.09411e+07	7.41365e+07	8.57915e+07	9.56297e+07	1.03346e+08	1.09719e+08	1.14787e+08	1.19526e+08	1.23737e+08	1.27854e+08	1.30163e+08	1.30623e+08
59	8.90361e+06	2.53788e+07	4.02706e+07	5.28706e+07	6.43802e+07	7.42512e+07	8.23775e+07	9.02386e+07	9.64361e+07	1.02058e+08	1.06835e+08	1.10247e+08	1.13006e+08	1.1466e+08	1.15019e+08
60	1.02719e+07	2.94912e+07	4.71061e+07	6.3063e+07	7.81054e+07	9.0951e+07	1.01607e+08	1.10534e+08	1.18652e+08	1.25851e+08	1.31706e+08	1.34854e+08	1.3777e+08	1.38534e+08	1.38353e+08
61	8.7281e+06	2.49497e+07	3.94754e+07	5.25168e+07	6.39201e+07	7.43401e+07	8.41129e+07	9.26147e+07	9.94924e+07	1.05651e+08	1.10967e+08	1.13028e+08	1.13358e+08	1.13329e+08	1.14063e+08
62	8.38723e+06	2.41648e+07	3.85482e+07	5.19936e+07	6.42236e+07	7.54031e+07	8.51349e+07	9.37249e+07	1.01012e+08	1.06526e+08	1.11467e+08	1.14013e+08	1.15482e+08	1.16049e+08	1.15548e+08
63	9.69386e+06	2.77572e+07	4.35876e+07	5.8057e+07	7.12238e+07	8.29049e+07	9.35722e+07	1.02742e+08	1.10524e+08	1.16805e+08	1.21774e+08	1.252e+08	1.27196e+08	1.26981e+08	1.27405e+08
64	8.91163e+06	2.56661e+07	4.0682e+07	5.45644e+07	6.68556e+07	7.71811e+07	8.60914e+07	9.39211e+07	1.00712e+08	1.06313e+08	1.10107e+08	1.133e+08	1.16473e+08	1.18056e+08	1.18271e+08
65	9.71347e+06	2.8273e+07	4.5671e+07	6.11762e+07	7.51903e+07	8.74872e+07	9.82184e+07	1.07235e+08	1.14766e+08	1.21469e+08	1.26649e+08	1.30161e+08	1.31646e+08	1.3189e+08	1.31851e+08
66	8.79249e+06	2.55688e+07	4.06442e+07	5.41422e+07	6.6038e+07	7.62043e+07	8.48877e+07	9.31793e+07	9.97873e+07	1.04632e+08	1.0778e+08	1.09629e+08	1.11936e+08	1.13802e+08	1.14894e+08
67	9.67915e+06	2.79595e+07	4.45656e+07	5.96522e+07	7.31908e+07	8.5304e+07	9.56254e+07	1.04565e+08	1.12243e+08	1.18515e+08	1.23297e+08	1.25999e+08	1.28007e+08	1.28637e+08	1.28785e+08
68	8.60098e+06	2.44873e+07	3.89084e+07	5.13543e+07	6.22067e+07	7.24331e+07	8.15707e+07	9.00729e+07	9.7191e+07	1.02951e+08	1.07776e+08	1.11085e+08	1.13633e+08	1.14091e+08	1.13737e+08
69	9.76057e+06	2.76622e+07	4.35413e+07	5.79717e+07	7.13462e+07	8.35028e+07	9.43376e+07	1.04268e+08	1.12307e+08	1.1863e+08	1.2438e+08	1.27566e+08	1.29708e+08	1.29877e+08	1.29932e+08
70	1.01581e+07	2.90614e+07	4.5962e+07	6.10261e+07	7.48704e+07	8.77129e+07	9.89654e+07	1.09164e+08	1.1775e+08	1.23937e+08	1.28485e+08	1.32124e+08	1.352e+08	1.36722e+08	1.36272e+08
71	7.8593e+06	2.2733e+07	3.64681e+07	4.91306e+07	6.07359e+07	7.11642e+07	8.06739e+07	8.87242e+07	9.47849e+07	9.94649e+07	1.03107e+08	1.05478e+08	1.06953e+08	1.07659e+08	1.074e+08
72	8.15358e+06	2.37833e+07	3.8288e+07	5.12335e+07	6.2365e+07	7.14555e+07	7.95241e+07	8.58058e+07	9.04278e+07	9.46251e+07	9.81782e+07	1.01049e+08	1.02975e+08	1.04579e+08	1.05502e+08
73	8.75796e+06	2.51727e+07	3.99185e+07	5.29374e+07	6.42718e+07	7.38414e+07	8.24425e+07	8.94701e+07	9.54145e+07	1.00089e+08	1.03953e+08	1.07333e+08	1.08789e+08	1.09545e+08	1.1089e+08
74	1.03764e+07	2.98237e+07	4.75631e+07	6.36258e+07	7.82909e+07	9.10188e+07	1.01739e+08	1.11158e+08	1.19153e+08	1.26166e+08	1.3195e+08	1.36389e+08	1.39191e+08	1.39301e+08	1.38711e+08
75	8.55895e+06	2.47098e+07	3.9137e+07	5.26501e+07	6.47938e+07	7.53589e+07	8.49983e+07	9.38424e+07	1.00901e+08	1.05959e+08	1.09801e+08	1.12792e+08	1.15468e+08	1.16171e+08	1.15771e+08
76	8.30225e+06	2.4087e+07	3.81805e+07	5.05074e+07	6.1553e+07	7.14791e+07	7.93345e+07	8.62257e+07	9.16692e+07	9.61364e+07	9.97989e+07	1.01354e+08	1.02916e+08	1.04418e+08	1.05559e+08
77	9.72312e+06	2.80931e+07	4.52276e+07	6.07998e+07	7.47552e+07	8.68952e+07	9.68361e+07	1.06078e+08	1.13264e+08	1.20092e+08	1.26031e+08	1.30607e+08	1.3216e+08	1.31646e+08	1.30877e+08
78	8.61364e+06	2.48303e+07	3.93524e+07	5.26448e+07	6.43133e+07	7.51739e+07	8.48641e+07	9.35511e+07	1.00563e+08	1.06254e+08	1.11811e+08	1.15073e+08	1.17402e+08	1.17754e+08	1.17211e+08
79	9.45402e+06	2.64195e+07	4.12049e+07	5.43739e+07	6.58841e+07	7.64939e+07	8.57978e+07	9.45083e+07	1.01333e+08	1.07625e+08	1.13091e+08	1.17192e+08	1.20188e+08	1.22063e+08	1.22509e+08
80	1.0777e+07	3.10607e+07	4.93907e+07	6.59952e+07	8.10969e+07	9.42646e+07	1.05363e+08	1.14929e+08	1.2321e+08	1.29891e+08	1.35072e+08	1.37789e+08	1.39183e+08	1.39963e+08	1.40358e+08
81	8.8764e+06	2.55713e+07	4.05101e+07	5.40337e+07	6.60026e+07	7.60322e+07	8.47607e+07	9.21647e+07	9.87644e+07	1.04394e+08	1.08712e+08	1.12079e+08	1.14628e+08	1.15988e+08	1.16053e+08
82	9.3528e+06	2.69346e+07	4.30618e+07	5.76468e+07	7.09566e+07	8.31145e+07	9.39524e+07	1.03314e+08	1.10154e+08	1.15882e+08	1.21111e+08	1.24272e+08	1.27125e+08	1.28419e+08	1.2802e+08
83	1.03107e+07	2.96176e+07	4.7172e+07	6.30125e+07	7.76562e+07	9.03084e+07	1.0127e+08	1.10538e+08	1.18792e+08	1.25356e+08	1.31002e+08	1.34205e+08	1.35861e+08	1.36404e+08	1.36246e+08
84	8.86165e+06	2.54809e+07	4.03053e+07	5.30936e+07	6.44507e+07	7.50655e+07	8.44837e+07	9.26913e+07	9.93348e+07	1.04849e+08	1.09608e+08	1.12197e+08	1.14174e+08	1.15418e+08	1.16078e+08
85	9.46675e+06	2.75368e+07	4.39581e+07	5.83295e+07	7.1588e+07	8.37523e+07	9.39155e+07	1.02691e+08	1.10035e+08	1.14873e+08	1.18722e+08	1.20891e+08	1.22691e+08	1.23397e+08	1.2414e+08
86	8.28765e+06	2.3849e+07	3.76805e+07	4.99152e+07	6.12862e+07	7.17101e+07	8.10308e+07	8.94452e+07	9.63931e+07	1.01393e+08	1.04975e+08	1.07582e+08	1.09479e+08	1.10827e+08	1.10664e+08
87	9.29351e+06	2.72501e+07	4.36649e+07	5.82027e+07	7.1628e+07	8.35823e+07	9.34506e+07	1.02698e+08	1.10822e+08	1.16923e+08	1.21319e+08	1.23976e+08	1.25345e+08	1.25619e+08	1.25018e+08
88	8.30205e+06	2.36797e+07	3.80539e+07	5.18551e+07	6.48656e+07	7.69381e+07	8.77323e+07	9.6748e+07	1.04574e+08	1.10792e+08	1.16246e+08	1.17552e+08	1.18395e+08	1.1789e+08	1.168e+08
89	9.97731e+06	2.87739e+07	4.60072e+07	6.17877e+07	7.63824e+07	8.98409e+07	1.00583e+08	1.10366e+08	1.17968e+08	1.24372e+08	1.29475e+08	1.31896e+08	1.33184e+08	1.34245e+08	1.34513e+08
90	9.03225e+06	2.59486e+07	4.14427e+07	5.59047e+07	6.94903e+07	8.12754e+07	9.13844e+07	1.00786e+08	1.08046e+08	1.13641e+08	1.18694e+08	1.22285e+08	1.23444e+08	1.22833e+08	1.22553e+08
91	8.64545e+06	2.47778e+07	3.96658e+07	5.3332e+07	6.58176e+07	7.70472e+07	8.68921e+07	9.55074e+07	1.03193e+08	1.08626e+08	1.12935e+08	1.16038e+08	1.1846e+08	1.18437e+08	1.17567e+08
92	9.25204e+06	2.63854e+07	4.18247e+07	5.62516e+07	6.92894e+07	8.07163e+07	9.05922e+07	9.94218e+07	1.06413e+08	1.12428e+08	1.17001e+08	1.18764e+08	1.19816e+08	1.20444e+08	1.21024e+08
93	8.3175e+06	2.39875e+07	3.75569e+07	4.92119e+07	5.97627e+07	6.89965e+07	7.72158e+07	8.42955e+07	9.08542e+07	9.68986e+07	1.01412e+08	1.04929e+08	1.06828e+08	1.0732e+08	1.0743e+08
94	1.03374e+07	2.97848e+07	4.77259e+07	6.36338e+07	7.78349e+07	8.99447e+07	9.99583e+07	1.08464e+08	1.15679e+08	1.21767e+08	1.27262e+08	1.31032e+08	1.33234e+08	1.33703e+08	1.34038e+08
95	9.93796e+06	2.87106e+07	4.53581e+07	6.06847e+07	7.51394e+07	8.79756e+07	9.9183e+07	1.0892e+08	1.16719e+08	1.23941e+08	1.29742e+08	1.32474e+08	1.34211e+08	1.34237e+08	1.34063e+08
96	9.83702e+06	2.81437e+07	4.50891e+07	6.05913e+07	7.44278e+07	8.68272e+07	9.74928e+07	1.06494e+08	1.13963e+08	1.20596e+08	1.25926e+08	1.2831e+08	1.29125e+08	1.29821e+08	1.29836e+08
97	1.03457e+07	2.9844e+07	4.7107e+07	6.2406e+07	7.69716e+07	9.03003e+07	1.02303e+08	1.12515e+08	1.21288e+08	1.28819e+08	1.3421e+08	1.37523e+08	1.40354e+08	1.41483e+08	1.40819e+08
98	6.79387e+06	1.95007e+07	3.09464e+07	4.1437e+07	5.04953e+07	5.87759e+07	6.64107e+07	7.24503e+07	7.70479e+07	8.13294e+07	8.49796e+07	8.69481e+07	8.83777e+07	8.93352e+07	8.974e+07
99	8.8251e+06	2.55194e+07	4.05456e+07	5.42839e+07	6.70581e+07	7.72498e+07	8.58878e+07	9.3576e+07	1.0028e+08	1.05739e+08	1.10246e+08	1.12909e+08	1.15118e+08	1.16849e+08	1.16749e+08
100	7.94678e+06	2.28316e+07	3.58064e+07	4.78511e+07	5.88516e+07	6.88084e+07	7.72058e+07	8.39091e+07	8.97314e+07	9.42685e+07	9.83101e+07	1.01483e+08	1.03788e+08	1.03956e+08	1.03885e+08
101	8.58993e+06	2.46758e+07	3.9296e+07	5.263e+07	6.4631e+07	7.56831e+07	8.55055e+07	9.41081e+07	1.01267e+08	1.06012e+08	1.09591e+08	1.12151e+08	1.14363e+08	1.15406e+08	1.15157e+08
102	8.67886e+06	2.51187e+07	3.99769e+07	5.36451e+07	6.55854e+07	7.64081e+07	8.57388e+07	9.42893e+07	1.00765e+08	1.06981e+08	1.11697e+08	1.14923e+08	1.15971e+08	1.16745e+08	1.16928e+08
103	9.73869e+06	2.78561e+07	4.4504e+07	5.98488e+07	7.38462e+07	8.68457e+07	9.82214e+07	1.0744e+08	1.14907e+08	1.20005e+08	1.24207e+08	1.26574e+08	1.29e+08	1.29948e+08	1.30124e+08
104	7.8519e+06	2.23424e+07	3.48397e+07	4.6158e+07	5.59192e+07	6.45869e+07	7.27133e+07	8.00147e+07	8.55169e+07	9.02899e+07	9.42017e+07	9.73139e+07	9.983e+07	1.00478e+08	1.01253e+08
105	7.84322e+06	2.25683e+07	3.55494e+07	4.71792e+07	5.81318e+07	6.83037e+07	7.74475e+07	8.57426e+07	9.25036e+07	9.77477e+07	1.02339e+08	1.05611e+08	1.07564e+08	1.08686e+08	1.07643e+08
106	9.37998e+06	2.74351e+07	4.42011e+07	5.94229e+07	7.22938e+07	8.40475e+07	9.41668e+07	1.02479e+08	1.10216e+08	1.17179e+08	1.22094e+08	1.25284e+08	1.26978e+08	1.269e+08	1.26581e+08
107	8.22757e+06	2.36702e+07	3.75129e+07	5.01767e+07	6.18575e+07	7.23619e+07	8.13073e+07	8.96663e+07	9.64122e+07	1.01532e+08	1.05645e+08	1.08559e+08	1.11407e+08	1.12402e+08	1.12119e+08
108	8.60898e+06	2.5052e+07	4.00405e+07	5.34657e+07	6.57671e+07	7.63088e+07	8.58541e+07	9.42066e+07	1.01604e+08	1.06968e+08	1.10721e+08	1.13665e+08	1.16505e+08	1.1718e+08	1.16912e+08
109	8.22292e+06	2.36007e+07	3.74163e+07	5.01459e+07	6.17984e+07	7.23524e+07	8.18849e+07	9.02593e+07	9.64556e+07	1.01253e+08	1.06116e+08	1.08416e+08	1.09242e+08	1.10089e+08	1.09998e+08
110	9.16747e+06	2.63379e+07	4.20257e+07	5.59125e+07	6.91379e+07	8.08964e+07	9.0326e+07	9.80665e+07	1.05045e+08	1.11178e+08	1.16329e+08	1.19798e+08	1.22602e+08	1.22768e+08	1.22777e+08
111	9.44154e+06	2.71053e+07	4.29339e+07	5.7495e+07	7.0997e+07	8.29727e+07	9.29901e+07	1.02485e+08	1.09955e+08	1.15725e+08	1.20967e+08	1.24411e+08	1.26689e+08	1.26844e+08	1.26467e+08
112	8.59216e+06	2.4861e+07	3.94532e+07	5.2571e+07	6.42833e+07	7.53075e+07	8.44615e+07	9.2231e+07	9.84887e+07	1.0374e+08	1.08421e+08	1.11871e+08	1.13618e+08	1.13718e+08	1.14084e+08
113	1.10665e+07	3.16758e+07	5.01231e+07	6.74085e+07	8.29091e+07	9.59707e+07	1.07046e+08	1.17491e+08	1.26614e+08	1.33424e+08	1.3866e+08	1.41991e+08	1.45024e+08	1.46951e+08	1.47476e+08
114	8.49878e+06	2.42616e+07	3.79378e+07	5.00953e+07	6.11324e+07	7.03428e+07	7.82117e+07	8.47911e+07	9.07976e+07	9.63666e+07	1.01258e+08	1.04604e+08	1.0697e+08	1.08307e+08	1.09051e+08
115	9.08168e+06	2.61436e+07	4.18445e+07	5.57574e+07	6.81032e+07	7.91971e+07	8.83805e+07	9.67041e+07	1.03586e+08	1.09261e+08	1.14434e+08	1.1903e+08	1.22146e+08	1.2261e+08	1.21648e+08
116	8.50433e+06	2.43496e+07	3.86794e+07	5.17299e+07	6.33641e+07	7.39745e+07	8.30791e+07	9.03794e+07	9.64769e+07	1.00852e+08	1.04992e+08	1.08092e+08	1.10986e+08	1.127e+08	1.12313e+08
117	8.40898e+06	2.45408e+07	3.94556e+07	5.2931e+07	6.53217e+07	7.55221e+07	8.46003e+07	9.28633e+07	9.90883e+07	1.03289e+08	1.07354e+08	1.09141e+08	1.10072e+08	1.10745e+08	1.11287e+08
118	9.10094e+06	2.65849e+07	4.25197e+07	5.71671e+07	7.06469e+07	8.27773e+07	9.31491e+07	1.0253e+08	1.10674e+08	1.1604e+08	1.20601e+08	1.23346e+08	1.23975e+08	1.23947e+08	1.23438e+08
119	8.42047e+06	2.39283e+07	3.77678e+07	5.00503e+07	6.11502e+07	7.08672e+07	7.9476e+07	8.73677e+07	9.40653e+07	1.0009e+08	1.04423e+08	1.0706e+08	1.08716e+08	1.09142e+08	1.09656e+08
120	1.11849e+07	3.23193e+07	5.12155e+07	6.85482e+07	8.43414e+07	9.7947e+07	1.09856e+08	1.19682e+08	1.28023e+08	1.35864e+08	1.41968e+08	1.45001e+08	1.46844e+08	1.47366e+08	1.47413e+08
121	9.29372e+06	2.66583e+07	4.2499e+07	5.65076e+07	6.91498e+07	8.01082e+07	8.91879e+07	9.76231e+07	1.04643e+08	1.1053e+08	1.15475e+08	1.18585e+08	1.20005e+08	1.20394e+08	1.20925e+08
122	9.63812e+06	2.78378e+07	4.43516e+07	5.90692e+07	7.31112e+07	8.60307e+07	9.64089e+07	1.05821e+08	1.13889e+08	1.21105e+08	1.27079e+08	1.29834e+08	1.30975e+08	1.31581e+08	1.31262e+08
123	9.61556e+06	2.7952e+07	4.45102e+07	5.92042e+07	7.26555e+07	8.44339e+07	9.46569e+07	1.03332e+08	1.10897e+08	1.17517e+08	1.2243e+08	1.24671e+08	1.26307e+08	1.26297e+08	1.26315e+08
124	9.64502e+06	2.78919e+07	4.46102e+07	5.98105e+07	7.35511e+07	8.53117e+07	9.55162e+07	1.04463e+08	1.12254e+08	1.18656e+08	1.23662e+08	1.26702e+08	1.28468e+08	1.29125e+08	1.29196e+08
125	8.14575e+06	2.33928e+07	3.74721e+07	5.06511e+07	6.26652e+07	7.33599e+07	8.23018e+07	8.98642e+07	9.58425e+07	1.00147e+08	1.03039e+08	1.04149e+08	1.05358e+08	1.06376e+08	1.07374e+08
126	8.69908e+06	2.49821e+07	3.97263e+07	5.28713e+07	6.45491e+07	7.48786e+07	8.34542e+07	9.06343e+07	9.6452e+07	1.01986e+08	1.06521e+08	1.08909e+08	1.10123e+08	1.10609e+08	1.11763e+08
127	8.74771e+06	2.50014e+07	3.9629e+07	5.34485e+07	6.56417e+07	7.63284e+07	8.51986e+07	9.28453e+07	9.93214e+07	1.04932e+08	1.08749e+08	1.11259e+08	1.13292e+08	1.14719e+08	1.14823e+08
128	9.97793e+06	2.89895e+07	4.66958e+07	6.29245e+07	7.77812e+07	9.07688e+07	1.02242e+08	1.12546e+08	1.20985e+08	1.27268e+08	1.32391e+08	1.36223e+08	1.39295e+08	1.39691e+08	1.38367e+08
129	9.88394e+06	2.84032e+07	4.49597e+07	6.02514e+07	7.37648e+07	8.55872e+07	9.54258e+07	1.04587e+08	1.12074e+08	1.17427e+08	1.22382e+08	1.26244e+08	1.28652e+08	1.29563e+08	1.30006e+08
130	9.09111e+06	2.56454e+07	4.03691e+07	5.37477e+07	6.62366e+07	7.74616e+07	8.71635e+07	9.59611e+07	1.02845e+08	1.08874e+08	1.13311e+08	1.1622e+08	1.18022e+08	1.19078e+08	1.20076e+08
131	1.06391e+07	3.07646e+07	4.88949e+07	6.50249e+07	7.88844e+07	9.12975e+07	1.01755e+08	1.11272e+08	1.19761e+08	1.26575e+08	1.31394e+08	1.34259e+08	1.3637e+08	1.37152e+08	1.37332e+08
132	9.37173e+06	2.68527e+07	4.24644e+07	5.64642e+07	6.96289e+07	8.16528e+07	9.18227e+07	1.00383e+08	1.08386e+08	1.14765e+08	1.19507e+08	1.22609e+08	1.24672e+08	1.25126e+08	1.24737e+08
133	8.41988e+06	2.44661e+07	3.91578e+07	5.24592e+07	6.50009e+07	7.59527e+07	8.49638e+07	9.27093e+07	9.87414e+07	1.03933e+08	1.07889e+08	1.10533e+08	1.11949e+08	1.1194e+08	1.12085e+08
134	7.43455e+06	2.15449e+07	3.40511e+07	4.49319e+07	5.46593e+07	6.40622e+07	7.19244e+07	7.85973e+07	8.45371e+07	8.90709e+07	9.21205e+07	9.43709e+07	9.63821e+07	9.68576e+07	9.70123e+07
135	9.41183e+06	2.69307e+07	4.25904e+07	5.67001e+07	6.94634e+07	8.0285e+07	8.95581e+07	9.75303e+07	1.04275e+08	1.09794e+08	1.14116e+08	1.17061e+08	1.19715e+08	1.20741e+08	1.21953e+08
136	9.22637e+06	2.66335e+07	4.24846e+07	5.62559e+07	6.89249e+07	8.02029e+07	9.01077e+07	9.87652e+07	1.05913e+08	1.11737e+08	1.16073e+08	1.19296e+08	1.20866e+08	1.21586e+08	1.2222e+08
137	8.14717e+06	2.38824e+07	3.82757e+07	5.15113e+07	6.37406e+07	7.4308e+07	8.33135e+07	9.12805e+07	9.83688e+07	1.039e+08	1.07739e+08	1.10413e+08	1.13166e+08	1.13674e+08	1.11988e+08
138	8.76497e+06	2.53373e+07	4.08459e+07	5.50515e+07	6.75978e+07	7.84013e+07	8.7243e+07	9.49687e+07	1.00529e+08	1.05158e+08	1.08997e+08	1.11873e+08	1.14498e+08	1.15683e+08	1.15591e+08
139	1.03547e+07	2.97619e+07	4.75834e+07	6.37729e+07	7.80967e+07	9.09567e+07	1.01441e+08	1.1093e+08	1.19641e+08	1.27086e+08	1.32717e+08	1.3603e+08	1.39029e+08	1.39789e+08	1.39147e+08
140	7.94001e+06	2.2895e+07	3.60837e+07	4.80965e+07	5.97259e+07	7.03599e+07	7.87711e+07	8.62225e+07	9.28215e+07	9.75551e+07	1.01953e+08	1.05595e+08	1.07185e+08	1.07847e+08	1.06773e+08
141	1.09945e+07	3.19871e+07	5.12926e+07	6.89749e+07	8.47305e+07	9.83739e+07	1.09689e+08	1.18931e+08	1.25809e+08	1.31887e+08	1.37067e+08	1.40191e+08	1.42283e+08	1.43451e+08	1.4401e+08
142	8.34777e+06	2.41837e+07	3.86875e+07	5.12633e+07	6.27024e+07	7.25786e+07	8.16022e+07	8.8824e+07	9.45068e+07	9.93063e+07	1.03345e+08	1.06179e+08	1.07779e+08	1.0842e+08	1.0887e+08
143	7.97919e+06	2.28382e+07	3.63434e+07	4.86486e+07	5.94276e+07	6.89485e+07	7.71512e+07	8.48103e+07	9.03421e+07	9.41154e+07	9.7587e+07	1.00037e+08	1.02041e+08	1.03061e+08	1.03083e+08
144	8.70091e+06	2.51189e+07	3.9949e+07	5.3343e+07	6.53554e+07	7.54823e+07	8.3531e+07	9.03412e+07	9.65361e+07	1.02344e+08	1.07446e+08	1.11628e+08	1.14735e+08	1.15738e+08	1.156e+08
145	8.68801e+06	2.51813e+07	4.06802e+07	5.49098e+07	6.7325e+07	7.92636e+07	8.95256e+07	9.784e+07	1.04967e+08	1.09934e+08	1.13315e+08	1.15259e+08	1.17006e+08	1.17537e+08	1.17588e+08
146	8.43034e+06	2.42548e+07	3.86551e+07	5.2165e+07	6.46261e+07	7.54312e+07	8.47791e+07	9.34097e+07	1.00517e+08	1.04918e+08	1.0832e+08	1.11321e+08	1.13986e+08	1.14514e+08	1.14077e+08
147	1.05973e+07	3.05869e+07	4.84292e+07	6.43383e+07	7.86844e+07	9.14259e+07	1.02789e+08	1.13293e+08	1.22197e+08	1.2941e+08	1.35578e+08	1.39976e+08	1.43399e+08	1.4406e+08	1.43132e+08
148	9.32605e+06	2.70131e+07	4.30465e+07	5.76554e+07	7.10531e+07	8.24216e+07	9.25725e+07	1.00697e+08	1.07412e+08	1.13517e+08	1.187e+08	1.21843e+08	1.23017e+08	1.23622e+08	1.23588e+08
149	9.57784e+06	2.73339e+07	4.37654e+07	5.8467e+07	7.11291e+07	8.25869e+07	9.23428e+07	1.00699e+08	1.08174e+08	1.14508e+08	1.19455e+08	1.23589e+08	1.27112e+08	1.28153e+08	1.27993e+08
150	9.97057e+06	2.86151e+07	4.56508e+07	6.06439e+07	7.42997e+07	8.63289e+07	9.74997e+07	1.07161e+08	1.14568e+08	1.21187e+08	1.27472e+08	1.30608e+08	1.32477e+08	1.33473e+08	1.33328e+08
151	8.95034e+06	2.56554e+07	4.05398e+07	5.41175e+07	6.64698e+07	7.76063e+07	8.67581e+07	9.43104e+07	1.00973e+08	1.06378e+08	1.10322e+08	1.13225e+08	1.15443e+08	1.1612e+08	1.17021e+08
152	9.83897e+06	2.82296e+07	4.45841e+07	5.91032e+07	7.12176e+07	8.26245e+07	9.25475e+07	1.02016e+08	1.10731e+08	1.17435e+08	1.22146e+08	1.24798e+08	1.26812e+08	1.27663e+08	1.28379e+08
153	1.13411e+07	3.26702e+07	5.19197e+07	6.78274e+07	8.26328e+07	9.62262e+07	1.08175e+08	1.18709e+08	1.27227e+08	1.34002e+08	1.3966e+08	1.44363e+08	1.48233e+08	1.50428e+08	1.4997e+08
154	8.13514e+06	2.36512e+07	3.78093e+07	5.01918e+07	6.1574e+07	7.23464e+07	8.16105e+07	8.99324e+07	9.68061e+07	1.02601e+08	1.07319e+08	1.09626e+08	1.10761e+08	1.10297e+08	1.09807e+08
155	9.41865e+06	2.70367e+07	4.27339e+07	5.64451e+07	6.88695e+07	8.01224e+07	8.93487e+07	9.73813e+07	1.04171e+08	1.09728e+08	1.14388e+08	1.17583e+08	1.20047e+08	1.2215e+08	1.22399e+08
156	9.15619e+06	2.62283e+07	4.13898e+07	5.51403e+07	6.75098e+07	7.88236e+07	8.84641e+07	9.74536e+07	1.05607e+08	1.12317e+08	1.17033e+08	1.20081e+08	1.21297e+08	1.22153e+08	1.22406e+08
157	8.60064e+06	2.47594e+07	3.93394e+07	5.22945e+07	6.42095e+07	7.46718e+07	8.32647e+07	9.10147e+07	9.74795e+07	1.0178e+08	1.05745e+08	1.08697e+08	1.10485e+08	1.11309e+08	1.11649e+08
158	8.39565e+06	2.42133e+07	3.84875e+07	5.13575e+07	6.31161e+07	7.37014e+07	8.2824e+07	9.11072e+07	9.80221e+07	1.03032e+08	1.07832e+08	1.10662e+08	1.12242e+08	1.13035e+08	1.12888e+08
159	8.72219e+06	2.50219e+07	3.95314e+07	5.27874e+07	6.45077e+07	7.47948e+07	8.32099e+07	9.08644e+07	9.74385e+07	1.02812e+08	1.0764e+08	1.10854e+08	1.13174e+08	1.14048e+08	1.14178e+08
160	9.30516e+06	2.65652e+07	4.2065e+07	5.6481e+07	6.9407e+07	8.03788e+07	8.99853e+07	9.87989e+07	1.0617e+08	1.12242e+08	1.17959e+08	1.21246e+08	1.22744e+08	1.23568e+08	1.23634e+08
161	8.42523e+06	2.45106e+07	3.92733e+07	5.25053e+07	6.46438e+07	7.53812e+07	8.48557e+07	9.32705e+07	9.90641e+07	1.03533e+08	1.07791e+08	1.09951e+08	1.11976e+08	1.13008e+08	1.12914e+08
162	8.00872e+06	2.3198e+07	3.70038e+07	4.90973e+07	6.04598e+07	7.10047e+07	7.96612e+07	8.72636e+07	9.29835e+07	9.7664e+07	1.01302e+08	1.03667e+08	1.05724e+08	1.06408e+08	1.06365e+08
163	8.46909e+06	2.43194e+07	3.8711e+07	5.20086e+07	6.43837e+07	7.55513e+07	8.44619e+07	9.23951e+07	9.95503e+07	1.0542e+08	1.09279e+08	1.12769e+08	1.15472e+08	1.16033e+08	1.14899e+08
164	8.52358e+06	2.44832e+07	3.9188e+07	5.23213e+07	6.3682e+07	7.3828e+07	8.23474e+07	8.93512e+07	9.54207e+07	1.00825e+08	1.05749e+08	1.08495e+08	1.10746e+08	1.11174e+08	1.11552e+08
165	8.2845e+06	2.3882e+07	3.81428e+07	5.1046e+07	6.30705e+07	7.38359e+07	8.26612e+07	9.04784e+07	9.6904e+07	1.01372e+08	1.05721e+08	1.08334e+08	1.09071e+08	1.09697e+08	1.09666e+08
166	9.12253e+06	2.62247e+07	4.15872e+07	5.54238e+07	6.76934e+07	7.85262e+07	8.79916e+07	9.63748e+07	1.02991e+08	1.08533e+08	1.13412e+08	1.1618e+08	1.17426e+08	1.18186e+08	1.18893e+08
167	8.14072e+06	2.34416e+07	3.71127e+07	4.92704e+07	6.00453e+07	6.99501e+07	7.85182e+07	8.64156e+07	9.25609e+07	9.80528e+07	1.0291e+08	1.05843e+08	1.07693e+08	1.08129e+08	1.08825e+08
168	9.20387e+06	2.62941e+07	4.17118e+07	5.56433e+07	6.87549e+07	8.03677e+07	8.96744e+07	9.83668e+07	1.05288e+08	1.10229e+08	1.14766e+08	1.17499e+08	1.19911e+08	1.20808e+08	1.20811e+08
169	9.19508e+06	2.63414e+07	4.16518e+07	5.52565e+07	6.73366e+07	7.84026e+07	8.79307e+07	9.62919e+07	1.02576e+08	1.08033e+08	1.12752e+08	1.16536e+08	1.19026e+08	1.20037e+08	1.20588e+08
170	7.43949e+06	2.15703e+07	3.45496e+07	4.65029e+07	5.69921e+07	6.63934e+07	7.43043e+07	8.18958e+07	8.80977e+07	9.34452e+07	9.77918e+07	1.00512e+08	1.01483e+08	1.01087e+08	1.00317e+08
171	8.5688e+06	2.43621e+07	3.86931e+07	5.16451e+07	6.33885e+07	7.38479e+07	8.34368e+07	9.17066e+07	9.87944e+07	1.03982e+08	1.08916e+08	1.11619e+08	1.13586e+08	1.15115e+08	1.15235e+08
172	8.37507e+06	2.40816e+07	3.78047e+07	5.00484e+07	6.07821e+07	7.07001e+07	7.98573e+07	8.79114e+07	9.47292e+07	1.00787e+08	1.05396e+08	1.08021e+08	1.10473e+08	1.10553e+08	1.10604e+08
173	8.28923e+06	2.3584e+07	3.74998e+07	4.94372e+07	6.03775e+07	7.0441e+07	7.88974e+07	8.67059e+07	9.37855e+07	9.86007e+07	1.02065e+08	1.05239e+08	1.08531e+08	1.09984e+08	1.09858e+08
174	8.57621e+06	2.4754e+07	3.9074e+07	5.24763e+07	6.45071e+07	7.52973e+07	8.50832e+07	9.37306e+07	1.00876e+08	1.06742e+08	1.11382e+08	1.14864e+08	1.16819e+08	1.17144e+08	1.16433e+08
175	8.96311e+06	2.57795e+07	4.12746e+07	5.52676e+07	6.74423e+07	7.83054e+07	8.73375e+07	9.58612e+07	1.02941e+08	1.08021e+08	1.12619e+08	1.15547e+08	1.17403e+08	1.18203e+08	1.18612e+08
176	9.66092e+06	2.80759e+07	4.4937e+07	6.00431e+07	7.3872e+07	8.6725e+07	9.77536e+07	1.07186e+08	1.15191e+08	1.21863e+08	1.27777e+08	1.31861e+08	1.34245e+08	1.34146e+08	1.33535e+08
177	8.61323e+06	2.45451e+07	3.88231e+07	5.1718e+07	6.31784e+07	7.37625e+07	8.2415e+07	9.06683e+07	9.67302e+07	1.00994e+08	1.0513e+08	1.08131e+08	1.09911e+08	1.10973e+08	1.11922e+08
178	1.00335e+07	2.86515e+07	4.57301e+07	6.14748e+07	7.64403e+07	9.00272e+07	1.01496e+08	1.11565e+08	1.20301e+08	1.26409e+08	1.3186e+08	1.36136e+08	1.38585e+08	1.38584e+08	1.37567e+08
179	8.18528e+06	2.38165e+07	3.75111e+07	4.96711e+07	6.06574e+07	7.0235e+07	7.92508e+07	8.74581e+07	9.40659e+07	9.88488e+07	1.02949e+08	1.0621e+08	1.07711e+08	1.0818e+08	1.08529e+08
180	9.40637e+06	2.70089e+07	4.31243e+07	5.78341e+07	7.12087e+07	8.38182e+07	9.53969e+07	1.05226e+08	1.13221e+08	1.19805e+08	1.25157e+08	1.28274e+08	1.29536e+08	1.2952e+08	1.28743e+08
181	8.38203e+06	2.40068e+07	3.84081e+07	5.20865e+07	6.44713e+07	7.50491e+07	8.42471e+07	9.27371e+07	1.00474e+08	1.06905e+08	1.11125e+08	1.14171e+08	1.15722e+08	1.1667e+08	1.1584e+08
182	8.36617e+06	2.40481e+07	3.82481e+07	5.06625e+07	6.17431e+07	7.17987e+07	7.96249e+07	8.64673e+07	9.27826e+07	9.78652e+07	1.02626e+08	1.06203e+08	1.08029e+08	1.08141e+08	1.08814e+08
183	7.53859e+06	2.15561e+07	3.42037e+07	4.58258e+07	5.62846e+07	6.58382e+07	7.35974e+07	8.00608e+07	8.55937e+07	8.95968e+07	9.29294e+07	9.57291e+07	9.73711e+07	9.74286e+07	9.77436e+07
184	8.88652e+06	2.53852e+07	3.99579e+07	5.3588e+07	6.64312e+07	7.78498e+07	8.78236e+07	9.6194e+07	1.0229e+08	1.07266e+08	1.11003e+08	1.1365e+08	1.15908e+08	1.17125e+08	1.17702e+08
185	8.43665e+06	2.43031e+07	3.88074e+07	5.19757e+07	6.3764e+07	7.44494e+07	8.38674e+07	9.19195e+07	9.82621e+07	1.03539e+08	1.07962e+08	1.10681e+08	1.12138e+08	1.12515e+08	1.12478e+08
186	9.90715e+06	2.86653e+07	4.47485e+07	5.89739e+07	7.22633e+07	8.42038e+07	9.46831e+07	1.04061e+08	1.11288e+08	1.1736e+08	1.22322e+08	1.25641e+08	1.27916e+08	1.2918e+08	1.29094e+08
187	8.91149e+06	2.54532e+07	4.00322e+07	5.32991e+07	6.57938e+07	7.77049e+07	8.75322e+07	9.56269e+07	1.01689e+08	1.0692e+08	1.11419e+08	1.14322e+08	1.16187e+08	1.16606e+08	1.16672e+08
188	9.46451e+06	2.71337e+07	4.32371e+07	5.81374e+07	7.16847e+07	8.3719e+07	9.4185e+07	1.03025e+08	1.10185e+08	1.16119e+08	1.21195e+08	1.23767e+08	1.25919e+08	1.2765e+08	1.27339e+08
189	9.01837e+06	2.58501e+07	4.0776e+07	5.42396e+07	6.64302e+07	7.76299e+07	8.71111e+07	9.53703e+07	1.02453e+08	1.0823e+08	1.12827e+08	1.15624e+08	1.1785e+08	1.18654e+08	1.18776e+08
190	8.69716e+06	2.50916e+07	3.95061e+07	5.27351e+07	6.48217e+07	7.57397e+07	8.57944e+07	9.46395e+07	1.01717e+08	1.07762e+08	1.13101e+08	1.159e+08	1.17844e+08	1.18518e+08	1.17586e+08
191	8.61855e+06	2.47539e+07	3.92176e+07	5.24554e+07	6.50131e+07	7.56522e+07	8.50472e+07	9.2797e+07	9.86924e+07	1.03976e+08	1.08467e+08	1.10773e+08	1.1242e+08	1.14199e+08	1.14184e+08
192	8.34058e+06	2.40327e+07	3.87813e+07	5.24896e+07	6.53069e+07	7.71807e+07	8.68274e+07	9.54634e+07	1.02033e+08	1.06891e+08	1.11016e+08	1.14221e+08	1.16329e+08	1.16531e+08	1.15435e+08
193	9.96845e+06	2.90744e+07	4.60503e+07	6.10557e+07	7.48488e+07	8.64951e+07	9.64063e+07	1.05515e+08	1.13316e+08	1.19579e+08	1.2493e+08	1.27901e+08	1.30313e+08	1.30635e+08	1.30882e+08
194	8.65738e+06	2.49064e+07	3.95966e+07	5.22999e+07	6.35923e+07	7.36778e+07	8.25995e+07	9.02975e+07	9.61041e+07	1.01046e+08	1.05315e+08	1.075e+08	1.09662e+08	1.11313e+08	1.1181e+08
195	9.49338e+06	2.73575e+07	4.35614e+07	5.81182e+07	7.14279e+07	8.35009e+07	9.36885e+07	1.02976e+08	1.10975e+08	1.17201e+08	1.2217e+08	1.25951e+08	1.28428e+08	1.29825e+08	1.29141e+08
196	8.93533e+06	2.57103e+07	4.12756e+07	5.54055e+07	6.82883e+07	7.96761e+07	8.91279e+07	9.66643e+07	1.02428e+08	1.06505e+08	1.1103e+08	1.14538e+08	1.16695e+08	1.17481e+08	1.17615e+08
197	7.8132e+06	2.22868e+07	3.52593e+07	4.66445e+07	5.68621e+07	6.66476e+07	7.49234e+07	8.17692e+07	8.75039e+07	9.21581e+07	9.65742e+07	9.993e+07	1.021e+08	1.02711e+08	1.02475e+08
198	9.08583e+06	2.5943e+07	4.13009e+07	5.54805e+07	6.85177e+07	8.03394e+07	9.07417e+07	1.00089e+08	1.07453e+08	1.13469e+08	1.18608e+08	1.21997e+08	1.24068e+08	1.24296e+08	1.23347e+08
199	1.01515e+07	2.94622e+07	4.70041e+07	6.28792e+07	7.75169e+07	9.04449e+07	1.01653e+08	1.1124e+08	1.19462e+08	1.25817e+08	1.31745e+08	1.35063e+08	1.37441e+08	1.37685e+08	1.36655e+08
200	8.39029e+06	2.39518e+07	3.83227e+07	5.14604e+07	6.33594e+07	7.32237e+07	8.23788e+07	9.09922e+07	9.84839e+07	1.04019e+08	1.09223e+08	1.12569e+08	1.15185e+08	1.15619e+08	1.14843e+08
201	7.99685e+06	2.31889e+07	3.7063e+07	5.02093e+07	6.24785e+07	7.34055e+07	8.26442e+07	9.04196e+07	9.6557e+07	1.01114e+08	1.05051e+08	1.08472e+08	1.09802e+08	1.10179e+08	1.0979e+08
202	8.79923e+06	2.51512e+07	3.95318e+07	5.29088e+07	6.52597e+07	7.60479e+07	8.58165e+07	9.46019e+07	1.01696e+08	1.07385e+08	1.1271e+08	1.14732e+08	1.15309e+08	1.14753e+08	1.15089e+08
203	8.97914e+06	2.59691e+07	4.12688e+07	5.54335e+07	6.8054e+07	7.91392e+07	8.86937e+07	9.67801e+07	1.04042e+08	1.09724e+08	1.1414e+08	1.17103e+08	1.1955e+08	1.20183e+08	1.19765e+08
204	1.04132e+07	3.00553e+07	4.76537e+07	6.35871e+07	7.81686e+07	9.13163e+07	1.02656e+08	1.12311e+08	1.2033e+08	1.26915e+08	1.31354e+08	1.34437e+08	1.37428e+08	1.38459e+08	1.38393e+08
205	7.28558e+06	2.0571e+07	3.1922e+07	4.24579e+07	5.23109e+07	6.13337e+07	6.86726e+07	7.45193e+07	7.96968e+07	8.43077e+07	8.83521e+07	9.16377e+07	9.39954e+07	9.47806e+07	9.54529e+07
206	9.1655e+06	2.65905e+07	4.2631e+07	5.71635e+07	7.04531e+07	8.23993e+07	9.27836e+07	1.01998e+08	1.0845e+08	1.13675e+08	1.17317e+08	1.19646e+08	1.21341e+08	1.2261e+08	1.22828e+08
207	9.09637e+06	2.58154e+07	4.05312e+07	5.37727e+07	6.5747e+07	7.61511e+07	8.43261e+07	9.19075e+07	9.86984e+07	1.04049e+08	1.08869e+08	1.12825e+08	1.15364e+08	1.16641e+08	1.17093e+08
208	9.11438e+06	2.66077e+07	4.23602e+07	5.6866e+07	6.99449e+07	8.16133e+07	9.20483e+07	1.01144e+08	1.08785e+08	1.1407e+08	1.18803e+08	1.2195e+08	1.23933e+08	1.23302e+08	1.22501e+08
209	9.81403e+06	2.83746e+07	4.53855e+07	6.07177e+07	7.43153e+07	8.5638e+07	9.51135e+07	1.0269e+08	1.09828e+08	1.14976e+08	1.19136e+08	1.22183e+08	1.24689e+08	1.25598e+08	1.26085e+08
210	9.27906e+06	2.67856e+07	4.22328e+07	5.57743e+07	6.78271e+07	7.80156e+07	8.68272e+07	9.52662e+07	1.02829e+08	1.09159e+08	1.13622e+08	1.15892e+08	1.18049e+08	1.18745e+08	1.19719e+08
211	9.70735e+06	2.80398e+07	4.46958e+07	5.9762e+07	7.31908e+07	8.4733e+07	9.58592e+07	1.0657e+08	1.15111e+08	1.22994e+08	1.30041e+08	1.34078e+08	1.36109e+08	1.37249e+08	1.35703e+08
212	8.31887e+06	2.40801e+07	3.82055e+07	5.08375e+07	6.24757e+07	7.24036e+07	8.11574e+07	8.85842e+07	9.55784e+07	1.01607e+08	1.05963e+08	1.09196e+08	1.11495e+08	1.12036e+08	1.11402e+08
213	9.70939e+06	2.80588e+07	4.48758e+07	5.96194e+07	7.26898e+07	8.50056e+07	9.55115e+07	1.04568e+08	1.12663e+08	1.1839e+08	1.23246e+08	1.26447e+08	1.28556e+08	1.28758e+08	1.28615e+08
214	9.45475e+06	2.72606e+07	4.40549e+07	5.92993e+07	7.30375e+07	8.5055e+07	9.52748e+07	1.04266e+08	1.12434e+08	1.19186e+08	1.2388e+08	1.26485e+08	1.28084e+08	1.27921e+08	1.27643e+08
215	8.5636e+06	2.49349e+07	4.02454e+07	5.39399e+07	6.66111e+07	7.78572e+07	8.80742e+07	9.64476e+07	1.0307e+08	1.07765e+08	1.1229e+08	1.15196e+08	1.1678e+08	1.16676e+08	1.16e+08
216	8.304e+06	2.40976e+07	3.8482e+07	5.13945e+07	6.32598e+07	7.37785e+07	8.29514e+07	9.16858e+07	9.94357e+07	1.04599e+08	1.08768e+08	1.12102e+08	1.14481e+08	1.15691e+08	1.14944e+08
217	8.61885e+06	2.50103e+07	3.97186e+07	5.30085e+07	6.55765e+07	7.64827e+07	8.59832e+07	9.4355e+07	1.01246e+08	1.07218e+08	1.12951e+08	1.16626e+08	1.18541e+08	1.18857e+08	1.18133e+08
218	9.06373e+06	2.57566e+07	4.07759e+07	5.38603e+07	6.56492e+07	7.59615e+07	8.52312e+07	9.37051e+07	1.00593e+08	1.06005e+08	1.10873e+08	1.14111e+08	1.16485e+08	1.1788e+08	1.18308e+08
219	8.96223e+06	2.61869e+07	4.19855e+07	5.64392e+07	6.98869e+07	8.2244e+07	9.28166e+07	1.01768e+08	1.08818e+08	1.13547e+08	1.16776e+08	1.18157e+08	1.18251e+08	1.17927e+08	1.18212e+08
220	1.05059e+07	3.05604e+07	4.8876e+07	6.53481e+07	8.00531e+07	9.31695e+07	1.04693e+08	1.1492e+08	1.23661e+08	1.31318e+08	1.37675e+08	1.40164e+08	1.41152e+08	1.41037e+08	1.40929e+08
221	9.46974e+06	2.72641e+07	4.31893e+07	5.7481e+07	7.0442e+07	8.19578e+07	9.1537e+07	9.98566e+07	1.05793e+08	1.10208e+08	1.14829e+08	1.18346e+08	1.21144e+08	1.22828e+08	1.2338e+08
222	9.52221e+06	2.74948e+07	4.35757e+07	5.78483e+07	7.04011e+07	8.19126e+07	9.19403e+07	1.00807e+08	1.08296e+08	1.14723e+08	1.19446e+08	1.22844e+08	1.24985e+08	1.25265e+08	1.25103e+08
223	9.9571e+06	2.85403e+07	4.5802e+07	6.12073e+07	7.47848e+07	8.70726e+07	9.76747e+07	1.06451e+08	1.14075e+08	1.20248e+08	1.25687e+08	1.28358e+08	1.29134e+08	1.29121e+08	1.29666e+08
224	8.5927e+06	2.48294e+07	3.96903e+07	5.32862e+07	6.55289e+07	7.68044e+07	8.64833e+07	9.45464e+07	1.01673e+08	1.06992e+08	1.11355e+08	1.13818e+08	1.16188e+08	1.1659e+08	1.16299e+08
225	7.00376e+06	2.02392e+07	3.22085e+07	4.26168e+07	5.22965e+07	6.06476e+07	6.78223e+07	7.3901e+07	7.91094e+07	8.25322e+07	8.47786e+07	8.64033e+07	8.77051e+07	8.88611e+07	8.9436e+07
226	9.32033e+06	2.68918e+07	4.27039e+07	5.75454e+07	7.07414e+07	8.2305e+07	9.25197e+07	1.01066e+08	1.08041e+08	1.13697e+08	1.17886e+08	1.19958e+08	1.22411e+08	1.23929e+08	1.24091e+08
227	7.85281e+06	2.22902e+07	3.53984e+07	4.70635e+07	5.74795e+07	6.69815e+07	7.48103e+07	8.1825e+07	8.78408e+07	9.28456e+07	9.72102e+07	9.96266e+07	1.0081e+08	1.01624e+08	1.02038e+08
228	9.1278e+06	2.61109e+07	4.11606e+07	5.43168e+07	6.62562e+07	7.72989e+07	8.70217e+07	9.5463e+07	1.02939e+08	1.08977e+08	1.1388e+08	1.1746e+08	1.20476e+08	1.22395e+08	1.22378e+08
229	8.46324e+06	2.42123e+07	3.88349e+07	5.21236e+07	6.44612e+07	7.56222e+07	8.52687e+07	9.32618e+07	9.96403e+07	1.04819e+08	1.09109e+08	1.11225e+08	1.12621e+08	1.13619e+08	1.13721e+08
230	9.55545e+06	2.74814e+07	4.39423e+07	5.90027e+07	7.2483e+07	8.46473e+07	9.47107e+07	1.03719e+08	1.12169e+08	1.189e+08	1.25371e+08	1.29109e+08	1.31831e+08	1.33209e+08	1.32599e+08
231	8.79323e+06	2.54211e+07	4.03146e+07	5.35649e+07	6.56957e+07	7.63438e+07	8.53266e+07	9.34146e+07	1.0075e+08	1.06414e+08	1.10673e+08	1.12836e+08	1.1442e+08	1.15909e+08	1.15955e+08
232	9.21648e+06	2.65624e+07	4.22749e+07	5.58176e+07	6.79665e+07	7.86811e+07	8.84449e+07	9.7164e+07	1.05058e+08	1.11694e+08	1.16477e+08	1.19083e+08	1.21513e+08	1.21865e+08	1.21687e+08
233	8.70363e+06	2.46324e+07	3.90243e+07	5.19109e+07	6.39285e+07	7.50351e+07	8.43851e+07	9.25422e+07	9.93716e+07	1.04867e+08	1.08922e+08	1.11531e+08	1.13447e+08	1.14843e+08	1.15291e+08
234	8.90645e+06	2.57728e+07	4.1175e+07	5.52117e+07	6.85076e+07	8.02579e+07	9.01103e+07	9.92392e+07	1.06914e+08	1.12691e+08	1.17131e+08	1.19888e+08	1.21331e+08	1.21007e+08	1.20404e+08
235	8.5908e+06	2.49526e+07	3.98605e+07	5.31212e+07	6.46967e+07	7.50427e+07	8.40648e+07	9.20586e+07	9.83259e+07	1.04058e+08	1.08842e+08	1.12073e+08	1.14721e+08	1.16048e+08	1.15738e+08
236	9.30206e+06	2.68663e+07	4.23188e+07	5.61726e+07	6.88869e+07	8.04934e+07	9.08724e+07	1.0004e+08	1.07363e+08	1.14049e+08	1.18044e+08	1.20512e+08	1.22365e+08	1.2341e+08	1.23738e+08
237	1.00073e+07	2.87562e+07	4.57148e+07	6.10461e+07	7.52711e+07	8.81763e+07	9.97879e+07	1.10672e+08	1.19122e+08	1.26432e+08	1.32098e+08	1.35493e+08	1.36621e+08	1.36848e+08	1.36014e+08
238	9.9846e+06	2.89561e+07	4.68512e+07	6.28889e+07	7.75684e+07	9.05697e+07	1.02686e+08	1.13478e+08	1.22148e+08	1.28602e+08	1.33392e+08	1.36369e+08	1.38459e+08	1.3902e+08	1.38235e+08
239	9.9823e+06	2.90665e+07	4.62041e+07	6.15977e+07	7.49225e+07	8.69941e+07	9.74315e+07	1.07219e+08	1.1511e+08	1.21345e+08	1.26524e+08	1.2988e+08	1.32426e+08	1.32965e+08	1.32269e+08
240	7.49863e+06	2.18254e+07	3.51952e+07	4.72375e+07	5.79426e+07	6.73783e+07	7.53019e+07	8.29371e+07	8.89234e+07	9.32808e+07	9.66357e+07	9.85581e+07	9.96058e+07	1.00367e+08	1.00603e+08
241	8.29115e+06	2.37263e+07	3.78728e+07	5.00528e+07	6.08831e+07	7.09154e+07	7.92766e+07	8.717e+07	9.33402e+07	9.78079e+07	1.02057e+08	1.05004e+08	1.07112e+08	1.07809e+08	1.08242e+08
242	9.00338e+06	2.57497e+07	4.03023e+07	5.35227e+07	6.53789e+07	7.58954e+07	8.47372e+07	9.25189e+07	9.91128e+07	1.03986e+08	1.08446e+08	1.12427e+08	1.15118e+08	1.15101e+08	1.15645e+08
243	9.775e+06	2.80619e+07	4.43939e+07	5.85869e+07	7.17724e+07	8.34001e+07	9.33068e+07	1.01392e+08	1.07719e+08	1.1193e+08	1.15712e+08	1.19032e+08	1.22402e+08	1.2425e+08	1.25423e+08
244	9.16084e+06	2.65419e+07	4.23262e+07	5.67633e+07	7.00224e+07	8.18759e+07	9.22028e+07	1.01871e+08	1.10345e+08	1.16135e+08	1.21308e+08	1.24819e+08	1.2648e+08	1.26441e+08	1.25903e+08
245	9.16895e+06	2.6458e+07	4.23264e+07	5.70774e+07	7.05693e+07	8.24961e+07	9.2117e+07	1.0075e+08	1.08176e+08	1.14193e+08	1.18825e+08	1.20878e+08	1.22561e+08	1.23622e+08	1.24242e+08
246	8.49838e+06	2.44947e+07	3.88573e+07	5.1602e+07	6.32956e+07	7.37682e+07	8.32818e+07	9.16927e+07	9.84738e+07	1.0382e+08	1.07783e+08	1.11115e+08	1.13244e+08	1.1388e+08	1.13612e+08
247	1.01177e+07	2.96402e+07	4.77353e+07	6.40556e+07	7.93684e+07	9.30969e+07	1.04877e+08	1.1492e+08	1.22984e+08	1.29196e+08	1.33944e+08	1.37979e+08	1.40922e+08	1.42003e+08	1.40356e+08
248	8.39299e+06	2.39106e+07	3.72958e+07	4.99082e+07	6.19349e+07	7.24839e+07	8.18287e+07	8.99722e+07	9.7094e+07	1.02371e+08	1.07185e+08	1.10932e+08	1.12853e+08	1.12725e+08	1.12027e+08
249	9.0449e+06	2.61222e+07	4.23181e+07	5.70069e+07	7.0178e+07	8.18135e+07	9.16419e+07	1.00069e+08	1.06495e+08	1.11456e+08	1.1537e+08	1.18031e+08	1.18847e+08	1.19836e+08	1.20191e+08
250	6.97946e+06	2.02622e+07	3.21856e+07	4.27265e+07	5.24947e+07	6.10098e+07	6.85245e+07	7.50493e+07	8.08866e+07	8.57765e+07	9.00396e+07	9.27985e+07	9.52642e+07	9.48236e+07	9.39464e+07
251	9.48184e+06	2.72051e+07	4.33369e+07	5.8187e+07	7.18159e+07	8.4289e+07	9.47528e+07	1.02984e+08	1.10033e+08	1.15907e+08	1.20524e+08	1.22705e+08	1.23878e+08	1.23955e+08	1.24627e+08
252	8.50343e+06	2.43676e+07	3.86046e+07	5.14689e+07	6.31944e+07	7.39153e+07	8.28637e+07	9.06968e+07	9.6848e+07	1.02388e+08	1.07354e+08	1.09743e+08	1.11661e+08	1.13223e+08	1.12945e+08
253	9.76715e+06	2.83146e+07	4.49057e+07	5.96595e+07	7.32658e+07	8.51798e+07	9.56377e+07	1.0503e+08	1.1321e+08	1.2025e+08	1.25855e+08	1.29754e+08	1.32476e+08	1.32925e+08	1.31878e+08
254	8.89156e+06	2.55875e+07	4.06996e+07	5.44297e+07	6.65524e+07	7.76667e+07	8.72492e+07	9.51881e+07	1.02445e+08	1.08241e+08	1.1237e+08	1.15146e+08	1.17322e+08	1.18703e+08	1.19095e+08
255	8.67364e+06	2.53804e+07	4.05827e+07	5.41417e+07	6.65157e+07	7.78402e+07	8.73297e+07	9.6351e+07	1.03907e+08	1.09764e+08	1.14428e+08	1.16706e+08	1.18271e+08	1.18565e+08	1.17951e+08
256	9.46639e+06	2.72463e+07	4.3173e+07	5.78892e+07	7.1584e+07	8.39321e+07	9.43897e+07	1.03144e+08	1.0955e+08	1.14551e+08	1.19613e+08	1.23221e+08	1.26256e+08	1.27209e+08	1.2715e+08
257	8.80203e+06	2.51914e+07	3.97503e+07	5.26698e+07	6.44948e+07	7.53398e+07	8.47631e+07	9.32991e+07	1.01527e+08	1.08276e+08	1.12988e+08	1.14996e+08	1.16636e+08	1.17735e+08	1.17544e+08
258	9.57143e+06	2.77366e+07	4.43716e+07	5.91734e+07	7.2526e+07	8.42403e+07	9.3713e+07	1.02817e+08	1.10442e+08	1.16008e+08	1.21459e+08	1.24376e+08	1.26081e+08	1.26867e+08	1.26748e+08
259	9.07568e+06	2.60264e+07	4.18312e+07	5.59252e+07	6.85456e+07	7.96251e+07	8.8337e+07	9.6209e+07	1.03729e+08	1.1015e+08	1.15533e+08	1.1914e+08	1.22314e+08	1.23199e+08	1.22501e+08
260	9.50109e+06	2.74565e+07	4.38225e+07	5.88275e+07	7.22252e+07	8.39849e+07	9.34925e+07	1.02201e+08	1.0948e+08	1.15605e+08	1.20909e+08	1.24134e+08	1.26128e+08	1.26605e+08	1.26491e+08
261	8.78506e+06	2.56522e+07	4.10161e+07	5.47426e+07	6.71817e+07	7.77182e+07	8.64779e+07	9.51478e+07	1.02994e+08	1.09625e+08	1.15294e+08	1.18517e+08	1.19282e+08	1.19567e+08	1.19038e+08
262	9.87414e+06	2.81245e+07	4.46106e+07	5.96851e+07	7.3528e+07	8.60639e+07	9.70919e+07	1.06527e+08	1.13419e+08	1.1926e+08	1.23868e+08	1.27183e+08	1.29594e+08	1.30277e+08	1.30549e+08
263	9.40973e+06	2.70689e+07	4.29785e+07	5.67448e+07	6.92605e+07	8.10126e+07	9.1693e+07	1.0103e+08	1.08719e+08	1.1563e+08	1.22092e+08	1.25884e+08	1.27681e+08	1.2822e+08	1.27282e+08
264	8.74102e+06	2.53162e+07	3.99757e+07	5.27088e+07	6.43006e+07	7.48796e+07	8.39513e+07	9.17807e+07	9.86882e+07	1.0351e+08	1.06938e+08	1.10087e+08	1.1239e+08	1.1352e+08	1.13892e+08
265	9.66852e+06	2.78575e+07	4.40358e+07	5.88267e+07	7.26807e+07	8.52546e+07	9.57247e+07	1.0447e+08	1.12314e+08	1.18935e+08	1.25048e+08	1.29067e+08	1.31362e+08	1.30829e+08	1.30038e+08
266	7.72287e+06	2.21917e+07	3.52794e+07	4.62884e+07	5.60703e+07	6.54921e+07	7.39575e+07	8.12486e+07	8.81924e+07	9.3029e+07	9.69741e+07	9.90116e+07	1.00375e+08	1.0071e+08	1.01402e+08
267	8.4989e+06	2.45208e+07	3.85714e+07	5.13937e+07	6.32175e+07	7.39322e+07	8.3115e+07	9.10317e+07	9.74186e+07	1.02787e+08	1.07488e+08	1.10128e+08	1.11197e+08	1.12141e+08	1.12396e+08
268	8.04581e+06	2.33396e+07	3.74824e+07	5.07377e+07	6.28699e+07	7.33407e+07	8.20397e+07	8.91706e+07	9.47386e+07	9.98464e+07	1.04248e+08	1.06229e+08	1.06678e+08	1.07313e+08	1.0737e+08
269	9.2294e+06	2.66547e+07	4.23695e+07	5.68321e+07	6.98953e+07	8.11743e+07	9.01913e+07	9.86983e+07	1.05759e+08	1.11672e+08	1.16715e+08	1.19583e+08	1.221e+08	1.23408e+08	1.23003e+08
270	7.29188e+06	2.12778e+07	3.37842e+07	4.52624e+07	5.56781e+07	6.5471e+07	7.37829e+07	8.08189e+07	8.68991e+07	9.10662e+07	9.41962e+07	9.59141e+07	9.78859e+07	9.93417e+07	9.90326e+07
271	7.82786e+06	2.24365e+07	3.55397e+07	4.73653e+07	5.7909e+07	6.72482e+07	7.57985e+07	8.29278e+07	8.93564e+07	9.46451e+07	9.88717e+07	1.01924e+08	1.04776e+08	1.06704e+08	1.06252e+08
272	8.28902e+06	2.36728e+07	3.74937e+07	5.02588e+07	6.24327e+07	7.30419e+07	8.14364e+07	8.8888e+07	9.36088e+07	9.68144e+07	9.97471e+07	1.02386e+08	1.04766e+08	1.0649e+08	1.07589e+08
273	8.20591e+06	2.37557e+07	3.8433e+07	5.14505e+07	6.30272e+07	7.31411e+07	8.19698e+07	8.98333e+07	9.65029e+07	1.01959e+08	1.0605e+08	1.08542e+08	1.10061e+08	1.11071e+08	1.10771e+08
274	9.77953e+06	2.80819e+07	4.46647e+07	5.9485e+07	7.3041e+07	8.53302e+07	9.60452e+07	1.0545e+08	1.13484e+08	1.20532e+08	1.26665e+08	1.3079e+08	1.33548e+08	1.3439e+08	1.33268e+08
275	8.54489e+06	2.48491e+07	4.00573e+07	5.36478e+07	6.61552e+07	7.71554e+07	8.73678e+07	9.65604e+07	1.04479e+08	1.11038e+08	1.14966e+08	1.16951e+08	1.18802e+08	1.19495e+08	1.18796e+08
276	8.90591e+06	2.53766e+07	4.04675e+07	5.44776e+07	6.72793e+07	7.89154e+07	8.94134e+07	9.8527e+07	1.06034e+08	1.11964e+08	1.16562e+08	1.18272e+08	1.19404e+08	1.20037e+08	1.20085e+08
277	9.30579e+06	2.71198e+07	4.27551e+07	5.68664e+07	6.97631e+07	8.17688e+07	9.23268e+07	1.00842e+08	1.07146e+08	1.12094e+08	1.1656e+08	1.18997e+08	1.21139e+08	1.21377e+08	1.21794e+08
278	9.09682e+06	2.61196e+07	4.14516e+07	5.49194e+07	6.73239e+07	7.79201e+07	8.70067e+07	9.51527e+07	1.01649e+08	1.07588e+08	1.12405e+08	1.15677e+08	1.18214e+08	1.19444e+08	1.19517e+08
279	9.35851e+06	2.70122e+07	4.32079e+07	5.82396e+07	7.18167e+07	8.35624e+07	9.41388e+07	1.03782e+08	1.11152e+08	1.17138e+08	1.22338e+08	1.25309e+08	1.27601e+08	1.28323e+08	1.27323e+08
280	7.30471e+06	2.10269e+07	3.36613e+07	4.49909e+07	5.45557e+07	6.30087e+07	7.10514e+07	7.7698e+07	8.3454e+07	8.79011e+07	9.15303e+07	9.39323e+07	9.58001e+07	9.70919e+07	9.73387e+07
281	8.99455e+06	2.56867e+07	4.076e+07	5.434e+07	6.68175e+07	7.84176e+07	8.81688e+07	9.65524e+07	1.03689e+08	1.09011e+08	1.13225e+08	1.16077e+08	1.17782e+08	1.17884e+08	1.18253e+08
282	8.67733e+06	2.47214e+07	3.94449e+07	5.30932e+07	6.52688e+07	7.59083e+07	8.47962e+07	9.27034e+07	9.88885e+07	1.03964e+08	1.07507e+08	1.09349e+08	1.11361e+08	1.12306e+08	1.12794e+08
283	9.35613e+06	2.7103e+07	4.32045e+07	5.76916e+07	7.06165e+07	8.20055e+07	9.18714e+07	1.01061e+08	1.0827e+08	1.14121e+08	1.18667e+08	1.21877e+08	1.23714e+08	1.23862e+08	1.2386e+08
284	7.83289e+06	2.23963e+07	3.59419e+07	4.82135e+07	5.93506e+07	6.86129e+07	7.70405e+07	8.49398e+07	9.11937e+07	9.63307e+07	1.00987e+08	1.04006e+08	1.06362e+08	1.07078e+08	1.06593e+08
285	8.76729e+06	2.53655e+07	4.01786e+07	5.36035e+07	6.63224e+07	7.73748e+07	8.69113e+07	9.55026e+07	1.03456e+08	1.10321e+08	1.1555e+08	1.19158e+08	1.21842e+08	1.21829e+08	1.20771e+08
286	8.92231e+06	2.58285e+07	4.12033e+07	5.56647e+07	6.88611e+07	8.01266e+07	9.0194e+07	9.9581e+07	1.07778e+08	1.13929e+08	1.19093e+08	1.22309e+08	1.23996e+08	1.24325e+08	1.2327e+08
287	8.37884e+06	2.40518e+07	3.7878e+07	5.03759e+07	6.14693e+07	7.15783e+07	8.03581e+07	8.74688e+07	9.3207e+07	9.87257e+07	1.03611e+08	1.0708e+08	1.08702e+08	1.09004e+08	1.09066e+08
288	8.57653e+06	2.45834e+07	3.91564e+07	5.23374e+07	6.42116e+07	7.50176e+07	8.43626e+07	9.25274e+07	9.9124e+07	1.0433e+08	1.08714e+08	1.11237e+08	1.12686e+08	1.12795e+08	1.13148e+08
289	9.6962e+06	2.8183e+07	4.51518e+07	5.98062e+07	7.33993e+07	8.63624e+07	9.77741e+07	1.06789e+08	1.13634e+08	1.18577e+08	1.22999e+08	1.26189e+08	1.28161e+08	1.29165e+08	1.28847e+08
290	9.83499e+06	2.85296e+07	4.54977e+07	6.0236e+07	7.29644e+07	8.43759e+07	9.42832e+07	1.03225e+08	1.10575e+08	1.16644e+08	1.21858e+08	1.25326e+08	1.27332e+08	1.27678e+08	1.27893e+08
291	1.0156e+07	2.91969e+07	4.64651e+07	6.24376e+07	7.72708e+07	9.08831e+07	1.0254e+08	1.12946e+08	1.21464e+08	1.28384e+08	1.34061e+08	1.35952e+08	1.36862e+08	1.37228e+08	1.36799e+08
292	8.30024e+06	2.38755e+07	3.82059e+07	5.11859e+07	6.318e+07	7.38389e+07	8.39676e+07	9.26914e+07	9.92214e+07	1.04539e+08	1.08549e+08	1.10284e+08	1.12175e+08	1.12692e+08	1.12442e+08
293	8.4602e+06	2.41836e+07	3.83891e+07	5.15504e+07	6.36036e+07	7.45758e+07	8.41069e+07	9.3048e+07	9.99697e+07	1.06167e+08	1.10717e+08	1.13176e+08	1.14862e+08	1.15243e+08	1.14646e+08
294	8.71278e+06	2.53939e+07	4.0683e+07	5.46144e+07	6.71735e+07	7.80159e+07	8.72674e+07	9.50936e+07	1.02249e+08	1.08307e+08	1.1257e+08	1.15449e+08	1.17296e+08	1.18609e+08	1.17828e+08
295	7.94986e+06	2.27708e+07	3.62182e+07	4.84053e+07	6.02183e+07	7.08035e+07	7.96817e+07	8.74723e+07	9.37872e+07	9.93458e+07	1.0381e+08	1.06702e+08	1.08803e+08	1.10228e+08	1.09933e+08
296	7.78537e+06	2.21259e+07	3.50685e+07	4.68329e+07	5.7365e+07	6.69123e+07	7.55377e+07	8.27166e+07	8.89138e+07	9.39434e+07	9.83943e+07	1.0001e+08	1.00687e+08	1.01311e+08	1.01774e+08
297	1.03536e+07	2.95113e+07	4.64093e+07	6.18397e+07	7.57478e+07	8.78422e+07	9.80639e+07	1.07249e+08	1.14689e+08	1.21267e+08	1.2677e+08	1.30604e+08	1.32062e+08	1.31842e+08	1.32909e+08
298	1.02557e+07	2.9451e+07	4.6855e+07	6.21257e+07	7.59018e+07	8.83988e+07	9.9002e+07	1.08239e+08	1.16523e+08	1.22556e+08	1.2782e+08	1.31539e+08	1.34349e+08	1.35704e+08	1.35603e+08
299	8.95751e+06	2.58076e+07	4.13425e+07	5.55567e+07	6.88524e+07	8.04053e+07	9.00694e+07	9.88605e+07	1.06716e+08	1.12784e+08	1.17376e+08	1.20209e+08	1.22281e+08	1.22789e+08	1.21913e+08
300	8.21368e+06	2.34105e+07	3.68559e+07	4.90829e+07	5.95273e+07	6.87197e+07	7.71306e+07	8.49959e+07	9.16612e+07	9.72242e+07	1.01396e+08	1.03845e+08	1.05618e+08	1.06445e+08	1.06929e+08
301	9.4895e+06	2.68638e+07	4.23462e+07	5.60874e+07	6.83357e+07	7.90768e+07	8.88789e+07	9.72699e+07	1.03946e+08	1.09421e+08	1.14259e+08	1.17089e+08	1.19566e+08	1.20665e+08	1.22047e+08
302	8.6796e+06	2.4989e+07	4.0094e+07	5.36796e+07	6.64156e+07	7.78971e+07	8.81297e+07	9.71644e+07	1.05001e+08	1.10665e+08	1.15663e+08	1.18454e+08	1.19873e+08	1.19915e+08	1.18969e+08
303	8.56064e+06	2.4621e+07	3.8844e+07	5.1804e+07	6.3429e+07	7.41816e+07	8.33162e+07	9.10383e+07	9.74719e+07	1.03784e+08	1.08319e+08	1.1074e+08	1.11753e+08	1.11894e+08	1.12073e+08
304	8.65224e+06	2.49858e+07	3.96979e+07	5.29009e+07	6.43658e+07	7.48377e+07	8.40571e+07	9.25045e+07	9.9899e+07	1.05416e+08	1.09874e+08	1.12754e+08	1.14856e+08	1.157e+08	1.15682e+08
305	9.67036e+06	2.77215e+07	4.42855e+07	5.91066e+07	7.31836e+07	8.58323e+07	9.62712e+07	1.06021e+08	1.1405e+08	1.20439e+08	1.25207e+08	1.27539e+08	1.29095e+08	1.29533e+08	1.2933e+08
306	9.27118e+06	2.70412e+07	4.35071e+07	5.80753e+07	7.1498e+07	8.3602e+07	9.40193e+07	1.03581e+08	1.09986e+08	1.15222e+08	1.19858e+08	1.23052e+08	1.25631e+08	1.25602e+08	1.25165e+08
307	9.90097e+06	2.83762e+07	4.55969e+07	6.19853e+07	7.63847e+07	8.91187e+07	1.00283e+08	1.09612e+08	1.16362e+08	1.22053e+08	1.26547e+08	1.28403e+08	1.29997e+08	1.31197e+08	1.31972e+08
308	9.19624e+06	2.66571e+07	4.2458e+07	5.65411e+07	6.89915e+07	8.03482e+07	8.98739e+07	9.89094e+07	1.0768e+08	1.14109e+08	1.18848e+08	1.22266e+08	1.24837e+08	1.24966e+08	1.23926e+08
309	7.99736e+06	2.30001e+07	3.73095e+07	5.08038e+07	6.28518e+07	7.29342e+07	8.11689e+07	8.89695e+07	9.54792e+07	1.00089e+08	1.03473e+08	1.05397e+08	1.0714e+08	1.07983e+08	1.07931e+08
310	8.58794e+06	2.44743e+07	3.85617e+07	5.14368e+07	6.34563e+07	7.44467e+07	8.39717e+07	9.26446e+07	9.97303e+07	1.05748e+08	1.11726e+08	1.15195e+08	1.16589e+08	1.16685e+08	1.1627e+08
311	9.85358e+06	2.82229e+07	4.45816e+07	5.93174e+07	7.2236e+07	8.32179e+07	9.3244e+07	1.01068e+08	1.07569e+08	1.1288e+08	1.1768e+08	1.20731e+08	1.23219e+08	1.24388e+08	1.25533e+08
312	1.11925e+07	3.20582e+07	5.11549e+07	6.88054e+07	8.48975e+07	9.9804e+07	1.12203e+08	1.22892e+08	1.32216e+08	1.39083e+08	1.44749e+08	1.48359e+08	1.51359e+08	1.52343e+08	1.51806e+08
313	8.77893e+06	2.54015e+07	4.07025e+07	5.51457e+07	6.80352e+07	7.88494e+07	8.74809e+07	9.51552e+07	1.00742e+08	1.05283e+08	1.09326e+08	1.12996e+08	1.1473e+08	1.15408e+08	1.16065e+08
314	9.09921e+06	2.62848e+07	4.1356e+07	5.46233e+07	6.67377e+07	7.78735e+07	8.69978e+07	9.45572e+07	1.00307e+08	1.04916e+08	1.09404e+08	1.12385e+08	1.13875e+08	1.14836e+08	1.15813e+08
315	8.79593e+06	2.52931e+07	4.01045e+07	5.34978e+07	6.57022e+07	7.69544e+07	8.65573e+07	9.55418e+07	1.02406e+08	1.08726e+08	1.12649e+08	1.1482e+08	1.16562e+08	1.17564e+08	1.17216e+08
316	8.05159e+06	2.2969e+07	3.62631e+07	4.8319e+07	5.95141e+07	6.91009e+07	7.68339e+07	8.32118e+07	8.85676e+07	9.33743e+07	9.72476e+07	9.99058e+07	1.02088e+08	1.03912e+08	1.04381e+08
317	1.03862e+07	2.98831e+07	4.77601e+07	6.3972e+07	7.8194e+07	9.07213e+07	1.0132e+08	1.10585e+08	1.18616e+08	1.2438e+08	1.28728e+08	1.32324e+08	1.34864e+08	1.36861e+08	1.37317e+08
318	8.79371e+06	2.54974e+07	4.03367e+07	5.33806e+07	6.49479e+07	7.57925e+07	8.49633e+07	9.33078e+07	1.00654e+08	1.06514e+08	1.11478e+08	1.13934e+08	1.1587e+08	1.16004e+08	1.15831e+08
319	8.94695e+06	2.59153e+07	4.15343e+07	5.54844e+07	6.83948e+07	7.99813e+07	8.96799e+07	9.81421e+07	1.05418e+08	1.12051e+08	1.17152e+08	1.20061e+08	1.21415e+08	1.2218e+08	1.21756e+08
320	8.54403e+06	2.45114e+07	3.85096e+07	5.12747e+07	6.29807e+07	7.40153e+07	8.34974e+07	9.19489e+07	9.88545e+07	1.04476e+08	1.08063e+08	1.10421e+08	1.11077e+08	1.11695e+08	1.11916e+08
321	8.12468e+06	2.33744e+07	3.74023e+07	5.01561e+07	6.13502e+07	7.16761e+07	8.07226e+07	8.85818e+07	9.4979e+07	9.95149e+07	1.03197e+08	1.04912e+08	1.06569e+08	1.07241e+08	1.07492e+08
322	9.36867e+06	2.71199e+07	4.28485e+07	5.65174e+07	6.9144e+07	8.06106e+07	9.10669e+07	1.00535e+08	1.08812e+08	1.14923e+08	1.19086e+08	1.22482e+08	1.25369e+08	1.26805e+08	1.26222e+08
323	7.90739e+06	2.28726e+07	3.56608e+07	4.68327e+07	5.72725e+07	6.68118e+07	7.5109e+07	8.17518e+07	8.67956e+07	9.18871e+07	9.67282e+07	9.9521e+07	1.02212e+08	1.02962e+08	1.03218e+08
324	8.79778e+06	2.58025e+07	4.18335e+07	5.68792e+07	7.10398e+07	8.40236e+07	9.49864e+07	1.04356e+08	1.11209e+08	1.16522e+08	1.21159e+08	1.23642e+08	1.24733e+08	1.24279e+08	1.23235e+08
325	9.72921e+06	2.78084e+07	4.42359e+07	5.89155e+07	7.19632e+07	8.41343e+07	9.46218e+07	1.04404e+08	1.12171e+08	1.18427e+08	1.23705e+08	1.27943e+08	1.31099e+08	1.31509e+08	1.30884e+08
326	8.53717e+06	2.44305e+07	3.8438e+07	5.156e+07	6.35458e+07	7.39048e+07	8.30069e+07	9.08907e+07	9.749e+07	1.02472e+08	1.06652e+08	1.09125e+08	1.10825e+08	1.11581e+08	1.12009e+08
327	8.27423e+06	2.37273e+07	3.7628e+07	4.99285e+07	6.12483e+07	7.12045e+07	7.97432e+07	8.73289e+07	9.39396e+07	9.90292e+07	1.03327e+08	1.05381e+08	1.06978e+08	1.0717e+08	1.07741e+08
328	9.44492e+06	2.69409e+07	4.2841e+07	5.71381e+07	6.98394e+07	8.08432e+07	9.10886e+07	9.9813e+07	1.06672e+08	1.12821e+08	1.17978e+08	1.21961e+08	1.25241e+08	1.26467e+08	1.26021e+08
329	9.27462e+06	2.65346e+07	4.21863e+07	5.65961e+07	7.02104e+07	8.20807e+07	9.12329e+07	9.93602e+07	1.05822e+08	1.11875e+08	1.1655e+08	1.18625e+08	1.20137e+08	1.21502e+08	1.21759e+08
330	9.82823e+06	2.8001e+07	4.38856e+07	5.79785e+07	7.08269e+07	8.31914e+07	9.39054e+07	1.03425e+08	1.10952e+08	1.18049e+08	1.22909e+08	1.25617e+08	1.27498e+08	1.28288e+08	1.28724e+08
331	8.56334e+06	2.46427e+07	3.88193e+07	5.10789e+07	6.17968e+07	7.15853e+07	7.98271e+07	8.72815e+07	9.33799e+07	9.84094e+07	1.03189e+08	1.05894e+08	1.08131e+08	1.08671e+08	1.09394e+08
332	8.08471e+06	2.31077e+07	3.63922e+07	4.82288e+07	5.93168e+07	6.92304e+07	7.75926e+07	8.42186e+07	8.95733e+07	9.34799e+07	9.74719e+07	9.98408e+07	1.01125e+08	1.02116e+08	1.0327e+08
333	8.7691e+06	2.52676e+07	4.03408e+07	5.43555e+07	6.64875e+07	7.72969e+07	8.73191e+07	9.62215e+07	1.03825e+08	1.09748e+08	1.14837e+08	1.17332e+08	1.18907e+08	1.19012e+08	1.18466e+08
334	9.48959e+06	2.71219e+07	4.3012e+07	5.76212e+07	7.11854e+07	8.31839e+07	9.35524e+07	1.02487e+08	1.10062e+08	1.16147e+08	1.2121e+08	1.2395e+08	1.25233e+08	1.25648e+08	1.25732e+08
335	8.52087e+06	2.47583e+07	3.92269e+07	5.19868e+07	6.36269e+07	7.38609e+07	8.27454e+07	9.04629e+07	9.69914e+07	1.02684e+08	1.0717e+08	1.09955e+08	1.11801e+08	1.12818e+08	1.12927e+08
336	1.04599e+07	2.99852e+07	4.74653e+07	6.27604e+07	7.67948e+07	8.99916e+07	1.01969e+08	1.12358e+08	1.20022e+08	1.25957e+08	1.31537e+08	1.35206e+08	1.37078e+08	1.37527e+08	1.37668e+08
337	7.56471e+06	2.19263e+07	3.4575e+07	4.53389e+07	5.51008e+07	6.43074e+07	7.28021e+07	8.05827e+07	8.70737e+07	9.23062e+07	9.66821e+07	9.93643e+07	1.00291e+08	1.013e+08	1.01377e+08
338	8.92822e+06	2.57549e+07	4.05899e+07	5.3828e+07	6.61052e+07	7.68469e+07	8.6116e+07	9.44006e+07	1.01436e+08	1.07172e+08	1.11675e+08	1.1513e+08	1.18121e+08	1.18772e+08	1.18369e+08
339	8.45629e+06	2.42717e+07	3.82948e+07	5.09824e+07	6.18494e+07	7.16484e+07	8.0025e+07	8.70966e+07	9.32885e+07	9.83976e+07	1.02535e+08	1.05128e+08	1.07194e+08	1.08104e+08	1.08893e+08
340	8.45688e+06	2.43266e+07	3.86955e+07	5.23008e+07	6.5019e+07	7.63691e+07	8.57922e+07	9.39852e+07	1.01734e+08	1.07915e+08	1.13413e+08	1.16652e+08	1.18149e+08	1.17758e+08	1.1659e+08
341	9.13738e+06	2.64684e+07	4.20937e+07	5.60629e+07	6.92712e+07	8.10695e+07	9.09163e+07	1.00454e+08	1.09036e+08	1.15107e+08	1.20252e+08	1.23079e+08	1.25033e+08	1.26099e+08	1.25353e+08
342	8.23832e+06	2.3787e+07	3.7798e+07	5.09886e+07	6.33004e+07	7.40932e+07	8.26338e+07	9.06821e+07	9.60411e+07	1.00634e+08	1.03939e+08	1.05523e+08	1.07872e+08	1.08659e+08	1.0859e+08
343	8.91792e+06	2.59502e+07	4.16568e+07	5.60517e+07	6.90857e+07	8.03063e+07	9.01852e+07	9.94202e+07	1.0725e+08	1.13404e+08	1.18177e+08	1.20789e+08	1.23232e+08	1.23594e+08	1.22631e+08
344	9.20585e+06	2.63607e+07	4.13742e+07	5.5376e+07	6.83223e+07	8.00039e+07	8.94527e+07	9.73489e+07	1.04303e+08	1.10183e+08	1.14579e+08	1.18026e+08	1.2043e+08	1.21177e+08	1.21172e+08
345	8.41458e+06	2.43011e+07	3.85873e+07	5.17065e+07	6.34942e+07	7.3582e+07	8.2722e+07	9.07316e+07	9.69264e+07	1.01797e+08	1.05653e+08	1.08545e+08	1.11487e+08	1.13453e+08	1.13129e+08
346	8.62544e+06	2.50335e+07	3.94958e+07	5.22232e+07	6.32744e+07	7.36125e+07	8.24058e+07	8.97556e+07	9.61553e+07	1.01115e+08	1.05494e+08	1.09019e+08	1.11156e+08	1.11722e+08	1.12113e+08
347	8.32786e+06	2.41992e+07	3.8906e+07	5.25732e+07	6.48713e+07	7.60836e+07	8.63225e+07	9.45661e+07	1.008e+08	1.0599e+08	1.10098e+08	1.12836e+08	1.14327e+08	1.1522e+08	1.14233e+08
348	9.60938e+06	2.76538e+07	4.42959e+07	5.94175e+07	7.28828e+07	8.48361e+07	9.48816e+07	1.03411e+08	1.10649e+08	1.17214e+08	1.23018e+08	1.25696e+08	1.27719e+08	1.2823e+08	1.27886e+08
349	8.8062e+06	2.545e+07	4.04309e+07	5.36541e+07	6.5376e+07	7.53248e+07	8.29728e+07	9.00807e+07	9.66469e+07	1.02202e+08	1.06081e+08	1.08361e+08	1.1073e+08	1.12451e+08	1.13499e+08
350	9.0554e+06	2.62504e+07	4.20524e+07	5.61212e+07	6.87954e+07	7.97182e+07	8.96094e+07	9.85692e+07	1.06106e+08	1.121e+08	1.16198e+08	1.17926e+08	1.18709e+08	1.1898e+08	1.19428e+08
351	7.74055e+06	2.22514e+07	3.52162e+07	4.7144e+07	5.83262e+07	6.82239e+07	7.65843e+07	8.32405e+07	8.85991e+07	9.30935e+07	9.7623e+07	1.01482e+08	1.04024e+08	1.04899e+08	1.04299e+08
352	8.37703e+06	2.41073e+07	3.83484e+07	5.116e+07	6.22102e+07	7.25992e+07	8.15741e+07	8.9324e+07	9.59852e+07	1.01588e+08	1.06095e+08	1.07728e+08	1.09539e+08	1.10858e+08	1.10921e+08
353	8.55499e+06	2.43528e+07	3.82832e+07	5.07032e+07	6.23773e+07	7.28502e+07	8.17762e+07	8.95468e+07	9.61116e+07	1.01405e+08	1.05944e+08	1.09014e+08	1.10571e+08	1.1127e+08	1.11569e+08
354	9.06622e+06	2.61827e+07	4.19299e+07	5.61268e+07	6.9189e+07	8.1178e+07	9.10189e+07	9.90714e+07	1.05852e+08	1.11206e+08	1.15797e+08	1.18978e+08	1.21322e+08	1.22392e+08	1.22481e+08
355	8.98539e+06	2.58129e+07	4.09837e+07	5.52324e+07	6.82968e+07	7.95969e+07	8.91493e+07	9.66955e+07	1.03106e+08	1.08601e+08	1.13308e+08	1.16293e+08	1.19064e+08	1.20084e+08	1.19645e+08
356	1.10424e+07	3.21015e+07	5.12295e+07	6.82106e+07	8.33448e+07	9.64622e+07	1.07589e+08	1.1756e+08	1.25914e+08	1.32733e+08	1.39049e+08	1.43821e+08	1.44943e+08	1.45487e+08	1.45857e+08
357	8.35315e+06	2.4374e+07	3.90604e+07	5.26727e+07	6.58153e+07	7.74161e+07	8.77442e+07	9.63333e+07	1.02696e+08	1.07333e+08	1.11979e+08	1.15471e+08	1.17019e+08	1.16423e+08	1.15249e+08
358	1.04429e+07	3.00797e+07	4.8067e+07	6.40511e+07	7.8707e+07	9.2241e+07	1.04205e+08	1.14577e+08	1.23307e+08	1.30492e+08	1.36308e+08	1.39244e+08	1.40507e+08	1.40834e+08	1.40759e+08
359	7.49196e+06	2.15609e+07	3.44648e+07	4.58715e+07	5.59901e+07	6.47852e+07	7.22872e+07	7.88121e+07	8.44762e+07	8.8994e+07	9.33142e+07	9.69189e+07	9.8925e+07	9.96294e+07	9.93406e+07
360	8.07587e+06	2.33286e+07	3.74685e+07	5.04628e+07	6.19991e+07	7.16965e+07	7.98389e+07	8.77773e+07	9.3929e+07	9.82742e+07	1.02576e+08	1.0531e+08	1.07475e+08	1.07383e+08	1.07038e+08
361	1.01335e+07	2.95773e+07	4.71077e+07	6.29543e+07	7.72398e+07	8.96474e+07	1.00323e+08	1.09034e+08	1.1595e+08	1.219e+08	1.26369e+08	1.29245e+08	1.31532e+08	1.32424e+08	1.32976e+08
362	9.66235e+06	2.80798e+07	4.51811e+07	6.08618e+07	7.46001e+07	8.70577e+07	9.80453e+07	1.08009e+08	1.14992e+08	1.21327e+08	1.25911e+08	1.28058e+08	1.28984e+08	1.28692e+08	1.2858e+08
363	8.62017e+06	2.49369e+07	3.97912e+07	5.34371e+07	6.62223e+07	7.79943e+07	8.82801e+07	9.70088e+07	1.04227e+08	1.0974e+08	1.14002e+08	1.1717e+08	1.19535e+08	1.20046e+08	1.19324e+08
364	9.47295e+06	2.70193e+07	4.25223e+07	5.6474e+07	6.94095e+07	8.10467e+07	9.07851e+07	9.8895e+07	1.06761e+08	1.14303e+08	1.21014e+08	1.25394e+08	1.28535e+08	1.29629e+08	1.28523e+08
365	8.11829e+06	2.35684e+07	3.73857e+07	5.00083e+07	6.1626e+07	7.14945e+07	7.96725e+07	8.67367e+07	9.31282e+07	9.77688e+07	1.01719e+08	1.04605e+08	1.06338e+08	1.06948e+08	1.06837e+08
366	1.08982e+07	3.14713e+07	5.03419e+07	6.75404e+07	8.2749e+07	9.61499e+07	1.07905e+08	1.18526e+08	1.26035e+08	1.3206e+08	1.36791e+08	1.39443e+08	1.41169e+08	1.41826e+08	1.42965e+08
367	8.93153e+06	2.57503e+07	4.07806e+07	5.39225e+07	6.61547e+07	7.64021e+07	8.53602e+07	9.3832e+07	1.01057e+08	1.06231e+08	1.11074e+08	1.14705e+08	1.1747e+08	1.1829e+08	1.18387e+08
368	8.48088e+06	2.4537e+07	3.92464e+07	5.19571e+07	6.30348e+07	7.29011e+07	8.19683e+07	8.98648e+07	9.66488e+07	1.02546e+08	1.07168e+08	1.10042e+08	1.11463e+08	1.12278e+08	1.12585e+08
369	9.39554e+06	2.69014e+07	4.28896e+07	5.70861e+07	6.95721e+07	8.06523e+07	9.0259e+07	9.84406e+07	1.05584e+08	1.10984e+08	1.15383e+08	1.18085e+08	1.19688e+08	1.21158e+08	1.21798e+08
370	9.51128e+06	2.7599e+07	4.37587e+07	5.82604e+07	7.2015e+07	8.41708e+07	9.42155e+07	1.03123e+08	1.10599e+08	1.16325e+08	1.21173e+08	1.24149e+08	1.26558e+08	1.28107e+08	1.27502e+08
371	9.3835e+06	2.71268e+07	4.36054e+07	5.91649e+07	7.2914e+07	8.52071e+07	9.54848e+07	1.04321e+08	1.12584e+08	1.18868e+08	1.23854e+08	1.25685e+08	1.26708e+08	1.27314e+08	1.26981e+08
372	8.34712e+06	2.40143e+07	3.83463e+07	5.10991e+07	6.22263e+07	7.14545e+07	7.95263e+07	8.69582e+07	9.26085e+07	9.70777e+07	1.01772e+08	1.05141e+08	1.07127e+08	1.0859e+08	1.0918e+08
373	8.33281e+06	2.40975e+07	3.8148e+07	5.08655e+07	6.22772e+07	7.24771e+07	8.07825e+07	8.69688e+07	9.23382e+07	9.5783e+07	9.91422e+07	1.01543e+08	1.03557e+08	1.04659e+08	1.05682e+08
374	8.62256e+06	2.51593e+07	4.04015e+07	5.40336e+07	6.6613e+07	7.8432e+07	8.8193e+07	9.6149e+07	1.02495e+08	1.07237e+08	1.10568e+08	1.13138e+08	1.15091e+08	1.16573e+08	1.16284e+08
375	8.97244e+06	2.56723e+07	4.07126e+07	5.46697e+07	6.7625e+07	7.91335e+07	8.91255e+07	9.76717e+07	1.04724e+08	1.10095e+08	1.13829e+08	1.16518e+08	1.19229e+08	1.20346e+08	1.20162e+08
376	9.42386e+06	2.7603e+07	4.45536e+07	6.01613e+07	7.45092e+07	8.67026e+07	9.7187e+07	1.07044e+08	1.14609e+08	1.20001e+08	1.24667e+08	1.27509e+08	1.29701e+08	1.30112e+08	1.29675e+08
377	8.95533e+06	2.59087e+07	4.07744e+07	5.40478e+07	6.59335e+07	7.59355e+07	8.47605e+07	9.29718e+07	1.00075e+08	1.05388e+08	1.09329e+08	1.11254e+08	1.13127e+08	1.13924e+08	1.14812e+08
378	9.15919e+06	2.65766e+07	4.22705e+07	5.65394e+07	6.89372e+07	7.98513e+07	8.86656e+07	9.66132e+07	1.03529e+08	1.08733e+08	1.13583e+08	1.17334e+08	1.20071e+08	1.21638e+08	1.21642e+08
379	8.84044e+06	2.54924e+07	4.06554e+07	5.44567e+07	6.70438e+07	7.76423e+07	8.70221e+07	9.47712e+07	1.01438e+08	1.07004e+08	1.11164e+08	1.13801e+08	1.16125e+08	1.17025e+08	1.17111e+08
380	7.86057e+06	2.24971e+07	3.52727e+07	4.68758e+07	5.80909e+07	6.83481e+07	7.7854e+07	8.59187e+07	9.26622e+07	9.74007e+07	1.00988e+08	1.03441e+08	1.0475e+08	1.05514e+08	1.05526e+08
381	9.71038e+06	2.83195e+07	4.5367e+07	6.03453e+07	7.36069e+07	8.51683e+07	9.51419e+07	1.03981e+08	1.11356e+08	1.17331e+08	1.22054e+08	1.25892e+08	1.28663e+08	1.29862e+08	1.29721e+08
382	7.96053e+06	2.27889e+07	3.59833e+07	4.75904e+07	5.8287e+07	6.79047e+07	7.59828e+07	8.32606e+07	8.9643e+07	9.48989e+07	9.91975e+07	1.01919e+08	1.03928e+08	1.04194e+08	1.04083e+08
383	9.98103e+06	2.84261e+07	4.50961e+07	5.99325e+07	7.35037e+07	8.57621e+07	9.61274e+07	1.05649e+08	1.1367e+08	1.19815e+08	1.2558e+08	1.29843e+08	1.32939e+08	1.33525e+08	1.32696e+08
384	9.74539e+06	2.805e+07	4.482e+07	5.99177e+07	7.4165e+07	8.61843e+07	9.66196e+07	1.06479e+08	1.14234e+08	1.20142e+08	1.25408e+08	1.28473e+08	1.3091e+08	1.32201e+08	1.31989e+08
385	8.33648e+06	2.39671e+07	3.86408e+07	5.17436e+07	6.35842e+07	7.42021e+07	8.28392e+07	9.04952e+07	9.65718e+07	1.01354e+08	1.05013e+08	1.08426e+08	1.11004e+08	1.11898e+08	1.11936e+08
386	8.74467e+06	2.52365e+07	4.02872e+07	5.38163e+07	6.59184e+07	7.7233e+07	8.73428e+07	9.56243e+07	1.02064e+08	1.06941e+08	1.10369e+08	1.12587e+08	1.14457e+08	1.15434e+08	1.16147e+08
387	9.70476e+06	2.82539e+07	4.49853e+07	5.94191e+07	7.21991e+07	8.36815e+07	9.28659e+07	1.01679e+08	1.09096e+08	1.14659e+08	1.19328e+08	1.22015e+08	1.24603e+08	1.25405e+08	1.26069e+08
388	8.93147e+06	2.56875e+07	4.09789e+07	5.50519e+07	6.73253e+07	7.76924e+07	8.62444e+07	9.30974e+07	9.8817e+07	1.03428e+08	1.07248e+08	1.09523e+08	1.11764e+08	1.1318e+08	1.1441e+08
389	9.94626e+06	2.84566e+07	4.52525e+07	6.01917e+07	7.38302e+07	8.58217e+07	9.55004e+07	1.03904e+08	1.10809e+08	1.16093e+08	1.20591e+08	1.2357e+08	1.25855e+08	1.27054e+08	1.28202e+08
390	8.92686e+06	2.56173e+07	4.08953e+07	5.45091e+07	6.65467e+07	7.73076e+07	8.64405e+07	9.4974e+07	1.01441e+08	1.0641e+08	1.10935e+08	1.13217e+08	1.14494e+08	1.1499e+08	1.15798e+08
391	8.25788e+06	2.38813e+07	3.79052e+07	4.99087e+07	6.08464e+07	7.09126e+07	8.0166e+07	8.77633e+07	9.3079e+07	9.74705e+07	1.01797e+08	1.04393e+08	1.0578e+08	1.06863e+08	1.07377e+08
392	1.03294e+07	2.98149e+07	4.71073e+07	6.19734e+07	7.57251e+07	8.75688e+07	9.80081e+07	1.069e+08	1.13966e+08	1.20152e+08	1.25527e+08	1.29963e+08	1.33948e+08	1.35339e+08	1.35689e+08
393	1.03027e+07	2.98706e+07	4.71764e+07	6.30781e+07	7.75074e+07	9.0193e+07	1.00989e+08	1.10363e+08	1.18473e+08	1.24803e+08	1.29541e+08	1.32427e+08	1.35751e+08	1.36948e+08	1.36302e+08
394	1.06877e+07	3.08326e+07	4.89681e+07	6.55421e+07	8.02822e+07	9.36307e+07	1.05365e+08	1.15936e+08	1.23963e+08	1.29502e+08	1.33924e+08	1.36734e+08	1.39018e+08	1.39543e+08	1.39861e+08
395	9.61997e+06	2.737e+07	4.30778e+07	5.74368e+07	7.00691e+07	8.20077e+07	9.24288e+07	1.01267e+08	1.08093e+08	1.13477e+08	1.18824e+08	1.22726e+08	1.25505e+08	1.2646e+08	1.26246e+08
396	8.3577e+06	2.39881e+07	3.83622e+07	5.18716e+07	6.42058e+07	7.5168e+07	8.48239e+07	9.37495e+07	1.00735e+08	1.07423e+08	1.12481e+08	1.1483e+08	1.15651e+08	1.15241e+08	1.14548e+08
397	8.51294e+06	2.46847e+07	3.91977e+07	5.24137e+07	6.49065e+07	7.6613e+07	8.62472e+07	9.38963e+07	1.00261e+08	1.05063e+08	1.08742e+08	1.11145e+08	1.12705e+08	1.13205e+08	1.13437e+08
398	9.58619e+06	2.76061e+07	4.38071e+07	5.83743e+07	7.11588e+07	8.28461e+07	9.3045e+07	1.02616e+08	1.0974e+08	1.15674e+08	1.19496e+08	1.22207e+08	1.24408e+08	1.25497e+08	1.25221e+08
399	9.91313e+06	2.85213e+07	4.57075e+07	6.15683e+07	7.56857e+07	8.78817e+07	9.7799e+07	1.06686e+08	1.13164e+08	1.19163e+08	1.24006e+08	1.2701e+08	1.2911e+08	1.30483e+08	1.31005e+08
400	8.37358e+06	2.4073e+07	3.85847e+07	5.15705e+07	6.23809e+07	7.17861e+07	8.09094e+07	8.84062e+07	9.45592e+07	9.99535e+07	1.03744e+08	1.06424e+08	1.08185e+08	1.08769e+08	1.08935e+08
401	9.62367e+06	2.75825e+07	4.3377e+07	5.77848e+07	7.12042e+07	8.33315e+07	9.38345e+07	1.02761e+08	1.10501e+08	1.1608e+08	1.20898e+08	1.23617e+08	1.25191e+08	1.25487e+08	1.25872e+08
402	8.27598e+06	2.38999e+07	3.78643e+07	5.04338e+07	6.17883e+07	7.14735e+07	7.93616e+07	8.60712e+07	9.26697e+07	9.79384e+07	1.02578e+08	1.0504e+08	1.06195e+08	1.0717e+08	1.07668e+08
403	1.01582e+07	2.91258e+07	4.66938e+07	6.26017e+07	7.71659e+07	9.04718e+07	1.01896e+08	1.12685e+08	1.22139e+08	1.29362e+08	1.34407e+08	1.3785e+08	1.39873e+08	1.39651e+08	1.38762e+08
404	9.2323e+06	2.65287e+07	4.21353e+07	5.55723e+07	6.7953e+07	7.90183e+07	8.91047e+07	9.81648e+07	1.05621e+08	1.11658e+08	1.16901e+08	1.20352e+08	1.22632e+08	1.23237e+08	1.22578e+08
405	7.45327e+06	2.14311e+07	3.38418e+07	4.51809e+07	5.58622e+07	6.53432e+07	7.34969e+07	8.13384e+07	8.77876e+07	9.31794e+07	9.75005e+07	9.94267e+07	1.00982e+08	1.01649e+08	1.01145e+08
406	7.6009e+06	2.20976e+07	3.52896e+07	4.71124e+07	5.79313e+07	6.79975e+07	7.63684e+07	8.31468e+07	8.87924e+07	9.26872e+07	9.55712e+07	9.78029e+07	1.00631e+08	1.01807e+08	1.01751e+08
407	9.62442e+06	2.77624e+07	4.44753e+07	5.96868e+07	7.32601e+07	8.54417e+07	9.56734e+07	1.05237e+08	1.13286e+08	1.19238e+08	1.22891e+08	1.25304e+08	1.27336e+08	1.27992e+08	1.27714e+08
408	1.04433e+07	3.02539e+07	4.89623e+07	6.5693e+07	8.07404e+07	9.40698e+07	1.05145e+08	1.14642e+08	1.22086e+08	1.28231e+08	1.34266e+08	1.38167e+08	1.40379e+08	1.40619e+08	1.40428e+08
409	8.91679e+06	2.53034e+07	3.94779e+07	5.20724e+07	6.37036e+07	7.45844e+07	8.38037e+07	9.238e+07	9.98051e+07	1.05169e+08	1.09792e+08	1.13221e+08	1.1524e+08	1.15989e+08	1.16128e+08
410	8.9128e+06	2.55302e+07	4.04149e+07	5.38748e+07	6.62265e+07	7.58796e+07	8.38394e+07	9.11679e+07	9.6985e+07	1.01912e+08	1.06416e+08	1.09371e+08	1.12029e+08	1.13112e+08	1.13838e+08
411	1.00752e+07	2.90114e+07	4.58161e+07	6.07756e+07	7.37643e+07	8.54389e+07	9.55055e+07	1.04671e+08	1.11978e+08	1.18184e+08	1.23749e+08	1.27145e+08	1.29585e+08	1.31147e+08	1.31697e+08
412	8.95034e+06	2.61805e+07	4.21151e+07	5.65114e+07	6.95884e+07	8.19159e+07	9.27492e+07	1.02264e+08	1.10435e+08	1.1657e+08	1.20731e+08	1.23392e+08	1.24857e+08	1.24671e+08	1.23393e+08
413	8.4485e+06	2.4249e+07	3.83405e+07	5.08647e+07	6.25375e+07	7.29549e+07	8.13035e+07	8.8832e+07	9.50091e+07	9.99168e+07	1.04076e+08	1.0649e+08	1.08831e+08	1.09867e+08	1.10443e+08
414	8.69225e+06	2.50025e+07	3.96509e+07	5.28496e+07	6.535e+07	7.71629e+07	8.72024e+07	9.51402e+07	1.0175e+08	1.06894e+08	1.11535e+08	1.148e+08	1.16407e+08	1.16865e+08	1.16625e+08
415	8.99636e+06	2.56807e+07	4.04521e+07	5.35196e+07	6.50526e+07	7.51553e+07	8.33203e+07	9.08243e+07	9.73054e+07	1.03446e+08	1.08071e+08	1.11507e+08	1.14506e+08	1.15951e+08	1.1642e+08
416	8.93079e+06	2.5736e+07	4.09677e+07	5.46329e+07	6.62343e+07	7.68222e+07	8.61021e+07	9.46878e+07	1.02344e+08	1.08637e+08	1.13639e+08	1.16447e+08	1.18647e+08	1.19032e+08	1.18863e+08
417	9.22414e+06	2.66761e+07	4.23816e+07	5.63717e+07	6.88077e+07	8.02427e+07	8.94974e+07	9.7558e+07	1.04054e+08	1.09281e+08	1.13121e+08	1.16284e+08	1.18583e+08	1.19268e+08	1.19568e+08
418	7.74692e+06	2.20915e+07	3.48806e+07	4.60612e+07	5.66898e+07	6.63525e+07	7.45931e+07	8.12849e+07	8.69806e+07	9.13869e+07	9.58818e+07	9.82713e+07	9.99589e+07	1.00781e+08	1.01311e+08
419	9.85969e+06	2.86637e+07	4.57378e+07	6.08863e+07	7.44428e+07	8.62934e+07	9.62417e+07	1.04745e+08	1.12166e+08	1.18074e+08	1.22771e+08	1.26508e+08	1.28526e+08	1.28575e+08	1.28719e+08
420	8.69195e+06	2.47895e+07	3.90204e+07	5.19927e+07	6.41824e+07	7.56056e+07	8.56129e+07	9.43747e+07	1.01371e+08	1.07181e+08	1.12086e+08	1.1523e+08	1.16989e+08	1.16973e+08	1.1675e+08
421	9.63943e+06	2.77009e+07	4.37043e+07	5.79658e+07	7.022e+07	8.02522e+07	8.92086e+07	9.70623e+07	1.03737e+08	1.10108e+08	1.14975e+08	1.17623e+08	1.19643e+08	1.20882e+08	1.21673e+08
422	9.12482e+06	2.65739e+07	4.24546e+07	5.69837e+07	7.05961e+07	8.23908e+07	9.24834e+07	1.01289e+08	1.09117e+08	1.15357e+08	1.19574e+08	1.21719e+08	1.23027e+08	1.23733e+08	1.23359e+08
423	7.64972e+06	2.21819e+07	3.53084e+07	4.69372e+07	5.69553e+07	6.61237e+07	7.3998e+07	8.06394e+07	8.59944e+07	9.07149e+07	9.50219e+07	9.78544e+07	9.94862e+07	1.00359e+08	1.00696e+08
424	9.11541e+06	2.66555e+07	4.28889e+07	5.74307e+07	7.05555e+07	8.19941e+07	9.15138e+07	1.00408e+08	1.07313e+08	1.1269e+08	1.17126e+08	1.20385e+08	1.22372e+08	1.2279e+08	1.22487e+08
425	8.1802e+06	2.36294e+07	3.74514e+07	4.98712e+07	6.08595e+07	7.07682e+07	7.88937e+07	8.5604e+07	9.13986e+07	9.60835e+07	1.00384e+08	1.03759e+08	1.0594e+08	1.06528e+08	1.0688e+08
426	9.47101e+06	2.72228e+07	4.31384e+07	5.78971e+07	7.12234e+07	8.31422e+07	9.3265e+07	1.02117e+08	1.09441e+08	1.15807e+08	1.20433e+08	1.23451e+08	1.25674e+08	1.26712e+08	1.26707e+08
427	9.71587e+06	2.81098e+07	4.5213e+07	6.11753e+07	7.58755e+07	8.93293e+07	9.99933e+07	1.08558e+08	1.15454e+08	1.20456e+08	1.2462e+08	1.27128e+08	1.28854e+08	1.29372e+08	1.29856e+08
428	9.25665e+06	2.64655e+07	4.21242e+07	5.62427e+07	6.91245e+07	8.12608e+07	9.21004e+07	1.00866e+08	1.08152e+08	1.13498e+08	1.17669e+08	1.20329e+08	1.21496e+08	1.21726e+08	1.2195e+08
429	7.77107e+06	2.27822e+07	3.67856e+07	4.93877e+07	6.07306e+07	7.09147e+07	7.94488e+07	8.75816e+07	9.41351e+07	9.94394e+07	1.04467e+08	1.07256e+08	1.08693e+08	1.08733e+08	1.07391e+08
430	9.85884e+06	2.88075e+07	4.59785e+07	6.08127e+07	7.40176e+07	8.55053e+07	9.51341e+07	1.04219e+08	1.11275e+08	1.16883e+08	1.21791e+08	1.25619e+08	1.2832e+08	1.29673e+08	1.29985e+08
431	8.34549e+06	2.3947e+07	3.80112e+07	5.04993e+07	6.21031e+07	7.25136e+07	8.10067e+07	8.91828e+07	9.62832e+07	1.0204e+08	1.0651e+08	1.08324e+08	1.09432e+08	1.09846e+08	1.10095e+08
432	8.91449e+06	2.58513e+07	4.13942e+07	5.56974e+07	6.88254e+07	8.04884e+07	9.0746e+07	9.98385e+07	1.07031e+08	1.12242e+08	1.16725e+08	1.19646e+08	1.21696e+08	1.21472e+08	1.20673e+08
433	8.85005e+06	2.56678e+07	4.0661e+07	5.43757e+07	6.71377e+07	7.78357e+07	8.62526e+07	9.39809e+07	9.99775e+07	1.04724e+08	1.0909e+08	1.12177e+08	1.14053e+08	1.14852e+08	1.15137e+08
434	1.05154e+07	3.04574e+07	4.82471e+07	6.42502e+07	7.89883e+07	9.25035e+07	1.0395e+08	1.14447e+08	1.23623e+08	1.30367e+08	1.35622e+08	1.39146e+08	1.41175e+08	1.41299e+08	1.41338e+08
435	9.54927e+06	2.76487e+07	4.43554e+07	5.96466e+07	7.37859e+07	8.65156e+07	9.76967e+07	1.07774e+08	1.16502e+08	1.23181e+08	1.27914e+08	1.31725e+08	1.34314e+08	1.35938e+08	1.35119e+08
436	8.22062e+06	2.38314e+07	3.79587e+07	5.09422e+07	6.28443e+07	7.41147e+07	8.31586e+07	9.10005e+07	9.71948e+07	1.02614e+08	1.07038e+08	1.09753e+08	1.11563e+08	1.12184e+08	1.11738e+08
437	9.42706e+06	2.71745e+07	4.33397e+07	5.77943e+07	7.07723e+07	8.23778e+07	9.26189e+07	1.01703e+08	1.08752e+08	1.14292e+08	1.19338e+08	1.22574e+08	1.25237e+08	1.26424e+08	1.26281e+08
438	8.02366e+06	2.29713e+07	3.62453e+07	4.79674e+07	5.8241e+07	6.72226e+07	7.48749e+07	8.15025e+07	8.7995e+07	9.37899e+07	9.76455e+07	9.98966e+07	1.01904e+08	1.02567e+08	1.03058e+08
439	9.01402e+06	2.63102e+07	4.17945e+07	5.58434e+07	6.7987e+07	7.9024e+07	8.88096e+07	9.73007e+07	1.04343e+08	1.09936e+08	1.15164e+08	1.18982e+08	1.22091e+08	1.23849e+08	1.22885e+08
440	8.12322e+06	2.34166e+07	3.78911e+07	5.12418e+07	6.37299e+07	7.42937e+07	8.30827e+07	9.09048e+07	9.71637e+07	1.02215e+08	1.06994e+08	1.09708e+08	1.11885e+08	1.12757e+08	1.12726e+08
441	7.69554e+06	2.21544e+07	3.50728e+07	4.65556e+07	5.6976e+07	6.63253e+07	7.46008e+07	8.17183e+07	8.68702e+07	9.09964e+07	9.53413e+07	9.79661e+07	9.99629e+07	1.00311e+08	1.00719e+08
442	8.75218e+06	2.52597e+07	4.06604e+07	5.50155e+07	6.87762e+07	8.05186e+07	9.02496e+07	9.95089e+07	1.06597e+08	1.12717e+08	1.16989e+08	1.19426e+08	1.21274e+08	1.20712e+08	1.1987e+08
443	1.0656e+07	3.04576e+07	4.84578e+07	6.4973e+07	8.038e+07	9.41264e+07	1.05116e+08	1.14676e+08	1.22183e+08	1.2802e+08	1.33727e+08	1.3748e+08	1.3973e+08	1.4025e+08	1.40131e+08
444	7.98027e+06	2.30533e+07	3.7179e+07	4.98432e+07	6.13533e+07	7.11381e+07	7.93494e+07	8.60399e+07	9.20324e+07	9.70777e+07	1.00879e+08	1.03309e+08	1.04324e+08	1.04588e+08	1.04784e+08
445	7.96909e+06	2.30162e+07	3.63287e+07	4.8554e+07	5.89411e+07	6.74988e+07	7.53553e+07	8.30647e+07	8.93607e+07	9.53504e+07	9.91079e+07	1.0126e+08	1.02548e+08	1.03368e+08	1.0349e+08
446	9.33721e+06	2.68942e+07	4.22637e+07	5.58636e+07	6.70522e+07	7.73802e+07	8.66919e+07	9.45616e+07	1.01012e+08	1.07444e+08	1.13223e+08	1.16942e+08	1.19639e+08	1.20606e+08	1.21355e+08
447	1.00694e+07	2.87838e+07	4.56481e+07	6.10695e+07	7.47343e+07	8.62233e+07	9.69019e+07	1.06323e+08	1.14871e+08	1.22256e+08	1.2856e+08	1.32686e+08	1.35005e+08	1.35421e+08	1.34904e+08
448	8.42735e+06	2.43831e+07	3.86534e+07	5.13367e+07	6.3245e+07	7.40075e+07	8.33895e+07	9.17851e+07	9.94495e+07	1.05201e+08	1.10745e+08	1.13755e+08	1.16169e+08	1.16439e+08	1.15204e+08
449	9.00872e+06	2.62324e+07	4.21131e+07	5.62639e+07	6.93158e+07	8.08691e+07	9.1036e+07	9.98112e+07	1.07292e+08	1.13568e+08	1.1842e+08	1.21819e+08	1.23484e+08	1.23561e+08	1.23034e+08
450	8.7625e+06	2.50942e+07	3.9768e+07	5.36749e+07	6.65398e+07	7.79263e+07	8.76156e+07	9.62758e+07	1.02732e+08	1.08243e+08	1.12715e+08	1.15334e+08	1.16762e+08	1.16321e+08	1.16342e+08
451	8.33888e+06	2.43372e+07	3.9009e+07	5.19946e+07	6.38613e+07	7.44982e+07	8.35666e+07	9.15065e+07	9.81948e+07	1.03375e+08	1.07253e+08	1.09411e+08	1.11194e+08	1.11746e+08	1.11458e+08
452	8.69704e+06	2.49904e+07	3.99518e+07	5.36422e+07	6.56037e+07	7.62549e+07	8.57716e+07	9.45393e+07	1.02386e+08	1.09155e+08	1.13754e+08	1.16631e+08	1.18707e+08	1.19566e+08	1.19037e+08
453	8.91271e+06	2.56971e+07	4.04803e+07	5.31774e+07	6.45555e+07	7.44938e+07	8.3245e+07	9.13319e+07	9.79227e+07	1.02959e+08	1.06884e+08	1.08885e+08	1.10399e+08	1.11652e+08	1.12853e+08
454	8.6597e+06	2.51439e+07	4.01851e+07	5.35817e+07	6.57244e+07	7.66327e+07	8.61782e+07	9.50911e+07	1.02722e+08	1.09158e+08	1.13861e+08	1.16801e+08	1.18074e+08	1.1825e+08	1.17274e+08
455	8.69518e+06	2.49126e+07	3.96147e+07	5.32209e+07	6.54094e+07	7.51483e+07	8.37507e+07	9.13297e+07	9.75167e+07	1.02995e+08	1.07526e+08	1.10696e+08	1.13204e+08	1.1411e+08	1.14192e+08
456	8.09837e+06	2.33793e+07	3.7267e+07	4.96902e+07	6.10693e+07	7.08882e+07	7.92937e+07	8.60457e+07	9.13626e+07	9.62075e+07	1.00221e+08	1.02876e+08	1.05218e+08	1.05788e+08	1.05716e+08
457	9.2449e+06	2.68534e+07	4.29625e+07	5.74682e+07	7.1265e+07	8.27023e+07	9.22236e+07	1.01009e+08	1.08988e+08	1.15177e+08	1.19586e+08	1.21345e+08	1.22915e+08	1.23834e+08	1.2398e+08
458	8.64271e+06	2.5105e+07	3.98596e+07	5.33246e+07	6.52266e+07	7.59458e+07	8.51444e+07	9.2835e+07	9.92312e+07	1.04388e+08	1.08372e+08	1.10552e+08	1.12892e+08	1.13901e+08	1.13982e+08
459	8.49566e+06	2.45085e+07	3.9168e+07	5.27108e+07	6.53608e+07	7.66799e+07	8.71405e+07	9.61869e+07	1.03774e+08	1.10516e+08	1.15192e+08	1.18084e+08	1.19164e+08	1.19544e+08	1.18476e+08
460	8.53094e+06	2.47276e+07	3.94538e+07	5.29026e+07	6.49651e+07	7.55427e+07	8.51247e+07	9.40344e+07	1.021e+08	1.08796e+08	1.13476e+08	1.1633e+08	1.18582e+08	1.1872e+08	1.18163e+08
461	8.5632e+06	2.50106e+07	3.97684e+07	5.27518e+07	6.41918e+07	7.47617e+07	8.38194e+07	9.18612e+07	9.86887e+07	1.04669e+08	1.09374e+08	1.1149e+08	1.1287e+08	1.13438e+08	1.13522e+08
462	9.07601e+06	2.6209e+07	4.13863e+07	5.51174e+07	6.77641e+07	7.88342e+07	8.78362e+07	9.64404e+07	1.04032e+08	1.09494e+08	1.13618e+08	1.16316e+08	1.18598e+08	1.19565e+08	1.19402e+08
463	9.90166e+06	2.85549e+07	4.48794e+07	5.94997e+07	7.21992e+07	8.29783e+07	9.29711e+07	1.02677e+08	1.11217e+08	1.18294e+08	1.23728e+08	1.27399e+08	1.2962e+08	1.30409e+08	1.3029e+08
464	8.95699e+06	2.58913e+07	4.09579e+07	5.39253e+07	6.51531e+07	7.52332e+07	8.33649e+07	9.03484e+07	9.70583e+07	1.03048e+08	1.08125e+08	1.11253e+08	1.13782e+08	1.15051e+08	1.15189e+08
465	9.08059e+06	2.61658e+07	4.19379e+07	5.63108e+07	6.8409e+07	7.84848e+07	8.76825e+07	9.57997e+07	1.02684e+08	1.08234e+08	1.12316e+08	1.15069e+08	1.1785e+08	1.19877e+08	1.19949e+08
466	8.97751e+06	2.60414e+07	4.17646e+07	5.60903e+07	6.94663e+07	8.1614e+07	9.14884e+07	9.95834e+07	1.0617e+08	1.1123e+08	1.1431e+08	1.16723e+08	1.18037e+08	1.18999e+08	1.19624e+08
467	8.07535e+06	2.36361e+07	3.78518e+07	5.0125e+07	6.11837e+07	7.06066e+07	7.86464e+07	8.57127e+07	9.18652e+07	9.69439e+07	1.01028e+08	1.0347e+08	1.05071e+08	1.05375e+08	1.05808e+08
468	9.14908e+06	2.64705e+07	4.23026e+07	5.68882e+07	7.05122e+07	8.26094e+07	9.30398e+07	1.01586e+08	1.08431e+08	1.14098e+08	1.18319e+08	1.21593e+08	1.23947e+08	1.2511e+08	1.24958e+08
469	9.65313e+06	2.79749e+07	4.37022e+07	5.80517e+07	7.13072e+07	8.333e+07	9.30174e+07	1.02021e+08	1.09845e+08	1.15422e+08	1.19837e+08	1.22881e+08	1.25155e+08	1.25446e+08	1.2565e+08
470	8.78388e+06	2.54208e+07	4.01273e+07	5.32283e+07	6.50364e+07	7.55347e+07	8.41107e+07	9.23095e+07	9.94896e+07	1.05545e+08	1.11179e+08	1.14931e+08	1.17902e+08	1.18709e+08	1.17719e+08
471	9.01417e+06	2.59443e+07	4.12532e+07	5.48973e+07	6.72365e+07	7.85913e+07	8.82161e+07	9.65076e+07	1.03919e+08	1.09736e+08	1.14658e+08	1.17527e+08	1.20214e+08	1.21141e+08	1.20804e+08
472	9.58432e+06	2.72894e+07	4.25894e+07	5.60458e+07	6.83545e+07	7.93604e+07	8.84798e+07	9.7194e+07	1.04469e+08	1.1028e+08	1.15204e+08	1.18486e+08	1.20396e+08	1.21305e+08	1.22257e+08
473	8.97394e+06	2.57814e+07	4.1335e+07	5.56188e+07	6.87935e+07	8.03885e+07	8.99314e+07	9.80426e+07	1.05399e+08	1.10864e+08	1.14755e+08	1.17987e+08	1.20646e+08	1.21061e+08	1.20657e+08
474	9.72725e+06	2.80372e+07	4.45159e+07	5.94557e+07	7.25879e+07	8.50461e+07	9.58887e+07	1.04649e+08	1.11594e+08	1.17818e+08	1.23037e+08	1.24693e+08	1.25951e+08	1.26919e+08	1.27552e+08
475	8.7926e+06	2.49391e+07	3.96046e+07	5.29896e+07	6.53588e+07	7.64457e+07	8.63977e+07	9.56912e+07	1.03315e+08	1.08386e+08	1.12894e+08	1.1621e+08	1.18165e+08	1.18906e+08	1.18727e+08
476	8.49637e+06	2.45959e+07	3.87532e+07	5.19147e+07	6.38626e+07	7.41254e+07	8.30395e+07	9.07775e+07	9.69305e+07	1.01692e+08	1.06376e+08	1.1026e+08	1.13134e+08	1.13096e+08	1.12899e+08
477	8.75429e+06	2.50081e+07	3.98603e+07	5.29948e+07	6.4949e+07	7.54745e+07	8.53683e+07	9.49473e+07	1.02864e+08	1.08284e+08	1.12825e+08	1.15021e+08	1.16523e+08	1.1725e+08	1.17274e+08
478	8.1921e+06	2.35973e+07	3.74664e+07	4.97083e+07	6.02306e+07	6.99506e+07	7.87642e+07	8.67781e+07	9.35156e+07	9.82041e+07	1.02133e+08	1.04278e+08	1.05724e+08	1.07118e+08	1.08111e+08
479	8.89785e+06	2.58067e+07	4.10483e+07	5.4856e+07	6.75299e+07	7.89843e+07	8.82629e+07	9.70297e+07	1.04003e+08	1.10164e+08	1.14492e+08	1.16687e+08	1.18595e+08	1.19355e+08	1.19252e+08
480	8.73209e+06	2.49505e+07	3.94722e+07	5.25945e+07	6.4714e+07	7.60959e+07	8.57864e+07	9.47661e+07	1.02282e+08	1.08442e+08	1.13294e+08	1.16087e+08	1.18262e+08	1.1827e+08	1.18216e+08
481	1.01961e+07	2.94302e+07	4.65264e+07	6.16768e+07	7.56184e+07	8.82038e+07	9.90095e+07	1.0921e+08	1.17888e+08	1.24501e+08	1.29193e+08	1.31515e+08	1.33407e+08	1.34246e+08	1.34481e+08
482	9.54068e+06	2.7048e+07	4.29068e+07	5.74386e+07	7.06756e+07	8.20734e+07	9.18386e+07	1.00837e+08	1.08418e+08	1.14637e+08	1.20434e+08	1.24048e+08	1.2721e+08	1.28537e+08	1.2772e+08
483	9.94641e+06	2.89844e+07	4.61973e+07	6.11333e+07	7.49502e+07	8.72054e+07	9.77531e+07	1.06083e+08	1.12826e+08	1.18208e+08	1.23085e+08	1.26577e+08	1.29128e+08	1.29955e+08	1.30075e+08
484	7.93684e+06	2.27828e+07	3.62421e+07	4.84331e+07	5.96332e+07	6.94255e+07	7.727e+07	8.44934e+07	9.05478e+07	9.53369e+07	9.90093e+07	1.01479e+08	1.02807e+08	1.04113e+08	1.04462e+08
485	1.05605e+07	3.06038e+07	4.87526e+07	6.50859e+07	8.05343e+07	9.46553e+07	1.07371e+08	1.17838e+08	1.25874e+08	1.33085e+08	1.39073e+08	1.4196e+08	1.44133e+08	1.45117e+08	1.44214e+08
486	8.82333e+06	2.54777e+07	4.0405e+07	5.4024e+07	6.62099e+07	7.69129e+07	8.55509e+07	9.35765e+07	1.00829e+08	1.06761e+08	1.11191e+08	1.13827e+08	1.15289e+08	1.15944e+08	1.15975e+08
487	9.63828e+06	2.79563e+07	4.47724e+07	6.0051e+07	7.41113e+07	8.65307e+07	9.65218e+07	1.05049e+08	1.11961e+08	1.18316e+08	1.22889e+08	1.25419e+08	1.27624e+08	1.28138e+08	1.2843e+08
488	9.58383e+06	2.75994e+07	4.43341e+07	5.98333e+07	7.44184e+07	8.74368e+07	9.82103e+07	1.0741e+08	1.14335e+08	1.197e+08	1.24255e+08	1.26956e+08	1.28217e+08	1.28997e+08	1.28813e+08
489	7.84023e+06	2.26244e+07	3.5705e+07	4.77957e+07	5.90771e+07	6.86187e+07	7.75931e+07	8.5377e+07	9.17155e+07	9.5953e+07	9.97636e+07	1.02797e+08	1.05128e+08	1.05254e+08	1.04726e+08
490	9.75161e+06	2.78963e+07	4.41893e+07	5.89587e+07	7.23247e+07	8.44128e+07	9.48527e+07	1.04614e+08	1.12749e+08	1.19155e+08	1.24223e+08	1.27962e+08	1.30729e+08	1.31639e+08	1.31189e+08
491	9.45247e+06	2.72463e+07	4.34125e+07	5.80025e+07	7.13515e+07	8.26529e+07	9.28468e+07	1.00881e+08	1.08064e+08	1.13933e+08	1.18693e+08	1.21763e+08	1.23346e+08	1.22762e+08	1.23202e+08
492	9.93133e+06	2.88068e+07	4.6017e+07	6.1351e+07	7.53257e+07	8.79964e+07	9.8473e+07	1.07605e+08	1.1495e+08	1.20826e+08	1.26462e+08	1.29905e+08	1.32364e+08	1.33031e+08	1.32715e+08
493	9.04381e+06	2.63002e+07	4.16616e+07	5.58583e+07	6.82741e+07	7.83671e+07	8.74552e+07	9.63194e+07	1.03389e+08	1.0892e+08	1.13089e+08	1.16042e+08	1.18647e+08	1.19479e+08	1.19623e+08
494	7.9898e+06	2.30532e+07	3.67423e+07	4.9302e+07	6.03592e+07	6.99369e+07	7.83708e+07	8.64961e+07	9.31068e+07	9.84642e+07	1.03227e+08	1.05987e+08	1.07326e+08	1.07207e+08	1.07274e+08
495	6.43356e+06	1.84996e+07	2.92906e+07	3.94206e+07	4.83119e+07	5.65537e+07	6.36025e+07	6.99399e+07	7.51227e+07	7.88709e+07	8.1751e+07	8.33435e+07	8.50459e+07	8.60239e+07	8.574e+07
496	7.82201e+06	2.27657e+07	3.66634e+07	4.90002e+07	6.07477e+07	7.06478e+07	7.84715e+07	8.46991e+07	9.03532e+07	9.54072e+07	9.97106e+07	1.01956e+08	1.03677e+08	1.0399e+08	1.03771e+08
497	9.79607e+06	2.81675e+07	4.51303e+07	6.0552e+07	7.49719e+07	8.79509e+07	9.96814e+07	1.0966e+08	1.17788e+08	1.24158e+08	1.29851e+08	1.33432e+08	1.35839e+08	1.35744e+08	1.34654e+08
498	9.59484e+06	2.73401e+07	4.2977e+07	5.68321e+07	6.94723e+07	8.08504e+07	9.08494e+07	9.9659e+07	1.0721e+08	1.13575e+08	1.18792e+08	1.22506e+08	1.24534e+08	1.24161e+08	1.24953e+08
499	9.53666e+06	2.72841e+07	4.35164e+07	5.86982e+07	7.26012e+07	8.45772e+07	9.37352e+07	1.01945e+08	1.08879e+08	1.15183e+08	1.20295e+08	1.23529e+08	1.24998e+08	1.2599e+08	1.2593e+08
500	9.36465e+06	2.68716e+07	4.27697e+07	5.6932e+07	7.02249e+07	8.22682e+07	9.27549e+07	1.0183e+08	1.09064e+08	1.15698e+08	1.21401e+08	1.24375e+08	1.26141e+08	1.26678e+08	1.26552e+08
501	8.82333e+06	2.52561e+07	4.02165e+07	5.35897e+07	6.53217e+07	7.58905e+07	8.45318e+07	9.20811e+07	9.84126e+07	1.03626e+08	1.07994e+08	1.11176e+08	1.13709e+08	1.15385e+08	1.15929e+08
502	1.04206e+07	3.01244e+07	4.81134e+07	6.46769e+07	7.95638e+07	9.32647e+07	1.04746e+08	1.14843e+08	1.22466e+08	1.28443e+08	1.32907e+08	1.36185e+08	1.38381e+08	1.39632e+08	1.39601e+08
503	8.49943e+06	2.45961e+07	3.94173e+07	5.30524e+07	6.57514e+07	7.698e+07	8.61631e+07	9.38804e+07	1.00415e+08	1.05881e+08	1.10195e+08	1.12847e+08	1.15388e+08	1.15755e+08	1.15107e+08
504	9.88009e+06	2.87032e+07	4.61057e+07	6.18469e+07	7.6725e+07	9.02266e+07	1.01565e+08	1.12141e+08	1.1993e+08	1.25858e+08	1.30966e+08	1.33116e+08	1.35064e+08	1.3603e+08	1.35048e+08
505	9.32143e+06	2.69065e+07	4.23635e+07	5.68281e+07	6.97287e+07	8.09235e+07	9.01849e+07	9.86545e+07	1.06115e+08	1.1157e+08	1.15248e+08	1.18243e+08	1.19919e+08	1.20018e+08	1.20525e+08
506	9.31775e+06	2.6951e+07	4.29755e+07	5.76251e+07	7.12607e+07	8.26283e+07	9.23926e+07	1.01171e+08	1.09084e+08	1.15491e+08	1.20487e+08	1.24179e+08	1.26806e+08	1.26808e+08	1.26129e+08
507	8.76895e+06	2.53113e+07	4.05625e+07	5.41524e+07	6.58494e+07	7.60878e+07	8.44869e+07	9.20776e+07	9.80596e+07	1.02669e+08	1.06585e+08	1.09642e+08	1.11666e+08	1.1319e+08	1.13962e+08
508	1.04954e+07	3.04029e+07	4.85705e+07	6.52352e+07	7.98711e+07	9.27543e+07	1.03082e+08	1.12217e+08	1.19947e+08	1.25957e+08	1.30898e+08	1.34414e+08	1.36936e+08	1.38467e+08	1.38578e+08
509	7.68803e+06	2.21825e+07	3.55321e+07	4.78856e+07	5.87599e+07	6.84717e+07	7.66523e+07	8.41447e+07	9.02185e+07	9.47818e+07	9.82396e+07	1.01069e+08	1.03489e+08	1.04166e+08	1.04053e+08
510	7.87982e+06	2.24394e+07	3.51607e+07	4.62086e+07	5.65881e+07	6.59586e+07	7.36815e+07	8.02147e+07	8.68355e+07	9.22402e+07	9.71207e+07	1.00497e+08	1.02136e+08	1.02946e+08	1.03461e+08
511	9.88609e+06	2.86616e+07	4.55619e+07	6.07153e+07	7.47949e+07	8.71473e+07	9.76085e+07	1.07377e+08	1.15156e+08	1.21125e+08	1.26079e+08	1.29311e+08	1.32128e+08	1.32448e+08	1.32109e+08
512	8.47579e+06	2.43971e+07	3.83417e+07	5.09294e+07	6.21962e+07	7.26083e+07	8.15705e+07	8.95059e+07	9.59802e+07	1.00799e+08	1.05589e+08	1.08733e+08	1.10208e+08	1.11064e+08	1.11154e+08
513	8.84422e+06	2.56367e+07	4.1241e+07	5.51793e+07	6.81266e+07	7.95666e+07	8.85552e+07	9.67894e+07	1.03095e+08	1.07698e+08	1.11501e+08	1.14447e+08	1.16286e+08	1.17108e+08	1.17338e+08
514	9.14278e+06	2.64783e+07	4.23374e+07	5.69684e+07	7.03793e+07	8.24288e+07	9.30356e+07	1.02833e+08	1.10497e+08	1.16356e+08	1.20484e+08	1.22371e+08	1.24015e+08	1.23776e+08	1.23607e+08
515	1.0237e+07	2.95232e+07	4.73079e+07	6.31501e+07	7.77862e+07	9.10907e+07	1.02551e+08	1.12329e+08	1.20452e+08	1.25859e+08	1.30562e+08	1.34399e+08	1.379e+08	1.39283e+08	1.3834e+08
516	7.82808e+06	2.21783e+07	3.53995e+07	4.73107e+07	5.88488e+07	6.91358e+07	7.73901e+07	8.44649e+07	9.04094e+07	9.49896e+07	9.81514e+07	1.0043e+08	1.02499e+08	1.04364e+08	1.04671e+08
517	8.82287e+06	2.54404e+07	4.02343e+07	5.33075e+07	6.47534e+07	7.46805e+07	8.35781e+07	9.15199e+07	9.85894e+07	1.04169e+08	1.08977e+08	1.11753e+08	1.1367e+08	1.14984e+08	1.15534e+08
518	8.58138e+06	2.47492e+07	3.93966e+07	5.31473e+07	6.54716e+07	7.67177e+07	8.62798e+07	9.46633e+07	1.00876e+08	1.05905e+08	1.10265e+08	1.1334e+08	1.15907e+08	1.17066e+08	1.16497e+08
519	8.92452e+06	2.55031e+07	4.04566e+07	5.41776e+07	6.64275e+07	7.70022e+07	8.54354e+07	9.29878e+07	9.92449e+07	1.0429e+08	1.08608e+08	1.11803e+08	1.13707e+08	1.14359e+08	1.14649e+08
520	9.77814e+06	2.79463e+07	4.44448e+07	5.91906e+07	7.28378e+07	8.54952e+07	9.65358e+07	1.05927e+08	1.14085e+08	1.2077e+08	1.25936e+08	1.29039e+08	1.30783e+08	1.31461e+08	1.31056e+08
521	8.67369e+06	2.49412e+07	3.93607e+07	5.21385e+07	6.39087e+07	7.4632e+07	8.33484e+07	9.08093e+07	9.74199e+07	1.02546e+08	1.05941e+08	1.07979e+08	1.10735e+08	1.12491e+08	1.12935e+08
522	8.6095e+06	2.47738e+07	3.89961e+07	5.21911e+07	6.44233e+07	7.53528e+07	8.51711e+07	9.42144e+07	1.02031e+08	1.08421e+08	1.13728e+08	1.16058e+08	1.17853e+08	1.18344e+08	1.17678e+08
523	9.199e+06	2.64619e+07	4.21501e+07	5.6326e+07	6.97071e+07	8.18766e+07	9.25641e+07	1.01426e+08	1.07938e+08	1.13909e+08	1.1881e+08	1.21728e+08	1.23159e+08	1.24024e+08	1.24203e+08
524	9.70762e+06	2.75489e+07	4.33835e+07	5.71872e+07	6.95418e+07	8.08318e+07	9.12276e+07	1.00501e+08	1.07676e+08	1.14251e+08	1.19226e+08	1.22547e+08	1.2474e+08	1.26319e+08	1.2679e+08
525	7.6584e+06	2.21972e+07	3.54232e+07	4.73013e+07	5.83189e+07	6.80275e+07	7.61466e+07	8.38254e+07	8.98093e+07	9.44212e+07	9.7602e+07	9.99857e+07	1.01715e+08	1.01911e+08	1.01925e+08
526	7.83935e+06	2.22497e+07	3.51715e+07	4.69536e+07	5.75387e+07	6.7303e+07	7.6318e+07	8.43948e+07	9.13288e+07	9.60434e+07	9.97714e+07	1.0171e+08	1.03414e+08	1.03825e+08	1.04197e+08
527	9.15204e+06	2.65951e+07	4.27596e+07	5.76592e+07	7.13971e+07	8.39695e+07	9.51398e+07	1.04761e+08	1.12816e+08	1.18992e+08	1.23929e+08	1.26933e+08	1.2879e+08	1.28687e+08	1.27542e+08
528	8.65943e+06	2.49444e+07	3.98873e+07	5.33577e+07	6.55304e+07	7.63245e+07	8.55693e+07	9.37173e+07	1.00903e+08	1.06656e+08	1.1188e+08	1.14946e+08	1.16659e+08	1.17439e+08	1.17335e+08
529	8.88903e+06	2.54247e+07	4.02103e+07	5.38248e+07	6.61241e+07	7.75159e+07	8.66267e+07	9.41709e+07	1.00619e+08	1.05364e+08	1.08967e+08	1.12511e+08	1.15826e+08	1.16889e+08	1.17115e+08
530	9.62504e+06	2.76946e+07	4.44261e+07	5.90675e+07	7.20347e+07	8.34717e+07	9.38499e+07	1.02647e+08	1.10361e+08	1.17417e+08	1.22945e+08	1.26363e+08	1.28699e+08	1.29384e+08	1.29177e+08
531	9.77775e+06	2.82182e+07	4.44468e+07	5.90848e+07	7.25495e+07	8.45352e+07	9.50398e+07	1.03885e+08	1.11536e+08	1.18262e+08	1.24363e+08	1.2781e+08	1.30269e+08	1.30794e+08	1.30622e+08
532	8.70581e+06	2.50591e+07	3.96519e+07	5.25354e+07	6.42753e+07	7.44615e+07	8.24282e+07	8.99633e+07	9.64419e+07	1.01605e+08	1.05932e+08	1.08782e+08	1.11582e+08	1.13369e+08	1.14259e+08
533	8.9383e+06	2.59029e+07	4.07512e+07	5.4163e+07	6.64244e+07	7.73259e+07	8.64759e+07	9.45071e+07	1.0156e+08	1.07171e+08	1.12548e+08	1.15952e+08	1.18442e+08	1.19887e+08	1.19885e+08
534	8.91094e+06	2.54942e+07	4.04818e+07	5.43179e+07	6.6997e+07	7.84374e+07	8.82663e+07	9.68516e+07	1.04429e+08	1.10119e+08	1.14319e+08	1.17405e+08	1.19422e+08	1.20063e+08	1.19941e+08
535	8.7363e+06	2.51074e+07	4.00341e+07	5.3678e+07	6.56036e+07	7.6419e+07	8.63374e+07	9.49584e+07	1.02592e+08	1.09122e+08	1.13946e+08	1.16561e+08	1.18646e+08	1.2027e+08	1.19901e+08
536	9.80071e+06	2.83273e+07	4.55006e+07	6.10753e+07	7.52122e+07	8.82615e+07	9.92951e+07	1.09276e+08	1.16437e+08	1.20847e+08	1.25125e+08	1.27844e+08	1.29812e+08	1.30545e+08	1.30308e+08
537	8.24843e+06	2.38755e+07	3.83005e+07	5.13489e+07	6.33763e+07	7.38606e+07	8.21328e+07	8.98316e+07	9.64517e+07	1.02205e+08	1.0642e+08	1.08927e+08	1.10446e+08	1.10224e+08	1.10154e+08
538	8.66589e+06	2.46139e+07	3.84126e+07	5.14147e+07	6.29085e+07	7.25891e+07	8.06869e+07	8.77187e+07	9.30347e+07	9.77525e+07	1.02465e+08	1.05732e+08	1.08075e+08	1.09728e+08	1.10786e+08
539	8.54245e+06	2.48374e+07	3.9728e+07	5.30279e+07	6.4969e+07	7.57137e+07	8.50175e+07	9.25891e+07	9.86888e+07	1.03294e+08	1.07213e+08	1.09712e+08	1.11611e+08	1.12013e+08	1.1207e+08
540	1.00279e+07	2.88808e+07	4.62201e+07	6.23738e+07	7.69023e+07	8.96574e+07	1.0017e+08	1.09172e+08	1.16134e+08	1.21107e+08	1.258e+08	1.29284e+08	1.3164e+08	1.32457e+08	1.32362e+08
541	8.18754e+06	2.3471e+07	3.75688e+07	5.02659e+07	6.15284e+07	7.21444e+07	8.12526e+07	8.89135e+07	9.54984e+07	1.00694e+08	1.05161e+08	1.08248e+08	1.10234e+08	1.11073e+08	1.10459e+08
542	8.47589e+06	2.45211e+07	3.92339e+07	5.24395e+07	6.4665e+07	7.55428e+07	8.46091e+07	9.22487e+07	9.82666e+07	1.02867e+08	1.06582e+08	1.09367e+08	1.11405e+08	1.12507e+08	1.12534e+08
543	9.46261e+06	2.73916e+07	4.37956e+07	5.87569e+07	7.22238e+07	8.40069e+07	9.37563e+07	1.02899e+08	1.10837e+08	1.16855e+08	1.21434e+08	1.24779e+08	1.27271e+08	1.27978e+08	1.27299e+08
544	8.88677e+06	2.53987e+07	4.03835e+07	5.34601e+07	6.48272e+07	7.49345e+07	8.37069e+07	9.1335e+07	9.86688e+07	1.04639e+08	1.09783e+08	1.12395e+08	1.1352e+08	1.14877e+08	1.15659e+08
545	8.87058e+06	2.56506e+07	4.08604e+07	5.43189e+07	6.64341e+07	7.72137e+07	8.65864e+07	9.47892e+07	1.01542e+08	1.07159e+08	1.118e+08	1.14688e+08	1.15398e+08	1.16223e+08	1.16424e+08
546	8.31449e+06	2.40585e+07	3.82565e+07	5.11078e+07	6.28018e+07	7.31756e+07	8.20168e+07	8.96312e+07	9.56081e+07	1.0039e+08	1.04674e+08	1.07187e+08	1.08774e+08	1.09734e+08	1.1014e+08
547	8.21155e+06	2.35465e+07	3.69332e+07	4.91918e+07	6.0601e+07	7.06497e+07	7.85327e+07	8.54462e+07	9.11874e+07	9.59889e+07	1.00578e+08	1.02825e+08	1.04489e+08	1.05806e+08	1.06254e+08
548	8.43868e+06	2.41855e+07	3.82003e+07	5.10178e+07	6.26488e+07	7.27288e+07	8.18821e+07	9.00944e+07	9.6936e+07	1.02633e+08	1.07213e+08	1.09687e+08	1.10676e+08	1.1071e+08	1.10717e+08
549	7.86218e+06	2.25366e+07	3.57731e+07	4.73847e+07	5.79717e+07	6.75076e+07	7.63566e+07	8.4167e+07	9.11468e+07	9.69865e+07	1.0115e+08	1.02998e+08	1.04597e+08	1.05409e+08	1.04913e+08
550	7.98903e+06	2.31789e+07	3.70791e+07	4.98459e+07	6.10908e+07	7.13125e+07	7.97563e+07	8.72042e+07	9.34523e+07	9.77367e+07	1.01339e+08	1.03622e+08	1.05656e+08	1.06455e+08	1.06654e+08
551	8.7889e+06	2.55037e+07	4.0729e+07	5.44946e+07	6.6722e+07	7.79358e+07	8.78348e+07	9.58261e+07	1.0328e+08	1.10244e+08	1.15661e+08	1.18694e+08	1.20565e+08	1.2098e+08	1.20063e+08
552	8.31514e+06	2.38861e+07	3.78749e+07	5.05478e+07	6.18502e+07	7.16864e+07	7.97023e+07	8.67271e+07	9.20694e+07	9.66936e+07	1.01042e+08	1.04004e+08	1.05981e+08	1.07472e+08	1.07833e+08
553	8.87908e+06	2.57531e+07	4.14083e+07	5.56528e+07	6.87864e+07	8.03653e+07	9.01073e+07	9.7622e+07	1.03688e+08	1.08831e+08	1.12489e+08	1.14312e+08	1.15432e+08	1.15389e+08	1.16672e+08
554	1.11829e+07	3.27073e+07	5.24078e+07	7.00712e+07	8.60484e+07	9.98429e+07	1.11479e+08	1.22508e+08	1.32167e+08	1.39579e+08	1.45987e+08	1.48921e+08	1.50122e+08	1.49792e+08	1.49598e+08
555	8.61363e+06	2.49983e+07	3.98788e+07	5.35931e+07	6.58055e+07	7.56035e+07	8.36844e+07	9.02211e+07	9.55448e+07	9.98383e+07	1.04107e+08	1.07213e+08	1.09569e+08	1.11092e+08	1.11539e+08
556	9.11406e+06	2.60007e+07	4.09921e+07	5.45312e+07	6.71235e+07	7.80464e+07	8.75669e+07	9.62787e+07	1.03338e+08	1.09157e+08	1.13807e+08	1.16357e+08	1.18545e+08	1.18999e+08	1.18837e+08
557	9.03921e+06	2.58774e+07	4.15485e+07	5.5905e+07	6.90686e+07	8.07406e+07	9.01184e+07	9.83089e+07	1.05516e+08	1.11028e+08	1.15411e+08	1.18391e+08	1.20504e+08	1.20758e+08	1.20896e+08
558	9.85597e+06	2.8394e+07	4.54562e+07	6.0814e+07	7.47427e+07	8.70757e+07	9.76701e+07	1.06832e+08	1.13958e+08	1.19734e+08	1.2396e+08	1.2607e+08	1.27599e+08	1.28572e+08	1.29535e+08
559	8.84427e+06	2.55633e+07	4.06552e+07	5.36272e+07	6.52865e+07	7.60445e+07	8.6123e+07	9.4508e+07	1.01069e+08	1.06913e+08	1.11893e+08	1.14803e+08	1.16666e+08	1.16985e+08	1.16811e+08
560	8.69007e+06	2.50632e+07	3.95088e+07	5.24567e+07	6.34898e+07	7.41051e+07	8.31474e+07	9.08818e+07	9.73545e+07	1.02803e+08	1.07753e+08	1.11174e+08	1.13558e+08	1.14562e+08	1.14938e+08
561	8.36753e+06	2.45498e+07	3.93255e+07	5.2147e+07	6.4192e+07	7.5568e+07	8.54165e+07	9.43316e+07	1.01229e+08	1.063e+08	1.10596e+08	1.12583e+08	1.13804e+08	1.13714e+08	1.13371e+08
562	8.25371e+06	2.34571e+07	3.7211e+07	4.92107e+07	5.98851e+07	6.95082e+07	7.88362e+07	8.73232e+07	9.40013e+07	9.98197e+07	1.04709e+08	1.08211e+08	1.10619e+08	1.10557e+08	1.10331e+08
563	8.08338e+06	2.32444e+07	3.70468e+07	4.96512e+07	6.07061e+07	7.01871e+07	7.89234e+07	8.6808e+07	9.29817e+07	9.72641e+07	1.00854e+08	1.04164e+08	1.06301e+08	1.06817e+08	1.06685e+08
564	9.02024e+06	2.62626e+07	4.24272e+07	5.71708e+07	7.08642e+07	8.32252e+07	9.34038e+07	1.01481e+08	1.07683e+08	1.13233e+08	1.18546e+08	1.21714e+08	1.23233e+08	1.23279e+08	1.23173e+08
565	8.43983e+06	2.43936e+07	3.87995e+07	5.15006e+07	6.30784e+07	7.32336e+07	8.19638e+07	8.90453e+07	9.51449e+07	9.96747e+07	1.03194e+08	1.05469e+08	1.06616e+08	1.07024e+08	1.08014e+08
566	1.00088e+07	2.87541e+07	4.584e+07	6.12629e+07	7.48336e+07	8.72377e+07	9.85921e+07	1.09183e+08	1.18514e+08	1.24964e+08	1.30039e+08	1.33545e+08	1.35469e+08	1.36251e+08	1.35466e+08
567	8.75689e+06	2.52295e+07	4.005e+07	5.37699e+07	6.62756e+07	7.73294e+07	8.68035e+07	9.44664e+07	1.00774e+08	1.06118e+08	1.10652e+08	1.13053e+08	1.1503e+08	1.15718e+08	1.15397e+08
568	8.90379e+06	2.54273e+07	4.03369e+07	5.39141e+07	6.63065e+07	7.72429e+07	8.655e+07	9.46437e+07	1.00705e+08	1.05868e+08	1.10592e+08	1.12944e+08	1.14786e+08	1.15632e+08	1.16019e+08
569	9.27152e+06	2.69131e+07	4.30691e+07	5.753e+07	7.02579e+07	8.13775e+07	9.08721e+07	9.93779e+07	1.06647e+08	1.12469e+08	1.17749e+08	1.2166e+08	1.24186e+08	1.2479e+08	1.24013e+08
570	7.79436e+06	2.21816e+07	3.47873e+07	4.61991e+07	5.64381e+07	6.54993e+07	7.33021e+07	8.00851e+07	8.59053e+07	9.09305e+07	9.55158e+07	9.9317e+07	1.01191e+08	1.01623e+08	1.01884e+08
571	1.00019e+07	2.91625e+07	4.63848e+07	6.1905e+07	7.54858e+07	8.73597e+07	9.8044e+07	1.07528e+08	1.14714e+08	1.20939e+08	1.26049e+08	1.29557e+08	1.30826e+08	1.31569e+08	1.31946e+08
572	8.17008e+06	2.35254e+07	3.7483e+07	5.01063e+07	6.12055e+07	7.10659e+07	7.94914e+07	8.72796e+07	9.36105e+07	9.84226e+07	1.01139e+08	1.02181e+08	1.03429e+08	1.04742e+08	1.05657e+08
573	9.63733e+06	2.7685e+07	4.41527e+07	5.85664e+07	7.11832e+07	8.20852e+07	9.14812e+07	9.9452e+07	1.05933e+08	1.11587e+08	1.16203e+08	1.19038e+08	1.22216e+08	1.24325e+08	1.24952e+08
574	9.44415e+06	2.72807e+07	4.35734e+07	5.83846e+07	7.19391e+07	8.39094e+07	9.45303e+07	1.04204e+08	1.12492e+08	1.1925e+08	1.24773e+08	1.28351e+08	1.29445e+08	1.29484e+08	1.2868e+08
575	9.10599e+06	2.63611e+07	4.22265e+07	5.71419e+07	7.0408e+07	8.22484e+07	9.1894e+07	1.00925e+08	1.09051e+08	1.15592e+08	1.20366e+08	1.21159e+08	1.22158e+08	1.23135e+08	1.2349e+08
576	9.11062e+06	2.63067e+07	4.13992e+07	5.44877e+07	6.65985e+07	7.73256e+07	8.65929e+07	9.55633e+07	1.02786e+08	1.07874e+08	1.1222e+08	1.15731e+08	1.18159e+08	1.19952e+08	1.19963e+08
577	1.03374e+07	2.95347e+07	4.657e+07	6.15215e+07	7.51768e+07	8.77458e+07	9.83251e+07	1.07581e+08	1.149e+08	1.2055e+08	1.24698e+08	1.28437e+08	1.30988e+08	1.31752e+08	1.32917e+08
578	9.42265e+06	2.65523e+07	4.15402e+07	5.51727e+07	6.81359e+07	7.97052e+07	8.95638e+07	9.85192e+07	1.0607e+08	1.12148e+08	1.17533e+08	1.21116e+08	1.22868e+08	1.23891e+08	1.23886e+08
579	9.01762e+06	2.60266e+07	4.13768e+07	5.45987e+07	6.6569e+07	7.73862e+07	8.63785e+07	9.38981e+07	1.00525e+08	1.06094e+08	1.10725e+08	1.13769e+08	1.15344e+08	1.1664e+08	1.17606e+08
580	9.31004e+06	2.7053e+07	4.34385e+07	5.8146e+07	7.19893e+07	8.438e+07	9.52395e+07	1.04907e+08	1.13412e+08	1.20315e+08	1.2531e+08	1.27362e+08	1.28466e+08	1.28716e+08	1.28048e+08
581	8.76891e+06	2.49542e+07	3.98082e+07	5.33862e+07	6.5883e+07	7.70651e+07	8.68999e+07	9.59305e+07	1.02498e+08	1.08337e+08	1.13088e+08	1.15807e+08	1.17274e+08	1.1798e+08	1.17665e+08
582	8.39389e+06	2.3981e+07	3.78572e+07	5.06152e+07	6.1912e+07	7.21205e+07	8.09151e+07	8.84151e+07	9.48569e+07	9.98505e+07	1.03881e+08	1.06727e+08	1.09145e+08	1.11094e+08	1.1117e+08
583	9.20964e+06	2.66675e+07	4.27758e+07	5.71844e+07	7.01853e+07	8.20975e+07	9.25786e+07	1.01695e+08	1.09305e+08	1.15323e+08	1.19748e+08	1.21801e+08	1.24012e+08	1.25178e+08	1.24618e+08
584	8.37453e+06	2.43324e+07	3.84609e+07	5.14762e+07	6.34953e+07	7.39848e+07	8.31395e+07	9.13272e+07	9.84992e+07	1.04671e+08	1.09859e+08	1.13251e+08	1.15556e+08	1.17136e+08	1.1577e+08
585	7.85776e+06	2.26473e+07	3.59442e+07	4.76458e+07	5.83669e+07	6.83757e+07	7.73209e+07	8.53061e+07	9.19512e+07	9.73062e+07	1.0219e+08	1.06249e+08	1.0863e+08	1.08885e+08	1.0776e+08
586	1.08822e+07	3.15312e+07	4.98108e+07	6.65433e+07	8.15529e+07	9.45786e+07	1.05294e+08	1.14242e+08	1.22376e+08	1.29743e+08	1.36365e+08	1.4045e+08	1.42464e+08	1.42848e+08	1.42468e+08
587	8.15519e+06	2.36627e+07	3.79565e+07	5.09509e+07	6.24583e+07	7.19519e+07	7.98917e+07	8.7305e+07	9.38327e+07	9.9276e+07	1.0348e+08	1.06268e+08	1.08917e+08	1.09772e+08	1.09504e+08
588	9.94983e+06	2.85599e+07	4.56597e+07	6.11276e+07	7.51684e+07	8.74495e+07	9.77115e+07	1.06703e+08	1.14175e+08	1.20888e+08	1.26683e+08	1.30784e+08	1.33344e+08	1.34208e+08	1.33425e+08
589	7.52967e+06	2.15794e+07	3.44485e+07	4.64735e+07	5.7034e+07	6.65254e+07	7.47001e+07	8.21736e+07	8.88219e+07	9.39751e+07	9.81277e+07	1.00286e+08	1.02436e+08	1.03067e+08	1.02708e+08
590	8.7416e+06	2.51863e+07	3.9317e+07	5.2273e+07	6.42194e+07	7.47833e+07	8.40875e+07	9.30028e+07	1.00901e+08	1.06538e+08	1.1144e+08	1.15241e+08	1.17853e+08	1.18925e+08	1.18453e+08
591	8.61154e+06	2.50702e+07	3.98249e+07	5.31837e+07	6.49973e+07	7.55218e+07	8.42867e+07	9.22961e+07	1.00065e+08	1.06698e+08	1.11079e+08	1.13373e+08	1.14489e+08	1.14744e+08	1.14713e+08
592	9.43183e+06	2.71342e+07	4.31172e+07	5.76988e+07	7.1257e+07	8.35132e+07	9.33512e+07	1.01178e+08	1.07901e+08	1.13109e+08	1.18098e+08	1.21158e+08	1.23828e+08	1.24911e+08	1.24723e+08
593	9.95582e+06	2.88609e+07	4.60621e+07	6.1821e+07	7.64668e+07	8.97683e+07	1.01806e+08	1.11495e+08	1.19337e+08	1.25345e+08	1.30463e+08	1.33113e+08	1.34862e+08	1.3536e+08	1.35325e+08
594	7.57764e+06	2.16105e+07	3.39787e+07	4.5756e+07	5.64661e+07	6.61999e+07	7.42598e+07	8.11719e+07	8.72515e+07	9.21899e+07	9.6711e+07	9.97011e+07	1.01246e+08	1.017e+08	1.01334e+08
595	9.19985e+06	2.66378e+07	4.25429e+07	5.71794e+07	7.06555e+07	8.21504e+07	9.23511e+07	1.01197e+08	1.08021e+08	1.13589e+08	1.17679e+08	1.20712e+08	1.22366e+08	1.22826e+08	1.23158e+08
596	8.62282e+06	2.47431e+07	3.9748e+07	5.40603e+07	6.75273e+07	7.94125e+07	8.87396e+07	9.73236e+07	1.04727e+08	1.10748e+08	1.14772e+08	1.17634e+08	1.18985e+08	1.18225e+08	1.17484e+08
597	9.07284e+06	2.61182e+07	4.13769e+07	5.51334e+07	6.78368e+07	7.86252e+07	8.77471e+07	9.61355e+07	1.03352e+08	1.08876e+08	1.137e+08	1.16904e+08	1.18414e+08	1.18413e+08	1.18615e+08
598	1.01931e+07	2.95701e+07	4.73541e+07	6.36757e+07	7.7607e+07	8.95715e+07	9.98959e+07	1.09186e+08	1.16717e+08	1.23218e+08	1.2936e+08	1.33909e+08	1.37606e+08	1.38108e+08	1.3725e+08
599	8.72398e+06	2.52957e+07	4.0537e+07	5.43205e+07	6.65599e+07	7.66527e+07	8.52194e+07	9.28636e+07	9.93975e+07	1.04954e+08	1.09676e+08	1.13032e+08	1.14821e+08	1.15112e+08	1.15294e+08
600	8.71698e+06	2.53293e+07	4.02131e+07	5.40138e+07	6.61289e+07	7.72333e+07	8.65023e+07	9.51278e+07	1.02627e+08	1.09235e+08	1.14421e+08	1.17747e+08	1.19898e+08	1.19998e+08	1.19075e+08
601	9.33421e+06	2.68294e+07	4.26886e+07	5.72997e+07	7.06011e+07	8.23483e+07	9.25531e+07	1.00797e+08	1.07241e+08	1.12963e+08	1.18498e+08	1.2212e+08	1.23122e+08	1.22925e+08	1.2317e+08
602	9.48446e+06	2.77317e+07	4.42006e+07	5.89456e+07	7.25056e+07	8.42799e+07	9.44403e+07	1.03791e+08	1.11329e+08	1.17962e+08	1.22916e+08	1.26362e+08	1.2913e+08	1.30217e+08	1.28932e+08
603	9.8309e+06	2.8048e+07	4.44095e+07	5.95286e+07	7.33716e+07	8.63134e+07	9.77202e+07	1.06978e+08	1.15252e+08	1.21784e+08	1.26858e+08	1.29365e+08	1.3146e+08	1.31873e+08	1.31073e+08
604	1.02886e+07	3.02294e+07	4.90288e+07	6.58677e+07	8.15082e+07	9.51166e+07	1.07019e+08	1.18135e+08	1.27367e+08	1.34994e+08	1.41229e+08	1.45388e+08	1.47795e+08	1.46354e+08	1.44498e+08
605	9.338e+06	2.67626e+07	4.26138e+07	5.66577e+07	6.9287e+07	8.08152e+07	9.10334e+07	1.00523e+08	1.07656e+08	1.12752e+08	1.17092e+08	1.19378e+08	1.21395e+08	1.22711e+08	1.22809e+08
606	8.4709e+06	2.45154e+07	3.90086e+07	5.19886e+07	6.3701e+07	7.43597e+07	8.36081e+07	9.16942e+07	9.82567e+07	1.03441e+08	1.08347e+08	1.1186e+08	1.14086e+08	1.14567e+08	1.14431e+08
607	8.06918e+06	2.31489e+07	3.66623e+07	4.8795e+07	6.02467e+07	7.1155e+07	8.03559e+07	8.8502e+07	9.52963e+07	1.00864e+08	1.04813e+08	1.07482e+08	1.08999e+08	1.08982e+08	1.08513e+08
608	8.6015e+06	2.49812e+07	3.98366e+07	5.33919e+07	6.61634e+07	7.71581e+07	8.62277e+07	9.45383e+07	1.01927e+08	1.06758e+08	1.10527e+08	1.13795e+08	1.15947e+08	1.16366e+08	1.16216e+08
609	1.09537e+07	3.18019e+07	5.0701e+07	6.78898e+07	8.37768e+07	9.85024e+07	1.10891e+08	1.2227e+08	1.3226e+08	1.39387e+08	1.44687e+08	1.48227e+08	1.51184e+08	1.53e+08	1.51377e+08
610	9.36067e+06	2.69725e+07	4.31673e+07	5.7864e+07	7.1036e+07	8.28699e+07	9.3021e+07	1.02189e+08	1.09861e+08	1.14843e+08	1.19443e+08	1.22142e+08	1.23808e+08	1.24478e+08	1.24591e+08
611	9.12917e+06	2.6216e+07	4.14167e+07	5.5224e+07	6.79921e+07	7.99518e+07	9.02717e+07	9.89497e+07	1.0628e+08	1.12397e+08	1.17304e+08	1.20627e+08	1.2401e+08	1.24929e+08	1.23727e+08
612	8.51772e+06	2.45288e+07	3.89721e+07	5.20819e+07	6.39569e+07	7.52798e+07	8.48234e+07	9.26129e+07	9.84499e+07	1.02906e+08	1.0566e+08	1.07809e+08	1.0953e+08	1.1039e+08	1.10716e+08
613	8.93749e+06	2.58444e+07	4.13758e+07	5.52363e+07	6.8221e+07	7.99577e+07	8.98457e+07	9.83485e+07	1.057e+08	1.12222e+08	1.17556e+08	1.20527e+08	1.21126e+08	1.21118e+08	1.20747e+08
614	9.1349e+06	2.60692e+07	4.13009e+07	5.51381e+07	6.71485e+07	7.74256e+07	8.7054e+07	9.58867e+07	1.03483e+08	1.09553e+08	1.14866e+08	1.18724e+08	1.2181e+08	1.23321e+08	1.22678e+08
615	7.9869e+06	2.3052e+07	3.63818e+07	4.84228e+07	5.93276e+07	6.886e+07	7.77801e+07	8.54734e+07	9.15124e+07	9.71126e+07	1.01081e+08	1.02707e+08	1.03906e+08	1.05127e+08	1.05442e+08
616	9.30791e+06	2.70434e+07	4.32933e+07	5.77128e+07	7.07504e+07	8.2365e+07	9.20787e+07	1.00036e+08	1.06954e+08	1.12557e+08	1.162e+08	1.17889e+08	1.1977e+08	1.21306e+08	1.224e+08
617	8.36685e+06	2.40631e+07	3.80116e+07	5.00906e+07	6.06546e+07	6.98209e+07	7.79371e+07	8.5397e+07	9.135e+07	9.66872e+07	1.0157e+08	1.05563e+08	1.08229e+08	1.09061e+08	1.09191e+08
618	8.58844e+06	2.4655e+07	3.90542e+07	5.21324e+07	6.42057e+07	7.51914e+07	8.42774e+07	9.26412e+07	9.98665e+07	1.05349e+08	1.09967e+08	1.13212e+08	1.1547e+08	1.16626e+08	1.16054e+08
619	9.89812e+06	2.85038e+07	4.46103e+07	5.92023e+07	7.23964e+07	8.43281e+07	9.46195e+07	1.03453e+08	1.11101e+08	1.18345e+08	1.23868e+08	1.27449e+08	1.29934e+08	1.30787e+08	1.30377e+08
620	8.78473e+06	2.51173e+07	3.95722e+07	5.26443e+07	6.4572e+07	7.52452e+07	8.46215e+07	9.3218e+07	1.00708e+08	1.06707e+08	1.11736e+08	1.14509e+08	1.15949e+08	1.17065e+08	1.17566e+08
621	8.42656e+06	2.41294e+07	3.8651e+07	5.19929e+07	6.33667e+07	7.39102e+07	8.26302e+07	8.95328e+07	9.56678e+07	1.00667e+08	1.05153e+08	1.08349e+08	1.1092e+08	1.12192e+08	1.12121e+08
622	8.63644e+06	2.48451e+07	3.92758e+07	5.23743e+07	6.37466e+07	7.34358e+07	8.25271e+07	9.03341e+07	9.65403e+07	1.01605e+08	1.05671e+08	1.08272e+08	1.09795e+08	1.11196e+08	1.12021e+08
623	8.44433e+06	2.4366e+07	3.91995e+07	5.27515e+07	6.50075e+07	7.60937e+07	8.54762e+07	9.363e+07	1.00578e+08	1.05472e+08	1.09265e+08	1.12245e+08	1.13885e+08	1.13821e+08	1.14078e+08
624	8.622e+06	2.50353e+07	4.01495e+07	5.34863e+07	6.61735e+07	7.73284e+07	8.71521e+07	9.55081e+07	1.01466e+08	1.06731e+08	1.11627e+08	1.15739e+08	1.18171e+08	1.17829e+08	1.16994e+08
625	8.03768e+06	2.32317e+07	3.67467e+07	4.86586e+07	5.92098e+07	6.79007e+07	7.51235e+07	8.19e+07	8.7767e+07	9.28195e+07	9.64492e+07	9.87911e+07	1.00873e+08	1.02577e+08	1.03341e+08
626	9.04693e+06	2.61638e+07	4.17975e+07	5.5601e+07	6.79257e+07	7.91395e+07	8.90767e+07	9.75682e+07	1.0472e+08	1.09804e+08	1.14278e+08	1.17667e+08	1.20942e+08	1.22022e+08	1.21267e+08
627	1.01872e+07	2.93827e+07	4.67772e+07	6.19983e+07	7.49096e+07	8.66944e+07	9.67578e+07	1.0595e+08	1.13241e+08	1.19765e+08	1.24759e+08	1.2776e+08	1.29696e+08	1.31274e+08	1.31574e+08
628	9.00156e+06	2.59945e+07	4.17426e+07	5.63158e+07	6.92803e+07	8.10922e+07	9.12021e+07	9.93196e+07	1.0593e+08	1.11766e+08	1.17464e+08	1.20447e+08	1.22354e+08	1.22447e+08	1.22527e+08
629	8.70442e+06	2.50608e+07	3.95889e+07	5.26261e+07	6.40016e+07	7.40134e+07	8.3002e+07	9.15845e+07	9.91386e+07	1.05014e+08	1.09665e+08	1.12758e+08	1.14683e+08	1.15367e+08	1.14854e+08
630	9.17709e+06	2.65478e+07	4.2466e+07	5.70736e+07	7.00773e+07	8.14452e+07	9.10987e+07	9.95324e+07	1.06391e+08	1.11859e+08	1.15544e+08	1.17704e+08	1.19452e+08	1.20083e+08	1.20568e+08
631	8.2999e+06	2.40912e+07	3.84805e+07	5.11991e+07	6.27201e+07	7.28276e+07	8.13769e+07	8.89264e+07	9.49662e+07	9.96692e+07	1.0388e+08	1.0677e+08	1.08503e+08	1.08563e+08	1.09308e+08
632	9.20203e+06	2.65542e+07	4.26238e+07	5.723e+07	7.00533e+07	8.10729e+07	9.10401e+07	9.94045e+07	1.06491e+08	1.12197e+08	1.1718e+08	1.21209e+08	1.22929e+08	1.23678e+08	1.23235e+08
633	9.31374e+06	2.66018e+07	4.23823e+07	5.69377e+07	7.05517e+07	8.2455e+07	9.23506e+07	1.01533e+08	1.09186e+08	1.1567e+08	1.20697e+08	1.22994e+08	1.24906e+08	1.25792e+08	1.25659e+08
634	8.94677e+06	2.56908e+07	4.09615e+07	5.4854e+07	6.73773e+07	7.80661e+07	8.6874e+07	9.4951e+07	1.02306e+08	1.08003e+08	1.12944e+08	1.1586e+08	1.18344e+08	1.19587e+08	1.19796e+08
635	9.87835e+06	2.87318e+07	4.62041e+07	6.25766e+07	7.7081e+07	9.0053e+07	1.01876e+08	1.12265e+08	1.21102e+08	1.27797e+08	1.32676e+08	1.35962e+08	1.37666e+08	1.37209e+08	1.36082e+08
636	7.24829e+06	2.0541e+07	3.28418e+07	4.43378e+07	5.54381e+07	6.51883e+07	7.32565e+07	8.02107e+07	8.58462e+07	9.08963e+07	9.47593e+07	9.74113e+07	9.86536e+07	9.86345e+07	9.85383e+07
637	8.07178e+06	2.33737e+07	3.76457e+07	5.05694e+07	6.21483e+07	7.22554e+07	8.04568e+07	8.79051e+07	9.3917e+07	9.86508e+07	1.02005e+08	1.04237e+08	1.06405e+08	1.07059e+08	1.06951e+08
638	8.43871e+06	2.43123e+07	3.85109e+07	5.13565e+07	6.29687e+07	7.27912e+07	8.14829e+07	8.91915e+07	9.63852e+07	1.02565e+08	1.07547e+08	1.11085e+08	1.13325e+08	1.13517e+08	1.12564e+08
639	9.23542e+06	2.69154e+07	4.27678e+07	5.71987e+07	6.98043e+07	8.07093e+07	9.00785e+07	9.84138e+07	1.04479e+08	1.08694e+08	1.12644e+08	1.14864e+08	1.16702e+08	1.18551e+08	1.19203e+08
640	1.03567e+07	2.9757e+07	4.77508e+07	6.43671e+07	7.94367e+07	9.3451e+07	1.04891e+08	1.15067e+08	1.23137e+08	1.29926e+08	1.34827e+08	1.36735e+08	1.36906e+08	1.36578e+08	1.37031e+08
641	8.41682e+06	2.41567e+07	3.81285e+07	5.07324e+07	6.25126e+07	7.32806e+07	8.31591e+07	9.16051e+07	9.86488e+07	1.04176e+08	1.08809e+08	1.11545e+08	1.12918e+08	1.1303e+08	1.1298e+08
642	9.54754e+06	2.74511e+07	4.38352e+07	5.8673e+07	7.17487e+07	8.2331e+07	9.15372e+07	1.00384e+08	1.08029e+08	1.14682e+08	1.19282e+08	1.23075e+08	1.25752e+08	1.26689e+08	1.26499e+08
643	9.05375e+06	2.6018e+07	4.15127e+07	5.52161e+07	6.79643e+07	7.96949e+07	8.9763e+07	9.83177e+07	1.05432e+08	1.11152e+08	1.15451e+08	1.18038e+08	1.19722e+08	1.20322e+08	1.20547e+08
644	8.75134e+06	2.51053e+07	3.98413e+07	5.31634e+07	6.54689e+07	7.66718e+07	8.65567e+07	9.48799e+07	1.00808e+08	1.0512e+08	1.08494e+08	1.1136e+08	1.14235e+08	1.15567e+08	1.16108e+08
645	7.58336e+06	2.22757e+07	3.55946e+07	4.71637e+07	5.79497e+07	6.76624e+07	7.61022e+07	8.34564e+07	8.93399e+07	9.40615e+07	9.76921e+07	1.00896e+08	1.03246e+08	1.03769e+08	1.03421e+08
646	8.02771e+06	2.32011e+07	3.72058e+07	4.97832e+07	6.10457e+07	7.09437e+07	7.92502e+07	8.72049e+07	9.39989e+07	9.91086e+07	1.03771e+08	1.06834e+08	1.09079e+08	1.09625e+08	1.09047e+08
647	1.064e+07	3.08998e+07	4.92684e+07	6.59546e+07	8.10519e+07	9.36004e+07	1.04948e+08	1.15526e+08	1.23269e+08	1.2926e+08	1.35611e+08	1.39555e+08	1.42537e+08	1.43571e+08	1.42854e+08
648	9.41273e+06	2.70046e+07	4.27471e+07	5.69187e+07	6.94556e+07	8.04225e+07	8.98261e+07	9.7751e+07	1.04379e+08	1.10629e+08	1.1591e+08	1.19772e+08	1.2234e+08	1.23274e+08	1.23316e+08
649	1.06753e+07	3.07028e+07	4.88184e+07	6.5059e+07	8.01852e+07	9.40614e+07	1.05839e+08	1.16229e+08	1.2526e+08	1.33679e+08	1.40382e+08	1.4416e+08	1.4638e+08	1.46684e+08	1.45978e+08
650	8.96017e+06	2.57209e+07	4.09362e+07	5.48004e+07	6.74177e+07	7.91457e+07	8.90279e+07	9.75506e+07	1.04191e+08	1.10231e+08	1.15867e+08	1.19973e+08	1.22367e+08	1.21712e+08	1.21192e+08
651	9.02919e+06	2.56073e+07	4.06842e+07	5.48537e+07	6.77342e+07	7.92602e+07	8.92026e+07	9.82294e+07	1.05851e+08	1.11215e+08	1.15915e+08	1.19414e+08	1.21238e+08	1.22091e+08	1.21836e+08
652	9.97804e+06	2.89094e+07	4.61592e+07	6.15411e+07	7.50634e+07	8.74424e+07	9.78602e+07	1.07302e+08	1.15604e+08	1.22217e+08	1.28198e+08	1.3187e+08	1.33637e+08	1.33251e+08	1.33225e+08
653	1.10039e+07	3.14083e+07	4.98097e+07	6.6182e+07	8.10002e+07	9.48001e+07	1.06307e+08	1.1636e+08	1.25083e+08	1.32602e+08	1.39054e+08	1.44024e+08	1.47037e+08	1.48705e+08	1.48172e+08
654	8.61668e+06	2.47947e+07	3.99003e+07	5.34779e+07	6.55652e+07	7.63431e+07	8.53577e+07	9.2724e+07	9.89658e+07	1.0361e+08	1.06842e+08	1.09134e+08	1.10718e+08	1.11676e+08	1.12634e+08
655	8.72242e+06	2.49808e+07	3.96716e+07	5.31083e+07	6.55936e+07	7.66548e+07	8.58957e+07	9.29726e+07	9.9438e+07	1.04873e+08	1.09609e+08	1.12879e+08	1.15253e+08	1.14841e+08	1.14511e+08
656	9.00001e+06	2.58908e+07	4.11162e+07	5.5199e+07	6.81672e+07	7.95374e+07	8.94547e+07	9.76769e+07	1.04619e+08	1.10282e+08	1.15554e+08	1.18624e+08	1.20958e+08	1.21962e+08	1.2124e+08
657	9.89218e+06	2.82111e+07	4.45073e+07	5.92153e+07	7.19396e+07	8.40076e+07	9.44035e+07	1.03234e+08	1.10121e+08	1.16198e+08	1.21919e+08	1.25823e+08	1.2875e+08	1.2995e+08	1.30074e+08
658	8.36411e+06	2.38533e+07	3.76927e+07	5.03378e+07	6.14328e+07	7.15908e+07	7.98852e+07	8.7066e+07	9.33493e+07	9.91627e+07	1.04014e+08	1.0708e+08	1.08912e+08	1.09462e+08	1.09783e+08
659	8.87993e+06	2.5796e+07	4.12144e+07	5.4815e+07	6.64054e+07	7.69292e+07	8.6481e+07	9.47608e+07	1.01505e+08	1.06946e+08	1.11939e+08	1.15598e+08	1.18455e+08	1.19844e+08	1.1951e+08
660	8.58668e+06	2.49334e+07	4.00164e+07	5.37905e+07	6.61993e+07	7.76807e+07	8.73926e+07	9.61244e+07	1.03549e+08	1.09505e+08	1.13461e+08	1.1449e+08	1.14593e+08	1.15146e+08	1.15761e+08
661	8.86604e+06	2.54302e+07	4.05443e+07	5.41689e+07	6.65203e+07	7.74426e+07	8.6397e+07	9.37803e+07	1e+08	1.05632e+08	1.10207e+08	1.13105e+08	1.15209e+08	1.16248e+08	1.16711e+08
662	9.44675e+06	2.71935e+07	4.30662e+07	5.76141e+07	7.06388e+07	8.22588e+07	9.24892e+07	1.00976e+08	1.08669e+08	1.14752e+08	1.19804e+08	1.22323e+08	1.23099e+08	1.23952e+08	1.2453e+08
663	8.77634e+06	2.54243e+07	4.05593e+07	5.44566e+07	6.70323e+07	7.83845e+07	8.7991e+07	9.60866e+07	1.03106e+08	1.08435e+08	1.12972e+08	1.1552e+08	1.17446e+08	1.17805e+08	1.17705e+08
664	8.2442e+06	2.4162e+07	3.88829e+07	5.22263e+07	6.39505e+07	7.44116e+07	8.33942e+07	9.17625e+07	9.88649e+07	1.04798e+08	1.09142e+08	1.11448e+08	1.13046e+08	1.13471e+08	1.12466e+08
665	8.65263e+06	2.49842e+07	4.02707e+07	5.40208e+07	6.63321e+07	7.7482e+07	8.72921e+07	9.64723e+07	1.03625e+08	1.09126e+08	1.1408e+08	1.17431e+08	1.19782e+08	1.19762e+08	1.18707e+08
666	8.75243e+06	2.55422e+07	4.07703e+07	5.42044e+07	6.6463e+07	7.7359e+07	8.64176e+07	9.36834e+07	1.00101e+08	1.05012e+08	1.09527e+08	1.12223e+08	1.14841e+08	1.16762e+08	1.16737e+08
667	8.26932e+06	2.39717e+07	3.85373e+07	5.13598e+07	6.31775e+07	7.39493e+07	8.34785e+07	9.11889e+07	9.7542e+07	1.02476e+08	1.06064e+08	1.08932e+08	1.11773e+08	1.12674e+08	1.12145e+08
668	1.00654e+07	2.85351e+07	4.55723e+07	6.14866e+07	7.58058e+07	8.82618e+07	9.88767e+07	1.08302e+08	1.16735e+08	1.23139e+08	1.28098e+08	1.32365e+08	1.35518e+08	1.35893e+08	1.35561e+08
669	8.90538e+06	2.55712e+07	4.05704e+07	5.40538e+07	6.63778e+07	7.73689e+07	8.70757e+07	9.60595e+07	1.03251e+08	1.08824e+08	1.14228e+08	1.17333e+08	1.18512e+08	1.18322e+08	1.18254e+08
670	1.02431e+07	2.95935e+07	4.72037e+07	6.34735e+07	7.87478e+07	9.15836e+07	1.02804e+08	1.12863e+08	1.20839e+08	1.2627e+08	1.3074e+08	1.33577e+08	1.35557e+08	1.36162e+08	1.36226e+08
671	8.44451e+06	2.44777e+07	3.87775e+07	5.16705e+07	6.41232e+07	7.53639e+07	8.46109e+07	9.27674e+07	9.9517e+07	1.05858e+08	1.10989e+08	1.14412e+08	1.16606e+08	1.17112e+08	1.1614e+08
672	8.87046e+06	2.57452e+07	4.12299e+07	5.54714e+07	6.84781e+07	8.01589e+07	8.99687e+07	9.85417e+07	1.0595e+08	1.12108e+08	1.17166e+08	1.20432e+08	1.21659e+08	1.21894e+08	1.21241e+08
673	9.5395e+06	2.70397e+07	4.24424e+07	5.68597e+07	7.02465e+07	8.25928e+07	9.38332e+07	1.03292e+08	1.11437e+08	1.18257e+08	1.23789e+08	1.28019e+08	1.3127e+08	1.32115e+08	1.31258e+08
674	9.10029e+06	2.65318e+07	4.23473e+07	5.66906e+07	6.91475e+07	7.98e+07	8.88791e+07	9.72947e+07	1.04167e+08	1.09759e+08	1.14249e+08	1.16549e+08	1.18358e+08	1.18528e+08	1.19267e+08
675	7.80617e+06	2.26287e+07	3.60394e+07	4.83266e+07	5.97709e+07	6.99726e+07	7.83914e+07	8.54023e+07	9.14452e+07	9.5977e+07	9.94805e+07	1.01477e+08	1.03853e+08	1.04627e+08	1.04452e+08
676	8.37256e+06	2.4114e+07	3.78897e+07	5.05533e+07	6.19887e+07	7.23101e+07	8.12447e+07	8.88911e+07	9.51051e+07	1.00157e+08	1.04042e+08	1.06178e+08	1.07152e+08	1.07088e+08	1.08013e+08
677	8.0022e+06	2.28445e+07	3.62999e+07	4.87109e+07	5.99147e+07	7.029e+07	7.90216e+07	8.63074e+07	9.28567e+07	9.91144e+07	1.03812e+08	1.06864e+08	1.08565e+08	1.09161e+08	1.08435e+08
678	1.03344e+07	3.00807e+07	4.80758e+07	6.48114e+07	7.99317e+07	9.36325e+07	1.0474e+08	1.14073e+08	1.22201e+08	1.28748e+08	1.34101e+08	1.3793e+08	1.39494e+08	1.39923e+08	1.3912e+08
679	1.07916e+07	3.10875e+07	4.93072e+07	6.61419e+07	8.10117e+07	9.41795e+07	1.05773e+08	1.16287e+08	1.25884e+08	1.33745e+08	1.40113e+08	1.44316e+08	1.46597e+08	1.46632e+08	1.45205e+08
680	7.87791e+06	2.26611e+07	3.56438e+07	4.71953e+07	5.79272e+07	6.78364e+07	7.55764e+07	8.28299e+07	8.95373e+07	9.51056e+07	9.88375e+07	1.00258e+08	1.01248e+08	1.0127e+08	1.01979e+08
681	9.31506e+06	2.70201e+07	4.34226e+07	5.80456e+07	7.09558e+07	8.22271e+07	9.15334e+07	9.93418e+07	1.06351e+08	1.12002e+08	1.1693e+08	1.20657e+08	1.23977e+08	1.25156e+08	1.24162e+08
682	8.78352e+06	2.50717e+07	3.94223e+07	5.22453e+07	6.38921e+07	7.52046e+07	8.49307e+07	9.33355e+07	1.00588e+08	1.06742e+08	1.11674e+08	1.14862e+08	1.17174e+08	1.17383e+08	1.17015e+08
683	1.06714e+07	3.10155e+07	4.95146e+07	6.60732e+07	8.13093e+07	9.45491e+07	1.06064e+08	1.15682e+08	1.23732e+08	1.30178e+08	1.35337e+08	1.38674e+08	1.40677e+08	1.4053e+08	1.40696e+08
684	8.60685e+06	2.4983e+07	4.00839e+07	5.40391e+07	6.64498e+07	7.74489e+07	8.69246e+07	9.55591e+07	1.02783e+08	1.0911e+08	1.14563e+08	1.18071e+08	1.20138e+08	1.20782e+08	1.1951e+08
685	9.81303e+06	2.83953e+07	4.51784e+07	6.07423e+07	7.46993e+07	8.70248e+07	9.72969e+07	1.06496e+08	1.14241e+08	1.2057e+08	1.25011e+08	1.27944e+08	1.2937e+08	1.29915e+08	1.30074e+08
686	9.54599e+06	2.73623e+07	4.38398e+07	5.87668e+07	7.22661e+07	8.47259e+07	9.57779e+07	1.05721e+08	1.1379e+08	1.19007e+08	1.24069e+08	1.26921e+08	1.29133e+08	1.30237e+08	1.29602e+08
687	8.3899e+06	2.40443e+07	3.83736e+07	5.18481e+07	6.3625e+07	7.44902e+07	8.36008e+07	9.1817e+07	9.81747e+07	1.03283e+08	1.07737e+08	1.10188e+08	1.11479e+08	1.12428e+08	1.12696e+08
688	9.57946e+06	2.74947e+07	4.39458e+07	5.94367e+07	7.35422e+07	8.58842e+07	9.63984e+07	1.05532e+08	1.12781e+08	1.19129e+08	1.24252e+08	1.27452e+08	1.29878e+08	1.30715e+08	1.30306e+08
689	8.7555e+06	2.53878e+07	4.09081e+07	5.4849e+07	6.71215e+07	7.6891e+07	8.54181e+07	9.33144e+07	1.00296e+08	1.07005e+08	1.11998e+08	1.143e+08	1.15918e+08	1.17117e+08	1.16826e+08
690	9.2694e+06	2.6284e+07	4.17676e+07	5.59811e+07	6.91286e+07	8.09023e+07	9.13239e+07	1.0046e+08	1.07403e+08	1.12176e+08	1.16487e+08	1.20072e+08	1.21856e+08	1.2269e+08	1.23387e+08
691	8.27455e+06	2.38867e+07	3.82247e+07	5.11548e+07	6.261e+07	7.27841e+07	8.15013e+07	8.93616e+07	9.52576e+07	1.00506e+08	1.04494e+08	1.06554e+08	1.07825e+08	1.09419e+08	1.09893e+08
692	1.01559e+07	2.90704e+07	4.62261e+07	6.19965e+07	7.62091e+07	8.91087e+07	1.00153e+08	1.0934e+08	1.16169e+08	1.21388e+08	1.25672e+08	1.29381e+08	1.32469e+08	1.33303e+08	1.3354e+08
693	9.69846e+06	2.81772e+07	4.52776e+07	6.02904e+07	7.37715e+07	8.53128e+07	9.48925e+07	1.03922e+08	1.11856e+08	1.18371e+08	1.24514e+08	1.28249e+08	1.30138e+08	1.30664e+08	1.30203e+08
694	7.66645e+06	2.22763e+07	3.54751e+07	4.76506e+07	5.904e+07	6.89066e+07	7.76091e+07	8.54595e+07	9.20047e+07	9.7462e+07	1.01127e+08	1.03208e+08	1.04035e+08	1.04625e+08	1.03829e+08
695	9.9263e+06	2.86292e+07	4.57388e+07	6.13406e+07	7.51278e+07	8.76429e+07	9.86349e+07	1.09028e+08	1.17974e+08	1.24511e+08	1.29331e+08	1.32289e+08	1.34188e+08	1.35202e+08	1.35024e+08
696	8.87014e+06	2.5826e+07	4.13324e+07	5.55067e+07	6.81981e+07	7.92497e+07	8.87922e+07	9.70932e+07	1.03674e+08	1.08369e+08	1.1268e+08	1.15396e+08	1.17144e+08	1.17295e+08	1.17495e+08
697	8.92328e+06	2.58756e+07	4.11509e+07	5.43906e+07	6.6247e+07	7.75207e+07	8.7574e+07	9.63912e+07	1.04308e+08	1.10664e+08	1.15791e+08	1.18983e+08	1.21345e+08	1.21182e+08	1.20782e+08
698	1.03572e+07	2.98116e+07	4.69481e+07	6.23315e+07	7.65658e+07	8.94473e+07	1.00621e+08	1.09329e+08	1.16213e+08	1.21599e+08	1.26093e+08	1.29768e+08	1.32255e+08	1.33265e+08	1.34286e+08
699	9.01991e+06	2.61634e+07	4.21468e+07	5.67539e+07	6.99202e+07	8.15079e+07	9.17899e+07	1.0081e+08	1.07679e+08	1.12522e+08	1.16371e+08	1.18215e+08	1.19515e+08	1.20379e+08	1.20487e+08
700	9.48485e+06	2.70953e+07	4.27927e+07	5.66927e+07	6.93649e+07	8.1041e+07	9.13654e+07	1.00539e+08	1.08267e+08	1.15419e+08	1.2073e+08	1.24114e+08	1.26341e+08	1.26601e+08	1.26187e+08
701	7.43151e+06	2.14984e+07	3.44536e+07	4.61261e+07	5.67601e+07	6.62642e+07	7.45916e+07	8.24592e+07	8.85963e+07	9.37721e+07	9.83968e+07	1.00939e+08	1.02621e+08	1.03412e+08	1.02735e+08
702	9.13942e+06	2.6746e+07	4.25453e+07	5.66677e+07	6.88922e+07	7.89111e+07	8.79866e+07	9.5584e+07	1.01798e+08	1.06502e+08	1.11241e+08	1.14409e+08	1.16934e+08	1.18393e+08	1.18576e+08
703	8.9458e+06	2.57545e+07	4.07811e+07	5.48005e+07	6.74318e+07	7.81393e+07	8.78544e+07	9.60009e+07	1.02606e+08	1.07577e+08	1.12153e+08	1.15516e+08	1.18631e+08	1.1996e+08	1.19499e+08
704	9.35352e+06	2.67308e+07	4.26222e+07	5.70326e+07	7.05698e+07	8.2262e+07	9.25113e+07	1.02003e+08	1.10167e+08	1.1624e+08	1.19761e+08	1.22293e+08	1.25016e+08	1.26587e+08	1.26364e+08
705	8.55439e+06	2.47607e+07	3.95513e+07	5.3491e+07	6.6108e+07	7.74692e+07	8.68826e+07	9.52061e+07	1.0234e+08	1.07125e+08	1.11421e+08	1.14636e+08	1.16403e+08	1.17245e+08	1.17182e+08
706	8.37039e+06	2.406e+07	3.80269e+07	5.04057e+07	6.15196e+07	7.11279e+07	7.92405e+07	8.5997e+07	9.17408e+07	9.68003e+07	1.01274e+08	1.04657e+08	1.06569e+08	1.07821e+08	1.08567e+08
707	8.51842e+06	2.45714e+07	3.90627e+07	5.23156e+07	6.43926e+07	7.44904e+07	8.31969e+07	9.16992e+07	9.92323e+07	1.0575e+08	1.10868e+08	1.13904e+08	1.16496e+08	1.17147e+08	1.165e+08
708	7.63698e+06	2.19722e+07	3.49924e+07	4.72049e+07	5.85073e+07	6.84929e+07	7.70783e+07	8.47883e+07	9.15286e+07	9.66646e+07	1.00488e+08	1.02722e+08	1.04121e+08	1.04584e+08	1.04485e+08
709	9.15873e+06	2.64357e+07	4.21632e+07	5.64768e+07	6.98311e+07	8.19761e+07	9.25298e+07	1.01053e+08	1.0807e+08	1.13886e+08	1.19384e+08	1.22873e+08	1.24818e+08	1.2516e+08	1.24566e+08
710	9.09995e+06	2.61153e+07	4.09928e+07	5.40681e+07	6.60421e+07	7.64874e+07	8.50185e+07	9.27848e+07	9.99526e+07	1.0557e+08	1.09397e+08	1.11569e+08	1.13477e+08	1.15396e+08	1.16872e+08
711	9.07497e+06	2.61804e+07	4.1706e+07	5.58234e+07	6.90421e+07	8.11639e+07	9.21738e+07	1.01908e+08	1.09251e+08	1.15284e+08	1.19623e+08	1.2275e+08	1.24177e+08	1.24897e+08	1.24379e+08
712	9.33914e+06	2.69774e+07	4.25397e+07	5.68217e+07	6.9623e+07	8.12737e+07	9.15905e+07	1.00717e+08	1.08126e+08	1.13825e+08	1.1901e+08	1.2206e+08	1.24884e+08	1.25259e+08	1.24424e+08
713	1.01653e+07	2.923e+07	4.63412e+07	6.22995e+07	7.64911e+07	8.95539e+07	1.0044e+08	1.09526e+08	1.17037e+08	1.23492e+08	1.28794e+08	1.31862e+08	1.33625e+08	1.34231e+08	1.3432e+08
714	9.72178e+06	2.82025e+07	4.54177e+07	6.09561e+07	7.47471e+07	8.72071e+07	9.86243e+07	1.08126e+08	1.15945e+08	1.22289e+08	1.27786e+08	1.30756e+08	1.33368e+08	1.34392e+08	1.33771e+08
715	8.47137e+06	2.42347e+07	3.82411e+07	5.08429e+07	6.24276e+07	7.28337e+07	8.18436e+07	9.02729e+07	9.77603e+07	1.03303e+08	1.082e+08	1.10723e+08	1.12719e+08	1.13447e+08	1.132e+08
716	9.75915e+06	2.7823e+07	4.43239e+07	5.93827e+07	7.25507e+07	8.46221e+07	9.49475e+07	1.03644e+08	1.10745e+08	1.1661e+08	1.21735e+08	1.24472e+08	1.26839e+08	1.27867e+08	1.27907e+08
717	7.69909e+06	2.23045e+07	3.53652e+07	4.71002e+07	5.77025e+07	6.74276e+07	7.54076e+07	8.24166e+07	8.74548e+07	9.2074e+07	9.61878e+07	9.86731e+07	1.01696e+08	1.02127e+08	1.01816e+08
718	8.92467e+06	2.57179e+07	4.03696e+07	5.27336e+07	6.38935e+07	7.41111e+07	8.2954e+07	9.07285e+07	9.75539e+07	1.03802e+08	1.08593e+08	1.11333e+08	1.13848e+08	1.14626e+08	1.14884e+08
719	8.75619e+06	2.50763e+07	4.01542e+07	5.40025e+07	6.70596e+07	7.86409e+07	8.8536e+07	9.74221e+07	1.04345e+08	1.09645e+08	1.14144e+08	1.16731e+08	1.18247e+08	1.18349e+08	1.18409e+08
720	9.05508e+06	2.61073e+07	4.19364e+07	5.58624e+07	6.80247e+07	7.90237e+07	8.83782e+07	9.6403e+07	1.0332e+08	1.09121e+08	1.13332e+08	1.16105e+08	1.18206e+08	1.20222e+08	1.21011e+08
721	7.44307e+06	2.14121e+07	3.41151e+07	4.55172e+07	5.56972e+07	6.47681e+07	7.20786e+07	7.88038e+07	8.43764e+07	8.90375e+07	9.16857e+07	9.35954e+07	9.56311e+07	9.67809e+07	9.69901e+07
722	8.81081e+06	2.5084e+07	3.9503e+07	5.24106e+07	6.37944e+07	7.37372e+07	8.26801e+07	9.05892e+07	9.65826e+07	1.01253e+08	1.0446e+08	1.07399e+08	1.10435e+08	1.12312e+08	1.1309e+08
723	8.99264e+06	2.63455e+07	4.21154e+07	5.65477e+07	6.99892e+07	8.16631e+07	9.14853e+07	1.00264e+08	1.06964e+08	1.12167e+08	1.16783e+08	1.19852e+08	1.21519e+08	1.2256e+08	1.22095e+08
724	9.44582e+06	2.72015e+07	4.31167e+07	5.77237e+07	7.08663e+07	8.27654e+07	9.29504e+07	1.01956e+08	1.09514e+08	1.15607e+08	1.20385e+08	1.23107e+08	1.25184e+08	1.2584e+08	1.25692e+08
725	9.62258e+06	2.75976e+07	4.39154e+07	5.86076e+07	7.16142e+07	8.35873e+07	9.35887e+07	1.02995e+08	1.11041e+08	1.17996e+08	1.22713e+08	1.25533e+08	1.2768e+08	1.28257e+08	1.28181e+08
726	8.95438e+06	2.58596e+07	4.16737e+07	5.61274e+07	6.91618e+07	8.02673e+07	8.96474e+07	9.74951e+07	1.04035e+08	1.09519e+08	1.14343e+08	1.18034e+08	1.20106e+08	1.19762e+08	1.19483e+08
727	8.46422e+06	2.45985e+07	3.93701e+07	5.27158e+07	6.50793e+07	7.59105e+07	8.56423e+07	9.41775e+07	1.00535e+08	1.04952e+08	1.08858e+08	1.11283e+08	1.13031e+08	1.13652e+08	1.13527e+08
728	8.50004e+06	2.46247e+07	3.90485e+07	5.22383e+07	6.4156e+07	7.46423e+07	8.35491e+07	9.12327e+07	9.77309e+07	1.03634e+08	1.08347e+08	1.10871e+08	1.12318e+08	1.13048e+08	1.12984e+08
729	8.81569e+06	2.52694e+07	3.99137e+07	5.30341e+07	6.48826e+07	7.5054e+07	8.38916e+07	9.19633e+07	9.92042e+07	1.04666e+08	1.09504e+08	1.12707e+08	1.15837e+08	1.16787e+08	1.16321e+08
730	1.0264e+07	2.95477e+07	4.67418e+07	6.25347e+07	7.66534e+07	8.94679e+07	9.95897e+07	1.08265e+08	1.15384e+08	1.21908e+08	1.27764e+08	1.31399e+08	1.33789e+08	1.35234e+08	1.35772e+08
731	1.02782e+07	2.97388e+07	4.79605e+07	6.49684e+07	8.12086e+07	9.54251e+07	1.06931e+08	1.17898e+08	1.2626e+08	1.31397e+08	1.34409e+08	1.36407e+08	1.37816e+08	1.37819e+08	1.37498e+08
732	8.84721e+06	2.51655e+07	4.01405e+07	5.38727e+07	6.65048e+07	7.83192e+07	8.80078e+07	9.69125e+07	1.04273e+08	1.10645e+08	1.15254e+08	1.17724e+08	1.20442e+08	1.21271e+08	1.20162e+08
733	9.07798e+06	2.64961e+07	4.19877e+07	5.59215e+07	6.87244e+07	8.0312e+07	9.03769e+07	9.94827e+07	1.06544e+08	1.12059e+08	1.17113e+08	1.20299e+08	1.21898e+08	1.22396e+08	1.2259e+08
734	9.09222e+06	2.57886e+07	4.05916e+07	5.41469e+07	6.70683e+07	7.87609e+07	8.88923e+07	9.75e+07	1.0414e+08	1.09507e+08	1.14619e+08	1.17996e+08	1.19611e+08	1.20172e+08	1.20049e+08
735	8.63627e+06	2.48857e+07	3.93782e+07	5.28941e+07	6.50113e+07	7.52787e+07	8.37671e+07	9.16805e+07	9.81981e+07	1.03626e+08	1.08056e+08	1.10899e+08	1.12655e+08	1.13474e+08	1.13811e+08
736	8.24907e+06	2.39528e+07	3.82884e+07	5.15561e+07	6.35148e+07	7.487e+07	8.42465e+07	9.21473e+07	9.84497e+07	1.0356e+08	1.08133e+08	1.10758e+08	1.12442e+08	1.12924e+08	1.1235e+08
737	9.34942e+06	2.69152e+07	4.25604e+07	5.69263e+07	6.97351e+07	8.05266e+07	8.94921e+07	9.70767e+07	1.03898e+08	1.09003e+08	1.1348e+08	1.16997e+08	1.19526e+08	1.20487e+08	1.20655e+08
738	9.01175e+06	2.55868e+07	4.04972e+07	5.37091e+07	6.56435e+07	7.59655e+07	8.48245e+07	9.2803e+07	9.93018e+07	1.0445e+08	1.09098e+08	1.12669e+08	1.15817e+08	1.16686e+08	1.17349e+08
739	9.48747e+06	2.72696e+07	4.34697e+07	5.79298e+07	7.07739e+07	8.21717e+07	9.17942e+07	1.00969e+08	1.09021e+08	1.1565e+08	1.20753e+08	1.23419e+08	1.24255e+08	1.24323e+08	1.2486e+08
740	8.05883e+06	2.33064e+07	3.73302e+07	4.97885e+07	6.11017e+07	7.12373e+07	8.00886e+07	8.82558e+07	9.46654e+07	9.9696e+07	1.03977e+08	1.06395e+08	1.07974e+08	1.0879e+08	1.08842e+08
741	9.84273e+06	2.84533e+07	4.54641e+07	6.09007e+07	7.52283e+07	8.80079e+07	9.93661e+07	1.08662e+08	1.16598e+08	1.23319e+08	1.29242e+08	1.32692e+08	1.342e+08	1.34108e+08	1.33293e+08
742	8.67677e+06	2.50126e+07	3.9576e+07	5.27666e+07	6.47237e+07	7.54599e+07	8.41924e+07	9.21451e+07	9.95089e+07	1.0591e+08	1.10756e+08	1.13597e+08	1.15746e+08	1.16902e+08	1.16596e+08
743	9.41759e+06	2.7081e+07	4.34679e+07	5.85819e+07	7.21051e+07	8.38131e+07	9.402e+07	1.0365e+08	1.11934e+08	1.18118e+08	1.2325e+08	1.25846e+08	1.27397e+08	1.28162e+08	1.27395e+08
744	7.93938e+06	2.29346e+07	3.69097e+07	4.9572e+07	6.11992e+07	7.15183e+07	8.10958e+07	8.97982e+07	9.63142e+07	1.01426e+08	1.06138e+08	1.07817e+08	1.08986e+08	1.08925e+08	1.08438e+08
745	8.5402e+06	2.46945e+07	3.93162e+07	5.26325e+07	6.45008e+07	7.53175e+07	8.47101e+07	9.33504e+07	1.00638e+08	1.06786e+08	1.11644e+08	1.13835e+08	1.15726e+08	1.16265e+08	1.15765e+08
746	9.34338e+06	2.7284e+07	4.32472e+07	5.70027e+07	6.96345e+07	8.07875e+07	8.99966e+07	9.86051e+07	1.06391e+08	1.12796e+08	1.17982e+08	1.21351e+08	1.23255e+08	1.22765e+08	1.22996e+08
747	8.2633e+06	2.38322e+07	3.76527e+07	4.97984e+07	6.06972e+07	7.05452e+07	7.94521e+07	8.75401e+07	9.3782e+07	9.81302e+07	1.02055e+08	1.04416e+08	1.06802e+08	1.07727e+08	1.07614e+08
748	9.06212e+06	2.5729e+07	4.04599e+07	5.35815e+07	6.53375e+07	7.59484e+07	8.46704e+07	9.21274e+07	9.85865e+07	1.04317e+08	1.09173e+08	1.13205e+08	1.16385e+08	1.17397e+08	1.17456e+08
749	8.66208e+06	2.51839e+07	4.03146e+07	5.43069e+07	6.73654e+07	7.89507e+07	8.97792e+07	9.97183e+07	1.07555e+08	1.13408e+08	1.18141e+08	1.20536e+08	1.21824e+08	1.22162e+08	1.20865e+08
750	9.18605e+06	2.64973e+07	4.2151e+07	5.63702e+07	6.90514e+07	7.99506e+07	8.92982e+07	9.75583e+07	1.04357e+08	1.09706e+08	1.1378e+08	1.16382e+08	1.18255e+08	1.1926e+08	1.19874e+08
751	9.1729e+06	2.63384e+07	4.13866e+07	5.50293e+07	6.75375e+07	7.79304e+07	8.70601e+07	9.54536e+07	1.02768e+08	1.0856e+08	1.13747e+08	1.17093e+08	1.19358e+08	1.19995e+08	1.2021e+08
752	8.78366e+06	2.53222e+07	4.03749e+07	5.41307e+07	6.68264e+07	7.8156e+07	8.86638e+07	9.79755e+07	1.05999e+08	1.12578e+08	1.1808e+08	1.21562e+08	1.23012e+08	1.22912e+08	1.21997e+08
753	9.44272e+06	2.69747e+07	4.28461e+07	5.68963e+07	6.9817e+07	8.07542e+07	8.9761e+07	9.87525e+07	1.06335e+08	1.12675e+08	1.17878e+08	1.20726e+08	1.22819e+08	1.24147e+08	1.23977e+08
754	8.83167e+06	2.56903e+07	4.09508e+07	5.44841e+07	6.67329e+07	7.75179e+07	8.74569e+07	9.6209e+07	1.03422e+08	1.08701e+08	1.12784e+08	1.15332e+08	1.17873e+08	1.19275e+08	1.18669e+08
755	9.46996e+06	2.69693e+07	4.3e+07	5.80117e+07	7.16327e+07	8.35791e+07	9.41728e+07	1.03687e+08	1.11042e+08	1.16681e+08	1.21358e+08	1.24521e+08	1.2633e+08	1.26628e+08	1.26344e+08
756	9.56581e+06	2.75094e+07	4.38392e+07	5.85518e+07	7.24227e+07	8.49183e+07	9.54756e+07	1.04854e+08	1.12752e+08	1.18394e+08	1.21812e+08	1.23357e+08	1.24408e+08	1.25386e+08	1.26345e+08
757	8.78158e+06	2.52016e+07	4.02741e+07	5.41858e+07	6.70346e+07	7.81835e+07	8.80545e+07	9.68222e+07	1.03567e+08	1.09433e+08	1.14883e+08	1.18681e+08	1.2135e+08	1.22014e+08	1.21102e+08
758	8.52355e+06	2.43823e+07	3.88579e+07	5.19794e+07	6.36067e+07	7.38516e+07	8.25364e+07	8.93313e+07	9.43223e+07	9.89707e+07	1.02802e+08	1.05392e+08	1.07924e+08	1.09315e+08	1.10008e+08
759	9.51952e+06	2.74659e+07	4.36856e+07	5.84735e+07	7.21293e+07	8.39092e+07	9.37435e+07	1.03372e+08	1.11852e+08	1.1846e+08	1.22593e+08	1.24988e+08	1.26489e+08	1.26522e+08	1.2613e+08
760	1.03401e+07	3.00272e+07	4.80919e+07	6.46299e+07	7.91876e+07	9.17998e+07	1.02332e+08	1.11456e+08	1.18995e+08	1.24841e+08	1.2909e+08	1.32195e+08	1.3455e+08	1.36075e+08	1.36123e+08
761	8.64326e+06	2.49185e+07	3.99476e+07	5.40459e+07	6.65689e+07	7.7427e+07	8.68157e+07	9.49237e+07	1.01199e+08	1.06399e+08	1.11054e+08	1.14504e+08	1.16771e+08	1.17389e+08	1.16831e+08
762	8.3442e+06	2.38115e+07	3.77785e+07	5.03862e+07	6.19693e+07	7.21611e+07	8.12076e+07	8.96093e+07	9.62022e+07	1.00893e+08	1.05279e+08	1.08378e+08	1.10893e+08	1.12507e+08	1.12669e+08
763	8.7791e+06	2.52525e+07	3.98619e+07	5.30264e+07	6.46758e+07	7.53308e+07	8.46794e+07	9.23192e+07	9.80112e+07	1.02594e+08	1.06375e+08	1.08631e+08	1.10937e+08	1.12343e+08	1.12972e+08
764	8.33329e+06	2.43941e+07	3.9163e+07	5.27237e+07	6.47592e+07	7.52521e+07	8.45654e+07	9.40227e+07	1.0214e+08	1.07491e+08	1.11593e+08	1.14689e+08	1.15993e+08	1.15679e+08	1.14437e+08
765	9.22841e+06	2.68003e+07	4.28228e+07	5.72004e+07	7.00413e+07	8.12108e+07	9.07299e+07	9.83697e+07	1.04972e+08	1.10907e+08	1.15266e+08	1.18252e+08	1.20347e+08	1.2132e+08	1.21753e+08
766	9.89377e+06	2.85024e+07	4.52213e+07	6.06968e+07	7.50412e+07	8.79098e+07	9.98264e+07	1.10242e+08	1.18414e+08	1.24937e+08	1.30582e+08	1.34382e+08	1.36907e+08	1.37223e+08	1.35247e+08
767	9.08256e+06	2.59369e+07	4.12906e+07	5.53526e+07	6.76683e+07	7.85416e+07	8.73381e+07	9.56048e+07	1.02469e+08	1.08367e+08	1.13195e+08	1.16059e+08	1.18775e+08	1.20578e+08	1.20806e+08
768	9.94169e+06	2.82813e+07	4.50375e+07	6.0027e+07	7.39067e+07	8.61044e+07	9.70222e+07	1.07129e+08	1.15813e+08	1.22806e+08	1.27007e+08	1.29814e+08	1.31315e+08	1.3201e+08	1.31838e+08
769	1.03059e+07	2.97213e+07	4.72596e+07	6.34171e+07	7.82147e+07	9.08649e+07	1.01176e+08	1.10067e+08	1.17722e+08	1.23929e+08	1.291e+08	1.317e+08	1.33528e+08	1.34772e+08	1.35125e+08
770	9.23662e+06	2.66195e+07	4.19763e+07	5.56705e+07	6.75227e+07	7.82032e+07	8.76453e+07	9.5999e+07	1.02889e+08	1.08587e+08	1.13548e+08	1.16867e+08	1.19519e+08	1.20827e+08	1.21317e+08
771	9.56649e+06	2.74878e+07	4.3807e+07	5.83924e+07	7.16872e+07	8.41663e+07	9.46474e+07	1.03849e+08	1.11132e+08	1.17584e+08	1.21932e+08	1.23307e+08	1.24239e+08	1.25505e+08	1.25856e+08
772	8.61458e+06	2.50801e+07	4.00313e+07	5.34272e+07	6.55723e+07	7.65276e+07	8.5657e+07	9.37548e+07	1.00418e+08	1.05725e+08	1.10004e+08	1.13267e+08	1.14808e+08	1.15646e+08	1.15463e+08
773	1.04433e+07	3.00923e+07	4.77541e+07	6.37969e+07	7.84415e+07	9.16622e+07	1.03374e+08	1.14119e+08	1.23115e+08	1.30787e+08	1.36425e+08	1.39362e+08	1.40707e+08	1.41095e+08	1.40684e+08
774	8.18872e+06	2.346e+07	3.727e+07	4.9582e+07	6.05251e+07	7.04244e+07	7.85668e+07	8.5748e+07	9.1654e+07	9.61685e+07	1.00034e+08	1.02113e+08	1.03693e+08	1.04858e+08	1.05881e+08
775	8.24856e+06	2.34081e+07	3.70387e+07	4.92799e+07	6.08938e+07	7.12178e+07	8.01973e+07	8.73116e+07	9.25213e+07	9.73442e+07	1.02017e+08	1.05106e+08	1.06996e+08	1.08351e+08	1.0838e+08
776	9.02426e+06	2.56504e+07	4.06147e+07	5.4154e+07	6.62947e+07	7.67578e+07	8.48569e+07	9.24519e+07	9.94785e+07	1.04995e+08	1.08969e+08	1.11466e+08	1.13224e+08	1.14165e+08	1.14941e+08
777	9.70526e+06	2.7889e+07	4.39559e+07	5.85532e+07	7.16215e+07	8.31285e+07	9.30852e+07	1.022e+08	1.09521e+08	1.15598e+08	1.20796e+08	1.24046e+08	1.25156e+08	1.25802e+08	1.26411e+08
778	9.40746e+06	2.72855e+07	4.35374e+07	5.8446e+07	7.21012e+07	8.41521e+07	9.52513e+07	1.05447e+08	1.14043e+08	1.20866e+08	1.26549e+08	1.29013e+08	1.30673e+08	1.29978e+08	1.2886e+08
779	8.63692e+06	2.50277e+07	4.00127e+07	5.3974e+07	6.69031e+07	7.79906e+07	8.71081e+07	9.59635e+07	1.04421e+08	1.10968e+08	1.15259e+08	1.17425e+08	1.18673e+08	1.18038e+08	1.17619e+08
780	9.8299e+06	2.84934e+07	4.53011e+07	6.05242e+07	7.48597e+07	8.70261e+07	9.74021e+07	1.06818e+08	1.15228e+08	1.22226e+08	1.26811e+08	1.29424e+08	1.31981e+08	1.32871e+08	1.32823e+08
781	7.64647e+06	2.21272e+07	3.54493e+07	4.73075e+07	5.80232e+07	6.72166e+07	7.50508e+07	8.212e+07	8.82688e+07	9.35094e+07	9.8338e+07	1.0144e+08	1.02703e+08	1.02478e+08	1.02231e+08
782	9.17965e+06	2.64867e+07	4.18379e+07	5.5587e+07	6.80255e+07	7.9665e+07	8.92574e+07	9.81627e+07	1.05802e+08	1.1091e+08	1.14132e+08	1.16237e+08	1.18299e+08	1.19271e+08	1.19923e+08
783	8.92979e+06	2.56986e+07	4.05277e+07	5.32993e+07	6.50176e+07	7.53408e+07	8.46747e+07	9.33018e+07	1.00704e+08	1.0698e+08	1.11988e+08	1.14928e+08	1.16919e+08	1.17508e+08	1.17798e+08
784	8.98498e+06	2.6e+07	4.11319e+07	5.43568e+07	6.63154e+07	7.68478e+07	8.62102e+07	9.50189e+07	1.01932e+08	1.06898e+08	1.11142e+08	1.14286e+08	1.16607e+08	1.17776e+08	1.17661e+08
785	7.08117e+06	2.03991e+07	3.25369e+07	4.34377e+07	5.36777e+07	6.32243e+07	7.13514e+07	7.8155e+07	8.40193e+07	8.85375e+07	9.23125e+07	9.45348e+07	9.62936e+07	9.6695e+07	9.63903e+07
786	9.86966e+06	2.80381e+07	4.44656e+07	5.91503e+07	7.29964e+07	8.53041e+07	9.59151e+07	1.04919e+08	1.12274e+08	1.18589e+08	1.23168e+08	1.26775e+08	1.29805e+08	1.30007e+08	1.29808e+08
787	8.87648e+06	2.56369e+07	4.08707e+07	5.46824e+07	6.7139e+07	7.80246e+07	8.74136e+07	9.49942e+07	1.01578e+08	1.06944e+08	1.10966e+08	1.1374e+08	1.15686e+08	1.16102e+08	1.1649e+08
788	9.09789e+06	2.60431e+07	4.12571e+07	5.53556e+07	6.8359e+07	7.94703e+07	8.85603e+07	9.62109e+07	1.02843e+08	1.07684e+08	1.11315e+08	1.14025e+08	1.16595e+08	1.18277e+08	1.19372e+08
789	1.05706e+07	3.04014e+07	4.8524e+07	6.53819e+07	8.0766e+07	9.43561e+07	1.05997e+08	1.1589e+08	1.2413e+08	1.31692e+08	1.37512e+08	1.4051e+08	1.43033e+08	1.44185e+08	1.43665e+08
790	8.32902e+06	2.42747e+07	3.88961e+07	5.23458e+07	6.52507e+07	7.66053e+07	8.56587e+07	9.35853e+07	1.00502e+08	1.05342e+08	1.09136e+08	1.11724e+08	1.13464e+08	1.13261e+08	1.12717e+08
791	8.59688e+06	2.47362e+07	3.93112e+07	5.28028e+07	6.54391e+07	7.6583e+07	8.67099e+07	9.53989e+07	1.02491e+08	1.07304e+08	1.11182e+08	1.14248e+08	1.15785e+08	1.16002e+08	1.15712e+08
792	8.59903e+06	2.47562e+07	3.91378e+07	5.17994e+07	6.33833e+07	7.35232e+07	8.20728e+07	8.98491e+07	9.67929e+07	1.02336e+08	1.06822e+08	1.09653e+08	1.12004e+08	1.12122e+08	1.12714e+08
793	8.9453e+06	2.57088e+07	4.05896e+07	5.36283e+07	6.55115e+07	7.59467e+07	8.50744e+07	9.33014e+07	9.9958e+07	1.05275e+08	1.10597e+08	1.13345e+08	1.14691e+08	1.15793e+08	1.16297e+08
794	8.9773e+06	2.59765e+07	4.12967e+07	5.52852e+07	6.79403e+07	7.86869e+07	8.82696e+07	9.66077e+07	1.041e+08	1.10403e+08	1.14595e+08	1.16463e+08	1.18234e+08	1.19265e+08	1.19409e+08
795	9.9313e+06	2.83763e+07	4.47269e+07	5.97544e+07	7.30139e+07	8.54093e+07	9.72379e+07	1.0754e+08	1.15881e+08	1.22107e+08	1.27243e+08	1.29235e+08	1.30801e+08	1.31837e+08	1.3178e+08
796	9.23758e+06	2.6881e+07	4.28771e+07	5.69754e+07	6.92917e+07	8.02636e+07	8.96694e+07	9.72128e+07	1.03268e+08	1.07498e+08	1.1097e+08	1.13579e+08	1.16489e+08	1.17977e+08	1.18809e+08
797	7.87439e+06	2.26808e+07	3.59144e+07	4.77585e+07	5.82554e+07	6.77814e+07	7.61854e+07	8.30256e+07	8.90878e+07	9.39802e+07	9.75422e+07	1.00367e+08	1.03135e+08	1.04827e+08	1.05063e+08
798	8.41731e+06	2.40938e+07	3.88163e+07	5.17903e+07	6.30953e+07	7.26438e+07	8.07539e+07	8.82294e+07	9.41396e+07	9.89498e+07	1.02779e+08	1.05749e+08	1.08649e+08	1.10794e+08	1.10961e+08
799	8.867e+06	2.51429e+07	3.97006e+07	5.28201e+07	6.44821e+07	7.48978e+07	8.31097e+07	9.05925e+07	9.71542e+07	1.03046e+08	1.07813e+08	1.11149e+08	1.13772e+08	1.15104e+08	1.15476e+08
800	9.24614e+06	2.65602e+07	4.20832e+07	5.58872e+07	6.82653e+07	7.9583e+07	8.9234e+07	9.74522e+07	1.05063e+08	1.11154e+08	1.15455e+08	1.18007e+08	1.20381e+08	1.22221e+08	1.22526e+08
801	1.12234e+07	3.23904e+07	5.14448e+07	6.92668e+07	8.54056e+07	9.97485e+07	1.12286e+08	1.24068e+08	1.33677e+08	1.40598e+08	1.45887e+08	1.48893e+08	1.51611e+08	1.5193e+08	1.51239e+08
802	1.0289e+07	3.00468e+07	4.85477e+07	6.52114e+07	8.07322e+07	9.4647e+07	1.06003e+08	1.16096e+08	1.24169e+08	1.29881e+08	1.34132e+08	1.36936e+08	1.39052e+08	1.3955e+08	1.38891e+08
803	9.55664e+06	2.77187e+07	4.41229e+07	5.90129e+07	7.25114e+07	8.47106e+07	9.51329e+07	1.04686e+08	1.12474e+08	1.18895e+08	1.25056e+08	1.28364e+08	1.30259e+08	1.31185e+08	1.30458e+08
804	9.2718e+06	2.66702e+07	4.18289e+07	5.47338e+07	6.65665e+07	7.72584e+07	8.6492e+07	9.46456e+07	1.016e+08	1.07505e+08	1.11747e+08	1.14463e+08	1.16025e+08	1.17237e+08	1.18637e+08
805	1.06449e+07	3.09324e+07	4.93574e+07	6.65096e+07	8.18289e+07	9.54478e+07	1.06981e+08	1.1678e+08	1.25221e+08	1.327e+08	1.37935e+08	1.40952e+08	1.42957e+08	1.43972e+08	1.43716e+08
806	1.01832e+07	2.95423e+07	4.70085e+07	6.23367e+07	7.57001e+07	8.8162e+07	9.87824e+07	1.08125e+08	1.15971e+08	1.22455e+08	1.278e+08	1.31603e+08	1.34447e+08	1.3537e+08	1.3529e+08
807	1.04022e+07	2.98419e+07	4.74134e+07	6.34453e+07	7.76997e+07	9.06639e+07	1.01605e+08	1.10866e+08	1.19977e+08	1.27827e+08	1.33831e+08	1.36441e+08	1.37964e+08	1.38448e+08	1.38422e+08
808	9.13782e+06	2.60677e+07	4.12922e+07	5.53151e+07	6.80855e+07	7.94995e+07	8.90621e+07	9.72463e+07	1.04215e+08	1.09813e+08	1.14024e+08	1.17414e+08	1.20241e+08	1.20402e+08	1.20162e+08
809	9.80742e+06	2.81129e+07	4.44727e+07	5.86882e+07	7.18119e+07	8.37553e+07	9.41928e+07	1.03196e+08	1.10189e+08	1.1628e+08	1.20936e+08	1.23515e+08	1.2482e+08	1.25421e+08	1.26116e+08
810	8.68677e+06	2.51081e+07	3.97493e+07	5.30507e+07	6.48426e+07	7.55121e+07	8.45822e+07	9.22087e+07	9.81807e+07	1.03163e+08	1.07632e+08	1.10278e+08	1.12919e+08	1.14221e+08	1.14653e+08
811	8.84181e+06	2.49992e+07	3.97563e+07	5.28802e+07	6.46521e+07	7.54729e+07	8.49476e+07	9.31643e+07	1.00176e+08	1.05301e+08	1.09644e+08	1.12587e+08	1.14509e+08	1.16122e+08	1.16653e+08
812	8.51162e+06	2.47611e+07	3.94652e+07	5.28056e+07	6.48193e+07	7.56716e+07	8.48279e+07	9.34626e+07	1.01037e+08	1.06787e+08	1.11566e+08	1.14848e+08	1.17199e+08	1.17441e+08	1.16034e+08
813	7.68219e+06	2.18189e+07	3.43068e+07	4.55588e+07	5.50774e+07	6.35356e+07	7.0561e+07	7.65961e+07	8.2431e+07	8.70123e+07	9.07133e+07	9.39287e+07	9.64193e+07	9.72093e+07	9.7632e+07
814	9.97621e+06	2.86324e+07	4.56562e+07	6.08912e+07	7.46502e+07	8.64108e+07	9.64584e+07	1.04815e+08	1.11376e+08	1.16402e+08	1.20731e+08	1.23739e+08	1.26455e+08	1.27993e+08	1.28922e+08
815	9.49307e+06	2.74018e+07	4.34485e+07	5.73627e+07	7.01241e+07	8.1816e+07	9.20007e+07	1.00657e+08	1.07108e+08	1.1259e+08	1.16746e+08	1.19548e+08	1.21243e+08	1.22458e+08	1.23191e+08
816	8.24636e+06	2.40235e+07	3.85114e+07	5.17277e+07	6.32309e+07	7.3676e+07	8.2225e+07	8.88383e+07	9.44711e+07	9.82831e+07	1.01684e+08	1.04118e+08	1.0587e+08	1.07192e+08	1.07961e+08
817	8.93844e+06	2.55914e+07	4.02109e+07	5.34381e+07	6.54729e+07	7.60192e+07	8.48796e+07	9.23939e+07	9.82623e+07	1.02418e+08	1.06177e+08	1.09439e+08	1.12055e+08	1.13486e+08	1.13718e+08
818	8.42285e+06	2.43035e+07	3.8539e+07	5.15871e+07	6.37781e+07	7.43593e+07	8.38645e+07	9.19267e+07	9.88237e+07	1.04945e+08	1.09512e+08	1.12026e+08	1.14375e+08	1.15544e+08	1.15008e+08
819	8.97984e+06	2.65151e+07	4.22812e+07	5.63689e+07	6.91479e+07	8.02254e+07	8.95704e+07	9.75194e+07	1.04045e+08	1.10236e+08	1.14989e+08	1.1785e+08	1.20628e+08	1.21833e+08	1.2124e+08
820	9.79056e+06	2.81085e+07	4.4166e+07	5.89102e+07	7.20284e+07	8.36279e+07	9.37271e+07	1.02245e+08	1.0892e+08	1.14464e+08	1.19875e+08	1.23154e+08	1.25682e+08	1.26957e+08	1.27368e+08
821	9.90336e+06	2.86344e+07	4.56799e+07	6.13998e+07	7.54267e+07	8.75919e+07	9.83416e+07	1.07758e+08	1.15839e+08	1.22308e+08	1.26866e+08	1.29875e+08	1.32781e+08	1.33927e+08	1.33556e+08
822	1.03572e+07	2.98372e+07	4.71421e+07	6.26442e+07	7.67176e+07	8.93391e+07	1.00368e+08	1.10335e+08	1.17409e+08	1.23702e+08	1.28658e+08	1.30726e+08	1.32713e+08	1.33794e+08	1.34791e+08
823	1.0259e+07	2.97541e+07	4.73441e+07	6.33993e+07	7.74209e+07	8.95143e+07	1.00252e+08	1.09347e+08	1.16846e+08	1.2309e+08	1.28348e+08	1.31671e+08	1.34037e+08	1.35033e+08	1.35167e+08
824	9.92485e+06	2.88462e+07	4.57756e+07	6.08976e+07	7.53796e+07	8.86486e+07	9.95099e+07	1.08926e+08	1.16071e+08	1.21999e+08	1.26548e+08	1.29448e+08	1.31532e+08	1.31773e+08	1.31826e+08
825	8.2367e+06	2.37404e+07	3.76328e+07	5.03002e+07	6.14855e+07	7.15905e+07	8.0838e+07	8.91849e+07	9.65102e+07	1.0237e+08	1.0681e+08	1.09466e+08	1.10721e+08	1.1066e+08	1.1023e+08
826	1.019e+07	2.93659e+07	4.64481e+07	6.2002e+07	7.63093e+07	8.94683e+07	1.00786e+08	1.10588e+08	1.19096e+08	1.24916e+08	1.29188e+08	1.31466e+08	1.32352e+08	1.32886e+08	1.33321e+08
827	8.09068e+06	2.31512e+07	3.64936e+07	4.84045e+07	5.9198e+07	6.87289e+07	7.66476e+07	8.31694e+07	8.89625e+07	9.43485e+07	9.84533e+07	1.00748e+08	1.02715e+08	1.03691e+08	1.04766e+08
828	9.16882e+06	2.65433e+07	4.23795e+07	5.69705e+07	7.04831e+07	8.22551e+07	9.27777e+07	1.01548e+08	1.08417e+08	1.13751e+08	1.17813e+08	1.20662e+08	1.23118e+08	1.24122e+08	1.23463e+08
829	8.24429e+06	2.3337e+07	3.70979e+07	4.9892e+07	6.13075e+07	7.13181e+07	8.00133e+07	8.77206e+07	9.42764e+07	9.92459e+07	1.04075e+08	1.06636e+08	1.07937e+08	1.09142e+08	1.09264e+08
830	7.77442e+06	2.23854e+07	3.57057e+07	4.79058e+07	5.9214e+07	6.90287e+07	7.69187e+07	8.41091e+07	9.02273e+07	9.51412e+07	9.93479e+07	1.01843e+08	1.04049e+08	1.04678e+08	1.04343e+08
831	9.82404e+06	2.83721e+07	4.51634e+07	6.06035e+07	7.42798e+07	8.52519e+07	9.46705e+07	1.04147e+08	1.12216e+08	1.18267e+08	1.23311e+08	1.26118e+08	1.2832e+08	1.29787e+08	1.30004e+08
832	1.01493e+07	2.93386e+07	4.66037e+07	6.20585e+07	7.63093e+07	8.96257e+07	1.01693e+08	1.11904e+08	1.20672e+08	1.26863e+08	1.31117e+08	1.34042e+08	1.3593e+08	1.36802e+08	1.36771e+08
833	9.21696e+06	2.6676e+07	4.26072e+07	5.69804e+07	7.01262e+07	8.20298e+07	9.20233e+07	9.99993e+07	1.06347e+08	1.1158e+08	1.15769e+08	1.1796e+08	1.19768e+08	1.19975e+08	1.20745e+08
834	9.46441e+06	2.73756e+07	4.3702e+07	5.77221e+07	7.0365e+07	8.18346e+07	9.2097e+07	1.01325e+08	1.09608e+08	1.1555e+08	1.20316e+08	1.23569e+08	1.26288e+08	1.27856e+08	1.27788e+08
835	8.72683e+06	2.54062e+07	4.06884e+07	5.49508e+07	6.80357e+07	8.00692e+07	8.96101e+07	9.84447e+07	1.05409e+08	1.10562e+08	1.13968e+08	1.16104e+08	1.18404e+08	1.18975e+08	1.18108e+08
836	8.44662e+06	2.42635e+07	3.89532e+07	5.25709e+07	6.46038e+07	7.55558e+07	8.49156e+07	9.38439e+07	1.01186e+08	1.07385e+08	1.12932e+08	1.16166e+08	1.18137e+08	1.17996e+08	1.16959e+08
837	9.22279e+06	2.65619e+07	4.2162e+07	5.62076e+07	6.89187e+07	8.0348e+07	8.98871e+07	9.85373e+07	1.06102e+08	1.1224e+08	1.16576e+08	1.19964e+08	1.21631e+08	1.22075e+08	1.2245e+08
838	9.23458e+06	2.67988e+07	4.33411e+07	5.81247e+07	7.12276e+07	8.32815e+07	9.36002e+07	1.02623e+08	1.09745e+08	1.1526e+08	1.19861e+08	1.22894e+08	1.24141e+08	1.23593e+08	1.23462e+08
839	1.04997e+07	3.02371e+07	4.81591e+07	6.43181e+07	7.9489e+07	9.32264e+07	1.05104e+08	1.15255e+08	1.22986e+08	1.29602e+08	1.34689e+08	1.3738e+08	1.39074e+08	1.39956e+08	1.40027e+08
840	8.71311e+06	2.52224e+07	4.04252e+07	5.4455e+07	6.76086e+07	7.9209e+07	8.92867e+07	9.85214e+07	1.0588e+08	1.10394e+08	1.14135e+08	1.16327e+08	1.17642e+08	1.18104e+08	1.17927e+08
841	8.63476e+06	2.49754e+07	3.96502e+07	5.25932e+07	6.4247e+07	7.49013e+07	8.39939e+07	9.25944e+07	9.95385e+07	1.04743e+08	1.08858e+08	1.1221e+08	1.1525e+08	1.15976e+08	1.15512e+08
842	9.51142e+06	2.77883e+07	4.45169e+07	5.92291e+07	7.27295e+07	8.49771e+07	9.58065e+07	1.06244e+08	1.14951e+08	1.21597e+08	1.26778e+08	1.30692e+08	1.31879e+08	1.32084e+08	1.31334e+08
843	1.05747e+07	3.05615e+07	4.86721e+07	6.51979e+07	8.02049e+07	9.28761e+07	1.04156e+08	1.14964e+08	1.23204e+08	1.29767e+08	1.34555e+08	1.35786e+08	1.3595e+08	1.36872e+08	1.37937e+08
844	8.08379e+06	2.31256e+07	3.68631e+07	4.92534e+07	6.06184e+07	7.0824e+07	7.97345e+07	8.75617e+07	9.33444e+07	9.77971e+07	1.01856e+08	1.04726e+08	1.06915e+08	1.07675e+08	1.07588e+08
845	9.69364e+06	2.81739e+07	4.53556e+07	6.11468e+07	7.62092e+07	8.9758e+07	1.0106e+08	1.10502e+08	1.18333e+08	1.23682e+08	1.28851e+08	1.31726e+08	1.32832e+08	1.32941e+08	1.32831e+08
846	7.1759e+06	2.08675e+07	3.37678e+07	4.56828e+07	5.60218e+07	6.52435e+07	7.36182e+07	8.14753e+07	8.74715e+07	9.16748e+07	9.48714e+07	9.67328e+07	9.80207e+07	9.95162e+07	9.89741e+07
847	8.92251e+06	2.59911e+07	4.2066e+07	5.66406e+07	6.99144e+07	8.14914e+07	9.20764e+07	1.00411e+08	1.06885e+08	1.11624e+08	1.15767e+08	1.17939e+08	1.19783e+08	1.20738e+08	1.20838e+08
848	8.1397e+06	2.33772e+07	3.74229e+07	4.98778e+07	6.11768e+07	7.153e+07	8.07589e+07	8.93074e+07	9.69399e+07	1.02894e+08	1.07513e+08	1.09626e+08	1.11319e+08	1.1169e+08	1.11273e+08
849	9.07636e+06	2.60512e+07	4.13403e+07	5.56191e+07	6.91325e+07	8.1398e+07	9.22301e+07	1.01677e+08	1.08738e+08	1.15202e+08	1.20714e+08	1.23808e+08	1.25727e+08	1.26785e+08	1.25464e+08
850	9.81996e+06	2.84645e+07	4.53466e+07	6.05636e+07	7.43544e+07	8.72041e+07	9.88829e+07	1.07788e+08	1.14931e+08	1.20662e+08	1.26547e+08	1.29673e+08	1.30786e+08	1.30665e+08	1.30394e+08
851	1.00097e+07	2.90834e+07	4.65591e+07	6.27885e+07	7.76968e+07	9.05242e+07	1.0173e+08	1.11922e+08	1.19819e+08	1.26171e+08	1.31824e+08	1.35217e+08	1.36102e+08	1.35958e+08	1.35138e+08
852	1.17207e+07	3.36348e+07	5.33756e+07	7.13027e+07	8.76032e+07	1.02065e+08	1.13999e+08	1.24692e+08	1.33293e+08	1.40456e+08	1.45895e+08	1.49515e+08	1.52179e+08	1.53628e+08	1.54089e+08
853	9.66297e+06	2.78977e+07	4.44454e+07	5.96048e+07	7.36647e+07	8.6372e+07	9.72526e+07	1.06625e+08	1.14478e+08	1.20891e+08	1.25453e+08	1.29689e+08	1.33028e+08	1.32854e+08	1.31447e+08
854	8.54564e+06	2.41747e+07	3.80177e+07	5.04237e+07	6.17962e+07	7.19261e+07	8.06472e+07	8.83236e+07	9.47012e+07	9.96939e+07	1.03958e+08	1.07391e+08	1.10447e+08	1.11904e+08	1.11936e+08
855	8.54465e+06	2.48055e+07	3.93701e+07	5.23393e+07	6.47378e+07	7.55259e+07	8.49106e+07	9.33066e+07	1.00518e+08	1.06546e+08	1.11266e+08	1.1373e+08	1.15576e+08	1.16025e+08	1.15756e+08
856	9.62062e+06	2.76035e+07	4.38213e+07	5.8044e+07	7.11296e+07	8.26612e+07	9.23621e+07	1.01098e+08	1.08113e+08	1.14214e+08	1.19402e+08	1.22579e+08	1.2425e+08	1.24596e+08	1.25389e+08
857	9.50633e+06	2.70373e+07	4.26255e+07	5.71245e+07	7.01258e+07	8.12753e+07	9.11822e+07	9.9739e+07	1.06968e+08	1.12826e+08	1.17547e+08	1.20281e+08	1.22357e+08	1.23443e+08	1.24092e+08
858	9.43353e+06	2.69415e+07	4.26254e+07	5.72275e+07	7.08641e+07	8.30518e+07	9.38781e+07	1.03033e+08	1.10482e+08	1.16553e+08	1.20633e+08	1.23073e+08	1.2561e+08	1.26888e+08	1.26734e+08
859	8.86098e+06	2.55427e+07	3.9898e+07	5.26781e+07	6.48549e+07	7.55445e+07	8.52926e+07	9.41216e+07	1.01346e+08	1.06762e+08	1.11204e+08	1.13893e+08	1.16297e+08	1.17214e+08	1.16888e+08
860	1.01582e+07	2.90267e+07	4.55374e+07	6.02306e+07	7.36008e+07	8.46802e+07	9.39635e+07	1.02547e+08	1.10096e+08	1.16323e+08	1.22276e+08	1.26527e+08	1.29148e+08	1.30035e+08	1.30559e+08
861	9.03617e+06	2.59929e+07	4.10971e+07	5.43522e+07	6.57986e+07	7.64332e+07	8.61945e+07	9.46401e+07	1.016e+08	1.07965e+08	1.12963e+08	1.16238e+08	1.19293e+08	1.20442e+08	1.19784e+08
862	8.55992e+06	2.43192e+07	3.83973e+07	5.1166e+07	6.28757e+07	7.32766e+07	8.25141e+07	9.04365e+07	9.66838e+07	1.0164e+08	1.05809e+08	1.08247e+08	1.10669e+08	1.11754e+08	1.12397e+08
863	8.47669e+06	2.45522e+07	3.97456e+07	5.36105e+07	6.61989e+07	7.72869e+07	8.71755e+07	9.60564e+07	1.03529e+08	1.07866e+08	1.11715e+08	1.13363e+08	1.14662e+08	1.15243e+08	1.14939e+08
864	9.8973e+06	2.87784e+07	4.65539e+07	6.30067e+07	7.74646e+07	9.07433e+07	1.02296e+08	1.12017e+08	1.19635e+08	1.259e+08	1.30802e+08	1.33355e+08	1.3548e+08	1.36213e+08	1.35465e+08
865	9.08823e+06	2.66852e+07	4.28938e+07	5.79396e+07	7.14771e+07	8.31943e+07	9.32991e+07	1.01916e+08	1.08747e+08	1.13294e+08	1.15893e+08	1.17504e+08	1.19445e+08	1.20727e+08	1.21135e+08
866	9.28334e+06	2.6815e+07	4.24676e+07	5.63551e+07	6.9251e+07	8.06505e+07	9.03426e+07	9.90261e+07	1.05434e+08	1.1015e+08	1.14372e+08	1.17092e+08	1.19164e+08	1.20477e+08	1.20767e+08
867	9.16842e+06	2.64915e+07	4.19875e+07	5.58983e+07	6.89466e+07	8.04512e+07	9.0708e+07	9.99085e+07	1.07574e+08	1.13822e+08	1.18829e+08	1.2218e+08	1.24019e+08	1.24327e+08	1.23678e+08
868	9.3683e+06	2.73276e+07	4.36248e+07	5.84893e+07	7.18578e+07	8.3553e+07	9.32071e+07	1.0168e+08	1.09402e+08	1.14939e+08	1.19095e+08	1.21487e+08	1.23312e+08	1.23094e+08	1.23187e+08
869	9.19128e+06	2.65432e+07	4.18276e+07	5.58325e+07	6.86874e+07	8.06451e+07	9.05104e+07	9.9418e+07	1.06292e+08	1.10983e+08	1.15195e+08	1.18055e+08	1.20091e+08	1.21629e+08	1.21982e+08
870	9.14776e+06	2.62081e+07	4.17547e+07	5.56392e+07	6.86463e+07	8.00781e+07	8.93523e+07	9.67845e+07	1.02701e+08	1.08372e+08	1.12741e+08	1.15581e+08	1.18127e+08	1.19909e+08	1.20394e+08
871	9.1109e+06	2.63936e+07	4.22481e+07	5.628e+07	6.87987e+07	7.98674e+07	8.95355e+07	9.81339e+07	1.04994e+08	1.10792e+08	1.1571e+08	1.18767e+08	1.20722e+08	1.21092e+08	1.21124e+08
872	9.18795e+06	2.64151e+07	4.16432e+07	5.55636e+07	6.85797e+07	8.04679e+07	9.10444e+07	9.97275e+07	1.06831e+08	1.13205e+08	1.17567e+08	1.19534e+08	1.20353e+08	1.20596e+08	1.20925e+08
873	8.89921e+06	2.54593e+07	3.99795e+07	5.34099e+07	6.50268e+07	7.51293e+07	8.41539e+07	9.29319e+07	1.00252e+08	1.05507e+08	1.09455e+08	1.11927e+08	1.13045e+08	1.14513e+08	1.15634e+08
874	8.20603e+06	2.3756e+07	3.84621e+07	5.19519e+07	6.43701e+07	7.50325e+07	8.4678e+07	9.3432e+07	1.00446e+08	1.04676e+08	1.08515e+08	1.10893e+08	1.12227e+08	1.12704e+08	1.11985e+08
875	9.86504e+06	2.83346e+07	4.46975e+07	5.94176e+07	7.29061e+07	8.4776e+07	9.55689e+07	1.05159e+08	1.128e+08	1.19474e+08	1.24604e+08	1.2739e+08	1.3009e+08	1.3081e+08	1.30635e+08
876	9.18292e+06	2.66169e+07	4.25508e+07	5.73139e+07	7.10858e+07	8.26854e+07	9.28003e+07	1.01222e+08	1.08288e+08	1.13835e+08	1.18638e+08	1.21912e+08	1.2363e+08	1.24186e+08	1.23692e+08
877	8.96785e+06	2.61534e+07	4.13075e+07	5.49781e+07	6.68493e+07	7.68101e+07	8.55789e+07	9.32053e+07	1.00019e+08	1.0557e+08	1.09477e+08	1.12433e+08	1.15932e+08	1.17464e+08	1.17236e+08
878	6.80379e+06	1.95714e+07	3.06259e+07	4.07312e+07	5.0147e+07	5.87266e+07	6.5807e+07	7.27739e+07	7.83455e+07	8.1898e+07	8.46058e+07	8.62105e+07	8.73074e+07	8.78659e+07	8.8668e+07
879	9.35476e+06	2.70649e+07	4.29078e+07	5.7063e+07	6.94569e+07	8.022e+07	8.99384e+07	9.82426e+07	1.04854e+08	1.10719e+08	1.15717e+08	1.18945e+08	1.21672e+08	1.23132e+08	1.22928e+08
880	9.60673e+06	2.80316e+07	4.49399e+07	6.02003e+07	7.3817e+07	8.60559e+07	9.66104e+07	1.06188e+08	1.14384e+08	1.20046e+08	1.24443e+08	1.26753e+08	1.27711e+08	1.27624e+08	1.27224e+08
881	1.02144e+07	2.984e+07	4.79264e+07	6.39869e+07	7.78757e+07	9.04758e+07	1.01623e+08	1.1118e+08	1.18631e+08	1.24557e+08	1.30236e+08	1.33404e+08	1.35251e+08	1.35249e+08	1.35253e+08
882	9.63666e+06	2.78144e+07	4.40547e+07	5.869e+07	7.23082e+07	8.43231e+07	9.44035e+07	1.03458e+08	1.10882e+08	1.16244e+08	1.21214e+08	1.24277e+08	1.26747e+08	1.27393e+08	1.27295e+08
883	7.48701e+06	2.16986e+07	3.45715e+07	4.63578e+07	5.71998e+07	6.64875e+07	7.42685e+07	8.17188e+07	8.86378e+07	9.45253e+07	9.86356e+07	1.00956e+08	1.02193e+08	1.02011e+08	1.01198e+08
884	9.37542e+06	2.70311e+07	4.28403e+07	5.72456e+07	7.01699e+07	8.1842e+07	9.19065e+07	1.00879e+08	1.08163e+08	1.14224e+08	1.18884e+08	1.2216e+08	1.2466e+08	1.25035e+08	1.24572e+08
885	7.52878e+06	2.16797e+07	3.43794e+07	4.58198e+07	5.64524e+07	6.60331e+07	7.42944e+07	8.10785e+07	8.74048e+07	9.29124e+07	9.73104e+07	9.98628e+07	1.01482e+08	1.01496e+08	1.01496e+08
886	8.73807e+06	2.50821e+07	3.98772e+07	5.29127e+07	6.47149e+07	7.54394e+07	8.46759e+07	9.31378e+07	9.98414e+07	1.04477e+08	1.09023e+08	1.12017e+08	1.1475e+08	1.16014e+08	1.15802e+08
887	9.34847e+06	2.70355e+07	4.32255e+07	5.74788e+07	7.0563e+07	8.26776e+07	9.35155e+07	1.02524e+08	1.091e+08	1.13944e+08	1.1779e+08	1.19718e+08	1.20574e+08	1.21841e+08	1.2253e+08
888	1.11655e+07	3.23252e+07	5.11314e+07	6.85844e+07	8.42414e+07	9.75244e+07	1.09123e+08	1.19838e+08	1.27878e+08	1.34342e+08	1.40053e+08	1.43852e+08	1.46189e+08	1.47667e+08	1.47455e+08
889	8.29015e+06	2.37328e+07	3.77473e+07	5.01207e+07	6.2177e+07	7.37918e+07	8.39268e+07	9.24873e+07	9.93537e+07	1.05099e+08	1.09654e+08	1.11811e+08	1.12398e+08	1.12088e+08	1.12267e+08
890	9.42819e+06	2.71988e+07	4.34217e+07	5.81611e+07	7.16039e+07	8.36095e+07	9.32392e+07	1.01349e+08	1.08187e+08	1.14673e+08	1.19732e+08	1.23185e+08	1.25516e+08	1.26102e+08	1.26181e+08
891	9.87956e+06	2.85703e+07	4.56797e+07	6.08173e+07	7.49706e+07	8.75723e+07	9.84083e+07	1.07924e+08	1.17029e+08	1.24571e+08	1.30977e+08	1.35029e+08	1.36589e+08	1.36689e+08	1.35842e+08
892	9.32859e+06	2.6731e+07	4.23346e+07	5.66424e+07	7.04269e+07	8.24554e+07	9.28694e+07	1.01942e+08	1.09086e+08	1.15229e+08	1.20852e+08	1.24715e+08	1.26847e+08	1.26478e+08	1.25687e+08
893	8.76863e+06	2.48729e+07	3.90456e+07	5.21144e+07	6.44051e+07	7.59958e+07	8.62683e+07	9.51687e+07	1.02031e+08	1.0738e+08	1.11689e+08	1.14504e+08	1.16401e+08	1.16899e+08	1.16658e+08
894	9.83115e+06	2.8434e+07	4.55702e+07	6.07484e+07	7.50728e+07	8.76134e+07	9.7881e+07	1.07075e+08	1.15213e+08	1.22118e+08	1.27614e+08	1.31053e+08	1.33674e+08	1.34428e+08	1.33747e+08
895	9.46839e+06	2.73032e+07	4.3761e+07	5.91975e+07	7.31922e+07	8.5189e+07	9.51021e+07	1.03563e+08	1.1086e+08	1.16424e+08	1.21222e+08	1.24116e+08	1.25877e+08	1.26887e+08	1.26746e+08
896	1.13767e+07	3.30165e+07	5.27099e+07	7.0077e+07	8.60896e+07	1.0035e+08	1.12261e+08	1.22645e+08	1.31488e+08	1.37875e+08	1.42429e+08	1.45011e+08	1.46645e+08	1.48082e+08	1.48771e+08
897	9.11534e+06	2.62071e+07	4.18764e+07	5.56958e+07	6.8065e+07	7.92725e+07	8.92092e+07	9.86864e+07	1.06543e+08	1.12991e+08	1.17609e+08	1.20127e+08	1.22315e+08	1.23096e+08	1.22477e+08
898	8.02069e+06	2.33945e+07	3.76252e+07	5.03611e+07	6.21035e+07	7.23074e+07	8.0198e+07	8.73222e+07	9.35517e+07	9.83223e+07	1.023e+08	1.03828e+08	1.05169e+08	1.05796e+08	1.05851e+08
899	9.30222e+06	2.66793e+07	4.19307e+07	5.58766e+07	6.91993e+07	8.07544e+07	9.07548e+07	9.95163e+07	1.06933e+08	1.12918e+08	1.17517e+08	1.19857e+08	1.2185e+08	1.23284e+08	1.23523e+08
900	9.84403e+06	2.8488e+07	4.53206e+07	6.07331e+07	7.45889e+07	8.61332e+07	9.63832e+07	1.06205e+08	1.13671e+08	1.19885e+08	1.25333e+08	1.28418e+08	1.31037e+08	1.32337e+08	1.32385e+08
901	8.62801e+06	2.47544e+07	3.93097e+07	5.26097e+07	6.47368e+07	7.5279e+07	8.39074e+07	9.10792e+07	9.76402e+07	1.02911e+08	1.06752e+08	1.08667e+08	1.10576e+08	1.1131e+08	1.1214e+08
902	8.76686e+06	2.52888e+07	3.99047e+07	5.27467e+07	6.46144e+07	7.47608e+07	8.33869e+07	9.20625e+07	9.97272e+07	1.05234e+08	1.09801e+08	1.13693e+08	1.16318e+08	1.1751e+08	1.16949e+08
903	8.81788e+06	2.53545e+07	4.03571e+07	5.38541e+07	6.61233e+07	7.76847e+07	8.78608e+07	9.72515e+07	1.05036e+08	1.11185e+08	1.16191e+08	1.19236e+08	1.19993e+08	1.20124e+08	1.19971e+08
904	9.66653e+06	2.82706e+07	4.52847e+07	6.03709e+07	7.32818e+07	8.54126e+07	9.57421e+07	1.04371e+08	1.12074e+08	1.18332e+08	1.2257e+08	1.25089e+08	1.27302e+08	1.28591e+08	1.28335e+08
905	8.95001e+06	2.57692e+07	4.06729e+07	5.38291e+07	6.49267e+07	7.45588e+07	8.26929e+07	8.96083e+07	9.53363e+07	1.00161e+08	1.04612e+08	1.07576e+08	1.09356e+08	1.11235e+08	1.12562e+08
906	9.61799e+06	2.80576e+07	4.46102e+07	5.95392e+07	7.26757e+07	8.4056e+07	9.37115e+07	1.01699e+08	1.08563e+08	1.14254e+08	1.18665e+08	1.2125e+08	1.22916e+08	1.23697e+08	1.2463e+08
907	1.0871e+07	3.14107e+07	4.99114e+07	6.59491e+07	7.9827e+07	9.22797e+07	1.02648e+08	1.11494e+08	1.19247e+08	1.25453e+08	1.30273e+08	1.32746e+08	1.35079e+08	1.36377e+08	1.37521e+08
908	9.85279e+06	2.8677e+07	4.61449e+07	6.22056e+07	7.61573e+07	8.8238e+07	9.85993e+07	1.08644e+08	1.17567e+08	1.24198e+08	1.29976e+08	1.34321e+08	1.37126e+08	1.37701e+08	1.36207e+08
909	9.50278e+06	2.74899e+07	4.38891e+07	5.77048e+07	7.00385e+07	8.08527e+07	9.04325e+07	9.87128e+07	1.05987e+08	1.11675e+08	1.16487e+08	1.19613e+08	1.22179e+08	1.23359e+08	1.2379e+08
910	1.03505e+07	3.00977e+07	4.80269e+07	6.40481e+07	7.89365e+07	9.20829e+07	1.03439e+08	1.12716e+08	1.19995e+08	1.26342e+08	1.31861e+08	1.35366e+08	1.36841e+08	1.37188e+08	1.37421e+08
911	9.51434e+06	2.73951e+07	4.36855e+07	5.75567e+07	7.04e+07	8.20182e+07	9.24608e+07	1.01819e+08	1.08789e+08	1.14354e+08	1.1995e+08	1.2388e+08	1.26425e+08	1.27645e+08	1.2763e+08
912	9.05028e+06	2.6084e+07	4.15191e+07	5.59016e+07	6.89948e+07	8.0989e+07	9.11251e+07	9.92636e+07	1.06422e+08	1.12313e+08	1.17004e+08	1.19947e+08	1.2209e+08	1.22735e+08	1.22004e+08
913	8.24206e+06	2.3752e+07	3.79154e+07	5.06553e+07	6.26238e+07	7.33942e+07	8.27419e+07	9.044e+07	9.71132e+07	1.02589e+08	1.0635e+08	1.08194e+08	1.09412e+08	1.09891e+08	1.10336e+08
914	8.94945e+06	2.58683e+07	4.08278e+07	5.41071e+07	6.61345e+07	7.68683e+07	8.62724e+07	9.45947e+07	1.01161e+08	1.06141e+08	1.10506e+08	1.13587e+08	1.16013e+08	1.17313e+08	1.17574e+08
915	9.23321e+06	2.66397e+07	4.25499e+07	5.68417e+07	6.95466e+07	8.0257e+07	8.94372e+07	9.80133e+07	1.05258e+08	1.1112e+08	1.15297e+08	1.1728e+08	1.18733e+08	1.20026e+08	1.20815e+08
916	9.06309e+06	2.6208e+07	4.20723e+07	5.64395e+07	6.96234e+07	8.1158e+07	9.11137e+07	9.942e+07	1.06434e+08	1.12633e+08	1.17328e+08	1.20322e+08	1.21855e+08	1.22413e+08	1.22559e+08
917	9.65753e+06	2.84673e+07	4.61746e+07	6.25999e+07	7.7169e+07	8.97517e+07	1.00999e+08	1.11198e+08	1.19674e+08	1.27e+08	1.3106e+08	1.32704e+08	1.33821e+08	1.34194e+08	1.33357e+08
918	9.09838e+06	2.60987e+07	4.12219e+07	5.45507e+07	6.69942e+07	7.83739e+07	8.77229e+07	9.5342e+07	1.0209e+08	1.08194e+08	1.12932e+08	1.15981e+08	1.17493e+08	1.1797e+08	1.18367e+08
919	1.01196e+07	2.91119e+07	4.66901e+07	6.22594e+07	7.61417e+07	8.82222e+07	9.79155e+07	1.06766e+08	1.14403e+08	1.21121e+08	1.26972e+08	1.31279e+08	1.34434e+08	1.35271e+08	1.34968e+08
920	9.46643e+06	2.7337e+07	4.35752e+07	5.86491e+07	7.20947e+07	8.39666e+07	9.43669e+07	1.03094e+08	1.10162e+08	1.1561e+08	1.20035e+08	1.22759e+08	1.2489e+08	1.25469e+08	1.2579e+08
921	9.34613e+06	2.6665e+07	4.22258e+07	5.62516e+07	6.83796e+07	7.93921e+07	8.90379e+07	9.74112e+07	1.04244e+08	1.09364e+08	1.14171e+08	1.16949e+08	1.19159e+08	1.20007e+08	1.20736e+08
922	8.47214e+06	2.43242e+07	3.87567e+07	5.16142e+07	6.31443e+07	7.3175e+07	8.20625e+07	8.99663e+07	9.67588e+07	1.01621e+08	1.06403e+08	1.09434e+08	1.11456e+08	1.11956e+08	1.12065e+08
923	1.08359e+07	3.10697e+07	4.92199e+07	6.57465e+07	8.04638e+07	9.38459e+07	1.05845e+08	1.17001e+08	1.2648e+08	1.34516e+08	1.41832e+08	1.46563e+08	1.50438e+08	1.51282e+08	1.4993e+08
924	8.74151e+06	2.50906e+07	3.95204e+07	5.27812e+07	6.48501e+07	7.54316e+07	8.505e+07	9.33972e+07	1.00398e+08	1.06488e+08	1.11745e+08	1.15206e+08	1.17954e+08	1.18255e+08	1.17397e+08
925	9.29655e+06	2.65824e+07	4.23414e+07	5.65558e+07	6.92259e+07	8.08996e+07	9.12677e+07	1.00767e+08	1.08646e+08	1.14669e+08	1.18882e+08	1.21744e+08	1.22896e+08	1.22921e+08	1.23485e+08
926	8.93865e+06	2.59209e+07	4.12211e+07	5.50435e+07	6.76837e+07	7.91451e+07	8.914e+07	9.7665e+07	1.04062e+08	1.0889e+08	1.13855e+08	1.1649e+08	1.18672e+08	1.1898e+08	1.18575e+08
927	1.04108e+07	2.96612e+07	4.67845e+07	6.24809e+07	7.66591e+07	8.97997e+07	1.00552e+08	1.09644e+08	1.17238e+08	1.23124e+08	1.28406e+08	1.31447e+08	1.3352e+08	1.3433e+08	1.35022e+08
928	7.84462e+06	2.2586e+07	3.57853e+07	4.79994e+07	5.92104e+07	6.91355e+07	7.78268e+07	8.55727e+07	9.22656e+07	9.76971e+07	1.01459e+08	1.02976e+08	1.03781e+08	1.04062e+08	1.04123e+08
929	7.72118e+06	2.2407e+07	3.61404e+07	4.85571e+07	5.92497e+07	6.88576e+07	7.69484e+07	8.44746e+07	9.12513e+07	9.61603e+07	1.00086e+08	1.03421e+08	1.05875e+08	1.06035e+08	1.05401e+08
930	8.85938e+06	2.5531e+07	4.0671e+07	5.39276e+07	6.6288e+07	7.69062e+07	8.56268e+07	9.30257e+07	9.92316e+07	1.03842e+08	1.08197e+08	1.11064e+08	1.13495e+08	1.13973e+08	1.14788e+08
931	7.36619e+06	2.11041e+07	3.37545e+07	4.4875e+07	5.47848e+07	6.36708e+07	7.20191e+07	7.96975e+07	8.67282e+07	9.17889e+07	9.57591e+07	9.81699e+07	9.8615e+07	9.87931e+07	9.8774e+07
932	9.37496e+06	2.69113e+07	4.31548e+07	5.76451e+07	7.1284e+07	8.38436e+07	9.46145e+07	1.04037e+08	1.11716e+08	1.18294e+08	1.23694e+08	1.27112e+08	1.29495e+08	1.29974e+08	1.29284e+08
933	7.67825e+06	2.21e+07	3.48966e+07	4.62525e+07	5.64247e+07	6.5692e+07	7.3899e+07	8.12293e+07	8.73716e+07	9.20952e+07	9.5792e+07	9.8781e+07	1.00983e+08	1.02494e+08	1.02618e+08
934	1.03218e+07	2.96455e+07	4.74141e+07	6.36562e+07	7.87407e+07	9.23106e+07	1.03414e+08	1.13054e+08	1.20814e+08	1.27154e+08	1.32535e+08	1.35723e+08	1.3795e+08	1.38871e+08	1.38366e+08
935	9.10823e+06	2.5886e+07	4.10184e+07	5.49087e+07	6.76391e+07	7.81623e+07	8.73372e+07	9.67016e+07	1.04633e+08	1.10242e+08	1.14368e+08	1.16172e+08	1.17556e+08	1.1767e+08	1.17998e+08
936	1.06791e+07	3.06882e+07	4.86621e+07	6.53857e+07	8.10869e+07	9.49483e+07	1.06123e+08	1.15264e+08	1.23043e+08	1.29091e+08	1.33793e+08	1.36701e+08	1.38345e+08	1.39073e+08	1.39798e+08
937	1.00727e+07	2.92208e+07	4.67034e+07	6.24693e+07	7.59655e+07	8.78638e+07	9.82741e+07	1.07796e+08	1.15844e+08	1.21482e+08	1.26061e+08	1.28951e+08	1.31409e+08	1.32756e+08	1.32764e+08
938	9.3871e+06	2.69887e+07	4.28145e+07	5.69331e+07	7.00653e+07	8.22885e+07	9.26528e+07	1.02339e+08	1.10822e+08	1.17598e+08	1.21893e+08	1.24132e+08	1.26307e+08	1.26278e+08	1.25881e+08
939	8.91015e+06	2.56034e+07	4.06231e+07	5.39823e+07	6.61076e+07	7.71909e+07	8.6447e+07	9.49024e+07	1.02659e+08	1.09486e+08	1.14283e+08	1.16683e+08	1.18011e+08	1.18523e+08	1.18686e+08
940	8.42904e+06	2.42423e+07	3.85366e+07	5.13351e+07	6.18987e+07	7.08923e+07	7.85215e+07	8.49157e+07	9.04767e+07	9.52373e+07	9.8855e+07	1.01797e+08	1.03685e+08	1.05447e+08	1.06732e+08
941	9.16984e+06	2.60913e+07	4.15545e+07	5.56127e+07	6.80691e+07	7.9305e+07	8.90879e+07	9.76943e+07	1.05459e+08	1.12221e+08	1.1641e+08	1.18901e+08	1.20746e+08	1.20477e+08	1.20998e+08
942	9.63448e+06	2.79444e+07	4.45553e+07	5.9788e+07	7.38026e+07	8.58434e+07	9.52693e+07	1.04014e+08	1.11401e+08	1.16763e+08	1.2138e+08	1.24947e+08	1.26621e+08	1.27118e+08	1.27285e+08
943	8.96519e+06	2.57755e+07	4.07915e+07	5.44628e+07	6.71143e+07	7.83732e+07	8.79431e+07	9.61455e+07	1.03118e+08	1.09184e+08	1.14479e+08	1.17254e+08	1.19404e+08	1.20219e+08	1.2019e+08
944	9.70946e+06	2.78214e+07	4.42725e+07	5.93922e+07	7.27263e+07	8.37232e+07	9.36889e+07	1.03569e+08	1.12119e+08	1.19166e+08	1.25228e+08	1.29361e+08	1.32739e+08	1.34076e+08	1.33017e+08
945	1.11134e+07	3.18338e+07	5.06431e+07	6.75622e+07	8.27098e+07	9.61617e+07	1.07698e+08	1.18566e+08	1.27316e+08	1.34188e+08	1.39762e+08	1.43421e+08	1.46787e+08	1.48116e+08	1.47976e+08
946	9.08154e+06	2.63508e+07	4.21791e+07	5.66614e+07	6.96167e+07	8.09342e+07	9.08664e+07	9.99428e+07	1.07602e+08	1.13992e+08	1.18966e+08	1.22143e+08	1.24481e+08	1.24952e+08	1.23722e+08
947	7.24659e+06	2.10508e+07	3.34932e+07	4.49951e+07	5.55476e+07	6.45373e+07	7.24916e+07	7.93187e+07	8.48158e+07	8.93554e+07	9.31539e+07	9.55276e+07	9.73622e+07	9.7549e+07	9.72499e+07
948	8.64963e+06	2.51538e+07	4.03517e+07	5.43496e+07	6.6995e+07	7.81688e+07	8.72505e+07	9.61513e+07	1.03398e+08	1.08843e+08	1.12932e+08	1.15637e+08	1.17216e+08	1.1737e+08	1.17002e+08
949	9.29611e+06	2.68482e+07	4.28781e+07	5.73991e+07	7.07839e+07	8.21354e+07	9.11814e+07	9.90942e+07	1.06149e+08	1.11424e+08	1.16668e+08	1.195e+08	1.21778e+08	1.23394e+08	1.23371e+08
950	9.55147e+06	2.71229e+07	4.26351e+07	5.69968e+07	7.00679e+07	8.15938e+07	9.17443e+07	1.00253e+08	1.07844e+08	1.15102e+08	1.20865e+08	1.25136e+08	1.27786e+08	1.28024e+08	1.27788e+08
951	9.17907e+06	2.61248e+07	4.13536e+07	5.55188e+07	6.86977e+07	8.01795e+07	9.07217e+07	1.00476e+08	1.08273e+08	1.14248e+08	1.19515e+08	1.22537e+08	1.24366e+08	1.24555e+08	1.24458e+08
952	9.45682e+06	2.72716e+07	4.35818e+07	5.81515e+07	7.15019e+07	8.36005e+07	9.40449e+07	1.02366e+08	1.09495e+08	1.16647e+08	1.23347e+08	1.2767e+08	1.29898e+08	1.30406e+08	1.28851e+08
953	8.75936e+06	2.51864e+07	4.00302e+07	5.36234e+07	6.58073e+07	7.72902e+07	8.67222e+07	9.49262e+07	1.01366e+08	1.06299e+08	1.10654e+08	1.13522e+08	1.14834e+08	1.15103e+08	1.15547e+08
954	9.07878e+06	2.60894e+07	4.1269e+07	5.50204e+07	6.78253e+07	7.9772e+07	9.01219e+07	9.91449e+07	1.06443e+08	1.12281e+08	1.16567e+08	1.18958e+08	1.20729e+08	1.21319e+08	1.21862e+08
955	9.45726e+06	2.73552e+07	4.34587e+07	5.79125e+07	7.14229e+07	8.34708e+07	9.41924e+07	1.0406e+08	1.12426e+08	1.1947e+08	1.25956e+08	1.29412e+08	1.31321e+08	1.31175e+08	1.30039e+08
956	9.15574e+06	2.63717e+07	4.19541e+07	5.56382e+07	6.84692e+07	8.0477e+07	9.04538e+07	9.83662e+07	1.05445e+08	1.10743e+08	1.15739e+08	1.18715e+08	1.20904e+08	1.21364e+08	1.21266e+08
957	8.44605e+06	2.44115e+07	3.90456e+07	5.28509e+07	6.4689e+07	7.47478e+07	8.33469e+07	9.11447e+07	9.77222e+07	1.03197e+08	1.08219e+08	1.11394e+08	1.14012e+08	1.14635e+08	1.14258e+08
958	9.07952e+06	2.5941e+07	4.095e+07	5.47265e+07	6.78468e+07	7.98145e+07	9.01213e+07	9.95765e+07	1.06643e+08	1.11564e+08	1.15278e+08	1.17992e+08	1.2046e+08	1.21747e+08	1.21544e+08
959	9.478e+06	2.74254e+07	4.3814e+07	5.87239e+07	7.21522e+07	8.39702e+07	9.385e+07	1.02399e+08	1.10268e+08	1.1616e+08	1.20823e+08	1.23389e+08	1.25245e+08	1.26327e+08	1.26407e+08
960	9.03448e+06	2.59373e+07	4.1075e+07	5.47728e+07	6.67562e+07	7.79226e+07	8.82061e+07	9.65576e+07	1.04218e+08	1.10648e+08	1.15502e+08	1.18577e+08	1.19976e+08	1.20712e+08	1.21128e+08
961	8.21851e+06	2.37121e+07	3.77329e+07	5.06018e+07	6.24578e+07	7.34089e+07	8.33698e+07	9.19869e+07	9.89867e+07	1.03838e+08	1.0821e+08	1.11267e+08	1.12628e+08	1.12859e+08	1.12222e+08
962	8.47915e+06	2.42897e+07	3.83084e+07	5.07459e+07	6.26268e+07	7.35015e+07	8.24635e+07	8.9852e+07	9.59226e+07	1.00947e+08	1.04881e+08	1.0856e+08	1.11909e+08	1.13308e+08	1.13155e+08
963	9.31223e+06	2.70016e+07	4.30029e+07	5.7273e+07	6.99707e+07	8.14141e+07	9.10491e+07	1.00139e+08	1.06898e+08	1.12454e+08	1.16221e+08	1.19024e+08	1.21065e+08	1.22485e+08	1.23372e+08
964	9.38597e+06	2.72664e+07	4.40577e+07	5.89397e+07	7.28614e+07	8.55054e+07	9.56149e+07	1.0472e+08	1.12556e+08	1.19195e+08	1.24406e+08	1.27763e+08	1.29145e+08	1.29558e+08	1.28863e+08
965	9.65905e+06	2.78699e+07	4.46197e+07	6.01036e+07	7.41069e+07	8.68211e+07	9.72798e+07	1.07154e+08	1.16107e+08	1.2321e+08	1.27865e+08	1.29917e+08	1.32638e+08	1.33158e+08	1.32091e+08
966	1.03466e+07	3.01963e+07	4.82891e+07	6.40739e+07	7.89143e+07	9.21358e+07	1.03127e+08	1.13449e+08	1.21475e+08	1.26268e+08	1.30389e+08	1.33798e+08	1.3582e+08	1.36112e+08	1.36262e+08
967	1.01896e+07	2.94164e+07	4.72925e+07	6.39871e+07	7.88909e+07	9.15573e+07	1.03224e+08	1.13342e+08	1.21146e+08	1.27601e+08	1.31365e+08	1.33212e+08	1.35472e+08	1.37015e+08	1.37111e+08
968	8.82651e+06	2.51873e+07	3.98042e+07	5.284e+07	6.44113e+07	7.44934e+07	8.35545e+07	9.17929e+07	9.92118e+07	1.04789e+08	1.09039e+08	1.12416e+08	1.14505e+08	1.14824e+08	1.14797e+08
969	9.71743e+06	2.80961e+07	4.5005e+07	6.02443e+07	7.43176e+07	8.62713e+07	9.6107e+07	1.04716e+08	1.12828e+08	1.2004e+08	1.26232e+08	1.29112e+08	1.31493e+08	1.33049e+08	1.32818e+08
970	8.41991e+06	2.40915e+07	3.78434e+07	5.03929e+07	6.21792e+07	7.23944e+07	8.09024e+07	8.86771e+07	9.59779e+07	1.01962e+08	1.0681e+08	1.09221e+08	1.10365e+08	1.11028e+08	1.11634e+08
971	8.97789e+06	2.52965e+07	4.00009e+07	5.33909e+07	6.51371e+07	7.54785e+07	8.36783e+07	9.08992e+07	9.69584e+07	1.02322e+08	1.07301e+08	1.11084e+08	1.1375e+08	1.152e+08	1.16144e+08
972	9.10885e+06	2.62012e+07	4.14527e+07	5.53198e+07	6.71936e+07	7.75667e+07	8.6945e+07	9.47389e+07	1.01224e+08	1.06711e+08	1.11324e+08	1.14437e+08	1.16208e+08	1.16951e+08	1.17457e+08
973	1.02506e+07	2.96611e+07	4.70107e+07	6.3332e+07	7.80313e+07	9.14309e+07	1.0313e+08	1.13617e+08	1.22527e+08	1.29699e+08	1.36567e+08	1.41137e+08	1.44209e+08	1.44554e+08	1.42661e+08
974	8.60801e+06	2.50927e+07	4.01117e+07	5.35397e+07	6.57294e+07	7.61502e+07	8.51661e+07	9.30801e+07	9.89795e+07	1.0414e+08	1.08343e+08	1.10978e+08	1.13724e+08	1.14868e+08	1.15276e+08
975	9.56506e+06	2.7787e+07	4.46426e+07	5.95493e+07	7.24622e+07	8.40004e+07	9.38243e+07	1.02585e+08	1.10148e+08	1.16508e+08	1.21754e+08	1.25088e+08	1.27297e+08	1.26987e+08	1.27021e+08
976	7.98613e+06	2.29863e+07	3.69022e+07	4.96388e+07	6.13174e+07	7.17284e+07	8.04886e+07	8.81095e+07	9.40601e+07	9.82105e+07	1.01741e+08	1.03953e+08	1.04837e+08	1.05016e+08	1.05392e+08
977	9.15549e+06	2.62925e+07	4.18842e+07	5.6013e+07	6.92004e+07	8.09735e+07	9.15579e+07	1.00471e+08	1.08818e+08	1.1468e+08	1.19704e+08	1.21694e+08	1.22306e+08	1.22765e+08	1.22921e+08
978	7.71484e+06	2.20967e+07	3.47691e+07	4.62559e+07	5.7001e+07	6.64595e+07	7.48598e+07	8.18435e+07	8.7588e+07	9.29523e+07	9.74213e+07	1.0093e+08	1.03305e+08	1.03898e+08	1.03464e+08
979	8.66738e+06	2.50616e+07	4.05e+07	5.4678e+07	6.75736e+07	7.89423e+07	8.86123e+07	9.70202e+07	1.04088e+08	1.09457e+08	1.13426e+08	1.15464e+08	1.1693e+08	1.17371e+08	1.17089e+08
980	9.09662e+06	2.62487e+07	4.21744e+07	5.67598e+07	7.06004e+07	8.27911e+07	9.33625e+07	1.02633e+08	1.0951e+08	1.14931e+08	1.18233e+08	1.19654e+08	1.20194e+08	1.1992e+08	1.20399e+08
981	9.10349e+06	2.62843e+07	4.19021e+07	5.57564e+07	6.85775e+07	8.06048e+07	9.01812e+07	9.8425e+07	1.0553e+08	1.1188e+08	1.16998e+08	1.20416e+08	1.219e+08	1.23109e+08	1.228e+08
982	8.70691e+06	2.50447e+07	4.01506e+07	5.40311e+07	6.67425e+07	7.7876e+07	8.70866e+07	9.53702e+07	1.02131e+08	1.07729e+08	1.12409e+08	1.14813e+08	1.16001e+08	1.1692e+08	1.17184e+08
983	7.8234e+06	2.24739e+07	3.57824e+07	4.76345e+07	5.81399e+07	6.74518e+07	7.52116e+07	8.27766e+07	9.00496e+07	9.57462e+07	9.92012e+07	1.0129e+08	1.02497e+08	1.03146e+08	1.03159e+08
984	9.21045e+06	2.63757e+07	4.17217e+07	5.55668e+07	6.82923e+07	7.97554e+07	8.92876e+07	9.76702e+07	1.05138e+08	1.12405e+08	1.18728e+08	1.22045e+08	1.244e+08	1.25188e+08	1.24766e+08
985	9.04017e+06	2.61463e+07	4.16367e+07	5.54931e+07	6.79829e+07	7.81997e+07	8.6461e+07	9.43944e+07	1.01553e+08	1.07298e+08	1.11356e+08	1.13965e+08	1.15784e+08	1.16795e+08	1.17336e+08
986	8.76782e+06	2.50066e+07	3.96713e+07	5.24422e+07	6.37447e+07	7.35238e+07	8.20049e+07	8.95422e+07	9.62763e+07	1.01607e+08	1.06427e+08	1.10217e+08	1.13026e+08	1.14726e+08	1.14889e+08
987	8.04174e+06	2.29774e+07	3.6194e+07	4.79387e+07	5.81633e+07	6.79558e+07	7.6784e+07	8.43257e+07	9.09269e+07	9.6758e+07	1.01417e+08	1.04796e+08	1.06303e+08	1.06686e+08	1.06755e+08
988	9.07602e+06	2.61283e+07	4.09804e+07	5.44813e+07	6.68473e+07	7.72478e+07	8.59029e+07	9.44303e+07	1.0197e+08	1.07781e+08	1.12211e+08	1.14862e+08	1.17354e+08	1.18077e+08	1.18448e+08
989	8.71576e+06	2.52462e+07	4.02821e+07	5.37192e+07	6.52571e+07	7.52891e+07	8.37506e+07	9.0722e+07	9.63023e+07	1.01215e+08	1.04585e+08	1.06645e+08	1.09037e+08	1.10051e+08	1.10915e+08
990	9.389e+06	2.72151e+07	4.34904e+07	5.87053e+07	7.23172e+07	8.48633e+07	9.61126e+07	1.06333e+08	1.15499e+08	1.23738e+08	1.30058e+08	1.33609e+08	1.35915e+08	1.35756e+08	1.34027e+08
991	7.87348e+06	2.28183e+07	3.62655e+07	4.88181e+07	6.03851e+07	7.08045e+07	8.01829e+07	8.77847e+07	9.36962e+07	9.83106e+07	1.02418e+08	1.04574e+08	1.0622e+08	1.06859e+08	1.06932e+08
992	8.50071e+06	2.44867e+07	3.88166e+07	5.19059e+07	6.35751e+07	7.31429e+07	8.12969e+07	8.92655e+07	9.61055e+07	1.01339e+08	1.05864e+08	1.09534e+08	1.11731e+08	1.12359e+08	1.1225e+08
993	9.19404e+06	2.66137e+07	4.30277e+07	5.78909e+07	7.08476e+07	8.25029e+07	9.28311e+07	1.0296e+08	1.1109e+08	1.17601e+08	1.22817e+08	1.26121e+08	1.28026e+08	1.28225e+08	1.26795e+08
994	9.32509e+06	2.65273e+07	4.2228e+07	5.65163e+07	6.95587e+07	8.08113e+07	9.06779e+07	1.00047e+08	1.07773e+08	1.14084e+08	1.18696e+08	1.21941e+08	1.23574e+08	1.23784e+08	1.23522e+08
995	9.4026e+06	2.69898e+07	4.28047e+07	5.69036e+07	7.00497e+07	8.14974e+07	9.11227e+07	9.97496e+07	1.06645e+08	1.12112e+08	1.16578e+08	1.19806e+08	1.21903e+08	1.23909e+08	1.2407e+08
996	8.93241e+06	2.60934e+07	4.21497e+07	5.67148e+07	6.9756e+07	8.09454e+07	9.05705e+07	9.86673e+07	1.05548e+08	1.11841e+08	1.17264e+08	1.20318e+08	1.22764e+08	1.23233e+08	1.21999e+08
997	8.60839e+06	2.47564e+07	3.9132e+07	5.19194e+07	6.36308e+07	7.39244e+07	8.24127e+07	8.9579e+07	9.56791e+07	1.00893e+08	1.041e+08	1.06313e+08	1.0842e+08	1.0961e+08	1.10102e+08
998	7.71287e+06	2.22796e+07	3.56155e+07	4.73425e+07	5.88829e+07	6.97807e+07	7.88689e+07	8.71079e+07	9.4439e+07	9.95464e+07	1.0337e+08	1.05959e+08	1.08049e+08	1.0781e+08	1.06764e+08
[truncated: 2,009 more rows]
