# Supplementary material for: Response of spatially defined microglia states with distinct chromatin accessibility in a mouse model of Alzheimer’s disease
Source: Nat Neurosci. 2025 Jul 14;28(8):1688–703. doi: 10.1038/s41593-025-02006-0 (PMC12321583; doi:10.1038/s41593-025-02006-0)
Supplement: Supplementary file 7 — Data tested in MC simulations shown in Figs. 1f, 3c,e and 6b and Extended Data Fig. 5d. [file 41593_2025_2006_MOESM7_ESM.zip › Source Data Folder 1 - MonteCarlo/Fig3E_MC_LatestageFADPos.xlsx]

## Sheet: MCsim_1000_confetti_count_LS-N_
	10	30	50	70	90	110	130	150	170	190	210	230	250	270	290
1	58	150	204	230	326	394	400	418	532	460	494	586	540	600	520
2	50	116	204	270	346	422	426	520	586	576	580	594	654	534	536
3	38	150	200	252	324	408	426	460	512	510	530	532	562	536	506
4	58	128	236	282	366	370	444	468	504	524	570	614	576	490	560
5	36	138	178	218	302	312	352	428	422	452	510	474	442	528	518
6	62	96	184	280	250	390	404	468	474	500	528	478	602	492	606
7	34	114	184	272	270	406	370	410	546	548	498	516	534	552	554
8	38	126	182	208	348	436	386	492	520	430	560	442	536	584	526
9	46	156	242	282	350	420	448	456	510	540	534	552	556	538	566
10	50	106	176	266	320	352	454	416	458	496	528	498	548	538	516
11	38	150	188	292	362	400	400	492	456	520	506	578	566	538	528
12	38	146	196	226	278	336	420	472	518	512	530	462	504	524	484
13	62	100	202	224	268	388	374	394	424	460	500	474	512	522	516
14	44	134	180	282	340	428	440	488	536	562	566	544	564	564	540
15	46	154	208	296	300	362	452	418	560	560	538	552	638	564	544
16	56	176	256	290	356	434	432	492	516	606	560	580	568	650	578
17	32	134	220	308	396	390	458	486	522	558	570	610	580	552	564
18	48	118	216	240	296	368	378	432	452	524	498	524	474	530	488
19	46	96	190	234	302	352	360	378	472	442	492	550	452	480	460
20	30	142	230	264	330	366	440	460	590	626	542	630	632	574	582
21	70	142	180	278	326	418	400	466	504	540	506	540	562	598	528
22	44	138	174	274	372	372	410	462	470	522	536	546	568	456	458
23	34	124	156	270	304	372	410	422	528	492	504	470	516	486	474
24	52	112	196	272	282	372	412	434	402	456	438	492	518	524	500
25	38	110	186	258	280	308	370	428	418	494	462	496	434	482	476
26	54	156	256	324	382	400	430	520	510	502	630	674	618	646	654
27	56	158	204	300	354	400	478	434	488	566	620	642	540	602	580
28	26	88	174	240	272	280	358	386	428	416	436	442	458	434	444
29	54	188	222	248	372	330	436	504	478	546	524	568	532	614	638
30	48	126	248	276	298	356	434	436	496	490	490	488	512	558	522
31	26	116	168	248	278	346	424	390	356	466	454	470	462	434	460
32	42	126	156	284	370	372	394	470	500	548	524	536	506	474	504
33	44	136	274	250	346	392	414	444	496	498	552	534	620	508	536
34	42	138	224	286	330	372	456	460	490	536	576	604	566	622	620
35	30	146	172	256	336	356	446	394	516	506	494	586	558	506	584
36	36	94	206	242	318	390	366	422	450	476	510	538	518	576	506
37	60	132	200	266	356	382	462	500	508	532	556	628	582	590	644
38	50	150	206	254	338	334	400	490	472	558	506	568	570	592	566
39	54	156	206	270	364	386	472	530	592	564	578	570	586	594	532
40	54	158	234	350	386	484	506	496	510	654	592	628	618	504	602
41	34	122	176	280	306	390	448	468	494	442	542	498	532	520	536
42	26	102	180	180	300	274	330	386	374	462	524	464	448	438	456
43	32	94	152	226	256	316	358	344	438	368	420	434	388	460	434
44	54	136	214	258	254	344	426	448	484	592	574	548	570	552	574
45	32	132	224	270	332	352	422	462	460	522	472	576	450	556	530
46	34	144	226	320	310	376	382	482	458	546	518	512	532	622	526
47	24	122	158	248	278	328	330	404	408	478	478	464	492	576	498
48	42	138	210	244	386	368	382	458	558	564	564	556	570	550	578
49	38	182	198	266	364	372	474	438	510	574	600	536	582	550	566
50	36	120	206	236	278	326	396	360	476	484	524	460	490	500	512
51	36	134	218	270	324	388	434	436	466	574	486	588	538	492	512
52	50	136	232	288	368	406	450	474	540	600	620	568	542	614	582
53	64	148	184	308	360	352	444	488	522	554	592	512	576	580	554
54	28	140	188	258	284	366	404	466	486	578	542	542	564	546	566
55	44	142	180	282	350	382	464	454	508	496	546	540	560	572	596
56	36	146	224	300	376	430	428	434	508	560	634	588	606	632	600
57	66	124	198	330	308	422	448	366	502	558	500	572	548	534	618
58	58	158	250	352	394	384	450	522	488	588	566	598	542	536	588
59	36	120	192	230	298	350	436	396	494	500	492	484	486	518	524
60	60	162	196	262	316	362	374	412	454	484	450	496	522	458	428
61	42	152	238	220	312	364	418	450	458	474	508	520	498	564	538
62	38	116	186	186	254	278	360	418	482	512	534	524	502	480	494
63	46	144	222	328	336	432	462	426	486	514	580	600	652	548	622
64	58	122	208	256	310	388	360	380	492	562	480	490	516	554	576
65	50	94	182	208	272	352	384	426	438	446	528	530	516	518	582
66	40	130	252	286	320	364	484	534	554	554	614	544	566	558	586
67	34	124	220	290	304	420	478	530	548	558	608	548	490	638	516
68	56	132	190	224	364	356	388	436	472	508	534	524	640	570	526
69	26	108	200	266	298	374	366	448	448	424	482	490	458	498	532
70	32	134	220	250	268	350	446	486	534	492	484	568	590	568	562
71	26	132	178	240	300	320	404	462	440	458	522	506	490	600	512
72	56	116	232	274	328	452	480	456	504	492	570	514	592	586	584
73	38	116	198	238	340	394	390	448	492	464	506	554	584	558	530
74	30	118	208	274	358	386	468	470	556	488	532	518	562	534	538
75	36	148	198	280	292	414	380	454	470	542	604	546	566	556	598
76	42	118	190	224	276	396	444	456	432	502	532	528	522	500	502
77	50	138	190	264	308	382	370	402	492	514	544	532	586	596	546
78	36	118	204	250	324	380	354	378	452	450	528	548	542	566	496
79	26	148	254	286	384	418	456	494	516	512	584	586	614	650	556
80	38	146	202	282	372	410	428	456	500	496	524	526	570	544	592
81	40	148	202	218	318	414	454	482	480	550	512	494	534	498	540
82	56	150	218	286	394	380	432	458	470	514	638	612	588	588	604
83	54	156	194	238	298	352	414	554	508	584	544	576	606	512	512
84	42	164	182	266	290	386	400	472	462	512	514	502	476	504	562
85	44	118	194	216	278	354	374	430	452	482	534	482	434	488	538
86	46	172	200	258	314	336	364	432	440	494	476	512	482	520	536
87	48	108	206	208	330	332	418	446	460	510	530	588	526	530	558
88	56	114	194	228	332	428	414	458	498	494	478	542	590	562	556
89	56	110	200	246	308	352	438	430	522	488	518	528	548	510	528
90	64	118	218	298	390	406	498	486	590	618	690	674	614	626	634
91	54	114	200	250	324	380	422	400	442	510	530	488	506	492	506
92	42	146	174	240	286	368	372	386	432	470	480	486	532	536	506
93	54	154	200	278	310	374	502	450	498	494	516	570	530	542	572
94	36	158	182	266	368	452	444	488	474	584	628	572	646	588	546
95	50	126	180	220	280	310	338	368	440	460	482	448	524	446	456
96	42	128	218	274	348	388	496	444	522	582	638	676	608	582	650
97	58	188	270	380	362	452	476	558	638	588	690	642	758	678	688
98	54	128	196	302	360	372	400	418	460	530	540	606	538	562	588
99	54	142	170	266	332	404	444	438	612	562	510	528	592	642	536
100	34	144	150	206	284	338	438	404	412	444	504	526	488	492	580
101	48	110	206	268	350	330	402	504	510	488	542	546	582	578	592
102	44	162	220	284	294	384	454	484	442	524	566	606	546	518	528
103	54	150	204	260	326	358	336	434	478	490	582	514	538	528	564
104	28	154	226	270	352	424	436	426	466	526	484	520	510	508	496
105	32	122	174	274	276	390	364	388	444	446	494	530	496	512	454
106	36	130	206	260	280	350	408	408	442	512	490	500	536	474	494
107	60	132	244	270	364	392	388	512	528	574	564	556	512	568	552
108	56	144	202	238	296	398	354	404	416	484	476	536	510	580	476
109	60	138	214	244	318	372	418	406	490	512	524	606	550	544	566
110	28	138	214	274	308	424	430	466	530	524	512	496	546	528	542
111	42	110	182	280	316	356	390	468	464	550	540	478	502	548	538
112	48	110	164	244	324	328	342	452	420	476	540	462	484	482	474
113	38	150	214	272	304	364	476	512	512	534	538	612	574	632	600
114	34	124	196	266	326	390	462	548	570	482	574	546	534	544	594
115	34	148	208	238	338	340	358	442	502	500	538	500	514	476	576
116	54	144	206	224	340	390	450	490	494	538	528	562	548	598	576
117	46	98	214	274	322	390	432	506	480	508	586	472	614	584	520
118	42	144	244	218	344	366	396	470	480	480	548	528	538	548	596
119	52	140	232	238	360	420	418	458	514	514	542	526	574	640	622
120	26	112	204	264	310	378	428	430	496	484	556	544	558	510	524
121	36	152	188	250	292	384	412	512	412	510	460	532	536	504	554
122	48	104	150	294	306	346	398	428	424	450	456	494	504	454	474
123	42	112	178	224	214	306	358	362	468	462	480	498	436	472	482
124	38	106	186	194	276	306	408	354	488	418	448	522	452	478	448
125	60	150	218	312	378	412	426	508	538	556	546	548	622	624	618
126	52	128	188	256	332	426	386	554	530	518	536	548	516	570	546
127	34	104	188	260	244	346	374	396	432	494	444	510	452	484	496
128	64	128	188	226	258	352	422	408	526	442	514	596	526	582	518
129	38	120	194	252	276	324	364	412	398	448	474	468	498	476	460
130	76	158	234	360	390	412	484	556	630	664	688	638	626	656	680
131	22	102	122	260	272	308	370	412	412	440	474	562	498	470	456
132	48	128	164	264	284	360	414	444	466	564	524	538	564	490	552
133	36	120	184	194	312	292	314	396	430	454	430	382	446	382	458
134	62	150	250	298	338	404	512	526	608	606	628	652	594	674	662
135	22	122	218	252	306	326	402	392	500	496	526	536	486	470	546
136	22	114	194	210	200	298	330	328	340	424	418	414	330	348	382
137	70	184	232	270	312	456	408	488	500	596	638	628	642	590	510
138	36	144	220	254	340	394	426	450	506	558	542	586	524	638	532
139	30	140	194	252	282	302	388	370	402	470	468	506	500	482	530
140	60	114	180	264	368	356	372	392	440	470	512	560	524	540	618
141	50	128	198	302	368	378	462	502	566	574	606	574	658	648	578
142	70	146	204	260	316	360	398	450	476	536	558	566	568	528	560
143	50	138	216	304	366	412	446	486	590	574	590	636	590	560	576
144	38	140	242	264	350	378	498	502	472	548	622	560	600	634	600
145	34	132	182	276	358	366	342	460	508	478	508	514	542	556	464
146	58	130	220	262	328	398	402	438	522	530	588	602	574	580	516
147	44	144	216	278	354	396	448	502	532	558	566	532	534	616	546
148	44	90	224	250	328	402	448	508	534	618	598	588	636	646	618
149	52	136	210	288	360	400	462	490	582	456	588	616	476	576	530
150	34	114	188	252	272	352	386	410	442	440	492	472	436	526	530
151	52	138	222	300	378	446	506	516	540	630	616	610	536	652	688
152	30	134	224	296	360	442	434	504	552	472	562	548	600	606	612
153	44	168	226	298	310	388	438	450	570	512	558	568	632	588	552
154	18	106	172	246	304	326	408	438	482	494	492	518	490	448	516
155	62	116	174	224	302	352	384	484	476	528	476	480	520	522	480
156	44	126	218	284	296	400	470	522	522	524	572	532	594	518	642
157	60	118	272	302	406	394	520	508	670	656	642	704	630	632	602
158	36	98	182	250	290	362	372	402	436	462	474	490	486	448	514
159	40	132	174	228	336	384	420	436	460	514	490	550	528	532	546
160	50	164	230	336	368	326	386	480	522	530	518	572	598	564	634
161	52	160	194	244	288	362	430	500	424	506	496	502	516	574	516
162	34	96	148	236	278	302	370	410	420	424	414	436	478	444	462
163	50	142	198	274	310	378	436	486	482	496	544	604	586	548	554
164	52	108	186	264	286	356	430	470	538	504	516	546	570	534	534
165	48	146	184	182	280	302	354	376	362	416	464	472	496	488	486
166	32	150	208	328	326	398	410	504	546	480	582	542	564	616	564
167	52	124	214	276	300	312	384	384	418	478	492	518	496	536	502
168	38	116	210	234	250	320	408	454	496	452	494	464	532	462	508
169	36	138	212	238	308	358	424	404	484	514	496	554	498	472	528
170	32	138	172	208	294	300	370	364	360	452	474	418	434	536	454
171	32	114	200	256	278	360	386	394	438	534	502	476	522	478	502
172	30	154	182	276	308	338	442	450	446	524	590	588	574	604	590
173	42	126	166	264	276	360	392	374	430	512	452	462	472	522	460
174	44	146	176	254	314	370	472	494	532	554	454	572	618	594	546
175	28	112	134	226	310	324	332	334	372	428	404	474	442	438	436
176	52	144	224	292	314	374	382	466	534	576	686	576	524	612	618
177	44	106	192	254	348	286	434	450	412	484	494	506	508	600	474
178	40	116	210	260	310	328	360	476	508	526	502	516	516	458	526
179	40	102	206	254	328	340	410	398	476	502	492	556	582	498	494
180	56	112	148	232	254	284	354	372	384	426	402	434	428	432	470
181	48	100	160	198	282	300	344	468	432	428	464	464	500	462	470
182	36	164	224	270	316	436	510	454	504	598	576	508	548	576	586
183	56	124	178	254	304	278	360	368	346	528	488	506	494	470	544
184	42	150	190	248	274	402	382	388	508	468	482	540	488	460	556
185	62	168	162	242	352	366	358	494	484	526	544	554	590	598	532
186	58	136	176	262	290	350	376	442	516	490	558	492	544	512	530
187	42	134	130	234	308	308	386	382	472	560	516	472	518	428	438
188	42	106	162	246	346	410	410	462	480	490	592	558	576	530	570
189	42	96	120	194	254	280	370	372	382	412	406	418	372	432	406
190	46	138	178	242	320	334	402	446	446	532	510	508	500	510	564
191	38	176	166	268	284	386	404	386	442	536	496	512	476	572	534
192	42	126	178	218	364	390	418	410	512	472	528	524	482	530	584
193	42	108	200	232	274	334	366	410	452	494	550	478	592	546	594
194	32	120	180	230	286	350	364	422	416	528	494	574	454	560	566
195	50	112	194	306	342	368	420	412	458	522	552	566	530	620	498
196	54	104	188	238	294	332	396	440	458	490	538	562	488	544	510
197	38	106	152	234	300	368	346	424	434	506	422	470	498	548	546
198	44	148	184	254	262	276	356	392	406	430	508	468	470	452	456
199	42	124	196	220	300	322	390	424	462	522	556	506	562	530	556
200	48	158	172	222	280	346	390	390	430	520	468	538	488	494	492
201	38	138	210	270	340	384	448	498	474	516	504	524	580	558	528
202	30	112	176	206	238	272	362	352	378	422	400	406	400	462	508
203	34	122	174	264	294	322	374	406	442	488	514	452	526	540	502
204	44	86	188	208	288	366	352	428	436	456	472	478	516	536	518
205	44	154	160	292	356	348	426	460	456	498	602	532	512	524	514
206	52	128	218	272	298	376	382	394	380	524	458	466	478	528	488
207	52	144	246	288	338	380	428	470	504	574	550	560	572	588	554
208	34	114	196	270	358	344	468	454	450	468	504	516	530	546	532
209	60	144	172	274	352	374	406	500	558	536	540	594	608	562	552
210	30	150	186	234	290	330	332	448	418	438	528	458	454	526	460
211	46	132	226	246	394	400	434	472	528	556	584	698	590	594	624
212	36	186	212	282	384	380	404	540	570	596	634	644	632	556	638
213	40	110	194	214	254	288	308	384	416	414	436	426	450	442	466
214	50	136	226	262	238	364	408	518	488	566	572	522	620	516	548
215	46	128	250	248	266	338	386	456	376	484	480	494	444	504	456
216	68	146	224	256	334	408	422	474	534	514	500	526	560	518	572
217	32	126	164	166	258	286	398	386	482	418	446	476	458	516	440
218	38	130	166	266	314	326	346	394	426	490	536	548	548	578	504
219	42	144	254	318	378	372	460	464	590	604	616	632	604	622	578
220	36	156	174	140	266	268	366	342	416	408	462	444	426	470	422
221	58	160	188	258	332	328	420	400	524	448	500	560	518	528	556
222	54	142	208	282	338	398	468	562	572	604	690	632	646	674	624
223	44	196	210	310	340	374	414	490	516	626	548	610	566	550	590
224	42	122	180	218	296	382	430	472	458	496	506	530	536	642	568
225	54	168	196	280	350	350	396	470	524	574	566	578	608	580	602
226	36	152	188	266	334	370	490	524	506	504	536	574	610	612	580
227	64	190	164	242	304	328	380	428	494	502	540	554	560	592	566
228	44	150	196	340	348	456	458	542	588	512	550	554	642	586	518
229	48	112	186	206	256	296	372	392	402	442	436	472	454	492	504
230	32	124	200	208	314	328	358	454	436	440	408	464	502	488	474
231	50	144	224	286	312	372	434	476	466	496	546	502	610	620	594
232	34	122	202	230	312	348	378	450	382	484	494	420	502	518	508
233	40	140	218	286	274	422	398	452	514	490	614	596	466	518	538
234	80	168	222	292	346	466	446	484	622	574	648	686	630	696	690
235	48	158	250	298	394	428	456	454	506	604	600	660	620	674	658
236	36	108	194	236	292	362	320	408	388	454	440	506	428	520	508
237	38	144	182	232	310	368	414	480	474	472	508	472	440	528	496
238	60	156	242	284	356	408	450	538	512	548	590	656	558	656	702
239	48	160	280	294	378	390	488	556	548	474	568	558	570	602	584
240	62	116	192	258	352	366	380	404	496	556	498	502	484	512	470
241	64	116	232	286	320	410	436	556	564	650	612	600	592	656	654
242	36	126	202	256	262	400	340	450	482	442	510	560	540	496	488
243	36	144	176	308	282	400	454	430	506	546	556	556	580	552	676
244	58	168	198	290	318	388	468	594	582	596	652	674	604	664	538
245	40	136	210	230	324	394	468	416	472	556	560	550	558	538	542
246	50	156	220	320	410	372	478	538	564	586	556	576	632	602	602
247	52	144	196	254	320	360	380	470	454	480	492	564	432	564	568
248	56	124	190	262	298	388	460	446	504	428	542	558	556	544	518
249	46	120	194	274	324	348	412	486	442	526	592	524	528	576	472
250	60	124	186	218	268	312	372	396	460	448	474	470	452	436	464
251	34	122	206	300	248	360	374	410	518	460	524	576	572	522	532
252	54	142	214	258	354	374	454	492	540	490	594	562	560	526	650
253	46	110	180	296	346	342	450	476	496	514	498	450	554	566	584
254	56	126	202	284	300	386	426	448	462	476	472	508	538	490	562
255	28	136	180	248	278	350	404	388	444	428	490	480	518	448	498
256	46	146	204	284	342	358	446	504	512	508	508	548	512	616	554
257	52	126	166	246	330	360	430	442	470	552	576	570	580	592	512
258	44	156	232	310	400	446	502	552	612	566	608	654	624	646	674
259	44	122	158	254	338	396	432	434	500	542	596	528	590	550	542
260	34	178	256	304	384	406	488	510	560	576	548	606	582	588	664
261	44	156	220	236	346	390	460	434	490	540	612	554	598	554	556
262	46	170	202	246	312	354	464	468	446	548	472	540	534	604	652
263	22	122	188	232	266	352	368	346	438	486	478	448	496	432	448
264	54	110	238	260	386	398	496	524	564	546	612	636	606	630	534
265	48	120	226	322	298	378	428	470	532	602	582	552	556	544	634
266	42	118	196	288	322	410	386	472	442	500	574	562	576	498	538
267	30	104	158	208	290	286	364	380	368	398	450	396	464	390	412
268	52	170	194	250	366	346	512	472	528	482	550	536	518	566	548
269	54	150	208	268	318	346	344	444	502	446	486	494	502	628	504
270	34	104	204	282	350	368	468	514	544	620	588	568	626	636	618
271	56	150	214	300	344	388	466	534	516	598	564	530	568	502	614
272	44	180	254	364	390	450	502	544	600	618	550	684	706	636	604
273	38	104	198	228	244	332	422	422	394	436	500	546	480	452	502
274	56	120	198	306	370	380	438	478	516	520	568	548	496	576	598
275	36	132	158	234	298	362	370	390	438	478	462	470	496	560	484
276	32	140	206	252	342	358	386	380	558	542	514	570	548	522	576
277	48	156	198	276	274	348	396	494	500	520	562	580	524	554	592
278	44	94	168	240	272	344	360	396	464	556	462	588	594	526	536
279	48	106	186	244	294	330	372	434	458	490	530	512	476	430	538
280	68	136	252	288	320	392	452	492	530	586	622	646	548	588	536
281	52	134	204	250	296	366	396	444	416	480	522	548	468	496	516
282	80	132	196	256	336	376	408	438	526	548	562	596	510	576	578
283	60	136	202	242	352	378	398	498	482	496	592	594	530	514	474
284	44	148	176	278	326	434	438	500	508	594	624	620	598	540	572
285	46	132	166	278	288	346	404	446	430	554	624	536	638	582	546
286	64	182	198	278	402	384	404	464	518	512	570	606	600	584	644
287	38	124	228	340	336	446	508	566	586	608	674	678	692	646	624
288	46	120	252	236	312	342	410	484	504	538	526	526	490	516	566
289	60	142	202	248	290	388	412	352	440	412	456	528	484	502	532
290	46	114	178	274	332	352	364	542	482	478	470	574	580	540	566
291	46	112	244	256	282	376	356	452	448	504	542	504	556	508	534
292	44	124	178	292	302	340	348	456	426	476	496	506	426	456	490
293	36	150	196	226	348	332	398	444	404	472	514	550	524	582	560
294	38	140	194	260	402	356	422	428	492	484	556	526	516	492	526
295	40	122	158	236	298	370	432	484	454	434	508	540	456	490	496
296	46	148	208	246	312	370	336	466	450	604	546	568	502	568	510
297	70	142	216	250	334	408	456	564	508	522	580	626	628	568	560
298	26	124	212	252	306	378	420	400	454	514	546	466	542	566	580
299	42	156	194	268	316	376	436	450	486	500	544	588	564	614	586
300	42	126	166	194	280	372	408	468	440	508	514	504	474	530	532
301	32	130	176	262	358	368	454	482	528	502	510	542	530	552	548
302	60	148	254	312	370	444	436	498	632	654	596	666	602	698	610
303	34	142	196	280	354	430	402	460	506	576	520	560	544	532	574
304	60	162	202	284	348	466	460	518	494	632	566	628	572	610	610
305	40	136	188	244	302	336	412	422	404	552	478	460	498	498	480
306	48	120	200	238	322	304	390	392	434	508	504	558	532	528	512
307	44	128	186	258	340	386	410	468	524	558	538	544	562	560	598
308	24	166	198	286	350	446	470	538	594	552	630	588	564	628	612
309	34	150	160	254	282	348	430	410	500	530	480	506	484	506	566
310	40	156	210	314	434	438	460	504	562	588	620	626	556	598	614
311	38	148	216	288	354	440	418	532	554	576	612	548	586	602	594
312	46	100	168	240	274	338	378	394	422	448	432	480	482	472	408
313	26	138	176	202	246	308	364	428	470	470	444	510	440	478	484
314	44	146	210	268	302	396	460	466	512	470	560	568	562	560	592
315	46	122	180	202	244	298	360	420	492	486	530	492	414	480	428
316	42	128	186	260	282	372	400	494	444	468	476	386	442	508	482
317	50	122	208	244	310	364	358	468	464	458	498	572	560	508	516
318	30	122	244	232	354	368	462	462	518	562	580	628	640	554	594
319	46	138	188	254	308	314	404	444	400	502	524	488	516	528	516
320	46	136	230	256	352	444	504	486	456	538	514	532	536	570	568
321	40	156	210	280	338	336	396	486	516	530	516	528	478	544	520
322	64	168	266	294	396	458	476	526	580	614	646	624	652	634	684
323	22	96	146	202	262	320	366	368	428	480	404	476	446	466	542
324	62	192	212	276	346	408	478	540	630	632	662	604	652	672	652
325	48	120	206	286	304	352	410	352	440	518	536	548	600	544	510
326	60	148	208	292	362	432	480	444	504	536	556	580	596	544	546
327	42	138	196	274	342	360	462	484	552	510	556	524	576	588	542
328	44	126	192	262	316	380	414	464	554	526	560	502	526	528	550
329	32	162	226	270	336	424	484	480	490	554	546	594	562	654	582
330	46	140	224	258	318	374	450	408	514	508	544	546	598	494	504
331	48	122	170	222	270	352	388	454	450	452	478	456	434	490	516
332	30	116	210	294	264	352	394	470	500	504	500	562	516	490	546
333	50	128	220	228	286	322	358	464	504	496	546	528	582	524	608
334	34	168	188	212	304	342	402	404	448	486	532	552	526	516	550
335	54	128	228	286	400	366	418	528	470	600	472	550	570	564	554
336	54	120	220	254	380	418	406	562	532	610	570	562	602	582	560
337	34	108	182	238	330	400	414	414	456	536	576	538	506	512	504
338	48	152	202	264	372	318	386	476	572	512	558	552	560	580	588
339	50	128	204	256	264	350	352	434	508	436	528	512	492	520	560
340	30	106	186	276	260	322	308	398	436	456	402	472	512	466	462
341	44	146	216	220	304	362	428	486	470	506	572	500	494	536	460
342	50	142	196	286	304	396	438	422	454	540	556	556	622	534	540
343	48	154	158	266	298	324	356	380	464	444	488	498	554	488	496
344	38	150	216	308	380	442	446	482	544	548	598	586	574	592	550
345	22	136	186	216	308	324	366	384	418	470	482	464	490	450	428
346	44	132	180	230	348	352	410	438	474	522	572	568	572	462	558
347	42	102	200	264	300	344	404	450	452	466	510	576	604	570	520
348	40	126	164	220	250	312	386	400	540	466	490	472	422	468	474
349	52	126	174	268	276	374	410	450	412	472	554	482	492	500	558
350	28	108	182	196	320	342	368	424	448	534	444	442	496	488	486
351	46	130	224	294	350	424	428	490	528	556	610	604	540	604	590
352	44	142	198	236	294	346	368	462	442	518	550	526	462	520	482
353	38	126	162	218	308	380	344	392	516	480	486	544	558	552	508
354	44	118	216	248	296	352	410	408	420	486	562	558	520	566	490
355	38	122	198	246	304	392	406	408	454	432	434	524	532	478	514
356	78	156	232	302	364	358	470	526	508	598	560	562	580	606	592
357	60	134	218	290	312	362	390	448	468	518	552	534	626	560	624
358	58	140	232	340	386	452	518	492	592	554	676	688	628	650	598
359	42	148	228	326	366	402	422	520	494	486	466	550	592	548	580
360	40	166	212	262	322	340	410	484	464	500	582	560	502	552	564
361	40	134	190	266	340	316	420	484	574	550	602	538	618	564	646
362	44	126	218	228	304	416	450	464	522	564	536	594	558	576	510
363	36	122	208	254	336	348	466	502	490	548	596	628	582	582	500
364	52	148	188	234	272	320	344	390	442	454	538	474	512	472	568
365	42	122	182	268	282	328	370	446	526	462	520	500	486	466	556
366	50	120	182	246	280	356	336	456	466	472	480	490	500	506	564
367	42	170	214	260	394	386	496	480	512	548	564	540	548	534	532
368	38	140	200	258	350	354	464	468	560	524	534	546	532	626	576
369	52	106	200	220	338	366	406	424	516	508	544	504	494	548	556
370	52	134	202	220	290	320	352	428	440	480	514	500	506	512	486
371	44	154	160	236	252	352	364	408	404	430	466	478	428	540	490
372	36	136	186	230	278	350	374	402	448	530	450	438	484	574	528
373	52	136	218	276	332	396	396	486	528	610	588	510	594	592	548
374	52	140	194	264	310	350	446	438	522	534	518	480	504	524	578
375	40	108	202	284	318	396	404	506	466	458	474	544	550	538	496
376	38	128	182	226	240	348	334	352	356	398	462	482	504	482	478
377	48	108	180	258	296	304	424	414	442	486	488	486	532	524	526
378	44	108	222	264	284	390	378	458	422	534	532	556	572	512	536
379	46	142	214	242	324	362	358	436	526	530	494	556	532	526	524
380	54	164	170	270	320	360	416	424	430	476	496	576	490	502	446
381	30	160	228	264	320	386	438	462	474	492	536	506	526	490	520
382	42	134	178	270	320	402	424	476	478	508	578	598	530	540	568
383	34	144	216	280	328	392	398	532	532	546	552	612	592	656	550
384	54	104	252	260	306	372	430	516	512	546	592	564	458	566	552
385	38	96	198	222	280	364	388	420	430	480	472	460	426	416	468
386	32	128	198	308	300	342	436	438	472	528	504	536	640	598	542
387	48	148	200	272	302	404	414	492	488	502	530	544	504	558	544
388	44	140	172	284	332	364	384	466	520	536	556	522	500	530	580
389	50	120	166	218	264	346	342	390	406	506	502	474	478	476	444
390	50	150	188	254	326	340	402	478	484	578	510	540	596	596	556
391	32	138	192	294	312	352	450	452	432	480	518	538	586	558	568
392	40	120	158	232	234	302	416	430	430	428	462	520	484	490	482
393	52	158	196	262	266	340	418	468	472	556	572	548	558	552	506
394	30	134	248	292	414	340	444	440	510	522	536	538	566	522	566
395	56	116	174	240	264	362	430	358	446	444	472	472	440	518	508
396	44	130	200	266	258	350	418	438	428	492	542	526	492	480	482
397	52	114	174	264	384	366	464	506	534	506	556	562	566	540	504
398	32	120	160	220	284	338	354	356	420	458	456	460	480	458	500
399	50	114	180	224	306	336	380	388	484	484	496	474	492	490	498
400	32	104	168	240	266	318	372	382	390	456	478	460	416	538	482
401	70	136	188	248	396	372	446	526	548	664	644	590	606	580	650
402	64	170	174	310	322	396	450	458	544	540	544	534	598	540	548
403	34	140	218	256	344	382	430	460	556	582	492	500	576	554	484
404	54	140	176	204	286	308	378	380	436	512	490	472	506	532	444
405	46	124	220	254	350	388	430	450	506	496	602	544	580	622	532
406	48	162	228	266	308	372	416	450	540	530	590	526	564	590	528
407	54	146	244	234	322	322	394	394	442	536	518	546	520	572	572
408	46	126	240	310	328	362	428	422	574	536	498	476	542	566	554
409	48	114	174	240	302	370	402	408	454	500	454	536	488	502	558
410	46	96	192	264	284	300	428	428	424	446	550	488	448	468	530
411	36	130	190	230	304	342	338	444	438	520	514	532	452	498	514
412	60	128	236	252	340	366	478	428	474	500	460	498	528	564	520
413	52	116	212	222	350	450	390	484	456	540	548	528	592	568	526
414	44	154	218	266	376	466	460	462	552	586	676	536	594	626	604
415	44	160	198	280	318	400	444	488	534	566	556	554	610	634	680
416	44	124	172	264	310	326	396	452	508	538	518	470	470	508	536
417	54	112	188	242	360	364	408	412	502	528	540	556	588	604	606
418	48	114	170	242	256	366	378	450	486	514	534	534	466	522	514
419	60	134	158	252	312	324	404	426	500	496	500	446	460	460	464
420	42	126	198	222	266	330	390	358	468	486	464	430	492	538	494
421	66	130	196	252	310	348	394	460	482	504	508	532	502	526	522
422	38	122	234	258	302	328	370	420	480	514	556	542	490	520	550
423	36	128	186	218	272	284	382	412	420	426	404	456	436	486	512
424	36	146	212	292	362	386	452	470	506	554	542	592	582	586	628
425	48	146	184	312	322	326	400	418	482	502	504	502	530	506	536
426	32	118	210	296	286	344	396	434	442	484	506	502	532	494	520
427	42	148	162	274	328	310	422	450	402	460	498	504	590	478	514
428	54	124	192	224	296	334	406	492	480	504	498	536	576	514	572
429	26	114	206	268	316	370	398	462	524	570	512	586	598	552	548
430	66	130	224	254	286	362	408	508	490	550	542	574	500	542	542
431	32	116	154	218	306	304	348	410	454	432	478	498	476	490	486
432	52	122	218	254	330	392	432	434	468	516	506	528	456	516	546
433	50	124	252	276	268	372	434	422	462	434	448	554	462	450	486
434	42	150	226	266	318	378	448	458	466	526	586	538	524	558	514
435	48	104	210	236	310	342	420	420	510	522	552	536	534	574	582
436	48	138	176	246	290	404	404	356	482	530	518	450	484	526	544
437	36	130	232	254	364	398	372	388	466	624	526	530	582	544	530
438	46	146	238	202	326	420	424	478	488	572	504	546	556	542	626
439	30	142	212	264	306	368	470	418	428	468	442	574	526	502	550
440	44	130	216	226	276	372	380	410	424	442	488	556	490	528	544
441	42	112	190	232	282	398	406	462	500	478	538	562	536	586	558
442	32	136	210	296	312	436	510	504	500	532	580	580	602	562	582
443	44	116	172	226	248	318	356	420	448	452	524	540	510	506	502
444	42	148	246	304	306	368	410	476	544	532	626	528	492	560	590
445	46	104	152	166	254	282	258	294	364	356	474	394	434	412	422
446	40	138	152	244	262	312	368	402	494	508	458	534	472	490	540
447	40	170	280	316	398	410	478	544	558	602	642	608	664	510	670
448	38	140	162	276	296	320	372	464	422	504	546	516	498	526	556
449	60	126	244	264	320	394	430	516	506	550	606	600	618	624	608
450	40	130	154	188	250	314	386	350	414	422	436	480	476	474	484
451	54	130	190	248	294	386	394	492	452	620	570	588	596	580	668
452	42	132	182	246	270	354	408	424	416	488	452	468	456	468	478
453	40	180	190	236	310	312	364	470	444	532	588	542	522	518	552
454	70	140	194	226	290	336	424	410	474	540	564	612	514	538	478
455	46	136	230	272	298	406	450	456	542	538	592	606	582	604	560
456	44	134	206	252	310	386	422	438	490	552	570	542	626	622	536
457	26	140	168	242	290	316	352	442	354	436	472	480	476	506	502
458	28	144	228	306	310	322	382	424	466	482	504	550	566	552	580
459	62	134	194	244	286	406	406	442	504	598	546	598	540	586	614
460	62	146	188	246	358	322	480	446	482	514	540	552	538	522	576
461	30	120	164	204	232	294	378	422	414	450	450	458	476	408	478
462	52	118	270	328	350	446	512	624	590	604	708	656	634	630	642
463	40	142	196	244	362	356	458	500	554	528	492	528	558	458	578
464	42	120	186	262	292	342	418	406	470	502	424	496	508	490	488
465	40	188	236	320	368	502	500	548	534	570	654	582	586	588	564
466	42	154	190	220	328	318	400	486	540	498	498	556	504	550	536
467	36	90	130	202	228	292	300	366	356	412	450	452	476	376	444
468	48	116	180	196	256	322	328	360	426	458	444	472	454	462	488
469	56	184	250	328	352	394	516	512	672	604	632	612	690	632	666
470	42	158	204	304	368	432	492	582	606	568	556	566	616	564	676
471	54	148	206	248	302	416	540	478	548	522	498	590	554	620	596
472	44	146	204	282	340	340	408	454	462	542	506	586	596	620	562
473	32	148	204	256	340	340	430	446	558	568	548	624	584	578	586
474	52	128	174	230	300	354	362	438	498	480	528	524	470	522	562
475	50	132	210	242	314	338	430	520	432	486	554	546	500	498	560
476	38	140	178	240	336	374	414	428	458	510	548	480	504	504	446
477	52	138	174	276	294	338	378	442	440	500	458	486	472	476	550
478	56	142	196	336	338	320	416	522	520	502	682	666	650	588	598
479	64	124	138	240	268	358	390	410	406	456	472	474	500	470	420
480	80	166	188	284	316	384	434	450	554	572	580	516	590	610	560
481	38	152	188	248	348	372	476	482	518	478	486	488	506	582	502
482	48	144	206	238	316	388	368	450	480	574	544	548	554	602	626
483	22	128	170	214	278	344	394	364	424	432	468	524	492	488	474
484	48	132	192	286	328	386	470	496	518	546	572	616	644	548	568
485	48	120	218	316	376	364	430	410	474	544	506	570	600	516	534
486	58	156	194	274	320	394	354	498	500	548	542	552	578	574	626
487	50	136	172	278	338	340	402	422	474	468	534	534	538	540	514
488	52	140	224	296	342	392	438	458	494	472	586	566	584	518	560
489	38	124	192	260	302	368	400	456	496	600	574	504	566	656	598
490	38	108	230	266	316	394	414	460	470	488	532	576	526	534	548
491	32	108	278	220	304	348	434	416	456	492	498	460	478	520	494
492	46	124	232	254	306	386	482	552	478	618	586	550	600	618	572
493	42	128	208	244	332	398	416	422	472	514	516	604	498	554	544
494	42	166	208	276	408	374	464	468	544	564	600	672	582	586	628
495	46	142	250	232	274	416	420	446	496	620	582	548	568	542	522
496	36	110	182	268	336	362	418	420	464	586	600	542	632	588	556
497	50	126	172	234	282	410	334	392	544	516	540	558	562	536	578
498	44	110	172	264	312	340	394	394	490	536	506	474	562	538	514
499	38	148	198	294	322	430	482	504	600	638	614	672	658	608	632
500	36	132	226	212	312	332	354	424	430	436	526	514	510	508	520
501	52	120	216	206	318	328	354	402	434	462	466	504	468	474	498
502	28	144	160	222	300	290	388	394	422	480	508	474	532	526	530
503	48	164	230	276	360	414	400	488	488	526	628	582	602	584	626
504	50	96	194	276	302	332	434	398	486	538	522	512	544	582	498
505	52	140	224	260	312	336	404	430	508	470	594	556	562	550	534
506	60	114	218	226	276	314	328	462	438	418	458	464	462	464	450
507	32	114	174	264	300	346	386	432	458	488	512	586	558	550	502
508	44	148	224	292	316	368	426	420	508	552	546	558	568	530	544
509	50	122	200	242	326	322	438	476	500	518	510	544	466	526	534
510	42	110	246	242	280	402	438	388	416	522	560	480	524	518	548
511	32	126	196	246	318	290	418	422	476	516	524	522	460	488	534
512	62	176	182	312	300	430	528	430	590	596	588	588	600	614	582
513	44	144	188	226	292	300	376	434	426	430	472	458	508	516	478
514	28	142	184	234	328	380	402	432	526	530	514	530	584	622	564
515	40	102	162	244	302	348	416	424	454	444	458	514	472	498	564
516	40	118	220	248	306	376	446	454	492	578	526	564	556	576	522
517	40	110	236	296	372	408	430	470	526	494	616	558	546	598	578
518	50	142	190	292	320	440	470	582	530	578	536	630	626	624	570
519	44	134	176	238	276	332	360	476	450	454	520	494	520	438	548
520	42	136	186	246	264	320	368	396	412	428	486	482	464	502	428
521	62	158	240	296	346	450	436	528	572	538	554	592	508	586	542
522	50	146	234	274	326	388	484	526	524	534	548	560	544	654	580
523	50	138	244	256	344	386	444	412	484	552	608	660	546	552	606
524	48	158	220	262	322	370	412	430	458	472	424	498	520	584	526
525	62	158	218	238	312	340	432	494	514	590	530	552	578	562	586
526	48	132	196	264	304	380	472	376	476	546	486	540	602	536	576
527	34	136	228	288	318	346	402	466	536	578	584	564	508	596	508
528	32	126	180	250	292	400	400	394	478	470	542	506	516	520	540
529	38	166	202	296	296	422	414	530	508	594	628	588	576	562	608
530	34	146	192	226	320	360	412	390	472	464	522	488	512	506	578
531	46	120	168	212	314	364	408	450	432	470	526	598	506	498	550
532	46	128	168	262	268	330	382	482	428	494	542	456	448	480	542
533	52	90	166	250	276	378	410	472	510	550	508	474	480	532	476
534	46	136	178	256	318	364	418	366	526	530	554	504	492	538	460
535	40	160	232	262	330	400	428	468	544	548	532	608	570	624	550
536	44	164	194	288	272	366	410	402	446	530	544	534	522	590	492
537	46	126	172	262	304	344	424	458	474	536	588	542	514	578	554
538	46	116	198	258	290	336	354	424	474	514	446	550	496	536	510
539	46	136	224	282	362	378	356	498	472	510	542	500	566	558	514
540	42	120	138	210	300	348	394	444	406	450	492	514	500	496	472
541	68	130	232	234	318	376	370	450	496	466	562	584	454	556	552
542	52	98	174	246	324	338	364	478	494	508	590	498	544	536	564
543	36	132	174	260	344	326	410	446	484	550	522	514	564	528	556
544	58	160	240	268	360	472	398	522	596	634	632	624	622	640	616
545	36	132	196	262	324	402	402	454	470	514	516	548	510	602	536
546	42	98	174	284	306	354	366	428	486	486	512	540	504	526	526
547	32	170	256	326	452	406	440	542	564	584	634	658	574	672	628
548	60	130	194	216	328	346	400	410	468	454	484	486	506	468	548
549	44	106	188	270	300	358	436	420	472	456	462	516	486	510	512
550	60	146	230	234	338	376	382	468	546	522	636	602	528	576	602
551	38	132	170	236	288	328	364	376	436	488	464	532	470	442	462
552	50	102	230	280	296	398	406	520	470	586	540	582	582	580	568
553	26	104	174	230	260	298	352	450	390	506	464	476	518	438	494
554	34	104	174	212	294	318	342	346	400	474	490	476	470	420	480
555	38	130	190	288	288	376	410	446	486	488	510	486	602	542	496
556	40	110	162	226	280	360	380	406	416	450	452	434	442	444	476
557	38	158	212	252	308	356	418	464	480	480	488	518	532	542	532
558	34	90	206	280	318	354	408	482	450	542	508	522	466	540	436
559	42	130	178	260	290	394	360	414	450	468	584	546	524	512	508
560	38	128	194	292	310	346	344	460	428	534	518	518	510	516	558
561	62	150	196	258	366	398	354	368	438	416	518	476	474	444	488
562	48	136	208	282	266	350	408	420	478	492	488	542	564	532	498
563	36	126	206	252	334	424	444	510	482	568	562	600	546	568	618
564	58	136	206	338	290	376	436	412	536	540	484	568	600	592	520
565	48	144	198	276	332	378	428	478	552	552	472	582	552	602	588
566	34	142	218	280	344	366	398	446	540	556	546	480	510	554	546
567	50	138	202	274	310	372	414	454	484	516	550	524	582	542	544
568	68	114	214	258	320	306	416	434	486	536	516	534	590	530	544
569	34	122	184	242	308	348	424	506	498	528	508	464	600	538	490
570	44	154	206	304	362	382	500	402	474	522	584	574	590	606	574
571	44	112	190	268	322	374	420	424	498	482	562	544	542	484	556
572	46	136	186	254	320	432	476	474	480	516	520	528	548	568	604
573	48	130	202	254	330	376	462	396	508	570	562	560	546	610	596
574	46	108	184	208	270	294	368	446	460	504	460	538	498	512	520
575	44	124	224	292	378	384	450	450	494	516	572	508	496	556	526
576	70	136	228	358	392	470	576	578	650	664	692	728	660	746	728
577	44	150	208	312	374	422	510	552	544	588	648	650	624	576	618
578	36	120	218	316	384	392	480	566	572	494	656	604	606	572	640
579	26	108	202	254	296	364	362	456	422	524	502	520	526	482	542
580	38	126	192	242	286	318	384	404	454	454	494	466	458	496	534
581	48	96	172	202	272	300	308	398	334	440	436	516	462	484	492
582	30	102	170	292	298	326	392	418	446	508	472	482	532	514	500
583	32	106	174	236	298	282	398	342	390	426	444	446	426	478	490
584	50	124	168	182	290	352	358	398	438	442	472	452	460	422	532
585	38	146	232	198	352	372	386	416	396	470	526	546	560	562	560
586	50	152	206	276	358	418	458	468	522	534	522	514	552	634	582
587	26	96	180	212	276	348	370	428	426	440	454	462	508	448	550
588	40	134	236	280	308	394	366	530	484	532	524	540	508	486	566
589	54	122	216	294	310	386	442	428	494	452	512	498	526	534	514
590	66	156	220	274	322	392	470	406	480	574	542	556	610	538	564
591	26	148	184	242	326	328	298	470	488	504	494	568	508	560	522
592	44	146	212	236	292	390	408	442	496	562	498	522	562	512	596
593	46	130	226	292	302	442	404	442	520	544	518	566	576	572	490
594	48	134	188	308	314	388	448	518	480	548	596	548	590	598	566
595	40	128	190	272	368	294	420	478	498	508	516	524	554	562	558
596	38	120	158	208	276	338	374	412	514	434	516	526	486	516	546
597	40	106	178	218	308	292	378	384	386	462	472	456	466	474	464
598	54	142	214	270	336	320	368	468	446	522	496	602	492	518	578
599	28	106	190	242	302	332	388	496	462	456	488	532	494	566	530
600	38	138	196	294	350	336	460	506	462	554	512	504	548	494	498
601	34	136	170	226	308	352	400	410	488	450	462	462	436	544	460
602	30	158	200	276	288	324	402	438	476	518	554	546	506	582	496
603	42	114	172	282	376	432	460	504	462	520	618	634	560	622	592
604	50	176	206	312	344	424	442	540	532	580	602	616	626	600	594
605	40	104	186	226	298	394	430	448	426	484	536	590	548	484	448
606	30	90	156	236	234	304	362	380	476	464	434	510	452	492	482
607	40	112	204	236	342	380	424	490	568	556	576	592	616	630	556
608	22	122	184	236	258	326	374	412	430	398	458	496	504	468	542
609	34	132	168	248	284	348	398	428	450	426	502	512	460	524	504
610	44	112	174	254	256	274	332	456	456	474	546	532	478	514	578
611	42	106	206	298	330	426	452	454	502	600	606	638	528	674	620
612	42	174	180	246	292	356	428	428	516	528	580	552	558	544	520
613	40	118	168	252	306	332	390	418	480	460	476	460	474	510	494
614	48	142	160	230	256	318	398	428	480	458	458	486	538	546	498
615	56	158	180	280	324	334	440	474	498	498	528	552	494	558	576
616	44	120	174	244	308	380	434	434	428	516	540	566	508	568	606
617	36	164	242	236	342	376	398	460	494	486	526	496	444	592	482
618	24	136	154	250	280	314	370	408	428	446	484	468	460	480	480
619	38	134	228	302	374	468	474	462	518	588	650	680	564	612	666
620	48	164	232	304	342	356	468	476	558	480	606	600	586	578	578
621	44	136	212	228	352	346	386	476	496	512	554	560	566	528	500
622	52	118	154	186	282	328	330	430	414	490	460	456	432	508	550
623	42	138	136	236	288	370	370	390	420	420	526	528	518	580	518
624	48	144	200	248	318	382	344	400	504	514	488	522	492	496	486
625	40	140	212	280	344	328	406	434	460	530	570	524	540	534	610
626	52	126	200	270	340	392	424	414	424	526	534	474	540	510	528
627	36	176	170	230	300	398	418	474	538	552	604	618	600	586	520
628	36	152	182	250	360	398	400	466	560	540	550	594	640	612	536
629	54	132	204	290	368	420	414	474	498	552	628	608	526	522	504
630	48	150	194	296	338	336	374	410	464	556	518	534	584	524	572
631	34	108	222	268	318	360	394	416	532	542	616	482	550	514	540
632	50	156	194	320	336	346	432	488	522	540	616	566	562	584	566
633	46	142	190	212	280	336	362	382	426	444	496	520	448	528	494
634	32	128	184	202	304	314	360	416	416	450	496	506	530	484	496
635	50	112	160	236	260	320	348	366	400	436	448	416	526	438	432
636	48	160	192	264	356	444	456	436	556	564	556	528	548	566	582
637	48	132	212	220	344	378	394	488	532	588	556	574	590	574	598
638	50	132	248	278	318	398	442	490	528	552	580	612	552	572	556
639	56	122	242	306	348	478	410	508	556	534	610	624	636	644	598
640	44	130	226	312	326	368	472	508	470	560	528	526	586	582	544
641	36	98	200	232	344	386	404	546	536	550	590	600	572	542	538
642	44	110	210	278	292	316	402	512	496	542	518	544	536	542	518
643	36	126	206	280	312	382	438	458	432	560	536	528	510	600	560
644	32	96	196	228	278	346	428	406	514	486	526	558	564	586	510
645	66	148	206	264	282	314	348	426	468	564	548	544	594	536	552
646	44	170	230	332	348	420	490	508	596	658	676	676	618	630	634
647	46	116	268	256	348	354	400	392	538	532	578	558	564	518	536
648	54	124	160	318	340	452	496	468	546	568	608	598	602	574	566
649	34	138	204	300	274	442	386	520	552	538	512	544	570	578	580
650	48	154	190	276	338	420	440	452	570	500	540	640	524	590	564
651	56	126	170	298	320	428	454	494	512	526	510	576	520	524	524
652	42	128	166	240	260	318	418	364	446	488	466	468	458	500	446
653	42	144	208	294	320	380	408	492	474	510	596	620	524	600	604
654	52	150	138	262	346	352	428	500	510	514	516	610	564	508	558
655	60	164	204	324	364	336	446	472	438	504	542	634	498	484	520
656	60	140	250	350	370	418	550	562	604	692	684	660	666	624	638
657	52	126	202	270	298	390	372	432	434	484	544	526	594	548	536
658	46	132	166	304	318	312	376	520	510	528	594	510	484	530	584
659	36	100	192	250	326	342	404	396	430	496	488	542	502	466	494
660	48	134	196	222	258	342	414	404	410	442	454	456	476	498	536
661	50	152	150	240	356	386	408	418	518	576	490	510	528	638	534
662	42	108	182	210	270	302	340	372	430	420	470	518	428	452	446
663	30	122	196	256	316	350	412	378	408	470	534	502	510	460	604
664	58	116	198	290	318	324	454	460	472	468	552	488	588	524	632
665	50	154	212	282	398	372	414	496	498	548	578	566	506	620	578
666	58	194	226	278	420	464	504	528	552	628	596	576	602	622	632
667	48	144	208	286	306	356	434	450	480	560	536	466	540	510	560
668	56	128	260	262	292	394	438	530	496	528	666	576	636	656	580
669	46	120	176	234	326	332	362	422	450	494	466	550	568	498	560
670	50	86	180	224	330	340	342	430	458	408	450	490	490	460	466
671	52	144	192	264	350	366	448	450	494	566	546	516	506	552	572
672	62	134	236	252	406	400	464	520	494	518	584	528	566	486	524
673	44	108	212	312	382	390	374	504	482	556	546	512	546	510	588
674	40	106	180	266	292	302	364	382	446	466	480	514	530	506	444
675	58	166	206	248	362	342	450	520	550	584	664	562	584	608	558
676	62	132	212	328	360	446	552	526	588	614	670	630	650	638	650
677	42	142	170	242	348	400	372	454	444	538	512	522	540	530	498
678	54	122	192	248	260	334	356	376	418	464	450	520	556	508	460
679	50	142	180	232	376	388	354	518	506	484	496	546	596	516	528
680	18	104	156	198	276	340	378	416	398	458	464	482	552	492	480
681	50	138	194	274	322	394	394	514	510	586	484	512	484	466	454
682	42	126	228	238	272	334	404	466	538	546	554	568	542	542	536
683	38	110	206	246	264	338	374	402	484	446	522	512	482	508	498
684	42	136	184	312	298	370	386	442	486	532	470	488	528	468	540
685	42	132	214	268	342	396	470	460	494	474	532	576	608	552	576
686	38	108	180	238	254	308	320	418	476	448	468	494	524	456	544
687	32	94	196	272	320	344	332	392	450	514	452	508	530	568	466
688	48	118	238	292	320	418	448	482	448	530	542	594	576	570	550
689	42	166	194	252	306	394	450	460	544	548	454	604	608	534	542
690	28	112	212	270	352	392	414	414	452	552	544	496	546	510	452
691	56	126	166	220	268	368	316	394	450	512	476	456	514	472	488
692	30	138	156	214	322	368	360	460	476	472	510	496	474	546	536
693	40	144	164	230	314	344	318	398	398	462	430	418	444	456	460
694	30	124	220	254	298	378	324	490	530	514	474	476	498	508	560
695	54	144	232	254	334	422	396	478	510	528	586	696	556	564	588
696	38	100	168	222	254	334	332	398	446	432	410	512	454	448	440
697	48	168	218	258	324	328	418	450	502	544	522	526	538	590	628
698	46	124	190	228	272	248	390	352	434	504	504	556	536	590	554
699	48	124	218	278	330	348	420	494	524	530	452	552	514	564	536
700	40	132	222	272	304	374	372	448	490	584	574	510	550	544	554
701	50	158	248	332	368	464	514	566	524	560	608	594	614	614	656
702	38	144	172	220	292	332	392	462	458	512	460	452	448	502	536
703	44	130	172	248	306	360	396	466	446	452	546	592	562	518	512
704	52	140	208	260	312	348	448	428	472	508	560	518	496	588	554
705	38	116	204	284	388	364	428	488	514	564	568	542	584	560	546
706	36	120	180	270	276	334	376	404	454	416	472	436	508	492	492
707	40	152	138	212	278	290	398	394	470	486	540	452	462	492	486
708	42	150	186	278	308	360	380	404	464	494	418	548	560	534	504
709	34	140	178	270	322	346	372	414	440	486	512	518	526	538	550
710	56	124	190	232	338	394	432	414	532	538	520	542	532	590	550
711	40	168	212	304	316	424	436	498	526	586	574	592	558	588	540
712	50	116	196	258	270	340	366	494	464	550	530	492	534	558	486
713	48	124	220	272	272	348	424	448	484	570	538	616	580	570	532
714	60	124	194	308	350	404	396	450	548	540	588	620	532	550	626
715	38	124	184	252	306	382	418	394	448	438	582	484	532	526	466
716	44	104	188	228	302	390	404	450	516	474	582	528	516	484	560
717	50	118	210	260	272	312	424	416	568	468	528	570	494	518	510
718	34	148	190	240	346	380	446	448	482	532	550	552	552	558	546
719	52	156	246	208	404	394	448	518	574	492	634	590	532	574	520
720	48	118	212	240	314	396	374	452	466	466	590	536	500	500	522
721	64	202	240	270	324	410	428	414	584	484	512	590	486	548	582
722	48	122	206	246	262	322	392	384	420	432	482	490	460	488	484
723	50	100	236	240	332	328	426	450	544	488	574	492	474	520	508
724	56	104	200	280	338	394	450	528	414	574	580	582	530	608	572
725	28	118	186	200	286	296	270	358	328	378	398	418	464	514	402
726	74	126	198	262	298	362	396	440	502	446	528	542	560	582	552
727	32	140	166	224	254	302	398	426	438	520	536	494	474	490	488
728	40	154	198	270	306	396	408	466	472	508	524	548	506	516	570
729	58	110	182	278	332	338	404	502	494	470	500	484	548	496	508
730	40	128	194	258	338	356	350	424	448	490	524	520	454	476	454
731	66	154	218	260	308	386	480	492	500	478	578	576	588	576	568
732	46	138	172	276	320	426	422	502	560	542	618	564	512	558	552
733	42	116	180	262	320	362	388	452	504	524	546	578	556	552	552
734	52	144	214	264	392	408	460	450	466	508	554	522	530	534	526
735	34	116	220	252	306	370	400	502	480	520	540	556	486	532	564
736	24	122	168	198	300	352	434	436	502	472	466	546	544	536	530
737	40	124	234	236	286	400	368	378	480	444	494	474	502	490	506
738	54	156	254	262	432	410	470	494	584	626	612	548	544	654	672
739	36	130	216	280	302	328	378	418	462	466	446	500	506	444	512
740	46	176	194	302	304	432	446	468	502	474	582	574	640	566	638
741	40	154	244	294	284	404	398	484	462	506	496	548	594	556	576
742	48	110	212	240	292	318	346	464	448	420	482	446	472	440	498
743	54	124	228	304	348	400	422	438	464	524	552	536	524	556	542
744	50	146	228	248	304	330	404	422	484	540	508	568	572	544	524
745	38	132	234	304	320	400	442	502	524	544	584	634	590	604	580
746	58	126	188	236	306	394	400	390	450	518	504	542	534	554	526
747	50	152	226	298	304	342	466	494	536	628	540	640	620	606	590
748	50	156	210	238	336	500	468	466	548	638	606	622	608	654	560
749	34	112	160	214	248	312	344	402	476	456	446	434	492	502	500
750	52	116	184	270	324	428	406	466	568	540	490	528	548	510	534
751	48	102	208	246	320	394	416	402	424	514	534	532	532	524	534
752	46	148	264	324	352	400	500	582	556	610	624	626	638	674	588
753	56	140	212	244	322	394	398	524	484	442	502	524	520	434	514
754	40	126	188	270	362	394	390	398	504	552	560	586	486	536	518
755	30	134	146	232	252	324	368	396	478	496	524	456	510	548	490
756	40	120	184	240	286	326	424	466	448	496	512	548	516	536	494
757	34	130	200	290	308	328	376	402	470	442	478	518	474	498	492
758	34	132	160	284	312	370	392	420	542	548	496	534	530	560	564
759	42	116	176	212	304	392	424	496	490	494	500	486	508	464	504
760	38	160	216	306	306	400	470	552	502	510	538	510	568	582	560
761	32	142	206	278	330	368	416	414	440	518	472	522	526	480	540
762	36	146	154	234	250	296	418	386	488	470	428	534	492	504	522
763	44	132	212	306	328	404	462	510	456	464	560	572	556	530	590
764	38	92	190	262	286	298	394	426	446	452	478	516	510	520	566
765	46	158	216	280	394	486	462	520	496	564	612	634	572	588	626
766	32	110	168	228	308	340	436	458	436	518	526	522	558	552	580
767	40	146	182	196	306	326	374	384	432	468	468	516	462	462	540
768	48	124	220	244	272	382	410	448	482	506	428	562	524	500	514
769	34	118	180	242	262	334	386	384	458	452	434	472	488	544	538
770	74	132	186	238	268	336	406	458	422	494	514	584	528	560	524
771	48	108	186	246	272	300	404	418	494	464	566	468	512	448	516
772	42	108	152	268	286	358	318	414	510	508	456	546	576	518	566
773	32	128	192	226	308	374	414	420	512	418	522	446	464	502	512
774	46	136	190	278	326	378	428	476	468	500	510	560	492	562	536
775	46	134	246	254	288	334	388	394	478	472	556	582	520	608	530
776	64	160	228	234	336	348	480	532	472	536	604	590	562	586	562
777	34	150	184	238	318	370	412	450	488	490	494	528	592	586	520
778	52	130	214	290	366	372	368	472	444	550	516	446	486	460	470
779	44	150	190	252	344	308	376	452	512	512	648	606	598	610	604
780	40	106	200	284	330	428	434	498	528	572	552	546	558	496	558
781	40	118	170	266	296	370	392	430	456	430	490	566	490	480	512
782	44	146	196	322	378	370	428	442	488	494	508	554	524	620	636
783	50	98	210	232	338	368	368	418	430	522	498	478	490	526	482
784	44	140	202	242	286	324	384	432	428	398	452	450	476	522	502
785	48	142	248	324	358	410	460	476	552	616	580	618	532	600	598
786	44	126	164	214	256	320	414	388	410	502	428	466	508	422	484
787	46	138	216	292	354	390	456	442	484	516	646	572	520	522	528
788	74	136	216	270	316	402	420	472	552	568	600	576	562	562	602
789	38	160	204	250	294	358	426	490	514	546	576	604	562	554	612
790	30	150	180	274	320	310	440	436	452	456	510	558	492	574	504
791	46	122	218	296	296	372	378	458	404	494	420	496	476	510	496
792	52	152	194	256	338	376	410	440	498	522	538	566	556	502	614
793	70	162	226	314	376	414	466	436	544	600	654	654	638	666	562
794	38	94	164	186	254	264	362	342	358	358	426	362	412	446	456
795	44	126	192	238	288	334	374	410	436	468	502	480	494	480	520
796	36	120	168	264	284	358	426	458	468	416	546	492	550	536	510
797	52	112	180	284	318	348	366	442	490	516	452	508	456	500	558
798	52	150	230	280	406	510	506	542	584	622	624	642	614	656	670
799	44	110	214	218	314	380	360	418	474	490	556	552	544	514	640
800	56	188	222	284	348	436	552	604	624	614	602	598	696	666	658
801	42	120	200	228	374	314	370	416	432	474	464	540	486	526	402
802	28	126	202	262	296	322	370	468	432	490	476	542	560	538	532
803	58	120	262	290	354	398	446	470	480	520	488	544	564	622	562
804	28	140	178	304	308	336	390	462	480	510	538	572	572	466	542
805	46	150	186	296	314	346	458	370	442	482	484	526	502	530	494
806	54	124	218	248	298	354	350	432	458	496	532	508	508	488	516
807	24	124	200	224	314	416	442	456	498	530	522	596	584	652	584
808	48	152	228	312	392	368	490	562	526	518	610	616	582	528	506
809	54	140	212	294	350	392	426	502	550	604	512	640	584	650	542
810	38	164	226	280	338	448	476	474	550	592	520	534	550	606	628
811	42	106	228	246	298	366	414	472	450	522	582	580	498	578	524
812	50	120	244	276	342	398	492	500	570	604	634	674	668	598	640
813	34	146	190	262	380	446	456	498	528	540	584	596	578	584	636
814	44	154	162	208	298	292	376	406	464	372	426	484	474	420	482
815	24	146	206	252	336	330	424	476	526	462	530	500	492	584	548
816	40	124	180	216	310	324	354	422	404	448	484	536	522	522	510
817	44	136	202	278	326	334	358	380	422	514	466	596	454	550	490
818	48	160	244	286	326	438	480	458	586	560	516	462	510	594	604
819	52	118	180	234	338	360	452	434	440	494	568	556	560	520	502
820	60	138	238	268	360	436	470	546	600	638	572	556	546	604	654
821	42	108	208	230	326	382	386	420	466	524	618	542	512	472	636
822	60	100	170	232	298	342	400	430	444	460	506	468	444	472	496
823	56	124	202	248	318	366	426	464	480	522	504	558	654	532	562
824	70	152	170	248	306	362	418	462	540	510	546	572	514	586	566
825	40	140	220	242	336	428	408	484	516	524	528	544	568	594	542
826	46	154	202	242	318	406	390	482	496	498	520	516	546	588	548
827	46	108	166	214	312	348	310	370	430	454	428	486	434	506	484
828	42	156	248	270	372	366	430	488	538	566	620	636	626	594	588
829	50	114	208	268	290	362	372	462	502	522	500	518	522	560	502
830	30	128	176	188	272	274	344	360	322	426	384	438	418	478	406
831	32	124	222	264	312	350	392	478	448	468	534	506	532	540	408
832	42	120	248	264	408	376	498	514	554	618	590	584	520	578	618
833	48	86	188	210	240	296	294	394	394	422	394	470	442	414	416
834	42	122	192	254	272	370	342	452	514	512	542	458	548	570	574
835	32	172	188	256	398	464	468	482	454	498	570	584	542	562	658
836	52	116	182	278	292	362	358	440	480	448	488	470	492	546	552
837	62	144	206	244	296	374	442	478	478	480	548	520	546	516	536
838	44	120	180	216	324	420	422	516	494	578	490	526	516	564	520
839	34	80	196	218	274	358	422	430	472	452	552	530	572	578	556
840	52	140	160	242	294	334	388	428	410	444	464	534	472	610	550
841	48	110	196	220	280	346	382	450	424	498	522	514	486	524	498
842	58	146	224	298	356	364	458	510	458	506	542	556	622	572	590
843	48	144	230	264	332	370	400	488	454	518	506	518	556	544	540
844	38	138	226	276	382	416	476	498	526	568	660	672	640	602	618
845	50	128	198	268	322	360	422	472	516	530	520	590	550	540	530
846	42	118	202	244	304	354	386	412	434	482	526	524	500	522	546
847	28	98	148	222	264	370	344	440	424	542	538	586	528	494	600
848	54	152	190	308	354	416	468	514	570	592	554	616	564	648	574
849	36	116	186	264	276	380	390	456	498	542	558	542	522	558	550
850	50	118	218	248	334	356	382	452	432	484	530	430	528	494	476
851	42	112	210	312	348	420	442	426	522	570	490	560	570	550	584
852	40	124	194	208	306	382	402	456	468	448	528	502	474	504	514
853	50	164	190	306	324	392	440	450	548	578	550	568	556	534	546
854	42	136	208	278	340	364	422	440	472	510	540	550	558	580	544
855	28	182	236	212	294	342	374	466	468	502	502	480	494	494	466
856	42	138	208	236	302	338	382	416	444	530	418	468	510	536	536
857	44	158	226	346	304	472	506	556	562	600	582	636	634	634	660
858	44	118	192	222	340	380	356	370	428	476	416	552	590	506	522
859	32	134	204	270	284	358	392	418	402	476	448	504	500	516	524
860	46	126	220	306	330	408	478	462	514	452	434	554	484	554	454
861	42	174	210	264	336	324	378	458	434	440	536	570	520	534	524
862	52	126	184	236	322	324	388	478	482	522	520	534	506	484	502
863	50	140	240	344	388	464	504	582	644	616	674	680	662	602	626
864	48	122	176	258	372	360	468	480	486	494	570	612	588	558	528
865	36	154	192	260	344	450	446	444	468	514	556	590	534	514	550
866	42	124	206	240	314	330	398	402	404	520	524	508	518	444	522
867	48	146	206	278	360	386	452	516	542	522	578	568	574	578	576
868	62	158	222	334	390	452	492	542	636	640	674	640	658	708	606
869	32	124	160	204	300	380	434	344	482	476	544	480	494	456	520
870	48	132	212	258	266	372	392	444	436	434	504	564	508	434	530
871	46	112	170	248	310	322	356	434	494	496	524	474	506	478	498
872	36	138	182	304	322	354	396	392	508	460	518	526	500	454	496
873	40	116	230	292	354	340	450	442	484	528	534	522	572	538	534
874	52	132	250	290	338	320	368	424	520	500	500	502	526	492	536
875	38	128	210	270	342	320	392	448	524	508	634	492	564	568	556
876	32	136	192	292	344	394	462	538	506	572	620	576	596	608	532
877	60	108	210	262	294	348	430	442	498	524	526	534	560	546	590
878	48	146	194	232	344	386	404	426	560	546	548	532	568	572	578
879	44	120	180	190	282	334	350	362	460	492	428	448	460	456	490
880	52	130	174	194	314	310	388	362	468	514	518	520	480	530	524
881	44	124	186	252	298	330	390	438	466	498	482	472	516	504	460
882	34	174	206	286	330	394	416	492	498	590	564	654	556	620	620
883	52	116	202	300	346	376	430	456	458	506	560	624	554	584	582
884	24	110	118	206	254	272	288	356	412	460	398	356	486	454	436
885	36	136	214	258	308	388	432	458	478	538	502	524	508	530	540
886	52	136	212	272	302	388	420	448	506	480	524	522	496	576	546
887	34	134	208	258	328	356	388	398	468	496	484	556	524	464	430
888	38	132	180	246	330	350	418	516	510	514	520	578	544	576	590
889	50	156	210	290	332	320	466	522	582	540	632	610	560	584	660
890	42	98	174	272	252	346	428	386	462	492	460	518	488	460	518
891	40	100	146	222	276	274	384	370	416	472	424	438	448	456	536
892	62	114	200	236	276	364	428	404	450	464	458	552	464	468	464
893	50	98	224	242	354	382	484	482	540	544	630	678	602	522	592
894	50	130	192	258	310	386	388	420	458	424	538	594	490	464	490
895	38	118	184	244	308	338	420	390	456	472	482	460	454	514	452
896	32	108	152	262	292	372	370	406	496	546	520	508	538	502	544
897	54	146	222	284	336	382	456	488	498	590	614	754	564	562	632
898	34	116	206	202	284	386	442	382	420	442	452	398	446	504	450
899	56	114	208	208	338	406	420	460	548	550	600	554	598	612	580
900	38	108	162	260	304	296	346	370	458	456	484	518	428	442	488
901	44	104	186	260	330	358	424	414	520	472	524	582	510	570	568
902	48	142	186	248	286	368	344	422	458	498	434	488	464	502	500
903	56	138	208	282	322	412	418	446	498	596	542	552	560	492	580
904	40	144	200	288	310	382	458	470	544	468	570	586	570	578	552
905	36	110	148	188	268	352	384	416	472	420	458	476	450	488	444
906	28	104	146	182	264	336	338	378	392	464	444	446	434	484	448
907	60	172	198	294	394	398	424	492	524	594	556	578	580	552	554
908	56	110	212	282	270	346	436	442	514	518	516	528	542	566	570
909	46	96	158	242	374	374	368	450	428	516	502	538	454	514	460
910	46	134	214	304	312	394	406	452	482	554	564	596	540	542	598
911	48	150	166	212	274	286	382	398	440	496	446	468	444	492	456
912	46	176	208	286	308	334	422	420	486	482	474	480	536	482	576
913	46	158	236	270	276	342	424	486	540	548	566	618	564	614	630
914	58	150	174	258	296	356	378	458	420	516	486	556	510	552	458
915	44	112	174	222	272	308	348	316	416	426	454	442	460	466	444
916	60	188	164	204	302	336	384	416	424	464	462	564	506	552	552
917	36	120	174	266	284	358	376	402	416	460	454	526	502	538	468
918	50	144	186	294	378	412	508	520	578	580	682	678	670	632	612
919	42	156	232	304	468	422	448	516	556	596	608	618	660	714	608
920	44	116	250	318	372	396	452	534	520	628	602	624	586	526	604
921	56	144	190	250	352	380	410	464	532	534	482	514	512	530	580
922	44	134	186	248	316	362	378	454	480	504	544	544	510	564	574
923	44	104	194	254	296	358	384	432	450	480	424	530	510	500	538
924	40	152	230	254	342	392	400	424	506	510	510	526	562	532	454
925	30	118	198	284	340	406	470	506	544	602	538	596	660	592	580
926	50	124	194	274	282	308	324	360	464	502	558	496	472	500	474
927	58	110	176	294	268	384	444	442	404	462	436	548	490	520	474
928	54	106	186	236	326	372	342	458	476	486	500	510	456	592	544
929	46	134	186	248	314	340	396	448	418	492	466	528	464	540	584
930	40	126	178	234	296	378	438	438	548	514	510	524	514	486	564
931	36	132	212	260	326	298	368	444	452	492	514	488	512	436	466
932	52	130	200	260	290	394	414	402	476	480	512	450	452	500	518
933	24	104	198	248	258	338	360	376	482	434	412	434	434	444	424
934	60	158	226	270	330	354	444	476	562	610	546	548	556	568	576
935	38	118	204	284	270	332	384	430	508	516	548	536	488	512	478
936	42	122	150	226	302	372	380	442	424	514	584	510	556	516	506
937	46	136	212	276	324	432	380	422	526	488	560	534	500	546	526
938	26	130	186	236	272	340	364	446	472	512	530	484	454	578	496
939	42	126	192	242	292	340	436	446	450	526	508	504	526	584	466
940	60	106	172	210	290	386	384	400	482	506	530	530	480	570	540
941	40	126	178	272	340	334	448	406	536	538	548	612	566	536	560
942	64	122	222	318	316	386	374	440	516	518	576	576	548	586	598
943	52	152	246	286	342	380	394	508	504	516	536	528	488	540	512
944	40	114	152	272	294	300	372	394	470	408	526	462	572	486	496
945	74	140	192	328	372	384	474	428	472	520	552	592	568	536	568
946	40	122	196	262	278	402	378	392	458	532	536	548	488	526	520
947	26	118	174	176	268	302	330	404	382	420	476	506	502	466	466
948	54	156	234	282	402	492	498	572	574	658	654	668	688	682	592
949	40	158	208	332	356	456	430	512	540	594	562	540	528	566	488
950	46	134	186	248	330	370	374	502	540	446	484	490	560	462	528
951	50	118	162	264	298	398	368	388	426	494	538	458	490	516	524
952	58	148	188	316	342	418	454	460	518	528	572	646	582	566	548
953	46	100	180	292	312	358	448	450	480	556	518	556	556	558	562
954	40	132	184	222	284	356	344	386	456	444	462	418	472	488	520
955	36	136	204	278	254	350	332	450	420	488	466	574	498	518	462
956	40	106	232	298	316	398	432	474	504	478	570	462	530	512	516
957	60	136	206	236	314	378	388	400	422	434	506	478	478	482	450
958	42	132	192	282	302	300	414	484	424	488	498	524	546	540	522
959	40	134	180	224	246	346	386	372	434	490	464	516	494	554	448
960	42	110	162	246	322	296	420	468	438	486	524	518	498	498	518
961	44	156	212	260	252	336	414	408	542	536	578	512	512	526	474
962	44	148	182	242	302	382	420	378	502	516	494	538	472	574	544
963	48	166	216	300	328	394	388	520	482	606	634	648	586	630	614
964	40	156	216	274	348	358	372	472	532	552	518	464	460	510	540
965	28	98	166	218	240	384	360	404	486	412	518	510	442	458	458
966	40	140	206	206	308	326	412	386	398	452	484	498	546	518	474
967	44	128	186	258	302	300	344	398	438	502	558	510	514	528	476
968	40	154	222	304	340	344	436	468	588	568	598	638	570	642	570
969	58	142	180	280	308	362	466	516	436	582	606	522	594	574	618
970	54	158	260	282	352	406	456	462	556	574	572	628	624	630	636
971	44	110	198	250	316	332	422	466	462	484	548	524	504	530	554
972	48	116	170	250	280	338	412	424	452	506	496	462	442	490	484
973	42	132	190	284	330	418	410	456	536	456	534	584	546	510	538
974	54	130	228	258	338	364	446	470	524	520	556	518	516	520	530
975	50	158	198	236	266	370	444	372	486	504	464	512	450	528	542
976	46	102	214	286	264	352	392	482	536	542	588	532	490	572	522
977	34	154	192	236	270	344	350	430	480	458	522	536	506	516	478
978	40	118	200	288	366	396	454	470	480	536	544	616	628	528	598
979	62	142	218	252	342	402	436	482	574	622	558	568	560	590	546
980	38	116	152	228	264	290	348	428	366	420	412	458	378	442	448
981	38	110	230	310	348	392	496	464	532	588	568	550	558	630	564
982	38	114	198	264	332	366	452	444	456	534	532	580	570	538	552
983	36	138	222	248	322	360	434	484	498	562	556	574	524	594	552
984	38	140	188	232	308	310	396	442	434	478	498	504	478	520	610
985	48	146	262	326	308	406	442	510	536	508	604	548	570	518	552
986	46	124	200	258	312	402	390	472	516	508	468	508	526	498	550
987	34	124	166	256	316	384	372	432	418	502	524	458	432	454	490
988	48	130	200	264	352	414	412	486	498	494	556	550	568	632	604
989	60	128	204	224	306	338	406	358	438	414	440	472	486	506	482
990	48	158	212	294	390	404	436	458	544	580	606	670	532	636	568
991	38	132	198	264	320	360	430	410	496	502	578	560	540	578	592
992	62	162	242	306	358	442	370	462	530	576	602	576	652	606	594
993	48	156	204	218	332	324	376	408	388	440	478	516	510	490	554
994	52	116	204	288	284	312	372	438	422	440	516	560	500	494	462
995	52	144	184	226	292	290	416	420	416	528	490	514	480	508	484
996	54	116	254	298	330	410	488	426	506	560	544	588	576	580	588
997	42	114	152	220	292	284	344	392	456	472	462	546	452	512	506
998	32	124	212	172	334	290	370	396	454	468	478	450	478	498	536
999	28	152	202	294	360	418	496	530	550	604	598	562	600	578	628
1000	26	110	172	208	292	334	342	412	428	422	496	436	504	492	500
	10	30	50	70	90	110	130	150	170	190	210	230	250	270	290
1	6.09116e+07	1.76789e+08	2.82774e+08	3.78255e+08	4.64696e+08	5.42768e+08	6.09292e+08	6.67399e+08	7.17267e+08	7.5604e+08	7.8788e+08	8.07361e+08	8.18426e+08	8.20795e+08	8.19074e+08
2	6.51523e+07	1.88772e+08	3.02178e+08	4.04698e+08	4.96746e+08	5.79764e+08	6.51017e+08	7.12988e+08	7.6625e+08	8.07606e+08	8.42254e+08	8.64013e+08	8.78506e+08	8.81992e+08	8.78667e+08
3	6.35468e+07	1.84188e+08	2.93857e+08	3.9269e+08	4.83016e+08	5.63957e+08	6.31125e+08	6.91716e+08	7.4428e+08	7.86101e+08	8.1848e+08	8.34468e+08	8.45457e+08	8.50982e+08	8.50753e+08
4	6.45178e+07	1.86743e+08	2.98186e+08	3.99295e+08	4.90891e+08	5.73695e+08	6.43666e+08	7.02916e+08	7.52661e+08	7.92989e+08	8.23406e+08	8.44599e+08	8.59575e+08	8.6348e+08	8.6238e+08
5	6.17006e+07	1.79553e+08	2.86366e+08	3.83355e+08	4.70455e+08	5.47474e+08	6.14011e+08	6.73645e+08	7.22916e+08	7.61013e+08	7.92727e+08	8.13013e+08	8.23858e+08	8.28056e+08	8.26997e+08
6	6.42877e+07	1.85973e+08	2.96861e+08	3.98374e+08	4.89497e+08	5.72326e+08	6.42312e+08	7.02064e+08	7.5051e+08	7.90098e+08	8.21742e+08	8.41015e+08	8.54535e+08	8.58226e+08	8.5809e+08
7	5.95834e+07	1.72451e+08	2.7521e+08	3.67844e+08	4.52042e+08	5.27388e+08	5.88639e+08	6.42491e+08	6.88897e+08	7.28034e+08	7.60577e+08	7.81744e+08	7.95731e+08	8.02459e+08	8.01001e+08
8	6.14509e+07	1.78047e+08	2.84667e+08	3.81603e+08	4.69205e+08	5.49499e+08	6.19338e+08	6.80861e+08	7.32149e+08	7.73726e+08	8.08676e+08	8.30656e+08	8.44741e+08	8.44913e+08	8.39762e+08
9	6.39352e+07	1.8475e+08	2.94201e+08	3.93089e+08	4.82086e+08	5.62407e+08	6.3016e+08	6.8963e+08	7.40554e+08	7.81036e+08	8.13392e+08	8.33414e+08	8.46091e+08	8.50219e+08	8.50129e+08
10	5.99953e+07	1.73882e+08	2.77055e+08	3.69375e+08	4.52685e+08	5.27602e+08	5.9147e+08	6.48955e+08	6.94489e+08	7.32521e+08	7.64297e+08	7.83617e+08	7.98593e+08	8.03623e+08	8.01468e+08
11	6.28774e+07	1.81946e+08	2.90731e+08	3.88496e+08	4.76831e+08	5.56252e+08	6.24626e+08	6.82726e+08	7.31095e+08	7.71378e+08	8.03571e+08	8.26435e+08	8.4176e+08	8.48282e+08	8.4614e+08
12	6.12558e+07	1.77602e+08	2.85199e+08	3.83031e+08	4.70177e+08	5.47786e+08	6.12882e+08	6.68035e+08	7.13814e+08	7.5164e+08	7.85358e+08	8.07548e+08	8.24193e+08	8.31139e+08	8.28558e+08
13	6.23222e+07	1.81629e+08	2.91519e+08	3.90719e+08	4.78253e+08	5.57049e+08	6.23768e+08	6.83173e+08	7.32414e+08	7.73622e+08	8.06595e+08	8.2739e+08	8.43837e+08	8.48649e+08	8.45015e+08
14	6.27524e+07	1.81543e+08	2.89783e+08	3.87415e+08	4.74622e+08	5.51777e+08	6.19004e+08	6.7957e+08	7.29327e+08	7.70291e+08	8.0255e+08	8.22224e+08	8.36631e+08	8.419e+08	8.39986e+08
15	6.47554e+07	1.88177e+08	2.9987e+08	4.00746e+08	4.8893e+08	5.69139e+08	6.36209e+08	6.97263e+08	7.49435e+08	7.91332e+08	8.2457e+08	8.4399e+08	8.58347e+08	8.64221e+08	8.63225e+08
16	6.53895e+07	1.90277e+08	3.04476e+08	4.0954e+08	5.05718e+08	5.90591e+08	6.59863e+08	7.19084e+08	7.70711e+08	8.14681e+08	8.49637e+08	8.69343e+08	8.80629e+08	8.82856e+08	8.807e+08
17	6.427e+07	1.86363e+08	2.97302e+08	3.95994e+08	4.82176e+08	5.60816e+08	6.27382e+08	6.85381e+08	7.35279e+08	7.76167e+08	8.09048e+08	8.29666e+08	8.43435e+08	8.49414e+08	8.49909e+08
18	6.16207e+07	1.77357e+08	2.82255e+08	3.7795e+08	4.64488e+08	5.42018e+08	6.06174e+08	6.6091e+08	7.07204e+08	7.44041e+08	7.7397e+08	7.93598e+08	8.08322e+08	8.1606e+08	8.16273e+08
19	5.97774e+07	1.73015e+08	2.76756e+08	3.71012e+08	4.55755e+08	5.3075e+08	5.94208e+08	6.49698e+08	6.96601e+08	7.35829e+08	7.67707e+08	7.86443e+08	7.98754e+08	8.0267e+08	8.01126e+08
20	6.53374e+07	1.88863e+08	3.02362e+08	4.05236e+08	4.98765e+08	5.8178e+08	6.53505e+08	7.15036e+08	7.66787e+08	8.08879e+08	8.40432e+08	8.59771e+08	8.70659e+08	8.72098e+08	8.71261e+08
21	6.29595e+07	1.8243e+08	2.91945e+08	3.92268e+08	4.81773e+08	5.6099e+08	6.27572e+08	6.85818e+08	7.34482e+08	7.75612e+08	8.1233e+08	8.35239e+08	8.49607e+08	8.53205e+08	8.49064e+08
22	6.24374e+07	1.81411e+08	2.90994e+08	3.89756e+08	4.78231e+08	5.57467e+08	6.26181e+08	6.83378e+08	7.3084e+08	7.68633e+08	8.01039e+08	8.19332e+08	8.31664e+08	8.35467e+08	8.33935e+08
23	6.21198e+07	1.80799e+08	2.89169e+08	3.85772e+08	4.7384e+08	5.51947e+08	6.15705e+08	6.71432e+08	7.20135e+08	7.58925e+08	7.91538e+08	8.12712e+08	8.26343e+08	8.30362e+08	8.2934e+08
24	6.34499e+07	1.8418e+08	2.94332e+08	3.93478e+08	4.83241e+08	5.63949e+08	6.31759e+08	6.8972e+08	7.38663e+08	7.78512e+08	8.11166e+08	8.31669e+08	8.47203e+08	8.53478e+08	8.5125e+08
25	5.88435e+07	1.69941e+08	2.70445e+08	3.616e+08	4.44857e+08	5.19812e+08	5.83794e+08	6.38854e+08	6.84987e+08	7.21383e+08	7.53401e+08	7.74979e+08	7.864e+08	7.87331e+08	7.86822e+08
26	6.53277e+07	1.89044e+08	3.0155e+08	4.03605e+08	4.96423e+08	5.77905e+08	6.45808e+08	7.03411e+08	7.53117e+08	7.93336e+08	8.27999e+08	8.49677e+08	8.66099e+08	8.71426e+08	8.71297e+08
27	6.43279e+07	1.87261e+08	2.99642e+08	4.01261e+08	4.94037e+08	5.75695e+08	6.42877e+08	7.01101e+08	7.4876e+08	7.89327e+08	8.21382e+08	8.41962e+08	8.5549e+08	8.6149e+08	8.60682e+08
28	6.02286e+07	1.73715e+08	2.7685e+08	3.7006e+08	4.53893e+08	5.28579e+08	5.91959e+08	6.45623e+08	6.91788e+08	7.31035e+08	7.63297e+08	7.83321e+08	7.96505e+08	7.99249e+08	7.98621e+08
29	6.30572e+07	1.82686e+08	2.91892e+08	3.90442e+08	4.78864e+08	5.59312e+08	6.27836e+08	6.85825e+08	7.35337e+08	7.76288e+08	8.07483e+08	8.23753e+08	8.38099e+08	8.41601e+08	8.40314e+08
30	6.25778e+07	1.81355e+08	2.8899e+08	3.86297e+08	4.73608e+08	5.50526e+08	6.16359e+08	6.73943e+08	7.20358e+08	7.58814e+08	7.91058e+08	8.12811e+08	8.28637e+08	8.34984e+08	8.33605e+08
31	5.85803e+07	1.7016e+08	2.72547e+08	3.65777e+08	4.49503e+08	5.23906e+08	5.86912e+08	6.41887e+08	6.87436e+08	7.28427e+08	7.61149e+08	7.82259e+08	7.96272e+08	8.00776e+08	7.97421e+08
32	6.1302e+07	1.77142e+08	2.8296e+08	3.78318e+08	4.65468e+08	5.43294e+08	6.09394e+08	6.68164e+08	7.17582e+08	7.58223e+08	7.91006e+08	8.11405e+08	8.25661e+08	8.30378e+08	8.27671e+08
33	6.19751e+07	1.78864e+08	2.84913e+08	3.80826e+08	4.66938e+08	5.45135e+08	6.11861e+08	6.69499e+08	7.18722e+08	7.59696e+08	7.92826e+08	8.11421e+08	8.23073e+08	8.26736e+08	8.26592e+08
34	6.39677e+07	1.84577e+08	2.93345e+08	3.91193e+08	4.79539e+08	5.57225e+08	6.23399e+08	6.81836e+08	7.31312e+08	7.73272e+08	8.07365e+08	8.3019e+08	8.47417e+08	8.5486e+08	8.52545e+08
35	6.52411e+07	1.88982e+08	3.00394e+08	3.99917e+08	4.88917e+08	5.69678e+08	6.3957e+08	7.01561e+08	7.53515e+08	7.94239e+08	8.27142e+08	8.47051e+08	8.60319e+08	8.65902e+08	8.66232e+08
36	6.27665e+07	1.8132e+08	2.89791e+08	3.86219e+08	4.72682e+08	5.507e+08	6.169e+08	6.73874e+08	7.22336e+08	7.61365e+08	7.93205e+08	8.13014e+08	8.26938e+08	8.34118e+08	8.33906e+08
37	6.67363e+07	1.92914e+08	3.0835e+08	4.13022e+08	5.07405e+08	5.93188e+08	6.66176e+08	7.28665e+08	7.81796e+08	8.2414e+08	8.57611e+08	8.78612e+08	8.9395e+08	8.99328e+08	8.97352e+08
38	6.36034e+07	1.85318e+08	2.96789e+08	3.96602e+08	4.871e+08	5.6688e+08	6.35404e+08	6.95484e+08	7.46409e+08	7.87011e+08	8.21e+08	8.41164e+08	8.54505e+08	8.56828e+08	8.5474e+08
39	6.36687e+07	1.84253e+08	2.94733e+08	3.95501e+08	4.87218e+08	5.67103e+08	6.35248e+08	6.95717e+08	7.47055e+08	7.89097e+08	8.21462e+08	8.41155e+08	8.54745e+08	8.60075e+08	8.57743e+08
40	6.26952e+07	1.83042e+08	2.9381e+08	3.93597e+08	4.84027e+08	5.64293e+08	6.32948e+08	6.91334e+08	7.40987e+08	7.8223e+08	8.13668e+08	8.31212e+08	8.41482e+08	8.43951e+08	8.42326e+08
41	6.24942e+07	1.8109e+08	2.88607e+08	3.86742e+08	4.76831e+08	5.5718e+08	6.24722e+08	6.8209e+08	7.29369e+08	7.68591e+08	7.97268e+08	8.12694e+08	8.25261e+08	8.30289e+08	8.2947e+08
42	6.03614e+07	1.7515e+08	2.8069e+08	3.76968e+08	4.62334e+08	5.38232e+08	6.03901e+08	6.5971e+08	7.05971e+08	7.45114e+08	7.74508e+08	7.90403e+08	8.01708e+08	8.07212e+08	8.06227e+08
43	5.85002e+07	1.70264e+08	2.72066e+08	3.63029e+08	4.44108e+08	5.16737e+08	5.78599e+08	6.33296e+08	6.80473e+08	7.17927e+08	7.46614e+08	7.64415e+08	7.73398e+08	7.74444e+08	7.74796e+08
44	6.17498e+07	1.7944e+08	2.86876e+08	3.83977e+08	4.70302e+08	5.46734e+08	6.1113e+08	6.69452e+08	7.19799e+08	7.60382e+08	7.95049e+08	8.15184e+08	8.26857e+08	8.31027e+08	8.29517e+08
45	6.33537e+07	1.83884e+08	2.94971e+08	3.92808e+08	4.7933e+08	5.55882e+08	6.22235e+08	6.80792e+08	7.28584e+08	7.68856e+08	8.01335e+08	8.22136e+08	8.37757e+08	8.42853e+08	8.43976e+08
46	6.52647e+07	1.88461e+08	3.01543e+08	4.03859e+08	4.95398e+08	5.76072e+08	6.43966e+08	7.03696e+08	7.52928e+08	7.92487e+08	8.26063e+08	8.47638e+08	8.63719e+08	8.70428e+08	8.70151e+08
47	5.84117e+07	1.68839e+08	2.69867e+08	3.60923e+08	4.4318e+08	5.16837e+08	5.79258e+08	6.32963e+08	6.79054e+08	7.17371e+08	7.48424e+08	7.68713e+08	7.83288e+08	7.85527e+08	7.82959e+08
48	6.3315e+07	1.8307e+08	2.93071e+08	3.93534e+08	4.84734e+08	5.6571e+08	6.35736e+08	6.9685e+08	7.48715e+08	7.89508e+08	8.22048e+08	8.43026e+08	8.59108e+08	8.65953e+08	8.62011e+08
49	6.49476e+07	1.89671e+08	3.04528e+08	4.06677e+08	4.98548e+08	5.82237e+08	6.53404e+08	7.15519e+08	7.69792e+08	8.13503e+08	8.48999e+08	8.72054e+08	8.84515e+08	8.87971e+08	8.83828e+08
50	5.99287e+07	1.73681e+08	2.77712e+08	3.71458e+08	4.56074e+08	5.31975e+08	5.95382e+08	6.50915e+08	6.97887e+08	7.37859e+08	7.69758e+08	7.90679e+08	8.03817e+08	8.06314e+08	8.03922e+08
51	6.34139e+07	1.8382e+08	2.93604e+08	3.93229e+08	4.83206e+08	5.6396e+08	6.33448e+08	6.92293e+08	7.40863e+08	7.83636e+08	8.18492e+08	8.39962e+08	8.54804e+08	8.58255e+08	8.56184e+08
52	6.44091e+07	1.86897e+08	2.99312e+08	4.0208e+08	4.95114e+08	5.76996e+08	6.45944e+08	7.06836e+08	7.58115e+08	7.9858e+08	8.2874e+08	8.48882e+08	8.67232e+08	8.7595e+08	8.72408e+08
53	6.36819e+07	1.84195e+08	2.94506e+08	3.93645e+08	4.83814e+08	5.64549e+08	6.29929e+08	6.85843e+08	7.34603e+08	7.76934e+08	8.11786e+08	8.34164e+08	8.45428e+08	8.47924e+08	8.47755e+08
54	6.26745e+07	1.81283e+08	2.88949e+08	3.86856e+08	4.75736e+08	5.55488e+08	6.22083e+08	6.78583e+08	7.25276e+08	7.64331e+08	7.95815e+08	8.17754e+08	8.32641e+08	8.3749e+08	8.36337e+08
55	6.47504e+07	1.87349e+08	2.99565e+08	4.00433e+08	4.92495e+08	5.73413e+08	6.40695e+08	6.98616e+08	7.45855e+08	7.83611e+08	8.14571e+08	8.34247e+08	8.50325e+08	8.58885e+08	8.59858e+08
56	6.32893e+07	1.83131e+08	2.92328e+08	3.91012e+08	4.81356e+08	5.62282e+08	6.28668e+08	6.85263e+08	7.33676e+08	7.74215e+08	8.06865e+08	8.29127e+08	8.43003e+08	8.46114e+08	8.45735e+08
57	6.32664e+07	1.82897e+08	2.928e+08	3.91816e+08	4.7996e+08	5.59263e+08	6.25798e+08	6.84489e+08	7.32568e+08	7.71903e+08	8.04576e+08	8.27148e+08	8.41908e+08	8.47513e+08	8.46627e+08
58	6.41518e+07	1.86839e+08	3.00485e+08	4.03101e+08	4.95272e+08	5.76563e+08	6.45232e+08	7.05859e+08	7.55235e+08	7.95983e+08	8.28063e+08	8.47636e+08	8.61062e+08	8.64612e+08	8.61902e+08
59	5.90703e+07	1.71397e+08	2.74065e+08	3.68465e+08	4.54109e+08	5.30926e+08	5.95062e+08	6.50155e+08	6.95344e+08	7.34025e+08	7.62743e+08	7.80439e+08	7.9117e+08	7.93654e+08	7.92757e+08
60	6.25896e+07	1.80249e+08	2.87571e+08	3.86214e+08	4.74809e+08	5.53204e+08	6.19682e+08	6.77509e+08	7.27492e+08	7.6882e+08	8.01947e+08	8.21749e+08	8.34452e+08	8.38079e+08	8.37099e+08
61	6.25633e+07	1.81191e+08	2.88345e+08	3.85882e+08	4.74156e+08	5.52552e+08	6.19655e+08	6.7826e+08	7.26561e+08	7.63471e+08	7.93116e+08	8.12353e+08	8.26561e+08	8.32635e+08	8.32754e+08
62	6.06821e+07	1.7526e+08	2.79363e+08	3.73205e+08	4.58248e+08	5.33707e+08	5.99248e+08	6.56349e+08	7.05822e+08	7.45572e+08	7.77501e+08	7.96546e+08	8.10043e+08	8.14387e+08	8.12528e+08
63	6.27886e+07	1.82411e+08	2.92211e+08	3.90462e+08	4.7887e+08	5.57977e+08	6.26072e+08	6.84751e+08	7.34783e+08	7.74987e+08	8.08447e+08	8.3008e+08	8.44335e+08	8.47927e+08	8.46846e+08
64	6.16786e+07	1.78249e+08	2.8528e+08	3.8273e+08	4.70504e+08	5.48762e+08	6.14447e+08	6.72051e+08	7.18604e+08	7.57677e+08	7.89314e+08	8.09649e+08	8.23194e+08	8.27558e+08	8.26253e+08
65	6.0735e+07	1.76445e+08	2.82451e+08	3.79113e+08	4.67165e+08	5.45077e+08	6.1194e+08	6.70237e+08	7.18579e+08	7.57397e+08	7.90835e+08	8.12309e+08	8.25379e+08	8.27564e+08	8.24798e+08
66	6.648e+07	1.92957e+08	3.07833e+08	4.11751e+08	5.05284e+08	5.89467e+08	6.61549e+08	7.24399e+08	7.76519e+08	8.18804e+08	8.53204e+08	8.72997e+08	8.8584e+08	8.89286e+08	8.88159e+08
67	6.3982e+07	1.85601e+08	2.96769e+08	3.96769e+08	4.87499e+08	5.69201e+08	6.38949e+08	6.99611e+08	7.49438e+08	7.8924e+08	8.21323e+08	8.39899e+08	8.52932e+08	8.57163e+08	8.56406e+08
68	6.37554e+07	1.84649e+08	2.95015e+08	3.94084e+08	4.82583e+08	5.61783e+08	6.30301e+08	6.9037e+08	7.42485e+08	7.8638e+08	8.20543e+08	8.42345e+08	8.56303e+08	8.60551e+08	8.58908e+08
69	6.05187e+07	1.75075e+08	2.79208e+08	3.73878e+08	4.59389e+08	5.34754e+08	5.98928e+08	6.54393e+08	6.99998e+08	7.37303e+08	7.67211e+08	7.85242e+08	7.98333e+08	8.03817e+08	8.03316e+08
70	6.46812e+07	1.87326e+08	2.98949e+08	4.00929e+08	4.93268e+08	5.76617e+08	6.47507e+08	7.09595e+08	7.60597e+08	8.00632e+08	8.3401e+08	8.54194e+08	8.68526e+08	8.71854e+08	8.71035e+08
71	6.31667e+07	1.82883e+08	2.91041e+08	3.8895e+08	4.7773e+08	5.56492e+08	6.21711e+08	6.80413e+08	7.30589e+08	7.7105e+08	8.04847e+08	8.2711e+08	8.43612e+08	8.49224e+08	8.48089e+08
72	6.43117e+07	1.85886e+08	2.96712e+08	3.95881e+08	4.83766e+08	5.62933e+08	6.3112e+08	6.90874e+08	7.40999e+08	7.82362e+08	8.12628e+08	8.31753e+08	8.45094e+08	8.53255e+08	8.54558e+08
73	6.34753e+07	1.84184e+08	2.94585e+08	3.94891e+08	4.86032e+08	5.6648e+08	6.36394e+08	6.97697e+08	7.48571e+08	7.90016e+08	8.2294e+08	8.41911e+08	8.55347e+08	8.60882e+08	8.59476e+08
74	6.24692e+07	1.81874e+08	2.91045e+08	3.89851e+08	4.79082e+08	5.58999e+08	6.26645e+08	6.86591e+08	7.36488e+08	7.75777e+08	8.04784e+08	8.21123e+08	8.31266e+08	8.3328e+08	8.33701e+08
75	6.39908e+07	1.85034e+08	2.95468e+08	3.94837e+08	4.84804e+08	5.64733e+08	6.3374e+08	6.94865e+08	7.4494e+08	7.865e+08	8.20232e+08	8.41206e+08	8.5681e+08	8.62836e+08	8.60315e+08
76	6.25822e+07	1.81901e+08	2.90233e+08	3.87463e+08	4.75601e+08	5.53924e+08	6.20733e+08	6.78101e+08	7.25378e+08	7.62984e+08	7.94843e+08	8.15721e+08	8.30231e+08	8.35519e+08	8.35425e+08
77	6.32286e+07	1.83419e+08	2.92883e+08	3.91492e+08	4.80716e+08	5.60368e+08	6.27658e+08	6.86464e+08	7.36713e+08	7.74203e+08	8.05199e+08	8.2513e+08	8.39432e+08	8.44413e+08	8.42578e+08
78	6.15994e+07	1.78904e+08	2.87013e+08	3.84845e+08	4.73311e+08	5.53665e+08	6.22199e+08	6.81702e+08	7.30793e+08	7.71873e+08	8.04463e+08	8.23976e+08	8.3349e+08	8.35529e+08	8.32588e+08
79	6.48375e+07	1.87688e+08	3.00755e+08	4.03665e+08	4.97542e+08	5.82293e+08	6.54714e+08	7.18912e+08	7.72152e+08	8.13704e+08	8.44782e+08	8.63208e+08	8.75233e+08	8.77582e+08	8.7582e+08
80	6.4948e+07	1.88538e+08	3.01344e+08	4.04452e+08	4.99336e+08	5.83968e+08	6.56498e+08	7.18319e+08	7.68869e+08	8.10385e+08	8.45133e+08	8.66847e+08	8.79398e+08	8.80859e+08	8.78546e+08
81	6.25186e+07	1.8065e+08	2.89247e+08	3.87942e+08	4.76629e+08	5.55659e+08	6.23322e+08	6.82663e+08	7.3269e+08	7.74651e+08	8.08054e+08	8.2812e+08	8.4066e+08	8.44039e+08	8.42745e+08
82	6.34736e+07	1.82851e+08	2.90638e+08	3.8754e+08	4.76086e+08	5.55465e+08	6.23515e+08	6.83075e+08	7.31187e+08	7.70245e+08	8.02961e+08	8.23156e+08	8.38591e+08	8.45196e+08	8.44461e+08
83	6.18734e+07	1.79334e+08	2.86784e+08	3.83735e+08	4.73311e+08	5.53634e+08	6.21328e+08	6.80787e+08	7.30219e+08	7.69932e+08	8.03796e+08	8.23525e+08	8.37329e+08	8.40574e+08	8.36843e+08
84	6.22401e+07	1.80769e+08	2.90014e+08	3.89036e+08	4.76586e+08	5.54294e+08	6.20326e+08	6.79827e+08	7.28447e+08	7.66919e+08	7.98823e+08	8.18385e+08	8.29617e+08	8.3207e+08	8.31502e+08
85	5.99076e+07	1.73715e+08	2.78669e+08	3.73561e+08	4.58063e+08	5.33603e+08	5.95639e+08	6.50101e+08	6.99497e+08	7.40512e+08	7.71991e+08	7.92812e+08	8.06854e+08	8.09705e+08	8.07662e+08
86	6.21117e+07	1.79844e+08	2.87695e+08	3.85348e+08	4.72982e+08	5.50937e+08	6.17741e+08	6.76417e+08	7.25058e+08	7.64535e+08	7.94599e+08	8.13155e+08	8.25791e+08	8.3169e+08	8.30734e+08
87	6.32143e+07	1.82951e+08	2.91782e+08	3.88361e+08	4.75713e+08	5.53595e+08	6.20269e+08	6.78719e+08	7.28182e+08	7.67961e+08	8.01288e+08	8.23872e+08	8.38737e+08	8.43225e+08	8.435e+08
88	6.18515e+07	1.78549e+08	2.84749e+08	3.80654e+08	4.66241e+08	5.41675e+08	6.04797e+08	6.60204e+08	7.07409e+08	7.46805e+08	7.80043e+08	8.02853e+08	8.18561e+08	8.23713e+08	8.23575e+08
89	6.32439e+07	1.83723e+08	2.93852e+08	3.9436e+08	4.8583e+08	5.67005e+08	6.36176e+08	6.95087e+08	7.42048e+08	7.82827e+08	8.16684e+08	8.37739e+08	8.50241e+08	8.52121e+08	8.50108e+08
90	6.48096e+07	1.87848e+08	3.00202e+08	4.01275e+08	4.94106e+08	5.77692e+08	6.46757e+08	7.07812e+08	7.58394e+08	7.98962e+08	8.3353e+08	8.54779e+08	8.70328e+08	8.75657e+08	8.72548e+08
91	6.19928e+07	1.79204e+08	2.87765e+08	3.8622e+08	4.75292e+08	5.54774e+08	6.2123e+08	6.81132e+08	7.33487e+08	7.75994e+08	8.08139e+08	8.26998e+08	8.40458e+08	8.43102e+08	8.39823e+08
92	6.11826e+07	1.77315e+08	2.83287e+08	3.80375e+08	4.67896e+08	5.4531e+08	6.12908e+08	6.70454e+08	7.17419e+08	7.56753e+08	7.87384e+08	8.08432e+08	8.23291e+08	8.26303e+08	8.24839e+08
93	6.42504e+07	1.8564e+08	2.9666e+08	3.97482e+08	4.88582e+08	5.69934e+08	6.40385e+08	7.02348e+08	7.54387e+08	7.94734e+08	8.27356e+08	8.48781e+08	8.63601e+08	8.6901e+08	8.6639e+08
94	6.39851e+07	1.85093e+08	2.95233e+08	3.95394e+08	4.86033e+08	5.67444e+08	6.35817e+08	6.95751e+08	7.44956e+08	7.85879e+08	8.18505e+08	8.37619e+08	8.5148e+08	8.55331e+08	8.54823e+08
95	5.872e+07	1.69455e+08	2.69742e+08	3.5987e+08	4.41031e+08	5.12213e+08	5.71959e+08	6.27264e+08	6.74872e+08	7.14502e+08	7.4734e+08	7.68779e+08	7.82197e+08	7.84677e+08	7.842e+08
96	6.58974e+07	1.90962e+08	3.05706e+08	4.11081e+08	5.06084e+08	5.90617e+08	6.61559e+08	7.23242e+08	7.73723e+08	8.15396e+08	8.49339e+08	8.69325e+08	8.81904e+08	8.84785e+08	8.83897e+08
97	6.6166e+07	1.91928e+08	3.07045e+08	4.11089e+08	5.04997e+08	5.8756e+08	6.58102e+08	7.19371e+08	7.71418e+08	8.13328e+08	8.44231e+08	8.6633e+08	8.82084e+08	8.87412e+08	8.87157e+08
98	6.41901e+07	1.86377e+08	2.99035e+08	4.00167e+08	4.92097e+08	5.73734e+08	6.43943e+08	7.0431e+08	7.56528e+08	7.99474e+08	8.33232e+08	8.53352e+08	8.65613e+08	8.68721e+08	8.65909e+08
99	6.34432e+07	1.84227e+08	2.95711e+08	3.97287e+08	4.88859e+08	5.70738e+08	6.38329e+08	6.97764e+08	7.4743e+08	7.87257e+08	8.21727e+08	8.43935e+08	8.57075e+08	8.60478e+08	8.57211e+08
100	6.03292e+07	1.74876e+08	2.80576e+08	3.75668e+08	4.62289e+08	5.39782e+08	6.04085e+08	6.59913e+08	7.07774e+08	7.48801e+08	7.79693e+08	7.9763e+08	8.11637e+08	8.14536e+08	8.12833e+08
101	6.21924e+07	1.79787e+08	2.87442e+08	3.84768e+08	4.72067e+08	5.50758e+08	6.16373e+08	6.73874e+08	7.21375e+08	7.61421e+08	7.94256e+08	8.14282e+08	8.25998e+08	8.29351e+08	8.29783e+08
102	6.48561e+07	1.86141e+08	2.96278e+08	3.95962e+08	4.85478e+08	5.6554e+08	6.34116e+08	6.93303e+08	7.42597e+08	7.83109e+08	8.16288e+08	8.35843e+08	8.48385e+08	8.56458e+08	8.59273e+08
103	6.16746e+07	1.7924e+08	2.86983e+08	3.84726e+08	4.73945e+08	5.52085e+08	6.16945e+08	6.72361e+08	7.19952e+08	7.6081e+08	7.90386e+08	8.10339e+08	8.25705e+08	8.29037e+08	8.28035e+08
104	6.14333e+07	1.77664e+08	2.83542e+08	3.78051e+08	4.6235e+08	5.38848e+08	6.02609e+08	6.57091e+08	7.01534e+08	7.36934e+08	7.6781e+08	7.88779e+08	8.03873e+08	8.11498e+08	8.12626e+08
105	6.15617e+07	1.78652e+08	2.86272e+08	3.83717e+08	4.7114e+08	5.47996e+08	6.13497e+08	6.68103e+08	7.13554e+08	7.49654e+08	7.78396e+08	7.97079e+08	8.10769e+08	8.16366e+08	8.16614e+08
106	6.27237e+07	1.81974e+08	2.91802e+08	3.91894e+08	4.81834e+08	5.61401e+08	6.27509e+08	6.85416e+08	7.34497e+08	7.75459e+08	8.08075e+08	8.29721e+08	8.44213e+08	8.4898e+08	8.45951e+08
107	6.35239e+07	1.84167e+08	2.94644e+08	3.95817e+08	4.87404e+08	5.68675e+08	6.38481e+08	6.98516e+08	7.49398e+08	7.90219e+08	8.2248e+08	8.40945e+08	8.53504e+08	8.55463e+08	8.53234e+08
108	6.2709e+07	1.81154e+08	2.89401e+08	3.87258e+08	4.75141e+08	5.53416e+08	6.1963e+08	6.77191e+08	7.26191e+08	7.63638e+08	7.96086e+08	8.17289e+08	8.32235e+08	8.37632e+08	8.37544e+08
109	6.35873e+07	1.84464e+08	2.94845e+08	3.94311e+08	4.8385e+08	5.64752e+08	6.31494e+08	6.88815e+08	7.37496e+08	7.76395e+08	8.09382e+08	8.31795e+08	8.44449e+08	8.49546e+08	8.49845e+08
110	6.2146e+07	1.80342e+08	2.89117e+08	3.88276e+08	4.78201e+08	5.60173e+08	6.26758e+08	6.85091e+08	7.35331e+08	7.75897e+08	8.07625e+08	8.2767e+08	8.40715e+08	8.43876e+08	8.40477e+08
111	6.42386e+07	1.85523e+08	2.95936e+08	3.957e+08	4.86091e+08	5.67619e+08	6.3753e+08	6.97233e+08	7.4527e+08	7.854e+08	8.19412e+08	8.41113e+08	8.54439e+08	8.59802e+08	8.58982e+08
112	6.05754e+07	1.75424e+08	2.79774e+08	3.74114e+08	4.59104e+08	5.34682e+08	5.98979e+08	6.54358e+08	7.00537e+08	7.37349e+08	7.67317e+08	7.87327e+08	8.0197e+08	8.05988e+08	8.06224e+08
113	6.37307e+07	1.85235e+08	2.9719e+08	3.9869e+08	4.89709e+08	5.70574e+08	6.39631e+08	6.98107e+08	7.47205e+08	7.87257e+08	8.20142e+08	8.39397e+08	8.51783e+08	8.54928e+08	8.54047e+08
114	6.63728e+07	1.92154e+08	3.06976e+08	4.10005e+08	5.03715e+08	5.85151e+08	6.55248e+08	7.17513e+08	7.70747e+08	8.13244e+08	8.45542e+08	8.66871e+08	8.81696e+08	8.86263e+08	8.85332e+08
115	6.17976e+07	1.78544e+08	2.8531e+08	3.8284e+08	4.71134e+08	5.49574e+08	6.16914e+08	6.78293e+08	7.28186e+08	7.68366e+08	7.99217e+08	8.18413e+08	8.31711e+08	8.33913e+08	8.31774e+08
116	6.42964e+07	1.86638e+08	2.98381e+08	4.00803e+08	4.93201e+08	5.7524e+08	6.44695e+08	7.04532e+08	7.56592e+08	7.99226e+08	8.33596e+08	8.54772e+08	8.69253e+08	8.72703e+08	8.68955e+08
117	6.3585e+07	1.83702e+08	2.92949e+08	3.91046e+08	4.7963e+08	5.58947e+08	6.26913e+08	6.86249e+08	7.3519e+08	7.76868e+08	8.09671e+08	8.30547e+08	8.47974e+08	8.53918e+08	8.51415e+08
118	6.49274e+07	1.87848e+08	3.00371e+08	4.02266e+08	4.93977e+08	5.76826e+08	6.4549e+08	7.05451e+08	7.56212e+08	7.97454e+08	8.32741e+08	8.56335e+08	8.69173e+08	8.71551e+08	8.70058e+08
119	6.11517e+07	1.77817e+08	2.8564e+08	3.84574e+08	4.7367e+08	5.53039e+08	6.21139e+08	6.80359e+08	7.28086e+08	7.66525e+08	7.97626e+08	8.16773e+08	8.31273e+08	8.33956e+08	8.29892e+08
120	6.12639e+07	1.78034e+08	2.84396e+08	3.81178e+08	4.67836e+08	5.46304e+08	6.12663e+08	6.6915e+08	7.15964e+08	7.53343e+08	7.82916e+08	8.02248e+08	8.17908e+08	8.22666e+08	8.20373e+08
121	6.24435e+07	1.80923e+08	2.89113e+08	3.86459e+08	4.7339e+08	5.50892e+08	6.17482e+08	6.76217e+08	7.25713e+08	7.63751e+08	7.96393e+08	8.16532e+08	8.30393e+08	8.34557e+08	8.33715e+08
122	6.07063e+07	1.76251e+08	2.80981e+08	3.74786e+08	4.5825e+08	5.32978e+08	5.95161e+08	6.48834e+08	6.93452e+08	7.29319e+08	7.57793e+08	7.75647e+08	7.90464e+08	7.99375e+08	8.00496e+08
123	6.12768e+07	1.76958e+08	2.82083e+08	3.77203e+08	4.62991e+08	5.40202e+08	6.06084e+08	6.63415e+08	7.10969e+08	7.52058e+08	7.84213e+08	8.0415e+08	8.17046e+08	8.2294e+08	8.21923e+08
124	5.95803e+07	1.72586e+08	2.76539e+08	3.68558e+08	4.51341e+08	5.27538e+08	5.92065e+08	6.48575e+08	6.9785e+08	7.36216e+08	7.6777e+08	7.86099e+08	7.99333e+08	8.03883e+08	8.01883e+08
125	6.63869e+07	1.91775e+08	3.06266e+08	4.09952e+08	5.03377e+08	5.85764e+08	6.55884e+08	7.17058e+08	7.66281e+08	8.06706e+08	8.39167e+08	8.59829e+08	8.76562e+08	8.81106e+08	8.80908e+08
126	6.25949e+07	1.80976e+08	2.90023e+08	3.88871e+08	4.77567e+08	5.57643e+08	6.26419e+08	6.86402e+08	7.35057e+08	7.73869e+08	8.03551e+08	8.21926e+08	8.36746e+08	8.43424e+08	8.4266e+08
127	6.25752e+07	1.8075e+08	2.88855e+08	3.86247e+08	4.74743e+08	5.54205e+08	6.21041e+08	6.79785e+08	7.30446e+08	7.71803e+08	8.01531e+08	8.2233e+08	8.37055e+08	8.40187e+08	8.39275e+08
128	6.16732e+07	1.77667e+08	2.83288e+08	3.79298e+08	4.66134e+08	5.44077e+08	6.1024e+08	6.66234e+08	7.14186e+08	7.54366e+08	7.8675e+08	8.09785e+08	8.25064e+08	8.3007e+08	8.28423e+08
129	6.22376e+07	1.80088e+08	2.87124e+08	3.83006e+08	4.68809e+08	5.44934e+08	6.09173e+08	6.66267e+08	7.13047e+08	7.50057e+08	7.79374e+08	8.00345e+08	8.15455e+08	8.23345e+08	8.25333e+08
130	6.54195e+07	1.90121e+08	3.05131e+08	4.09613e+08	5.04235e+08	5.8793e+08	6.5609e+08	7.14111e+08	7.62397e+08	8.02466e+08	8.35911e+08	8.59068e+08	8.74633e+08	8.79768e+08	8.7819e+08
131	5.9331e+07	1.72292e+08	2.76279e+08	3.70757e+08	4.57311e+08	5.36084e+08	6.01922e+08	6.59766e+08	7.07338e+08	7.45696e+08	7.78187e+08	7.98571e+08	8.13934e+08	8.17938e+08	8.13112e+08
132	6.28995e+07	1.81973e+08	2.91604e+08	3.91065e+08	4.8043e+08	5.61117e+08	6.29981e+08	6.89508e+08	7.39348e+08	7.79848e+08	8.13369e+08	8.32462e+08	8.42538e+08	8.44734e+08	8.44784e+08
133	6.00579e+07	1.73835e+08	2.7793e+08	3.7233e+08	4.58687e+08	5.36663e+08	6.02578e+08	6.58603e+08	7.02272e+08	7.39547e+08	7.71625e+08	7.91413e+08	8.06463e+08	8.11264e+08	8.08263e+08
134	6.57201e+07	1.91207e+08	3.06302e+08	4.09892e+08	5.03265e+08	5.86199e+08	6.58522e+08	7.24264e+08	7.78454e+08	8.21372e+08	8.56647e+08	8.77774e+08	8.92055e+08	8.9432e+08	8.90598e+08
135	6.19332e+07	1.79178e+08	2.86267e+08	3.83333e+08	4.71726e+08	5.50424e+08	6.17647e+08	6.74908e+08	7.23732e+08	7.62795e+08	7.95402e+08	8.15349e+08	8.29085e+08	8.31898e+08	8.30237e+08
136	5.7507e+07	1.65889e+08	2.65281e+08	3.54821e+08	4.35496e+08	5.07616e+08	5.7001e+08	6.23145e+08	6.68232e+08	7.04623e+08	7.35702e+08	7.56463e+08	7.6861e+08	7.7157e+08	7.70167e+08
137	6.74861e+07	1.95663e+08	3.13316e+08	4.20629e+08	5.17345e+08	6.04088e+08	6.78712e+08	7.43582e+08	7.95388e+08	8.37614e+08	8.69702e+08	8.89197e+08	9.02745e+08	9.07159e+08	9.05006e+08
138	6.3417e+07	1.82995e+08	2.93284e+08	3.93284e+08	4.85517e+08	5.67143e+08	6.34453e+08	6.92726e+08	7.40603e+08	7.81482e+08	8.15936e+08	8.36822e+08	8.52701e+08	8.57764e+08	8.5477e+08
139	6.06684e+07	1.75652e+08	2.80626e+08	3.74761e+08	4.60494e+08	5.37534e+08	6.03356e+08	6.58995e+08	7.05177e+08	7.43785e+08	7.76681e+08	7.98378e+08	8.1377e+08	8.18404e+08	8.15561e+08
140	6.22048e+07	1.79961e+08	2.87072e+08	3.84156e+08	4.72159e+08	5.512e+08	6.16089e+08	6.73173e+08	7.19732e+08	7.59646e+08	7.92969e+08	8.14704e+08	8.32231e+08	8.3821e+08	8.34833e+08
141	6.60579e+07	1.91054e+08	3.04051e+08	4.0425e+08	4.96929e+08	5.81116e+08	6.51869e+08	7.15284e+08	7.6905e+08	8.11573e+08	8.45405e+08	8.65761e+08	8.80042e+08	8.84842e+08	8.82947e+08
142	6.52664e+07	1.88565e+08	3.00017e+08	4.02492e+08	4.95469e+08	5.76654e+08	6.45946e+08	7.0602e+08	7.57909e+08	8.01142e+08	8.33727e+08	8.51303e+08	8.62353e+08	8.652e+08	8.66254e+08
143	6.49531e+07	1.87534e+08	2.99283e+08	4.00055e+08	4.91601e+08	5.74152e+08	6.44975e+08	7.0725e+08	7.58834e+08	8.01318e+08	8.33471e+08	8.53739e+08	8.67468e+08	8.70449e+08	8.69949e+08
144	6.61251e+07	1.90917e+08	3.04292e+08	4.07383e+08	5.0117e+08	5.85873e+08	6.57301e+08	7.17501e+08	7.68475e+08	8.11728e+08	8.47389e+08	8.69964e+08	8.87036e+08	8.92931e+08	8.89659e+08
145	6.20206e+07	1.79252e+08	2.86316e+08	3.84415e+08	4.73766e+08	5.52212e+08	6.20886e+08	6.79747e+08	7.30214e+08	7.68955e+08	8.00507e+08	8.20189e+08	8.31864e+08	8.3331e+08	8.33248e+08
146	6.325e+07	1.8365e+08	2.94383e+08	3.93682e+08	4.85201e+08	5.67761e+08	6.37323e+08	6.96261e+08	7.45316e+08	7.86043e+08	8.18851e+08	8.40091e+08	8.53445e+08	8.54485e+08	8.52121e+08
147	6.4068e+07	1.85524e+08	2.96251e+08	3.96813e+08	4.87353e+08	5.66899e+08	6.34912e+08	6.95281e+08	7.46707e+08	7.89683e+08	8.22987e+08	8.44894e+08	8.57647e+08	8.62732e+08	8.60863e+08
148	6.10761e+07	1.77039e+08	2.83615e+08	3.79873e+08	4.66984e+08	5.46954e+08	6.13659e+08	6.71912e+08	7.22663e+08	7.64378e+08	7.97421e+08	8.18552e+08	8.33091e+08	8.35957e+08	8.31348e+08
149	6.52536e+07	1.89231e+08	3.02535e+08	4.03965e+08	4.96388e+08	5.78118e+08	6.47556e+08	7.07213e+08	7.56418e+08	7.96191e+08	8.26827e+08	8.4555e+08	8.57431e+08	8.62323e+08	8.65016e+08
150	6.23907e+07	1.80876e+08	2.89416e+08	3.87343e+08	4.76777e+08	5.55772e+08	6.22021e+08	6.81104e+08	7.30543e+08	7.70269e+08	8.0251e+08	8.22544e+08	8.3812e+08	8.45612e+08	8.43271e+08
151	6.36876e+07	1.84285e+08	2.94572e+08	3.94618e+08	4.84259e+08	5.63912e+08	6.32722e+08	6.92342e+08	7.41337e+08	7.82308e+08	8.14106e+08	8.37374e+08	8.52339e+08	8.57025e+08	8.55633e+08
152	6.47879e+07	1.8844e+08	3.00753e+08	4.02744e+08	4.95951e+08	5.78455e+08	6.47453e+08	7.09167e+08	7.61149e+08	8.03042e+08	8.37171e+08	8.61486e+08	8.76616e+08	8.79111e+08	8.74634e+08
153	6.16803e+07	1.78878e+08	2.85881e+08	3.82045e+08	4.68772e+08	5.46402e+08	6.12291e+08	6.6763e+08	7.11442e+08	7.48116e+08	7.77715e+08	7.98403e+08	8.12742e+08	8.17611e+08	8.18492e+08
154	6.22656e+07	1.80172e+08	2.89021e+08	3.88086e+08	4.76381e+08	5.55655e+08	6.24466e+08	6.86531e+08	7.38192e+08	7.82239e+08	8.1662e+08	8.37534e+08	8.50942e+08	8.51657e+08	8.47956e+08
155	6.23227e+07	1.79618e+08	2.86988e+08	3.8313e+08	4.6944e+08	5.46183e+08	6.11077e+08	6.69288e+08	7.16861e+08	7.57169e+08	7.88989e+08	8.10427e+08	8.25816e+08	8.3217e+08	8.31757e+08
156	6.56307e+07	1.89933e+08	3.03745e+08	4.05144e+08	4.97208e+08	5.80119e+08	6.50701e+08	7.119e+08	7.64097e+08	8.07537e+08	8.41658e+08	8.62794e+08	8.78528e+08	8.84456e+08	8.83006e+08
157	6.61767e+07	1.92178e+08	3.08153e+08	4.13327e+08	5.084e+08	5.93334e+08	6.67208e+08	7.29755e+08	7.80713e+08	8.22431e+08	8.55495e+08	8.76881e+08	8.92196e+08	8.96577e+08	8.93137e+08
158	5.92101e+07	1.71443e+08	2.74571e+08	3.67805e+08	4.52367e+08	5.28006e+08	5.93633e+08	6.50977e+08	6.99022e+08	7.40438e+08	7.71378e+08	7.88952e+08	7.99081e+08	8.00012e+08	7.98239e+08
159	6.2406e+07	1.81162e+08	2.90187e+08	3.89292e+08	4.78427e+08	5.58206e+08	6.26502e+08	6.86423e+08	7.35746e+08	7.7525e+08	8.07805e+08	8.28665e+08	8.42368e+08	8.47337e+08	8.45328e+08
160	6.36781e+07	1.84966e+08	2.95718e+08	3.95793e+08	4.84268e+08	5.6288e+08	6.30181e+08	6.89907e+08	7.39126e+08	7.7754e+08	8.08354e+08	8.28647e+08	8.44103e+08	8.48061e+08	8.48064e+08
161	6.32701e+07	1.8415e+08	2.95368e+08	3.9548e+08	4.83627e+08	5.61799e+08	6.29202e+08	6.87531e+08	7.36069e+08	7.75553e+08	8.08949e+08	8.29374e+08	8.43972e+08	8.49587e+08	8.48673e+08
162	6.12886e+07	1.77657e+08	2.82541e+08	3.76331e+08	4.61531e+08	5.3713e+08	6.01027e+08	6.5716e+08	7.03204e+08	7.41547e+08	7.73382e+08	7.93022e+08	8.08152e+08	8.13558e+08	8.13482e+08
163	6.37403e+07	1.85221e+08	2.96706e+08	3.95809e+08	4.86173e+08	5.68443e+08	6.38802e+08	6.99117e+08	7.48177e+08	7.88471e+08	8.22851e+08	8.44558e+08	8.58185e+08	8.62153e+08	8.59924e+08
164	6.3836e+07	1.84156e+08	2.94226e+08	3.94105e+08	4.84106e+08	5.64419e+08	6.31985e+08	6.92226e+08	7.41776e+08	7.8009e+08	8.12758e+08	8.34127e+08	8.47577e+08	8.52468e+08	8.51442e+08
165	5.93898e+07	1.71966e+08	2.75076e+08	3.67651e+08	4.50358e+08	5.24862e+08	5.87399e+08	6.42437e+08	6.8972e+08	7.26405e+08	7.55001e+08	7.75072e+08	7.89012e+08	7.91909e+08	7.91339e+08
166	6.36283e+07	1.84246e+08	2.95494e+08	3.96032e+08	4.86707e+08	5.66703e+08	6.35995e+08	6.97212e+08	7.47432e+08	7.87593e+08	8.18542e+08	8.39916e+08	8.54817e+08	8.59585e+08	8.57811e+08
167	6.22102e+07	1.80173e+08	2.86651e+08	3.82833e+08	4.6928e+08	5.45706e+08	6.10541e+08	6.66967e+08	7.15611e+08	7.5381e+08	7.84936e+08	8.06099e+08	8.19416e+08	8.25594e+08	8.2571e+08
168	6.34411e+07	1.83376e+08	2.92463e+08	3.90327e+08	4.78951e+08	5.57462e+08	6.2428e+08	6.82119e+08	7.2985e+08	7.67398e+08	7.97125e+08	8.15765e+08	8.31321e+08	8.38048e+08	8.38717e+08
169	6.3311e+07	1.83719e+08	2.94504e+08	3.9352e+08	4.81408e+08	5.59897e+08	6.25394e+08	6.81762e+08	7.28033e+08	7.6668e+08	7.96941e+08	8.14847e+08	8.29086e+08	8.34924e+08	8.36883e+08
170	5.94564e+07	1.72119e+08	2.75567e+08	3.69086e+08	4.52582e+08	5.26924e+08	5.91011e+08	6.493e+08	6.96002e+08	7.33926e+08	7.63077e+08	7.83872e+08	7.9788e+08	8.0195e+08	8.00271e+08
171	6.12492e+07	1.78526e+08	2.85975e+08	3.84767e+08	4.75273e+08	5.56254e+08	6.24708e+08	6.81755e+08	7.2888e+08	7.69274e+08	8.01089e+08	8.20189e+08	8.33699e+08	8.37477e+08	8.33588e+08
172	6.50516e+07	1.88238e+08	3.00757e+08	4.03539e+08	4.95811e+08	5.75628e+08	6.43166e+08	7.02749e+08	7.53197e+08	7.94393e+08	8.28625e+08	8.49966e+08	8.64558e+08	8.68715e+08	8.69364e+08
173	6.35027e+07	1.83384e+08	2.92982e+08	3.91824e+08	4.81351e+08	5.59789e+08	6.2685e+08	6.84542e+08	7.31523e+08	7.72043e+08	8.03781e+08	8.24735e+08	8.39827e+08	8.4591e+08	8.44617e+08
174	6.4175e+07	1.86281e+08	2.98426e+08	3.996e+08	4.91055e+08	5.71642e+08	6.39995e+08	6.99916e+08	7.51095e+08	7.93304e+08	8.25031e+08	8.4153e+08	8.53376e+08	8.58661e+08	8.5708e+08
175	5.97461e+07	1.72281e+08	2.74767e+08	3.67407e+08	4.52882e+08	5.28367e+08	5.92434e+08	6.48073e+08	6.94841e+08	7.3361e+08	7.64882e+08	7.83194e+08	7.94268e+08	7.96214e+08	7.96718e+08
176	6.24847e+07	1.80557e+08	2.87773e+08	3.83961e+08	4.70774e+08	5.47014e+08	6.12011e+08	6.6984e+08	7.19113e+08	7.59559e+08	7.90059e+08	8.08744e+08	8.23097e+08	8.29255e+08	8.29957e+08
177	6.20616e+07	1.79104e+08	2.85485e+08	3.81891e+08	4.68905e+08	5.45423e+08	6.09873e+08	6.65138e+08	7.12813e+08	7.50996e+08	7.80452e+08	8.00326e+08	8.16288e+08	8.21374e+08	8.21933e+08
178	6.16663e+07	1.78851e+08	2.86183e+08	3.8269e+08	4.69357e+08	5.47994e+08	6.15275e+08	6.73099e+08	7.20842e+08	7.60314e+08	7.9105e+08	8.10292e+08	8.2364e+08	8.2632e+08	8.2479e+08
179	6.278e+07	1.82215e+08	2.91811e+08	3.91972e+08	4.83289e+08	5.63903e+08	6.30957e+08	6.86996e+08	7.34827e+08	7.74285e+08	8.06171e+08	8.27691e+08	8.44422e+08	8.50495e+08	8.48894e+08
180	5.88402e+07	1.70463e+08	2.72694e+08	3.65833e+08	4.48758e+08	5.21107e+08	5.8239e+08	6.35021e+08	6.77464e+08	7.13399e+08	7.41485e+08	7.59095e+08	7.71567e+08	7.76322e+08	7.78323e+08
181	5.84909e+07	1.69612e+08	2.70872e+08	3.62314e+08	4.45565e+08	5.18509e+08	5.79548e+08	6.34906e+08	6.82185e+08	7.20946e+08	7.51197e+08	7.68496e+08	7.81545e+08	7.85515e+08	7.84739e+08
182	6.37256e+07	1.84976e+08	2.94531e+08	3.93064e+08	4.84234e+08	5.66254e+08	6.34622e+08	6.93433e+08	7.43426e+08	7.8322e+08	8.13432e+08	8.33594e+08	8.4653e+08	8.4933e+08	8.49774e+08
183	6.4357e+07	1.8609e+08	2.96561e+08	3.96331e+08	4.85985e+08	5.67056e+08	6.36126e+08	6.95343e+08	7.43565e+08	7.84828e+08	8.16408e+08	8.38305e+08	8.51892e+08	8.55717e+08	8.55293e+08
184	6.29393e+07	1.82373e+08	2.91862e+08	3.90102e+08	4.78703e+08	5.5844e+08	6.24561e+08	6.81445e+08	7.28314e+08	7.67779e+08	7.99813e+08	8.21597e+08	8.35956e+08	8.39904e+08	8.38448e+08
185	6.39205e+07	1.84947e+08	2.95084e+08	3.94598e+08	4.85342e+08	5.6703e+08	6.35748e+08	6.93844e+08	7.42962e+08	7.84104e+08	8.1518e+08	8.34477e+08	8.48001e+08	8.52613e+08	8.52429e+08
186	6.12419e+07	1.77086e+08	2.82825e+08	3.78049e+08	4.65704e+08	5.44645e+08	6.10573e+08	6.69421e+08	7.17638e+08	7.58294e+08	7.90637e+08	8.11318e+08	8.24177e+08	8.26906e+08	8.24632e+08
187	6.0277e+07	1.74568e+08	2.78061e+08	3.72173e+08	4.56909e+08	5.34131e+08	6.00671e+08	6.58833e+08	7.09392e+08	7.5063e+08	7.83344e+08	8.02758e+08	8.14163e+08	8.16536e+08	8.13112e+08
188	6.32471e+07	1.83064e+08	2.93446e+08	3.92467e+08	4.83681e+08	5.64826e+08	6.33541e+08	6.94461e+08	7.45077e+08	7.85662e+08	8.17978e+08	8.37876e+08	8.518e+08	8.54566e+08	8.51689e+08
189	5.64551e+07	1.63707e+08	2.61634e+08	3.50489e+08	4.31268e+08	5.04396e+08	5.6672e+08	6.20081e+08	6.64011e+08	7.01478e+08	7.32496e+08	7.51014e+08	7.63873e+08	7.67616e+08	7.64757e+08
190	6.27832e+07	1.82577e+08	2.92249e+08	3.90975e+08	4.80218e+08	5.59973e+08	6.28786e+08	6.87392e+08	7.37283e+08	7.78413e+08	8.12271e+08	8.32722e+08	8.43846e+08	8.47715e+08	8.45055e+08
191	6.30485e+07	1.81865e+08	2.89838e+08	3.87139e+08	4.75142e+08	5.53819e+08	6.19641e+08	6.76161e+08	7.23875e+08	7.64647e+08	7.96952e+08	8.18602e+08	8.35202e+08	8.41942e+08	8.41237e+08
192	6.43671e+07	1.86579e+08	2.99152e+08	4.00845e+08	4.9206e+08	5.71829e+08	6.39952e+08	6.99574e+08	7.49588e+08	7.87859e+08	8.19049e+08	8.38899e+08	8.52906e+08	8.56133e+08	8.56345e+08
193	6.27412e+07	1.81544e+08	2.89305e+08	3.86501e+08	4.73287e+08	5.51114e+08	6.17228e+08	6.7663e+08	7.26356e+08	7.65292e+08	7.94381e+08	8.12158e+08	8.25852e+08	8.31605e+08	8.32257e+08
194	6.26513e+07	1.81374e+08	2.89138e+08	3.86163e+08	4.7307e+08	5.52698e+08	6.20946e+08	6.81183e+08	7.31832e+08	7.73264e+08	8.05734e+08	8.23908e+08	8.36339e+08	8.39622e+08	8.37842e+08
195	6.32745e+07	1.83475e+08	2.92744e+08	3.9162e+08	4.82271e+08	5.64334e+08	6.32731e+08	6.9018e+08	7.38656e+08	7.79088e+08	8.1279e+08	8.32755e+08	8.47125e+08	8.52714e+08	8.49998e+08
196	5.94162e+07	1.71953e+08	2.75164e+08	3.6851e+08	4.53357e+08	5.29277e+08	5.93944e+08	6.49654e+08	6.98447e+08	7.37918e+08	7.69596e+08	7.88842e+08	8.01574e+08	8.03695e+08	8.01223e+08
197	6.08314e+07	1.75987e+08	2.81284e+08	3.76512e+08	4.61392e+08	5.3761e+08	6.04226e+08	6.61377e+08	7.09749e+08	7.49338e+08	7.81452e+08	8.04632e+08	8.20014e+08	8.23258e+08	8.19836e+08
198	5.9828e+07	1.72976e+08	2.77363e+08	3.71303e+08	4.56363e+08	5.3226e+08	5.97185e+08	6.53269e+08	6.98847e+08	7.35884e+08	7.67532e+08	7.8687e+08	8.00041e+08	8.03604e+08	8.02614e+08
199	6.1464e+07	1.77849e+08	2.83771e+08	3.8017e+08	4.66578e+08	5.42789e+08	6.08269e+08	6.66529e+08	7.12356e+08	7.49337e+08	7.81675e+08	8.01673e+08	8.14289e+08	8.193e+08	8.1921e+08
200	6.108e+07	1.77367e+08	2.84371e+08	3.82184e+08	4.71902e+08	5.50016e+08	6.1451e+08	6.72599e+08	7.2008e+08	7.60905e+08	7.91576e+08	8.10294e+08	8.23606e+08	8.26804e+08	8.24369e+08
201	6.38507e+07	1.84796e+08	2.95227e+08	3.94877e+08	4.84868e+08	5.64404e+08	6.30638e+08	6.89741e+08	7.40901e+08	7.8172e+08	8.12848e+08	8.35121e+08	8.49928e+08	8.52854e+08	8.51493e+08
202	5.83114e+07	1.68733e+08	2.69537e+08	3.61049e+08	4.43084e+08	5.15324e+08	5.77487e+08	6.31384e+08	6.75748e+08	7.13543e+08	7.41412e+08	7.58907e+08	7.70318e+08	7.75189e+08	7.75729e+08
203	6.20479e+07	1.78683e+08	2.85315e+08	3.81428e+08	4.68127e+08	5.45671e+08	6.11875e+08	6.69586e+08	7.17823e+08	7.56609e+08	7.89243e+08	8.10478e+08	8.262e+08	8.31407e+08	8.30565e+08
204	6.10646e+07	1.76745e+08	2.82569e+08	3.78824e+08	4.66277e+08	5.45199e+08	6.10079e+08	6.66987e+08	7.16554e+08	7.5725e+08	7.89378e+08	8.09198e+08	8.22305e+08	8.27519e+08	8.2524e+08
205	6.40066e+07	1.84799e+08	2.94761e+08	3.95496e+08	4.86045e+08	5.66056e+08	6.34523e+08	6.92997e+08	7.41528e+08	7.84687e+08	8.18308e+08	8.39936e+08	8.56934e+08	8.6122e+08	8.58563e+08
206	6.34248e+07	1.84801e+08	2.94659e+08	3.93022e+08	4.82858e+08	5.62701e+08	6.29721e+08	6.86126e+08	7.31354e+08	7.68542e+08	8.00254e+08	8.19115e+08	8.33304e+08	8.39324e+08	8.40057e+08
207	6.44515e+07	1.86968e+08	2.98904e+08	3.9967e+08	4.90366e+08	5.69806e+08	6.37022e+08	6.96028e+08	7.44904e+08	7.83794e+08	8.16709e+08	8.37088e+08	8.49812e+08	8.53055e+08	8.55432e+08
208	6.50339e+07	1.88915e+08	3.01923e+08	4.02485e+08	4.92554e+08	5.72533e+08	6.39713e+08	6.97944e+08	7.46013e+08	7.82184e+08	8.11206e+08	8.30316e+08	8.44778e+08	8.54651e+08	8.56687e+08
209	6.6329e+07	1.92293e+08	3.08432e+08	4.14898e+08	5.11097e+08	5.96711e+08	6.69727e+08	7.31512e+08	7.82569e+08	8.24578e+08	8.58534e+08	8.79287e+08	8.94667e+08	8.99904e+08	8.96732e+08
210	6.09401e+07	1.76529e+08	2.82302e+08	3.78914e+08	4.6694e+08	5.46765e+08	6.13128e+08	6.69393e+08	7.14722e+08	7.53012e+08	7.84427e+08	8.02465e+08	8.14978e+08	8.21237e+08	8.18745e+08
211	6.26624e+07	1.81197e+08	2.89648e+08	3.8866e+08	4.79715e+08	5.62226e+08	6.33651e+08	6.95348e+08	7.46834e+08	7.88813e+08	8.22231e+08	8.42284e+08	8.54358e+08	8.57193e+08	8.53659e+08
212	6.43672e+07	1.86287e+08	2.97683e+08	3.98679e+08	4.89677e+08	5.71481e+08	6.39392e+08	6.99319e+08	7.51161e+08	7.94396e+08	8.29878e+08	8.5413e+08	8.69163e+08	8.72805e+08	8.69973e+08
213	5.8345e+07	1.68942e+08	2.70527e+08	3.63198e+08	4.46339e+08	5.19368e+08	5.81897e+08	6.37587e+08	6.85901e+08	7.23675e+08	7.53788e+08	7.74073e+08	7.87075e+08	7.90778e+08	7.88694e+08
214	6.35331e+07	1.8381e+08	2.92463e+08	3.90367e+08	4.78438e+08	5.59632e+08	6.29496e+08	6.91179e+08	7.43232e+08	7.85718e+08	8.18678e+08	8.38954e+08	8.52414e+08	8.57392e+08	8.55431e+08
215	6.10571e+07	1.77072e+08	2.84437e+08	3.81528e+08	4.68511e+08	5.45768e+08	6.09462e+08	6.65157e+08	7.1044e+08	7.49078e+08	7.79567e+08	7.99633e+08	8.1392e+08	8.17714e+08	8.16782e+08
216	6.40904e+07	1.86556e+08	2.99416e+08	4.02337e+08	4.95617e+08	5.775e+08	6.45999e+08	7.05848e+08	7.55982e+08	7.96941e+08	8.3104e+08	8.51656e+08	8.65299e+08	8.68608e+08	8.64932e+08
217	6.00325e+07	1.74254e+08	2.79013e+08	3.73747e+08	4.58895e+08	5.35002e+08	5.98725e+08	6.54129e+08	6.99883e+08	7.38176e+08	7.67375e+08	7.88208e+08	8.03662e+08	8.09425e+08	8.08652e+08
218	6.3837e+07	1.84352e+08	2.93635e+08	3.92612e+08	4.81995e+08	5.62244e+08	6.30687e+08	6.90589e+08	7.41585e+08	7.81733e+08	8.14593e+08	8.37334e+08	8.51122e+08	8.54117e+08	8.53474e+08
219	6.49586e+07	1.87661e+08	2.9924e+08	3.99135e+08	4.88994e+08	5.70142e+08	6.38787e+08	6.98114e+08	7.49189e+08	7.92214e+08	8.27716e+08	8.51974e+08	8.68151e+08	8.7077e+08	8.68445e+08
220	5.97844e+07	1.73802e+08	2.78074e+08	3.72161e+08	4.55519e+08	5.30182e+08	5.9288e+08	6.45875e+08	6.92953e+08	7.33632e+08	7.6367e+08	7.81337e+08	7.91939e+08	7.94268e+08	7.94789e+08
221	6.21731e+07	1.79851e+08	2.86598e+08	3.82185e+08	4.67693e+08	5.4485e+08	6.09353e+08	6.66746e+08	7.14234e+08	7.54544e+08	7.86335e+08	8.05899e+08	8.21805e+08	8.26255e+08	8.269e+08
222	6.57236e+07	1.90345e+08	3.03359e+08	4.058e+08	4.98464e+08	5.81655e+08	6.52535e+08	7.16331e+08	7.68674e+08	8.12392e+08	8.48822e+08	8.69673e+08	8.84188e+08	8.88251e+08	8.85757e+08
223	6.40945e+07	1.86144e+08	2.97724e+08	3.99029e+08	4.91789e+08	5.75628e+08	6.44821e+08	7.04701e+08	7.53931e+08	7.93482e+08	8.23913e+08	8.41881e+08	8.54808e+08	8.58803e+08	8.58423e+08
224	6.30861e+07	1.82658e+08	2.92627e+08	3.91311e+08	4.81266e+08	5.62588e+08	6.28851e+08	6.87878e+08	7.37062e+08	7.77739e+08	8.1132e+08	8.32981e+08	8.46828e+08	8.52624e+08	8.4935e+08
225	6.46653e+07	1.86579e+08	2.97971e+08	3.99421e+08	4.89417e+08	5.7054e+08	6.40958e+08	7.03719e+08	7.57226e+08	7.99246e+08	8.33718e+08	8.54047e+08	8.69108e+08	8.73313e+08	8.70873e+08
226	6.31777e+07	1.83679e+08	2.94342e+08	3.9496e+08	4.8561e+08	5.67248e+08	6.35168e+08	6.93545e+08	7.39825e+08	7.78536e+08	8.07979e+08	8.2916e+08	8.43502e+08	8.45932e+08	8.45089e+08
227	6.34317e+07	1.83489e+08	2.93014e+08	3.91273e+08	4.78172e+08	5.5461e+08	6.19594e+08	6.76073e+08	7.24467e+08	7.66531e+08	8.01525e+08	8.22803e+08	8.38041e+08	8.44156e+08	8.42139e+08
228	6.33101e+07	1.84468e+08	2.9419e+08	3.92689e+08	4.81936e+08	5.63049e+08	6.30748e+08	6.88267e+08	7.35671e+08	7.74388e+08	8.06738e+08	8.25025e+08	8.36885e+08	8.38567e+08	8.39607e+08
229	5.88235e+07	1.7047e+08	2.73081e+08	3.64159e+08	4.4706e+08	5.21831e+08	5.85556e+08	6.41676e+08	6.88219e+08	7.2634e+08	7.57621e+08	7.77075e+08	7.8928e+08	7.9339e+08	7.92761e+08
230	6.08054e+07	1.75757e+08	2.80004e+08	3.74498e+08	4.5872e+08	5.33622e+08	5.96958e+08	6.52446e+08	6.98569e+08	7.3704e+08	7.68191e+08	7.88334e+08	8.03038e+08	8.06714e+08	8.07213e+08
231	6.14867e+07	1.77692e+08	2.83295e+08	3.78733e+08	4.65701e+08	5.42288e+08	6.06453e+08	6.62881e+08	7.10644e+08	7.51261e+08	7.83293e+08	8.02835e+08	8.14954e+08	8.17593e+08	8.16638e+08
232	6.0237e+07	1.74503e+08	2.79295e+08	3.74199e+08	4.58076e+08	5.31248e+08	5.92191e+08	6.43893e+08	6.89138e+08	7.27678e+08	7.57439e+08	7.76691e+08	7.9031e+08	7.93998e+08	7.94883e+08
233	6.40999e+07	1.86293e+08	2.97872e+08	3.98079e+08	4.90262e+08	5.72773e+08	6.39646e+08	6.98309e+08	7.49076e+08	7.9027e+08	8.2399e+08	8.443e+08	8.57561e+08	8.60408e+08	8.58867e+08
234	6.70098e+07	1.94346e+08	3.10173e+08	4.14897e+08	5.09771e+08	5.94517e+08	6.66359e+08	7.28295e+08	7.78519e+08	8.20921e+08	8.56875e+08	8.78473e+08	8.94282e+08	8.99768e+08	8.97841e+08
235	6.76179e+07	1.95174e+08	3.12211e+08	4.18054e+08	5.14561e+08	5.99684e+08	6.73608e+08	7.37712e+08	7.91332e+08	8.3607e+08	8.74463e+08	9.00234e+08	9.14858e+08	9.17883e+08	9.14555e+08
236	6.21334e+07	1.80057e+08	2.88019e+08	3.85404e+08	4.72673e+08	5.50839e+08	6.16599e+08	6.72626e+08	7.19432e+08	7.59081e+08	7.90408e+08	8.09153e+08	8.22873e+08	8.29347e+08	8.29094e+08
237	6.04982e+07	1.75442e+08	2.80928e+08	3.77531e+08	4.6514e+08	5.43354e+08	6.09328e+08	6.6837e+08	7.17879e+08	7.56036e+08	7.84431e+08	8.01546e+08	8.1264e+08	8.17185e+08	8.16216e+08
238	6.65082e+07	1.92709e+08	3.08054e+08	4.11472e+08	5.04964e+08	5.87923e+08	6.5649e+08	7.1593e+08	7.6795e+08	8.09315e+08	8.41773e+08	8.64546e+08	8.79218e+08	8.83499e+08	8.8286e+08
239	6.36426e+07	1.83939e+08	2.93934e+08	3.93807e+08	4.83897e+08	5.64169e+08	6.31941e+08	6.92637e+08	7.42053e+08	7.82177e+08	8.14357e+08	8.36295e+08	8.50494e+08	8.54303e+08	8.5365e+08
240	6.36895e+07	1.84892e+08	2.96069e+08	3.98129e+08	4.90518e+08	5.7214e+08	6.41734e+08	7.0167e+08	7.5081e+08	7.90231e+08	8.21667e+08	8.3965e+08	8.52782e+08	8.57044e+08	8.55315e+08
241	6.65722e+07	1.92916e+08	3.08013e+08	4.12969e+08	5.07091e+08	5.92247e+08	6.65561e+08	7.29245e+08	7.84968e+08	8.27465e+08	8.59021e+08	8.78044e+08	8.91731e+08	8.94626e+08	8.9273e+08
242	6.2148e+07	1.80086e+08	2.88656e+08	3.86736e+08	4.747e+08	5.54631e+08	6.2223e+08	6.81539e+08	7.29167e+08	7.69263e+08	8.00807e+08	8.21327e+08	8.35283e+08	8.39859e+08	8.381e+08
243	6.40883e+07	1.86145e+08	2.97454e+08	3.98706e+08	4.91633e+08	5.74071e+08	6.44201e+08	7.05683e+08	7.59207e+08	8.01579e+08	8.35227e+08	8.55761e+08	8.70088e+08	8.74564e+08	8.70131e+08
244	6.67541e+07	1.92864e+08	3.07516e+08	4.10936e+08	5.0596e+08	5.90544e+08	6.62158e+08	7.24642e+08	7.76093e+08	8.17433e+08	8.51274e+08	8.73955e+08	8.90909e+08	8.96012e+08	8.93008e+08
245	6.50989e+07	1.88746e+08	3.02705e+08	4.05692e+08	5.01017e+08	5.85782e+08	6.58245e+08	7.19404e+08	7.69072e+08	8.10493e+08	8.4339e+08	8.65177e+08	8.78748e+08	8.80861e+08	8.77078e+08
246	6.5564e+07	1.89862e+08	3.02535e+08	4.0483e+08	4.97113e+08	5.7895e+08	6.4827e+08	7.07328e+08	7.5722e+08	7.97222e+08	8.29937e+08	8.50434e+08	8.6564e+08	8.6963e+08	8.69244e+08
247	6.14977e+07	1.77872e+08	2.84205e+08	3.81182e+08	4.6717e+08	5.4407e+08	6.09512e+08	6.66909e+08	7.14655e+08	7.51631e+08	7.81052e+08	8.01788e+08	8.15224e+08	8.20525e+08	8.2013e+08
248	6.4001e+07	1.85151e+08	2.96216e+08	3.97355e+08	4.87907e+08	5.68641e+08	6.36113e+08	6.95555e+08	7.46192e+08	7.88657e+08	8.22778e+08	8.42008e+08	8.56551e+08	8.59709e+08	8.57537e+08
249	6.2961e+07	1.82597e+08	2.9264e+08	3.90234e+08	4.79175e+08	5.58353e+08	6.25029e+08	6.83792e+08	7.33922e+08	7.761e+08	8.07989e+08	8.29589e+08	8.45144e+08	8.47245e+08	8.4522e+08
250	6.12454e+07	1.76819e+08	2.82609e+08	3.7724e+08	4.63207e+08	5.40385e+08	6.06941e+08	6.63808e+08	7.10992e+08	7.5022e+08	7.83889e+08	8.04546e+08	8.20516e+08	8.25408e+08	8.23994e+08
251	6.10476e+07	1.7682e+08	2.83158e+08	3.80092e+08	4.67073e+08	5.42929e+08	6.08563e+08	6.65778e+08	7.13444e+08	7.52819e+08	7.85984e+08	8.07916e+08	8.23e+08	8.26156e+08	8.2182e+08
252	6.33285e+07	1.83078e+08	2.92055e+08	3.90899e+08	4.80915e+08	5.6096e+08	6.28276e+08	6.86405e+08	7.34435e+08	7.71217e+08	8.01764e+08	8.21607e+08	8.34812e+08	8.3871e+08	8.39007e+08
253	6.422e+07	1.86172e+08	2.97486e+08	3.98025e+08	4.88314e+08	5.68952e+08	6.35629e+08	6.9393e+08	7.43848e+08	7.86201e+08	8.19968e+08	8.42032e+08	8.57204e+08	8.61708e+08	8.61102e+08
254	6.35722e+07	1.847e+08	2.94856e+08	3.94174e+08	4.83442e+08	5.62582e+08	6.29309e+08	6.89472e+08	7.40412e+08	7.81846e+08	8.15193e+08	8.36113e+08	8.48807e+08	8.51914e+08	8.4997e+08
255	6.02379e+07	1.75068e+08	2.79834e+08	3.7428e+08	4.59717e+08	5.34677e+08	5.97437e+08	6.51841e+08	6.95766e+08	7.31076e+08	7.60843e+08	7.81553e+08	7.965e+08	8.02815e+08	8.02583e+08
256	6.08004e+07	1.7661e+08	2.82671e+08	3.79431e+08	4.66599e+08	5.43959e+08	6.08496e+08	6.64905e+08	7.13681e+08	7.52398e+08	7.81358e+08	7.9891e+08	8.12341e+08	8.17859e+08	8.16554e+08
257	6.40885e+07	1.85124e+08	2.9479e+08	3.93744e+08	4.81979e+08	5.61769e+08	6.29738e+08	6.88841e+08	7.39394e+08	7.80551e+08	8.15529e+08	8.37421e+08	8.51503e+08	8.56521e+08	8.56646e+08
258	6.32914e+07	1.84145e+08	2.94574e+08	3.94148e+08	4.84058e+08	5.64112e+08	6.32618e+08	6.89392e+08	7.39364e+08	7.81671e+08	8.13321e+08	8.31976e+08	8.45688e+08	8.48911e+08	8.469e+08
259	6.17871e+07	1.79225e+08	2.86554e+08	3.83379e+08	4.71385e+08	5.49588e+08	6.15809e+08	6.72754e+08	7.21295e+08	7.6186e+08	7.97186e+08	8.17983e+08	8.30857e+08	8.32754e+08	8.30632e+08
260	6.47283e+07	1.87466e+08	2.99103e+08	4.00864e+08	4.9329e+08	5.75477e+08	6.45045e+08	7.04356e+08	7.55265e+08	7.98286e+08	8.30903e+08	8.52962e+08	8.66578e+08	8.71282e+08	8.69463e+08
261	6.57426e+07	1.89928e+08	3.02978e+08	4.04359e+08	4.9473e+08	5.73913e+08	6.39637e+08	7.00088e+08	7.50339e+08	7.93113e+08	8.28294e+08	8.48053e+08	8.61646e+08	8.66969e+08	8.67769e+08
262	6.24551e+07	1.80579e+08	2.89206e+08	3.87994e+08	4.77209e+08	5.55577e+08	6.22279e+08	6.80946e+08	7.30753e+08	7.69795e+08	8.0281e+08	8.23836e+08	8.37578e+08	8.4036e+08	8.37377e+08
263	5.95967e+07	1.73098e+08	2.75824e+08	3.69379e+08	4.53323e+08	5.28273e+08	5.91879e+08	6.465e+08	6.9099e+08	7.27124e+08	7.58017e+08	7.78272e+08	7.91116e+08	7.93075e+08	7.92099e+08
264	6.51242e+07	1.88899e+08	3.0232e+08	4.05351e+08	4.99386e+08	5.82995e+08	6.52701e+08	7.12691e+08	7.63124e+08	8.02984e+08	8.34535e+08	8.55825e+08	8.69542e+08	8.7498e+08	8.73391e+08
265	6.50936e+07	1.88654e+08	3.02691e+08	4.0831e+08	5.04016e+08	5.90444e+08	6.63891e+08	7.27215e+08	7.78423e+08	8.16924e+08	8.50641e+08	8.69077e+08	8.8191e+08	8.84489e+08	8.81694e+08
266	6.32237e+07	1.82972e+08	2.91461e+08	3.88814e+08	4.77413e+08	5.57256e+08	6.23698e+08	6.8139e+08	7.31412e+08	7.73833e+08	8.08486e+08	8.28379e+08	8.43684e+08	8.49521e+08	8.48005e+08
267	5.80993e+07	1.67925e+08	2.67605e+08	3.58153e+08	4.41254e+08	5.1469e+08	5.75182e+08	6.27964e+08	6.73337e+08	7.10913e+08	7.4228e+08	7.62869e+08	7.76272e+08	7.79854e+08	7.78752e+08
268	6.20896e+07	1.79658e+08	2.87474e+08	3.84365e+08	4.69934e+08	5.46867e+08	6.12807e+08	6.69238e+08	7.15015e+08	7.51823e+08	7.83203e+08	8.0557e+08	8.21112e+08	8.27595e+08	8.27891e+08
269	6.07995e+07	1.76194e+08	2.82044e+08	3.77736e+08	4.63999e+08	5.42789e+08	6.09994e+08	6.68919e+08	7.19492e+08	7.58914e+08	7.89675e+08	8.09404e+08	8.22196e+08	8.26003e+08	8.23505e+08
270	6.71764e+07	1.94346e+08	3.10933e+08	4.16137e+08	5.10203e+08	5.95397e+08	6.68803e+08	7.32674e+08	7.85532e+08	8.29102e+08	8.63316e+08	8.83185e+08	8.964e+08	9.01025e+08	8.99586e+08
271	6.1789e+07	1.80545e+08	2.89154e+08	3.87644e+08	4.77403e+08	5.5859e+08	6.27397e+08	6.86546e+08	7.37263e+08	7.76845e+08	8.06793e+08	8.25521e+08	8.38765e+08	8.40926e+08	8.36829e+08
272	6.47255e+07	1.88375e+08	3.02275e+08	4.05173e+08	4.9841e+08	5.7921e+08	6.48331e+08	7.11543e+08	7.67088e+08	8.11351e+08	8.44419e+08	8.67601e+08	8.82635e+08	8.86649e+08	8.80604e+08
273	6.28428e+07	1.81577e+08	2.89387e+08	3.88208e+08	4.75403e+08	5.52875e+08	6.17439e+08	6.72992e+08	7.19249e+08	7.61405e+08	7.96562e+08	8.18653e+08	8.33672e+08	8.38794e+08	8.38207e+08
274	6.40631e+07	1.85644e+08	2.96462e+08	3.96087e+08	4.87446e+08	5.6776e+08	6.34425e+08	6.92053e+08	7.41082e+08	7.80602e+08	8.12652e+08	8.32537e+08	8.48722e+08	8.55111e+08	8.53904e+08
275	6.13416e+07	1.77287e+08	2.82862e+08	3.78389e+08	4.63823e+08	5.41456e+08	6.06559e+08	6.63555e+08	7.10574e+08	7.48624e+08	7.8046e+08	8.02563e+08	8.16804e+08	8.19677e+08	8.19873e+08
276	6.02562e+07	1.74511e+08	2.79049e+08	3.73587e+08	4.59865e+08	5.37051e+08	6.02804e+08	6.59021e+08	7.0481e+08	7.40229e+08	7.68444e+08	7.86777e+08	7.99385e+08	8.04377e+08	8.04436e+08
277	6.31537e+07	1.83484e+08	2.9341e+08	3.94207e+08	4.84176e+08	5.63717e+08	6.31706e+08	6.90476e+08	7.39139e+08	7.78806e+08	8.08774e+08	8.2879e+08	8.41777e+08	8.45054e+08	8.43815e+08
278	6.21972e+07	1.81356e+08	2.90758e+08	3.88564e+08	4.77149e+08	5.58506e+08	6.29182e+08	6.89787e+08	7.41367e+08	7.82423e+08	8.1545e+08	8.33013e+08	8.43899e+08	8.45622e+08	8.42291e+08
279	6.02634e+07	1.75846e+08	2.82442e+08	3.78692e+08	4.67626e+08	5.46171e+08	6.12156e+08	6.69896e+08	7.18263e+08	7.56818e+08	7.88146e+08	8.09146e+08	8.22604e+08	8.23196e+08	8.19552e+08
280	6.56631e+07	1.9085e+08	3.05352e+08	4.07849e+08	4.98861e+08	5.79859e+08	6.49417e+08	7.10328e+08	7.61398e+08	8.01567e+08	8.34988e+08	8.57881e+08	8.73918e+08	8.79891e+08	8.77984e+08
281	6.03428e+07	1.75182e+08	2.79462e+08	3.73143e+08	4.58449e+08	5.34174e+08	5.96696e+08	6.49747e+08	6.9592e+08	7.33295e+08	7.64828e+08	7.85408e+08	7.97602e+08	8.02366e+08	8.02779e+08
282	6.28101e+07	1.82194e+08	2.91667e+08	3.91676e+08	4.81962e+08	5.61879e+08	6.28852e+08	6.88319e+08	7.38543e+08	7.79695e+08	8.11743e+08	8.319e+08	8.44523e+08	8.47205e+08	8.45241e+08
283	6.43997e+07	1.86211e+08	2.97467e+08	3.97367e+08	4.87652e+08	5.68442e+08	6.37259e+08	6.97381e+08	7.47445e+08	7.89877e+08	8.23764e+08	8.4647e+08	8.61293e+08	8.63308e+08	8.61397e+08
284	6.24583e+07	1.81691e+08	2.90483e+08	3.89043e+08	4.76845e+08	5.55955e+08	6.23148e+08	6.82552e+08	7.33313e+08	7.76898e+08	8.12786e+08	8.33828e+08	8.45881e+08	8.47117e+08	8.45774e+08
285	6.40273e+07	1.85898e+08	2.96518e+08	3.9589e+08	4.86456e+08	5.67633e+08	6.36912e+08	6.96617e+08	7.47051e+08	7.92191e+08	8.2795e+08	8.509e+08	8.65664e+08	8.66958e+08	8.6401e+08
286	6.21864e+07	1.80476e+08	2.88336e+08	3.86166e+08	4.7565e+08	5.54148e+08	6.20244e+08	6.80278e+08	7.30977e+08	7.71309e+08	8.0292e+08	8.22773e+08	8.3765e+08	8.41187e+08	8.36926e+08
287	6.75696e+07	1.95492e+08	3.1213e+08	4.17536e+08	5.12781e+08	5.97619e+08	6.7103e+08	7.35343e+08	7.89109e+08	8.33049e+08	8.66731e+08	8.89964e+08	9.06418e+08	9.11162e+08	9.08486e+08
288	6.20119e+07	1.79662e+08	2.86671e+08	3.83533e+08	4.70158e+08	5.48355e+08	6.15281e+08	6.72441e+08	7.21404e+08	7.62592e+08	7.9538e+08	8.15806e+08	8.31882e+08	8.3776e+08	8.35353e+08
289	6.10629e+07	1.77241e+08	2.82716e+08	3.7748e+08	4.62827e+08	5.39257e+08	6.03153e+08	6.57911e+08	7.04959e+08	7.44436e+08	7.76616e+08	7.94638e+08	8.06086e+08	8.11525e+08	8.12078e+08
290	6.18762e+07	1.79873e+08	2.88356e+08	3.85668e+08	4.71967e+08	5.47994e+08	6.13865e+08	6.73026e+08	7.22851e+08	7.64129e+08	7.96172e+08	8.15503e+08	8.28811e+08	8.32423e+08	8.30782e+08
291	6.36378e+07	1.84863e+08	2.95424e+08	3.95174e+08	4.8448e+08	5.6567e+08	6.34067e+08	6.94387e+08	7.43329e+08	7.83202e+08	8.14709e+08	8.34353e+08	8.4968e+08	8.53686e+08	8.53353e+08
292	5.98811e+07	1.7306e+08	2.76384e+08	3.70212e+08	4.53943e+08	5.29207e+08	5.92246e+08	6.47382e+08	6.94144e+08	7.31517e+08	7.60484e+08	7.79385e+08	7.94e+08	7.99089e+08	7.98709e+08
293	6.11623e+07	1.7684e+08	2.8325e+08	3.78903e+08	4.6416e+08	5.40679e+08	6.06322e+08	6.63678e+08	7.10942e+08	7.50284e+08	7.81449e+08	8.03117e+08	8.17436e+08	8.23891e+08	8.23303e+08
294	6.07814e+07	1.76483e+08	2.82881e+08	3.78747e+08	4.65378e+08	5.41438e+08	6.06726e+08	6.63539e+08	7.11341e+08	7.5199e+08	7.83302e+08	8.02364e+08	8.16527e+08	8.20862e+08	8.18949e+08
295	6.11912e+07	1.78502e+08	2.86323e+08	3.84478e+08	4.72743e+08	5.51021e+08	6.17794e+08	6.74467e+08	7.19814e+08	7.56397e+08	7.85114e+08	8.04527e+08	8.2041e+08	8.25861e+08	8.23612e+08
296	6.09308e+07	1.76668e+08	2.81843e+08	3.76986e+08	4.63744e+08	5.41701e+08	6.07897e+08	6.66442e+08	7.16794e+08	7.58961e+08	7.9353e+08	8.13863e+08	8.24887e+08	8.26346e+08	8.23185e+08
297	6.36915e+07	1.85136e+08	2.96181e+08	3.98092e+08	4.91243e+08	5.72695e+08	6.42746e+08	7.02032e+08	7.51838e+08	7.93297e+08	8.27326e+08	8.48336e+08	8.607e+08	8.6286e+08	8.60016e+08
298	6.28972e+07	1.83067e+08	2.93187e+08	3.91916e+08	4.80434e+08	5.60981e+08	6.2932e+08	6.87896e+08	7.35994e+08	7.74257e+08	8.06336e+08	8.25792e+08	8.37894e+08	8.42756e+08	8.42047e+08
299	6.36456e+07	1.85065e+08	2.95674e+08	3.9523e+08	4.83807e+08	5.63983e+08	6.33049e+08	6.92766e+08	7.43074e+08	7.83752e+08	8.14067e+08	8.32948e+08	8.47921e+08	8.53847e+08	8.5229e+08
300	6.06364e+07	1.76055e+08	2.81944e+08	3.77386e+08	4.63068e+08	5.38393e+08	6.01562e+08	6.574e+08	7.04755e+08	7.41992e+08	7.73067e+08	7.94079e+08	8.07978e+08	8.13603e+08	8.116e+08
301	6.24159e+07	1.79464e+08	2.86973e+08	3.85434e+08	4.73281e+08	5.5255e+08	6.1902e+08	6.77319e+08	7.26136e+08	7.64862e+08	7.96019e+08	8.17235e+08	8.29988e+08	8.35347e+08	8.36115e+08
302	6.472e+07	1.87745e+08	2.99901e+08	4.00764e+08	4.94099e+08	5.78362e+08	6.48218e+08	7.10174e+08	7.63064e+08	8.05794e+08	8.39304e+08	8.59156e+08	8.71987e+08	8.75786e+08	8.73034e+08
303	6.35806e+07	1.83821e+08	2.91995e+08	3.89301e+08	4.77613e+08	5.5827e+08	6.26885e+08	6.86414e+08	7.37068e+08	7.76447e+08	8.07866e+08	8.27555e+08	8.42177e+08	8.48291e+08	8.48063e+08
304	6.27532e+07	1.8101e+08	2.89232e+08	3.88394e+08	4.79532e+08	5.60499e+08	6.30704e+08	6.92963e+08	7.4568e+08	7.89785e+08	8.21955e+08	8.41443e+08	8.52649e+08	8.54039e+08	8.5244e+08
305	6.18099e+07	1.79621e+08	2.85631e+08	3.81579e+08	4.68406e+08	5.44254e+08	6.07277e+08	6.62245e+08	7.08282e+08	7.49191e+08	7.82807e+08	8.04263e+08	8.17395e+08	8.19997e+08	8.20479e+08
306	6.30739e+07	1.82437e+08	2.91319e+08	3.89117e+08	4.79091e+08	5.59276e+08	6.26806e+08	6.84425e+08	7.31945e+08	7.72225e+08	8.06404e+08	8.27669e+08	8.42175e+08	8.47178e+08	8.44827e+08
307	6.39151e+07	1.85939e+08	2.98201e+08	3.9908e+08	4.8997e+08	5.7071e+08	6.39435e+08	6.99509e+08	7.50193e+08	7.90416e+08	8.24033e+08	8.43074e+08	8.53277e+08	8.55023e+08	8.54661e+08
308	6.53563e+07	1.89433e+08	3.03102e+08	4.07122e+08	5.0106e+08	5.8494e+08	6.55572e+08	7.17832e+08	7.68777e+08	8.08032e+08	8.40805e+08	8.59967e+08	8.73304e+08	8.7662e+08	8.75241e+08
309	6.06395e+07	1.76342e+08	2.82131e+08	3.77356e+08	4.63156e+08	5.42206e+08	6.09015e+08	6.66241e+08	7.13968e+08	7.51904e+08	7.82329e+08	8.01362e+08	8.14651e+08	8.1754e+08	8.15477e+08
310	6.58203e+07	1.91191e+08	3.05745e+08	4.08902e+08	5.02557e+08	5.86172e+08	6.57255e+08	7.1905e+08	7.68537e+08	8.07191e+08	8.38314e+08	8.57727e+08	8.7112e+08	8.77538e+08	8.77284e+08
311	6.55473e+07	1.89537e+08	3.03187e+08	4.07186e+08	5.01136e+08	5.851e+08	6.54703e+08	7.15795e+08	7.67029e+08	8.09984e+08	8.43059e+08	8.6179e+08	8.75941e+08	8.80049e+08	8.79874e+08
312	6.03016e+07	1.74733e+08	2.78856e+08	3.73236e+08	4.58843e+08	5.35155e+08	6.00244e+08	6.5567e+08	7.01003e+08	7.38586e+08	7.68944e+08	7.88492e+08	8.02704e+08	8.06287e+08	8.06004e+08
313	6.07086e+07	1.75628e+08	2.80489e+08	3.75445e+08	4.6149e+08	5.38112e+08	6.01074e+08	6.56395e+08	7.05552e+08	7.43968e+08	7.75395e+08	7.96395e+08	8.10918e+08	8.17425e+08	8.15843e+08
314	6.10903e+07	1.77787e+08	2.85023e+08	3.8166e+08	4.69012e+08	5.47091e+08	6.13341e+08	6.71846e+08	7.22895e+08	7.61992e+08	7.92594e+08	8.11423e+08	8.25138e+08	8.28699e+08	8.25875e+08
315	6.00822e+07	1.74346e+08	2.78372e+08	3.71287e+08	4.55541e+08	5.32089e+08	5.96517e+08	6.53008e+08	7.00643e+08	7.3832e+08	7.70854e+08	7.9246e+08	8.08522e+08	8.13296e+08	8.11615e+08
316	6.05801e+07	1.75432e+08	2.79434e+08	3.72039e+08	4.54665e+08	5.28392e+08	5.91125e+08	6.44379e+08	6.90208e+08	7.28466e+08	7.60621e+08	7.83237e+08	7.98421e+08	8.03039e+08	8.03008e+08
317	6.3354e+07	1.8359e+08	2.93475e+08	3.92182e+08	4.81142e+08	5.60286e+08	6.26935e+08	6.84046e+08	7.29151e+08	7.67668e+08	7.9892e+08	8.18357e+08	8.33878e+08	8.41379e+08	8.41496e+08
318	6.32281e+07	1.83239e+08	2.92492e+08	3.91844e+08	4.82138e+08	5.62623e+08	6.30725e+08	6.91605e+08	7.42421e+08	7.82802e+08	8.12937e+08	8.31564e+08	8.46018e+08	8.50326e+08	8.47948e+08
319	6.26015e+07	1.80913e+08	2.8928e+08	3.87562e+08	4.76439e+08	5.5489e+08	6.19485e+08	6.76721e+08	7.23512e+08	7.61597e+08	7.94039e+08	8.14539e+08	8.29228e+08	8.33971e+08	8.33063e+08
320	6.47372e+07	1.88015e+08	3.00599e+08	4.02172e+08	4.93695e+08	5.75948e+08	6.44376e+08	7.04986e+08	7.55352e+08	7.93493e+08	8.22508e+08	8.41856e+08	8.56821e+08	8.62295e+08	8.6172e+08
321	6.2429e+07	1.81793e+08	2.92365e+08	3.92475e+08	4.83607e+08	5.64669e+08	6.31846e+08	6.90655e+08	7.38425e+08	7.7813e+08	8.09322e+08	8.28518e+08	8.42858e+08	8.4597e+08	8.42898e+08
322	6.65141e+07	1.92502e+08	3.07626e+08	4.11185e+08	5.05904e+08	5.90068e+08	6.6042e+08	7.22978e+08	7.787e+08	8.23187e+08	8.58184e+08	8.79614e+08	8.93457e+08	8.97019e+08	8.94282e+08
323	6.17192e+07	1.78089e+08	2.83259e+08	3.78608e+08	4.6533e+08	5.41302e+08	6.05846e+08	6.62678e+08	7.10465e+08	7.49064e+08	7.78034e+08	7.95981e+08	8.11481e+08	8.1714e+08	8.18299e+08
324	6.66839e+07	1.93606e+08	3.09213e+08	4.14065e+08	5.0972e+08	5.9588e+08	6.68953e+08	7.3152e+08	7.84015e+08	8.26722e+08	8.62576e+08	8.84536e+08	9.00448e+08	9.05156e+08	9.01988e+08
325	6.33587e+07	1.83686e+08	2.94239e+08	3.921e+08	4.79679e+08	5.58803e+08	6.27139e+08	6.86132e+08	7.36785e+08	7.78029e+08	8.10247e+08	8.30803e+08	8.46218e+08	8.51212e+08	8.50273e+08
326	6.16397e+07	1.78745e+08	2.85535e+08	3.83194e+08	4.71008e+08	5.48518e+08	6.15593e+08	6.7469e+08	7.23377e+08	7.62037e+08	7.92217e+08	8.11024e+08	8.23136e+08	8.28873e+08	8.27078e+08
327	6.46651e+07	1.87663e+08	2.99816e+08	4.01266e+08	4.93202e+08	5.76415e+08	6.4798e+08	7.08564e+08	7.58283e+08	8.00729e+08	8.36716e+08	8.56304e+08	8.7022e+08	8.71792e+08	8.69742e+08
328	6.37075e+07	1.84954e+08	2.95887e+08	3.96089e+08	4.85838e+08	5.66025e+08	6.33802e+08	6.89995e+08	7.3857e+08	7.7967e+08	8.12822e+08	8.33559e+08	8.47984e+08	8.54323e+08	8.51752e+08
329	6.23949e+07	1.80734e+08	2.88781e+08	3.87456e+08	4.78044e+08	5.58857e+08	6.27875e+08	6.88499e+08	7.38294e+08	7.77195e+08	8.07649e+08	8.26455e+08	8.39268e+08	8.41624e+08	8.39961e+08
330	6.20518e+07	1.79915e+08	2.8855e+08	3.88722e+08	4.80315e+08	5.61167e+08	6.2543e+08	6.80862e+08	7.26975e+08	7.64248e+08	7.9584e+08	8.18095e+08	8.31604e+08	8.35535e+08	8.32678e+08
331	6.10363e+07	1.77072e+08	2.83642e+08	3.79635e+08	4.68579e+08	5.46633e+08	6.13036e+08	6.70108e+08	7.16875e+08	7.54759e+08	7.86173e+08	8.04884e+08	8.14582e+08	8.18039e+08	8.18233e+08
332	6.13151e+07	1.78082e+08	2.84956e+08	3.80785e+08	4.67263e+08	5.45295e+08	6.12967e+08	6.7165e+08	7.19128e+08	7.58318e+08	7.90272e+08	8.10204e+08	8.25018e+08	8.29399e+08	8.26545e+08
333	6.31422e+07	1.84119e+08	2.94795e+08	3.92676e+08	4.79747e+08	5.58248e+08	6.27772e+08	6.89019e+08	7.40116e+08	7.8018e+08	8.12911e+08	8.34664e+08	8.48945e+08	8.53681e+08	8.50592e+08
334	6.27843e+07	1.81953e+08	2.90317e+08	3.88403e+08	4.76127e+08	5.56552e+08	6.26469e+08	6.86592e+08	7.37542e+08	7.79584e+08	8.12461e+08	8.34502e+08	8.50971e+08	8.56071e+08	8.5231e+08
335	6.45937e+07	1.87424e+08	3.01375e+08	4.03471e+08	4.93968e+08	5.7404e+08	6.41808e+08	6.99958e+08	7.48553e+08	7.87426e+08	8.182e+08	8.39221e+08	8.5513e+08	8.60586e+08	8.5997e+08
336	6.50578e+07	1.8876e+08	3.0176e+08	4.04227e+08	4.96109e+08	5.79422e+08	6.48476e+08	7.09474e+08	7.60203e+08	8.00783e+08	8.33066e+08	8.56411e+08	8.72953e+08	8.76397e+08	8.74152e+08
337	6.07667e+07	1.76506e+08	2.82826e+08	3.79405e+08	4.68048e+08	5.49269e+08	6.1577e+08	6.74106e+08	7.23279e+08	7.67255e+08	7.99522e+08	8.16533e+08	8.27887e+08	8.31126e+08	8.27902e+08
338	6.14315e+07	1.78827e+08	2.85594e+08	3.81135e+08	4.68942e+08	5.46397e+08	6.11473e+08	6.68802e+08	7.16871e+08	7.54703e+08	7.86487e+08	8.07569e+08	8.21308e+08	8.25209e+08	8.22685e+08
339	6.08614e+07	1.7581e+08	2.81141e+08	3.75888e+08	4.61345e+08	5.39382e+08	6.07613e+08	6.67886e+08	7.1669e+08	7.5658e+08	7.88551e+08	8.07795e+08	8.20215e+08	8.21827e+08	8.19617e+08
340	6.04636e+07	1.75687e+08	2.80721e+08	3.74899e+08	4.60614e+08	5.37809e+08	6.02286e+08	6.58192e+08	7.06172e+08	7.45452e+08	7.76173e+08	7.97233e+08	8.10559e+08	8.14174e+08	8.1314e+08
341	6.49346e+07	1.88445e+08	3.01617e+08	4.02663e+08	4.93517e+08	5.7401e+08	6.41073e+08	7.0004e+08	7.52033e+08	7.93992e+08	8.27718e+08	8.48929e+08	8.62149e+08	8.67811e+08	8.66984e+08
342	6.21072e+07	1.79818e+08	2.8785e+08	3.85502e+08	4.71095e+08	5.47409e+08	6.11935e+08	6.69526e+08	7.17647e+08	7.55503e+08	7.86252e+08	8.05861e+08	8.21209e+08	8.27298e+08	8.26674e+08
343	6.25054e+07	1.80348e+08	2.88403e+08	3.85682e+08	4.73247e+08	5.49101e+08	6.13862e+08	6.69715e+08	7.15355e+08	7.54303e+08	7.87547e+08	8.0861e+08	8.22505e+08	8.26404e+08	8.26451e+08
344	6.39247e+07	1.85355e+08	2.96566e+08	3.96525e+08	4.87294e+08	5.68434e+08	6.37745e+08	6.97603e+08	7.48414e+08	7.89865e+08	8.22204e+08	8.42253e+08	8.56111e+08	8.61945e+08	8.60249e+08
345	6.11839e+07	1.76835e+08	2.81822e+08	3.77948e+08	4.65629e+08	5.43636e+08	6.1158e+08	6.68422e+08	7.14213e+08	7.51425e+08	7.83807e+08	8.02556e+08	8.16329e+08	8.23615e+08	8.2115e+08
346	6.22096e+07	1.79894e+08	2.88295e+08	3.86705e+08	4.74919e+08	5.53908e+08	6.22291e+08	6.80721e+08	7.29806e+08	7.70898e+08	8.04008e+08	8.2392e+08	8.36518e+08	8.40343e+08	8.38698e+08
347	6.40016e+07	1.85195e+08	2.95671e+08	3.93523e+08	4.83293e+08	5.64576e+08	6.32661e+08	6.92495e+08	7.44192e+08	7.86019e+08	8.18004e+08	8.38847e+08	8.53993e+08	8.60452e+08	8.5908e+08
348	5.99692e+07	1.73897e+08	2.79045e+08	3.73459e+08	4.57996e+08	5.34014e+08	5.97529e+08	6.5214e+08	6.98587e+08	7.3621e+08	7.65191e+08	7.8208e+08	7.93097e+08	7.97541e+08	7.97854e+08
349	6.43741e+07	1.86224e+08	2.97838e+08	3.98884e+08	4.89758e+08	5.70939e+08	6.41248e+08	7.01901e+08	7.53307e+08	7.9364e+08	8.25102e+08	8.46362e+08	8.58914e+08	8.63571e+08	8.62878e+08
350	6.167e+07	1.79614e+08	2.88311e+08	3.87648e+08	4.77623e+08	5.5646e+08	6.22863e+08	6.79904e+08	7.2744e+08	7.67291e+08	7.98292e+08	8.18112e+08	8.30988e+08	8.34874e+08	8.32198e+08
351	6.64505e+07	1.92921e+08	3.07768e+08	4.11963e+08	5.05599e+08	5.89752e+08	6.61917e+08	7.26152e+08	7.79885e+08	8.23409e+08	8.57934e+08	8.81322e+08	8.93993e+08	8.96184e+08	8.9328e+08
352	6.32644e+07	1.8307e+08	2.90773e+08	3.88335e+08	4.78558e+08	5.57996e+08	6.24993e+08	6.85465e+08	7.3648e+08	7.77593e+08	8.11261e+08	8.34834e+08	8.51155e+08	8.54306e+08	8.51353e+08
353	6.20378e+07	1.79802e+08	2.8755e+08	3.86028e+08	4.75247e+08	5.56133e+08	6.26012e+08	6.86616e+08	7.38405e+08	7.78984e+08	8.09813e+08	8.27267e+08	8.39311e+08	8.42607e+08	8.4103e+08
354	6.09915e+07	1.76678e+08	2.81356e+08	3.75119e+08	4.58433e+08	5.32973e+08	5.9749e+08	6.53739e+08	7.02152e+08	7.41312e+08	7.72937e+08	7.93981e+08	8.07041e+08	8.08889e+08	8.07953e+08
355	6.17227e+07	1.79896e+08	2.87511e+08	3.82431e+08	4.67272e+08	5.42484e+08	6.067e+08	6.62458e+08	7.11135e+08	7.50518e+08	7.81064e+08	8.02531e+08	8.1797e+08	8.21208e+08	8.19715e+08
356	6.25649e+07	1.80968e+08	2.87431e+08	3.82697e+08	4.69904e+08	5.46966e+08	6.12857e+08	6.70546e+08	7.19196e+08	7.59014e+08	7.91099e+08	8.12143e+08	8.27671e+08	8.32248e+08	8.31272e+08
357	6.47305e+07	1.87093e+08	2.9928e+08	4.00816e+08	4.93389e+08	5.76436e+08	6.44312e+08	7.05706e+08	7.559e+08	7.96069e+08	8.2989e+08	8.49875e+08	8.63875e+08	8.67076e+08	8.67225e+08
358	6.4905e+07	1.8763e+08	3.00759e+08	4.04134e+08	4.98472e+08	5.82561e+08	6.52034e+08	7.11991e+08	7.60772e+08	8.01924e+08	8.32366e+08	8.50447e+08	8.65236e+08	8.69397e+08	8.68335e+08
359	6.36272e+07	1.84711e+08	2.9564e+08	3.96229e+08	4.86636e+08	5.68089e+08	6.38062e+08	6.98384e+08	7.49193e+08	7.88911e+08	8.2047e+08	8.38753e+08	8.53909e+08	8.58409e+08	8.57089e+08
360	6.45283e+07	1.87131e+08	2.99049e+08	3.99645e+08	4.90024e+08	5.70464e+08	6.37234e+08	6.95158e+08	7.44653e+08	7.87258e+08	8.23449e+08	8.48195e+08	8.64872e+08	8.6908e+08	8.65952e+08
361	6.48027e+07	1.87015e+08	2.97749e+08	3.98054e+08	4.88719e+08	5.70968e+08	6.42286e+08	7.04473e+08	7.5707e+08	7.98269e+08	8.3386e+08	8.56457e+08	8.70986e+08	8.74722e+08	8.71932e+08
362	6.37298e+07	1.84675e+08	2.96099e+08	3.96738e+08	4.86666e+08	5.66577e+08	6.34145e+08	6.93829e+08	7.45047e+08	7.87573e+08	8.22889e+08	8.44277e+08	8.59232e+08	8.63119e+08	8.59586e+08
363	6.38107e+07	1.84259e+08	2.93798e+08	3.92402e+08	4.80393e+08	5.60208e+08	6.28172e+08	6.87325e+08	7.37644e+08	7.77559e+08	8.09264e+08	8.29467e+08	8.43689e+08	8.48764e+08	8.48383e+08
364	6.09581e+07	1.76304e+08	2.81086e+08	3.76008e+08	4.62132e+08	5.38989e+08	6.04709e+08	6.63391e+08	7.13709e+08	7.54385e+08	7.89148e+08	8.124e+08	8.28448e+08	8.32677e+08	8.29441e+08
365	6.17237e+07	1.78524e+08	2.84687e+08	3.80967e+08	4.68694e+08	5.46245e+08	6.1207e+08	6.68571e+08	7.16138e+08	7.54318e+08	7.85695e+08	8.07214e+08	8.23125e+08	8.26746e+08	8.25407e+08
366	6.24444e+07	1.81071e+08	2.90155e+08	3.88359e+08	4.76935e+08	5.54099e+08	6.21827e+08	6.80984e+08	7.30002e+08	7.70208e+08	8.02124e+08	8.17612e+08	8.26758e+08	8.32412e+08	8.33162e+08
367	6.40281e+07	1.86323e+08	2.98265e+08	3.98322e+08	4.88938e+08	5.68899e+08	6.36238e+08	6.9489e+08	7.42339e+08	7.8073e+08	8.11551e+08	8.31295e+08	8.44659e+08	8.48355e+08	8.48906e+08
368	6.30197e+07	1.82849e+08	2.92366e+08	3.90986e+08	4.79258e+08	5.58929e+08	6.25946e+08	6.82834e+08	7.32053e+08	7.7329e+08	8.07984e+08	8.29452e+08	8.41458e+08	8.46321e+08	8.4521e+08
369	6.29322e+07	1.82471e+08	2.91689e+08	3.90509e+08	4.80552e+08	5.62662e+08	6.32573e+08	6.93534e+08	7.44255e+08	7.86537e+08	8.19267e+08	8.39107e+08	8.50271e+08	8.51565e+08	8.50602e+08
370	6.18494e+07	1.79642e+08	2.87411e+08	3.84495e+08	4.71317e+08	5.49658e+08	6.16e+08	6.72816e+08	7.18854e+08	7.5666e+08	7.86281e+08	8.05596e+08	8.18602e+08	8.23402e+08	8.24091e+08
371	5.96173e+07	1.7262e+08	2.74777e+08	3.66381e+08	4.50379e+08	5.26564e+08	5.90075e+08	6.44408e+08	6.90494e+08	7.26874e+08	7.58301e+08	7.8055e+08	7.93213e+08	7.97218e+08	7.96556e+08
372	6.16621e+07	1.78852e+08	2.85989e+08	3.82997e+08	4.70581e+08	5.49161e+08	6.17574e+08	6.78082e+08	7.26885e+08	7.65562e+08	7.9767e+08	8.19725e+08	8.35948e+08	8.39347e+08	8.35583e+08
373	6.34479e+07	1.84554e+08	2.95413e+08	3.96901e+08	4.88764e+08	5.69129e+08	6.38383e+08	6.97276e+08	7.47651e+08	7.90394e+08	8.2341e+08	8.45382e+08	8.61785e+08	8.66789e+08	8.62679e+08
374	6.5066e+07	1.88434e+08	3.00548e+08	4.02511e+08	4.94215e+08	5.75677e+08	6.42745e+08	7.0163e+08	7.51425e+08	7.93262e+08	8.26733e+08	8.47606e+08	8.61273e+08	8.64794e+08	8.64911e+08
375	6.28215e+07	1.81967e+08	2.90346e+08	3.88868e+08	4.77846e+08	5.5853e+08	6.27308e+08	6.86656e+08	7.34728e+08	7.73036e+08	8.0261e+08	8.20987e+08	8.34059e+08	8.39541e+08	8.38729e+08
376	5.98913e+07	1.73576e+08	2.76966e+08	3.70717e+08	4.5423e+08	5.28122e+08	5.89201e+08	6.42822e+08	6.88881e+08	7.25166e+08	7.54918e+08	7.75429e+08	7.89124e+08	7.94286e+08	7.94886e+08
377	6.0213e+07	1.74181e+08	2.78706e+08	3.72508e+08	4.56528e+08	5.32955e+08	5.97399e+08	6.52542e+08	6.97725e+08	7.33814e+08	7.63305e+08	7.82767e+08	7.97145e+08	8.02737e+08	8.0238e+08
378	6.33156e+07	1.83292e+08	2.92394e+08	3.9107e+08	4.8047e+08	5.61305e+08	6.3016e+08	6.89878e+08	7.38246e+08	7.7778e+08	8.10056e+08	8.28659e+08	8.41981e+08	8.4751e+08	8.47082e+08
379	6.37551e+07	1.8482e+08	2.95475e+08	3.95097e+08	4.86335e+08	5.6906e+08	6.39781e+08	7.01846e+08	7.54059e+08	7.95236e+08	8.27085e+08	8.48593e+08	8.6176e+08	8.64794e+08	8.6118e+08
380	6.28676e+07	1.82635e+08	2.92688e+08	3.92501e+08	4.82924e+08	5.62058e+08	6.31001e+08	6.91149e+08	7.41338e+08	7.80123e+08	8.12033e+08	8.31231e+08	8.41359e+08	8.45243e+08	8.44172e+08
381	6.28274e+07	1.82854e+08	2.93189e+08	3.92685e+08	4.81918e+08	5.61484e+08	6.27563e+08	6.85067e+08	7.34089e+08	7.72809e+08	8.0309e+08	8.22618e+08	8.34853e+08	8.39386e+08	8.39159e+08
382	6.36043e+07	1.84369e+08	2.9395e+08	3.93494e+08	4.83758e+08	5.6477e+08	6.32641e+08	6.92061e+08	7.43879e+08	7.88837e+08	8.24674e+08	8.458e+08	8.61117e+08	8.65545e+08	8.61198e+08
383	6.28115e+07	1.80901e+08	2.88336e+08	3.85628e+08	4.74963e+08	5.53931e+08	6.21521e+08	6.80247e+08	7.29453e+08	7.66408e+08	7.96181e+08	8.15101e+08	8.27989e+08	8.32733e+08	8.34049e+08
384	6.36027e+07	1.83296e+08	2.91922e+08	3.89823e+08	4.78142e+08	5.58544e+08	6.27046e+08	6.87059e+08	7.37941e+08	7.81178e+08	8.14484e+08	8.34487e+08	8.48015e+08	8.52862e+08	8.5225e+08
385	6.08927e+07	1.76776e+08	2.83254e+08	3.79563e+08	4.67307e+08	5.48195e+08	6.15905e+08	6.74239e+08	7.20808e+08	7.59802e+08	7.93117e+08	8.12458e+08	8.25497e+08	8.27687e+08	8.24663e+08
386	6.27281e+07	1.8179e+08	2.90805e+08	3.90171e+08	4.79507e+08	5.60708e+08	6.29745e+08	6.87549e+08	7.33198e+08	7.7152e+08	8.01107e+08	8.18398e+08	8.31784e+08	8.38229e+08	8.37982e+08
387	6.47702e+07	1.87668e+08	3.00217e+08	4.01012e+08	4.92335e+08	5.73751e+08	6.43504e+08	7.06478e+08	7.60076e+08	8.01484e+08	8.34981e+08	8.55252e+08	8.66713e+08	8.71474e+08	8.69677e+08
388	6.43969e+07	1.8649e+08	2.97057e+08	3.96661e+08	4.84659e+08	5.63465e+08	6.31044e+08	6.88582e+08	7.35965e+08	7.74628e+08	8.05929e+08	8.27835e+08	8.43253e+08	8.49149e+08	8.49264e+08
389	6.14897e+07	1.78004e+08	2.84757e+08	3.79853e+08	4.65209e+08	5.4278e+08	6.08786e+08	6.66624e+08	7.14121e+08	7.55379e+08	7.87665e+08	8.05688e+08	8.18592e+08	8.23473e+08	8.22688e+08
390	6.11395e+07	1.78053e+08	2.85433e+08	3.82391e+08	4.69585e+08	5.465e+08	6.13307e+08	6.71995e+08	7.21613e+08	7.63193e+08	7.96828e+08	8.1584e+08	8.27638e+08	8.31638e+08	8.29236e+08
391	6.41431e+07	1.85978e+08	2.9571e+08	3.95072e+08	4.84236e+08	5.62689e+08	6.3116e+08	6.9307e+08	7.45143e+08	7.86848e+08	8.21117e+08	8.43182e+08	8.5803e+08	8.62857e+08	8.60462e+08
392	6.04579e+07	1.75209e+08	2.80614e+08	3.74956e+08	4.60071e+08	5.37631e+08	6.04495e+08	6.6224e+08	7.10344e+08	7.483e+08	7.80883e+08	8.01942e+08	8.16018e+08	8.19101e+08	8.15911e+08
393	6.24588e+07	1.81517e+08	2.90012e+08	3.87743e+08	4.7723e+08	5.56749e+08	6.2463e+08	6.84051e+08	7.33275e+08	7.72654e+08	8.0259e+08	8.22533e+08	8.36273e+08	8.38251e+08	8.36922e+08
394	6.14817e+07	1.78967e+08	2.86144e+08	3.83428e+08	4.71717e+08	5.50275e+08	6.17274e+08	6.73496e+08	7.19565e+08	7.58485e+08	7.90386e+08	8.12886e+08	8.29241e+08	8.31547e+08	8.28585e+08
395	6.10844e+07	1.76565e+08	2.81591e+08	3.77333e+08	4.63978e+08	5.39362e+08	6.02988e+08	6.58552e+08	7.04762e+08	7.45378e+08	7.78755e+08	7.98887e+08	8.11875e+08	8.15801e+08	8.15692e+08
396	6.19232e+07	1.79531e+08	2.86162e+08	3.82905e+08	4.70592e+08	5.48049e+08	6.14052e+08	6.71305e+08	7.19707e+08	7.59324e+08	7.90967e+08	8.11667e+08	8.2513e+08	8.29761e+08	8.27582e+08
397	6.27425e+07	1.81852e+08	2.90439e+08	3.87067e+08	4.73885e+08	5.52016e+08	6.18537e+08	6.7624e+08	7.26606e+08	7.67111e+08	7.99328e+08	8.20176e+08	8.33257e+08	8.40172e+08	8.39733e+08
398	5.80595e+07	1.69201e+08	2.709e+08	3.63196e+08	4.45579e+08	5.1816e+08	5.79148e+08	6.32732e+08	6.7592e+08	7.11194e+08	7.40133e+08	7.58795e+08	7.7347e+08	7.77553e+08	7.7638e+08
399	6.23197e+07	1.79972e+08	2.86507e+08	3.81778e+08	4.68419e+08	5.46089e+08	6.10192e+08	6.65701e+08	7.14885e+08	7.54116e+08	7.84638e+08	8.04767e+08	8.19589e+08	8.24494e+08	8.24519e+08
400	5.83793e+07	1.69671e+08	2.7217e+08	3.63258e+08	4.45857e+08	5.20519e+08	5.84034e+08	6.39191e+08	6.84794e+08	7.22791e+08	7.55109e+08	7.7661e+08	7.89427e+08	7.9303e+08	7.89071e+08
401	6.4724e+07	1.86885e+08	2.9772e+08	3.9837e+08	4.89533e+08	5.70686e+08	6.40032e+08	6.98854e+08	7.48046e+08	7.87974e+08	8.20092e+08	8.4157e+08	8.58241e+08	8.63698e+08	8.62988e+08
402	6.34137e+07	1.84989e+08	2.97035e+08	3.97981e+08	4.88924e+08	5.69431e+08	6.37487e+08	6.97453e+08	7.46821e+08	7.86108e+08	8.17438e+08	8.38187e+08	8.51861e+08	8.55222e+08	8.52618e+08
403	6.01028e+07	1.74733e+08	2.80552e+08	3.76258e+08	4.61988e+08	5.39511e+08	6.06056e+08	6.63722e+08	7.08841e+08	7.44646e+08	7.74045e+08	7.9469e+08	8.10831e+08	8.16269e+08	8.12559e+08
404	6.1214e+07	1.77408e+08	2.83373e+08	3.78431e+08	4.64404e+08	5.41701e+08	6.05937e+08	6.60359e+08	7.05879e+08	7.45115e+08	7.77121e+08	7.98764e+08	8.15764e+08	8.22261e+08	8.2105e+08
405	6.36335e+07	1.85126e+08	2.97625e+08	3.99684e+08	4.92957e+08	5.75071e+08	6.44663e+08	7.07835e+08	7.60384e+08	8.03076e+08	8.36192e+08	8.54212e+08	8.65356e+08	8.68702e+08	8.64812e+08
406	6.23477e+07	1.81747e+08	2.90237e+08	3.8854e+08	4.77677e+08	5.57409e+08	6.25114e+08	6.83367e+08	7.31622e+08	7.70536e+08	8.02192e+08	8.21695e+08	8.34092e+08	8.36634e+08	8.35703e+08
407	6.42053e+07	1.85382e+08	2.9458e+08	3.92901e+08	4.81311e+08	5.60297e+08	6.27523e+08	6.87457e+08	7.36209e+08	7.76172e+08	8.05581e+08	8.25221e+08	8.38221e+08	8.42417e+08	8.43969e+08
408	6.35998e+07	1.84559e+08	2.95851e+08	3.97679e+08	4.89144e+08	5.68992e+08	6.36957e+08	6.95965e+08	7.4459e+08	7.85587e+08	8.17493e+08	8.35117e+08	8.47684e+08	8.50839e+08	8.50319e+08
409	6.17235e+07	1.78808e+08	2.84856e+08	3.80194e+08	4.65438e+08	5.41733e+08	6.0865e+08	6.64946e+08	7.12258e+08	7.5219e+08	7.83621e+08	8.0371e+08	8.17767e+08	8.21281e+08	8.20146e+08
410	6.18073e+07	1.79276e+08	2.85121e+08	3.80933e+08	4.66994e+08	5.44292e+08	6.10105e+08	6.68903e+08	7.16522e+08	7.53589e+08	7.83174e+08	8.01912e+08	8.15285e+08	8.20484e+08	8.2066e+08
411	6.2635e+07	1.82061e+08	2.91069e+08	3.89484e+08	4.7755e+08	5.55074e+08	6.18086e+08	6.72732e+08	7.17837e+08	7.54965e+08	7.87327e+08	8.11763e+08	8.28941e+08	8.3575e+08	8.35955e+08
412	6.33094e+07	1.8331e+08	2.92663e+08	3.92267e+08	4.81946e+08	5.59814e+08	6.26168e+08	6.85379e+08	7.35273e+08	7.75334e+08	8.06543e+08	8.24208e+08	8.37846e+08	8.41448e+08	8.41713e+08
413	6.27638e+07	1.82832e+08	2.92111e+08	3.92006e+08	4.82598e+08	5.6365e+08	6.32159e+08	6.89577e+08	7.35754e+08	7.73157e+08	8.04117e+08	8.22861e+08	8.35144e+08	8.40507e+08	8.40616e+08
414	6.45915e+07	1.8689e+08	2.99578e+08	4.01597e+08	4.9339e+08	5.77621e+08	6.4838e+08	7.0974e+08	7.60731e+08	8.02532e+08	8.35789e+08	8.55155e+08	8.67564e+08	8.70901e+08	8.69012e+08
415	6.61044e+07	1.91762e+08	3.07697e+08	4.13344e+08	5.07861e+08	5.91899e+08	6.62634e+08	7.2248e+08	7.72026e+08	8.1454e+08	8.49252e+08	8.71048e+08	8.81958e+08	8.85265e+08	8.84923e+08
416	6.25125e+07	1.81117e+08	2.89352e+08	3.86907e+08	4.7489e+08	5.53701e+08	6.22228e+08	6.82863e+08	7.33342e+08	7.75728e+08	8.07501e+08	8.24771e+08	8.35449e+08	8.3831e+08	8.37592e+08
417	6.32008e+07	1.8245e+08	2.92044e+08	3.92061e+08	4.80617e+08	5.59982e+08	6.27543e+08	6.85754e+08	7.34883e+08	7.74586e+08	8.02561e+08	8.20496e+08	8.33618e+08	8.39014e+08	8.39681e+08
418	6.08428e+07	1.76075e+08	2.80745e+08	3.76211e+08	4.62956e+08	5.41385e+08	6.09375e+08	6.689e+08	7.17934e+08	7.56771e+08	7.87764e+08	8.07346e+08	8.2109e+08	8.25245e+08	8.21815e+08
419	6.27037e+07	1.81293e+08	2.90266e+08	3.88823e+08	4.78321e+08	5.58497e+08	6.27813e+08	6.90543e+08	7.42384e+08	7.84235e+08	8.16575e+08	8.36849e+08	8.48533e+08	8.50132e+08	8.47544e+08
420	6.19097e+07	1.7918e+08	2.86475e+08	3.83743e+08	4.71818e+08	5.51449e+08	6.2039e+08	6.79059e+08	7.26311e+08	7.6258e+08	7.93364e+08	8.14102e+08	8.27724e+08	8.32638e+08	8.30635e+08
421	6.24085e+07	1.80718e+08	2.89967e+08	3.89023e+08	4.7782e+08	5.5716e+08	6.25185e+08	6.82567e+08	7.31881e+08	7.72068e+08	8.0666e+08	8.30896e+08	8.46429e+08	8.50769e+08	8.46783e+08
422	6.41124e+07	1.84499e+08	2.94753e+08	3.9477e+08	4.84612e+08	5.648e+08	6.3277e+08	6.9257e+08	7.42848e+08	7.84215e+08	8.15892e+08	8.37406e+08	8.51464e+08	8.56036e+08	8.55627e+08
423	6.13741e+07	1.76689e+08	2.81465e+08	3.76156e+08	4.5976e+08	5.35194e+08	5.9954e+08	6.57906e+08	7.04048e+08	7.41541e+08	7.73625e+08	7.93362e+08	8.0491e+08	8.08882e+08	8.09863e+08
424	6.62462e+07	1.91735e+08	3.05657e+08	4.07399e+08	4.99251e+08	5.82647e+08	6.55161e+08	7.18679e+08	7.73003e+08	8.16182e+08	8.49183e+08	8.70128e+08	8.86092e+08	8.90499e+08	8.88505e+08
425	5.96267e+07	1.72167e+08	2.74914e+08	3.68208e+08	4.52181e+08	5.25894e+08	5.88253e+08	6.428e+08	6.8879e+08	7.28895e+08	7.60977e+08	7.81042e+08	7.9354e+08	7.98419e+08	7.97481e+08
426	6.46772e+07	1.87489e+08	3.01051e+08	4.039e+08	4.9617e+08	5.77183e+08	6.44979e+08	7.03382e+08	7.51586e+08	7.91718e+08	8.2423e+08	8.45131e+08	8.61994e+08	8.68715e+08	8.67462e+08
427	6.48391e+07	1.86792e+08	2.98e+08	3.99092e+08	4.89797e+08	5.69986e+08	6.36982e+08	6.95289e+08	7.44007e+08	7.86115e+08	8.19004e+08	8.40518e+08	8.5603e+08	8.60421e+08	8.60468e+08
428	6.13239e+07	1.77941e+08	2.84478e+08	3.82279e+08	4.70986e+08	5.49291e+08	6.15532e+08	6.74393e+08	7.25554e+08	7.67938e+08	8.00479e+08	8.21113e+08	8.32241e+08	8.33764e+08	8.31027e+08
429	6.38726e+07	1.85602e+08	2.98197e+08	4.00507e+08	4.94173e+08	5.78506e+08	6.49292e+08	7.10986e+08	7.61952e+08	8.04023e+08	8.41001e+08	8.65977e+08	8.80615e+08	8.82715e+08	8.75531e+08
430	6.30543e+07	1.82826e+08	2.92791e+08	3.9143e+08	4.80269e+08	5.60177e+08	6.28829e+08	6.89033e+08	7.40654e+08	7.83079e+08	8.17292e+08	8.35169e+08	8.46931e+08	8.51103e+08	8.48234e+08
431	6.02938e+07	1.74619e+08	2.79531e+08	3.73649e+08	4.58661e+08	5.34827e+08	5.98431e+08	6.5342e+08	6.99585e+08	7.37627e+08	7.68764e+08	7.87025e+08	7.99976e+08	8.0358e+08	8.02992e+08
432	6.49225e+07	1.89156e+08	3.03384e+08	4.08059e+08	5.01152e+08	5.83332e+08	6.51629e+08	7.10127e+08	7.5804e+08	7.98897e+08	8.31646e+08	8.50074e+08	8.60831e+08	8.61506e+08	8.62031e+08
433	6.11332e+07	1.77268e+08	2.82822e+08	3.76288e+08	4.59097e+08	5.31923e+08	5.94394e+08	6.49487e+08	6.96016e+08	7.34442e+08	7.64326e+08	7.83749e+08	7.99202e+08	8.0631e+08	8.07282e+08
434	6.35918e+07	1.83587e+08	2.92875e+08	3.9092e+08	4.78622e+08	5.57747e+08	6.24828e+08	6.81516e+08	7.28765e+08	7.6976e+08	8.03161e+08	8.23823e+08	8.40269e+08	8.45133e+08	8.44155e+08
435	6.52136e+07	1.88786e+08	3.01403e+08	4.04371e+08	5.00716e+08	5.88227e+08	6.62559e+08	7.25743e+08	7.78408e+08	8.20258e+08	8.52495e+08	8.72476e+08	8.8607e+08	8.89052e+08	8.85624e+08
436	6.17207e+07	1.7823e+08	2.84862e+08	3.82113e+08	4.70679e+08	5.49351e+08	6.16573e+08	6.75308e+08	7.2282e+08	7.62726e+08	7.93189e+08	8.12812e+08	8.26322e+08	8.31743e+08	8.29708e+08
437	6.25402e+07	1.82287e+08	2.93032e+08	3.93202e+08	4.82771e+08	5.63359e+08	6.31202e+08	6.90077e+08	7.37992e+08	7.76363e+08	8.08439e+08	8.29822e+08	8.43759e+08	8.48793e+08	8.45872e+08
438	6.36006e+07	1.84705e+08	2.95014e+08	3.95242e+08	4.85988e+08	5.67406e+08	6.36495e+08	6.93579e+08	7.40773e+08	7.80039e+08	8.13138e+08	8.37015e+08	8.51608e+08	8.54666e+08	8.52623e+08
439	6.07815e+07	1.76438e+08	2.82579e+08	3.78045e+08	4.64945e+08	5.42738e+08	6.07335e+08	6.64835e+08	7.13692e+08	7.53522e+08	7.85345e+08	8.06087e+08	8.19143e+08	8.21864e+08	8.19241e+08
440	6.33087e+07	1.84354e+08	2.95741e+08	3.95518e+08	4.86384e+08	5.67598e+08	6.35232e+08	6.93743e+08	7.4283e+08	7.83468e+08	8.15828e+08	8.3656e+08	8.49788e+08	8.54302e+08	8.52727e+08
441	5.99527e+07	1.72913e+08	2.75136e+08	3.66913e+08	4.52566e+08	5.28586e+08	5.93814e+08	6.50888e+08	6.99786e+08	7.41339e+08	7.73381e+08	7.92244e+08	8.04689e+08	8.11183e+08	8.09175e+08
442	6.21569e+07	1.79784e+08	2.87704e+08	3.8705e+08	4.76705e+08	5.55409e+08	6.21702e+08	6.78183e+08	7.24137e+08	7.61868e+08	7.93141e+08	8.13604e+08	8.27078e+08	8.31048e+08	8.31436e+08
443	5.92163e+07	1.71962e+08	2.74703e+08	3.66151e+08	4.49754e+08	5.25508e+08	5.89901e+08	6.44635e+08	6.91934e+08	7.3047e+08	7.61624e+08	7.81912e+08	7.94794e+08	7.98455e+08	7.9648e+08
444	6.45419e+07	1.877e+08	2.99409e+08	3.99498e+08	4.88431e+08	5.68264e+08	6.34797e+08	6.92371e+08	7.40089e+08	7.79265e+08	8.12316e+08	8.33501e+08	8.48672e+08	8.55027e+08	8.54683e+08
445	5.95204e+07	1.72023e+08	2.74143e+08	3.67032e+08	4.50159e+08	5.24634e+08	5.88274e+08	6.42556e+08	6.89685e+08	7.27902e+08	7.60351e+08	7.80134e+08	7.92501e+08	7.96868e+08	7.9579e+08
446	5.9727e+07	1.72755e+08	2.76292e+08	3.70277e+08	4.55174e+08	5.29867e+08	5.92794e+08	6.4828e+08	6.95909e+08	7.33417e+08	7.64021e+08	7.85752e+08	8.00992e+08	8.05162e+08	8.03018e+08
447	6.65136e+07	1.93238e+08	3.10253e+08	4.16457e+08	5.12501e+08	5.97074e+08	6.68072e+08	7.2906e+08	7.79405e+08	8.22177e+08	8.5614e+08	8.77346e+08	8.92282e+08	8.95758e+08	8.94243e+08
448	6.32e+07	1.83841e+08	2.93248e+08	3.91531e+08	4.79456e+08	5.57038e+08	6.22446e+08	6.79883e+08	7.29761e+08	7.72294e+08	8.0544e+08	8.258e+08	8.39281e+08	8.43739e+08	8.44242e+08
449	6.2602e+07	1.822e+08	2.9085e+08	3.89416e+08	4.77941e+08	5.57916e+08	6.2613e+08	6.85074e+08	7.3629e+08	7.79139e+08	8.13295e+08	8.35458e+08	8.48553e+08	8.51162e+08	8.46828e+08
450	6.3404e+07	1.83409e+08	2.92693e+08	3.91351e+08	4.80249e+08	5.58242e+08	6.2483e+08	6.82951e+08	7.3206e+08	7.73553e+08	8.05876e+08	8.22977e+08	8.35174e+08	8.40129e+08	8.42234e+08
451	6.34718e+07	1.8433e+08	2.94915e+08	3.9399e+08	4.83852e+08	5.64202e+08	6.32264e+08	6.92631e+08	7.44311e+08	7.87303e+08	8.22128e+08	8.43067e+08	8.55984e+08	8.58022e+08	8.55873e+08
452	6.02423e+07	1.74975e+08	2.80217e+08	3.75152e+08	4.60363e+08	5.36648e+08	6.01213e+08	6.56152e+08	7.01933e+08	7.38001e+08	7.69217e+08	7.89625e+08	8.03375e+08	8.0768e+08	8.05378e+08
453	6.23456e+07	1.81137e+08	2.90182e+08	3.87417e+08	4.73692e+08	5.49602e+08	6.13548e+08	6.70944e+08	7.21571e+08	7.63724e+08	7.96276e+08	8.15565e+08	8.28065e+08	8.30737e+08	8.30026e+08
454	6.36327e+07	1.83861e+08	2.94427e+08	3.94846e+08	4.84491e+08	5.64462e+08	6.32751e+08	6.91583e+08	7.4134e+08	7.81632e+08	8.1416e+08	8.35614e+08	8.5051e+08	8.56133e+08	8.52912e+08
455	6.09095e+07	1.76568e+08	2.82364e+08	3.78274e+08	4.65641e+08	5.43828e+08	6.09686e+08	6.68051e+08	7.16411e+08	7.55926e+08	7.87288e+08	8.07796e+08	8.22992e+08	8.26213e+08	8.24017e+08
456	6.50917e+07	1.87517e+08	2.989e+08	4.00693e+08	4.94259e+08	5.77378e+08	6.46029e+08	7.06854e+08	7.57961e+08	7.95685e+08	8.26556e+08	8.45825e+08	8.59911e+08	8.65355e+08	8.66127e+08
457	6.20433e+07	1.80042e+08	2.88919e+08	3.87768e+08	4.74854e+08	5.50987e+08	6.16178e+08	6.73744e+08	7.19958e+08	7.58344e+08	7.91407e+08	8.10772e+08	8.24079e+08	8.27611e+08	8.26687e+08
458	6.46688e+07	1.88191e+08	3.00906e+08	4.02495e+08	4.94497e+08	5.75561e+08	6.45047e+08	7.05575e+08	7.55783e+08	7.97568e+08	8.31647e+08	8.53854e+08	8.67359e+08	8.70591e+08	8.6911e+08
459	6.14324e+07	1.77339e+08	2.82952e+08	3.78878e+08	4.65169e+08	5.42937e+08	6.09e+08	6.67021e+08	7.15118e+08	7.55653e+08	7.88476e+08	8.06989e+08	8.1879e+08	8.23323e+08	8.22471e+08
460	6.39993e+07	1.85476e+08	2.96209e+08	3.98264e+08	4.91617e+08	5.74237e+08	6.43461e+08	7.02048e+08	7.50952e+08	7.90836e+08	8.22945e+08	8.42367e+08	8.54715e+08	8.58195e+08	8.57023e+08
461	6.11666e+07	1.76436e+08	2.81487e+08	3.77079e+08	4.63552e+08	5.41261e+08	6.07451e+08	6.65285e+08	7.1386e+08	7.51926e+08	7.82229e+08	8.01715e+08	8.13848e+08	8.16072e+08	8.17034e+08
462	6.65871e+07	1.92695e+08	3.09029e+08	4.14655e+08	5.10866e+08	5.96883e+08	6.70481e+08	7.32414e+08	7.85408e+08	8.25503e+08	8.57678e+08	8.78012e+08	8.9278e+08	8.96038e+08	8.93359e+08
463	6.41864e+07	1.85628e+08	2.97306e+08	3.99625e+08	4.91363e+08	5.71592e+08	6.39753e+08	6.97828e+08	7.45468e+08	7.83918e+08	8.14399e+08	8.33191e+08	8.47317e+08	8.54086e+08	8.53549e+08
464	6.34301e+07	1.83832e+08	2.93938e+08	3.93336e+08	4.8254e+08	5.60386e+08	6.27798e+08	6.8709e+08	7.38205e+08	7.8002e+08	8.14568e+08	8.37189e+08	8.52076e+08	8.55908e+08	8.52315e+08
465	6.27347e+07	1.81333e+08	2.89148e+08	3.86869e+08	4.75228e+08	5.52283e+08	6.1845e+08	6.7479e+08	7.20018e+08	7.5692e+08	7.89223e+08	8.10524e+08	8.26082e+08	8.32184e+08	8.31029e+08
466	6.30593e+07	1.82684e+08	2.92131e+08	3.90887e+08	4.79953e+08	5.5821e+08	6.24808e+08	6.83348e+08	7.32223e+08	7.72368e+08	8.08239e+08	8.31817e+08	8.44588e+08	8.486e+08	8.45651e+08
467	5.79987e+07	1.67957e+08	2.68016e+08	3.58192e+08	4.3932e+08	5.12857e+08	5.77046e+08	6.32985e+08	6.79829e+08	7.16855e+08	7.46514e+08	7.62141e+08	7.75274e+08	7.78107e+08	7.76642e+08
468	5.93376e+07	1.71684e+08	2.74258e+08	3.66354e+08	4.4802e+08	5.20021e+08	5.82925e+08	6.39206e+08	6.86979e+08	7.26756e+08	7.59663e+08	7.80847e+08	7.93475e+08	7.98119e+08	7.95746e+08
469	6.60838e+07	1.9209e+08	3.07365e+08	4.11168e+08	5.05623e+08	5.91392e+08	6.64949e+08	7.28292e+08	7.7944e+08	8.21743e+08	8.54885e+08	8.76478e+08	8.92536e+08	8.96806e+08	8.93081e+08
470	6.53042e+07	1.89901e+08	3.0392e+08	4.05878e+08	4.97898e+08	5.805e+08	6.50137e+08	7.12032e+08	7.62693e+08	8.03955e+08	8.36864e+08	8.57301e+08	8.72773e+08	8.76561e+08	8.74707e+08
471	6.39722e+07	1.85295e+08	2.96408e+08	3.9662e+08	4.86439e+08	5.66314e+08	6.33548e+08	6.91343e+08	7.40242e+08	7.8172e+08	8.1482e+08	8.36887e+08	8.50917e+08	8.56152e+08	8.5575e+08
472	6.39333e+07	1.84969e+08	2.95416e+08	3.9525e+08	4.85207e+08	5.66716e+08	6.36078e+08	6.96488e+08	7.46952e+08	7.89297e+08	8.24237e+08	8.47341e+08	8.63142e+08	8.68526e+08	8.64803e+08
473	6.10965e+07	1.77758e+08	2.84232e+08	3.80301e+08	4.67065e+08	5.43947e+08	6.10034e+08	6.69533e+08	7.1926e+08	7.58663e+08	7.89549e+08	8.08527e+08	8.24276e+08	8.27817e+08	8.23343e+08
474	6.02849e+07	1.75017e+08	2.79814e+08	3.7495e+08	4.60363e+08	5.36889e+08	6.02549e+08	6.59289e+08	7.06211e+08	7.45388e+08	7.77491e+08	7.98707e+08	8.12128e+08	8.1556e+08	8.1295e+08
475	6.55808e+07	1.89754e+08	3.03167e+08	4.0572e+08	4.98243e+08	5.80582e+08	6.50749e+08	7.13017e+08	7.63324e+08	8.03604e+08	8.3671e+08	8.58068e+08	8.7359e+08	8.79839e+08	8.78056e+08
476	6.17563e+07	1.78928e+08	2.85613e+08	3.81593e+08	4.67961e+08	5.45567e+08	6.11724e+08	6.68465e+08	7.14299e+08	7.49224e+08	7.77443e+08	7.95214e+08	8.09963e+08	8.14838e+08	8.15942e+08
477	6.36501e+07	1.8505e+08	2.96293e+08	3.95751e+08	4.84e+08	5.63031e+08	6.28075e+08	6.82692e+08	7.28893e+08	7.66213e+08	7.98203e+08	8.20474e+08	8.35493e+08	8.40371e+08	8.4054e+08
478	6.44713e+07	1.87242e+08	2.99557e+08	4.02212e+08	4.97337e+08	5.82712e+08	6.55502e+08	7.2055e+08	7.75015e+08	8.16122e+08	8.47691e+08	8.679e+08	8.80151e+08	8.82825e+08	8.77683e+08
479	6.03626e+07	1.75117e+08	2.79404e+08	3.71972e+08	4.56262e+08	5.31857e+08	5.93705e+08	6.47547e+08	6.92722e+08	7.30796e+08	7.59173e+08	7.76561e+08	7.89143e+08	7.96029e+08	7.97087e+08
480	6.52063e+07	1.88892e+08	3.0245e+08	4.0532e+08	4.97763e+08	5.77494e+08	6.44709e+08	7.05829e+08	7.58805e+08	8.0122e+08	8.35241e+08	8.56773e+08	8.70921e+08	8.72655e+08	8.71291e+08
481	6.26104e+07	1.81383e+08	2.90303e+08	3.88536e+08	4.77728e+08	5.5717e+08	6.25737e+08	6.84987e+08	7.33042e+08	7.72117e+08	8.04881e+08	8.2496e+08	8.38179e+08	8.42937e+08	8.41731e+08
482	6.26035e+07	1.81712e+08	2.91413e+08	3.90803e+08	4.81801e+08	5.63283e+08	6.32165e+08	6.91696e+08	7.43599e+08	7.8212e+08	8.12783e+08	8.32983e+08	8.45002e+08	8.47766e+08	8.46006e+08
483	6.09863e+07	1.76211e+08	2.80609e+08	3.73801e+08	4.5817e+08	5.3406e+08	6.004e+08	6.58267e+08	7.05042e+08	7.44971e+08	7.76576e+08	7.95146e+08	8.07818e+08	8.1412e+08	8.14312e+08
484	6.39954e+07	1.85441e+08	2.97241e+08	3.98751e+08	4.9004e+08	5.70876e+08	6.40801e+08	6.9901e+08	7.48532e+08	7.90109e+08	8.25952e+08	8.46833e+08	8.59722e+08	8.62921e+08	8.59713e+08
485	6.29344e+07	1.82814e+08	2.9324e+08	3.9163e+08	4.7891e+08	5.58605e+08	6.26409e+08	6.86288e+08	7.34749e+08	7.7373e+08	8.07173e+08	8.30115e+08	8.45886e+08	8.49873e+08	8.46083e+08
486	6.45448e+07	1.87508e+08	3.01019e+08	4.04523e+08	4.97774e+08	5.80557e+08	6.5083e+08	7.1073e+08	7.60986e+08	8.02857e+08	8.35577e+08	8.57064e+08	8.73205e+08	8.77964e+08	8.73416e+08
487	6.37195e+07	1.84748e+08	2.97019e+08	3.98679e+08	4.90173e+08	5.70757e+08	6.39341e+08	6.97703e+08	7.45622e+08	7.86367e+08	8.18615e+08	8.37724e+08	8.51041e+08	8.57244e+08	8.56207e+08
488	6.38757e+07	1.8576e+08	2.97571e+08	3.98141e+08	4.89419e+08	5.69636e+08	6.37201e+08	6.98037e+08	7.48924e+08	7.8866e+08	8.20213e+08	8.40458e+08	8.55109e+08	8.60679e+08	8.58211e+08
489	6.20036e+07	1.79228e+08	2.85793e+08	3.81963e+08	4.6873e+08	5.45706e+08	6.11097e+08	6.67656e+08	7.14446e+08	7.5419e+08	7.85756e+08	8.05979e+08	8.1995e+08	8.24876e+08	8.24536e+08
490	6.58002e+07	1.90986e+08	3.05362e+08	4.09788e+08	5.06061e+08	5.90939e+08	6.60663e+08	7.19567e+08	7.70512e+08	8.10789e+08	8.43425e+08	8.64989e+08	8.80164e+08	8.87649e+08	8.85674e+08
491	6.05099e+07	1.75098e+08	2.80047e+08	3.75901e+08	4.61869e+08	5.36993e+08	6.008e+08	6.57451e+08	7.05038e+08	7.4444e+08	7.74726e+08	7.93227e+08	8.04582e+08	8.07459e+08	8.06619e+08
492	6.49342e+07	1.88616e+08	3.02378e+08	4.05334e+08	4.99129e+08	5.83654e+08	6.55707e+08	7.18535e+08	7.71209e+08	8.1241e+08	8.44987e+08	8.64307e+08	8.77779e+08	8.81521e+08	8.78391e+08
493	6.31933e+07	1.8228e+08	2.91496e+08	3.88654e+08	4.74631e+08	5.5217e+08	6.16874e+08	6.72509e+08	7.18854e+08	7.56226e+08	7.88946e+08	8.08805e+08	8.21917e+08	8.27254e+08	8.29176e+08
494	6.6836e+07	1.93135e+08	3.09357e+08	4.15049e+08	5.11004e+08	5.9799e+08	6.71597e+08	7.35177e+08	7.87626e+08	8.29475e+08	8.64391e+08	8.85348e+08	9.00252e+08	9.05964e+08	9.03587e+08
495	6.55379e+07	1.90147e+08	3.04065e+08	4.07039e+08	5.01351e+08	5.84301e+08	6.54892e+08	7.15653e+08	7.68563e+08	8.14185e+08	8.50253e+08	8.72407e+08	8.85848e+08	8.87995e+08	8.84098e+08
496	6.44366e+07	1.86271e+08	2.97425e+08	3.98161e+08	4.88305e+08	5.68485e+08	6.3814e+08	6.99325e+08	7.50471e+08	7.89717e+08	8.21871e+08	8.43613e+08	8.59136e+08	8.62962e+08	8.61497e+08
497	6.31001e+07	1.82762e+08	2.91035e+08	3.89379e+08	4.78945e+08	5.58017e+08	6.25817e+08	6.86253e+08	7.37684e+08	7.80836e+08	8.15839e+08	8.36589e+08	8.50753e+08	8.53214e+08	8.50136e+08
498	6.03336e+07	1.75208e+08	2.80124e+08	3.75771e+08	4.62695e+08	5.41107e+08	6.06986e+08	6.63455e+08	7.11973e+08	7.51976e+08	7.84957e+08	8.05408e+08	8.18981e+08	8.20902e+08	8.17224e+08
499	6.42088e+07	1.85723e+08	2.96745e+08	3.95742e+08	4.86095e+08	5.66786e+08	6.35222e+08	6.93495e+08	7.40177e+08	7.79981e+08	8.11567e+08	8.31951e+08	8.46226e+08	8.50282e+08	8.50752e+08
500	6.30122e+07	1.82003e+08	2.90591e+08	3.88515e+08	4.77242e+08	5.54657e+08	6.20072e+08	6.77967e+08	7.25268e+08	7.63741e+08	7.96458e+08	8.19675e+08	8.36321e+08	8.40323e+08	8.38433e+08
501	6.15402e+07	1.7806e+08	2.84493e+08	3.80297e+08	4.66562e+08	5.43253e+08	6.06749e+08	6.61693e+08	7.08909e+08	7.49359e+08	7.83143e+08	8.0309e+08	8.16314e+08	8.18662e+08	8.18394e+08
502	6.08304e+07	1.76329e+08	2.81211e+08	3.75881e+08	4.62917e+08	5.42091e+08	6.09575e+08	6.67577e+08	7.15257e+08	7.52152e+08	7.83038e+08	8.02736e+08	8.15762e+08	8.1687e+08	8.14896e+08
503	6.62206e+07	1.91877e+08	3.0588e+08	4.08051e+08	5.008e+08	5.81399e+08	6.49933e+08	7.11688e+08	7.64409e+08	8.07379e+08	8.44431e+08	8.65442e+08	8.79084e+08	8.84171e+08	8.84634e+08
504	6.23815e+07	1.80857e+08	2.90283e+08	3.89113e+08	4.78217e+08	5.56359e+08	6.24698e+08	6.85436e+08	7.35364e+08	7.75698e+08	8.07724e+08	8.29529e+08	8.4447e+08	8.47422e+08	8.44417e+08
505	6.31139e+07	1.8213e+08	2.89734e+08	3.85418e+08	4.70935e+08	5.48696e+08	6.15732e+08	6.75967e+08	7.28443e+08	7.7131e+08	8.047e+08	8.25745e+08	8.39914e+08	8.44903e+08	8.41762e+08
506	5.93174e+07	1.72126e+08	2.7597e+08	3.70067e+08	4.55227e+08	5.29862e+08	5.93062e+08	6.4763e+08	6.92552e+08	7.29477e+08	7.57484e+08	7.73971e+08	7.84599e+08	7.89026e+08	7.89735e+08
507	6.31237e+07	1.83782e+08	2.95192e+08	3.9662e+08	4.86967e+08	5.66704e+08	6.33836e+08	6.88607e+08	7.34833e+08	7.72605e+08	8.02077e+08	8.223e+08	8.36684e+08	8.41398e+08	8.4048e+08
508	6.40803e+07	1.85408e+08	2.96301e+08	3.95445e+08	4.85784e+08	5.68059e+08	6.37441e+08	6.95803e+08	7.44061e+08	7.83918e+08	8.16699e+08	8.366e+08	8.50378e+08	8.5594e+08	8.55482e+08
509	6.1951e+07	1.80268e+08	2.87913e+08	3.8529e+08	4.73788e+08	5.52793e+08	6.20056e+08	6.79553e+08	7.31534e+08	7.75877e+08	8.09732e+08	8.27817e+08	8.4066e+08	8.44105e+08	8.4082e+08
510	6.37423e+07	1.8478e+08	2.96517e+08	3.9702e+08	4.87953e+08	5.67558e+08	6.35097e+08	6.94925e+08	7.45804e+08	7.88201e+08	8.22852e+08	8.45943e+08	8.58479e+08	8.6217e+08	8.60623e+08
511	6.31888e+07	1.83467e+08	2.93198e+08	3.92314e+08	4.82015e+08	5.61593e+08	6.28542e+08	6.87314e+08	7.36771e+08	7.7809e+08	8.12247e+08	8.32318e+08	8.46618e+08	8.49246e+08	8.46293e+08
512	6.51946e+07	1.88989e+08	3.01482e+08	4.01887e+08	4.93169e+08	5.75594e+08	6.45477e+08	7.05037e+08	7.55153e+08	7.96638e+08	8.31578e+08	8.56466e+08	8.74722e+08	8.77562e+08	8.74854e+08
513	6.03779e+07	1.7476e+08	2.79799e+08	3.7622e+08	4.64123e+08	5.41571e+08	6.06267e+08	6.60637e+08	7.05174e+08	7.42009e+08	7.72527e+08	7.91958e+08	8.04133e+08	8.06774e+08	8.06856e+08
514	6.2958e+07	1.81934e+08	2.90991e+08	3.89884e+08	4.79988e+08	5.61041e+08	6.29382e+08	6.8915e+08	7.38774e+08	7.80238e+08	8.13671e+08	8.36375e+08	8.49878e+08	8.51819e+08	8.49321e+08
515	6.27693e+07	1.81611e+08	2.90473e+08	3.88671e+08	4.75716e+08	5.52255e+08	6.18031e+08	6.75394e+08	7.23346e+08	7.62456e+08	7.95027e+08	8.15669e+08	8.30908e+08	8.37377e+08	8.37566e+08
516	6.36991e+07	1.84999e+08	2.9621e+08	3.96587e+08	4.87426e+08	5.676e+08	6.35086e+08	6.95778e+08	7.4761e+08	7.90454e+08	8.2433e+08	8.44949e+08	8.62229e+08	8.67872e+08	8.64719e+08
517	6.31829e+07	1.83382e+08	2.92815e+08	3.91235e+08	4.79417e+08	5.57224e+08	6.24222e+08	6.83203e+08	7.32305e+08	7.73411e+08	8.05445e+08	8.26179e+08	8.40006e+08	8.43301e+08	8.40784e+08
518	6.33163e+07	1.8377e+08	2.93416e+08	3.93462e+08	4.85622e+08	5.68417e+08	6.36757e+08	6.95335e+08	7.4453e+08	7.86384e+08	8.2148e+08	8.41667e+08	8.52666e+08	8.55244e+08	8.52828e+08
519	6.13222e+07	1.77595e+08	2.84096e+08	3.80287e+08	4.6938e+08	5.49471e+08	6.16821e+08	6.73808e+08	7.19619e+08	7.58624e+08	7.90057e+08	8.10682e+08	8.24538e+08	8.30433e+08	8.28607e+08
520	6.17032e+07	1.79032e+08	2.85825e+08	3.80995e+08	4.67713e+08	5.453e+08	6.1079e+08	6.69931e+08	7.18884e+08	7.57191e+08	7.86922e+08	8.06115e+08	8.19e+08	8.23233e+08	8.23015e+08
521	6.61334e+07	1.91783e+08	3.0665e+08	4.09763e+08	5.02263e+08	5.85122e+08	6.55381e+08	7.17248e+08	7.68402e+08	8.09699e+08	8.43698e+08	8.65677e+08	8.78925e+08	8.81904e+08	8.81568e+08
522	6.60291e+07	1.90678e+08	3.03641e+08	4.05119e+08	4.96731e+08	5.80317e+08	6.52729e+08	7.15004e+08	7.68915e+08	8.12198e+08	8.47643e+08	8.71272e+08	8.88584e+08	8.92613e+08	8.88907e+08
523	6.68669e+07	1.94506e+08	3.12205e+08	4.19469e+08	5.16185e+08	6.01621e+08	6.72384e+08	7.33954e+08	7.85627e+08	8.26532e+08	8.58998e+08	8.79534e+08	8.93508e+08	8.97828e+08	8.9748e+08
524	6.4732e+07	1.87439e+08	2.99641e+08	4.01131e+08	4.91185e+08	5.72854e+08	6.42272e+08	7.01987e+08	7.51907e+08	7.92259e+08	8.24319e+08	8.421e+08	8.54138e+08	8.58167e+08	8.59234e+08
525	6.31835e+07	1.83396e+08	2.93385e+08	3.92888e+08	4.82872e+08	5.63395e+08	6.321e+08	6.90571e+08	7.39218e+08	7.80024e+08	8.13227e+08	8.34215e+08	8.47158e+08	8.50933e+08	8.49412e+08
526	6.54587e+07	1.89991e+08	3.032e+08	4.05543e+08	4.97976e+08	5.79395e+08	6.47505e+08	7.04993e+08	7.52944e+08	7.93648e+08	8.27804e+08	8.48844e+08	8.6232e+08	8.68076e+08	8.6843e+08
527	6.37308e+07	1.84759e+08	2.96617e+08	3.98716e+08	4.88622e+08	5.67722e+08	6.36267e+08	6.9466e+08	7.43517e+08	7.8217e+08	8.08963e+08	8.28095e+08	8.41616e+08	8.46463e+08	8.46679e+08
528	6.4803e+07	1.87561e+08	2.98915e+08	3.9938e+08	4.90136e+08	5.71794e+08	6.42482e+08	7.04057e+08	7.56627e+08	7.977e+08	8.31464e+08	8.51845e+08	8.6518e+08	8.69119e+08	8.68905e+08
529	6.47253e+07	1.87867e+08	3.0115e+08	4.03942e+08	4.97265e+08	5.79872e+08	6.49531e+08	7.10374e+08	7.61465e+08	8.01967e+08	8.35906e+08	8.57816e+08	8.7628e+08	8.83052e+08	8.78091e+08
530	6.28073e+07	1.82612e+08	2.93229e+08	3.94288e+08	4.85158e+08	5.65391e+08	6.3417e+08	6.95017e+08	7.45749e+08	7.86943e+08	8.20002e+08	8.39871e+08	8.52724e+08	8.54958e+08	8.52047e+08
531	6.35174e+07	1.83111e+08	2.9141e+08	3.8862e+08	4.76048e+08	5.54904e+08	6.24039e+08	6.85815e+08	7.35382e+08	7.75137e+08	8.09038e+08	8.31539e+08	8.46437e+08	8.49843e+08	8.48072e+08
532	6.10242e+07	1.77507e+08	2.82663e+08	3.76661e+08	4.61013e+08	5.37049e+08	6.01021e+08	6.57528e+08	7.03447e+08	7.4224e+08	7.73126e+08	7.94493e+08	8.0737e+08	8.09843e+08	8.09224e+08
533	6.33671e+07	1.82674e+08	2.91447e+08	3.8837e+08	4.76205e+08	5.56443e+08	6.25707e+08	6.85395e+08	7.35718e+08	7.76575e+08	8.11619e+08	8.34064e+08	8.46583e+08	8.50997e+08	8.50037e+08
534	6.50069e+07	1.88817e+08	3.01709e+08	4.03061e+08	4.93606e+08	5.74012e+08	6.41171e+08	6.99175e+08	7.47967e+08	7.87865e+08	8.19837e+08	8.41462e+08	8.58831e+08	8.67194e+08	8.65299e+08
535	6.69109e+07	1.92839e+08	3.07679e+08	4.11944e+08	5.06576e+08	5.91549e+08	6.64986e+08	7.26711e+08	7.79254e+08	8.21528e+08	8.56613e+08	8.8007e+08	8.94952e+08	9.00745e+08	8.98495e+08
536	6.14605e+07	1.77818e+08	2.83349e+08	3.77698e+08	4.62253e+08	5.37856e+08	6.03086e+08	6.59962e+08	7.07298e+08	7.45691e+08	7.77506e+08	7.99936e+08	8.16997e+08	8.23082e+08	8.21714e+08
537	6.14775e+07	1.78002e+08	2.85589e+08	3.83575e+08	4.74051e+08	5.55822e+08	6.24491e+08	6.84795e+08	7.33255e+08	7.73363e+08	8.05648e+08	8.26872e+08	8.40548e+08	8.42771e+08	8.38234e+08
538	6.40761e+07	1.85778e+08	2.96354e+08	3.9637e+08	4.8654e+08	5.6738e+08	6.36297e+08	6.97741e+08	7.48098e+08	7.8977e+08	8.24662e+08	8.46872e+08	8.61054e+08	8.6546e+08	8.63068e+08
539	6.35688e+07	1.84583e+08	2.95365e+08	3.94118e+08	4.82439e+08	5.616e+08	6.28477e+08	6.85823e+08	7.33805e+08	7.72898e+08	8.05401e+08	8.26012e+08	8.37959e+08	8.41364e+08	8.42245e+08
540	6.11843e+07	1.77516e+08	2.83244e+08	3.78497e+08	4.64667e+08	5.42025e+08	6.06878e+08	6.62573e+08	7.09315e+08	7.48372e+08	7.81582e+08	8.03258e+08	8.18494e+08	8.2224e+08	8.21286e+08
541	6.26608e+07	1.81843e+08	2.91184e+08	3.89318e+08	4.77659e+08	5.55929e+08	6.22639e+08	6.80231e+08	7.28e+08	7.6642e+08	7.97789e+08	8.1589e+08	8.28226e+08	8.3358e+08	8.34029e+08
542	6.09723e+07	1.76389e+08	2.82167e+08	3.78286e+08	4.66582e+08	5.4531e+08	6.11278e+08	6.68554e+08	7.15754e+08	7.54841e+08	7.87449e+08	8.08357e+08	8.24681e+08	8.29481e+08	8.26524e+08
543	6.05679e+07	1.75261e+08	2.80326e+08	3.76252e+08	4.64399e+08	5.42284e+08	6.09335e+08	6.67319e+08	7.14984e+08	7.53846e+08	7.84788e+08	8.04517e+08	8.1874e+08	8.22799e+08	8.19703e+08
544	6.48861e+07	1.87139e+08	2.99957e+08	4.02529e+08	4.95622e+08	5.77835e+08	6.47334e+08	7.07526e+08	7.58074e+08	7.98253e+08	8.30545e+08	8.50766e+08	8.67056e+08	8.73687e+08	8.72442e+08
545	6.19564e+07	1.80356e+08	2.88557e+08	3.86133e+08	4.73597e+08	5.52948e+08	6.19684e+08	6.76962e+08	7.23903e+08	7.62328e+08	7.91736e+08	8.13829e+08	8.28972e+08	8.32946e+08	8.31433e+08
546	6.21213e+07	1.79147e+08	2.85031e+08	3.80629e+08	4.6705e+08	5.44317e+08	6.08488e+08	6.6584e+08	7.17764e+08	7.59281e+08	7.90088e+08	8.10622e+08	8.23282e+08	8.28492e+08	8.28089e+08
547	6.52363e+07	1.89761e+08	3.03742e+08	4.07241e+08	5.01055e+08	5.84814e+08	6.55014e+08	7.15017e+08	7.6681e+08	8.09387e+08	8.45365e+08	8.65155e+08	8.77707e+08	8.80125e+08	8.77229e+08
548	6.39852e+07	1.86349e+08	2.98624e+08	3.99568e+08	4.90824e+08	5.72445e+08	6.40601e+08	7.00141e+08	7.51081e+08	7.92403e+08	8.25094e+08	8.44736e+08	8.5808e+08	8.59685e+08	8.58626e+08
549	6.16382e+07	1.7882e+08	2.86797e+08	3.84943e+08	4.75161e+08	5.55199e+08	6.22275e+08	6.79964e+08	7.28564e+08	7.6708e+08	7.98128e+08	8.14456e+08	8.26693e+08	8.30247e+08	8.29408e+08
550	6.17206e+07	1.78503e+08	2.84568e+08	3.79677e+08	4.6631e+08	5.42268e+08	6.08853e+08	6.67996e+08	7.17641e+08	7.59181e+08	7.93066e+08	8.14638e+08	8.2804e+08	8.31219e+08	8.29587e+08
551	6.19651e+07	1.79002e+08	2.85641e+08	3.82126e+08	4.6874e+08	5.45117e+08	6.10269e+08	6.68082e+08	7.18768e+08	7.60339e+08	7.9432e+08	8.14995e+08	8.29234e+08	8.34298e+08	8.31529e+08
552	6.39461e+07	1.85481e+08	2.96429e+08	3.97182e+08	4.88273e+08	5.69899e+08	6.39601e+08	7.00246e+08	7.49817e+08	7.90852e+08	8.25912e+08	8.47239e+08	8.62688e+08	8.65603e+08	8.62626e+08
553	6.17293e+07	1.78496e+08	2.85706e+08	3.8314e+08	4.72204e+08	5.51213e+08	6.17317e+08	6.74732e+08	7.23099e+08	7.61484e+08	7.92774e+08	8.11282e+08	8.25841e+08	8.29928e+08	8.2758e+08
554	6.01088e+07	1.74137e+08	2.77739e+08	3.71456e+08	4.56667e+08	5.3292e+08	5.97715e+08	6.53474e+08	6.98847e+08	7.35997e+08	7.66464e+08	7.85947e+08	7.9703e+08	8.00267e+08	7.99036e+08
555	6.33993e+07	1.836e+08	2.94153e+08	3.94453e+08	4.85072e+08	5.66109e+08	6.36332e+08	6.95808e+08	7.4557e+08	7.87191e+08	8.22185e+08	8.43947e+08	8.56836e+08	8.58899e+08	8.56556e+08
556	6.02585e+07	1.73687e+08	2.7667e+08	3.69636e+08	4.54017e+08	5.30347e+08	5.95317e+08	6.52223e+08	7.00838e+08	7.39483e+08	7.68772e+08	7.8701e+08	7.99695e+08	8.05458e+08	8.04724e+08
557	6.21418e+07	1.79591e+08	2.86901e+08	3.84419e+08	4.72922e+08	5.51107e+08	6.18013e+08	6.75846e+08	7.24873e+08	7.6657e+08	7.99416e+08	8.19811e+08	8.33323e+08	8.35261e+08	8.34e+08
558	6.2021e+07	1.79476e+08	2.85763e+08	3.82291e+08	4.69422e+08	5.48613e+08	6.163e+08	6.74683e+08	7.24158e+08	7.65024e+08	7.99397e+08	8.22284e+08	8.36995e+08	8.40731e+08	8.37239e+08
559	6.29511e+07	1.81889e+08	2.90172e+08	3.86884e+08	4.7318e+08	5.5018e+08	6.1665e+08	6.75568e+08	7.25468e+08	7.66791e+08	8.00706e+08	8.19898e+08	8.35106e+08	8.39155e+08	8.37904e+08
560	6.27647e+07	1.82399e+08	2.91903e+08	3.88979e+08	4.76877e+08	5.55784e+08	6.23767e+08	6.82397e+08	7.3197e+08	7.72709e+08	8.05052e+08	8.25602e+08	8.4078e+08	8.44964e+08	8.43163e+08
561	6.10625e+07	1.76331e+08	2.81778e+08	3.76954e+08	4.65102e+08	5.42806e+08	6.06536e+08	6.6213e+08	7.08663e+08	7.4598e+08	7.76707e+08	7.96833e+08	8.10607e+08	8.13941e+08	8.13741e+08
562	6.46902e+07	1.87995e+08	3.00013e+08	4.02266e+08	4.94764e+08	5.77302e+08	6.47431e+08	7.08143e+08	7.58777e+08	8.0167e+08	8.36573e+08	8.56781e+08	8.68687e+08	8.69437e+08	8.67767e+08
563	6.2588e+07	1.8153e+08	2.92242e+08	3.93931e+08	4.85296e+08	5.66638e+08	6.38063e+08	6.99741e+08	7.50003e+08	7.90006e+08	8.2299e+08	8.41701e+08	8.52383e+08	8.54149e+08	8.50705e+08
564	6.36082e+07	1.85205e+08	2.95884e+08	3.95838e+08	4.85816e+08	5.65604e+08	6.30153e+08	6.8539e+08	7.33562e+08	7.73197e+08	8.04365e+08	8.24549e+08	8.39001e+08	8.45899e+08	8.46147e+08
565	6.5042e+07	1.88863e+08	3.03311e+08	4.05765e+08	4.98134e+08	5.81028e+08	6.5267e+08	7.16662e+08	7.68928e+08	8.11083e+08	8.46419e+08	8.65971e+08	8.78706e+08	8.81486e+08	8.79817e+08
566	6.37347e+07	1.84266e+08	2.93599e+08	3.91014e+08	4.79811e+08	5.586e+08	6.26883e+08	6.87644e+08	7.37741e+08	7.77937e+08	8.12618e+08	8.35142e+08	8.49887e+08	8.53698e+08	8.53688e+08
567	6.55721e+07	1.89937e+08	3.035e+08	4.05861e+08	4.98488e+08	5.81055e+08	6.50966e+08	7.12389e+08	7.64472e+08	8.09408e+08	8.46983e+08	8.69629e+08	8.84344e+08	8.87787e+08	8.83685e+08
568	6.32708e+07	1.83624e+08	2.93904e+08	3.9406e+08	4.83814e+08	5.63523e+08	6.29676e+08	6.8878e+08	7.38491e+08	7.79459e+08	8.13629e+08	8.3529e+08	8.51814e+08	8.5508e+08	8.52312e+08
569	6.61193e+07	1.91723e+08	3.061e+08	4.09161e+08	5.02712e+08	5.86746e+08	6.57058e+08	7.17986e+08	7.70446e+08	8.12937e+08	8.45283e+08	8.66065e+08	8.80992e+08	8.85145e+08	8.83346e+08
570	6.48068e+07	1.87712e+08	2.9965e+08	4.00309e+08	4.90825e+08	5.72309e+08	6.41192e+08	7.00374e+08	7.4785e+08	7.8762e+08	8.22501e+08	8.45795e+08	8.62131e+08	8.66111e+08	8.64852e+08
571	6.4191e+07	1.85309e+08	2.94892e+08	3.95269e+08	4.85833e+08	5.654e+08	6.33179e+08	6.90703e+08	7.40538e+08	7.82211e+08	8.14604e+08	8.36577e+08	8.50834e+08	8.55063e+08	8.55203e+08
572	6.39598e+07	1.85343e+08	2.95991e+08	3.95459e+08	4.85553e+08	5.64853e+08	6.3318e+08	6.94662e+08	7.45703e+08	7.84931e+08	8.1821e+08	8.38931e+08	8.51474e+08	8.55325e+08	8.53457e+08
573	6.45553e+07	1.86139e+08	2.96984e+08	3.97619e+08	4.86398e+08	5.66763e+08	6.3491e+08	6.94912e+08	7.46062e+08	7.88843e+08	8.24204e+08	8.4761e+08	8.62995e+08	8.67367e+08	8.65092e+08
574	6.03686e+07	1.74733e+08	2.79547e+08	3.74327e+08	4.60817e+08	5.37937e+08	6.04187e+08	6.63375e+08	7.13351e+08	7.54278e+08	7.86844e+08	8.08119e+08	8.21773e+08	8.24529e+08	8.21696e+08
575	6.35141e+07	1.84691e+08	2.95477e+08	3.94291e+08	4.84625e+08	5.6574e+08	6.31906e+08	6.89794e+08	7.3692e+08	7.77402e+08	8.10593e+08	8.31989e+08	8.47203e+08	8.51329e+08	8.50244e+08
576	6.78298e+07	1.95873e+08	3.12155e+08	4.17323e+08	5.13475e+08	5.99851e+08	6.71491e+08	7.3212e+08	7.83748e+08	8.26782e+08	8.63014e+08	8.86064e+08	9.03004e+08	9.10124e+08	9.09169e+08
577	6.47404e+07	1.87305e+08	2.99294e+08	4.00938e+08	4.92187e+08	5.74788e+08	6.43877e+08	7.02843e+08	7.5377e+08	7.96342e+08	8.31078e+08	8.51917e+08	8.67332e+08	8.73111e+08	8.70792e+08
578	6.66227e+07	1.93622e+08	3.10671e+08	4.1771e+08	5.14301e+08	5.99965e+08	6.72369e+08	7.33599e+08	7.83847e+08	8.25163e+08	8.58309e+08	8.80212e+08	8.95151e+08	8.99268e+08	8.96656e+08
579	6.06248e+07	1.75945e+08	2.8221e+08	3.79348e+08	4.682e+08	5.48638e+08	6.16679e+08	6.76509e+08	7.27987e+08	7.69238e+08	8.01921e+08	8.23141e+08	8.35653e+08	8.38596e+08	8.3279e+08
580	6.14854e+07	1.77275e+08	2.83319e+08	3.79136e+08	4.65687e+08	5.43472e+08	6.10156e+08	6.67978e+08	7.16316e+08	7.56105e+08	7.87061e+08	8.04913e+08	8.16739e+08	8.22038e+08	8.22097e+08
581	5.89593e+07	1.71133e+08	2.73769e+08	3.66269e+08	4.50452e+08	5.26659e+08	5.91703e+08	6.47607e+08	6.93556e+08	7.32214e+08	7.63652e+08	7.83912e+08	7.97988e+08	8.00852e+08	7.98432e+08
582	6.09159e+07	1.7678e+08	2.82332e+08	3.77649e+08	4.62494e+08	5.37565e+08	6.03867e+08	6.61918e+08	7.10881e+08	7.50074e+08	7.80889e+08	8.00543e+08	8.15438e+08	8.19789e+08	8.17542e+08
583	6.17719e+07	1.78616e+08	2.84231e+08	3.79538e+08	4.63694e+08	5.37871e+08	5.99299e+08	6.53797e+08	7.01309e+08	7.40487e+08	7.71143e+08	7.92942e+08	8.10082e+08	8.16464e+08	8.16688e+08
584	6.17788e+07	1.78806e+08	2.85459e+08	3.81983e+08	4.69453e+08	5.49148e+08	6.17959e+08	6.77616e+08	7.27023e+08	7.67848e+08	7.99828e+08	8.21072e+08	8.35837e+08	8.3901e+08	8.36788e+08
585	6.10095e+07	1.76452e+08	2.81848e+08	3.7741e+08	4.65898e+08	5.43283e+08	6.09953e+08	6.67306e+08	7.15984e+08	7.54729e+08	7.87594e+08	8.0769e+08	8.20578e+08	8.23899e+08	8.20824e+08
586	6.42064e+07	1.8569e+08	2.95577e+08	3.94593e+08	4.82975e+08	5.62192e+08	6.29777e+08	6.88733e+08	7.36921e+08	7.76966e+08	8.1151e+08	8.32635e+08	8.47159e+08	8.51446e+08	8.51521e+08
587	5.93492e+07	1.71618e+08	2.74799e+08	3.68259e+08	4.52177e+08	5.28296e+08	5.92534e+08	6.48102e+08	6.94907e+08	7.33492e+08	7.64269e+08	7.85351e+08	8.00423e+08	8.04585e+08	8.0203e+08
588	6.30581e+07	1.82723e+08	2.90987e+08	3.89318e+08	4.7821e+08	5.57741e+08	6.24598e+08	6.81919e+08	7.29884e+08	7.69956e+08	8.01045e+08	8.21371e+08	8.3583e+08	8.38109e+08	8.37987e+08
589	6.08184e+07	1.76256e+08	2.81231e+08	3.75178e+08	4.60312e+08	5.36532e+08	6.00955e+08	6.56294e+08	7.02233e+08	7.41045e+08	7.73751e+08	7.94266e+08	8.07909e+08	8.10988e+08	8.10073e+08
590	6.33211e+07	1.83564e+08	2.93791e+08	3.94164e+08	4.8345e+08	5.63139e+08	6.31644e+08	6.90542e+08	7.40064e+08	7.80046e+08	8.12767e+08	8.33541e+08	8.47326e+08	8.52938e+08	8.5111e+08
591	6.43076e+07	1.85736e+08	2.96887e+08	3.98099e+08	4.90179e+08	5.70464e+08	6.37657e+08	6.9772e+08	7.48456e+08	7.91263e+08	8.27291e+08	8.49344e+08	8.63099e+08	8.6528e+08	8.63433e+08
592	6.09551e+07	1.76271e+08	2.81113e+08	3.76014e+08	4.62832e+08	5.40541e+08	6.05247e+08	6.61177e+08	7.06728e+08	7.4367e+08	7.72246e+08	7.91595e+08	8.0694e+08	8.14102e+08	8.14905e+08
593	6.36105e+07	1.84152e+08	2.94984e+08	3.93722e+08	4.83064e+08	5.60395e+08	6.25497e+08	6.84251e+08	7.3333e+08	7.73583e+08	8.06009e+08	8.26193e+08	8.44292e+08	8.52702e+08	8.51955e+08
594	6.46454e+07	1.87152e+08	2.99544e+08	4.01125e+08	4.93155e+08	5.74695e+08	6.43206e+08	7.03302e+08	7.525e+08	7.91793e+08	8.22981e+08	8.44215e+08	8.60156e+08	8.66173e+08	8.65326e+08
595	6.24971e+07	1.81818e+08	2.91421e+08	3.90588e+08	4.78251e+08	5.5716e+08	6.23888e+08	6.83942e+08	7.33325e+08	7.71505e+08	8.035e+08	8.23088e+08	8.35589e+08	8.39037e+08	8.37772e+08
596	6.11836e+07	1.77297e+08	2.82794e+08	3.77421e+08	4.63328e+08	5.40039e+08	6.04344e+08	6.60441e+08	7.08338e+08	7.48983e+08	7.81499e+08	8.03761e+08	8.17943e+08	8.21436e+08	8.19318e+08
597	5.89752e+07	1.70892e+08	2.72977e+08	3.66753e+08	4.51407e+08	5.25877e+08	5.86418e+08	6.36774e+08	6.80392e+08	7.18582e+08	7.49053e+08	7.66479e+08	7.78818e+08	7.83799e+08	7.84402e+08
598	6.32753e+07	1.83866e+08	2.93753e+08	3.92834e+08	4.82011e+08	5.61354e+08	6.28065e+08	6.86921e+08	7.36315e+08	7.77428e+08	8.08103e+08	8.27568e+08	8.42571e+08	8.45658e+08	8.45114e+08
599	6.29622e+07	1.83133e+08	2.92735e+08	3.91713e+08	4.79549e+08	5.57847e+08	6.24785e+08	6.82204e+08	7.29225e+08	7.6825e+08	7.99614e+08	8.22217e+08	8.36764e+08	8.4181e+08	8.40474e+08
600	6.46558e+07	1.87895e+08	3.00414e+08	4.01012e+08	4.91954e+08	5.74071e+08	6.43636e+08	7.03298e+08	7.53016e+08	7.93382e+08	8.2288e+08	8.39797e+08	8.51612e+08	8.57618e+08	8.58435e+08
601	5.9655e+07	1.72354e+08	2.73865e+08	3.65333e+08	4.47284e+08	5.21267e+08	5.84561e+08	6.38662e+08	6.83366e+08	7.20614e+08	7.51347e+08	7.70059e+08	7.81938e+08	7.85078e+08	7.86342e+08
602	6.40717e+07	1.85726e+08	2.96026e+08	3.96196e+08	4.86554e+08	5.6747e+08	6.35432e+08	6.95613e+08	7.45298e+08	7.8744e+08	8.19784e+08	8.38102e+08	8.54366e+08	8.61085e+08	8.5777e+08
603	6.5995e+07	1.90295e+08	3.03119e+08	4.04814e+08	4.977e+08	5.82226e+08	6.52378e+08	7.1288e+08	7.63165e+08	8.04271e+08	8.3798e+08	8.58657e+08	8.73141e+08	8.76356e+08	8.76423e+08
604	6.39833e+07	1.85644e+08	2.97044e+08	3.98135e+08	4.89994e+08	5.71745e+08	6.42195e+08	7.05145e+08	7.58111e+08	8.02691e+08	8.39258e+08	8.6169e+08	8.74402e+08	8.77968e+08	8.73553e+08
605	6.30591e+07	1.83793e+08	2.94663e+08	3.94427e+08	4.84338e+08	5.64168e+08	6.3286e+08	6.93748e+08	7.44533e+08	7.86659e+08	8.20551e+08	8.40091e+08	8.52478e+08	8.56464e+08	8.54152e+08
606	6.04069e+07	1.73989e+08	2.77521e+08	3.70796e+08	4.54371e+08	5.27845e+08	5.89184e+08	6.44972e+08	6.92005e+08	7.30776e+08	7.62082e+08	7.82082e+08	7.96318e+08	8.01397e+08	8.01191e+08
607	6.61234e+07	1.92468e+08	3.08735e+08	4.13347e+08	5.075e+08	5.91954e+08	6.65406e+08	7.28122e+08	7.80179e+08	8.2215e+08	8.55578e+08	8.74769e+08	8.86585e+08	8.90934e+08	8.89181e+08
608	6.16636e+07	1.78031e+08	2.84327e+08	3.8164e+08	4.68828e+08	5.46402e+08	6.12579e+08	6.70674e+08	7.19573e+08	7.59624e+08	7.89736e+08	8.10512e+08	8.23493e+08	8.26375e+08	8.25419e+08
609	6.05535e+07	1.74945e+08	2.79536e+08	3.75788e+08	4.62079e+08	5.37192e+08	6.00625e+08	6.56816e+08	7.04581e+08	7.42644e+08	7.75036e+08	7.96836e+08	8.09867e+08	8.13469e+08	8.12586e+08
610	6.2681e+07	1.80918e+08	2.87917e+08	3.85018e+08	4.73509e+08	5.52946e+08	6.21694e+08	6.82294e+08	7.33875e+08	7.75936e+08	8.08294e+08	8.27875e+08	8.40259e+08	8.44039e+08	8.42621e+08
611	6.53012e+07	1.88879e+08	3.01543e+08	4.04204e+08	4.98376e+08	5.82376e+08	6.53096e+08	7.16971e+08	7.71341e+08	8.15282e+08	8.48821e+08	8.67856e+08	8.81517e+08	8.8464e+08	8.81761e+08
612	6.34596e+07	1.84557e+08	2.9483e+08	3.94784e+08	4.84893e+08	5.65966e+08	6.33236e+08	6.90798e+08	7.39788e+08	7.81991e+08	8.15736e+08	8.36537e+08	8.49718e+08	8.53098e+08	8.50606e+08
613	6.25285e+07	1.80668e+08	2.88423e+08	3.86044e+08	4.74941e+08	5.53395e+08	6.21218e+08	6.81032e+08	7.30621e+08	7.69901e+08	8.01834e+08	8.21139e+08	8.32415e+08	8.35844e+08	8.35919e+08
614	6.13153e+07	1.77594e+08	2.83805e+08	3.798e+08	4.66828e+08	5.45152e+08	6.10582e+08	6.6789e+08	7.17313e+08	7.55004e+08	7.84922e+08	8.04608e+08	8.18452e+08	8.23049e+08	8.22128e+08
615	6.33821e+07	1.84117e+08	2.94335e+08	3.9286e+08	4.80932e+08	5.60379e+08	6.29809e+08	6.88877e+08	7.36358e+08	7.74175e+08	8.0625e+08	8.25298e+08	8.38144e+08	8.41351e+08	8.4062e+08
616	6.23221e+07	1.80756e+08	2.90321e+08	3.90136e+08	4.79203e+08	5.59088e+08	6.2769e+08	6.86649e+08	7.35797e+08	7.76149e+08	8.0945e+08	8.2956e+08	8.42519e+08	8.45691e+08	8.43604e+08
617	6.38779e+07	1.84179e+08	2.93503e+08	3.92055e+08	4.81531e+08	5.62907e+08	6.31167e+08	6.9138e+08	7.43271e+08	7.84823e+08	8.18084e+08	8.41419e+08	8.57067e+08	8.6291e+08	8.60881e+08
618	5.95816e+07	1.72342e+08	2.75558e+08	3.69333e+08	4.56016e+08	5.32033e+08	5.96223e+08	6.52687e+08	7.00456e+08	7.40589e+08	7.7432e+08	7.96661e+08	8.09851e+08	8.10704e+08	8.06861e+08
619	6.48568e+07	1.88368e+08	3.01748e+08	4.03857e+08	4.97618e+08	5.82554e+08	6.55375e+08	7.18323e+08	7.71069e+08	8.14498e+08	8.4739e+08	8.6756e+08	8.80975e+08	8.82728e+08	8.79945e+08
620	6.26526e+07	1.80741e+08	2.8965e+08	3.88359e+08	4.75535e+08	5.52635e+08	6.21476e+08	6.81989e+08	7.32568e+08	7.73944e+08	8.06968e+08	8.26814e+08	8.41338e+08	8.4439e+08	8.4185e+08
621	6.17534e+07	1.79216e+08	2.86055e+08	3.83126e+08	4.72696e+08	5.52708e+08	6.21709e+08	6.82084e+08	7.31612e+08	7.73566e+08	8.09066e+08	8.31608e+08	8.4518e+08	8.49406e+08	8.44766e+08
622	6.17528e+07	1.78494e+08	2.85304e+08	3.81699e+08	4.68956e+08	5.47452e+08	6.14091e+08	6.73006e+08	7.22797e+08	7.64711e+08	7.99882e+08	8.18272e+08	8.30219e+08	8.3089e+08	8.29664e+08
623	6.00078e+07	1.73262e+08	2.76251e+08	3.70459e+08	4.56469e+08	5.34218e+08	6.00562e+08	6.56702e+08	7.03378e+08	7.43604e+08	7.77951e+08	7.98803e+08	8.12362e+08	8.14008e+08	8.10794e+08
624	6.12007e+07	1.77417e+08	2.8304e+08	3.79093e+08	4.66715e+08	5.45209e+08	6.09706e+08	6.66469e+08	7.13106e+08	7.50733e+08	7.79096e+08	7.95672e+08	8.077e+08	8.13704e+08	8.14612e+08
625	6.32209e+07	1.83496e+08	2.93657e+08	3.93451e+08	4.82924e+08	5.63284e+08	6.32317e+08	6.92157e+08	7.41656e+08	7.82432e+08	8.14746e+08	8.34812e+08	8.45776e+08	8.48083e+08	8.46992e+08
626	6.296e+07	1.82158e+08	2.91017e+08	3.90329e+08	4.80653e+08	5.60843e+08	6.27509e+08	6.8453e+08	7.34122e+08	7.7336e+08	8.05842e+08	8.24869e+08	8.37403e+08	8.41091e+08	8.40584e+08
627	6.3762e+07	1.84329e+08	2.93869e+08	3.93053e+08	4.82808e+08	5.63089e+08	6.31962e+08	6.92364e+08	7.44352e+08	7.86535e+08	8.19926e+08	8.39339e+08	8.49781e+08	8.54835e+08	8.54046e+08
628	6.13335e+07	1.77831e+08	2.84569e+08	3.8234e+08	4.7139e+08	5.51322e+08	6.18122e+08	6.76412e+08	7.23834e+08	7.62484e+08	7.95265e+08	8.14647e+08	8.27062e+08	8.29604e+08	8.27074e+08
629	6.41862e+07	1.86754e+08	2.99381e+08	4.0074e+08	4.9238e+08	5.7509e+08	6.46126e+08	7.05929e+08	7.56126e+08	7.99891e+08	8.36721e+08	8.60693e+08	8.74489e+08	8.7519e+08	8.71045e+08
630	6.38425e+07	1.84567e+08	2.95486e+08	3.9678e+08	4.89626e+08	5.72066e+08	6.41252e+08	7.01114e+08	7.50513e+08	7.91957e+08	8.24597e+08	8.4516e+08	8.59627e+08	8.64701e+08	8.62812e+08
631	6.37219e+07	1.84342e+08	2.93932e+08	3.93298e+08	4.82371e+08	5.60346e+08	6.23748e+08	6.77961e+08	7.24392e+08	7.6049e+08	7.91926e+08	8.13389e+08	8.29519e+08	8.35768e+08	8.37943e+08
632	6.27191e+07	1.81072e+08	2.88338e+08	3.85576e+08	4.7258e+08	5.50864e+08	6.16891e+08	6.74392e+08	7.24051e+08	7.65735e+08	8.00547e+08	8.24134e+08	8.39914e+08	8.46098e+08	8.42419e+08
633	6.02911e+07	1.74486e+08	2.80206e+08	3.76042e+08	4.62849e+08	5.39096e+08	6.0364e+08	6.60057e+08	7.06664e+08	7.44394e+08	7.76945e+08	7.95359e+08	8.09659e+08	8.13494e+08	8.12031e+08
634	6.05664e+07	1.74644e+08	2.78162e+08	3.71448e+08	4.57585e+08	5.35322e+08	5.99134e+08	6.54796e+08	7.01623e+08	7.39486e+08	7.68795e+08	7.86919e+08	7.98699e+08	8.01937e+08	8.02634e+08
635	5.86331e+07	1.7011e+08	2.71991e+08	3.64508e+08	4.48166e+08	5.20954e+08	5.81846e+08	6.34158e+08	6.80166e+08	7.17426e+08	7.46622e+08	7.65926e+08	7.80423e+08	7.85102e+08	7.8408e+08
636	6.32217e+07	1.83282e+08	2.92077e+08	3.89115e+08	4.76897e+08	5.55376e+08	6.21315e+08	6.78193e+08	7.27156e+08	7.67815e+08	7.99946e+08	8.20858e+08	8.34303e+08	8.36229e+08	8.36923e+08
637	6.32621e+07	1.83034e+08	2.92095e+08	3.92148e+08	4.83194e+08	5.63038e+08	6.30785e+08	6.88518e+08	7.36314e+08	7.74915e+08	8.05511e+08	8.24582e+08	8.3817e+08	8.42509e+08	8.42647e+08
638	6.50818e+07	1.89251e+08	3.03008e+08	4.04776e+08	4.94903e+08	5.75234e+08	6.43485e+08	7.0164e+08	7.50661e+08	7.9277e+08	8.24114e+08	8.43574e+08	8.59152e+08	8.64906e+08	8.65319e+08
639	6.34233e+07	1.83739e+08	2.92924e+08	3.92111e+08	4.81776e+08	5.63052e+08	6.33231e+08	6.9427e+08	7.44067e+08	7.8536e+08	8.18928e+08	8.40629e+08	8.55702e+08	8.58776e+08	8.5604e+08
640	6.29246e+07	1.81987e+08	2.89485e+08	3.86056e+08	4.75197e+08	5.54738e+08	6.22144e+08	6.79008e+08	7.27969e+08	7.69966e+08	8.03669e+08	8.23996e+08	8.3756e+08	8.41728e+08	8.39647e+08
641	6.46427e+07	1.88333e+08	3.0179e+08	4.05239e+08	4.98756e+08	5.82372e+08	6.52285e+08	7.10686e+08	7.60264e+08	8.01261e+08	8.3418e+08	8.55439e+08	8.68345e+08	8.71698e+08	8.69084e+08
642	6.19967e+07	1.79435e+08	2.86814e+08	3.83004e+08	4.67881e+08	5.45391e+08	6.12085e+08	6.69456e+08	7.17425e+08	7.56311e+08	7.86974e+08	8.08106e+08	8.22723e+08	8.26232e+08	8.263e+08
643	6.02651e+07	1.74917e+08	2.80086e+08	3.75006e+08	4.60142e+08	5.3619e+08	6.00909e+08	6.58264e+08	7.07748e+08	7.49801e+08	7.85639e+08	8.06775e+08	8.20729e+08	8.24335e+08	8.20457e+08
644	6.19003e+07	1.79202e+08	2.8682e+08	3.84894e+08	4.73104e+08	5.50303e+08	6.17074e+08	6.77303e+08	7.26982e+08	7.68568e+08	7.99893e+08	8.19586e+08	8.3479e+08	8.40313e+08	8.37017e+08
645	6.19414e+07	1.79995e+08	2.86417e+08	3.81353e+08	4.66692e+08	5.43805e+08	6.09768e+08	6.68577e+08	7.16182e+08	7.54206e+08	7.85929e+08	8.06207e+08	8.17658e+08	8.20522e+08	8.21129e+08
646	6.70984e+07	1.93676e+08	3.08496e+08	4.11825e+08	5.06134e+08	5.90637e+08	6.6162e+08	7.24445e+08	7.74694e+08	8.17414e+08	8.52726e+08	8.75337e+08	8.91365e+08	8.96217e+08	8.94378e+08
647	6.36309e+07	1.84618e+08	2.95571e+08	3.96442e+08	4.8683e+08	5.69291e+08	6.38051e+08	6.97981e+08	7.48264e+08	7.90693e+08	8.23739e+08	8.44007e+08	8.58121e+08	8.63011e+08	8.59557e+08
648	6.2732e+07	1.81722e+08	2.9069e+08	3.90182e+08	4.79724e+08	5.58963e+08	6.26042e+08	6.83e+08	7.30003e+08	7.70151e+08	8.01967e+08	8.2014e+08	8.32533e+08	8.37143e+08	8.37292e+08
649	6.47452e+07	1.87848e+08	3.00568e+08	4.02599e+08	4.94138e+08	5.75478e+08	6.43343e+08	7.02191e+08	7.52846e+08	7.9702e+08	8.32445e+08	8.51392e+08	8.63634e+08	8.67946e+08	8.66434e+08
650	6.2246e+07	1.80611e+08	2.88905e+08	3.86033e+08	4.75187e+08	5.5549e+08	6.24182e+08	6.85089e+08	7.34921e+08	7.74182e+08	8.0627e+08	8.25733e+08	8.3934e+08	8.4328e+08	8.40579e+08
651	6.27e+07	1.81119e+08	2.88965e+08	3.86419e+08	4.74093e+08	5.53161e+08	6.21502e+08	6.78025e+08	7.26545e+08	7.66777e+08	7.9935e+08	8.18257e+08	8.30352e+08	8.34925e+08	8.34679e+08
652	6.0342e+07	1.74315e+08	2.77893e+08	3.71759e+08	4.56669e+08	5.32658e+08	5.97726e+08	6.54724e+08	7.01149e+08	7.39881e+08	7.71656e+08	7.92281e+08	8.07424e+08	8.11472e+08	8.08711e+08
653	6.52904e+07	1.89006e+08	3.0303e+08	4.06758e+08	5.01955e+08	5.86212e+08	6.55128e+08	7.1597e+08	7.66566e+08	8.08823e+08	8.45384e+08	8.6716e+08	8.84135e+08	8.90733e+08	8.86767e+08
654	5.99785e+07	1.73978e+08	2.78095e+08	3.72314e+08	4.5642e+08	5.32072e+08	5.97152e+08	6.53334e+08	7.00703e+08	7.41114e+08	7.72693e+08	7.94836e+08	8.07465e+08	8.11431e+08	8.08681e+08
655	5.85496e+07	1.69885e+08	2.71597e+08	3.62709e+08	4.43446e+08	5.15545e+08	5.75494e+08	6.26137e+08	6.68971e+08	7.02889e+08	7.30331e+08	7.47116e+08	7.60142e+08	7.67308e+08	7.69371e+08
656	6.71181e+07	1.94341e+08	3.0932e+08	4.14048e+08	5.10286e+08	5.93861e+08	6.64922e+08	7.28122e+08	7.81132e+08	8.23559e+08	8.58607e+08	8.78853e+08	8.93305e+08	8.98187e+08	8.96942e+08
657	5.96106e+07	1.73002e+08	2.76636e+08	3.69172e+08	4.52291e+08	5.276e+08	5.93255e+08	6.49794e+08	6.96266e+08	7.33476e+08	7.63393e+08	7.82478e+08	7.95138e+08	7.98286e+08	7.98124e+08
658	6.30218e+07	1.82082e+08	2.91363e+08	3.90763e+08	4.80845e+08	5.60836e+08	6.28831e+08	6.8831e+08	7.37659e+08	7.78483e+08	8.11946e+08	8.32845e+08	8.47303e+08	8.49991e+08	8.47228e+08
659	6.27064e+07	1.81455e+08	2.89879e+08	3.87604e+08	4.763e+08	5.56346e+08	6.24621e+08	6.83637e+08	7.33444e+08	7.74814e+08	8.07281e+08	8.27116e+08	8.40482e+08	8.43923e+08	8.42336e+08
660	6.14485e+07	1.7825e+08	2.84312e+08	3.79801e+08	4.65921e+08	5.39502e+08	5.99869e+08	6.51984e+08	6.96853e+08	7.34968e+08	7.65533e+08	7.85301e+08	7.99158e+08	8.05922e+08	8.07435e+08
661	6.1491e+07	1.78219e+08	2.85849e+08	3.85e+08	4.74562e+08	5.54961e+08	6.21646e+08	6.79001e+08	7.26591e+08	7.65216e+08	7.98131e+08	8.1892e+08	8.32921e+08	8.37425e+08	8.34445e+08
662	5.7246e+07	1.65795e+08	2.65292e+08	3.56898e+08	4.40838e+08	5.15377e+08	5.79122e+08	6.35448e+08	6.82853e+08	7.21264e+08	7.52401e+08	7.70092e+08	7.78751e+08	7.81239e+08	7.78847e+08
663	6.20978e+07	1.80129e+08	2.8851e+08	3.87563e+08	4.76208e+08	5.52976e+08	6.18044e+08	6.75565e+08	7.22292e+08	7.58765e+08	7.8961e+08	8.09092e+08	8.2382e+08	8.28483e+08	8.28945e+08
664	6.44177e+07	1.86898e+08	2.98905e+08	3.99445e+08	4.8995e+08	5.71036e+08	6.40034e+08	6.98822e+08	7.48381e+08	7.91924e+08	8.29474e+08	8.50972e+08	8.65337e+08	8.69408e+08	8.66459e+08
665	6.6109e+07	1.91373e+08	3.05332e+08	4.08807e+08	5.01992e+08	5.85116e+08	6.56272e+08	7.18968e+08	7.70557e+08	8.12046e+08	8.43878e+08	8.66077e+08	8.83741e+08	8.89929e+08	8.87325e+08
666	6.49054e+07	1.88247e+08	3.01447e+08	4.04736e+08	4.98024e+08	5.8033e+08	6.49417e+08	7.09691e+08	7.60704e+08	8.01872e+08	8.35694e+08	8.5705e+08	8.71515e+08	8.73574e+08	8.711e+08
667	6.03759e+07	1.75564e+08	2.81194e+08	3.75642e+08	4.61197e+08	5.38207e+08	6.01894e+08	6.60406e+08	7.09458e+08	7.47715e+08	7.79594e+08	7.97195e+08	8.07172e+08	8.10165e+08	8.08844e+08
668	6.34944e+07	1.82936e+08	2.91971e+08	3.9037e+08	4.7877e+08	5.57206e+08	6.25169e+08	6.84635e+08	7.35582e+08	7.78886e+08	8.15178e+08	8.36492e+08	8.51295e+08	8.56117e+08	8.542e+08
669	6.20776e+07	1.79809e+08	2.87585e+08	3.8526e+08	4.72921e+08	5.50536e+08	6.15175e+08	6.7214e+08	7.2126e+08	7.61335e+08	7.94465e+08	8.14593e+08	8.29128e+08	8.32921e+08	8.31465e+08
670	5.84251e+07	1.69613e+08	2.71829e+08	3.64173e+08	4.46521e+08	5.20619e+08	5.83805e+08	6.37651e+08	6.83254e+08	7.19541e+08	7.49647e+08	7.69976e+08	7.83886e+08	7.87138e+08	7.83893e+08
671	6.26344e+07	1.80378e+08	2.87456e+08	3.84362e+08	4.73133e+08	5.52068e+08	6.1707e+08	6.72263e+08	7.18689e+08	7.5764e+08	7.92159e+08	8.13941e+08	8.26429e+08	8.32053e+08	8.3183e+08
672	6.17062e+07	1.79114e+08	2.85367e+08	3.80802e+08	4.67954e+08	5.46252e+08	6.1394e+08	6.73392e+08	7.2274e+08	7.60706e+08	7.90567e+08	8.1089e+08	8.24846e+08	8.289e+08	8.27812e+08
673	6.53547e+07	1.8968e+08	3.03704e+08	4.04611e+08	4.95728e+08	5.77229e+08	6.46103e+08	7.07586e+08	7.59038e+08	7.99036e+08	8.32105e+08	8.54448e+08	8.6871e+08	8.71362e+08	8.713e+08
674	6.12935e+07	1.7687e+08	2.81966e+08	3.76219e+08	4.62472e+08	5.39434e+08	6.05682e+08	6.64741e+08	7.13233e+08	7.53914e+08	7.87289e+08	8.06053e+08	8.17857e+08	8.21734e+08	8.21139e+08
675	6.3464e+07	1.83645e+08	2.92706e+08	3.91332e+08	4.81771e+08	5.64054e+08	6.33762e+08	6.94365e+08	7.45087e+08	7.87329e+08	8.23571e+08	8.46515e+08	8.61617e+08	8.66332e+08	8.63496e+08
676	6.55606e+07	1.9013e+08	3.04001e+08	4.07162e+08	5.02287e+08	5.86797e+08	6.55697e+08	7.15699e+08	7.65543e+08	8.06656e+08	8.39504e+08	8.59419e+08	8.7303e+08	8.77817e+08	8.7699e+08
677	6.35579e+07	1.84365e+08	2.94798e+08	3.94778e+08	4.84998e+08	5.64848e+08	6.31779e+08	6.88842e+08	7.36403e+08	7.754e+08	8.053e+08	8.23628e+08	8.38932e+08	8.43664e+08	8.4417e+08
678	6.15909e+07	1.78325e+08	2.843e+08	3.80302e+08	4.69141e+08	5.48062e+08	6.13113e+08	6.70551e+08	7.20364e+08	7.61875e+08	7.95292e+08	8.16968e+08	8.31975e+08	8.34815e+08	8.32326e+08
679	6.04664e+07	1.74623e+08	2.79285e+08	3.74042e+08	4.59351e+08	5.33918e+08	5.96902e+08	6.5207e+08	6.97224e+08	7.33792e+08	7.64064e+08	7.8218e+08	7.95504e+08	8.02774e+08	8.04518e+08
680	5.84072e+07	1.69579e+08	2.70128e+08	3.61082e+08	4.44131e+08	5.16411e+08	5.76957e+08	6.30063e+08	6.7402e+08	7.10572e+08	7.41537e+08	7.63215e+08	7.80507e+08	7.85115e+08	7.82753e+08
681	6.31192e+07	1.84076e+08	2.95703e+08	3.95981e+08	4.86201e+08	5.66809e+08	6.34161e+08	6.9063e+08	7.38695e+08	7.76742e+08	8.08925e+08	8.28566e+08	8.42471e+08	8.47525e+08	8.46094e+08
682	6.05707e+07	1.75345e+08	2.79265e+08	3.74731e+08	4.61463e+08	5.40067e+08	6.06897e+08	6.66281e+08	7.16239e+08	7.5713e+08	7.89608e+08	8.10463e+08	8.22106e+08	8.22695e+08	8.20124e+08
683	5.91947e+07	1.71792e+08	2.73987e+08	3.66504e+08	4.50051e+08	5.2522e+08	5.89564e+08	6.44121e+08	6.89411e+08	7.25858e+08	7.55547e+08	7.74596e+08	7.87005e+08	7.91473e+08	7.89597e+08
684	6.13826e+07	1.78165e+08	2.83579e+08	3.79141e+08	4.66246e+08	5.42591e+08	6.08397e+08	6.65745e+08	7.14892e+08	7.53738e+08	7.83318e+08	8.05223e+08	8.19417e+08	8.22871e+08	8.21553e+08
685	6.41967e+07	1.86234e+08	2.98701e+08	4.00278e+08	4.9201e+08	5.73475e+08	6.45341e+08	7.07239e+08	7.62112e+08	8.08183e+08	8.41494e+08	8.58956e+08	8.70885e+08	8.75055e+08	8.72136e+08
686	6.0812e+07	1.76814e+08	2.82501e+08	3.77521e+08	4.63645e+08	5.38739e+08	6.02357e+08	6.57863e+08	7.04726e+08	7.44447e+08	7.77993e+08	7.98114e+08	8.10898e+08	8.13937e+08	8.11695e+08
687	6.08516e+07	1.75996e+08	2.80228e+08	3.74948e+08	4.59281e+08	5.33185e+08	5.95997e+08	6.50831e+08	6.97729e+08	7.36955e+08	7.71106e+08	7.92842e+08	8.07333e+08	8.10438e+08	8.10224e+08
688	6.53161e+07	1.89348e+08	3.03288e+08	4.08113e+08	5.03757e+08	5.89852e+08	6.63014e+08	7.25926e+08	7.79216e+08	8.22652e+08	8.582e+08	8.7837e+08	8.91543e+08	8.9016e+08	8.8469e+08
689	6.36876e+07	1.85368e+08	2.96516e+08	3.96886e+08	4.88992e+08	5.71218e+08	6.39327e+08	6.98979e+08	7.49605e+08	7.91503e+08	8.24703e+08	8.44995e+08	8.56522e+08	8.60543e+08	8.58859e+08
690	6.13188e+07	1.77986e+08	2.85257e+08	3.8156e+08	4.68144e+08	5.46574e+08	6.1438e+08	6.71711e+08	7.18931e+08	7.59646e+08	7.90504e+08	8.07722e+08	8.21731e+08	8.25667e+08	8.24121e+08
691	5.95023e+07	1.71833e+08	2.73631e+08	3.66415e+08	4.51018e+08	5.25816e+08	5.8843e+08	6.43744e+08	6.9069e+08	7.29838e+08	7.6183e+08	7.82302e+08	7.95072e+08	7.98667e+08	7.96819e+08
692	6.17146e+07	1.78886e+08	2.85616e+08	3.82073e+08	4.69821e+08	5.48364e+08	6.14963e+08	6.73811e+08	7.23011e+08	7.64196e+08	7.97161e+08	8.15965e+08	8.26701e+08	8.2718e+08	8.26229e+08
693	5.89808e+07	1.70319e+08	2.72041e+08	3.63987e+08	4.47035e+08	5.21399e+08	5.83844e+08	6.38969e+08	6.86186e+08	7.2105e+08	7.48078e+08	7.67029e+08	7.82731e+08	7.90089e+08	7.88441e+08
694	6.24294e+07	1.80741e+08	2.88495e+08	3.86159e+08	4.73607e+08	5.50903e+08	6.1798e+08	6.76235e+08	7.22852e+08	7.5943e+08	7.90013e+08	8.1086e+08	8.26881e+08	8.31044e+08	8.29794e+08
695	6.52459e+07	1.88963e+08	3.0216e+08	4.05001e+08	4.97072e+08	5.7977e+08	6.48179e+08	7.08023e+08	7.59008e+08	8.01522e+08	8.37261e+08	8.60937e+08	8.74987e+08	8.77927e+08	8.75428e+08
696	6.01642e+07	1.74292e+08	2.79689e+08	3.75159e+08	4.60587e+08	5.37177e+08	6.03114e+08	6.59451e+08	7.07342e+08	7.45998e+08	7.77157e+08	7.95621e+08	8.08889e+08	8.11522e+08	8.10385e+08
697	6.20785e+07	1.78957e+08	2.84846e+08	3.79173e+08	4.64245e+08	5.42003e+08	6.08977e+08	6.68145e+08	7.19531e+08	7.61776e+08	7.94996e+08	8.14814e+08	8.29608e+08	8.35132e+08	8.33375e+08
698	6.02062e+07	1.74227e+08	2.7772e+08	3.70782e+08	4.5372e+08	5.27595e+08	5.90917e+08	6.46464e+08	6.93219e+08	7.31911e+08	7.62749e+08	7.84038e+08	7.99404e+08	8.05735e+08	8.0462e+08
699	6.08414e+07	1.75925e+08	2.80219e+08	3.7475e+08	4.60153e+08	5.36182e+08	5.97986e+08	6.5049e+08	6.94723e+08	7.3234e+08	7.64397e+08	7.85022e+08	7.98874e+08	8.01724e+08	8.03474e+08
700	6.24545e+07	1.80865e+08	2.8878e+08	3.85469e+08	4.7192e+08	5.50506e+08	6.15959e+08	6.73208e+08	7.21497e+08	7.60676e+08	7.92994e+08	8.13366e+08	8.25845e+08	8.2974e+08	8.29271e+08
701	6.60764e+07	1.92254e+08	3.08014e+08	4.12734e+08	5.06007e+08	5.87703e+08	6.56418e+08	7.15366e+08	7.66381e+08	8.10237e+08	8.45e+08	8.66658e+08	8.78744e+08	8.81438e+08	8.80025e+08
702	6.35493e+07	1.83237e+08	2.92573e+08	3.91252e+08	4.81586e+08	5.63473e+08	6.3249e+08	6.9354e+08	7.44132e+08	7.83542e+08	8.14798e+08	8.3639e+08	8.51336e+08	8.54821e+08	8.5291e+08
703	6.20677e+07	1.80006e+08	2.88842e+08	3.85835e+08	4.73768e+08	5.51545e+08	6.19911e+08	6.81468e+08	7.30864e+08	7.69297e+08	8.02144e+08	8.21024e+08	8.34911e+08	8.39046e+08	8.3722e+08
704	6.49173e+07	1.87602e+08	3.00281e+08	4.02198e+08	4.93473e+08	5.7634e+08	6.48094e+08	7.11204e+08	7.61615e+08	8.02963e+08	8.35976e+08	8.56674e+08	8.71829e+08	8.75647e+08	8.73419e+08
705	6.34407e+07	1.83038e+08	2.91039e+08	3.89539e+08	4.78421e+08	5.58486e+08	6.2398e+08	6.79669e+08	7.27155e+08	7.69005e+08	8.04003e+08	8.25215e+08	8.394e+08	8.42516e+08	8.4169e+08
706	6.10585e+07	1.77052e+08	2.83562e+08	3.79065e+08	4.6588e+08	5.40337e+08	6.031e+08	6.5793e+08	7.04734e+08	7.44415e+08	7.74475e+08	7.9464e+08	8.07488e+08	8.13814e+08	8.13022e+08
707	6.24076e+07	1.80048e+08	2.87964e+08	3.85335e+08	4.72883e+08	5.51113e+08	6.16824e+08	6.74626e+08	7.24666e+08	7.66364e+08	7.97606e+08	8.14892e+08	8.25778e+08	8.31615e+08	8.32116e+08
708	6.13672e+07	1.7831e+08	2.85389e+08	3.82539e+08	4.7145e+08	5.51702e+08	6.18509e+08	6.77001e+08	7.27406e+08	7.68036e+08	8.02151e+08	8.23416e+08	8.37796e+08	8.41599e+08	8.36767e+08
709	6.2268e+07	1.79961e+08	2.87871e+08	3.84559e+08	4.72571e+08	5.51923e+08	6.19147e+08	6.76148e+08	7.22995e+08	7.61548e+08	7.95399e+08	8.1903e+08	8.34549e+08	8.39367e+08	8.36803e+08
710	6.36936e+07	1.8486e+08	2.95766e+08	3.97124e+08	4.89633e+08	5.73206e+08	6.44363e+08	7.07545e+08	7.61163e+08	8.05289e+08	8.39322e+08	8.59072e+08	8.72353e+08	8.76172e+08	8.71365e+08
711	6.38338e+07	1.84281e+08	2.93136e+08	3.91026e+08	4.80077e+08	5.59113e+08	6.27834e+08	6.87957e+08	7.38698e+08	7.79229e+08	8.13225e+08	8.33227e+08	8.46597e+08	8.52586e+08	8.52178e+08
712	6.15028e+07	1.78166e+08	2.83572e+08	3.79326e+08	4.64922e+08	5.41202e+08	6.06872e+08	6.65589e+08	7.14619e+08	7.51884e+08	7.80933e+08	7.99373e+08	8.14551e+08	8.19858e+08	8.19229e+08
713	6.09775e+07	1.76025e+08	2.81442e+08	3.7607e+08	4.60022e+08	5.34801e+08	5.9696e+08	6.52675e+08	6.99658e+08	7.36575e+08	7.66435e+08	7.8546e+08	8.01056e+08	8.08781e+08	8.09154e+08
714	6.4896e+07	1.88516e+08	3.01187e+08	4.02117e+08	4.91981e+08	5.71361e+08	6.37237e+08	6.94681e+08	7.43409e+08	7.8466e+08	8.19074e+08	8.39106e+08	8.52392e+08	8.55449e+08	8.56683e+08
715	6.0946e+07	1.76041e+08	2.80871e+08	3.76393e+08	4.62672e+08	5.39296e+08	6.04828e+08	6.59956e+08	7.06265e+08	7.44777e+08	7.75425e+08	7.9456e+08	8.05986e+08	8.1167e+08	8.12217e+08
716	6.08853e+07	1.76956e+08	2.81922e+08	3.76641e+08	4.62204e+08	5.41294e+08	6.1049e+08	6.69375e+08	7.1754e+08	7.55778e+08	7.86452e+08	8.06491e+08	8.20032e+08	8.2633e+08	8.23909e+08
717	6.28367e+07	1.82626e+08	2.92064e+08	3.90215e+08	4.7786e+08	5.55057e+08	6.19074e+08	6.74423e+08	7.19949e+08	7.59722e+08	7.92788e+08	8.12417e+08	8.27129e+08	8.32407e+08	8.31971e+08
718	6.21225e+07	1.81423e+08	2.91735e+08	3.91487e+08	4.81445e+08	5.62338e+08	6.30525e+08	6.89616e+08	7.37688e+08	7.78747e+08	8.13179e+08	8.34568e+08	8.50019e+08	8.51817e+08	8.4586e+08
719	6.65035e+07	1.92085e+08	3.0653e+08	4.1029e+08	5.04594e+08	5.88189e+08	6.58381e+08	7.20588e+08	7.72897e+08	8.13258e+08	8.46769e+08	8.67551e+08	8.83473e+08	8.89755e+08	8.88715e+08
720	6.06685e+07	1.75844e+08	2.8198e+08	3.7871e+08	4.6527e+08	5.42866e+08	6.10421e+08	6.67728e+08	7.13963e+08	7.5013e+08	7.81163e+08	8.0277e+08	8.17065e+08	8.2164e+08	8.19518e+08
721	6.36167e+07	1.83862e+08	2.92911e+08	3.91057e+08	4.79108e+08	5.57749e+08	6.25549e+08	6.85977e+08	7.37139e+08	7.77172e+08	8.09857e+08	8.30078e+08	8.43746e+08	8.49609e+08	8.48585e+08
722	5.79553e+07	1.67242e+08	2.67246e+08	3.57231e+08	4.3945e+08	5.12437e+08	5.74293e+08	6.28776e+08	6.75431e+08	7.14902e+08	7.45764e+08	7.61055e+08	7.73016e+08	7.77811e+08	7.76215e+08
723	6.17412e+07	1.79382e+08	2.87267e+08	3.8507e+08	4.74233e+08	5.53862e+08	6.20335e+08	6.80242e+08	7.31704e+08	7.72544e+08	8.06105e+08	8.27859e+08	8.41063e+08	8.3959e+08	8.35683e+08
724	6.04825e+07	1.75287e+08	2.80759e+08	3.75722e+08	4.62035e+08	5.40999e+08	6.07265e+08	6.64312e+08	7.14048e+08	7.55257e+08	7.87934e+08	8.09589e+08	8.23935e+08	8.26641e+08	8.2288e+08
725	5.8615e+07	1.69107e+08	2.69463e+08	3.58803e+08	4.3851e+08	5.08396e+08	5.68676e+08	6.20769e+08	6.642e+08	6.99711e+08	7.30702e+08	7.51015e+08	7.65251e+08	7.72525e+08	7.7374e+08
726	6.08202e+07	1.76445e+08	2.82302e+08	3.77014e+08	4.63809e+08	5.40986e+08	6.05601e+08	6.6219e+08	7.10249e+08	7.51176e+08	7.83802e+08	8.0377e+08	8.17815e+08	8.22572e+08	8.21504e+08
727	5.96564e+07	1.72678e+08	2.76034e+08	3.69389e+08	4.55498e+08	5.31546e+08	5.95075e+08	6.50937e+08	6.97994e+08	7.37562e+08	7.68842e+08	7.88653e+08	8.02205e+08	8.07955e+08	8.06129e+08
728	6.34424e+07	1.84202e+08	2.93446e+08	3.90379e+08	4.77988e+08	5.5664e+08	6.25315e+08	6.85653e+08	7.36102e+08	7.75702e+08	8.06938e+08	8.26709e+08	8.41099e+08	8.45812e+08	8.45745e+08
729	6.28394e+07	1.81825e+08	2.91536e+08	3.91251e+08	4.81139e+08	5.61606e+08	6.29596e+08	6.89554e+08	7.39616e+08	7.77775e+08	8.07903e+08	8.26372e+08	8.40386e+08	8.44799e+08	8.42449e+08
730	5.95467e+07	1.72062e+08	2.75284e+08	3.6778e+08	4.50171e+08	5.23615e+08	5.86035e+08	6.40988e+08	6.88702e+08	7.27848e+08	7.59966e+08	7.79492e+08	7.93282e+08	7.96987e+08	7.95929e+08
731	6.1512e+07	1.7902e+08	2.86864e+08	3.84121e+08	4.70758e+08	5.49007e+08	6.16781e+08	6.7617e+08	7.26644e+08	7.69886e+08	8.05155e+08	8.28401e+08	8.44281e+08	8.48405e+08	8.42795e+08
732	6.29731e+07	1.81963e+08	2.90915e+08	3.90676e+08	4.81399e+08	5.6152e+08	6.28576e+08	6.8621e+08	7.34892e+08	7.74738e+08	8.05728e+08	8.24267e+08	8.38744e+08	8.45176e+08	8.44684e+08
733	5.9854e+07	1.74349e+08	2.78463e+08	3.72853e+08	4.57494e+08	5.34071e+08	6.00627e+08	6.57047e+08	7.04466e+08	7.43146e+08	7.74836e+08	7.96871e+08	8.07548e+08	8.11643e+08	8.09062e+08
734	6.33545e+07	1.84431e+08	2.9604e+08	3.98056e+08	4.90197e+08	5.73087e+08	6.41397e+08	6.96884e+08	7.42284e+08	7.81811e+08	8.13822e+08	8.36243e+08	8.49485e+08	8.53552e+08	8.5112e+08
735	6.35441e+07	1.84407e+08	2.94632e+08	3.95502e+08	4.86832e+08	5.67704e+08	6.35836e+08	6.95297e+08	7.44181e+08	7.83852e+08	8.16081e+08	8.36339e+08	8.51108e+08	8.55996e+08	8.5379e+08
736	6.15146e+07	1.78496e+08	2.86176e+08	3.83627e+08	4.7317e+08	5.53646e+08	6.22006e+08	6.83002e+08	7.33907e+08	7.7389e+08	8.0566e+08	8.23323e+08	8.34186e+08	8.35531e+08	8.32924e+08
737	6.04186e+07	1.75017e+08	2.79448e+08	3.73406e+08	4.58564e+08	5.3406e+08	5.95727e+08	6.51094e+08	6.96905e+08	7.32773e+08	7.62877e+08	7.82771e+08	7.96252e+08	8.00621e+08	8.00793e+08
738	6.57829e+07	1.90371e+08	3.03353e+08	4.04756e+08	4.97387e+08	5.80529e+08	6.50035e+08	7.10346e+08	7.63045e+08	8.08206e+08	8.45026e+08	8.68047e+08	8.83241e+08	8.87826e+08	8.85213e+08
739	5.97151e+07	1.73408e+08	2.77997e+08	3.72098e+08	4.57997e+08	5.33799e+08	5.95815e+08	6.50485e+08	6.9336e+08	7.27426e+08	7.58662e+08	7.77881e+08	7.88037e+08	7.93015e+08	7.93722e+08
740	6.41607e+07	1.8666e+08	2.98755e+08	4.0154e+08	4.95501e+08	5.77569e+08	6.47235e+08	7.08496e+08	7.57545e+08	7.97852e+08	8.30974e+08	8.51798e+08	8.62479e+08	8.62022e+08	8.60705e+08
741	6.32905e+07	1.83273e+08	2.93525e+08	3.93363e+08	4.82617e+08	5.64646e+08	6.35756e+08	6.96392e+08	7.48231e+08	7.89079e+08	8.20153e+08	8.40154e+08	8.53058e+08	8.55826e+08	8.54186e+08
742	6.07153e+07	1.76168e+08	2.81635e+08	3.75631e+08	4.60977e+08	5.36459e+08	5.99533e+08	6.54674e+08	6.99599e+08	7.36206e+08	7.66881e+08	7.859e+08	7.98579e+08	8.03976e+08	8.04377e+08
743	6.28536e+07	1.82587e+08	2.92066e+08	3.91641e+08	4.81966e+08	5.61754e+08	6.30056e+08	6.8974e+08	7.37803e+08	7.77343e+08	8.09968e+08	8.29978e+08	8.43376e+08	8.48201e+08	8.46398e+08
744	6.33984e+07	1.84159e+08	2.95443e+08	3.96813e+08	4.89434e+08	5.6998e+08	6.39171e+08	6.9846e+08	7.50065e+08	7.92268e+08	8.25504e+08	8.469e+08	8.59682e+08	8.63489e+08	8.60769e+08
745	6.79261e+07	1.96484e+08	3.13663e+08	4.18448e+08	5.1395e+08	6.00281e+08	6.7173e+08	7.34282e+08	7.86755e+08	8.27994e+08	8.60828e+08	8.81364e+08	8.96267e+08	9.01117e+08	9.02473e+08
746	6.22855e+07	1.80356e+08	2.87259e+08	3.83016e+08	4.70989e+08	5.51246e+08	6.19082e+08	6.77588e+08	7.26941e+08	7.6825e+08	8.01148e+08	8.21749e+08	8.32084e+08	8.34167e+08	8.33974e+08
747	6.42711e+07	1.87016e+08	2.9936e+08	4.00246e+08	4.91265e+08	5.71797e+08	6.40459e+08	6.97674e+08	7.47479e+08	7.87803e+08	8.20284e+08	8.43097e+08	8.58258e+08	8.65574e+08	8.62984e+08
748	6.50009e+07	1.87931e+08	3.01107e+08	4.05213e+08	5.00191e+08	5.83763e+08	6.57175e+08	7.22097e+08	7.74446e+08	8.16398e+08	8.50671e+08	8.70258e+08	8.81927e+08	8.85149e+08	8.82866e+08
749	6.08113e+07	1.75974e+08	2.80383e+08	3.75384e+08	4.59448e+08	5.34543e+08	5.98074e+08	6.53409e+08	6.99012e+08	7.38832e+08	7.71957e+08	7.93131e+08	8.08209e+08	8.13288e+08	8.11604e+08
750	6.12243e+07	1.77148e+08	2.82927e+08	3.77557e+08	4.63137e+08	5.40718e+08	6.06322e+08	6.6444e+08	7.14782e+08	7.56684e+08	7.91304e+08	8.12204e+08	8.24944e+08	8.26166e+08	8.24176e+08
751	6.19434e+07	1.8028e+08	2.8943e+08	3.87849e+08	4.75913e+08	5.55796e+08	6.23853e+08	6.8271e+08	7.32532e+08	7.70641e+08	8.00861e+08	8.19288e+08	8.3362e+08	8.38193e+08	8.35645e+08
752	6.58692e+07	1.91562e+08	3.07162e+08	4.10213e+08	5.02425e+08	5.83842e+08	6.53729e+08	7.13529e+08	7.62997e+08	8.06365e+08	8.4264e+08	8.65559e+08	8.79433e+08	8.82233e+08	8.82323e+08
753	6.13886e+07	1.7862e+08	2.86032e+08	3.84002e+08	4.71567e+08	5.49391e+08	6.16576e+08	6.75112e+08	7.21194e+08	7.58737e+08	7.91143e+08	8.10184e+08	8.24643e+08	8.29248e+08	8.2791e+08
754	6.27075e+07	1.81766e+08	2.90336e+08	3.89841e+08	4.79877e+08	5.59055e+08	6.25746e+08	6.83252e+08	7.30575e+08	7.69675e+08	8.03047e+08	8.21716e+08	8.3332e+08	8.38596e+08	8.38496e+08
755	6.05255e+07	1.75375e+08	2.79169e+08	3.72876e+08	4.57766e+08	5.34412e+08	6.00528e+08	6.59296e+08	7.09296e+08	7.48747e+08	7.80235e+08	8.00492e+08	8.13142e+08	8.1623e+08	8.13899e+08
756	6.33451e+07	1.83947e+08	2.94131e+08	3.93956e+08	4.84478e+08	5.64102e+08	6.31898e+08	6.91788e+08	7.43155e+08	7.83503e+08	8.17392e+08	8.38595e+08	8.53152e+08	8.56325e+08	8.53552e+08
757	6.14115e+07	1.77704e+08	2.83752e+08	3.78695e+08	4.65679e+08	5.43837e+08	6.10402e+08	6.70367e+08	7.19162e+08	7.58362e+08	7.90179e+08	8.11915e+08	8.27288e+08	8.31885e+08	8.29397e+08
758	6.45458e+07	1.86654e+08	2.97094e+08	3.97022e+08	4.88587e+08	5.70141e+08	6.40361e+08	7.01304e+08	7.51142e+08	7.92003e+08	8.2442e+08	8.43967e+08	8.53199e+08	8.5875e+08	8.59287e+08
759	6.31627e+07	1.8315e+08	2.92429e+08	3.93074e+08	4.8405e+08	5.6456e+08	6.32481e+08	6.92397e+08	7.41841e+08	7.80646e+08	8.11664e+08	8.2947e+08	8.43257e+08	8.48592e+08	8.46478e+08
760	6.68157e+07	1.94129e+08	3.1194e+08	4.17078e+08	5.12743e+08	5.9934e+08	6.73224e+08	7.36716e+08	7.88872e+08	8.30575e+08	8.651e+08	8.86046e+08	9.02323e+08	9.06068e+08	9.02884e+08
761	6.42352e+07	1.85888e+08	2.97671e+08	3.98662e+08	4.89843e+08	5.7002e+08	6.37749e+08	6.96925e+08	7.46742e+08	7.85769e+08	8.17794e+08	8.40632e+08	8.54141e+08	8.59187e+08	8.59743e+08
762	6.19507e+07	1.79834e+08	2.87361e+08	3.84328e+08	4.71769e+08	5.50388e+08	6.17175e+08	6.74809e+08	7.2473e+08	7.65378e+08	7.96404e+08	8.16738e+08	8.31451e+08	8.37032e+08	8.34756e+08
763	6.29508e+07	1.82257e+08	2.90922e+08	3.89687e+08	4.78992e+08	5.58294e+08	6.23909e+08	6.78746e+08	7.25658e+08	7.63863e+08	7.9559e+08	8.1582e+08	8.29758e+08	8.34577e+08	8.35737e+08
764	6.07561e+07	1.76343e+08	2.81439e+08	3.74981e+08	4.58783e+08	5.32494e+08	5.95673e+08	6.50958e+08	6.98439e+08	7.37491e+08	7.7056e+08	7.91643e+08	8.06838e+08	8.12401e+08	8.1022e+08
765	6.53686e+07	1.89426e+08	3.01641e+08	4.04244e+08	4.97863e+08	5.82885e+08	6.55268e+08	7.16982e+08	7.68905e+08	8.09768e+08	8.41078e+08	8.62579e+08	8.79487e+08	8.84449e+08	8.8097e+08
766	5.93874e+07	1.71789e+08	2.74663e+08	3.68427e+08	4.5426e+08	5.31836e+08	5.97988e+08	6.56269e+08	7.04404e+08	7.42656e+08	7.72051e+08	7.90289e+08	8.01501e+08	8.04104e+08	8.03545e+08
767	6.24715e+07	1.80197e+08	2.88129e+08	3.85376e+08	4.71931e+08	5.47787e+08	6.1302e+08	6.69933e+08	7.17436e+08	7.55903e+08	7.87744e+08	8.08649e+08	8.23333e+08	8.29438e+08	8.30389e+08
768	6.23022e+07	1.79872e+08	2.87126e+08	3.83277e+08	4.69999e+08	5.45441e+08	6.09593e+08	6.65065e+08	7.12689e+08	7.52165e+08	7.83355e+08	8.033e+08	8.167e+08	8.21627e+08	8.23392e+08
769	5.871e+07	1.69477e+08	2.69125e+08	3.59382e+08	4.41535e+08	5.15133e+08	5.79478e+08	6.36837e+08	6.84131e+08	7.22503e+08	7.56062e+08	7.76187e+08	7.86291e+08	7.89309e+08	7.87501e+08
770	6.12609e+07	1.76717e+08	2.82197e+08	3.76272e+08	4.62437e+08	5.39355e+08	6.02409e+08	6.58422e+08	7.05631e+08	7.45418e+08	7.78806e+08	7.99592e+08	8.13464e+08	8.16875e+08	8.17308e+08
771	6.08367e+07	1.75475e+08	2.7897e+08	3.72041e+08	4.55244e+08	5.29554e+08	5.93978e+08	6.51629e+08	6.98788e+08	7.35291e+08	7.64568e+08	7.85073e+08	8.00077e+08	8.06063e+08	8.06696e+08
772	6.19467e+07	1.79741e+08	2.87629e+08	3.85535e+08	4.74781e+08	5.53674e+08	6.2116e+08	6.81333e+08	7.31736e+08	7.72236e+08	8.05012e+08	8.23669e+08	8.37805e+08	8.43623e+08	8.40294e+08
773	6.08921e+07	1.76394e+08	2.82463e+08	3.78829e+08	4.66379e+08	5.43847e+08	6.08061e+08	6.64834e+08	7.12468e+08	7.52295e+08	7.83882e+08	8.03351e+08	8.16377e+08	8.20379e+08	8.18155e+08
774	6.42866e+07	1.85718e+08	2.95547e+08	3.94848e+08	4.84288e+08	5.62454e+08	6.27241e+08	6.84836e+08	7.32882e+08	7.7167e+08	8.02811e+08	8.22486e+08	8.37099e+08	8.45088e+08	8.48087e+08
775	6.25612e+07	1.80594e+08	2.86965e+08	3.83513e+08	4.70919e+08	5.4901e+08	6.15792e+08	6.75157e+08	7.25628e+08	7.66227e+08	7.99483e+08	8.19198e+08	8.32949e+08	8.35941e+08	8.35355e+08
776	6.64095e+07	1.92093e+08	3.06741e+08	4.09086e+08	5.01315e+08	5.84003e+08	6.5393e+08	7.15342e+08	7.65908e+08	8.06328e+08	8.38283e+08	8.58541e+08	8.72783e+08	8.80302e+08	8.80342e+08
777	6.31444e+07	1.83047e+08	2.92795e+08	3.92229e+08	4.82688e+08	5.6305e+08	6.30049e+08	6.88194e+08	7.37315e+08	7.75815e+08	8.05701e+08	8.26462e+08	8.41148e+08	8.45284e+08	8.4404e+08
778	6.1859e+07	1.7956e+08	2.87211e+08	3.83999e+08	4.69784e+08	5.47241e+08	6.14052e+08	6.73183e+08	7.22773e+08	7.61257e+08	7.91911e+08	8.11306e+08	8.25774e+08	8.30899e+08	8.27948e+08
779	6.42431e+07	1.85897e+08	2.97243e+08	3.97894e+08	4.90264e+08	5.72836e+08	6.42121e+08	7.02184e+08	7.53135e+08	7.96086e+08	8.30958e+08	8.53718e+08	8.6901e+08	8.74103e+08	8.70913e+08
780	6.31418e+07	1.83066e+08	2.92256e+08	3.90132e+08	4.79871e+08	5.60375e+08	6.28666e+08	6.86882e+08	7.35446e+08	7.75086e+08	8.07693e+08	8.28613e+08	8.43245e+08	8.48037e+08	8.4653e+08
781	6.12261e+07	1.7749e+08	2.8368e+08	3.80478e+08	4.67227e+08	5.43936e+08	6.08854e+08	6.6356e+08	7.10206e+08	7.48153e+08	7.7954e+08	8.00669e+08	8.16597e+08	8.2203e+08	8.20137e+08
782	6.41154e+07	1.85764e+08	2.96881e+08	3.96687e+08	4.86169e+08	5.66029e+08	6.33394e+08	6.90796e+08	7.36854e+08	7.7312e+08	8.04064e+08	8.22351e+08	8.37733e+08	8.4442e+08	8.45743e+08
783	6.22423e+07	1.80065e+08	2.87479e+08	3.8502e+08	4.73106e+08	5.52247e+08	6.20162e+08	6.78947e+08	7.28476e+08	7.68895e+08	7.98827e+08	8.17104e+08	8.30919e+08	8.33946e+08	8.32551e+08
784	6.16066e+07	1.78905e+08	2.8505e+08	3.79936e+08	4.66822e+08	5.43389e+08	6.06853e+08	6.61839e+08	7.08628e+08	7.49076e+08	7.82666e+08	8.04589e+08	8.19097e+08	8.24355e+08	8.22674e+08
785	6.39951e+07	1.86698e+08	3.00047e+08	4.03436e+08	4.96378e+08	5.78929e+08	6.48194e+08	7.07718e+08	7.59113e+08	7.98311e+08	8.29698e+08	8.48514e+08	8.61209e+08	8.68026e+08	8.67137e+08
786	5.85884e+07	1.68731e+08	2.68885e+08	3.59529e+08	4.40891e+08	5.13445e+08	5.76929e+08	6.31791e+08	6.7496e+08	7.10293e+08	7.40444e+08	7.61967e+08	7.77339e+08	7.8081e+08	7.79418e+08
787	6.32114e+07	1.82762e+08	2.91185e+08	3.87546e+08	4.75461e+08	5.54178e+08	6.20775e+08	6.79817e+08	7.30903e+08	7.71907e+08	8.04921e+08	8.25417e+08	8.39387e+08	8.4348e+08	8.43128e+08
788	6.25646e+07	1.81001e+08	2.88968e+08	3.86405e+08	4.75711e+08	5.56996e+08	6.24497e+08	6.84739e+08	7.35888e+08	7.77233e+08	8.11188e+08	8.32384e+08	8.4642e+08	8.51322e+08	8.48317e+08
789	6.28433e+07	1.81917e+08	2.91619e+08	3.91639e+08	4.81592e+08	5.60729e+08	6.29637e+08	6.91645e+08	7.42988e+08	7.83707e+08	8.16646e+08	8.36283e+08	8.4904e+08	8.53335e+08	8.51345e+08
790	6.14958e+07	1.77467e+08	2.84114e+08	3.80311e+08	4.6596e+08	5.43478e+08	6.09339e+08	6.6574e+08	7.12321e+08	7.5167e+08	7.81982e+08	7.99948e+08	8.14756e+08	8.19817e+08	8.19113e+08
791	6.10557e+07	1.77836e+08	2.84388e+08	3.81429e+08	4.66716e+08	5.4396e+08	6.09872e+08	6.66633e+08	7.13577e+08	7.51164e+08	7.81762e+08	8.02297e+08	8.15599e+08	8.19953e+08	8.18412e+08
792	6.38845e+07	1.8472e+08	2.95973e+08	3.96975e+08	4.86559e+08	5.65797e+08	6.33869e+08	6.95125e+08	7.46196e+08	7.87064e+08	8.21333e+08	8.45385e+08	8.63779e+08	8.67936e+08	8.63818e+08
793	6.31021e+07	1.82152e+08	2.89734e+08	3.88595e+08	4.79636e+08	5.62169e+08	6.33516e+08	6.94684e+08	7.46321e+08	7.89465e+08	8.24799e+08	8.46519e+08	8.57678e+08	8.57415e+08	8.54189e+08
794	5.72575e+07	1.6593e+08	2.64282e+08	3.53447e+08	4.33376e+08	5.03658e+08	5.6328e+08	6.15638e+08	6.57934e+08	6.92525e+08	7.22223e+08	7.43393e+08	7.6019e+08	7.65498e+08	7.63534e+08
795	6.0304e+07	1.74317e+08	2.78507e+08	3.72855e+08	4.58143e+08	5.34909e+08	5.99484e+08	6.55555e+08	7.00633e+08	7.37694e+08	7.67663e+08	7.84243e+08	7.98482e+08	8.05071e+08	8.05896e+08
796	6.27082e+07	1.81725e+08	2.9045e+08	3.90113e+08	4.79827e+08	5.61071e+08	6.29421e+08	6.87268e+08	7.3642e+08	7.78723e+08	8.12459e+08	8.34564e+08	8.47877e+08	8.51714e+08	8.48738e+08
797	6.28679e+07	1.82199e+08	2.90977e+08	3.88239e+08	4.7639e+08	5.54412e+08	6.21143e+08	6.80836e+08	7.30579e+08	7.6957e+08	7.99756e+08	8.20903e+08	8.35071e+08	8.38769e+08	8.38456e+08
798	6.60819e+07	1.90659e+08	3.03525e+08	4.07001e+08	5.01446e+08	5.84203e+08	6.53403e+08	7.14021e+08	7.6442e+08	8.05704e+08	8.41846e+08	8.66318e+08	8.81915e+08	8.85821e+08	8.84064e+08
799	6.35893e+07	1.83598e+08	2.94027e+08	3.93924e+08	4.83954e+08	5.64599e+08	6.3307e+08	6.93274e+08	7.44006e+08	7.86165e+08	8.20589e+08	8.42463e+08	8.5447e+08	8.5617e+08	8.54109e+08
800	6.49622e+07	1.87927e+08	3.004e+08	4.03191e+08	4.96161e+08	5.7996e+08	6.50886e+08	7.11258e+08	7.60458e+08	8.03506e+08	8.36741e+08	8.57513e+08	8.71268e+08	8.74294e+08	8.72055e+08
801	6.04512e+07	1.7476e+08	2.78945e+08	3.71341e+08	4.54734e+08	5.29063e+08	5.91785e+08	6.46055e+08	6.92687e+08	7.30499e+08	7.60909e+08	7.81417e+08	7.97725e+08	8.02608e+08	8.02815e+08
802	6.06996e+07	1.75634e+08	2.81131e+08	3.76759e+08	4.63071e+08	5.39798e+08	6.04908e+08	6.62254e+08	7.11809e+08	7.52194e+08	7.85137e+08	8.04144e+08	8.16591e+08	8.18361e+08	8.1624e+08
803	6.06943e+07	1.75857e+08	2.80019e+08	3.73878e+08	4.56829e+08	5.29554e+08	5.91133e+08	6.44478e+08	6.90482e+08	7.31193e+08	7.64532e+08	7.85346e+08	8.00914e+08	8.06583e+08	8.056e+08
804	6.29307e+07	1.82648e+08	2.9227e+08	3.91467e+08	4.80092e+08	5.58312e+08	6.24724e+08	6.80381e+08	7.28282e+08	7.66665e+08	7.99139e+08	8.2141e+08	8.37581e+08	8.42655e+08	8.41661e+08
805	6.11313e+07	1.76994e+08	2.82545e+08	3.77696e+08	4.6359e+08	5.4145e+08	6.06629e+08	6.60595e+08	7.07082e+08	7.46426e+08	7.77915e+08	7.98438e+08	8.11629e+08	8.17603e+08	8.17331e+08
806	6.26224e+07	1.81472e+08	2.89414e+08	3.88256e+08	4.77149e+08	5.55534e+08	6.21988e+08	6.79078e+08	7.28473e+08	7.70501e+08	8.04536e+08	8.24832e+08	8.38012e+08	8.42599e+08	8.41197e+08
807	6.50916e+07	1.88273e+08	2.99435e+08	4.0068e+08	4.92781e+08	5.73902e+08	6.419e+08	7.00247e+08	7.51749e+08	7.92928e+08	8.24192e+08	8.42864e+08	8.56956e+08	8.616e+08	8.62224e+08
808	6.54603e+07	1.90464e+08	3.05638e+08	4.09805e+08	5.04135e+08	5.89125e+08	6.61061e+08	7.23527e+08	7.74775e+08	8.17506e+08	8.53654e+08	8.73947e+08	8.83356e+08	8.85786e+08	8.8392e+08
809	6.4095e+07	1.85339e+08	2.96423e+08	3.96536e+08	4.85172e+08	5.64021e+08	6.31633e+08	6.88383e+08	7.3802e+08	7.7882e+08	8.13476e+08	8.36102e+08	8.51843e+08	8.54588e+08	8.53227e+08
810	6.52379e+07	1.8915e+08	3.02079e+08	4.02638e+08	4.94026e+08	5.761e+08	6.45411e+08	7.05797e+08	7.554e+08	7.97527e+08	8.29223e+08	8.50561e+08	8.62177e+08	8.66262e+08	8.66532e+08
811	6.36292e+07	1.8429e+08	2.94669e+08	3.94041e+08	4.85392e+08	5.67993e+08	6.36955e+08	6.99439e+08	7.51991e+08	7.93534e+08	8.24451e+08	8.44672e+08	8.59548e+08	8.65207e+08	8.62894e+08
812	6.3841e+07	1.84897e+08	2.9541e+08	3.95472e+08	4.8715e+08	5.69555e+08	6.3953e+08	6.9909e+08	7.49054e+08	7.90011e+08	8.22114e+08	8.41962e+08	8.52939e+08	8.56502e+08	8.55515e+08
813	6.34044e+07	1.83831e+08	2.94246e+08	3.93823e+08	4.84084e+08	5.65219e+08	6.34336e+08	6.94417e+08	7.46606e+08	7.91025e+08	8.26563e+08	8.46003e+08	8.58754e+08	8.61427e+08	8.57761e+08
814	6.05896e+07	1.75168e+08	2.7959e+08	3.74381e+08	4.60983e+08	5.38587e+08	6.04826e+08	6.60979e+08	7.08616e+08	7.46674e+08	7.77088e+08	7.94479e+08	8.04571e+08	8.0779e+08	8.07472e+08
815	6.12391e+07	1.77898e+08	2.85161e+08	3.83599e+08	4.72076e+08	5.49838e+08	6.14967e+08	6.71918e+08	7.19569e+08	7.58536e+08	7.89335e+08	8.08982e+08	8.21803e+08	8.25151e+08	8.24037e+08
816	6.26013e+07	1.81793e+08	2.90992e+08	3.89718e+08	4.77416e+08	5.56162e+08	6.2423e+08	6.82534e+08	7.32277e+08	7.75435e+08	8.08715e+08	8.30246e+08	8.42479e+08	8.44934e+08	8.42886e+08
817	6.24901e+07	1.80967e+08	2.8984e+08	3.88651e+08	4.76491e+08	5.53357e+08	6.20017e+08	6.78044e+08	7.25629e+08	7.64533e+08	7.96727e+08	8.18893e+08	8.34099e+08	8.40374e+08	8.37525e+08
818	6.47751e+07	1.87261e+08	2.99626e+08	3.99941e+08	4.90467e+08	5.70987e+08	6.38554e+08	6.98933e+08	7.49707e+08	7.93753e+08	8.26467e+08	8.47114e+08	8.62084e+08	8.67538e+08	8.66938e+08
819	6.22462e+07	1.81109e+08	2.90346e+08	3.89985e+08	4.81075e+08	5.63083e+08	6.33264e+08	6.94982e+08	7.46603e+08	7.88776e+08	8.23072e+08	8.4413e+08	8.58454e+08	8.60535e+08	8.54641e+08
820	6.20309e+07	1.78849e+08	2.84353e+08	3.78679e+08	4.63758e+08	5.40239e+08	6.04463e+08	6.61181e+08	7.08523e+08	7.49012e+08	7.81961e+08	8.01954e+08	8.1527e+08	8.21782e+08	8.22977e+08
821	6.20079e+07	1.79767e+08	2.87524e+08	3.85224e+08	4.74092e+08	5.51933e+08	6.18314e+08	6.77433e+08	7.25592e+08	7.64256e+08	7.9833e+08	8.18972e+08	8.3399e+08	8.39321e+08	8.3729e+08
822	6.24684e+07	1.79341e+08	2.85963e+08	3.83292e+08	4.72328e+08	5.50787e+08	6.19939e+08	6.80017e+08	7.29166e+08	7.69951e+08	8.0228e+08	8.22871e+08	8.37922e+08	8.41966e+08	8.40397e+08
823	6.46089e+07	1.86979e+08	2.9843e+08	3.98839e+08	4.90395e+08	5.73764e+08	6.45636e+08	7.08223e+08	7.61242e+08	8.02975e+08	8.37594e+08	8.58839e+08	8.73573e+08	8.77472e+08	8.75435e+08
824	6.42408e+07	1.85996e+08	2.96517e+08	3.96574e+08	4.86827e+08	5.67721e+08	6.35651e+08	6.96188e+08	7.47347e+08	7.87719e+08	8.21431e+08	8.4315e+08	8.59535e+08	8.66094e+08	8.63093e+08
825	6.35707e+07	1.84196e+08	2.93613e+08	3.92764e+08	4.8279e+08	5.6299e+08	6.31812e+08	6.95078e+08	7.47606e+08	7.89998e+08	8.24597e+08	8.47633e+08	8.63197e+08	8.65869e+08	8.62195e+08
826	6.09958e+07	1.77002e+08	2.83507e+08	3.78915e+08	4.65348e+08	5.4437e+08	6.09927e+08	6.67293e+08	7.15547e+08	7.53525e+08	7.83857e+08	8.01885e+08	8.14744e+08	8.1999e+08	8.18396e+08
827	6.15424e+07	1.78681e+08	2.8593e+08	3.81749e+08	4.67597e+08	5.41956e+08	6.03628e+08	6.57635e+08	7.03023e+08	7.40226e+08	7.72479e+08	7.9629e+08	8.12129e+08	8.17672e+08	8.17104e+08
828	6.51315e+07	1.89041e+08	3.01436e+08	4.03759e+08	4.96219e+08	5.7862e+08	6.48465e+08	7.08802e+08	7.59121e+08	8.01841e+08	8.36686e+08	8.58952e+08	8.74372e+08	8.77588e+08	8.74562e+08
829	6.13472e+07	1.76749e+08	2.82007e+08	3.76351e+08	4.61617e+08	5.37377e+08	6.01383e+08	6.56824e+08	7.03423e+08	7.42832e+08	7.75416e+08	7.93565e+08	8.06748e+08	8.12341e+08	8.1346e+08
830	5.80421e+07	1.68472e+08	2.69022e+08	3.59407e+08	4.40941e+08	5.13226e+08	5.74815e+08	6.29406e+08	6.76743e+08	7.15252e+08	7.46678e+08	7.69133e+08	7.86061e+08	7.9019e+08	7.86021e+08
831	6.16476e+07	1.7869e+08	2.86062e+08	3.82505e+08	4.68655e+08	5.45112e+08	6.11028e+08	6.70338e+08	7.22796e+08	7.64037e+08	7.9561e+08	8.15731e+08	8.28589e+08	8.34362e+08	8.31342e+08
832	6.32085e+07	1.83963e+08	2.95043e+08	3.96095e+08	4.8801e+08	5.69556e+08	6.35392e+08	6.9379e+08	7.43236e+08	7.84262e+08	8.17424e+08	8.36449e+08	8.49971e+08	8.5376e+08	8.49621e+08
833	5.86766e+07	1.70253e+08	2.72947e+08	3.65603e+08	4.48948e+08	5.24695e+08	5.86483e+08	6.40561e+08	6.86306e+08	7.24299e+08	7.56785e+08	7.7797e+08	7.91729e+08	7.94992e+08	7.9153e+08
834	6.20138e+07	1.79893e+08	2.87443e+08	3.85149e+08	4.72428e+08	5.51206e+08	6.18044e+08	6.75e+08	7.21797e+08	7.58713e+08	7.90003e+08	8.0813e+08	8.22082e+08	8.25975e+08	8.24934e+08
835	6.29913e+07	1.83005e+08	2.92549e+08	3.90647e+08	4.7888e+08	5.59566e+08	6.28022e+08	6.86846e+08	7.3512e+08	7.73474e+08	8.04378e+08	8.25506e+08	8.39527e+08	8.45959e+08	8.43866e+08
836	6.27489e+07	1.81621e+08	2.89236e+08	3.85345e+08	4.73465e+08	5.51214e+08	6.16167e+08	6.72386e+08	7.19278e+08	7.567e+08	7.87016e+08	8.07653e+08	8.23146e+08	8.28405e+08	8.28479e+08
837	6.10228e+07	1.77439e+08	2.85062e+08	3.83492e+08	4.7256e+08	5.51419e+08	6.18473e+08	6.77493e+08	7.26786e+08	7.65631e+08	7.95516e+08	8.13871e+08	8.25616e+08	8.25545e+08	8.22742e+08
838	6.38075e+07	1.84239e+08	2.94015e+08	3.93793e+08	4.84974e+08	5.66653e+08	6.35136e+08	6.95161e+08	7.46408e+08	7.88434e+08	8.21417e+08	8.41708e+08	8.55714e+08	8.5997e+08	8.58261e+08
839	6.33458e+07	1.83618e+08	2.93885e+08	3.93796e+08	4.83427e+08	5.62979e+08	6.3114e+08	6.90662e+08	7.38961e+08	7.78536e+08	8.09984e+08	8.29349e+08	8.44484e+08	8.48741e+08	8.47669e+08
840	6.08907e+07	1.76504e+08	2.82116e+08	3.76721e+08	4.61702e+08	5.36067e+08	6.00249e+08	6.56668e+08	7.02173e+08	7.41438e+08	7.74573e+08	7.95585e+08	8.11181e+08	8.15865e+08	8.1427e+08
841	6.21992e+07	1.80436e+08	2.88355e+08	3.85265e+08	4.72781e+08	5.50833e+08	6.16738e+08	6.73861e+08	7.22894e+08	7.63722e+08	7.95642e+08	8.16489e+08	8.31236e+08	8.35595e+08	8.32975e+08
842	6.27553e+07	1.82068e+08	2.91201e+08	3.89897e+08	4.78786e+08	5.57545e+08	6.23657e+08	6.81627e+08	7.28902e+08	7.68345e+08	7.99594e+08	8.19159e+08	8.32933e+08	8.36156e+08	8.34913e+08
843	6.04331e+07	1.75723e+08	2.81838e+08	3.79262e+08	4.67055e+08	5.45221e+08	6.11451e+08	6.71776e+08	7.20828e+08	7.61891e+08	7.93438e+08	8.09722e+08	8.21383e+08	8.26263e+08	8.23132e+08
844	6.5363e+07	1.8927e+08	3.02374e+08	4.04998e+08	4.98486e+08	5.82099e+08	6.53265e+08	7.14629e+08	7.67818e+08	8.12041e+08	8.46924e+08	8.70622e+08	8.88275e+08	8.92589e+08	8.88406e+08
845	6.27184e+07	1.81118e+08	2.89131e+08	3.85796e+08	4.74902e+08	5.54664e+08	6.21413e+08	6.80161e+08	7.30731e+08	7.72894e+08	8.05757e+08	8.25913e+08	8.39565e+08	8.42373e+08	8.41588e+08
846	5.99643e+07	1.74082e+08	2.77828e+08	3.70584e+08	4.55298e+08	5.32437e+08	5.9643e+08	6.52516e+08	6.99137e+08	7.36111e+08	7.6571e+08	7.84378e+08	7.97942e+08	8.01397e+08	8.00641e+08
847	6.25144e+07	1.80761e+08	2.89146e+08	3.87214e+08	4.76781e+08	5.56096e+08	6.23456e+08	6.81349e+08	7.26749e+08	7.62431e+08	7.93581e+08	8.13262e+08	8.26679e+08	8.30838e+08	8.29779e+08
848	6.6566e+07	1.92363e+08	3.07228e+08	4.13819e+08	5.10275e+08	5.93175e+08	6.62503e+08	7.24375e+08	7.77326e+08	8.1946e+08	8.54452e+08	8.75304e+08	8.87021e+08	8.90645e+08	8.90175e+08
849	6.28071e+07	1.81647e+08	2.89737e+08	3.87443e+08	4.78764e+08	5.59797e+08	6.28342e+08	6.87831e+08	7.39204e+08	7.81647e+08	8.18029e+08	8.39693e+08	8.54555e+08	8.58097e+08	8.54323e+08
850	6.18119e+07	1.79126e+08	2.85848e+08	3.83035e+08	4.71818e+08	5.49799e+08	6.15423e+08	6.72146e+08	7.20328e+08	7.60511e+08	7.94116e+08	8.14012e+08	8.28924e+08	8.33308e+08	8.31355e+08
851	6.11053e+07	1.7736e+08	2.84179e+08	3.82185e+08	4.71306e+08	5.50018e+08	6.17572e+08	6.75892e+08	7.24733e+08	7.64176e+08	7.93266e+08	8.11081e+08	8.24881e+08	8.26951e+08	8.24639e+08
852	6.1597e+07	1.79192e+08	2.87192e+08	3.83931e+08	4.701e+08	5.48514e+08	6.14281e+08	6.69259e+08	7.16869e+08	7.57369e+08	7.87257e+08	8.05908e+08	8.18761e+08	8.21165e+08	8.20487e+08
853	6.42375e+07	1.86249e+08	2.97745e+08	3.98366e+08	4.8732e+08	5.65872e+08	6.32377e+08	6.90873e+08	7.4024e+08	7.79736e+08	8.10823e+08	8.30519e+08	8.45923e+08	8.50682e+08	8.52733e+08
854	6.21951e+07	1.80557e+08	2.88338e+08	3.8559e+08	4.72184e+08	5.50006e+08	6.16108e+08	6.74797e+08	7.2381e+08	7.63843e+08	7.9399e+08	8.13434e+08	8.2797e+08	8.34021e+08	8.33067e+08
855	6.24239e+07	1.81892e+08	2.90799e+08	3.88208e+08	4.75567e+08	5.54275e+08	6.21814e+08	6.79062e+08	7.27669e+08	7.66785e+08	7.99859e+08	8.21164e+08	8.36494e+08	8.41296e+08	8.36994e+08
856	6.241e+07	1.80588e+08	2.89173e+08	3.88143e+08	4.77308e+08	5.5572e+08	6.21592e+08	6.79454e+08	7.29531e+08	7.69201e+08	8.01213e+08	8.22278e+08	8.36929e+08	8.41147e+08	8.39445e+08
857	6.90021e+07	2.00902e+08	3.21252e+08	4.29481e+08	5.2615e+08	6.12086e+08	6.86329e+08	7.51104e+08	8.04484e+08	8.47531e+08	8.82288e+08	9.04096e+08	9.18814e+08	9.20404e+08	9.19349e+08
858	6.16002e+07	1.77961e+08	2.83883e+08	3.81933e+08	4.70972e+08	5.50504e+08	6.15721e+08	6.7429e+08	7.23074e+08	7.61323e+08	7.89739e+08	8.07523e+08	8.18914e+08	8.21744e+08	8.21728e+08
859	6.23184e+07	1.80835e+08	2.89649e+08	3.87674e+08	4.76824e+08	5.56676e+08	6.23639e+08	6.80905e+08	7.28608e+08	7.6858e+08	8.0206e+08	8.21094e+08	8.32416e+08	8.36408e+08	8.36738e+08
860	6.44746e+07	1.86112e+08	2.96411e+08	3.95425e+08	4.85395e+08	5.65858e+08	6.32864e+08	6.90592e+08	7.38663e+08	7.77674e+08	8.11359e+08	8.32717e+08	8.48427e+08	8.53921e+08	8.5392e+08
861	6.25396e+07	1.80938e+08	2.87858e+08	3.84674e+08	4.72387e+08	5.50736e+08	6.18258e+08	6.7806e+08	7.29749e+08	7.70723e+08	8.05743e+08	8.29143e+08	8.4378e+08	8.48785e+08	8.46542e+08
862	6.32838e+07	1.82777e+08	2.90776e+08	3.87741e+08	4.76793e+08	5.5609e+08	6.23795e+08	6.84463e+08	7.34405e+08	7.74475e+08	8.06995e+08	8.27846e+08	8.39926e+08	8.43744e+08	8.41611e+08
863	6.63438e+07	1.92487e+08	3.07904e+08	4.11663e+08	5.06599e+08	5.90981e+08	6.60548e+08	7.21394e+08	7.72951e+08	8.14197e+08	8.47696e+08	8.67883e+08	8.82809e+08	8.87253e+08	8.86268e+08
864	6.26022e+07	1.80611e+08	2.88309e+08	3.84957e+08	4.72678e+08	5.49577e+08	6.14647e+08	6.72085e+08	7.20026e+08	7.61226e+08	7.95316e+08	8.17676e+08	8.31957e+08	8.35295e+08	8.34372e+08
865	6.25912e+07	1.81319e+08	2.89726e+08	3.88744e+08	4.77653e+08	5.57857e+08	6.26487e+08	6.85055e+08	7.3643e+08	7.77807e+08	8.08673e+08	8.26398e+08	8.37173e+08	8.39512e+08	8.38539e+08
866	5.97022e+07	1.73421e+08	2.78619e+08	3.7424e+08	4.60621e+08	5.38332e+08	6.02122e+08	6.58195e+08	7.04674e+08	7.42541e+08	7.74555e+08	7.9263e+08	8.04988e+08	8.08863e+08	8.06371e+08
867	6.41198e+07	1.86479e+08	2.9874e+08	4.00336e+08	4.9088e+08	5.7256e+08	6.40259e+08	6.98574e+08	7.47074e+08	7.88106e+08	8.22005e+08	8.42861e+08	8.56663e+08	8.60726e+08	8.58199e+08
868	6.53529e+07	1.90384e+08	3.06741e+08	4.13793e+08	5.10905e+08	5.96794e+08	6.68583e+08	7.30986e+08	7.82377e+08	8.24918e+08	8.58237e+08	8.76453e+08	8.86601e+08	8.87434e+08	8.85174e+08
869	5.99023e+07	1.73313e+08	2.78048e+08	3.7293e+08	4.59088e+08	5.34693e+08	5.97995e+08	6.54253e+08	7.03797e+08	7.43354e+08	7.74067e+08	7.93965e+08	8.05594e+08	8.08723e+08	8.06647e+08
870	6.11623e+07	1.76798e+08	2.83069e+08	3.80487e+08	4.68403e+08	5.48514e+08	6.16924e+08	6.74593e+08	7.20084e+08	7.55879e+08	7.85366e+08	8.02825e+08	8.16201e+08	8.19248e+08	8.18023e+08
871	6.13029e+07	1.77303e+08	2.82776e+08	3.78516e+08	4.65618e+08	5.43921e+08	6.09463e+08	6.67412e+08	7.14933e+08	7.53601e+08	7.84179e+08	8.04088e+08	8.16139e+08	8.20952e+08	8.20592e+08
872	6.16775e+07	1.78827e+08	2.85568e+08	3.83251e+08	4.71408e+08	5.48558e+08	6.13643e+08	6.70061e+08	7.1464e+08	7.49983e+08	7.7923e+08	7.99644e+08	8.15369e+08	8.21183e+08	8.20736e+08
873	6.39184e+07	1.85666e+08	2.97269e+08	3.98537e+08	4.88948e+08	5.69133e+08	6.36321e+08	6.96018e+08	7.47725e+08	7.88955e+08	8.21469e+08	8.44709e+08	8.58752e+08	8.62138e+08	8.58882e+08
874	6.1018e+07	1.76737e+08	2.81732e+08	3.7681e+08	4.62888e+08	5.39453e+08	6.04175e+08	6.60997e+08	7.08011e+08	7.44752e+08	7.74847e+08	7.93797e+08	8.06149e+08	8.1051e+08	8.10453e+08
875	6.0793e+07	1.76211e+08	2.81094e+08	3.74957e+08	4.60002e+08	5.3526e+08	5.98473e+08	6.53068e+08	6.99119e+08	7.39108e+08	7.69749e+08	7.87101e+08	7.98364e+08	8.02787e+08	8.04179e+08
876	6.44856e+07	1.87026e+08	2.98716e+08	3.99975e+08	4.92757e+08	5.75121e+08	6.44236e+08	7.04611e+08	7.55163e+08	7.96415e+08	8.28705e+08	8.4886e+08	8.63166e+08	8.69072e+08	8.68453e+08
877	6.42504e+07	1.85169e+08	2.96127e+08	3.96257e+08	4.86186e+08	5.66293e+08	6.33465e+08	6.91826e+08	7.38882e+08	7.78202e+08	8.10646e+08	8.2978e+08	8.44137e+08	8.5208e+08	8.52754e+08
878	6.47823e+07	1.87874e+08	3.0007e+08	4.02279e+08	4.94619e+08	5.75874e+08	6.44255e+08	7.03735e+08	7.53165e+08	7.9258e+08	8.24592e+08	8.45125e+08	8.6106e+08	8.66829e+08	8.65336e+08
879	5.93505e+07	1.71701e+08	2.74186e+08	3.66244e+08	4.48909e+08	5.25548e+08	5.90858e+08	6.46668e+08	6.91642e+08	7.29053e+08	7.58315e+08	7.76516e+08	7.88147e+08	7.93371e+08	7.93682e+08
880	6.11156e+07	1.7768e+08	2.8449e+08	3.80214e+08	4.6832e+08	5.47924e+08	6.14642e+08	6.70452e+08	7.17855e+08	7.57915e+08	7.88945e+08	8.09769e+08	8.21696e+08	8.23767e+08	8.22301e+08
881	6.31743e+07	1.82668e+08	2.91738e+08	3.90184e+08	4.79672e+08	5.57503e+08	6.23923e+08	6.8155e+08	7.29914e+08	7.687e+08	8.01816e+08	8.20835e+08	8.33656e+08	8.39112e+08	8.40194e+08
882	6.59913e+07	1.90279e+08	3.04658e+08	4.09423e+08	5.04015e+08	5.87211e+08	6.58033e+08	7.18505e+08	7.70139e+08	8.09993e+08	8.43275e+08	8.6368e+08	8.79161e+08	8.85418e+08	8.85652e+08
883	6.59562e+07	1.91132e+08	3.06037e+08	4.1117e+08	5.07148e+08	5.90305e+08	6.60368e+08	7.20381e+08	7.7093e+08	8.09656e+08	8.40578e+08	8.60057e+08	8.73146e+08	8.77856e+08	8.78032e+08
884	5.72219e+07	1.66276e+08	2.65992e+08	3.56062e+08	4.38245e+08	5.11689e+08	5.73805e+08	6.27919e+08	6.74091e+08	7.13701e+08	7.44108e+08	7.62601e+08	7.72821e+08	7.74042e+08	7.71284e+08
885	6.38208e+07	1.84628e+08	2.9539e+08	3.94683e+08	4.83604e+08	5.62932e+08	6.29182e+08	6.86922e+08	7.36614e+08	7.76692e+08	8.07837e+08	8.28578e+08	8.42192e+08	8.4726e+08	8.4884e+08
886	6.20148e+07	1.80353e+08	2.88933e+08	3.8678e+08	4.7546e+08	5.54053e+08	6.204e+08	6.78219e+08	7.26742e+08	7.65037e+08	7.97552e+08	8.1786e+08	8.31525e+08	8.3524e+08	8.32813e+08
887	6.158e+07	1.78468e+08	2.87026e+08	3.85128e+08	4.73195e+08	5.51199e+08	6.17371e+08	6.71513e+08	7.19665e+08	7.6157e+08	7.94855e+08	8.17132e+08	8.31976e+08	8.34481e+08	8.30157e+08
888	6.31835e+07	1.8312e+08	2.92508e+08	3.89888e+08	4.77902e+08	5.58215e+08	6.26369e+08	6.85953e+08	7.3768e+08	7.79084e+08	8.13117e+08	8.31705e+08	8.45586e+08	8.50672e+08	8.48595e+08
889	6.3059e+07	1.83258e+08	2.93737e+08	3.94485e+08	4.85191e+08	5.63881e+08	6.31065e+08	6.89504e+08	7.38431e+08	7.79254e+08	8.12651e+08	8.35948e+08	8.51407e+08	8.5617e+08	8.52798e+08
890	6.17668e+07	1.78443e+08	2.84362e+08	3.8015e+08	4.67542e+08	5.44169e+08	6.0797e+08	6.6316e+08	7.0953e+08	7.4905e+08	7.79648e+08	8.00163e+08	8.14356e+08	8.19164e+08	8.20061e+08
891	6.06286e+07	1.75236e+08	2.79958e+08	3.74354e+08	4.59718e+08	5.36444e+08	6.01979e+08	6.59064e+08	7.05637e+08	7.43463e+08	7.75268e+08	7.97217e+08	8.12649e+08	8.18495e+08	8.16146e+08
892	6.30698e+07	1.82162e+08	2.89835e+08	3.8785e+08	4.75532e+08	5.53404e+08	6.20959e+08	6.80363e+08	7.3023e+08	7.71879e+08	8.0285e+08	8.21686e+08	8.36012e+08	8.4059e+08	8.3998e+08
893	6.4059e+07	1.85864e+08	2.96689e+08	3.96457e+08	4.85938e+08	5.64691e+08	6.33948e+08	6.95544e+08	7.47349e+08	7.9011e+08	8.22419e+08	8.43563e+08	8.58737e+08	8.62568e+08	8.58852e+08
894	6.17306e+07	1.79267e+08	2.87407e+08	3.84989e+08	4.73482e+08	5.51406e+08	6.17062e+08	6.73717e+08	7.22136e+08	7.63303e+08	7.97465e+08	8.17237e+08	8.30146e+08	8.33244e+08	8.3117e+08
895	5.81873e+07	1.68443e+08	2.68604e+08	3.58882e+08	4.42325e+08	5.16734e+08	5.80033e+08	6.3489e+08	6.80717e+08	7.19274e+08	7.51464e+08	7.70448e+08	7.82277e+08	7.85349e+08	7.84793e+08
896	6.24608e+07	1.80934e+08	2.88978e+08	3.87233e+08	4.76337e+08	5.57462e+08	6.26717e+08	6.85981e+08	7.3444e+08	7.71448e+08	8.02153e+08	8.23645e+08	8.3876e+08	8.40705e+08	8.37142e+08
897	6.37623e+07	1.85365e+08	2.95447e+08	3.95252e+08	4.85597e+08	5.66285e+08	6.34798e+08	6.94668e+08	7.47007e+08	7.90454e+08	8.25812e+08	8.4859e+08	8.62104e+08	8.65215e+08	8.60904e+08
898	5.93672e+07	1.72124e+08	2.74251e+08	3.65956e+08	4.50031e+08	5.25343e+08	5.88388e+08	6.43624e+08	6.9037e+08	7.28522e+08	7.58651e+08	7.77502e+08	7.91874e+08	7.96476e+08	7.93913e+08
899	6.437e+07	1.86339e+08	2.97348e+08	3.97053e+08	4.89689e+08	5.70985e+08	6.38832e+08	6.96718e+08	7.46425e+08	7.87491e+08	8.18948e+08	8.39808e+08	8.53907e+08	8.59057e+08	8.58286e+08
900	6.08091e+07	1.7676e+08	2.83265e+08	3.8041e+08	4.68179e+08	5.4523e+08	6.08181e+08	6.64161e+08	7.109e+08	7.47249e+08	7.7722e+08	7.95632e+08	8.09692e+08	8.14701e+08	8.14166e+08
901	6.40141e+07	1.85814e+08	2.97731e+08	3.99453e+08	4.9272e+08	5.7754e+08	6.49762e+08	7.12522e+08	7.62828e+08	7.99555e+08	8.30466e+08	8.50214e+08	8.62006e+08	8.65003e+08	8.62708e+08
902	6.20826e+07	1.80081e+08	2.8838e+08	3.86092e+08	4.72698e+08	5.49268e+08	6.14754e+08	6.72266e+08	7.19118e+08	7.58856e+08	7.8979e+08	8.09696e+08	8.2481e+08	8.29111e+08	8.28018e+08
903	6.70369e+07	1.93267e+08	3.08083e+08	4.1223e+08	5.07011e+08	5.91503e+08	6.60583e+08	7.22717e+08	7.76976e+08	8.21976e+08	8.59051e+08	8.82817e+08	8.98196e+08	9.04064e+08	9.02119e+08
904	6.35463e+07	1.84804e+08	2.95005e+08	3.93274e+08	4.82187e+08	5.61928e+08	6.27445e+08	6.8534e+08	7.36035e+08	7.77406e+08	8.1134e+08	8.34191e+08	8.48016e+08	8.51846e+08	8.50027e+08
905	5.96188e+07	1.72443e+08	2.75516e+08	3.68356e+08	4.5272e+08	5.29517e+08	5.95965e+08	6.5446e+08	7.00523e+08	7.39276e+08	7.68151e+08	7.85836e+08	7.98838e+08	8.01852e+08	8.00245e+08
906	6e+07	1.73437e+08	2.76743e+08	3.71179e+08	4.55991e+08	5.33133e+08	6.00747e+08	6.59409e+08	7.06519e+08	7.44437e+08	7.75473e+08	7.97723e+08	8.13586e+08	8.18017e+08	8.14652e+08
907	6.29582e+07	1.82036e+08	2.90563e+08	3.88313e+08	4.76198e+08	5.54744e+08	6.20469e+08	6.78038e+08	7.27292e+08	7.68624e+08	8.00256e+08	8.17594e+08	8.31522e+08	8.35794e+08	8.35063e+08
908	6.42249e+07	1.85915e+08	2.96747e+08	3.97542e+08	4.88738e+08	5.70141e+08	6.41567e+08	7.03947e+08	7.5702e+08	7.99337e+08	8.33818e+08	8.54924e+08	8.67232e+08	8.70362e+08	8.66974e+08
909	6.22333e+07	1.79003e+08	2.85456e+08	3.81693e+08	4.68592e+08	5.46109e+08	6.11706e+08	6.68369e+08	7.15841e+08	7.55922e+08	7.88159e+08	8.06364e+08	8.19372e+08	8.26001e+08	8.26735e+08
910	6.47853e+07	1.87028e+08	2.98365e+08	3.99186e+08	4.89379e+08	5.68356e+08	6.34589e+08	6.93607e+08	7.45381e+08	7.87294e+08	8.20483e+08	8.43541e+08	8.58511e+08	8.63771e+08	8.64277e+08
911	6.04668e+07	1.75388e+08	2.81371e+08	3.78442e+08	4.6543e+08	5.42293e+08	6.07963e+08	6.64748e+08	7.12805e+08	7.51475e+08	7.81678e+08	8.01242e+08	8.15409e+08	8.19866e+08	8.18204e+08
912	6.25626e+07	1.81078e+08	2.88624e+08	3.86417e+08	4.75092e+08	5.54489e+08	6.22007e+08	6.80489e+08	7.30546e+08	7.70545e+08	8.00587e+08	8.22042e+08	8.37418e+08	8.40831e+08	8.39343e+08
913	6.47284e+07	1.87648e+08	3.00054e+08	4.0148e+08	4.93202e+08	5.7577e+08	6.45602e+08	7.06594e+08	7.59408e+08	8.01971e+08	8.34341e+08	8.54828e+08	8.69885e+08	8.73094e+08	8.70667e+08
914	6.15713e+07	1.7827e+08	2.85158e+08	3.81821e+08	4.70315e+08	5.49553e+08	6.15755e+08	6.75492e+08	7.25698e+08	7.65643e+08	7.97493e+08	8.16151e+08	8.28185e+08	8.32247e+08	8.29987e+08
915	5.98471e+07	1.73498e+08	2.76546e+08	3.67893e+08	4.49443e+08	5.21886e+08	5.85158e+08	6.40271e+08	6.86586e+08	7.25278e+08	7.57085e+08	7.77962e+08	7.92039e+08	7.96992e+08	7.96651e+08
916	6.05316e+07	1.75503e+08	2.80797e+08	3.76475e+08	4.63478e+08	5.40577e+08	6.0563e+08	6.61646e+08	7.10966e+08	7.51136e+08	7.84665e+08	8.04704e+08	8.17901e+08	8.24477e+08	8.20505e+08
917	6.18245e+07	1.79411e+08	2.86426e+08	3.83553e+08	4.7208e+08	5.51035e+08	6.16955e+08	6.72541e+08	7.20114e+08	7.5954e+08	7.8862e+08	8.06272e+08	8.20496e+08	8.27567e+08	8.27141e+08
918	6.67239e+07	1.93777e+08	3.10273e+08	4.15406e+08	5.11599e+08	5.97765e+08	6.73413e+08	7.39534e+08	7.94797e+08	8.38171e+08	8.73102e+08	8.94653e+08	9.08694e+08	9.09956e+08	9.04481e+08
919	6.566e+07	1.89804e+08	3.01514e+08	4.0307e+08	4.94239e+08	5.7586e+08	6.45435e+08	7.06077e+08	7.59353e+08	8.03585e+08	8.3923e+08	8.61384e+08	8.75768e+08	8.78526e+08	8.76771e+08
920	6.63994e+07	1.93226e+08	3.10356e+08	4.16047e+08	5.11976e+08	5.97179e+08	6.68957e+08	7.30991e+08	7.83195e+08	8.2512e+08	8.57125e+08	8.77801e+08	8.91389e+08	8.94873e+08	8.94457e+08
921	6.451e+07	1.87277e+08	3.00029e+08	4.01389e+08	4.93896e+08	5.77021e+08	6.46063e+08	7.05536e+08	7.54876e+08	7.93887e+08	8.24872e+08	8.44268e+08	8.57577e+08	8.61359e+08	8.61038e+08
922	6.44693e+07	1.85939e+08	2.95819e+08	3.93435e+08	4.81777e+08	5.60452e+08	6.25599e+08	6.837e+08	7.3419e+08	7.75374e+08	8.06678e+08	8.30342e+08	8.47082e+08	8.52195e+08	8.52871e+08
923	6.39037e+07	1.85351e+08	2.95643e+08	3.9515e+08	4.85143e+08	5.65853e+08	6.33184e+08	6.91879e+08	7.41911e+08	7.83961e+08	8.18909e+08	8.40488e+08	8.54232e+08	8.5852e+08	8.56439e+08
924	6.24459e+07	1.80199e+08	2.88078e+08	3.86245e+08	4.73248e+08	5.49792e+08	6.13778e+08	6.69634e+08	7.18286e+08	7.60695e+08	7.94422e+08	8.15929e+08	8.27363e+08	8.30188e+08	8.2923e+08
925	6.2702e+07	1.81397e+08	2.89628e+08	3.87816e+08	4.77104e+08	5.58169e+08	6.27022e+08	6.8719e+08	7.36273e+08	7.74437e+08	8.04194e+08	8.2423e+08	8.39169e+08	8.44158e+08	8.43716e+08
926	6.19823e+07	1.78937e+08	2.85913e+08	3.83644e+08	4.71794e+08	5.52201e+08	6.19027e+08	6.79791e+08	7.28804e+08	7.68268e+08	8.02294e+08	8.2236e+08	8.3364e+08	8.36299e+08	8.34201e+08
927	6.36599e+07	1.85015e+08	2.96314e+08	3.96567e+08	4.87531e+08	5.6971e+08	6.3982e+08	7.00202e+08	7.49781e+08	7.90882e+08	8.2536e+08	8.46157e+08	8.58938e+08	8.63236e+08	8.6123e+08
928	6.26421e+07	1.82272e+08	2.91271e+08	3.8898e+08	4.78145e+08	5.56077e+08	6.23538e+08	6.83362e+08	7.34113e+08	7.75821e+08	8.09529e+08	8.30372e+08	8.40952e+08	8.45182e+08	8.42554e+08
929	6.18466e+07	1.79897e+08	2.88253e+08	3.85639e+08	4.72577e+08	5.48505e+08	6.13e+08	6.70155e+08	7.19229e+08	7.58702e+08	7.93245e+08	8.16834e+08	8.309e+08	8.35468e+08	8.33966e+08
930	6.15513e+07	1.78925e+08	2.86219e+08	3.85053e+08	4.75571e+08	5.55091e+08	6.22121e+08	6.80843e+08	7.31899e+08	7.73073e+08	8.04046e+08	8.23656e+08	8.36705e+08	8.36708e+08	8.33235e+08
931	6.25108e+07	1.8076e+08	2.87666e+08	3.85156e+08	4.73151e+08	5.49935e+08	6.15533e+08	6.7227e+08	7.20016e+08	7.61396e+08	7.95258e+08	8.1319e+08	8.24613e+08	8.29398e+08	8.29441e+08
932	6.18784e+07	1.79167e+08	2.86353e+08	3.83339e+08	4.69803e+08	5.47636e+08	6.13664e+08	6.71495e+08	7.19706e+08	7.59681e+08	7.90728e+08	8.10141e+08	8.22542e+08	8.26506e+08	8.26119e+08
933	5.96227e+07	1.72835e+08	2.76648e+08	3.70391e+08	4.54964e+08	5.32475e+08	5.98775e+08	6.58059e+08	7.06129e+08	7.44873e+08	7.74411e+08	7.92917e+08	8.03437e+08	8.05914e+08	8.04149e+08
934	6.48897e+07	1.87164e+08	2.98395e+08	3.98818e+08	4.89858e+08	5.69659e+08	6.36739e+08	6.94436e+08	7.43166e+08	7.82668e+08	8.14848e+08	8.34555e+08	8.49585e+08	8.55635e+08	8.57056e+08
935	6.38376e+07	1.84629e+08	2.94769e+08	3.93829e+08	4.825e+08	5.60213e+08	6.27612e+08	6.87351e+08	7.3729e+08	7.79089e+08	8.12365e+08	8.33026e+08	8.48069e+08	8.54891e+08	8.54151e+08
936	6.14498e+07	1.78295e+08	2.84798e+08	3.80932e+08	4.68435e+08	5.46916e+08	6.11182e+08	6.68831e+08	7.17468e+08	7.59701e+08	7.94254e+08	8.15621e+08	8.301e+08	8.34014e+08	8.31452e+08
937	6.34071e+07	1.8312e+08	2.92718e+08	3.91794e+08	4.81997e+08	5.62871e+08	6.29934e+08	6.89074e+08	7.39787e+08	7.79872e+08	8.13226e+08	8.35752e+08	8.50472e+08	8.53654e+08	8.52347e+08
938	6.05273e+07	1.74947e+08	2.79122e+08	3.74758e+08	4.62223e+08	5.41606e+08	6.10733e+08	6.69217e+08	7.16335e+08	7.56393e+08	7.90255e+08	8.11085e+08	8.26628e+08	8.33415e+08	8.28378e+08
939	6.17679e+07	1.78412e+08	2.84504e+08	3.80117e+08	4.66445e+08	5.43852e+08	6.08696e+08	6.65372e+08	7.14765e+08	7.56744e+08	7.90702e+08	8.12275e+08	8.27608e+08	8.33288e+08	8.30743e+08
940	6.25092e+07	1.8049e+08	2.87735e+08	3.85866e+08	4.74272e+08	5.52561e+08	6.19758e+08	6.78436e+08	7.25892e+08	7.67688e+08	8.00803e+08	8.22035e+08	8.36639e+08	8.41708e+08	8.40935e+08
941	6.29585e+07	1.82863e+08	2.9233e+08	3.90292e+08	4.79996e+08	5.6169e+08	6.29722e+08	6.87776e+08	7.37334e+08	7.78163e+08	8.1031e+08	8.32842e+08	8.46581e+08	8.48953e+08	8.4594e+08
942	6.09721e+07	1.76983e+08	2.83673e+08	3.78609e+08	4.64768e+08	5.44051e+08	6.10338e+08	6.66038e+08	7.10809e+08	7.49584e+08	7.79673e+08	7.9814e+08	8.11925e+08	8.16571e+08	8.16326e+08
943	6.31823e+07	1.82556e+08	2.91868e+08	3.90604e+08	4.79756e+08	5.5883e+08	6.26761e+08	6.85439e+08	7.34671e+08	7.74794e+08	8.05586e+08	8.2329e+08	8.35985e+08	8.42569e+08	8.44052e+08
944	5.847e+07	1.68859e+08	2.70335e+08	3.61722e+08	4.43821e+08	5.16856e+08	5.79211e+08	6.34866e+08	6.81414e+08	7.19693e+08	7.49839e+08	7.69426e+08	7.81402e+08	7.84532e+08	7.83707e+08
945	6.58292e+07	1.90541e+08	3.0394e+08	4.0443e+08	4.94076e+08	5.73863e+08	6.4148e+08	6.99443e+08	7.48532e+08	7.90182e+08	8.26225e+08	8.48587e+08	8.66024e+08	8.7191e+08	8.71798e+08
946	6.27524e+07	1.82623e+08	2.92157e+08	3.90523e+08	4.79967e+08	5.58855e+08	6.25211e+08	6.83607e+08	7.312e+08	7.69622e+08	8.01803e+08	8.23714e+08	8.37087e+08	8.40565e+08	8.4068e+08
947	5.99301e+07	1.72447e+08	2.75465e+08	3.68612e+08	4.52486e+08	5.27116e+08	5.90497e+08	6.48294e+08	6.97397e+08	7.36738e+08	7.68697e+08	7.90317e+08	8.05608e+08	8.09422e+08	8.07082e+08
948	6.63009e+07	1.92482e+08	3.07551e+08	4.1125e+08	5.04761e+08	5.87848e+08	6.58753e+08	7.20947e+08	7.72363e+08	8.12757e+08	8.45045e+08	8.67829e+08	8.84827e+08	8.92358e+08	8.90664e+08
949	6.46987e+07	1.87707e+08	2.99103e+08	3.99599e+08	4.9105e+08	5.74067e+08	6.44235e+08	7.06e+08	7.5797e+08	7.98898e+08	8.30779e+08	8.48062e+08	8.59889e+08	8.63293e+08	8.63729e+08
950	6.15575e+07	1.79186e+08	2.86726e+08	3.83131e+08	4.69822e+08	5.46174e+08	6.1123e+08	6.6582e+08	7.10567e+08	7.48364e+08	7.81164e+08	8.01284e+08	8.16276e+08	8.21044e+08	8.20518e+08
951	6.12158e+07	1.77229e+08	2.82536e+08	3.78965e+08	4.6617e+08	5.44175e+08	6.09953e+08	6.65878e+08	7.12836e+08	7.5062e+08	7.83319e+08	8.02484e+08	8.15593e+08	8.19748e+08	8.19568e+08
952	6.33765e+07	1.84571e+08	2.95696e+08	3.96672e+08	4.88824e+08	5.71827e+08	6.4129e+08	7.01341e+08	7.51205e+08	7.91051e+08	8.22084e+08	8.40841e+08	8.53019e+08	8.54907e+08	8.52593e+08
953	6.352e+07	1.83526e+08	2.92905e+08	3.91601e+08	4.80121e+08	5.60295e+08	6.29597e+08	6.89985e+08	7.39631e+08	7.8089e+08	8.13158e+08	8.34425e+08	8.48083e+08	8.52766e+08	8.50282e+08
954	6.1279e+07	1.77471e+08	2.82527e+08	3.78654e+08	4.65521e+08	5.43217e+08	6.08998e+08	6.68462e+08	7.17665e+08	7.52563e+08	7.82588e+08	8.05041e+08	8.22087e+08	8.26374e+08	8.22708e+08
955	6.07275e+07	1.7612e+08	2.81438e+08	3.75694e+08	4.61454e+08	5.37173e+08	6.02037e+08	6.59944e+08	7.07633e+08	7.45926e+08	7.76806e+08	7.9589e+08	8.09609e+08	8.11656e+08	8.11867e+08
956	6.1361e+07	1.77749e+08	2.84494e+08	3.81147e+08	4.68502e+08	5.46877e+08	6.12986e+08	6.69529e+08	7.17018e+08	7.56459e+08	7.87185e+08	8.0545e+08	8.19922e+08	8.24577e+08	8.22817e+08
957	5.96166e+07	1.73716e+08	2.78695e+08	3.73514e+08	4.59053e+08	5.34669e+08	5.99476e+08	6.55953e+08	7.02026e+08	7.36908e+08	7.63223e+08	7.80253e+08	7.92394e+08	7.95136e+08	7.96471e+08
958	6.35559e+07	1.84869e+08	2.95605e+08	3.96309e+08	4.86174e+08	5.65172e+08	6.32877e+08	6.9105e+08	7.41585e+08	7.84158e+08	8.17527e+08	8.38165e+08	8.50286e+08	8.53556e+08	8.51602e+08
959	5.98818e+07	1.73171e+08	2.77195e+08	3.71176e+08	4.55064e+08	5.30152e+08	5.92577e+08	6.46805e+08	6.92162e+08	7.29447e+08	7.59465e+08	7.78639e+08	7.9592e+08	8.02947e+08	8.01319e+08
960	6.22648e+07	1.80054e+08	2.87133e+08	3.85113e+08	4.75198e+08	5.56413e+08	6.24769e+08	6.83357e+08	7.32858e+08	7.72527e+08	8.0705e+08	8.30115e+08	8.43373e+08	8.46806e+08	8.44146e+08
961	6.43107e+07	1.86029e+08	2.97697e+08	3.98274e+08	4.9024e+08	5.7217e+08	6.3979e+08	6.99642e+08	7.49953e+08	7.93317e+08	8.2805e+08	8.48058e+08	8.6229e+08	8.67058e+08	8.64832e+08
962	6.49073e+07	1.88077e+08	3.00235e+08	4.02069e+08	4.95923e+08	5.79912e+08	6.49339e+08	7.09112e+08	7.60491e+08	8.01675e+08	8.33629e+08	8.52687e+08	8.63612e+08	8.6705e+08	8.66012e+08
963	6.45709e+07	1.87166e+08	2.98696e+08	3.99537e+08	4.92458e+08	5.74444e+08	6.43529e+08	7.03634e+08	7.55843e+08	7.97741e+08	8.30412e+08	8.50814e+08	8.64304e+08	8.67519e+08	8.66105e+08
964	6.33002e+07	1.83974e+08	2.94104e+08	3.93018e+08	4.82388e+08	5.61231e+08	6.29553e+08	6.91198e+08	7.42888e+08	7.85076e+08	8.19517e+08	8.39026e+08	8.51066e+08	8.5472e+08	8.52226e+08
965	5.88793e+07	1.70573e+08	2.72779e+08	3.66007e+08	4.51381e+08	5.2919e+08	5.95976e+08	6.53774e+08	7.02065e+08	7.40236e+08	7.72914e+08	7.92279e+08	8.05866e+08	8.07116e+08	8.03043e+08
966	6.14651e+07	1.78979e+08	2.87073e+08	3.8556e+08	4.75419e+08	5.55589e+08	6.21538e+08	6.80109e+08	7.3036e+08	7.7054e+08	8.02667e+08	8.19303e+08	8.28543e+08	8.32026e+08	8.30937e+08
967	5.89135e+07	1.71071e+08	2.73284e+08	3.64732e+08	4.47156e+08	5.20587e+08	5.83415e+08	6.38396e+08	6.85077e+08	7.24255e+08	7.56375e+08	7.74675e+08	7.87822e+08	7.92795e+08	7.92267e+08
968	6.68787e+07	1.93577e+08	3.0928e+08	4.14682e+08	5.09305e+08	5.9307e+08	6.64384e+08	7.26845e+08	7.78585e+08	8.20504e+08	8.53647e+08	8.7395e+08	8.89218e+08	8.94921e+08	8.9469e+08
969	6.39837e+07	1.84749e+08	2.94553e+08	3.93278e+08	4.83319e+08	5.63335e+08	6.3045e+08	6.88346e+08	7.3889e+08	7.79188e+08	8.116e+08	8.34116e+08	8.49076e+08	8.54858e+08	8.53859e+08
970	6.57594e+07	1.91375e+08	3.05482e+08	4.08633e+08	5.03558e+08	5.85894e+08	6.55177e+08	7.16958e+08	7.71156e+08	8.1234e+08	8.47363e+08	8.71439e+08	8.87543e+08	8.883e+08	8.84808e+08
971	6.18973e+07	1.79064e+08	2.85373e+08	3.82071e+08	4.70568e+08	5.47844e+08	6.13198e+08	6.70458e+08	7.16909e+08	7.53178e+08	7.83422e+08	8.04052e+08	8.19829e+08	8.25489e+08	8.24174e+08
972	5.98573e+07	1.73073e+08	2.77526e+08	3.72697e+08	4.57896e+08	5.35425e+08	6.01184e+08	6.57012e+08	7.05536e+08	7.45551e+08	7.75608e+08	7.93433e+08	8.06075e+08	8.07986e+08	8.06774e+08
973	6.40401e+07	1.85762e+08	2.97496e+08	3.9782e+08	4.88016e+08	5.70009e+08	6.40284e+08	7.00123e+08	7.49453e+08	7.89859e+08	8.23006e+08	8.45569e+08	8.61555e+08	8.63973e+08	8.60909e+08
974	6.29259e+07	1.82954e+08	2.9335e+08	3.9416e+08	4.85406e+08	5.6404e+08	6.31348e+08	6.91179e+08	7.39297e+08	7.77826e+08	8.06258e+08	8.24087e+08	8.3625e+08	8.41299e+08	8.41764e+08
975	6.15745e+07	1.7867e+08	2.84847e+08	3.79343e+08	4.65433e+08	5.44329e+08	6.11145e+08	6.6759e+08	7.14734e+08	7.51457e+08	7.81942e+08	7.99811e+08	8.13574e+08	8.2048e+08	8.20679e+08
976	6.32752e+07	1.82811e+08	2.91699e+08	3.90736e+08	4.79559e+08	5.60568e+08	6.29353e+08	6.90181e+08	7.41285e+08	7.82206e+08	8.14105e+08	8.33212e+08	8.4638e+08	8.49923e+08	8.47979e+08
977	6.10471e+07	1.77103e+08	2.82952e+08	3.79668e+08	4.67344e+08	5.44338e+08	6.09589e+08	6.67485e+08	7.17369e+08	7.55671e+08	7.84255e+08	8.01088e+08	8.12488e+08	8.13792e+08	8.13835e+08
978	6.20919e+07	1.79929e+08	2.87674e+08	3.84712e+08	4.71705e+08	5.50386e+08	6.17598e+08	6.76342e+08	7.24513e+08	7.65503e+08	7.99348e+08	8.21928e+08	8.37928e+08	8.42672e+08	8.38454e+08
979	6.59772e+07	1.92919e+08	3.09801e+08	4.14996e+08	5.09724e+08	5.94634e+08	6.65847e+08	7.2907e+08	7.8097e+08	8.23448e+08	8.60767e+08	8.86207e+08	8.97801e+08	9.0019e+08	8.96497e+08
980	6.02247e+07	1.74599e+08	2.7872e+08	3.72135e+08	4.56646e+08	5.31196e+08	5.93632e+08	6.47067e+08	6.93497e+08	7.31349e+08	7.62056e+08	7.81862e+08	7.98745e+08	8.02676e+08	8.01271e+08
981	6.3479e+07	1.84324e+08	2.95267e+08	3.95656e+08	4.86417e+08	5.67925e+08	6.36371e+08	6.93711e+08	7.44623e+08	7.88046e+08	8.22628e+08	8.43389e+08	8.56529e+08	8.59532e+08	8.57265e+08
982	6.23467e+07	1.8102e+08	2.89486e+08	3.87219e+08	4.74504e+08	5.53239e+08	6.217e+08	6.81698e+08	7.32444e+08	7.74374e+08	8.08961e+08	8.31448e+08	8.44768e+08	8.46516e+08	8.43047e+08
983	6.43409e+07	1.8651e+08	2.99109e+08	4.01672e+08	4.94876e+08	5.77303e+08	6.47174e+08	7.07193e+08	7.54224e+08	7.90376e+08	8.2141e+08	8.40538e+08	8.52971e+08	8.58889e+08	8.59282e+08
984	6.41265e+07	1.85749e+08	2.97042e+08	3.97235e+08	4.86373e+08	5.65784e+08	6.33293e+08	6.92208e+08	7.42763e+08	7.83933e+08	8.16703e+08	8.35325e+08	8.47874e+08	8.53109e+08	8.54255e+08
985	6.52172e+07	1.88523e+08	3.01157e+08	4.02538e+08	4.93502e+08	5.73582e+08	6.39401e+08	6.9525e+08	7.42624e+08	7.81991e+08	8.15751e+08	8.37473e+08	8.53206e+08	8.60253e+08	8.60832e+08
986	6.21783e+07	1.79899e+08	2.87822e+08	3.85555e+08	4.73243e+08	5.52508e+08	6.20246e+08	6.80145e+08	7.30709e+08	7.71629e+08	8.04515e+08	8.23941e+08	8.37786e+08	8.42364e+08	8.40308e+08
987	5.94369e+07	1.71738e+08	2.73457e+08	3.65482e+08	4.48568e+08	5.24289e+08	5.88427e+08	6.43047e+08	6.88312e+08	7.25031e+08	7.54448e+08	7.73046e+08	7.87599e+08	7.94648e+08	7.93631e+08
988	6.46002e+07	1.87113e+08	2.99859e+08	4.01323e+08	4.9301e+08	5.76152e+08	6.46232e+08	7.06155e+08	7.58728e+08	8.01271e+08	8.34895e+08	8.58206e+08	8.72793e+08	8.76611e+08	8.73393e+08
989	6.14668e+07	1.78491e+08	2.84411e+08	3.78813e+08	4.64243e+08	5.4037e+08	6.05326e+08	6.62233e+08	7.08912e+08	7.47554e+08	7.75562e+08	7.92814e+08	8.05154e+08	8.09023e+08	8.10034e+08
990	6.27823e+07	1.81655e+08	2.8909e+08	3.84792e+08	4.71998e+08	5.51275e+08	6.18141e+08	6.74479e+08	7.20317e+08	7.60305e+08	7.94212e+08	8.17012e+08	8.32856e+08	8.37798e+08	8.3686e+08
991	6.41445e+07	1.85442e+08	2.96595e+08	3.96602e+08	4.86275e+08	5.67304e+08	6.3578e+08	6.95202e+08	7.44177e+08	7.85251e+08	8.20293e+08	8.41141e+08	8.54007e+08	8.59584e+08	8.58367e+08
992	6.44661e+07	1.86589e+08	2.97776e+08	3.98059e+08	4.88004e+08	5.67965e+08	6.3652e+08	6.95114e+08	7.44813e+08	7.86936e+08	8.19391e+08	8.40548e+08	8.57214e+08	8.63842e+08	8.62009e+08
993	6.21745e+07	1.79816e+08	2.87382e+08	3.84563e+08	4.71614e+08	5.48222e+08	6.1228e+08	6.68735e+08	7.17227e+08	7.5773e+08	7.88707e+08	8.07806e+08	8.21758e+08	8.28142e+08	8.28248e+08
994	6.12515e+07	1.77354e+08	2.83493e+08	3.7902e+08	4.64964e+08	5.41236e+08	6.07223e+08	6.6443e+08	7.11612e+08	7.52184e+08	7.84708e+08	8.03761e+08	8.17274e+08	8.19914e+08	8.19263e+08
995	6.15114e+07	1.77868e+08	2.84022e+08	3.78031e+08	4.62583e+08	5.37679e+08	6.00875e+08	6.57166e+08	7.04337e+08	7.429e+08	7.73936e+08	7.93465e+08	8.06951e+08	8.13142e+08	8.14808e+08
996	6.4318e+07	1.86474e+08	2.97892e+08	3.98499e+08	4.89161e+08	5.73381e+08	6.43686e+08	7.05967e+08	7.58435e+08	8.01667e+08	8.37192e+08	8.60009e+08	8.74265e+08	8.7714e+08	8.72875e+08
997	5.89546e+07	1.71121e+08	2.73235e+08	3.63965e+08	4.45299e+08	5.18429e+08	5.81205e+08	6.3555e+08	6.81951e+08	7.21513e+08	7.55261e+08	7.76924e+08	7.92737e+08	7.96268e+08	7.93725e+08
998	6.06815e+07	1.75694e+08	2.80964e+08	3.76824e+08	4.62556e+08	5.38872e+08	6.01542e+08	6.55854e+08	7.01998e+08	7.38918e+08	7.6709e+08	7.86178e+08	8.01209e+08	8.09043e+08	8.09433e+08
[truncated: 2,009 more rows]
