# Supplementary material for: Response of spatially defined microglia states with distinct chromatin accessibility in a mouse model of Alzheimer’s disease
Source: Nat Neurosci. 2025 Jul 14;28(8):1688–703. doi: 10.1038/s41593-025-02006-0 (PMC12321583; doi:10.1038/s41593-025-02006-0)
Supplement: Supplementary file 7 — Data tested in MC simulations shown in Figs. 1f, 3c,e and 6b and Extended Data Fig. 5d. [file 41593_2025_2006_MOESM7_ESM.zip › Source Data Folder 1 - MonteCarlo/Fig3E_MC_LatestageLPS.xlsx]

## Sheet: MCsim_1000_confetti_count_LS-LP
	10	30	50	70	90	110	130	150	170	190	210	230	250	270	290
1	10	44	88	128	136	158	160	232	214	194	216	210	230	244	222
2	16	82	98	144	152	172	214	232	236	264	270	268	282	270	280
3	26	58	96	130	162	182	182	222	230	232	256	256	238	268	258
4	32	40	92	116	160	198	232	240	280	292	274	270	290	304	304
5	20	46	68	104	130	120	154	172	194	222	170	240	192	230	206
6	26	62	90	132	156	154	158	198	212	212	214	210	254	260	242
7	14	68	88	122	130	156	166	218	202	214	240	208	224	234	278
8	40	56	96	108	136	174	184	190	230	254	234	238	250	280	238
9	16	46	108	102	140	136	172	216	202	226	216	210	220	224	236
10	16	64	74	128	166	160	196	216	232	214	246	250	262	260	238
11	16	42	80	110	152	150	226	174	220	262	266	236	264	286	214
12	18	64	78	96	136	132	186	160	212	178	232	216	248	184	242
13	22	68	120	108	174	180	208	202	246	270	244	270	274	252	302
14	24	62	76	112	126	174	168	224	246	284	276	282	256	250	260
15	24	48	48	94	100	150	142	164	174	188	214	154	198	192	196
16	18	46	108	118	144	148	212	168	234	256	206	254	276	214	250
17	24	76	90	124	152	192	214	204	248	238	312	272	290	240	254
18	20	48	90	102	134	140	162	164	172	182	204	192	256	276	236
19	12	34	98	106	122	180	130	218	180	168	170	218	232	256	226
20	26	56	104	140	158	214	236	198	252	264	242	226	274	260	234
21	22	60	50	84	136	144	160	186	190	214	180	194	246	184	228
22	12	50	100	120	176	148	204	248	204	308	246	274	226	320	260
23	18	48	68	70	140	136	186	180	198	202	216	248	188	228	224
24	20	74	70	132	116	178	228	218	186	256	252	296	270	252	264
25	32	74	80	104	136	182	178	192	214	246	248	254	262	254	262
26	22	70	108	122	158	174	270	226	250	260	266	296	262	284	250
27	24	70	100	122	168	136	184	222	252	226	262	320	298	248	250
28	28	54	76	150	164	184	202	190	240	230	248	258	238	306	250
29	24	66	100	100	172	204	240	228	300	298	268	272	312	312	242
30	16	68	90	132	132	186	224	226	266	268	288	276	258	280	270
31	20	68	82	128	134	210	230	246	228	262	232	260	232	262	250
32	10	48	72	106	130	146	180	268	226	252	264	236	282	256	254
33	24	60	108	116	140	138	170	162	246	234	252	244	212	214	232
34	22	62	108	114	196	202	244	298	258	266	266	284	294	316	272
35	28	40	92	96	170	174	162	210	248	246	268	252	244	250	234
36	18	46	68	108	150	150	160	144	224	216	204	232	206	216	194
37	20	80	104	114	162	194	204	220	222	244	252	234	252	214	256
38	32	60	120	138	164	194	196	210	286	278	272	256	248	290	248
39	18	54	76	84	142	136	170	144	220	220	212	228	188	186	262
40	18	48	90	74	120	162	152	152	192	178	232	232	220	196	202
41	16	80	94	106	132	226	234	244	246	290	310	320	304	294	278
42	20	62	86	144	148	176	196	218	236	278	240	284	232	284	244
43	10	64	88	114	154	152	202	200	234	270	238	246	226	260	226
44	10	48	74	118	134	174	182	150	198	242	252	264	228	248	236
45	30	74	102	120	152	168	178	198	244	218	244	206	274	274	242
46	12	58	88	94	152	136	200	184	214	212	208	230	190	256	244
47	24	56	100	116	150	184	166	212	244	238	268	286	226	260	234
48	18	60	92	110	174	156	198	210	218	240	272	272	248	232	202
49	18	76	92	128	96	166	174	232	220	222	288	198	254	298	224
50	24	42	100	116	134	164	208	196	244	242	238	272	250	268	256
51	20	88	122	146	172	192	246	226	270	268	270	310	268	288	252
52	16	62	84	104	154	154	184	184	178	210	234	254	260	252	220
53	22	54	104	136	150	212	206	194	248	264	278	320	264	278	242
54	22	56	80	110	140	168	196	208	250	214	276	248	278	270	242
55	16	70	110	98	140	176	188	228	194	196	184	230	244	254	216
56	26	42	106	138	156	168	222	214	312	236	280	276	272	308	260
57	20	42	72	96	118	152	154	190	240	224	184	238	204	220	212
58	14	76	96	106	140	160	190	236	234	230	240	282	290	274	282
59	24	54	102	128	130	172	190	202	228	218	218	262	242	256	246
60	10	32	64	82	116	142	158	160	134	184	204	198	206	184	212
61	26	74	74	150	162	154	126	210	272	258	270	292	268	266	260
62	20	70	88	122	116	142	164	172	208	196	228	206	222	248	214
63	16	64	70	108	186	152	150	216	232	246	206	244	250	256	252
64	18	58	94	156	198	230	206	224	236	252	288	252	330	318	292
65	24	68	82	94	124	158	180	198	230	248	254	256	252	226	254
66	24	54	84	130	176	174	216	184	250	254	250	286	210	224	248
67	18	64	62	112	116	176	160	168	208	198	244	232	196	236	206
68	30	78	76	152	168	132	202	220	208	244	280	268	258	268	248
69	28	42	74	116	140	150	188	240	216	184	226	258	256	226	208
70	22	88	78	142	140	150	184	226	252	242	252	244	324	320	338
71	24	54	80	134	136	144	184	232	250	256	234	224	276	228	266
72	30	74	64	110	146	142	162	206	206	194	224	238	238	216	264
73	8	64	54	110	122	150	172	188	220	216	202	222	236	254	214
74	16	76	78	114	120	156	168	162	204	212	212	186	228	192	238
75	16	50	80	100	138	210	184	196	222	256	264	318	246	228	270
76	16	48	78	122	132	144	194	192	198	278	206	264	274	242	244
77	22	58	104	118	126	130	168	204	198	178	232	246	212	200	266
78	36	70	86	156	206	194	206	260	264	324	290	300	252	284	318
79	24	78	114	110	166	194	162	252	270	242	238	270	282	254	244
80	22	48	104	108	122	158	158	190	206	212	218	222	210	210	252
81	14	66	92	116	148	180	190	194	194	206	222	208	240	238	180
82	20	70	48	74	102	154	148	226	210	166	196	204	222	220	218
83	24	60	106	104	124	190	170	188	222	172	212	254	258	286	244
84	14	60	76	100	124	164	164	194	208	214	176	226	222	264	178
85	28	68	88	150	120	194	234	220	254	268	266	276	278	290	238
86	28	66	100	124	134	198	238	222	260	288	268	284	278	280	280
87	10	52	80	118	146	158	144	186	254	230	218	200	266	228	234
88	14	52	70	110	134	138	198	154	226	194	206	196	210	214	246
89	24	72	80	102	148	172	202	228	194	196	250	216	228	246	250
90	28	90	92	134	134	178	202	248	222	246	254	232	300	260	252
91	12	58	68	128	170	160	222	186	214	204	258	210	240	240	262
92	14	52	102	94	158	186	212	182	216	232	240	260	328	296	246
93	18	42	66	114	116	198	190	180	222	260	244	256	258	232	240
94	20	68	92	86	146	190	196	180	242	268	218	244	258	254	246
95	18	42	74	146	162	194	218	236	252	246	260	244	262	294	330
96	22	60	78	148	164	140	228	228	258	256	264	274	250	318	262
97	18	68	82	150	114	190	196	212	238	226	212	236	198	226	232
98	16	64	126	100	166	146	210	212	240	226	240	268	280	228	234
99	26	38	90	108	124	154	208	160	198	190	200	222	236	180	234
100	6	64	118	118	186	190	236	216	270	220	252	290	280	266	268
101	20	44	80	124	122	204	196	220	222	196	242	188	212	266	238
102	20	54	72	94	94	154	170	188	226	224	200	186	234	202	222
103	22	64	78	88	158	154	190	208	204	202	200	228	184	208	252
104	28	74	84	102	140	194	204	202	232	234	206	254	208	258	280
105	12	66	80	100	136	178	178	226	222	216	216	242	252	214	238
106	18	46	114	114	104	126	182	194	214	220	254	212	268	232	242
107	20	42	80	108	130	130	212	188	186	216	202	212	286	244	238
108	30	62	90	122	162	156	196	224	250	232	268	248	256	270	264
109	12	50	80	90	108	164	178	168	224	194	246	230	250	192	220
110	20	74	104	112	152	156	172	194	228	230	250	268	248	266	282
111	18	68	86	106	142	140	160	194	190	208	228	208	260	258	212
112	30	42	78	88	102	130	124	154	174	172	168	198	176	220	190
113	32	56	106	118	190	196	268	242	284	264	310	314	292	318	328
114	24	46	106	118	152	188	180	212	214	258	230	224	252	192	184
115	22	46	64	82	110	152	192	178	220	170	220	198	228	212	228
116	16	62	78	132	184	164	178	250	206	234	268	246	298	208	242
117	20	54	126	142	186	224	206	266	244	290	278	284	308	300	296
118	18	66	88	122	142	136	182	218	230	198	220	192	242	208	258
119	22	78	84	112	196	172	198	222	242	244	284	210	260	258	238
120	22	76	98	132	160	186	196	248	272	268	270	264	294	306	308
121	16	78	82	120	174	150	158	210	218	234	230	238	324	244	292
122	34	44	88	118	148	160	174	182	252	206	232	286	236	256	228
123	24	78	88	124	106	166	186	202	226	240	218	256	232	206	232
124	16	46	60	134	178	170	206	228	240	230	264	264	226	274	262
125	16	82	108	134	218	216	182	244	304	284	302	340	318	318	268
126	16	54	84	100	162	206	166	188	206	248	236	246	208	250	232
127	16	60	76	112	128	92	148	186	222	152	174	216	230	208	214
128	16	40	56	96	112	92	168	224	204	188	216	172	222	176	206
129	16	46	70	80	132	142	154	178	204	194	188	212	200	248	202
130	24	70	78	136	188	192	152	196	194	216	310	260	308	222	282
131	20	62	84	118	142	162	182	206	268	242	316	250	306	250	276
132	24	56	64	110	166	150	204	184	222	226	194	242	226	258	246
133	18	38	90	68	120	168	152	168	192	216	212	218	180	220	238
134	34	54	92	142	146	194	214	258	228	276	280	252	268	242	238
135	18	66	86	134	138	170	210	256	260	266	262	248	284	224	300
136	18	86	124	158	180	236	256	276	330	290	354	280	298	326	340
137	28	58	74	118	142	172	230	174	188	236	214	240	274	244	226
138	14	52	74	108	126	142	154	152	206	200	140	176	186	196	198
139	12	62	76	116	136	160	182	192	200	226	248	222	232	220	254
140	12	82	100	152	166	196	200	248	218	228	230	278	258	262	258
141	20	48	80	112	134	194	214	188	246	200	210	240	232	232	216
142	22	32	96	124	118	166	172	186	232	270	224	220	276	230	290
143	14	66	90	82	156	142	178	178	218	218	262	184	236	238	244
144	14	68	66	122	122	164	188	198	218	238	224	244	268	258	254
145	24	50	116	116	140	174	210	254	250	264	300	304	264	302	268
146	14	76	66	108	128	104	144	154	170	192	254	214	224	232	216
147	10	48	96	104	136	204	198	232	214	252	258	224	306	250	248
148	14	64	90	92	116	144	206	202	224	222	230	208	218	218	216
149	16	66	78	112	146	162	140	204	232	190	182	250	252	226	206
150	30	48	60	94	150	138	162	208	174	196	198	190	232	218	210
151	14	76	102	88	114	166	160	210	214	238	222	232	220	230	242
152	18	50	78	112	110	140	180	192	230	244	240	232	208	272	226
153	30	58	76	140	152	164	218	156	200	214	246	272	248	256	258
154	16	42	86	112	130	184	186	174	224	222	166	242	244	204	252
155	12	74	86	118	198	184	218	260	282	270	282	312	312	320	306
156	32	64	76	154	150	184	196	200	198	206	204	230	252	210	204
157	14	44	80	98	130	152	114	216	198	230	214	242	214	224	222
158	22	72	98	114	138	206	200	202	260	248	210	232	318	222	248
159	18	62	72	92	116	130	156	170	186	214	208	232	210	244	188
160	18	50	102	96	150	192	176	212	226	222	254	280	226	222	216
161	16	82	66	80	152	154	184	172	178	198	196	268	230	218	212
162	8	74	70	130	108	128	198	188	232	214	196	216	238	230	214
163	8	62	80	110	158	168	224	240	216	252	270	252	300	262	236
164	14	48	106	130	134	174	172	226	292	232	242	246	218	268	260
165	16	48	84	90	134	146	192	190	260	234	248	214	236	250	218
166	12	48	94	140	162	148	142	174	228	210	204	248	196	178	228
167	30	76	108	144	182	178	224	260	304	250	284	314	272	306	300
168	18	58	68	104	128	172	160	190	196	192	216	212	238	236	222
169	14	64	60	120	138	170	150	186	186	196	174	224	210	200	220
170	20	52	94	116	146	186	226	260	256	262	286	250	306	276	258
171	16	44	114	106	132	156	200	184	190	224	230	244	214	240	206
172	12	48	90	110	124	164	150	164	220	210	188	224	176	256	200
173	18	74	106	144	148	200	232	246	262	300	238	300	296	252	272
174	16	68	82	92	126	146	180	180	224	202	206	284	286	220	214
175	16	54	74	112	144	182	200	198	224	216	256	220	214	260	180
176	16	66	86	98	132	184	176	206	244	214	218	234	302	292	268
177	20	58	84	104	118	156	226	216	210	196	214	236	250	210	218
178	22	88	100	116	156	192	210	172	224	244	278	258	238	252	238
179	14	58	86	126	136	146	178	214	224	242	188	168	258	200	264
180	24	58	92	102	124	156	184	212	242	202	244	218	220	226	240
181	34	46	76	160	152	178	200	222	296	260	248	302	282	218	312
182	20	48	74	84	140	170	186	204	234	258	202	268	200	224	214
183	26	64	60	108	168	184	182	206	218	222	274	288	258	214	284
184	14	60	96	122	140	186	204	208	262	272	274	278	304	296	242
185	20	84	76	106	142	200	208	220	256	270	284	280	264	272	274
186	20	46	96	118	120	134	186	194	198	228	252	222	234	246	220
187	14	46	48	100	124	128	160	160	170	170	190	246	198	166	172
188	16	60	80	122	134	144	156	218	206	234	256	274	272	262	254
189	14	52	70	110	102	122	158	182	170	170	196	208	182	192	196
190	20	56	112	140	168	194	202	264	232	256	258	228	262	322	306
191	30	70	94	102	168	156	210	264	218	284	262	240	292	284	286
192	8	72	98	116	134	182	198	220	212	214	218	228	224	250	236
193	22	70	92	114	190	160	186	226	294	282	272	298	270	246	274
194	16	72	86	112	168	146	168	206	226	230	238	220	198	230	256
195	34	50	100	124	170	158	208	214	262	294	320	246	292	272	254
196	12	48	80	116	140	122	168	198	214	192	232	216	248	242	258
197	24	70	68	114	164	208	204	248	290	274	256	248	286	286	260
198	28	52	84	124	132	180	232	220	230	238	272	256	278	276	262
199	18	74	64	100	146	148	184	162	216	238	220	212	262	230	268
200	12	46	80	112	156	126	174	224	236	202	210	250	212	198	244
201	16	34	76	98	164	130	220	172	198	180	228	188	258	244	290
202	16	40	100	82	126	140	184	134	180	150	204	194	220	226	214
203	24	38	90	116	144	182	196	200	262	254	222	264	276	274	232
204	14	54	106	122	160	170	234	226	280	258	256	270	294	298	274
205	20	60	92	116	164	166	178	196	222	190	288	254	276	292	234
206	24	50	86	124	124	158	206	214	256	266	244	288	282	252	266
207	12	86	120	154	172	208	236	334	236	282	288	312	330	316	288
208	14	52	78	136	172	196	210	210	258	246	242	296	304	258	252
209	24	72	98	120	150	194	196	222	204	276	268	256	256	232	238
210	24	68	64	106	134	158	152	182	222	224	198	234	234	198	252
211	18	62	88	90	114	158	192	212	220	232	268	208	272	242	244
212	32	68	70	140	128	150	134	186	226	192	276	250	248	212	244
213	30	46	114	132	118	164	218	214	232	298	242	272	248	256	292
214	30	76	116	130	130	160	166	168	236	282	252	246	278	244	228
215	24	66	68	118	122	114	184	166	190	214	200	214	196	206	224
216	18	44	76	100	124	130	168	154	202	232	210	242	258	242	210
217	30	70	92	122	128	144	242	246	230	216	234	240	218	272	312
218	16	74	98	126	162	176	200	226	256	250	242	226	238	282	250
219	16	56	80	92	136	168	188	216	180	224	218	232	242	250	232
220	10	72	104	132	164	160	234	218	250	264	292	272	298	286	222
221	24	48	86	124	128	188	200	232	298	240	224	276	310	266	266
222	24	68	102	182	196	192	254	298	196	274	310	336	258	314	294
223	22	70	102	126	156	186	228	240	226	220	290	286	298	330	318
224	26	58	94	112	174	212	214	222	252	232	294	266	268	296	266
225	16	52	108	132	136	138	204	192	206	236	230	192	230	206	192
226	36	58	94	102	144	148	166	214	234	238	240	234	250	224	226
227	24	68	100	110	156	186	186	182	206	262	248	260	240	256	236
228	28	56	92	108	124	160	192	204	208	248	260	244	224	222	262
229	28	62	80	106	114	146	158	196	208	204	178	232	224	232	184
230	20	66	64	114	124	134	174	206	196	222	238	242	214	216	264
231	24	50	72	72	100	142	178	150	174	184	198	224	178	228	228
232	18	40	70	90	122	154	152	200	212	164	198	194	218	220	242
233	6	54	60	100	110	152	176	146	176	188	166	194	192	218	192
234	16	74	96	124	124	166	198	206	192	216	234	256	254	276	290
235	22	36	114	94	140	138	170	170	220	192	218	220	220	218	216
236	16	64	102	130	128	158	194	198	206	230	266	212	258	256	242
237	16	54	82	116	104	148	162	198	158	172	196	180	234	198	236
238	16	50	72	94	100	152	158	162	168	172	190	186	198	184	208
239	16	46	80	134	142	184	210	264	222	230	266	236	250	264	270
240	24	60	78	118	142	166	188	192	246	212	256	262	244	232	240
241	36	56	88	122	152	190	234	164	262	262	282	302	244	250	276
242	24	74	86	136	146	196	192	194	224	238	216	218	248	234	238
243	18	62	104	124	154	178	194	198	198	230	236	260	238	258	202
244	18	52	98	132	134	156	198	202	204	218	192	284	274	270	264
245	24	40	78	118	120	110	166	184	206	222	212	176	204	208	218
246	24	64	92	132	138	134	156	222	190	256	262	260	234	232	258
247	18	44	94	136	142	202	224	246	240	280	296	222	274	284	274
248	20	46	82	108	98	164	178	172	184	194	206	236	210	258	238
249	20	44	86	90	120	158	194	214	184	236	240	244	248	250	212
250	22	56	62	96	114	142	182	196	194	180	238	228	210	182	226
251	18	42	90	100	144	172	152	222	230	184	226	222	260	232	254
252	24	44	92	112	138	142	172	204	188	228	256	244	214	236	224
253	16	50	90	124	156	184	218	228	224	270	230	248	244	288	254
254	12	64	94	98	104	152	172	250	180	246	270	218	252	234	280
255	22	68	98	106	138	166	150	212	196	244	220	288	248	206	240
256	8	48	84	114	138	140	194	196	236	208	222	222	266	300	262
257	28	76	108	144	158	194	222	210	254	256	254	236	274	290	270
258	10	70	96	102	110	146	154	186	178	218	206	210	222	234	226
259	22	54	82	90	150	174	184	206	262	222	220	242	222	274	232
260	16	46	78	112	150	132	170	192	198	170	196	218	224	228	226
261	26	70	94	138	130	140	204	218	226	240	238	218	252	256	246
262	30	70	86	98	144	168	180	200	228	220	220	252	240	278	262
263	24	60	98	122	140	162	206	224	202	248	228	202	268	244	266
264	14	54	96	134	136	168	190	214	206	172	238	220	228	284	276
265	20	56	86	112	174	172	182	188	246	246	238	214	230	194	236
266	22	52	86	94	156	144	134	218	210	286	244	272	224	266	226
267	18	34	70	114	138	154	154	152	182	176	168	202	210	192	178
268	20	54	80	130	114	156	152	194	198	166	214	216	204	238	172
269	18	46	112	124	174	154	184	166	224	240	206	250	206	238	214
270	20	44	96	112	138	194	214	218	226	256	230	268	280	308	266
271	22	38	60	104	122	166	148	184	164	166	238	236	200	230	214
272	14	76	126	170	146	186	226	222	280	268	284	278	378	270	256
273	24	68	66	120	130	136	150	146	192	230	212	194	208	174	210
274	16	68	78	116	160	170	210	202	206	276	224	260	248	242	270
275	22	48	68	112	106	156	204	160	188	212	216	226	184	238	226
276	20	44	74	82	126	184	172	218	204	218	234	228	214	216	202
277	20	62	84	112	158	156	160	212	202	212	240	246	220	218	194
278	18	68	88	144	170	148	154	204	212	222	262	216	268	308	272
279	16	60	94	128	140	158	184	198	220	218	194	226	236	248	254
280	14	44	60	102	120	144	194	166	182	186	196	208	214	222	188
281	14	54	72	112	130	136	164	144	184	164	216	204	170	184	192
282	16	48	88	160	124	136	212	178	196	194	200	194	212	204	246
283	10	38	58	84	106	150	136	152	186	180	158	182	210	218	190
284	30	60	106	112	134	150	182	192	206	238	236	288	256	290	294
285	22	86	84	116	130	162	228	216	252	232	214	254	302	290	242
286	24	60	68	112	184	146	184	216	242	248	248	262	278	240	298
287	32	58	94	114	138	178	212	198	216	230	244	272	262	248	260
288	18	40	82	86	134	132	178	164	172	204	222	238	216	214	238
289	12	66	88	114	110	148	154	174	186	194	214	210	224	236	252
290	26	76	90	120	156	194	194	216	282	276	276	224	270	280	266
291	22	54	92	120	134	196	222	214	224	216	264	238	266	292	216
292	28	64	106	108	150	154	184	192	208	258	246	254	296	288	226
293	24	62	66	96	102	114	202	214	196	220	250	236	236	278	208
294	20	70	90	98	136	168	182	188	206	218	228	242	216	266	228
295	12	44	84	90	102	138	186	164	190	172	232	186	232	172	236
296	24	58	102	136	134	184	170	198	242	252	254	228	262	250	278
297	20	58	70	124	170	180	182	218	228	278	262	252	276	256	270
298	22	60	102	130	136	148	182	194	262	250	250	266	272	198	208
299	6	36	74	92	120	146	126	160	242	192	206	212	208	194	178
300	18	76	68	124	140	152	226	216	234	240	266	260	282	266	266
301	24	58	128	130	160	188	222	220	252	210	258	266	276	230	272
302	20	66	122	134	170	172	200	244	284	276	308	320	274	308	290
303	16	62	120	96	128	190	224	198	246	258	188	296	250	266	250
304	10	56	90	112	132	140	216	222	152	250	192	228	240	288	296
305	18	64	78	108	126	148	194	212	190	242	214	202	292	284	232
306	22	66	96	142	194	174	230	254	250	252	234	228	304	274	296
307	24	88	100	92	148	182	214	214	238	306	240	230	260	284	290
308	36	70	76	128	156	200	224	214	240	254	264	272	288	262	298
309	12	66	70	132	146	184	172	180	198	234	222	202	268	202	210
310	28	48	68	114	122	140	152	166	170	196	204	208	208	202	208
311	24	66	118	134	170	216	198	242	276	262	270	288	274	278	242
312	22	38	90	108	118	134	176	188	158	228	224	194	202	228	166
313	12	40	82	76	104	138	150	158	166	180	188	250	224	226	162
314	16	58	90	110	128	150	192	188	242	220	224	230	226	214	246
315	18	56	90	136	168	200	204	222	208	276	318	282	252	264	228
316	26	64	88	132	146	146	196	218	254	214	244	258	286	258	282
317	16	64	68	140	146	172	238	198	224	254	260	222	258	268	270
318	30	70	68	126	158	214	194	190	226	270	256	252	296	256	284
319	40	64	76	146	154	226	232	234	268	258	250	266	248	310	236
320	20	58	90	124	144	184	190	178	242	226	246	254	266	276	202
321	32	58	74	144	166	196	194	274	242	266	270	264	278	294	238
322	20	68	62	108	124	124	162	176	182	240	208	222	232	242	244
323	26	78	96	146	170	222	216	262	274	250	356	354	270	306	290
324	16	40	96	118	138	180	190	218	212	278	250	250	256	270	266
325	10	68	120	96	124	170	186	208	202	246	244	250	232	240	260
326	12	68	110	108	152	152	206	204	250	252	258	258	232	228	234
327	16	72	110	92	134	162	214	204	252	192	230	232	256	282	300
328	18	58	88	94	158	138	182	210	242	246	240	256	276	252	286
329	10	60	60	84	116	142	144	190	164	190	176	172	202	210	236
330	22	46	86	102	180	166	214	210	214	224	220	276	234	254	320
331	20	68	112	134	152	202	202	196	220	236	246	256	286	264	256
332	10	44	58	108	126	138	166	160	208	188	196	226	196	228	224
333	16	70	108	94	132	164	184	222	242	192	244	260	254	258	296
334	20	48	92	98	102	140	194	190	174	188	234	218	220	228	224
335	22	62	102	102	144	144	164	214	256	210	184	238	270	228	266
336	16	58	82	84	126	122	176	216	232	206	206	260	228	204	196
337	12	80	102	94	150	178	206	196	198	168	238	234	222	230	242
338	20	54	76	104	170	170	144	190	204	262	242	260	228	242	224
339	20	54	102	126	190	200	226	258	254	276	328	296	312	342	358
340	24	62	84	114	136	158	138	208	188	236	194	226	212	210	236
341	20	42	76	62	148	124	178	160	198	198	204	194	216	214	186
342	22	36	90	150	142	202	234	192	214	244	264	242	252	282	268
343	10	62	104	114	138	158	172	222	218	230	238	266	254	252	266
344	18	54	106	98	140	178	210	196	192	278	252	252	228	240	244
345	20	70	52	94	140	148	174	212	174	216	212	248	202	220	248
346	40	50	82	124	156	172	196	202	178	226	236	230	242	302	274
347	16	40	88	122	130	136	142	224	220	200	206	208	224	174	234
348	10	52	80	96	144	158	170	152	218	186	170	220	226	206	208
349	18	52	58	106	122	96	144	186	194	216	180	168	204	180	192
350	28	64	76	120	166	182	214	242	240	306	318	346	308	326	260
351	16	66	120	120	178	178	166	234	274	266	280	252	274	246	254
352	46	72	82	142	162	230	202	244	274	262	284	304	354	286	272
353	20	48	102	120	110	116	172	200	196	200	264	214	246	226	230
354	24	56	84	90	126	116	186	196	186	194	218	210	192	208	224
355	20	64	92	118	168	184	202	224	288	254	320	290	316	290	282
356	32	74	72	104	130	126	166	176	172	194	220	228	220	274	234
357	16	52	76	82	134	162	172	168	198	206	280	226	218	246	240
358	18	64	84	100	132	192	162	184	254	218	212	248	234	242	236
359	26	50	58	80	130	140	174	182	242	230	232	224	224	238	220
360	30	46	78	114	116	136	162	186	184	228	204	196	180	246	218
361	20	56	78	132	108	114	132	158	180	168	172	152	204	208	230
362	30	48	100	122	142	190	158	184	234	262	244	250	226	228	256
363	22	54	110	98	142	172	194	192	264	224	224	250	246	240	220
364	10	58	82	116	128	164	208	202	224	232	220	230	268	218	262
365	26	54	72	80	114	160	144	150	200	186	244	204	194	240	190
366	30	38	94	92	144	162	156	168	216	186	192	220	210	192	200
367	22	56	94	120	146	176	186	254	268	246	300	298	236	298	200
368	20	54	70	86	126	172	198	192	200	228	192	240	220	216	220
369	12	54	78	104	110	152	186	190	232	190	222	194	226	202	198
370	22	34	58	84	124	166	168	192	182	210	180	192	194	226	190
371	16	58	118	140	154	178	230	192	218	216	242	266	258	236	216
372	22	62	68	114	146	174	226	234	204	268	244	258	314	268	274
373	26	62	84	128	136	168	194	202	226	260	266	278	236	276	316
374	22	58	112	116	158	200	190	218	234	252	238	266	224	260	330
375	6	60	104	100	178	178	166	228	264	272	196	228	266	254	256
376	8	44	68	148	146	174	202	184	208	224	234	236	262	254	252
377	18	76	120	128	154	166	230	192	226	274	230	240	212	234	268
378	22	56	92	108	154	174	190	236	238	220	200	222	264	248	244
379	30	56	86	116	140	164	192	202	258	258	260	282	284	252	234
380	28	44	80	98	130	160	178	194	194	256	226	238	216	226	216
381	32	80	72	160	164	190	192	190	240	234	272	270	318	242	296
382	14	72	90	102	158	180	164	214	216	244	244	242	274	318	242
383	20	64	82	120	140	204	216	250	240	186	268	280	240	260	226
384	20	70	108	132	154	194	224	228	254	274	250	334	278	306	294
385	22	78	74	92	170	164	192	174	244	268	252	228	284	260	246
386	18	66	86	134	166	206	218	226	244	266	268	304	284	258	266
387	14	76	86	96	174	150	194	202	212	244	226	274	282	226	218
388	18	76	90	140	192	180	226	242	246	268	268	302	300	264	324
389	10	58	64	82	114	180	146	202	190	176	186	232	246	204	204
390	18	72	98	132	182	204	168	196	212	304	284	278	258	230	208
391	18	42	72	114	132	168	170	188	230	196	190	220	208	220	164
392	20	66	74	114	150	154	184	214	196	230	196	228	220	256	260
393	12	34	64	114	122	174	188	150	190	180	244	240	234	260	218
394	14	68	86	66	114	162	172	172	188	198	194	246	198	216	224
395	24	68	88	114	136	188	202	174	248	274	242	214	230	230	246
396	14	38	104	110	140	144	160	200	206	214	200	208	232	194	216
397	26	60	108	122	152	160	204	236	232	250	278	254	268	276	278
398	14	52	98	122	122	182	200	240	194	206	240	256	236	310	246
399	28	58	96	116	170	152	246	268	196	266	234	262	260	258	290
400	28	80	70	130	144	168	202	202	214	228	250	240	234	222	238
401	22	62	76	108	158	162	156	158	242	232	216	268	260	230	192
402	34	52	96	146	188	184	198	240	254	268	282	272	320	310	266
403	20	56	100	106	186	148	204	206	248	212	234	270	242	238	232
404	20	60	94	124	150	152	204	200	202	242	224	232	256	280	276
405	22	64	94	94	138	166	172	192	200	262	230	260	244	230	220
406	18	58	72	102	170	142	186	206	246	212	260	294	244	250	254
407	16	44	66	116	104	130	148	226	198	186	222	234	242	196	214
408	24	58	92	110	122	168	204	222	206	260	234	262	254	228	248
409	18	46	88	84	162	156	206	204	200	228	220	266	248	226	260
410	14	46	90	112	168	152	216	240	228	264	278	268	234	274	264
411	16	66	68	112	156	170	246	252	248	230	244	240	254	274	260
412	16	70	74	84	116	156	144	166	196	164	222	204	208	202	248
413	20	46	90	94	104	126	168	212	212	210	196	188	280	246	286
414	24	40	106	124	134	146	178	204	196	228	228	276	232	212	242
415	16	50	74	96	144	154	182	184	196	238	232	240	218	230	268
416	16	76	74	140	152	178	190	212	238	238	210	224	218	250	248
417	22	62	104	136	124	188	166	162	266	276	302	254	230	234	254
418	14	64	64	98	126	162	198	218	222	244	218	232	238	226	190
419	8	48	66	92	140	182	152	198	164	206	196	216	228	184	226
420	12	54	62	110	176	174	138	144	186	204	210	186	174	234	196
421	26	74	112	174	186	270	262	302	272	290	296	258	344	318	316
422	10	62	80	120	148	172	194	268	222	252	298	300	254	226	280
423	16	44	88	114	148	228	176	222	210	212	240	196	210	292	234
424	10	44	98	144	130	176	184	248	278	252	266	256	314	268	266
425	20	56	82	110	112	118	160	188	170	222	206	212	186	230	198
426	18	64	72	132	172	206	170	232	298	258	274	256	238	264	290
427	18	54	92	98	132	158	162	196	212	220	216	214	248	196	238
428	26	52	92	112	120	140	154	220	202	234	232	222	252	244	256
429	12	52	92	142	150	154	218	246	252	276	300	270	280	300	226
430	24	52	90	142	96	170	180	198	214	230	256	246	208	228	204
431	16	28	108	102	136	136	202	174	188	228	224	202	212	244	230
432	28	80	118	118	174	214	204	244	232	214	268	234	256	252	246
433	14	70	86	124	130	154	168	200	246	238	248	226	270	278	236
434	26	66	90	124	140	142	176	232	272	250	216	292	294	286	322
435	20	46	92	128	156	206	200	236	264	296	282	318	280	284	298
436	36	68	120	118	136	174	202	234	278	250	290	262	302	216	260
437	16	68	118	122	134	150	206	252	238	256	228	254	260	250	266
438	20	78	94	126	176	170	184	200	218	240	230	210	248	234	236
439	16	52	98	134	142	172	190	210	240	234	260	276	254	238	234
440	16	58	78	94	128	136	142	160	208	192	202	224	246	192	170
441	22	76	82	116	130	166	210	170	208	228	242	264	286	258	260
442	10	54	96	114	152	162	184	188	214	208	268	280	228	236	278
443	26	68	94	156	170	190	226	236	286	278	282	328	314	316	268
444	30	78	100	112	152	166	226	290	228	246	218	244	298	266	248
445	18	70	104	124	122	130	176	216	210	220	212	254	226	234	254
446	22	60	96	100	104	168	182	210	158	218	232	224	258	206	256
447	36	32	78	94	132	134	172	154	168	176	204	186	198	186	206
448	18	74	98	136	142	172	170	230	208	226	206	226	216	214	212
449	32	88	142	162	180	200	204	246	272	298	298	328	312	218	288
450	30	60	80	108	154	188	216	240	248	238	274	216	240	292	238
451	22	80	104	128	190	150	184	262	238	246	262	292	296	274	268
452	12	64	74	128	122	124	180	202	226	208	234	232	252	226	230
453	28	58	66	136	142	186	154	150	200	192	212	214	222	200	230
454	20	62	74	112	142	138	190	208	220	238	220	254	246	224	242
455	20	72	86	136	164	164	180	204	270	242	224	274	268	258	290
456	26	90	110	104	124	162	202	238	218	278	236	246	270	344	304
457	30	72	118	136	170	198	216	220	278	266	284	284	286	312	262
458	24	66	112	140	136	156	192	202	222	258	238	292	246	262	268
459	24	48	78	130	148	178	186	192	216	238	250	234	274	260	216
460	28	72	82	98	154	212	194	222	198	220	222	264	268	266	270
461	20	68	98	90	152	172	216	248	260	282	310	274	274	280	334
462	20	44	84	130	140	146	140	186	190	188	232	210	212	218	210
463	32	64	110	106	126	138	208	210	226	244	210	262	268	254	240
464	22	54	74	102	152	166	232	196	240	230	266	250	234	260	252
465	22	52	62	100	136	156	172	192	248	242	228	218	242	238	224
466	28	44	78	128	138	172	276	218	232	224	242	250	272	262	280
467	20	54	88	134	144	150	156	222	220	272	240	274	268	296	204
468	22	98	114	134	172	194	248	262	290	302	290	264	320	330	260
469	28	64	70	154	148	174	260	242	288	260	288	284	300	284	306
470	16	54	64	108	156	132	192	218	180	182	162	258	220	216	240
471	18	58	110	116	156	140	172	204	202	200	224	198	222	206	258
472	16	68	90	136	144	146	192	210	256	268	212	256	256	236	304
473	24	56	90	100	152	162	172	178	226	252	254	264	244	260	190
474	4	58	98	114	180	164	180	222	220	244	246	226	246	276	266
475	26	84	92	118	174	156	188	258	276	252	288	302	296	262	296
476	14	50	68	110	90	130	184	170	198	218	194	186	178	192	174
477	20	64	108	150	154	210	196	258	256	230	218	280	336	314	274
478	30	40	86	88	138	176	140	204	180	214	240	218	206	236	186
479	16	58	92	98	102	148	200	224	210	228	198	230	220	174	184
480	26	54	114	126	186	122	186	174	198	262	262	286	268	278	222
481	16	40	98	108	128	128	176	194	220	230	230	224	220	220	234
482	24	62	98	140	160	234	164	186	242	192	216	286	274	244	248
483	26	80	100	120	134	174	192	256	238	262	248	286	328	246	264
484	26	36	112	126	164	148	200	222	202	278	242	252	244	290	250
485	14	46	64	126	124	154	144	210	178	206	206	244	276	230	264
486	16	36	80	86	122	128	168	180	196	188	196	246	220	224	216
487	8	48	80	116	130	174	144	182	216	170	254	208	226	240	256
488	18	52	106	138	162	168	228	208	260	266	302	314	274	264	238
489	16	64	84	112	136	194	196	208	212	252	240	228	224	224	250
490	28	52	80	116	124	138	168	202	212	254	210	224	250	244	242
491	8	46	80	124	156	172	182	246	230	218	234	284	260	268	266
492	16	62	104	106	132	156	186	208	180	214	234	254	282	268	248
493	18	48	76	124	128	154	184	168	186	180	204	240	208	214	208
494	16	58	70	80	124	170	162	156	202	190	234	212	234	230	258
495	18	72	88	144	154	186	206	210	262	218	258	252	256	286	280
496	24	48	96	108	152	146	170	186	242	218	218	170	240	174	200
497	16	58	82	78	114	134	218	192	192	204	228	194	234	198	214
498	16	48	66	116	104	132	174	204	176	182	170	196	184	194	198
499	28	60	90	146	148	174	212	252	238	234	304	268	220	294	246
500	12	56	60	108	170	150	184	216	228	226	260	242	250	232	214
501	24	32	70	90	130	168	122	192	188	200	242	216	218	242	242
502	30	62	98	108	126	132	156	154	240	216	250	240	236	218	228
503	42	70	74	128	186	256	238	252	258	298	320	292	274	282	356
504	36	48	98	120	162	170	180	192	208	240	166	264	232	238	226
505	30	52	88	142	146	200	172	228	222	230	208	258	246	252	186
506	24	54	92	100	136	144	198	236	224	236	218	248	208	244	258
507	22	52	92	128	142	158	196	176	262	204	246	234	210	238	236
508	20	74	102	114	128	212	220	240	302	242	314	294	310	302	306
509	34	62	106	114	116	148	188	182	194	224	244	238	282	244	234
510	18	72	48	96	132	144	172	196	204	216	220	190	220	212	236
511	28	40	56	106	118	168	200	186	178	202	188	172	188	224	192
512	24	60	62	104	94	148	162	198	224	214	176	232	226	216	214
513	22	48	78	120	124	172	166	196	210	224	262	278	206	244	208
514	6	46	90	152	154	184	188	266	244	278	260	284	274	270	290
515	22	84	98	136	162	214	194	214	296	224	258	294	320	290	270
516	24	74	66	114	142	138	190	192	246	248	212	208	246	284	224
517	14	52	110	104	152	192	178	200	216	222	214	234	230	252	230
518	20	66	136	144	164	194	246	256	264	314	320	332	340	358	312
519	10	52	70	98	86	164	192	172	228	192	218	262	222	238	244
520	20	60	124	128	144	184	198	238	240	256	246	304	296	278	306
521	20	54	58	120	124	166	154	180	204	244	204	260	238	192	236
522	22	70	100	168	156	204	214	194	224	298	238	290	242	240	234
523	22	60	70	88	144	176	194	202	244	232	248	202	214	222	236
524	14	40	86	86	136	178	194	202	170	196	188	218	208	238	252
525	30	54	68	100	132	134	108	204	196	176	186	154	206	218	234
526	14	78	70	138	130	146	204	210	238	270	208	250	248	232	228
527	18	58	92	166	114	166	218	200	248	272	296	282	224	284	292
528	18	68	94	122	148	166	208	240	244	214	266	286	218	236	246
529	14	52	88	104	102	108	184	200	226	172	224	216	232	264	230
530	16	44	78	128	166	142	204	228	220	206	212	232	266	238	212
531	24	68	104	114	162	180	180	220	298	234	244	270	284	224	252
532	18	80	90	112	146	176	168	216	268	254	282	236	306	286	254
533	20	60	106	100	180	172	194	262	240	270	302	300	314	316	250
534	18	48	70	110	136	146	232	178	224	186	222	252	240	240	252
535	38	64	124	168	152	220	210	244	278	286	270	342	326	320	266
536	20	62	106	136	172	204	196	230	288	308	250	300	288	314	288
537	26	58	76	114	130	178	124	176	198	208	266	234	252	220	222
538	30	30	84	92	98	130	164	184	168	224	214	234	204	214	232
539	22	60	86	122	132	158	190	168	168	220	258	274	264	234	232
540	8	72	76	70	128	128	160	172	202	192	228	200	222	206	218
541	20	74	84	124	176	168	212	252	232	242	250	224	254	280	246
542	28	64	76	108	122	134	154	172	232	180	254	226	258	200	236
543	16	72	90	118	128	130	166	196	234	240	252	264	188	236	214
544	18	56	94	134	142	150	210	204	238	226	282	240	272	256	284
545	20	56	84	140	122	148	154	208	232	184	236	264	290	214	208
546	22	58	110	106	134	166	234	228	248	232	258	264	272	250	274
547	24	34	72	92	142	156	176	180	198	226	200	210	240	256	186
548	12	60	90	90	160	180	204	224	204	282	266	228	304	286	272
549	26	78	116	124	174	208	192	216	248	282	266	298	284	318	284
550	40	80	100	136	174	196	224	216	278	256	268	340	272	292	340
551	20	58	102	112	130	192	146	196	208	180	210	262	216	220	230
552	30	98	102	128	166	180	190	236	298	264	294	270	248	268	308
553	26	44	98	110	148	168	138	170	228	210	236	258	258	242	218
554	32	48	116	96	166	182	164	202	192	194	202	202	260	232	222
555	12	66	108	118	134	184	256	226	202	230	246	288	296	310	284
556	20	70	94	94	166	174	210	204	224	260	238	252	264	280	276
557	24	52	84	102	156	178	178	206	208	236	246	250	248	284	262
558	18	34	84	104	126	146	170	164	210	204	212	206	218	220	188
559	22	58	94	118	128	154	162	170	198	174	228	242	252	200	220
560	18	64	106	150	130	162	204	216	226	240	240	230	250	244	270
561	18	50	106	112	118	154	182	214	226	260	232	230	238	248	278
562	18	50	82	118	128	170	168	210	222	196	252	236	220	252	208
563	22	56	66	120	110	156	182	184	208	214	268	204	208	186	218
564	14	48	68	110	140	178	218	212	222	230	258	234	222	260	272
565	22	58	84	104	140	156	218	232	230	266	228	238	244	218	250
566	18	54	76	102	162	142	168	254	204	204	210	260	256	226	218
567	22	54	74	114	134	146	186	184	200	230	212	300	218	238	262
568	24	58	90	98	154	176	166	208	252	270	276	256	286	268	268
569	28	66	120	150	176	200	168	218	276	220	220	258	294	272	332
570	26	80	104	144	156	178	204	190	200	266	238	242	268	292	252
571	24	90	122	158	154	190	188	226	286	284	260	278	306	292	308
572	12	38	56	84	118	172	186	166	192	168	202	244	218	194	198
573	22	46	98	100	150	174	166	224	232	258	248	242	252	262	236
574	22	34	82	102	124	144	212	206	218	230	276	258	304	214	216
575	24	70	92	130	126	142	182	244	250	218	242	266	280	232	252
576	14	62	74	110	114	166	166	176	196	252	216	204	260	228	192
577	24	36	90	96	152	134	184	178	202	226	210	280	202	216	242
578	22	74	96	108	158	130	178	208	228	260	278	246	274	222	234
579	8	68	90	102	114	140	162	158	188	180	220	240	222	222	218
580	12	68	68	108	130	198	216	174	236	230	250	276	294	254	268
581	20	78	82	118	190	176	248	222	248	198	282	254	284	262	292
582	18	48	62	112	134	148	146	188	210	246	186	266	238	230	240
583	20	58	102	116	132	162	194	130	186	238	250	230	248	272	220
584	20	54	74	100	152	198	214	220	218	288	208	276	272	310	262
585	26	72	88	114	182	184	226	242	270	240	284	284	244	236	298
586	14	54	92	76	110	172	158	200	236	218	218	226	262	268	230
587	20	74	110	120	152	174	204	220	234	274	246	258	270	322	302
588	16	56	98	130	160	154	162	194	228	258	234	246	218	246	282
589	34	62	96	140	154	208	178	228	238	288	250	276	218	280	234
590	16	78	66	86	90	140	164	144	160	184	188	166	202	172	186
591	12	84	104	120	166	180	198	302	274	258	308	304	264	256	256
592	14	68	84	122	164	190	238	206	244	226	250	248	276	222	236
593	26	46	88	120	126	144	166	188	198	234	234	204	204	252	222
594	24	66	74	100	142	150	174	204	240	242	230	174	264	254	240
595	14	58	98	118	174	148	188	194	216	234	230	240	224	258	254
596	6	46	72	108	130	138	134	166	188	222	166	210	196	214	196
597	16	56	76	128	146	202	200	200	244	240	230	230	274	274	272
598	26	78	98	116	134	160	198	224	224	272	302	258	288	268	234
599	30	48	96	102	180	174	184	226	216	234	264	240	268	242	230
600	14	84	88	122	156	186	194	184	196	210	230	178	202	226	206
601	24	68	82	134	152	172	214	228	250	268	224	222	256	258	254
602	12	54	88	138	102	190	176	202	228	222	244	240	234	266	234
603	28	44	114	122	134	126	190	194	214	192	234	184	222	240	248
604	12	62	88	122	150	190	200	222	278	278	324	302	246	344	264
605	24	66	122	142	158	184	196	172	226	234	230	244	204	232	268
606	24	46	84	102	162	146	156	194	208	224	196	248	242	254	242
607	18	74	76	80	142	156	172	194	210	184	256	296	240	168	228
608	20	76	90	116	154	166	234	216	228	242	214	272	244	292	260
609	22	50	106	120	130	156	198	228	258	262	234	278	238	286	234
610	8	56	56	128	152	156	184	180	146	198	188	216	190	202	222
611	24	66	84	84	98	156	140	166	220	176	234	202	242	198	212
612	22	64	84	70	136	122	148	224	230	216	246	226	244	216	210
613	14	52	76	142	136	148	194	178	200	260	238	312	270	264	274
614	28	52	62	116	140	158	200	204	234	202	216	244	226	208	206
615	34	62	100	104	138	174	194	242	252	198	250	266	250	216	276
616	22	62	100	98	152	192	194	258	254	194	282	228	292	274	266
617	8	42	78	110	114	160	162	184	206	192	204	232	208	212	246
618	16	64	90	96	132	122	196	178	206	172	192	206	196	184	196
619	32	72	112	120	162	182	212	256	250	276	280	276	314	302	278
620	12	58	62	112	98	164	170	210	200	202	220	220	196	220	190
621	14	64	104	114	124	178	180	176	194	184	236	220	232	250	230
622	20	62	102	126	132	188	224	236	236	204	252	274	256	236	238
623	12	48	48	78	138	136	146	126	182	180	178	174	218	172	164
624	14	60	68	104	134	164	202	196	214	230	244	320	234	260	232
625	22	80	84	122	160	162	186	196	206	238	210	220	244	254	228
626	18	44	82	142	106	146	180	196	220	190	212	244	208	226	218
627	12	64	86	144	164	164	186	228	186	232	218	234	260	272	256
628	18	60	102	126	160	208	194	196	220	248	262	278	260	276	242
629	22	48	62	106	132	156	152	176	156	196	226	250	180	188	168
630	6	66	80	86	142	186	198	186	218	230	228	204	256	244	244
631	18	66	108	112	142	180	190	202	242	224	228	252	228	248	246
632	8	60	100	130	130	112	208	204	250	240	252	234	248	266	268
633	20	64	104	140	188	148	184	240	320	294	320	260	326	294	322
634	32	78	108	148	188	166	268	242	254	276	310	296	338	284	236
635	20	44	60	72	124	140	130	166	178	206	234	232	214	204	200
636	14	80	86	92	140	138	166	174	204	232	192	194	192	232	222
637	22	56	76	82	108	144	162	172	162	178	222	204	218	234	180
638	10	42	84	90	124	148	142	176	210	192	204	198	178	196	208
639	24	48	92	118	90	140	138	176	174	220	216	258	226	228	218
640	22	44	96	74	106	140	174	200	210	236	202	204	246	212	202
641	12	70	92	122	128	178	224	224	240	188	248	244	216	224	224
642	34	62	84	92	148	146	134	180	206	208	228	242	250	262	240
643	22	66	96	98	148	178	172	210	246	260	254	256	276	256	244
644	18	48	84	98	162	168	230	216	202	200	228	280	246	242	192
645	26	36	70	114	148	156	174	220	180	232	226	226	244	228	206
646	18	38	82	82	112	140	116	158	192	192	218	222	200	178	216
647	14	56	82	110	166	136	162	174	222	224	212	204	250	248	262
648	16	48	84	114	120	136	170	178	192	210	230	210	238	242	208
649	26	54	82	146	120	146	162	200	182	220	258	228	274	238	240
650	22	50	56	114	118	152	174	210	222	234	212	252	214	246	236
651	20	42	86	114	116	164	146	172	176	242	220	232	194	222	216
652	26	58	94	110	158	168	234	204	238	288	266	280	308	332	292
653	24	52	76	104	146	164	230	218	228	248	238	262	242	242	252
654	22	44	66	82	144	174	166	180	206	266	184	174	216	244	248
655	34	66	90	108	162	196	240	236	270	322	276	256	268	290	254
656	16	78	80	110	112	170	154	148	198	150	200	216	220	220	180
657	20	68	106	94	108	174	206	214	190	242	256	264	252	278	232
658	18	78	104	124	144	168	222	222	218	242	272	246	250	270	274
659	30	44	80	124	150	164	194	176	206	230	260	256	202	242	250
660	14	62	52	92	114	136	184	186	174	214	212	230	236	176	186
661	26	64	98	124	128	184	162	218	204	232	242	266	262	256	246
662	34	54	72	90	122	154	190	194	174	264	244	246	222	264	206
663	24	52	70	84	144	136	148	164	196	160	260	218	218	206	242
664	20	70	96	150	148	168	234	196	216	270	292	264	268	246	244
665	26	48	118	94	124	168	196	194	230	202	252	210	240	250	244
666	22	46	76	144	192	160	212	216	256	216	262	230	246	238	232
667	16	60	70	100	128	158	204	214	212	250	232	188	242	258	260
668	10	60	84	122	134	146	170	166	226	238	210	214	208	200	214
669	18	74	90	82	126	160	170	150	174	172	228	212	186	230	220
670	16	62	72	94	122	158	144	188	190	166	210	230	176	202	220
671	10	64	78	112	146	172	182	194	220	204	282	236	224	218	264
672	26	50	82	126	124	182	182	198	212	198	228	184	256	234	206
673	12	40	74	86	136	194	200	152	180	258	250	210	212	256	212
674	24	60	84	110	148	174	180	178	206	246	242	244	242	218	246
675	16	58	88	130	142	196	198	210	206	272	220	248	260	280	286
676	18	60	96	106	148	140	148	196	176	202	246	172	204	186	246
677	24	60	94	148	178	180	188	214	250	246	304	258	290	254	244
678	14	64	76	122	126	176	178	178	250	276	256	264	242	274	274
679	20	64	112	146	144	208	206	260	220	304	288	294	320	276	234
680	10	78	86	132	162	198	226	258	262	260	292	254	290	266	262
681	16	66	86	96	160	184	196	196	250	224	272	302	270	232	274
682	14	50	86	94	166	168	200	182	206	260	250	264	272	220	222
683	16	56	50	106	128	112	198	188	196	216	212	214	260	212	226
684	26	60	92	110	174	168	180	230	266	272	318	272	304	236	250
685	16	50	84	84	108	128	160	194	192	222	218	226	190	230	218
686	28	46	72	122	164	198	180	178	208	264	278	284	248	264	274
687	12	76	96	134	152	162	208	238	224	242	254	276	248	284	262
688	14	62	68	94	108	156	202	170	198	226	216	292	222	252	232
689	22	60	86	114	142	122	126	168	166	146	192	220	184	202	184
690	18	54	90	96	122	148	186	164	228	220	236	220	238	234	260
691	20	70	114	114	172	218	218	206	220	272	240	294	342	296	362
692	24	38	116	134	192	152	194	222	268	252	254	260	304	290	276
693	20	54	64	112	138	144	178	232	214	222	262	226	222	252	212
694	16	86	82	132	162	200	230	236	278	204	226	236	258	256	272
695	20	68	86	130	158	178	174	234	232	240	282	230	288	286	290
696	28	80	118	122	148	206	204	232	236	242	238	240	262	256	246
697	20	58	80	114	118	126	160	190	188	218	250	258	220	228	184
698	10	50	82	102	108	180	164	238	168	202	234	244	220	246	270
699	24	62	94	92	122	138	132	200	200	188	202	186	174	242	228
700	22	78	102	100	136	144	204	166	204	220	248	222	254	272	216
701	24	40	76	142	140	140	168	212	208	242	262	242	244	252	250
702	18	52	70	104	148	172	150	202	192	194	272	250	232	222	220
703	22	66	76	124	152	148	204	218	232	232	258	242	238	254	256
704	30	64	104	144	154	176	190	222	246	278	268	292	314	278	284
705	22	52	104	106	142	172	186	224	248	234	244	216	296	222	270
706	20	64	78	98	170	158	174	242	226	204	202	260	228	226	266
707	16	58	110	110	138	164	164	192	186	242	212	208	214	186	206
708	24	58	118	124	142	156	212	254	162	210	252	298	276	258	260
709	18	52	80	82	130	124	158	160	202	200	204	192	216	196	222
710	32	66	108	96	128	168	186	208	208	188	236	248	190	230	266
711	14	48	100	90	116	160	200	190	218	242	210	220	212	228	266
712	34	78	120	118	160	184	240	236	220	276	306	298	316	236	256
713	14	48	88	100	136	202	200	234	240	226	264	252	256	264	300
714	18	42	68	108	146	138	146	158	220	236	224	234	200	230	180
715	28	50	106	126	150	156	172	188	226	232	232	278	232	212	278
716	30	86	90	146	152	212	198	192	246	260	296	274	298	262	304
717	22	70	104	134	158	198	178	248	210	274	308	248	236	304	264
718	24	56	98	126	174	150	188	158	222	228	198	258	240	254	182
719	18	28	88	120	126	146	214	214	204	250	270	300	282	238	236
720	40	58	134	116	168	122	184	230	238	254	276	256	240	320	240
721	22	84	72	110	134	160	202	188	226	238	218	254	228	240	246
722	18	72	80	98	160	186	188	190	222	212	218	158	248	226	222
723	26	54	82	126	182	172	200	198	236	260	278	300	294	338	262
724	26	62	84	86	130	148	180	176	208	236	228	234	200	222	236
725	8	50	78	98	138	160	144	180	216	250	220	242	234	248	218
726	20	46	74	120	166	130	162	210	254	256	226	260	244	252	292
727	28	46	86	124	146	176	186	198	218	234	272	266	286	226	264
728	12	52	76	106	124	156	164	196	188	250	224	234	236	216	252
729	28	58	64	106	122	166	150	178	174	194	234	232	198	178	212
730	12	48	64	96	116	164	160	202	174	212	216	220	242	244	206
731	18	54	84	110	142	166	176	198	228	236	230	256	206	244	242
732	22	52	80	132	144	176	220	208	232	228	248	280	276	266	278
733	18	68	116	136	142	150	160	222	240	262	246	262	224	256	210
734	26	40	86	100	128	146	150	230	226	190	194	204	228	274	240
735	20	50	68	130	154	164	186	238	228	240	188	264	248	224	294
736	18	58	110	114	148	166	174	200	240	222	208	236	242	238	210
737	4	68	82	104	134	182	172	194	208	206	200	232	242	224	302
738	10	48	76	116	150	172	182	204	188	236	250	214	188	216	204
739	12	84	78	102	150	182	210	214	230	250	272	250	262	256	266
740	30	66	92	136	158	174	258	270	320	244	332	294	310	300	302
741	26	94	80	126	146	184	238	212	224	268	274	268	302	264	278
742	26	54	58	130	112	154	162	184	158	210	228	230	202	200	184
743	18	30	98	104	158	136	204	182	258	200	212	228	206	236	250
744	18	48	76	104	148	158	172	210	218	222	200	230	250	244	238
745	10	66	90	104	150	146	136	146	220	236	232	242	212	200	238
746	28	76	92	118	168	188	180	196	256	262	292	264	272	288	302
747	24	60	82	88	130	172	212	204	210	250	196	254	222	242	208
748	28	48	96	124	154	182	210	210	250	272	248	278	262	208	294
749	28	68	88	124	182	150	200	218	250	234	260	272	310	326	278
750	20	68	78	76	114	134	158	216	178	200	228	226	248	202	206
751	10	44	84	106	118	150	186	174	186	204	208	196	228	240	186
752	32	52	92	158	144	202	200	228	248	208	262	262	268	246	266
753	36	62	100	172	172	198	228	268	276	264	274	334	306	252	320
754	22	80	90	148	152	190	222	200	250	242	266	308	258	266	292
755	12	70	100	116	140	176	186	230	278	214	256	286	244	212	240
756	20	66	96	138	118	184	202	214	224	218	252	294	302	296	258
757	28	44	88	112	136	154	170	208	216	184	226	238	212	262	216
758	10	66	84	146	156	186	228	240	234	236	290	278	236	294	278
759	16	80	88	148	124	166	210	216	240	240	244	236	256	210	278
760	16	56	98	100	152	140	182	168	208	236	254	254	212	266	268
761	20	60	94	114	140	184	176	228	224	250	260	274	246	244	258
762	18	58	92	110	114	204	218	216	206	270	258	236	230	242	256
763	32	46	126	154	154	150	238	204	220	234	254	272	252	292	278
764	10	44	72	88	118	164	198	192	250	230	264	236	262	248	242
765	16	68	90	128	114	158	196	188	244	266	206	258	248	268	236
766	28	86	90	144	174	210	218	228	248	266	330	318	308	318	240
767	18	56	94	128	124	166	186	200	214	216	224	262	242	262	272
768	12	58	66	112	78	154	168	162	218	192	210	234	234	234	198
769	30	48	72	116	124	140	188	238	236	206	254	262	226	202	248
770	14	78	94	118	136	166	198	142	222	234	246	286	240	230	256
771	28	62	94	104	154	198	226	204	312	264	218	260	252	266	218
772	6	68	66	88	172	172	188	224	252	274	238	238	226	286	272
773	22	58	54	106	128	150	174	164	206	224	226	262	230	218	232
774	20	60	44	134	154	178	172	202	208	252	232	254	242	258	208
775	24	50	90	142	134	180	194	218	242	230	234	232	256	230	260
776	14	66	102	142	158	160	166	210	212	218	252	276	260	250	246
777	14	66	76	82	142	128	184	182	184	182	208	216	254	214	234
778	16	60	62	90	136	138	132	172	214	218	184	226	260	218	232
779	24	62	90	100	122	152	186	176	192	210	204	244	226	212	200
780	18	52	92	100	160	186	170	202	262	240	232	296	198	252	276
781	20	52	82	122	112	126	162	170	184	242	244	240	274	246	288
782	18	40	98	102	124	158	174	214	214	160	220	232	206	234	178
783	10	48	64	94	104	150	182	172	176	206	194	220	254	190	182
784	14	44	90	94	110	134	174	186	194	202	210	198	236	244	222
785	18	40	84	104	136	148	148	234	174	180	242	228	202	230	196
786	22	50	78	112	148	136	184	192	252	250	258	272	264	260	276
787	16	42	80	126	146	174	148	202	220	194	194	200	238	224	192
788	16	48	64	120	140	126	194	184	186	232	252	212	228	230	186
789	26	48	72	104	146	156	184	242	264	254	278	270	260	226	244
790	26	58	80	118	150	174	176	268	260	198	256	262	240	252	248
791	26	36	58	96	136	120	172	188	162	200	194	216	188	206	226
792	16	72	88	126	132	196	200	242	276	280	234	284	284	252	256
793	18	60	118	104	108	162	190	184	238	236	250	192	288	198	250
794	24	50	106	130	162	180	236	206	232	268	262	316	268	288	276
795	32	56	92	140	156	188	192	254	236	232	240	290	302	252	254
796	22	80	78	112	136	194	216	200	216	258	260	264	250	254	248
797	14	52	70	106	152	176	150	218	208	246	246	208	224	210	222
798	16	76	90	130	142	200	234	268	294	306	260	278	276	242	282
799	28	40	102	130	128	136	190	218	230	230	278	264	276	214	206
800	16	46	70	106	142	116	156	228	216	172	196	188	246	230	162
801	18	72	84	134	178	180	200	220	254	282	276	288	262	352	324
802	22	88	88	100	142	174	190	170	208	254	220	250	232	242	248
803	26	80	100	126	174	206	176	224	280	288	278	298	302	264	278
804	18	66	90	116	126	180	176	168	254	222	250	250	198	234	194
805	16	56	74	114	146	182	156	214	192	272	230	258	246	228	268
806	34	62	92	120	172	180	216	210	246	292	280	290	290	262	318
807	20	58	98	104	158	182	186	224	260	240	236	274	252	240	244
808	10	76	86	76	126	126	170	166	162	214	208	194	200	186	198
809	18	64	76	116	144	160	180	202	226	222	216	218	206	240	186
810	16	62	80	106	136	170	202	250	274	304	258	254	262	270	294
811	18	84	92	126	156	206	262	242	300	284	268	264	288	324	306
812	24	50	80	110	148	198	190	180	212	190	260	220	234	276	248
813	10	54	100	116	146	130	158	194	220	252	226	222	188	214	214
814	26	54	86	130	164	148	198	204	212	238	284	268	220	244	288
815	20	52	78	134	130	164	174	206	232	212	238	280	220	252	226
816	14	36	84	96	98	124	150	158	148	194	206	212	210	202	192
817	28	50	78	98	150	172	146	164	192	212	188	240	222	216	200
818	24	48	76	88	124	192	172	214	240	206	262	240	206	254	202
819	20	52	86	134	148	140	166	180	192	222	202	256	168	224	216
820	16	52	68	132	136	170	176	160	182	204	204	238	218	192	208
821	10	42	76	84	112	160	198	202	172	222	200	230	236	228	224
822	22	58	72	96	126	172	144	188	194	204	192	258	228	208	194
823	28	60	104	122	148	204	202	214	216	234	276	278	222	270	214
824	26	70	86	138	124	156	196	166	220	220	214	248	216	212	244
825	24	72	100	124	188	224	232	220	246	284	262	310	280	288	298
826	20	44	50	106	110	136	174	118	166	180	190	220	176	176	238
827	32	66	100	116	162	168	194	228	230	258	228	268	210	262	250
828	26	74	114	110	134	142	192	184	214	214	208	212	232	246	210
829	22	74	94	104	162	140	222	284	238	272	262	288	254	256	270
830	40	64	80	150	160	184	216	238	224	240	292	270	272	272	298
831	16	68	98	104	138	174	180	178	252	234	236	240	226	286	268
832	24	54	100	82	130	160	148	170	222	192	240	222	242	232	258
833	28	58	114	126	216	190	236	238	218	264	300	300	288	284	322
834	18	46	88	92	122	194	164	222	184	222	212	192	272	226	184
835	28	50	106	146	134	146	228	246	242	246	218	206	286	222	250
836	24	52	100	124	124	136	200	204	244	232	242	204	236	208	228
837	14	58	100	102	116	168	160	172	230	184	200	188	192	218	174
838	14	66	88	104	168	196	210	194	250	242	278	296	246	216	266
839	16	36	106	112	138	158	174	204	228	262	234	258	226	284	328
840	16	48	96	102	142	160	166	196	196	226	238	234	240	200	216
841	18	52	90	114	128	168	168	188	242	220	260	258	242	294	228
842	18	38	62	92	122	146	142	164	216	194	196	210	220	220	196
843	14	70	76	122	146	172	186	210	200	238	244	260	240	200	256
844	32	58	68	126	146	158	166	182	258	258	222	272	286	236	276
845	16	52	98	134	158	130	218	190	242	274	236	252	292	258	256
846	14	46	124	110	136	170	224	208	212	242	254	262	262	250	280
847	28	68	110	104	140	170	214	200	210	258	206	252	226	218	264
848	36	60	110	122	166	178	218	220	264	248	264	276	286	252	242
849	14	32	78	86	138	106	170	130	154	218	196	210	190	220	200
850	16	78	70	98	138	168	192	206	218	248	236	250	238	268	232
851	24	74	78	126	158	152	176	222	254	240	228	232	278	264	262
852	10	62	74	92	130	156	168	176	206	174	240	232	266	184	246
853	8	66	72	146	148	166	230	236	254	250	262	292	306	256	274
854	24	72	66	124	182	152	208	228	254	236	292	286	292	270	230
855	20	64	86	128	96	198	172	180	254	264	216	232	216	244	244
856	26	78	90	112	108	162	158	204	228	196	222	240	242	276	224
857	18	62	70	98	116	176	204	176	160	186	226	210	228	234	216
858	16	82	120	158	142	218	228	224	232	254	244	308	276	270	260
859	8	62	66	88	128	144	210	180	212	222	250	266	220	280	222
860	12	80	92	142	182	212	202	222	324	296	298	316	278	300	296
861	26	66	84	134	168	202	198	246	248	242	274	252	272	238	262
862	16	72	74	96	148	162	196	228	258	270	234	230	264	250	230
863	14	64	90	128	176	190	206	208	232	262	248	306	288	228	256
864	20	48	102	100	118	182	190	202	196	224	184	252	230	240	242
865	16	60	86	102	114	142	142	140	174	168	176	176	204	196	194
866	28	62	108	94	160	168	192	242	212	286	240	242	320	272	274
867	18	52	84	132	166	148	194	170	222	248	242	296	244	272	250
868	16	62	82	102	118	150	170	170	212	178	178	204	204	196	216
869	16	32	70	126	142	168	200	192	200	216	268	260	234	224	236
870	20	62	68	114	144	180	166	198	220	204	264	260	220	210	216
871	26	54	78	120	192	192	196	266	236	272	268	254	288	264	202
872	6	42	78	106	136	110	184	200	206	218	234	214	234	226	248
873	20	50	90	112	184	154	224	198	226	220	262	266	244	262	298
874	22	72	114	150	132	184	178	242	222	246	238	276	262	258	260
875	14	64	56	74	126	122	178	176	200	164	246	208	230	194	190
876	14	84	76	104	122	130	174	196	224	198	228	244	222	228	192
877	18	52	72	106	130	166	216	168	232	236	236	210	238	252	264
878	26	56	68	102	128	154	170	184	204	238	212	252	208	242	282
879	22	62	90	126	180	164	164	222	234	254	266	270	256	238	262
880	20	38	76	128	154	110	158	264	236	218	278	238	240	242	194
881	24	68	64	90	134	176	254	190	224	278	236	278	294	284	252
882	24	58	86	106	130	200	216	214	194	218	264	242	242	236	252
883	24	72	78	102	120	174	152	180	218	224	202	240	206	226	272
884	38	80	96	128	142	246	204	232	266	254	266	292	256	260	240
885	28	84	100	112	164	160	192	228	256	248	246	266	252	262	262
886	16	62	78	118	146	152	184	180	212	228	170	226	226	222	210
887	20	40	106	118	162	128	168	228	244	238	238	232	254	250	218
888	32	64	122	156	172	214	228	212	264	272	272	272	232	296	302
889	24	62	94	124	146	156	212	244	254	248	270	230	276	236	246
890	16	36	92	114	128	142	176	202	212	238	184	220	222	248	190
891	16	80	74	116	122	162	190	206	226	244	200	220	228	206	232
892	14	54	88	122	152	172	184	222	292	198	282	256	246	232	228
893	16	66	86	140	118	106	206	186	194	214	210	230	178	224	264
894	32	70	108	152	162	198	204	264	250	296	252	274	316	310	280
895	18	52	80	120	146	180	222	220	240	274	242	254	268	274	304
896	20	54	70	76	140	152	126	158	182	200	196	206	200	216	218
897	18	72	110	118	154	200	220	240	234	218	246	236	236	254	264
898	20	46	88	144	158	156	190	212	216	238	232	244	214	236	242
899	14	62	92	122	136	140	176	170	160	160	222	236	230	192	214
900	18	38	74	104	116	154	140	178	198	208	212	206	256	236	254
901	16	58	82	82	154	148	178	132	178	210	192	278	214	194	204
902	18	54	70	102	138	148	180	164	184	192	214	200	230	206	212
903	20	62	106	132	150	196	220	268	248	288	224	270	272	268	240
904	10	68	84	94	146	170	232	264	196	264	232	266	260	250	208
905	18	70	92	100	158	174	178	222	236	270	262	234	258	284	244
906	18	62	110	112	144	164	202	204	230	214	258	214	248	250	220
907	18	56	80	122	134	170	170	226	214	226	224	206	232	218	248
908	10	52	96	112	150	184	194	216	228	260	268	254	246	320	244
909	16	84	112	118	148	176	202	260	274	224	230	206	236	286	254
910	14	70	80	152	138	160	180	270	222	248	266	254	256	314	264
911	18	72	114	130	164	182	196	276	260	276	282	308	282	296	316
912	24	50	78	92	126	164	198	160	230	190	224	252	254	244	202
913	24	56	74	94	138	108	180	178	192	204	184	196	234	196	196
914	18	58	78	136	146	206	178	296	220	220	240	242	318	298	270
915	18	50	88	88	136	152	138	166	172	200	242	214	234	178	214
916	12	50	80	110	118	140	162	152	170	186	136	234	170	192	196
917	12	66	78	84	120	160	172	216	212	182	228	218	196	246	232
918	20	60	94	106	138	158	198	202	242	258	216	202	188	220	258
919	24	62	116	142	180	192	220	298	242	260	318	264	296	314	300
920	16	80	76	118	190	194	188	230	198	224	246	226	234	250	262
921	6	66	104	108	154	156	198	208	220	222	268	278	262	250	224
922	14	64	92	108	140	188	182	206	190	198	238	214	240	186	248
923	18	54	86	86	138	138	226	154	252	226	196	240	230	250	238
924	16	66	68	124	114	184	190	158	198	244	236	250	222	252	174
925	18	68	92	98	130	188	222	200	208	232	212	222	266	204	238
926	14	68	114	106	134	150	200	192	184	234	228	264	240	236	230
927	16	46	68	116	98	156	174	192	230	250	182	242	228	218	238
928	12	52	70	86	122	146	160	168	154	134	186	182	218	206	200
929	26	66	60	104	108	150	172	200	182	186	268	258	190	170	198
930	14	54	100	112	164	154	236	238	258	316	278	260	262	244	262
931	14	68	112	144	146	184	166	192	250	272	280	320	288	288	258
932	24	70	102	100	154	200	184	162	212	244	256	260	252	284	276
933	16	66	100	88	162	222	160	206	236	250	270	268	234	248	210
934	12	68	100	128	176	220	214	222	210	264	292	282	294	298	262
935	18	80	98	104	140	152	166	204	254	228	232	262	268	284	270
936	22	62	106	132	152	154	212	224	208	248	266	302	250	270	296
937	16	44	92	120	136	144	200	236	226	222	266	234	278	286	224
938	8	56	90	116	136	196	176	172	208	258	194	182	216	246	240
939	32	62	78	140	152	188	218	266	222	240	236	246	244	232	272
940	18	72	114	136	142	212	234	228	216	208	232	262	262	300	222
941	36	64	86	122	130	146	222	214	244	244	226	232	284	238	272
942	14	72	78	90	156	182	168	160	172	202	210	220	204	222	206
943	36	82	76	128	154	150	222	230	222	208	246	224	236	240	244
944	30	44	74	92	134	188	172	188	190	198	192	278	208	230	250
945	16	46	100	126	140	160	248	194	268	226	284	256	256	212	246
946	10	64	106	122	142	198	206	290	228	274	294	290	256	262	258
947	12	46	104	96	100	164	190	194	202	254	252	246	244	270	226
948	28	88	90	148	124	160	190	206	234	246	244	268	220	252	250
949	22	38	90	104	150	144	150	206	192	226	192	202	238	196	200
950	12	64	80	114	132	146	158	200	200	202	214	192	208	228	218
951	16	52	90	116	154	190	220	232	262	284	226	272	290	214	260
952	22	68	86	118	110	162	184	228	212	228	308	244	240	258	244
953	14	58	80	90	122	138	162	156	210	210	218	238	244	218	258
954	28	52	108	148	170	180	188	216	232	244	274	258	264	242	270
955	26	60	90	106	118	140	196	160	234	258	228	226	242	256	276
956	10	60	64	112	140	166	206	168	200	214	230	230	250	252	216
957	14	44	90	112	136	158	218	228	214	238	234	228	250	252	244
958	14	66	64	102	122	130	138	124	146	200	198	198	188	168	196
959	12	52	82	96	128	166	176	168	218	182	228	174	252	194	228
960	14	70	96	124	152	212	182	268	284	258	248	248	262	270	252
961	16	54	82	104	122	150	180	196	178	176	232	230	266	206	230
962	16	68	108	128	122	160	176	182	264	232	252	252	228	280	268
963	20	56	72	122	126	186	196	178	238	188	206	244	222	250	198
964	12	58	94	106	144	158	168	210	210	214	254	280	246	210	234
965	20	46	94	144	146	142	180	234	216	270	270	282	276	254	264
966	14	56	80	128	166	144	174	182	246	284	270	232	234	242	212
967	20	32	86	102	130	182	174	204	190	224	242	198	188	260	236
968	16	68	94	102	126	124	144	188	184	208	220	216	202	184	214
969	16	56	86	128	130	124	196	198	212	216	252	264	222	220	264
970	14	38	96	124	122	178	196	248	250	264	202	244	240	232	254
971	28	76	82	106	138	188	244	218	262	226	278	272	242	238	240
972	12	50	74	112	130	152	156	182	180	234	184	214	226	232	256
973	22	44	94	120	96	174	166	204	226	210	202	226	232	276	246
974	18	34	82	102	118	152	178	228	232	176	240	220	200	212	226
975	28	36	98	130	142	198	206	240	258	244	276	322	270	262	284
976	16	70	58	112	134	212	140	218	238	258	284	242	212	238	256
977	26	58	80	120	112	162	182	216	198	248	248	254	232	218	244
978	24	70	98	100	184	186	210	228	268	258	238	234	260	312	282
979	26	50	112	132	176	170	174	166	184	218	198	262	288	252	258
980	34	52	62	70	132	174	160	204	176	192	224	234	208	250	210
981	28	68	108	120	188	174	232	268	242	316	258	320	296	288	296
982	22	50	86	116	154	200	228	232	242	280	258	262	252	276	246
983	18	48	68	94	130	168	180	160	226	226	210	236	230	242	230
984	24	58	70	134	132	180	184	206	242	224	226	252	266	252	230
985	18	62	110	120	142	174	206	246	248	258	234	248	252	312	262
986	16	66	66	108	96	152	150	188	188	214	222	202	206	184	190
987	18	60	78	146	164	174	216	198	234	208	256	254	272	246	230
988	22	46	100	140	158	178	206	180	210	266	208	272	288	290	276
989	18	56	80	122	152	188	182	248	232	274	232	244	296	280	304
990	14	38	78	116	124	146	186	208	202	222	250	212	224	210	230
991	12	60	84	114	176	164	188	218	208	222	250	256	250	242	248
992	26	64	78	98	146	172	220	204	230	258	280	284	242	244	238
993	30	64	96	104	130	182	214	188	230	234	246	272	244	276	182
994	30	68	102	120	182	162	208	242	276	264	294	292	274	320	264
995	16	52	102	114	150	146	202	226	234	272	308	264	252	258	270
996	18	114	112	120	122	152	174	196	198	222	226	234	230	228	284
997	24	52	84	112	122	170	176	192	214	218	204	266	286	228	180
998	20	72	82	98	164	182	212	210	270	250	250	272	248	280	266
999	24	46	92	112	118	156	150	192	252	236	240	192	228	308	236
1000	10	54	68	104	140	126	202	210	198	216	240	228	220	230	282
	10	30	50	70	90	110	130	150	170	190	210	230	250	270	290
1	3.6671e+07	1.063e+08	1.70414e+08	2.29793e+08	2.84398e+08	3.33232e+08	3.7456e+08	4.10818e+08	4.40572e+08	4.64484e+08	4.82706e+08	4.95244e+08	5.02741e+08	5.04587e+08	5.01639e+08
2	4.03676e+07	1.16802e+08	1.86465e+08	2.49383e+08	3.07787e+08	3.60986e+08	4.07547e+08	4.49697e+08	4.8494e+08	5.1344e+08	5.3636e+08	5.50538e+08	5.60323e+08	5.61855e+08	5.56931e+08
3	3.78643e+07	1.09763e+08	1.74909e+08	2.33843e+08	2.85844e+08	3.34042e+08	3.76111e+08	4.13148e+08	4.42912e+08	4.66812e+08	4.86388e+08	4.977e+08	5.05593e+08	5.07507e+08	5.06478e+08
4	4.00809e+07	1.16015e+08	1.8615e+08	2.50501e+08	3.08738e+08	3.61083e+08	4.06515e+08	4.45991e+08	4.7705e+08	5.01493e+08	5.20219e+08	5.32645e+08	5.41383e+08	5.44565e+08	5.43034e+08
5	3.39448e+07	9.8793e+07	1.59442e+08	2.15673e+08	2.67161e+08	3.13534e+08	3.52958e+08	3.86284e+08	4.12922e+08	4.33068e+08	4.49074e+08	4.59428e+08	4.66505e+08	4.68292e+08	4.65673e+08
6	3.68987e+07	1.07438e+08	1.72e+08	2.30588e+08	2.83575e+08	3.3161e+08	3.73868e+08	4.10232e+08	4.4086e+08	4.66021e+08	4.85987e+08	5.00249e+08	5.10462e+08	5.12185e+08	5.07769e+08
7	3.81831e+07	1.10286e+08	1.762e+08	2.36594e+08	2.90493e+08	3.38827e+08	3.79648e+08	4.1499e+08	4.44561e+08	4.6925e+08	4.88651e+08	5.01928e+08	5.11697e+08	5.15049e+08	5.13968e+08
8	3.91115e+07	1.13204e+08	1.81236e+08	2.43111e+08	2.98301e+08	3.47025e+08	3.88729e+08	4.2638e+08	4.56251e+08	4.80438e+08	5.01177e+08	5.15206e+08	5.22819e+08	5.25019e+08	5.24904e+08
9	3.60069e+07	1.04836e+08	1.678e+08	2.25521e+08	2.77293e+08	3.23249e+08	3.61448e+08	3.93576e+08	4.20784e+08	4.43755e+08	4.61746e+08	4.74601e+08	4.83934e+08	4.87084e+08	4.85047e+08
10	3.76498e+07	1.08529e+08	1.7318e+08	2.31895e+08	2.85878e+08	3.34495e+08	3.76667e+08	4.12947e+08	4.42704e+08	4.68236e+08	4.89555e+08	5.04686e+08	5.1577e+08	5.18292e+08	5.14833e+08
11	3.79019e+07	1.10343e+08	1.76793e+08	2.38046e+08	2.93771e+08	3.44976e+08	3.88997e+08	4.28412e+08	4.59566e+08	4.82517e+08	5.02301e+08	5.15215e+08	5.23404e+08	5.25151e+08	5.21884e+08
12	3.70482e+07	1.07391e+08	1.71805e+08	2.30316e+08	2.83691e+08	3.31343e+08	3.72616e+08	4.08154e+08	4.39196e+08	4.64038e+08	4.81429e+08	4.92565e+08	5.00029e+08	5.03574e+08	5.01385e+08
13	3.82205e+07	1.1079e+08	1.77358e+08	2.37374e+08	2.91136e+08	3.3876e+08	3.81695e+08	4.20908e+08	4.5379e+08	4.79175e+08	4.99233e+08	5.10273e+08	5.1726e+08	5.19417e+08	5.18254e+08
14	4.0456e+07	1.16923e+08	1.86783e+08	2.49918e+08	3.08114e+08	3.60383e+08	4.05776e+08	4.47683e+08	4.82913e+08	5.11265e+08	5.32446e+08	5.4521e+08	5.52763e+08	5.54291e+08	5.52093e+08
15	3.49034e+07	1.01159e+08	1.61559e+08	2.16489e+08	2.67072e+08	3.11961e+08	3.50262e+08	3.83734e+08	4.12433e+08	4.35223e+08	4.52818e+08	4.64655e+08	4.71751e+08	4.74907e+08	4.73308e+08
16	3.61955e+07	1.05342e+08	1.69049e+08	2.27521e+08	2.81163e+08	3.29719e+08	3.71483e+08	4.07108e+08	4.3589e+08	4.5982e+08	4.8006e+08	4.92429e+08	5.0005e+08	5.0116e+08	4.98005e+08
17	3.87392e+07	1.12166e+08	1.79681e+08	2.41109e+08	2.9717e+08	3.47372e+08	3.91203e+08	4.29033e+08	4.60572e+08	4.86188e+08	5.07831e+08	5.22879e+08	5.31615e+08	5.33733e+08	5.30094e+08
18	3.66944e+07	1.05285e+08	1.67932e+08	2.25074e+08	2.78047e+08	3.26255e+08	3.66596e+08	4.01743e+08	4.32141e+08	4.5917e+08	4.8047e+08	4.95491e+08	5.06591e+08	5.09086e+08	5.0493e+08
19	3.7391e+07	1.08476e+08	1.74208e+08	2.33996e+08	2.87699e+08	3.35399e+08	3.75457e+08	4.1042e+08	4.38209e+08	4.59287e+08	4.7656e+08	4.88522e+08	4.95965e+08	4.97937e+08	4.974e+08
20	3.9296e+07	1.1374e+08	1.81634e+08	2.42943e+08	2.98364e+08	3.48406e+08	3.91186e+08	4.28809e+08	4.60183e+08	4.86177e+08	5.0754e+08	5.20638e+08	5.30525e+08	5.33174e+08	5.32092e+08
21	3.60066e+07	1.04136e+08	1.66203e+08	2.22805e+08	2.75002e+08	3.23017e+08	3.63168e+08	3.98687e+08	4.27715e+08	4.50034e+08	4.68952e+08	4.81597e+08	4.89026e+08	4.91984e+08	4.89384e+08
22	3.94864e+07	1.14619e+08	1.84397e+08	2.47517e+08	3.05652e+08	3.57752e+08	4.02205e+08	4.40129e+08	4.70782e+08	4.94395e+08	5.13428e+08	5.25744e+08	5.34818e+08	5.39119e+08	5.37537e+08
23	3.63385e+07	1.056e+08	1.6952e+08	2.28211e+08	2.81648e+08	3.28139e+08	3.68874e+08	4.04598e+08	4.34174e+08	4.56784e+08	4.76535e+08	4.87327e+08	4.9554e+08	4.98169e+08	4.95139e+08
24	3.8879e+07	1.12601e+08	1.80338e+08	2.41871e+08	2.97597e+08	3.47876e+08	3.91198e+08	4.28502e+08	4.58475e+08	4.84142e+08	5.06566e+08	5.20059e+08	5.28061e+08	5.30492e+08	5.28092e+08
25	3.94187e+07	1.13807e+08	1.81911e+08	2.44596e+08	3.0245e+08	3.53687e+08	3.97465e+08	4.35743e+08	4.67114e+08	4.92453e+08	5.1381e+08	5.28859e+08	5.37333e+08	5.37982e+08	5.35022e+08
26	3.864e+07	1.11714e+08	1.793e+08	2.41927e+08	3.0107e+08	3.53404e+08	3.97171e+08	4.35894e+08	4.67023e+08	4.91841e+08	5.10855e+08	5.23403e+08	5.30891e+08	5.31973e+08	5.29483e+08
27	3.66675e+07	1.06798e+08	1.7123e+08	2.29392e+08	2.82291e+08	3.29058e+08	3.69163e+08	4.05886e+08	4.35702e+08	4.58982e+08	4.784e+08	4.90193e+08	4.97941e+08	4.99537e+08	4.97525e+08
28	4.01636e+07	1.17204e+08	1.87843e+08	2.52154e+08	3.10385e+08	3.62409e+08	4.06333e+08	4.43699e+08	4.74765e+08	5.00155e+08	5.20046e+08	5.32486e+08	5.40306e+08	5.42053e+08	5.40376e+08
29	4.05924e+07	1.17891e+08	1.89186e+08	2.54957e+08	3.15719e+08	3.69645e+08	4.17138e+08	4.59285e+08	4.95258e+08	5.23105e+08	5.45695e+08	5.5804e+08	5.65111e+08	5.6522e+08	5.60971e+08
30	3.66624e+07	1.06394e+08	1.70619e+08	2.29105e+08	2.82505e+08	3.30169e+08	3.71183e+08	4.07385e+08	4.37036e+08	4.61002e+08	4.81191e+08	4.93945e+08	5.0219e+08	5.04863e+08	5.01487e+08
31	3.8441e+07	1.11553e+08	1.79687e+08	2.40949e+08	2.96317e+08	3.47642e+08	3.91909e+08	4.299e+08	4.6231e+08	4.86966e+08	5.05325e+08	5.16931e+08	5.25449e+08	5.28819e+08	5.24951e+08
32	3.85587e+07	1.11647e+08	1.79069e+08	2.40969e+08	2.97682e+08	3.47546e+08	3.89313e+08	4.25128e+08	4.54804e+08	4.7765e+08	4.96264e+08	5.09222e+08	5.19192e+08	5.23967e+08	5.22319e+08
33	3.73633e+07	1.0823e+08	1.73077e+08	2.30649e+08	2.82415e+08	3.30289e+08	3.71557e+08	4.07768e+08	4.37732e+08	4.61389e+08	4.80572e+08	4.93707e+08	5.01467e+08	5.03595e+08	5.02503e+08
34	3.95909e+07	1.15328e+08	1.84879e+08	2.47746e+08	3.04215e+08	3.54601e+08	3.98435e+08	4.38305e+08	4.72243e+08	4.98543e+08	5.17799e+08	5.29372e+08	5.36997e+08	5.37942e+08	5.35246e+08
35	3.60208e+07	1.04185e+08	1.66791e+08	2.23988e+08	2.7584e+08	3.22286e+08	3.62351e+08	3.97716e+08	4.26226e+08	4.4837e+08	4.66827e+08	4.78965e+08	4.87246e+08	4.89547e+08	4.87468e+08
36	3.77154e+07	1.09181e+08	1.7452e+08	2.33416e+08	2.86661e+08	3.35218e+08	3.7677e+08	4.14071e+08	4.44644e+08	4.67752e+08	4.86804e+08	5.01317e+08	5.10905e+08	5.13872e+08	5.11884e+08
37	3.81769e+07	1.11212e+08	1.78462e+08	2.39986e+08	2.943e+08	3.42726e+08	3.84287e+08	4.2239e+08	4.52686e+08	4.74558e+08	4.91653e+08	5.04078e+08	5.12613e+08	5.15063e+08	5.1351e+08
38	4.0744e+07	1.18151e+08	1.89438e+08	2.53836e+08	3.12521e+08	3.65137e+08	4.09387e+08	4.4703e+08	4.78533e+08	5.04053e+08	5.24465e+08	5.3861e+08	5.49872e+08	5.53713e+08	5.52154e+08
39	3.5222e+07	1.01453e+08	1.6197e+08	2.16566e+08	2.66559e+08	3.11517e+08	3.49098e+08	3.82278e+08	4.09652e+08	4.30476e+08	4.49214e+08	4.61188e+08	4.69761e+08	4.72855e+08	4.7234e+08
40	3.69429e+07	1.06315e+08	1.69697e+08	2.2763e+08	2.79296e+08	3.25024e+08	3.64534e+08	4.01217e+08	4.3281e+08	4.58564e+08	4.78461e+08	4.8934e+08	4.95857e+08	4.96578e+08	4.95597e+08
41	4.07586e+07	1.1845e+08	1.89451e+08	2.53481e+08	3.11541e+08	3.62573e+08	4.06555e+08	4.44819e+08	4.77102e+08	5.03632e+08	5.24408e+08	5.37005e+08	5.45532e+08	5.48258e+08	5.46833e+08
42	3.95435e+07	1.14587e+08	1.82462e+08	2.44528e+08	3.00684e+08	3.51403e+08	3.94597e+08	4.32078e+08	4.64713e+08	4.90986e+08	5.09795e+08	5.229e+08	5.31829e+08	5.33755e+08	5.31778e+08
43	3.83119e+07	1.10825e+08	1.76645e+08	2.35044e+08	2.88523e+08	3.36565e+08	3.77878e+08	4.16363e+08	4.47809e+08	4.71263e+08	4.88752e+08	4.98616e+08	5.06476e+08	5.09136e+08	5.0938e+08
44	3.67421e+07	1.06823e+08	1.71927e+08	2.30948e+08	2.84876e+08	3.33729e+08	3.74198e+08	4.08862e+08	4.3779e+08	4.61333e+08	4.805e+08	4.92887e+08	4.99408e+08	5.00626e+08	4.99191e+08
45	3.8102e+07	1.10131e+08	1.76165e+08	2.3596e+08	2.90257e+08	3.39132e+08	3.80175e+08	4.16335e+08	4.47021e+08	4.7137e+08	4.90125e+08	5.03077e+08	5.13256e+08	5.17172e+08	5.15935e+08
46	3.58251e+07	1.03851e+08	1.66135e+08	2.22728e+08	2.73924e+08	3.20082e+08	3.59411e+08	3.93712e+08	4.22476e+08	4.45166e+08	4.62863e+08	4.72624e+08	4.78905e+08	4.81289e+08	4.80251e+08
47	3.8098e+07	1.10381e+08	1.75717e+08	2.34846e+08	2.89434e+08	3.38467e+08	3.80836e+08	4.18429e+08	4.48205e+08	4.72216e+08	4.92738e+08	5.07015e+08	5.14949e+08	5.17839e+08	5.1508e+08
48	3.82957e+07	1.10563e+08	1.76266e+08	2.36387e+08	2.91638e+08	3.41275e+08	3.85525e+08	4.22384e+08	4.51906e+08	4.75377e+08	4.92348e+08	5.04452e+08	5.12709e+08	5.14668e+08	5.1457e+08
49	3.7879e+07	1.10147e+08	1.76588e+08	2.37477e+08	2.9357e+08	3.42982e+08	3.85041e+08	4.21832e+08	4.51564e+08	4.75484e+08	4.94211e+08	5.07443e+08	5.14452e+08	5.15502e+08	5.13491e+08
50	3.66728e+07	1.07254e+08	1.7296e+08	2.33221e+08	2.89263e+08	3.38987e+08	3.80861e+08	4.17174e+08	4.47658e+08	4.73451e+08	4.93326e+08	5.06115e+08	5.1246e+08	5.12943e+08	5.09682e+08
51	4.10292e+07	1.18734e+08	1.90387e+08	2.5544e+08	3.148e+08	3.67157e+08	4.12113e+08	4.53118e+08	4.87095e+08	5.12251e+08	5.32154e+08	5.45413e+08	5.54605e+08	5.56678e+08	5.54787e+08
52	3.75985e+07	1.08811e+08	1.73037e+08	2.3164e+08	2.85996e+08	3.35071e+08	3.77255e+08	4.13862e+08	4.45571e+08	4.72314e+08	4.92419e+08	5.05995e+08	5.14611e+08	5.15137e+08	5.12846e+08
53	3.80687e+07	1.10696e+08	1.77383e+08	2.38595e+08	2.94615e+08	3.45596e+08	3.88504e+08	4.26718e+08	4.58042e+08	4.82287e+08	5.01406e+08	5.14289e+08	5.2272e+08	5.23516e+08	5.20953e+08
54	3.84667e+07	1.12194e+08	1.7987e+08	2.40768e+08	2.95673e+08	3.46515e+08	3.88186e+08	4.2321e+08	4.53415e+08	4.77154e+08	4.94843e+08	5.08599e+08	5.20056e+08	5.21636e+08	5.1895e+08
55	3.84092e+07	1.11232e+08	1.78347e+08	2.3875e+08	2.92938e+08	3.40609e+08	3.82209e+08	4.16798e+08	4.44033e+08	4.64882e+08	4.81184e+08	4.92261e+08	5.01087e+08	5.06583e+08	5.08753e+08
56	3.85836e+07	1.11553e+08	1.79039e+08	2.40552e+08	2.97155e+08	3.46782e+08	3.90216e+08	4.27548e+08	4.5872e+08	4.84029e+08	5.02983e+08	5.1622e+08	5.25e+08	5.27979e+08	5.25288e+08
57	3.59637e+07	1.03872e+08	1.65019e+08	2.20995e+08	2.71844e+08	3.16385e+08	3.54302e+08	3.87067e+08	4.14543e+08	4.3626e+08	4.53157e+08	4.6501e+08	4.72154e+08	4.76217e+08	4.77684e+08
58	3.98055e+07	1.15753e+08	1.85785e+08	2.49632e+08	3.07555e+08	3.59019e+08	4.03245e+08	4.42087e+08	4.75055e+08	5.00673e+08	5.21816e+08	5.35481e+08	5.45393e+08	5.47096e+08	5.4434e+08
59	3.8174e+07	1.09942e+08	1.75554e+08	2.34844e+08	2.89307e+08	3.38013e+08	3.78178e+08	4.12958e+08	4.42118e+08	4.65579e+08	4.85725e+08	4.99566e+08	5.08768e+08	5.13386e+08	5.13398e+08
60	3.35209e+07	9.71436e+07	1.54939e+08	2.07703e+08	2.55801e+08	2.97518e+08	3.33688e+08	3.65706e+08	3.93504e+08	4.15552e+08	4.3253e+08	4.43111e+08	4.50846e+08	4.54253e+08	4.53134e+08
61	3.93217e+07	1.13617e+08	1.80457e+08	2.41638e+08	2.97683e+08	3.48024e+08	3.91749e+08	4.30333e+08	4.62457e+08	4.88716e+08	5.0975e+08	5.22132e+08	5.31352e+08	5.34666e+08	5.32932e+08
62	3.66524e+07	1.05884e+08	1.69031e+08	2.26782e+08	2.80245e+08	3.28773e+08	3.6953e+08	4.03549e+08	4.31817e+08	4.54198e+08	4.74411e+08	4.85555e+08	4.9291e+08	4.96496e+08	4.95566e+08
63	3.73945e+07	1.08522e+08	1.73746e+08	2.33318e+08	2.87701e+08	3.37089e+08	3.80462e+08	4.18175e+08	4.47666e+08	4.71319e+08	4.90996e+08	5.03621e+08	5.10596e+08	5.13281e+08	5.10746e+08
64	3.97144e+07	1.14937e+08	1.84417e+08	2.47645e+08	3.04075e+08	3.54957e+08	3.99468e+08	4.37072e+08	4.6855e+08	4.94803e+08	5.17469e+08	5.32447e+08	5.41472e+08	5.42589e+08	5.40716e+08
65	3.68257e+07	1.07093e+08	1.72473e+08	2.32212e+08	2.87215e+08	3.3746e+08	3.80658e+08	4.17525e+08	4.477e+08	4.71904e+08	4.90239e+08	5.01558e+08	5.08273e+08	5.0741e+08	5.04572e+08
66	3.85534e+07	1.11604e+08	1.78614e+08	2.39754e+08	2.96162e+08	3.45888e+08	3.88353e+08	4.25005e+08	4.54427e+08	4.77271e+08	4.96061e+08	5.09334e+08	5.20097e+08	5.24609e+08	5.23337e+08
67	3.6851e+07	1.06199e+08	1.69193e+08	2.26823e+08	2.79355e+08	3.25695e+08	3.65286e+08	4.00542e+08	4.29263e+08	4.52527e+08	4.7307e+08	4.86531e+08	4.96046e+08	4.98494e+08	4.96943e+08
68	3.61891e+07	1.04981e+08	1.67497e+08	2.23656e+08	2.75067e+08	3.21114e+08	3.61061e+08	3.95915e+08	4.23943e+08	4.45402e+08	4.62966e+08	4.74395e+08	4.81823e+08	4.85111e+08	4.85159e+08
69	3.78402e+07	1.10283e+08	1.76885e+08	2.37359e+08	2.92137e+08	3.42154e+08	3.85775e+08	4.24626e+08	4.57174e+08	4.83975e+08	5.06129e+08	5.21133e+08	5.29775e+08	5.30849e+08	5.26902e+08
70	3.92514e+07	1.13452e+08	1.81044e+08	2.41908e+08	2.97245e+08	3.48036e+08	3.92225e+08	4.31435e+08	4.61914e+08	4.87797e+08	5.07701e+08	5.21198e+08	5.30959e+08	5.33964e+08	5.31847e+08
71	3.66373e+07	1.06372e+08	1.70043e+08	2.27937e+08	2.80537e+08	3.29068e+08	3.70998e+08	4.06573e+08	4.34768e+08	4.56811e+08	4.76108e+08	4.87807e+08	4.97117e+08	5.00097e+08	4.97951e+08
72	3.59182e+07	1.04563e+08	1.67636e+08	2.23992e+08	2.75005e+08	3.21246e+08	3.61272e+08	3.95115e+08	4.23774e+08	4.45967e+08	4.65176e+08	4.77139e+08	4.87545e+08	4.91457e+08	4.88253e+08
73	3.68431e+07	1.06694e+08	1.71118e+08	2.3044e+08	2.83331e+08	3.30702e+08	3.72902e+08	4.09152e+08	4.40284e+08	4.6485e+08	4.849e+08	4.98995e+08	5.07797e+08	5.09554e+08	5.07622e+08
74	3.6862e+07	1.07086e+08	1.70652e+08	2.27793e+08	2.79241e+08	3.24742e+08	3.64354e+08	3.99274e+08	4.29019e+08	4.52989e+08	4.71402e+08	4.83489e+08	4.9455e+08	4.97328e+08	4.95164e+08
75	3.75482e+07	1.08876e+08	1.74498e+08	2.34081e+08	2.88062e+08	3.35935e+08	3.77176e+08	4.14253e+08	4.44644e+08	4.67417e+08	4.85546e+08	4.96412e+08	5.05231e+08	5.09222e+08	5.07897e+08
76	3.77221e+07	1.09253e+08	1.75344e+08	2.35496e+08	2.9094e+08	3.41759e+08	3.85457e+08	4.24631e+08	4.56077e+08	4.7951e+08	4.98518e+08	5.09012e+08	5.14708e+08	5.15588e+08	5.13647e+08
77	3.74717e+07	1.08837e+08	1.74429e+08	2.33437e+08	2.87609e+08	3.35947e+08	3.77309e+08	4.1281e+08	4.42952e+08	4.66446e+08	4.85783e+08	5.00161e+08	5.09123e+08	5.09574e+08	5.07073e+08
78	3.73133e+07	1.08774e+08	1.74965e+08	2.34594e+08	2.8849e+08	3.37395e+08	3.79372e+08	4.17704e+08	4.49109e+08	4.74035e+08	4.94293e+08	5.06888e+08	5.14399e+08	5.1837e+08	5.15211e+08
79	3.88092e+07	1.12578e+08	1.80298e+08	2.40979e+08	2.96699e+08	3.46466e+08	3.89754e+08	4.29131e+08	4.59727e+08	4.84243e+08	5.03297e+08	5.14579e+08	5.21745e+08	5.23999e+08	5.23499e+08
80	3.63472e+07	1.05248e+08	1.6881e+08	2.26892e+08	2.78818e+08	3.2561e+08	3.65304e+08	4.00564e+08	4.28578e+08	4.50959e+08	4.69546e+08	4.82088e+08	4.9182e+08	4.93888e+08	4.91892e+08
81	3.64589e+07	1.05494e+08	1.68317e+08	2.24792e+08	2.7631e+08	3.22835e+08	3.63191e+08	3.99913e+08	4.30804e+08	4.54017e+08	4.7273e+08	4.8522e+08	4.9297e+08	4.95492e+08	4.93852e+08
82	3.61655e+07	1.05427e+08	1.68826e+08	2.2654e+08	2.78936e+08	3.26527e+08	3.66547e+08	4.01703e+08	4.2979e+08	4.51893e+08	4.69348e+08	4.79654e+08	4.87153e+08	4.89485e+08	4.87673e+08
83	3.9098e+07	1.1309e+08	1.79353e+08	2.38726e+08	2.92325e+08	3.40519e+08	3.82998e+08	4.21569e+08	4.52918e+08	4.77088e+08	4.95652e+08	5.08001e+08	5.1844e+08	5.2359e+08	5.22264e+08
84	3.77866e+07	1.0997e+08	1.7632e+08	2.37303e+08	2.9307e+08	3.42484e+08	3.85392e+08	4.22572e+08	4.52485e+08	4.77214e+08	4.97547e+08	5.09594e+08	5.18808e+08	5.20859e+08	5.17585e+08
85	3.99635e+07	1.15766e+08	1.8414e+08	2.46354e+08	3.02938e+08	3.53879e+08	3.97115e+08	4.35238e+08	4.667e+08	4.91272e+08	5.10053e+08	5.2432e+08	5.34928e+08	5.39578e+08	5.38366e+08
86	3.85079e+07	1.11388e+08	1.78299e+08	2.39385e+08	2.94743e+08	3.44325e+08	3.87359e+08	4.25576e+08	4.58346e+08	4.8425e+08	5.04633e+08	5.17233e+08	5.23817e+08	5.2476e+08	5.23551e+08
87	3.81454e+07	1.10126e+08	1.75802e+08	2.35087e+08	2.88452e+08	3.36529e+08	3.78145e+08	4.15213e+08	4.46341e+08	4.72222e+08	4.92843e+08	5.06592e+08	5.1677e+08	5.1875e+08	5.16424e+08
88	3.65371e+07	1.06003e+08	1.6921e+08	2.27311e+08	2.80062e+08	3.26914e+08	3.68169e+08	4.03315e+08	4.30845e+08	4.51955e+08	4.69121e+08	4.79325e+08	4.86685e+08	4.90514e+08	4.90602e+08
89	3.76485e+07	1.09731e+08	1.7613e+08	2.36374e+08	2.91842e+08	3.41906e+08	3.84827e+08	4.23613e+08	4.54392e+08	4.77211e+08	4.95764e+08	5.07733e+08	5.14652e+08	5.16844e+08	5.14976e+08
90	4.04535e+07	1.16584e+08	1.84919e+08	2.4767e+08	3.05901e+08	3.57741e+08	4.01075e+08	4.39996e+08	4.71259e+08	4.96301e+08	5.16692e+08	5.30371e+08	5.40581e+08	5.44179e+08	5.43209e+08
91	3.70791e+07	1.06722e+08	1.70798e+08	2.29653e+08	2.82774e+08	3.30461e+08	3.69546e+08	4.03862e+08	4.32427e+08	4.55738e+08	4.75627e+08	4.87696e+08	4.97194e+08	5.00452e+08	4.99181e+08
92	3.7435e+07	1.08926e+08	1.74269e+08	2.33895e+08	2.89413e+08	3.38996e+08	3.79543e+08	4.14726e+08	4.44361e+08	4.67024e+08	4.83245e+08	4.93524e+08	5.00997e+08	5.03899e+08	5.03466e+08
93	3.6383e+07	1.04991e+08	1.67852e+08	2.25564e+08	2.7798e+08	3.25487e+08	3.65787e+08	4.00658e+08	4.29683e+08	4.51872e+08	4.69543e+08	4.82505e+08	4.90565e+08	4.93753e+08	4.92675e+08
94	3.89547e+07	1.12885e+08	1.81085e+08	2.43239e+08	2.99607e+08	3.49579e+08	3.91502e+08	4.27851e+08	4.60131e+08	4.86376e+08	5.06508e+08	5.19694e+08	5.2854e+08	5.30639e+08	5.28837e+08
95	3.87156e+07	1.12524e+08	1.79597e+08	2.4048e+08	2.96217e+08	3.47354e+08	3.91885e+08	4.30635e+08	4.6328e+08	4.89809e+08	5.10469e+08	5.23189e+08	5.32786e+08	5.35081e+08	5.31168e+08
96	3.92834e+07	1.13473e+08	1.80945e+08	2.42766e+08	2.98234e+08	3.48549e+08	3.91977e+08	4.29017e+08	4.59063e+08	4.83935e+08	5.04253e+08	5.17387e+08	5.26942e+08	5.30613e+08	5.28399e+08
97	3.82967e+07	1.11295e+08	1.78425e+08	2.39192e+08	2.95191e+08	3.45687e+08	3.87696e+08	4.23653e+08	4.53543e+08	4.78232e+08	4.97748e+08	5.11795e+08	5.21901e+08	5.23905e+08	5.20662e+08
98	3.9049e+07	1.13128e+08	1.80703e+08	2.41702e+08	2.9716e+08	3.4698e+08	3.89953e+08	4.2612e+08	4.5659e+08	4.80783e+08	5.00491e+08	5.13618e+08	5.22408e+08	5.26311e+08	5.2491e+08
99	3.66055e+07	1.05505e+08	1.67731e+08	2.24299e+08	2.75403e+08	3.22854e+08	3.65095e+08	4.02382e+08	4.32153e+08	4.55785e+08	4.74259e+08	4.86165e+08	4.94371e+08	4.94625e+08	4.93674e+08
100	4.01733e+07	1.16419e+08	1.86757e+08	2.51573e+08	3.1135e+08	3.64157e+08	4.08715e+08	4.46833e+08	4.78685e+08	5.03573e+08	5.24121e+08	5.35386e+08	5.43697e+08	5.46478e+08	5.45328e+08
101	3.79837e+07	1.10337e+08	1.76787e+08	2.36616e+08	2.90731e+08	3.39103e+08	3.81111e+08	4.17786e+08	4.46706e+08	4.6729e+08	4.83756e+08	4.94424e+08	5.04163e+08	5.09145e+08	5.08648e+08
102	3.64891e+07	1.06334e+08	1.70969e+08	2.30544e+08	2.84864e+08	3.33578e+08	3.7609e+08	4.13792e+08	4.43558e+08	4.66543e+08	4.83996e+08	4.94025e+08	4.99425e+08	5.01368e+08	4.99874e+08
103	3.75823e+07	1.08625e+08	1.73296e+08	2.3136e+08	2.84001e+08	3.31836e+08	3.72659e+08	4.08362e+08	4.38676e+08	4.6117e+08	4.78718e+08	4.91171e+08	5.00995e+08	5.03817e+08	5.02996e+08
104	3.98452e+07	1.15729e+08	1.8483e+08	2.4785e+08	3.06515e+08	3.58504e+08	4.01857e+08	4.40219e+08	4.72281e+08	4.97374e+08	5.15334e+08	5.28638e+08	5.38099e+08	5.39288e+08	5.36917e+08
105	3.80996e+07	1.10119e+08	1.76855e+08	2.36551e+08	2.90808e+08	3.39757e+08	3.83338e+08	4.21209e+08	4.52327e+08	4.76448e+08	4.96713e+08	5.09366e+08	5.17687e+08	5.1975e+08	5.17975e+08
106	3.72006e+07	1.07674e+08	1.72414e+08	2.31167e+08	2.84581e+08	3.32916e+08	3.75092e+08	4.13395e+08	4.44817e+08	4.70833e+08	4.93272e+08	5.07422e+08	5.15192e+08	5.17031e+08	5.12459e+08
107	3.71767e+07	1.07962e+08	1.72864e+08	2.32412e+08	2.86901e+08	3.36968e+08	3.81313e+08	4.20684e+08	4.52098e+08	4.78154e+08	4.98581e+08	5.11639e+08	5.20818e+08	5.21705e+08	5.17271e+08
108	3.97247e+07	1.15501e+08	1.84652e+08	2.47342e+08	3.05741e+08	3.58034e+08	4.02732e+08	4.41117e+08	4.72073e+08	4.96472e+08	5.17597e+08	5.31805e+08	5.41173e+08	5.43176e+08	5.39988e+08
109	3.55886e+07	1.02668e+08	1.6467e+08	2.21577e+08	2.7327e+08	3.20249e+08	3.61891e+08	3.98113e+08	4.29105e+08	4.53795e+08	4.74192e+08	4.86721e+08	4.93277e+08	4.92578e+08	4.89797e+08
110	3.80636e+07	1.10694e+08	1.77441e+08	2.36721e+08	2.91118e+08	3.40509e+08	3.8287e+08	4.18971e+08	4.48189e+08	4.733e+08	4.94401e+08	5.06557e+08	5.14462e+08	5.16661e+08	5.13999e+08
111	3.75973e+07	1.088e+08	1.74307e+08	2.34639e+08	2.88765e+08	3.3664e+08	3.78003e+08	4.14335e+08	4.44603e+08	4.69611e+08	4.87899e+08	4.99828e+08	5.08324e+08	5.09791e+08	5.07108e+08
112	3.35374e+07	9.64724e+07	1.52924e+08	2.04313e+08	2.51306e+08	2.9334e+08	3.28781e+08	3.59414e+08	3.86319e+08	4.06867e+08	4.22774e+08	4.33505e+08	4.41708e+08	4.44669e+08	4.44533e+08
113	4.20995e+07	1.22463e+08	1.97429e+08	2.66058e+08	3.29078e+08	3.86321e+08	4.34445e+08	4.75656e+08	5.10789e+08	5.39759e+08	5.59812e+08	5.72056e+08	5.80531e+08	5.82004e+08	5.78542e+08
114	3.88539e+07	1.12861e+08	1.80664e+08	2.42176e+08	2.98834e+08	3.50105e+08	3.93389e+08	4.31877e+08	4.63409e+08	4.87617e+08	5.08475e+08	5.22392e+08	5.30306e+08	5.31234e+08	5.28532e+08
115	3.60869e+07	1.04643e+08	1.66903e+08	2.23301e+08	2.75427e+08	3.22307e+08	3.62279e+08	3.98018e+08	4.27399e+08	4.50896e+08	4.69764e+08	4.82753e+08	4.91075e+08	4.93402e+08	4.90658e+08
116	3.89311e+07	1.12674e+08	1.79673e+08	2.40161e+08	2.94569e+08	3.42837e+08	3.85629e+08	4.23415e+08	4.53898e+08	4.78874e+08	4.99477e+08	5.12734e+08	5.20665e+08	5.24178e+08	5.2189e+08
117	3.96243e+07	1.14731e+08	1.84886e+08	2.49256e+08	3.08352e+08	3.61391e+08	4.07174e+08	4.45351e+08	4.75082e+08	4.98447e+08	5.17024e+08	5.29143e+08	5.37016e+08	5.40837e+08	5.39931e+08
118	3.67726e+07	1.06355e+08	1.70206e+08	2.29288e+08	2.82879e+08	3.29289e+08	3.68865e+08	4.04697e+08	4.36135e+08	4.60651e+08	4.8136e+08	4.94107e+08	5.02809e+08	5.0557e+08	5.03191e+08
119	3.9324e+07	1.1395e+08	1.82751e+08	2.46147e+08	3.04497e+08	3.56345e+08	3.98146e+08	4.3386e+08	4.63824e+08	4.86904e+08	5.05433e+08	5.18713e+08	5.28552e+08	5.3333e+08	5.31936e+08
120	4.09671e+07	1.18701e+08	1.89754e+08	2.54481e+08	3.13092e+08	3.65523e+08	4.11007e+08	4.51207e+08	4.84705e+08	5.11054e+08	5.31651e+08	5.42938e+08	5.50372e+08	5.53003e+08	5.51954e+08
121	3.76939e+07	1.09229e+08	1.74532e+08	2.34795e+08	2.90448e+08	3.40149e+08	3.8385e+08	4.21147e+08	4.51455e+08	4.75382e+08	4.94423e+08	5.07591e+08	5.16469e+08	5.17298e+08	5.14607e+08
122	3.94224e+07	1.14499e+08	1.82872e+08	2.44152e+08	3.00297e+08	3.50883e+08	3.92724e+08	4.29662e+08	4.61947e+08	4.88238e+08	5.09054e+08	5.22678e+08	5.32421e+08	5.34407e+08	5.32112e+08
123	3.90028e+07	1.12935e+08	1.80399e+08	2.4061e+08	2.9587e+08	3.45304e+08	3.87635e+08	4.24165e+08	4.54208e+08	4.79157e+08	5.0113e+08	5.16282e+08	5.26593e+08	5.28627e+08	5.2628e+08
124	3.97155e+07	1.14804e+08	1.82482e+08	2.43481e+08	3.00336e+08	3.50272e+08	3.92974e+08	4.31676e+08	4.65916e+08	4.93301e+08	5.15209e+08	5.30537e+08	5.41882e+08	5.43548e+08	5.403e+08
125	3.97616e+07	1.1473e+08	1.82845e+08	2.45022e+08	3.01621e+08	3.5274e+08	3.97436e+08	4.37172e+08	4.70416e+08	4.97495e+08	5.18769e+08	5.31032e+08	5.38883e+08	5.40431e+08	5.38279e+08
126	3.76307e+07	1.08817e+08	1.74181e+08	2.34093e+08	2.88338e+08	3.37376e+08	3.79443e+08	4.16127e+08	4.45666e+08	4.65854e+08	4.84441e+08	4.97924e+08	5.0679e+08	5.11038e+08	5.08954e+08
127	3.43442e+07	1.00328e+08	1.60014e+08	2.14152e+08	2.63111e+08	3.07755e+08	3.46455e+08	3.7967e+08	4.06586e+08	4.28888e+08	4.47228e+08	4.58417e+08	4.66819e+08	4.68563e+08	4.6616e+08
128	3.6915e+07	1.06554e+08	1.7068e+08	2.28244e+08	2.80116e+08	3.2601e+08	3.65278e+08	4.00144e+08	4.2972e+08	4.52232e+08	4.70462e+08	4.84516e+08	4.95961e+08	5.00938e+08	4.98314e+08
129	3.49246e+07	1.01525e+08	1.6314e+08	2.1876e+08	2.69834e+08	3.15629e+08	3.54457e+08	3.88079e+08	4.16913e+08	4.39147e+08	4.58283e+08	4.70681e+08	4.78498e+08	4.79477e+08	4.77422e+08
130	3.80876e+07	1.10541e+08	1.7644e+08	2.36443e+08	2.91263e+08	3.40907e+08	3.83985e+08	4.22333e+08	4.54962e+08	4.80192e+08	4.99446e+08	5.12261e+08	5.20205e+08	5.21277e+08	5.19218e+08
131	4.03911e+07	1.17069e+08	1.8703e+08	2.51015e+08	3.0935e+08	3.61828e+08	4.07786e+08	4.48966e+08	4.82305e+08	5.09896e+08	5.32127e+08	5.45683e+08	5.53746e+08	5.5453e+08	5.51763e+08
132	3.83679e+07	1.11207e+08	1.78347e+08	2.39483e+08	2.94931e+08	3.44553e+08	3.87142e+08	4.23211e+08	4.52025e+08	4.75264e+08	4.93216e+08	5.02993e+08	5.1101e+08	5.14001e+08	5.13572e+08
133	3.5681e+07	1.03645e+08	1.66516e+08	2.24051e+08	2.7579e+08	3.22715e+08	3.63127e+08	3.9771e+08	4.25092e+08	4.47962e+08	4.65976e+08	4.78351e+08	4.8682e+08	4.88608e+08	4.86624e+08
134	3.96335e+07	1.14857e+08	1.84247e+08	2.47695e+08	3.05776e+08	3.58394e+08	4.03438e+08	4.43208e+08	4.77116e+08	5.03747e+08	5.25983e+08	5.38264e+08	5.47668e+08	5.48412e+08	5.44069e+08
135	4.03594e+07	1.17031e+08	1.87241e+08	2.51494e+08	3.098e+08	3.62425e+08	4.08885e+08	4.47953e+08	4.78979e+08	5.0432e+08	5.24272e+08	5.36228e+08	5.45151e+08	5.46991e+08	5.45715e+08
136	4.30407e+07	1.24604e+08	1.99611e+08	2.67828e+08	3.29878e+08	3.84739e+08	4.32141e+08	4.74076e+08	5.10106e+08	5.37657e+08	5.58734e+08	5.73158e+08	5.82314e+08	5.83918e+08	5.81338e+08
137	3.7951e+07	1.10346e+08	1.75898e+08	2.35399e+08	2.89778e+08	3.37906e+08	3.78589e+08	4.15032e+08	4.45308e+08	4.67456e+08	4.87368e+08	5.01364e+08	5.08619e+08	5.11901e+08	5.11141e+08
138	3.43232e+07	9.89709e+07	1.56866e+08	2.08856e+08	2.55282e+08	2.96443e+08	3.31171e+08	3.62439e+08	3.88291e+08	4.09857e+08	4.26963e+08	4.37188e+08	4.4522e+08	4.48057e+08	4.50093e+08
139	3.78208e+07	1.09365e+08	1.73944e+08	2.32392e+08	2.85407e+08	3.33151e+08	3.73633e+08	4.06617e+08	4.34331e+08	4.58846e+08	4.79114e+08	4.91509e+08	5.00477e+08	5.0496e+08	5.04317e+08
140	3.944e+07	1.14756e+08	1.83877e+08	2.46343e+08	3.02577e+08	3.52771e+08	3.95125e+08	4.329e+08	4.62972e+08	4.8494e+08	5.0146e+08	5.12462e+08	5.20313e+08	5.21414e+08	5.21678e+08
141	3.75931e+07	1.08964e+08	1.74509e+08	2.35434e+08	2.90972e+08	3.40761e+08	3.83728e+08	4.2071e+08	4.51229e+08	4.75326e+08	4.9387e+08	5.04446e+08	5.11969e+08	5.13825e+08	5.11043e+08
142	3.91288e+07	1.13506e+08	1.8139e+08	2.4322e+08	2.99985e+08	3.5204e+08	3.961e+08	4.3336e+08	4.6468e+08	4.88254e+08	5.07413e+08	5.20036e+08	5.28933e+08	5.33229e+08	5.30706e+08
143	3.64807e+07	1.05821e+08	1.69513e+08	2.26881e+08	2.79733e+08	3.27912e+08	3.69896e+08	4.05292e+08	4.34284e+08	4.58281e+08	4.77115e+08	4.88117e+08	4.9517e+08	4.96899e+08	4.95228e+08
144	3.8479e+07	1.10818e+08	1.77005e+08	2.37871e+08	2.93864e+08	3.43737e+08	3.87329e+08	4.24253e+08	4.56005e+08	4.8126e+08	5.00769e+08	5.12774e+08	5.18298e+08	5.19011e+08	5.17818e+08
145	3.87136e+07	1.11504e+08	1.77782e+08	2.37772e+08	2.91937e+08	3.41227e+08	3.83024e+08	4.19129e+08	4.49249e+08	4.74625e+08	4.95646e+08	5.11431e+08	5.21521e+08	5.24464e+08	5.22669e+08
146	3.58406e+07	1.03522e+08	1.64707e+08	2.20321e+08	2.70705e+08	3.16415e+08	3.56553e+08	3.91426e+08	4.20341e+08	4.43887e+08	4.62651e+08	4.7375e+08	4.81435e+08	4.83715e+08	4.82211e+08
147	3.87057e+07	1.12114e+08	1.79463e+08	2.41165e+08	2.97486e+08	3.47531e+08	3.90295e+08	4.27134e+08	4.59044e+08	4.85039e+08	5.06353e+08	5.20967e+08	5.30296e+08	5.30778e+08	5.2771e+08
148	3.87431e+07	1.1228e+08	1.79783e+08	2.4179e+08	2.99436e+08	3.49279e+08	3.91794e+08	4.27816e+08	4.57281e+08	4.80894e+08	4.99854e+08	5.1266e+08	5.21563e+08	5.24098e+08	5.22261e+08
149	3.60168e+07	1.04236e+08	1.66783e+08	2.22826e+08	2.73599e+08	3.19524e+08	3.59673e+08	3.96012e+08	4.26803e+08	4.49818e+08	4.6758e+08	4.7751e+08	4.84365e+08	4.85287e+08	4.84103e+08
150	3.46856e+07	1.00244e+08	1.59775e+08	2.13714e+08	2.63061e+08	3.08302e+08	3.48217e+08	3.82557e+08	4.11442e+08	4.35099e+08	4.55524e+08	4.70511e+08	4.79503e+08	4.79706e+08	4.76283e+08
151	3.62291e+07	1.05425e+08	1.68955e+08	2.26138e+08	2.78857e+08	3.26001e+08	3.66161e+08	4.03362e+08	4.34584e+08	4.57749e+08	4.75356e+08	4.85154e+08	4.90917e+08	4.92427e+08	4.90164e+08
152	3.62782e+07	1.05601e+08	1.69012e+08	2.26556e+08	2.79235e+08	3.25229e+08	3.64177e+08	3.9743e+08	4.25295e+08	4.46241e+08	4.62493e+08	4.72539e+08	4.80706e+08	4.83394e+08	4.83386e+08
153	3.83565e+07	1.12006e+08	1.79049e+08	2.40253e+08	2.95826e+08	3.45054e+08	3.86821e+08	4.23879e+08	4.5448e+08	4.79871e+08	5.00524e+08	5.14543e+08	5.25217e+08	5.28551e+08	5.24935e+08
154	3.78989e+07	1.09734e+08	1.75493e+08	2.3441e+08	2.88059e+08	3.36661e+08	3.7861e+08	4.15118e+08	4.45264e+08	4.69762e+08	4.89951e+08	5.02592e+08	5.12324e+08	5.15978e+08	5.13767e+08
155	4.02659e+07	1.16273e+08	1.85796e+08	2.48759e+08	3.04054e+08	3.54272e+08	3.97513e+08	4.34744e+08	4.67134e+08	4.91707e+08	5.11277e+08	5.25043e+08	5.35377e+08	5.40046e+08	5.38803e+08
156	3.76456e+07	1.08588e+08	1.73983e+08	2.34158e+08	2.90006e+08	3.38595e+08	3.80815e+08	4.183e+08	4.49157e+08	4.73811e+08	4.92679e+08	5.0529e+08	5.13857e+08	5.15358e+08	5.12307e+08
157	3.46778e+07	1.00492e+08	1.60064e+08	2.13808e+08	2.61777e+08	3.05957e+08	3.44788e+08	3.78475e+08	4.06375e+08	4.28107e+08	4.47469e+08	4.60612e+08	4.67786e+08	4.69889e+08	4.67437e+08
158	3.97719e+07	1.15086e+08	1.83452e+08	2.45841e+08	3.02275e+08	3.52496e+08	3.96559e+08	4.35269e+08	4.67075e+08	4.91113e+08	5.09682e+08	5.24516e+08	5.36391e+08	5.39156e+08	5.36654e+08
159	3.66328e+07	1.06101e+08	1.69157e+08	2.26456e+08	2.78589e+08	3.24777e+08	3.65755e+08	4.00077e+08	4.27528e+08	4.49508e+08	4.67258e+08	4.78385e+08	4.86528e+08	4.88994e+08	4.88194e+08
160	3.49765e+07	1.01521e+08	1.63097e+08	2.20341e+08	2.72646e+08	3.18466e+08	3.57553e+08	3.92547e+08	4.20465e+08	4.42458e+08	4.57716e+08	4.66756e+08	4.74728e+08	4.79129e+08	4.76953e+08
161	3.77698e+07	1.09277e+08	1.74884e+08	2.3422e+08	2.88325e+08	3.36561e+08	3.79187e+08	4.15715e+08	4.47582e+08	4.73213e+08	4.92319e+08	5.03519e+08	5.1136e+08	5.13649e+08	5.11518e+08
162	3.71065e+07	1.07682e+08	1.71954e+08	2.30146e+08	2.83594e+08	3.32264e+08	3.74331e+08	4.11406e+08	4.41357e+08	4.65284e+08	4.84749e+08	4.99106e+08	5.09066e+08	5.11882e+08	5.08503e+08
163	3.84637e+07	1.11858e+08	1.79218e+08	2.40073e+08	2.95227e+08	3.4439e+08	3.87798e+08	4.24604e+08	4.55912e+08	4.80246e+08	5.00441e+08	5.12297e+08	5.19238e+08	5.21686e+08	5.19362e+08
164	3.71216e+07	1.07615e+08	1.71858e+08	2.30239e+08	2.83495e+08	3.31873e+08	3.74124e+08	4.11707e+08	4.42041e+08	4.65552e+08	4.83284e+08	4.94853e+08	5.0384e+08	5.07521e+08	5.04888e+08
165	3.86706e+07	1.12082e+08	1.79133e+08	2.4064e+08	2.98791e+08	3.5101e+08	3.94778e+08	4.3293e+08	4.64494e+08	4.89491e+08	5.09772e+08	5.20339e+08	5.28017e+08	5.31193e+08	5.28856e+08
166	3.77923e+07	1.09622e+08	1.75171e+08	2.34566e+08	2.88563e+08	3.37102e+08	3.78786e+08	4.1586e+08	4.45924e+08	4.69615e+08	4.88939e+08	5.01127e+08	5.10278e+08	5.12323e+08	5.0945e+08
167	3.83632e+07	1.11301e+08	1.77714e+08	2.38878e+08	2.94584e+08	3.44415e+08	3.89016e+08	4.29751e+08	4.62534e+08	4.88943e+08	5.11061e+08	5.24472e+08	5.31668e+08	5.33186e+08	5.29358e+08
168	3.72314e+07	1.07456e+08	1.71452e+08	2.29997e+08	2.84051e+08	3.33271e+08	3.75309e+08	4.11224e+08	4.40227e+08	4.6292e+08	4.81122e+08	4.90563e+08	4.9718e+08	5.01552e+08	5.01179e+08
169	3.61572e+07	1.05254e+08	1.68904e+08	2.27032e+08	2.79619e+08	3.26805e+08	3.65998e+08	3.98219e+08	4.26008e+08	4.48376e+08	4.66466e+08	4.79097e+08	4.87476e+08	4.89482e+08	4.87201e+08
170	3.91668e+07	1.13652e+08	1.81638e+08	2.43419e+08	3.00623e+08	3.51835e+08	3.95713e+08	4.33429e+08	4.64052e+08	4.88258e+08	5.0769e+08	5.19773e+08	5.28802e+08	5.30997e+08	5.28895e+08
171	3.63406e+07	1.06233e+08	1.70844e+08	2.29963e+08	2.83865e+08	3.30923e+08	3.70559e+08	4.07322e+08	4.38093e+08	4.62734e+08	4.81726e+08	4.93452e+08	5.00886e+08	5.02131e+08	4.99504e+08
172	3.57846e+07	1.0292e+08	1.64345e+08	2.20854e+08	2.73152e+08	3.2054e+08	3.61683e+08	3.99941e+08	4.31937e+08	4.57295e+08	4.79014e+08	4.93881e+08	5.02722e+08	5.03723e+08	4.98233e+08
173	3.92977e+07	1.13735e+08	1.81777e+08	2.43672e+08	2.99541e+08	3.49099e+08	3.90229e+08	4.26584e+08	4.57105e+08	4.82014e+08	5.03343e+08	5.18358e+08	5.29253e+08	5.31762e+08	5.29059e+08
174	3.63648e+07	1.05498e+08	1.68591e+08	2.26226e+08	2.79374e+08	3.27894e+08	3.68794e+08	4.03459e+08	4.3148e+08	4.54886e+08	4.74232e+08	4.87298e+08	4.95976e+08	4.9741e+08	4.94774e+08
175	3.91136e+07	1.13359e+08	1.8049e+08	2.41584e+08	2.98532e+08	3.49652e+08	3.92394e+08	4.30121e+08	4.62139e+08	4.86266e+08	5.07333e+08	5.20455e+08	5.29161e+08	5.30805e+08	5.2877e+08
176	3.97636e+07	1.15657e+08	1.84939e+08	2.47697e+08	3.04631e+08	3.56144e+08	3.99295e+08	4.35757e+08	4.6722e+08	4.91874e+08	5.10473e+08	5.21714e+08	5.29878e+08	5.32449e+08	5.3163e+08
177	3.76308e+07	1.08656e+08	1.73841e+08	2.33299e+08	2.87874e+08	3.36966e+08	3.78159e+08	4.14733e+08	4.43373e+08	4.64845e+08	4.82407e+08	4.94685e+08	5.0327e+08	5.05951e+08	5.04954e+08
178	3.89749e+07	1.1236e+08	1.7941e+08	2.41239e+08	2.97974e+08	3.48474e+08	3.91065e+08	4.28532e+08	4.59151e+08	4.83267e+08	5.02895e+08	5.14938e+08	5.23645e+08	5.27976e+08	5.26622e+08
179	3.96013e+07	1.14687e+08	1.82965e+08	2.44463e+08	3.01352e+08	3.5381e+08	3.98913e+08	4.37279e+08	4.68567e+08	4.93706e+08	5.15022e+08	5.29854e+08	5.40639e+08	5.42736e+08	5.39231e+08
180	3.79865e+07	1.10187e+08	1.75768e+08	2.34288e+08	2.86293e+08	3.3417e+08	3.75655e+08	4.10285e+08	4.39603e+08	4.64808e+08	4.85693e+08	4.99643e+08	5.08956e+08	5.12032e+08	5.10733e+08
181	4.08643e+07	1.18649e+08	1.90239e+08	2.54749e+08	3.12604e+08	3.65371e+08	4.10004e+08	4.48879e+08	4.80316e+08	5.05406e+08	5.24592e+08	5.38588e+08	5.47975e+08	5.5014e+08	5.4933e+08
182	3.8133e+07	1.10854e+08	1.78262e+08	2.39786e+08	2.95763e+08	3.46169e+08	3.88482e+08	4.25099e+08	4.55634e+08	4.79098e+08	4.97834e+08	5.09792e+08	5.17952e+08	5.20979e+08	5.18663e+08
183	3.90881e+07	1.13049e+08	1.80366e+08	2.41634e+08	2.98332e+08	3.50135e+08	3.94408e+08	4.31873e+08	4.61352e+08	4.85567e+08	5.05817e+08	5.18898e+08	5.27668e+08	5.29524e+08	5.27558e+08
184	4.02533e+07	1.16469e+08	1.84978e+08	2.46853e+08	3.03686e+08	3.55197e+08	3.98973e+08	4.36467e+08	4.67577e+08	4.93333e+08	5.12954e+08	5.24471e+08	5.33627e+08	5.37027e+08	5.36166e+08
185	4.10583e+07	1.18851e+08	1.90643e+08	2.56053e+08	3.16302e+08	3.70148e+08	4.15409e+08	4.54832e+08	4.88266e+08	5.15877e+08	5.38554e+08	5.54476e+08	5.65397e+08	5.64989e+08	5.60463e+08
186	3.88619e+07	1.12698e+08	1.80031e+08	2.41406e+08	2.96492e+08	3.46443e+08	3.89309e+08	4.27561e+08	4.59712e+08	4.85098e+08	5.03068e+08	5.14755e+08	5.22612e+08	5.24455e+08	5.23428e+08
187	3.48666e+07	1.00779e+08	1.60864e+08	2.16387e+08	2.66263e+08	3.11804e+08	3.49801e+08	3.82946e+08	4.09935e+08	4.32428e+08	4.49189e+08	4.587e+08	4.64919e+08	4.67032e+08	4.6669e+08
188	3.82687e+07	1.11353e+08	1.7901e+08	2.40751e+08	2.9683e+08	3.46989e+08	3.90858e+08	4.28594e+08	4.58972e+08	4.8363e+08	5.04315e+08	5.17384e+08	5.26636e+08	5.28699e+08	5.25306e+08
189	3.51735e+07	1.0198e+08	1.63722e+08	2.20515e+08	2.71799e+08	3.17979e+08	3.58632e+08	3.94465e+08	4.22114e+08	4.44523e+08	4.61735e+08	4.73411e+08	4.81391e+08	4.82209e+08	4.79574e+08
190	3.87585e+07	1.12527e+08	1.79984e+08	2.41087e+08	2.96453e+08	3.4595e+08	3.88317e+08	4.24294e+08	4.55354e+08	4.7939e+08	4.99549e+08	5.14133e+08	5.2382e+08	5.26463e+08	5.24321e+08
191	4.02996e+07	1.16428e+08	1.86119e+08	2.49532e+08	3.06339e+08	3.58392e+08	4.03938e+08	4.43487e+08	4.74749e+08	4.99311e+08	5.19749e+08	5.34768e+08	5.44782e+08	5.47942e+08	5.45665e+08
192	3.83006e+07	1.10632e+08	1.77513e+08	2.37863e+08	2.92492e+08	3.42113e+08	3.85014e+08	4.22321e+08	4.54063e+08	4.7959e+08	4.9852e+08	5.11242e+08	5.20397e+08	5.21859e+08	5.19069e+08
193	4.01006e+07	1.16362e+08	1.86707e+08	2.50684e+08	3.08649e+08	3.59674e+08	4.03453e+08	4.43248e+08	4.77496e+08	5.05101e+08	5.24521e+08	5.37129e+08	5.45104e+08	5.47825e+08	5.46147e+08
194	3.65273e+07	1.06505e+08	1.70646e+08	2.29162e+08	2.83397e+08	3.321e+08	3.73985e+08	4.09969e+08	4.39647e+08	4.6288e+08	4.8029e+08	4.90704e+08	4.98694e+08	5.01388e+08	4.98578e+08
195	3.95822e+07	1.15038e+08	1.84253e+08	2.47522e+08	3.05095e+08	3.56988e+08	4.00282e+08	4.37013e+08	4.68373e+08	4.92931e+08	5.11782e+08	5.26636e+08	5.35805e+08	5.39571e+08	5.37588e+08
196	3.70856e+07	1.07193e+08	1.7115e+08	2.29346e+08	2.82449e+08	3.29524e+08	3.69665e+08	4.05614e+08	4.37274e+08	4.61257e+08	4.8067e+08	4.92803e+08	5.01911e+08	5.04987e+08	5.02578e+08
197	4.02013e+07	1.16732e+08	1.87278e+08	2.52042e+08	3.11392e+08	3.64364e+08	4.09034e+08	4.48905e+08	4.81864e+08	5.07936e+08	5.29713e+08	5.42969e+08	5.52118e+08	5.5385e+08	5.49608e+08
198	3.91595e+07	1.13355e+08	1.81286e+08	2.4294e+08	2.98605e+08	3.48404e+08	3.92321e+08	4.30059e+08	4.62215e+08	4.8951e+08	5.09804e+08	5.23493e+08	5.33201e+08	5.35261e+08	5.3252e+08
199	3.70153e+07	1.07886e+08	1.73714e+08	2.3292e+08	2.86237e+08	3.34951e+08	3.76678e+08	4.1301e+08	4.42829e+08	4.67272e+08	4.87339e+08	5.01338e+08	5.10303e+08	5.13712e+08	5.10449e+08
200	3.8161e+07	1.10889e+08	1.77548e+08	2.37396e+08	2.9181e+08	3.41215e+08	3.83648e+08	4.19698e+08	4.49302e+08	4.72498e+08	4.90531e+08	5.03946e+08	5.13444e+08	5.16916e+08	5.15445e+08
201	3.79421e+07	1.09629e+08	1.75617e+08	2.35573e+08	2.90862e+08	3.40423e+08	3.8191e+08	4.17806e+08	4.49016e+08	4.75648e+08	4.96226e+08	5.09052e+08	5.1742e+08	5.18019e+08	5.16279e+08
202	3.60247e+07	1.04143e+08	1.66975e+08	2.22866e+08	2.74198e+08	3.19742e+08	3.5887e+08	3.91911e+08	4.19409e+08	4.41888e+08	4.59333e+08	4.70959e+08	4.79029e+08	4.84121e+08	4.83727e+08
203	3.90284e+07	1.1335e+08	1.80072e+08	2.41092e+08	2.96729e+08	3.4602e+08	3.8948e+08	4.26131e+08	4.55401e+08	4.78458e+08	4.95911e+08	5.07252e+08	5.14946e+08	5.18381e+08	5.18625e+08
204	3.84671e+07	1.12025e+08	1.802e+08	2.41794e+08	2.97189e+08	3.47278e+08	3.8992e+08	4.27566e+08	4.58544e+08	4.83579e+08	5.03991e+08	5.17731e+08	5.27646e+08	5.30575e+08	5.27003e+08
205	3.84003e+07	1.11789e+08	1.80035e+08	2.41559e+08	2.98009e+08	3.48727e+08	3.92387e+08	4.31027e+08	4.62139e+08	4.86342e+08	5.05471e+08	5.19322e+08	5.28587e+08	5.29183e+08	5.26657e+08
206	3.77773e+07	1.08697e+08	1.72253e+08	2.30626e+08	2.84258e+08	3.32439e+08	3.73967e+08	4.10703e+08	4.41234e+08	4.65352e+08	4.84965e+08	4.97212e+08	5.04188e+08	5.07945e+08	5.07274e+08
207	4.04968e+07	1.17245e+08	1.87609e+08	2.52302e+08	3.11467e+08	3.64591e+08	4.10036e+08	4.49613e+08	4.83204e+08	5.09442e+08	5.30315e+08	5.4538e+08	5.54994e+08	5.57289e+08	5.54102e+08
208	3.91064e+07	1.12802e+08	1.80017e+08	2.40876e+08	2.96655e+08	3.46537e+08	3.90869e+08	4.31261e+08	4.63197e+08	4.88013e+08	5.06228e+08	5.17946e+08	5.24792e+08	5.27804e+08	5.2597e+08
209	3.79925e+07	1.10108e+08	1.76644e+08	2.36623e+08	2.91233e+08	3.40841e+08	3.84637e+08	4.23245e+08	4.53883e+08	4.7912e+08	4.98838e+08	5.10793e+08	5.17812e+08	5.19222e+08	5.17592e+08
210	3.78269e+07	1.0991e+08	1.76451e+08	2.37247e+08	2.94017e+08	3.43466e+08	3.85526e+08	4.21472e+08	4.51502e+08	4.76516e+08	4.97322e+08	5.0994e+08	5.17928e+08	5.18353e+08	5.15981e+08
211	3.77152e+07	1.0961e+08	1.75184e+08	2.35067e+08	2.90129e+08	3.39183e+08	3.80358e+08	4.1677e+08	4.46753e+08	4.69889e+08	4.88984e+08	5.01868e+08	5.10192e+08	5.11498e+08	5.09242e+08
212	3.7196e+07	1.07936e+08	1.73021e+08	2.32103e+08	2.86557e+08	3.34662e+08	3.7444e+08	4.09438e+08	4.37925e+08	4.60514e+08	4.80046e+08	4.92495e+08	5.00993e+08	5.04768e+08	5.03703e+08
213	3.77631e+07	1.10125e+08	1.76684e+08	2.37107e+08	2.92548e+08	3.4273e+08	3.8684e+08	4.23808e+08	4.54409e+08	4.78705e+08	4.99046e+08	5.10481e+08	5.17759e+08	5.20772e+08	5.17668e+08
214	3.73755e+07	1.0846e+08	1.73878e+08	2.33676e+08	2.8811e+08	3.37378e+08	3.79627e+08	4.16629e+08	4.47312e+08	4.71819e+08	4.92998e+08	5.07739e+08	5.16306e+08	5.15438e+08	5.10927e+08
215	3.6529e+07	1.05408e+08	1.68026e+08	2.25132e+08	2.7773e+08	3.24063e+08	3.63309e+08	3.96752e+08	4.25587e+08	4.49249e+08	4.68494e+08	4.80249e+08	4.87678e+08	4.90778e+08	4.90356e+08
216	3.54606e+07	1.02799e+08	1.6484e+08	2.20848e+08	2.70815e+08	3.16986e+08	3.57435e+08	3.93946e+08	4.24276e+08	4.47595e+08	4.66638e+08	4.7876e+08	4.86959e+08	4.88619e+08	4.86026e+08
217	3.85356e+07	1.12081e+08	1.80137e+08	2.42355e+08	2.99427e+08	3.51298e+08	3.94762e+08	4.32373e+08	4.62597e+08	4.86251e+08	5.05655e+08	5.1704e+08	5.25082e+08	5.28808e+08	5.25931e+08
218	3.97522e+07	1.14852e+08	1.83107e+08	2.44672e+08	3.00019e+08	3.5063e+08	3.94828e+08	4.33282e+08	4.65559e+08	4.9078e+08	5.11468e+08	5.23546e+08	5.29992e+08	5.30473e+08	5.30936e+08
219	3.74331e+07	1.08419e+08	1.73629e+08	2.33417e+08	2.87474e+08	3.35551e+08	3.77096e+08	4.13969e+08	4.43519e+08	4.66541e+08	4.84252e+08	4.94548e+08	5.02943e+08	5.05404e+08	5.04351e+08
220	3.82494e+07	1.10813e+08	1.77837e+08	2.38307e+08	2.93354e+08	3.4342e+08	3.87198e+08	4.25876e+08	4.58481e+08	4.83693e+08	5.01367e+08	5.13064e+08	5.2283e+08	5.24319e+08	5.21495e+08
221	3.94268e+07	1.14621e+08	1.82848e+08	2.44263e+08	3.00626e+08	3.50792e+08	3.93294e+08	4.31213e+08	4.62106e+08	4.8672e+08	5.06043e+08	5.18669e+08	5.27913e+08	5.32102e+08	5.31301e+08
222	3.95512e+07	1.14769e+08	1.83337e+08	2.46081e+08	3.03562e+08	3.56176e+08	3.9949e+08	4.37329e+08	4.69499e+08	4.94573e+08	5.15837e+08	5.31362e+08	5.4181e+08	5.44426e+08	5.40753e+08
223	4.06785e+07	1.17111e+08	1.87085e+08	2.51496e+08	3.09743e+08	3.62095e+08	4.06742e+08	4.46577e+08	4.79675e+08	5.05841e+08	5.2493e+08	5.36713e+08	5.43913e+08	5.46232e+08	5.45529e+08
224	3.89568e+07	1.12677e+08	1.80984e+08	2.43681e+08	3.00014e+08	3.50457e+08	3.94401e+08	4.32884e+08	4.66185e+08	4.92783e+08	5.15039e+08	5.29554e+08	5.35956e+08	5.35698e+08	5.32485e+08
225	3.67589e+07	1.06505e+08	1.70808e+08	2.29622e+08	2.83153e+08	3.30462e+08	3.70844e+08	4.06051e+08	4.35209e+08	4.56758e+08	4.74652e+08	4.86248e+08	4.9351e+08	4.96017e+08	4.9455e+08
226	3.70489e+07	1.06639e+08	1.70143e+08	2.2773e+08	2.81081e+08	3.2927e+08	3.70628e+08	4.07548e+08	4.38138e+08	4.62232e+08	4.81708e+08	4.94392e+08	5.03163e+08	5.06103e+08	5.03714e+08
227	3.7421e+07	1.08528e+08	1.72911e+08	2.31889e+08	2.85828e+08	3.34373e+08	3.74224e+08	4.07645e+08	4.35726e+08	4.57924e+08	4.74615e+08	4.84441e+08	4.91763e+08	4.95892e+08	4.96759e+08
228	3.57765e+07	1.04713e+08	1.68264e+08	2.26932e+08	2.80934e+08	3.28658e+08	3.68504e+08	4.04401e+08	4.32053e+08	4.51099e+08	4.66319e+08	4.7752e+08	4.84994e+08	4.86418e+08	4.84956e+08
229	3.655e+07	1.06259e+08	1.69861e+08	2.26892e+08	2.7954e+08	3.25373e+08	3.63783e+08	3.97405e+08	4.26496e+08	4.50159e+08	4.68577e+08	4.81201e+08	4.89628e+08	4.92144e+08	4.91209e+08
230	3.78204e+07	1.09376e+08	1.74669e+08	2.33484e+08	2.86522e+08	3.34501e+08	3.75879e+08	4.11242e+08	4.40592e+08	4.64966e+08	4.8331e+08	4.95608e+08	5.04681e+08	5.08935e+08	5.08147e+08
231	3.61142e+07	1.04382e+08	1.66358e+08	2.22343e+08	2.73558e+08	3.18629e+08	3.57025e+08	3.91331e+08	4.19766e+08	4.42312e+08	4.59546e+08	4.70932e+08	4.78552e+08	4.8177e+08	4.82392e+08
232	3.79007e+07	1.09794e+08	1.75933e+08	2.3586e+08	2.90963e+08	3.40493e+08	3.82816e+08	4.184e+08	4.46706e+08	4.71333e+08	4.91879e+08	5.05771e+08	5.14934e+08	5.16897e+08	5.15054e+08
233	3.3544e+07	9.70683e+07	1.54935e+08	2.07464e+08	2.55746e+08	3.00839e+08	3.39868e+08	3.72997e+08	4.00559e+08	4.21604e+08	4.39035e+08	4.4899e+08	4.55609e+08	4.58512e+08	4.57138e+08
234	3.69713e+07	1.06711e+08	1.70589e+08	2.28594e+08	2.82166e+08	3.2988e+08	3.70697e+08	4.06799e+08	4.3701e+08	4.59324e+08	4.7738e+08	4.90028e+08	4.98218e+08	4.99139e+08	4.9711e+08
235	3.64083e+07	1.0568e+08	1.69619e+08	2.28217e+08	2.80872e+08	3.28175e+08	3.70847e+08	4.08217e+08	4.39966e+08	4.64087e+08	4.83719e+08	4.95263e+08	5.03181e+08	5.03513e+08	5.00964e+08
236	3.81577e+07	1.10831e+08	1.77094e+08	2.37688e+08	2.9254e+08	3.41846e+08	3.83559e+08	4.19707e+08	4.4863e+08	4.7147e+08	4.88871e+08	4.99288e+08	5.08127e+08	5.11271e+08	5.11088e+08
237	3.65579e+07	1.06119e+08	1.69268e+08	2.25628e+08	2.75922e+08	3.20964e+08	3.60495e+08	3.95257e+08	4.22383e+08	4.43434e+08	4.61448e+08	4.7479e+08	4.82841e+08	4.86207e+08	4.85942e+08
238	3.54346e+07	1.0333e+08	1.66221e+08	2.23753e+08	2.7654e+08	3.22061e+08	3.63054e+08	3.99068e+08	4.28364e+08	4.50758e+08	4.69018e+08	4.81929e+08	4.90929e+08	4.93071e+08	4.88287e+08
239	3.7689e+07	1.09997e+08	1.76374e+08	2.36921e+08	2.93854e+08	3.44612e+08	3.87523e+08	4.26599e+08	4.61191e+08	4.8537e+08	5.03752e+08	5.15552e+08	5.23784e+08	5.22653e+08	5.18977e+08
240	3.70953e+07	1.07237e+08	1.71154e+08	2.2954e+08	2.82313e+08	3.29358e+08	3.70218e+08	4.0721e+08	4.37903e+08	4.61006e+08	4.79314e+08	4.92525e+08	5.02881e+08	5.06233e+08	5.03393e+08
241	3.9495e+07	1.13864e+08	1.81873e+08	2.43884e+08	3.00914e+08	3.52876e+08	3.9623e+08	4.33054e+08	4.6437e+08	4.88479e+08	5.08695e+08	5.22524e+08	5.32547e+08	5.36091e+08	5.35038e+08
242	3.86908e+07	1.12692e+08	1.81457e+08	2.43805e+08	2.99082e+08	3.48994e+08	3.91882e+08	4.29166e+08	4.59923e+08	4.83675e+08	5.01076e+08	5.1338e+08	5.22015e+08	5.25183e+08	5.23787e+08
243	3.76741e+07	1.08888e+08	1.73573e+08	2.32276e+08	2.85366e+08	3.32985e+08	3.72474e+08	4.06492e+08	4.35652e+08	4.59949e+08	4.80302e+08	4.93741e+08	5.02858e+08	5.05262e+08	5.0445e+08
244	3.8457e+07	1.11383e+08	1.7869e+08	2.39279e+08	2.94528e+08	3.45009e+08	3.8941e+08	4.28702e+08	4.61624e+08	4.86457e+08	5.04155e+08	5.14275e+08	5.22604e+08	5.25424e+08	5.23006e+08
245	3.67426e+07	1.06896e+08	1.70722e+08	2.27947e+08	2.79107e+08	3.26176e+08	3.67027e+08	4.00698e+08	4.28832e+08	4.52346e+08	4.7161e+08	4.8487e+08	4.93425e+08	4.96687e+08	4.94907e+08
246	3.83625e+07	1.1042e+08	1.76375e+08	2.37223e+08	2.93375e+08	3.43355e+08	3.85906e+08	4.24528e+08	4.57839e+08	4.84114e+08	5.03505e+08	5.14861e+08	5.20909e+08	5.23148e+08	5.22116e+08
247	3.89498e+07	1.12817e+08	1.81061e+08	2.43232e+08	2.98259e+08	3.47889e+08	3.90959e+08	4.28526e+08	4.58756e+08	4.83791e+08	5.03897e+08	5.16837e+08	5.25494e+08	5.29336e+08	5.27517e+08
248	3.6535e+07	1.05616e+08	1.69755e+08	2.29105e+08	2.82629e+08	3.30511e+08	3.72606e+08	4.08566e+08	4.38153e+08	4.61834e+08	4.80918e+08	4.91962e+08	4.98675e+08	5.00736e+08	4.98423e+08
249	3.72262e+07	1.07452e+08	1.719e+08	2.30286e+08	2.83352e+08	3.30666e+08	3.72468e+08	4.09044e+08	4.39032e+08	4.63473e+08	4.82927e+08	4.9451e+08	5.02581e+08	5.04651e+08	5.029e+08
250	3.69526e+07	1.07024e+08	1.71477e+08	2.30026e+08	2.84113e+08	3.32565e+08	3.74582e+08	4.1251e+08	4.43728e+08	4.68545e+08	4.872e+08	4.98972e+08	5.05385e+08	5.06226e+08	5.04774e+08
251	3.82394e+07	1.09715e+08	1.74668e+08	2.33514e+08	2.86909e+08	3.34225e+08	3.75553e+08	4.10439e+08	4.38285e+08	4.60009e+08	4.76869e+08	4.88993e+08	4.9947e+08	5.05221e+08	5.06065e+08
252	3.9183e+07	1.13226e+08	1.80084e+08	2.40696e+08	2.95239e+08	3.44449e+08	3.86267e+08	4.21214e+08	4.51465e+08	4.7617e+08	4.94675e+08	5.04337e+08	5.13066e+08	5.17919e+08	5.18894e+08
253	3.91651e+07	1.13533e+08	1.81386e+08	2.428e+08	2.98542e+08	3.49715e+08	3.94368e+08	4.31227e+08	4.61357e+08	4.87676e+08	5.0833e+08	5.20759e+08	5.27415e+08	5.2758e+08	5.2564e+08
254	3.73165e+07	1.0857e+08	1.72682e+08	2.30843e+08	2.83928e+08	3.32141e+08	3.73498e+08	4.10325e+08	4.40735e+08	4.6431e+08	4.84817e+08	4.97956e+08	5.05279e+08	5.04918e+08	5.03151e+08
255	3.7338e+07	1.08379e+08	1.73384e+08	2.3159e+08	2.83706e+08	3.3057e+08	3.70027e+08	4.04137e+08	4.32419e+08	4.547e+08	4.73459e+08	4.85578e+08	4.94577e+08	4.98019e+08	4.96639e+08
256	3.75556e+07	1.08851e+08	1.7434e+08	2.32873e+08	2.85621e+08	3.33316e+08	3.73627e+08	4.10664e+08	4.41058e+08	4.6612e+08	4.857e+08	4.96873e+08	5.03135e+08	5.05072e+08	5.04293e+08
257	3.99163e+07	1.16359e+08	1.86719e+08	2.50067e+08	3.07097e+08	3.58622e+08	4.02478e+08	4.41121e+08	4.73463e+08	4.9807e+08	5.16596e+08	5.27299e+08	5.3466e+08	5.37882e+08	5.35828e+08
258	3.43378e+07	9.93299e+07	1.58799e+08	2.11899e+08	2.60508e+08	3.03099e+08	3.39584e+08	3.71987e+08	3.99333e+08	4.23585e+08	4.43021e+08	4.55512e+08	4.62544e+08	4.63437e+08	4.61552e+08
259	3.6955e+07	1.0738e+08	1.72107e+08	2.3102e+08	2.85025e+08	3.32263e+08	3.73802e+08	4.09836e+08	4.39492e+08	4.61563e+08	4.79836e+08	4.93442e+08	5.02157e+08	5.05414e+08	5.03385e+08
260	3.56112e+07	1.03066e+08	1.64797e+08	2.21471e+08	2.73811e+08	3.20598e+08	3.60263e+08	3.94822e+08	4.23592e+08	4.45001e+08	4.61902e+08	4.73044e+08	4.80598e+08	4.81714e+08	4.80016e+08
261	3.73092e+07	1.08216e+08	1.72978e+08	2.31864e+08	2.84716e+08	3.31759e+08	3.71837e+08	4.06682e+08	4.36201e+08	4.60884e+08	4.8183e+08	4.96017e+08	5.0441e+08	5.07492e+08	5.04919e+08
262	3.60093e+07	1.04375e+08	1.67157e+08	2.24738e+08	2.77068e+08	3.23582e+08	3.62734e+08	3.97288e+08	4.25465e+08	4.48974e+08	4.67781e+08	4.794e+08	4.87494e+08	4.90437e+08	4.88885e+08
263	3.90277e+07	1.13224e+08	1.80496e+08	2.41935e+08	2.98159e+08	3.48257e+08	3.90985e+08	4.2835e+08	4.60219e+08	4.85015e+08	5.0437e+08	5.17208e+08	5.26388e+08	5.30293e+08	5.27457e+08
264	3.73047e+07	1.09025e+08	1.75251e+08	2.35691e+08	2.91219e+08	3.40948e+08	3.83292e+08	4.19276e+08	4.49499e+08	4.72401e+08	4.89847e+08	4.99862e+08	5.06458e+08	5.09094e+08	5.07845e+08
265	3.72993e+07	1.0846e+08	1.74035e+08	2.33664e+08	2.86638e+08	3.35104e+08	3.76629e+08	4.13881e+08	4.43804e+08	4.66024e+08	4.84424e+08	4.95512e+08	5.04793e+08	5.0827e+08	5.05956e+08
266	3.855e+07	1.11279e+08	1.78163e+08	2.38899e+08	2.93255e+08	3.4177e+08	3.84825e+08	4.23046e+08	4.55062e+08	4.81344e+08	5.01667e+08	5.12651e+08	5.19399e+08	5.20083e+08	5.18548e+08
267	3.40366e+07	9.86991e+07	1.57592e+08	2.11056e+08	2.60205e+08	3.04587e+08	3.41901e+08	3.75621e+08	4.0317e+08	4.24342e+08	4.40816e+08	4.51204e+08	4.58802e+08	4.62119e+08	4.61045e+08
268	3.82117e+07	1.10586e+08	1.77673e+08	2.39289e+08	2.95244e+08	3.44026e+08	3.85464e+08	4.20192e+08	4.47329e+08	4.68417e+08	4.85948e+08	4.98889e+08	5.07549e+08	5.11392e+08	5.111e+08
269	3.67166e+07	1.06879e+08	1.72181e+08	2.31581e+08	2.85798e+08	3.34921e+08	3.77778e+08	4.14937e+08	4.45991e+08	4.71937e+08	4.92931e+08	5.06515e+08	5.15227e+08	5.15814e+08	5.09838e+08
270	3.95125e+07	1.14675e+08	1.83201e+08	2.45568e+08	3.01509e+08	3.51605e+08	3.95816e+08	4.33595e+08	4.657e+08	4.90774e+08	5.09398e+08	5.20576e+08	5.27358e+08	5.29466e+08	5.28686e+08
271	3.46903e+07	1.00059e+08	1.6022e+08	2.14593e+08	2.64089e+08	3.08707e+08	3.46431e+08	3.80641e+08	4.08266e+08	4.31486e+08	4.50047e+08	4.61223e+08	4.69686e+08	4.73183e+08	4.71006e+08
272	4.16337e+07	1.20662e+08	1.92587e+08	2.57992e+08	3.18271e+08	3.72513e+08	4.18502e+08	4.58539e+08	4.92322e+08	5.18727e+08	5.39871e+08	5.53131e+08	5.61622e+08	5.64473e+08	5.6197e+08
273	3.61752e+07	1.04385e+08	1.66184e+08	2.22522e+08	2.73808e+08	3.18138e+08	3.56655e+08	3.898e+08	4.17581e+08	4.38717e+08	4.5554e+08	4.6679e+08	4.75199e+08	4.79663e+08	4.8035e+08
274	3.89093e+07	1.12772e+08	1.80457e+08	2.42467e+08	3.00138e+08	3.52332e+08	3.96752e+08	4.33972e+08	4.63435e+08	4.86137e+08	5.04592e+08	5.16066e+08	5.24933e+08	5.28138e+08	5.26708e+08
275	3.58797e+07	1.04234e+08	1.66968e+08	2.23361e+08	2.7534e+08	3.22578e+08	3.6304e+08	3.98959e+08	4.28083e+08	4.50504e+08	4.6884e+08	4.78346e+08	4.823e+08	4.83553e+08	4.82325e+08
276	3.66102e+07	1.05848e+08	1.69721e+08	2.28316e+08	2.82112e+08	3.31408e+08	3.74182e+08	4.10228e+08	4.40317e+08	4.6396e+08	4.81219e+08	4.92585e+08	5.00041e+08	5.01263e+08	4.99501e+08
277	3.54399e+07	1.02596e+08	1.63864e+08	2.20592e+08	2.7241e+08	3.18949e+08	3.58311e+08	3.92866e+08	4.19789e+08	4.42239e+08	4.61302e+08	4.73411e+08	4.81297e+08	4.82679e+08	4.80356e+08
278	3.93162e+07	1.14209e+08	1.82988e+08	2.45077e+08	3.01477e+08	3.52095e+08	3.96887e+08	4.37064e+08	4.69739e+08	4.95123e+08	5.17368e+08	5.32407e+08	5.42523e+08	5.43114e+08	5.38788e+08
279	3.7241e+07	1.08109e+08	1.71972e+08	2.28068e+08	2.79391e+08	3.26273e+08	3.66795e+08	4.02921e+08	4.32643e+08	4.58507e+08	4.79635e+08	4.93434e+08	5.01479e+08	5.0338e+08	5.01365e+08
280	3.59662e+07	1.04234e+08	1.65742e+08	2.21961e+08	2.73163e+08	3.1835e+08	3.57029e+08	3.9133e+08	4.20085e+08	4.42793e+08	4.60592e+08	4.71244e+08	4.79635e+08	4.81693e+08	4.80373e+08
281	3.59444e+07	1.04121e+08	1.66948e+08	2.24515e+08	2.76503e+08	3.23004e+08	3.62761e+08	3.97741e+08	4.2568e+08	4.47199e+08	4.64729e+08	4.75814e+08	4.84147e+08	4.87077e+08	4.86311e+08
282	3.71478e+07	1.07583e+08	1.71847e+08	2.30395e+08	2.84572e+08	3.32553e+08	3.73967e+08	4.08544e+08	4.36208e+08	4.58909e+08	4.79203e+08	4.93185e+08	5.03027e+08	5.05949e+08	5.03877e+08
283	3.51658e+07	1.02509e+08	1.63646e+08	2.19284e+08	2.70301e+08	3.15666e+08	3.54848e+08	3.88615e+08	4.17018e+08	4.38374e+08	4.56427e+08	4.69036e+08	4.78177e+08	4.80263e+08	4.77221e+08
284	3.92722e+07	1.14106e+08	1.81834e+08	2.42891e+08	2.98553e+08	3.46829e+08	3.88754e+08	4.26008e+08	4.5713e+08	4.81548e+08	5.00691e+08	5.13128e+08	5.21918e+08	5.25387e+08	5.2361e+08
285	3.86764e+07	1.12149e+08	1.79467e+08	2.40515e+08	2.96469e+08	3.46409e+08	3.88817e+08	4.25476e+08	4.56022e+08	4.79853e+08	4.99623e+08	5.1275e+08	5.22917e+08	5.26492e+08	5.24167e+08
286	3.89884e+07	1.12972e+08	1.80271e+08	2.41302e+08	2.97001e+08	3.47013e+08	3.89831e+08	4.25962e+08	4.56208e+08	4.79673e+08	5.00498e+08	5.13264e+08	5.21232e+08	5.24665e+08	5.22763e+08
287	3.79858e+07	1.10059e+08	1.76401e+08	2.36823e+08	2.92463e+08	3.42442e+08	3.85757e+08	4.23398e+08	4.53629e+08	4.76957e+08	4.96668e+08	5.08245e+08	5.15721e+08	5.18072e+08	5.15931e+08
288	3.57313e+07	1.03659e+08	1.65809e+08	2.22392e+08	2.74304e+08	3.20931e+08	3.61219e+08	3.95955e+08	4.24829e+08	4.4622e+08	4.65057e+08	4.78217e+08	4.85873e+08	4.88067e+08	4.85679e+08
289	3.72229e+07	1.08138e+08	1.74079e+08	2.33748e+08	2.87955e+08	3.36686e+08	3.79015e+08	4.15903e+08	4.4708e+08	4.72121e+08	4.91505e+08	5.04071e+08	5.12585e+08	5.14347e+08	5.11063e+08
290	4.0453e+07	1.17733e+08	1.88153e+08	2.52141e+08	3.10897e+08	3.63028e+08	4.08168e+08	4.48016e+08	4.80938e+08	5.07629e+08	5.27069e+08	5.37117e+08	5.45139e+08	5.48888e+08	5.46162e+08
291	3.92315e+07	1.14045e+08	1.82308e+08	2.43939e+08	3.00526e+08	3.50955e+08	3.95055e+08	4.34617e+08	4.66374e+08	4.91286e+08	5.11267e+08	5.23559e+08	5.32027e+08	5.3436e+08	5.31797e+08
292	3.84873e+07	1.11251e+08	1.76703e+08	2.36383e+08	2.91053e+08	3.40461e+08	3.82814e+08	4.19624e+08	4.50593e+08	4.7497e+08	4.94608e+08	5.06544e+08	5.15683e+08	5.18954e+08	5.17155e+08
293	3.72469e+07	1.07891e+08	1.7262e+08	2.32583e+08	2.87222e+08	3.35504e+08	3.76764e+08	4.12603e+08	4.42016e+08	4.62976e+08	4.7902e+08	4.90299e+08	4.98178e+08	5.00788e+08	5.00495e+08
294	3.8546e+07	1.12006e+08	1.79162e+08	2.40421e+08	2.95968e+08	3.45017e+08	3.86797e+08	4.2348e+08	4.53405e+08	4.76166e+08	4.96902e+08	5.12627e+08	5.2274e+08	5.25753e+08	5.23194e+08
295	3.4132e+07	9.90778e+07	1.58309e+08	2.12103e+08	2.61139e+08	3.05595e+08	3.43715e+08	3.77056e+08	4.04691e+08	4.26094e+08	4.42619e+08	4.53819e+08	4.62854e+08	4.66626e+08	4.64796e+08
296	3.86634e+07	1.11714e+08	1.78793e+08	2.39815e+08	2.95096e+08	3.46571e+08	3.91684e+08	4.31329e+08	4.66402e+08	4.93539e+08	5.12751e+08	5.23324e+08	5.29609e+08	5.31087e+08	5.28525e+08
297	3.8473e+07	1.1211e+08	1.79883e+08	2.4052e+08	2.94853e+08	3.44056e+08	3.85899e+08	4.2142e+08	4.53234e+08	4.79589e+08	4.98816e+08	5.12022e+08	5.19935e+08	5.21944e+08	5.20752e+08
298	3.63769e+07	1.05741e+08	1.6986e+08	2.28289e+08	2.80626e+08	3.28492e+08	3.6954e+08	4.05589e+08	4.3674e+08	4.60705e+08	4.79119e+08	4.8974e+08	4.95639e+08	4.97069e+08	4.96007e+08
299	3.61425e+07	1.04607e+08	1.6724e+08	2.23954e+08	2.74831e+08	3.21108e+08	3.60268e+08	3.93297e+08	4.22355e+08	4.44948e+08	4.62478e+08	4.75795e+08	4.85117e+08	4.89522e+08	4.88097e+08
300	3.80944e+07	1.10837e+08	1.77767e+08	2.38643e+08	2.93238e+08	3.42031e+08	3.83723e+08	4.22557e+08	4.55037e+08	4.81107e+08	5.00147e+08	5.09794e+08	5.176e+08	5.22095e+08	5.20408e+08
301	3.89757e+07	1.12922e+08	1.80855e+08	2.42961e+08	3.00709e+08	3.53335e+08	3.99181e+08	4.39171e+08	4.71097e+08	4.96297e+08	5.15257e+08	5.28739e+08	5.36303e+08	5.37583e+08	5.35103e+08
302	3.83059e+07	1.10939e+08	1.77821e+08	2.39039e+08	2.93746e+08	3.41408e+08	3.8127e+08	4.17181e+08	4.47773e+08	4.73083e+08	4.9453e+08	5.09925e+08	5.20208e+08	5.22921e+08	5.19538e+08
303	3.80737e+07	1.10771e+08	1.77366e+08	2.39244e+08	2.96097e+08	3.48085e+08	3.92336e+08	4.30552e+08	4.62505e+08	4.86892e+08	5.06921e+08	5.18222e+08	5.26296e+08	5.26173e+08	5.221e+08
304	3.94424e+07	1.14746e+08	1.83394e+08	2.46566e+08	3.04195e+08	3.56051e+08	3.99997e+08	4.37689e+08	4.6765e+08	4.9083e+08	5.10221e+08	5.23199e+08	5.33461e+08	5.36946e+08	5.35847e+08
305	3.9957e+07	1.1611e+08	1.85373e+08	2.48274e+08	3.05086e+08	3.55134e+08	3.98846e+08	4.37014e+08	4.67433e+08	4.91749e+08	5.11577e+08	5.24038e+08	5.33966e+08	5.36016e+08	5.34398e+08
306	3.93459e+07	1.13877e+08	1.82537e+08	2.44826e+08	3.0102e+08	3.51529e+08	3.94904e+08	4.32514e+08	4.63581e+08	4.88938e+08	5.09584e+08	5.23484e+08	5.33178e+08	5.36109e+08	5.33946e+08
307	3.91373e+07	1.12863e+08	1.79537e+08	2.40556e+08	2.96736e+08	3.46985e+08	3.89856e+08	4.27461e+08	4.59643e+08	4.86341e+08	5.0957e+08	5.25773e+08	5.3612e+08	5.40104e+08	5.34403e+08
308	3.99283e+07	1.15967e+08	1.86101e+08	2.49885e+08	3.07574e+08	3.58233e+08	4.02462e+08	4.42121e+08	4.74729e+08	5.00713e+08	5.21747e+08	5.35412e+08	5.44077e+08	5.46885e+08	5.44795e+08
309	3.76513e+07	1.0893e+08	1.73508e+08	2.33097e+08	2.87624e+08	3.35247e+08	3.75422e+08	4.11893e+08	4.42223e+08	4.65928e+08	4.86526e+08	5.01145e+08	5.11191e+08	5.1512e+08	5.1291e+08
310	3.45275e+07	1.00477e+08	1.59618e+08	2.1334e+08	2.62984e+08	3.07218e+08	3.45186e+08	3.78678e+08	4.05664e+08	4.26598e+08	4.42791e+08	4.54505e+08	4.63686e+08	4.6762e+08	4.66609e+08
311	3.88304e+07	1.12727e+08	1.81452e+08	2.4315e+08	2.9877e+08	3.49025e+08	3.93798e+08	4.33157e+08	4.6627e+08	4.90257e+08	5.0787e+08	5.18474e+08	5.26125e+08	5.27882e+08	5.24804e+08
312	3.67187e+07	1.06393e+08	1.70198e+08	2.28724e+08	2.81853e+08	3.28849e+08	3.69598e+08	4.05358e+08	4.3296e+08	4.55488e+08	4.72809e+08	4.83254e+08	4.90087e+08	4.91616e+08	4.91643e+08
313	3.65085e+07	1.05921e+08	1.69573e+08	2.27206e+08	2.78936e+08	3.25772e+08	3.66901e+08	4.03363e+08	4.3362e+08	4.58337e+08	4.79222e+08	4.92004e+08	5.00928e+08	5.01421e+08	4.98858e+08
314	3.7054e+07	1.07776e+08	1.7326e+08	2.3309e+08	2.87823e+08	3.37556e+08	3.79259e+08	4.14901e+08	4.43917e+08	4.65899e+08	4.84179e+08	4.95277e+08	5.04457e+08	5.0716e+08	5.0547e+08
315	3.77824e+07	1.10085e+08	1.77007e+08	2.38401e+08	2.94577e+08	3.4478e+08	3.8853e+08	4.26334e+08	4.57185e+08	4.81336e+08	4.99559e+08	5.09656e+08	5.14921e+08	5.15161e+08	5.13667e+08
316	3.6825e+07	1.07243e+08	1.72335e+08	2.31574e+08	2.87164e+08	3.3645e+08	3.78636e+08	4.16069e+08	4.47276e+08	4.70639e+08	4.8941e+08	5.02318e+08	5.11622e+08	5.13694e+08	5.09285e+08
317	3.82399e+07	1.10515e+08	1.76256e+08	2.36582e+08	2.91873e+08	3.42089e+08	3.8369e+08	4.19947e+08	4.50124e+08	4.7505e+08	4.94982e+08	5.05077e+08	5.1341e+08	5.16111e+08	5.14548e+08
318	3.68908e+07	1.07414e+08	1.72557e+08	2.3141e+08	2.84027e+08	3.32619e+08	3.75112e+08	4.13057e+08	4.44745e+08	4.6842e+08	4.87103e+08	4.99342e+08	5.07189e+08	5.07584e+08	5.04282e+08
319	3.77712e+07	1.09497e+08	1.75904e+08	2.37055e+08	2.93425e+08	3.44551e+08	3.88177e+08	4.26136e+08	4.58382e+08	4.84852e+08	5.04901e+08	5.18163e+08	5.25047e+08	5.25035e+08	5.21052e+08
320	3.69346e+07	1.06951e+08	1.71712e+08	2.30905e+08	2.84431e+08	3.32404e+08	3.74599e+08	4.11905e+08	4.42042e+08	4.66702e+08	4.85126e+08	4.9674e+08	5.05806e+08	5.08685e+08	5.06642e+08
321	4.01928e+07	1.15977e+08	1.84412e+08	2.47531e+08	3.06083e+08	3.59502e+08	4.05008e+08	4.44489e+08	4.765e+08	5.01478e+08	5.20746e+08	5.32954e+08	5.41649e+08	5.43605e+08	5.41315e+08
322	3.83125e+07	1.10549e+08	1.76438e+08	2.36e+08	2.88948e+08	3.37291e+08	3.79076e+08	4.1534e+08	4.45662e+08	4.6971e+08	4.89279e+08	4.99821e+08	5.0591e+08	5.07923e+08	5.07818e+08
323	4.12506e+07	1.19564e+08	1.90782e+08	2.56045e+08	3.14843e+08	3.67471e+08	4.12768e+08	4.5333e+08	4.87213e+08	5.14825e+08	5.37679e+08	5.53798e+08	5.64975e+08	5.67826e+08	5.65043e+08
324	3.80611e+07	1.10599e+08	1.77074e+08	2.37578e+08	2.92344e+08	3.41784e+08	3.83402e+08	4.1997e+08	4.51567e+08	4.77608e+08	4.97129e+08	5.10627e+08	5.1969e+08	5.23241e+08	5.20587e+08
325	3.69656e+07	1.06729e+08	1.70464e+08	2.27507e+08	2.78869e+08	3.2449e+08	3.63689e+08	3.97037e+08	4.25551e+08	4.4808e+08	4.65965e+08	4.80223e+08	4.91459e+08	4.95112e+08	4.93601e+08
326	3.87402e+07	1.11579e+08	1.77729e+08	2.38302e+08	2.92924e+08	3.42522e+08	3.84978e+08	4.21343e+08	4.50931e+08	4.75273e+08	4.94797e+08	5.07395e+08	5.15736e+08	5.18867e+08	5.18702e+08
327	3.68938e+07	1.06651e+08	1.70128e+08	2.27727e+08	2.80385e+08	3.28881e+08	3.70973e+08	4.07482e+08	4.37343e+08	4.60896e+08	4.79988e+08	4.91145e+08	4.98889e+08	5.00929e+08	4.99419e+08
328	3.69029e+07	1.06865e+08	1.69813e+08	2.26464e+08	2.78211e+08	3.24769e+08	3.64045e+08	3.98647e+08	4.28447e+08	4.52322e+08	4.72994e+08	4.85705e+08	4.94352e+08	4.97522e+08	4.97469e+08
329	3.52935e+07	1.02179e+08	1.62457e+08	2.16723e+08	2.66877e+08	3.12679e+08	3.5049e+08	3.82425e+08	4.10173e+08	4.323e+08	4.49904e+08	4.61351e+08	4.69155e+08	4.71784e+08	4.71193e+08
330	3.61353e+07	1.04952e+08	1.6817e+08	2.25738e+08	2.78129e+08	3.24478e+08	3.6349e+08	3.96925e+08	4.25238e+08	4.48658e+08	4.68738e+08	4.81423e+08	4.90203e+08	4.93215e+08	4.91517e+08
331	3.88479e+07	1.1274e+08	1.80762e+08	2.42655e+08	2.99352e+08	3.50292e+08	3.93144e+08	4.29836e+08	4.5918e+08	4.84165e+08	5.0285e+08	5.15072e+08	5.24493e+08	5.28252e+08	5.26513e+08
332	3.63584e+07	1.05055e+08	1.67659e+08	2.24738e+08	2.76422e+08	3.22511e+08	3.61773e+08	3.9597e+08	4.23349e+08	4.44276e+08	4.60666e+08	4.72306e+08	4.80664e+08	4.83273e+08	4.8341e+08
333	3.89429e+07	1.13165e+08	1.80741e+08	2.41704e+08	2.97517e+08	3.48291e+08	3.90886e+08	4.28309e+08	4.5853e+08	4.81628e+08	4.99543e+08	5.1075e+08	5.18038e+08	5.21909e+08	5.21401e+08
334	3.61811e+07	1.04901e+08	1.66843e+08	2.22775e+08	2.73898e+08	3.19873e+08	3.59367e+08	3.93972e+08	4.21693e+08	4.44729e+08	4.63533e+08	4.75552e+08	4.8503e+08	4.87932e+08	4.86742e+08
335	3.68427e+07	1.07168e+08	1.71621e+08	2.30352e+08	2.84406e+08	3.32633e+08	3.73191e+08	4.09284e+08	4.39279e+08	4.62872e+08	4.82021e+08	4.94347e+08	5.0202e+08	5.05434e+08	5.02926e+08
336	3.62751e+07	1.04272e+08	1.65956e+08	2.22287e+08	2.73027e+08	3.19874e+08	3.60624e+08	3.96978e+08	4.26582e+08	4.4935e+08	4.67546e+08	4.78243e+08	4.85099e+08	4.87971e+08	4.87658e+08
337	3.58171e+07	1.03673e+08	1.65851e+08	2.21821e+08	2.72627e+08	3.18872e+08	3.57799e+08	3.92975e+08	4.21009e+08	4.42608e+08	4.60341e+08	4.7157e+08	4.8049e+08	4.82381e+08	4.81856e+08
338	3.62399e+07	1.04752e+08	1.67148e+08	2.23686e+08	2.74761e+08	3.20308e+08	3.59068e+08	3.94119e+08	4.24792e+08	4.48786e+08	4.70219e+08	4.85158e+08	4.93232e+08	4.96396e+08	4.93699e+08
339	4.19113e+07	1.20962e+08	1.92918e+08	2.5812e+08	3.17557e+08	3.7176e+08	4.18063e+08	4.5912e+08	4.9277e+08	5.18906e+08	5.38981e+08	5.50378e+08	5.58676e+08	5.62238e+08	5.61261e+08
340	3.68243e+07	1.06799e+08	1.70552e+08	2.27978e+08	2.80821e+08	3.28577e+08	3.69015e+08	4.03475e+08	4.32851e+08	4.56394e+08	4.75028e+08	4.86865e+08	4.95381e+08	4.98489e+08	4.96483e+08
341	3.54308e+07	1.02613e+08	1.64099e+08	2.20296e+08	2.70875e+08	3.15843e+08	3.54642e+08	3.88959e+08	4.16948e+08	4.41101e+08	4.61439e+08	4.73579e+08	4.82301e+08	4.85347e+08	4.82561e+08
342	3.94333e+07	1.14784e+08	1.83814e+08	2.46003e+08	3.02006e+08	3.51181e+08	3.93444e+08	4.29144e+08	4.5913e+08	4.83739e+08	5.02046e+08	5.14333e+08	5.22345e+08	5.26734e+08	5.26855e+08
343	3.85834e+07	1.12085e+08	1.79212e+08	2.39693e+08	2.94225e+08	3.42973e+08	3.84844e+08	4.21488e+08	4.52437e+08	4.77983e+08	4.97911e+08	5.11066e+08	5.21847e+08	5.23451e+08	5.21164e+08
344	3.67983e+07	1.06297e+08	1.69906e+08	2.27688e+08	2.80367e+08	3.27801e+08	3.67633e+08	4.03234e+08	4.32398e+08	4.53818e+08	4.7033e+08	4.82511e+08	4.91905e+08	4.94006e+08	4.9309e+08
345	3.64574e+07	1.05301e+08	1.67864e+08	2.25196e+08	2.7691e+08	3.24079e+08	3.65143e+08	4.00617e+08	4.30358e+08	4.54698e+08	4.75039e+08	4.86487e+08	4.92677e+08	4.93871e+08	4.92239e+08
346	3.9e+07	1.12456e+08	1.79299e+08	2.39772e+08	2.94956e+08	3.43179e+08	3.84754e+08	4.20329e+08	4.50156e+08	4.74107e+08	4.94228e+08	5.07093e+08	5.16119e+08	5.19317e+08	5.19447e+08
347	3.84042e+07	1.11559e+08	1.78876e+08	2.40203e+08	2.95208e+08	3.44579e+08	3.85736e+08	4.22759e+08	4.53822e+08	4.79477e+08	4.98948e+08	5.10295e+08	5.17535e+08	5.18837e+08	5.16879e+08
348	3.60186e+07	1.04291e+08	1.66694e+08	2.23556e+08	2.76055e+08	3.24912e+08	3.67159e+08	4.04081e+08	4.34409e+08	4.57294e+08	4.75138e+08	4.87019e+08	4.96312e+08	4.9757e+08	4.94416e+08
349	3.3128e+07	9.61329e+07	1.53538e+08	2.05256e+08	2.52762e+08	2.95159e+08	3.31374e+08	3.62732e+08	3.87969e+08	4.09075e+08	4.26847e+08	4.38121e+08	4.45664e+08	4.48425e+08	4.46895e+08
350	4.08613e+07	1.19098e+08	1.90978e+08	2.56597e+08	3.16681e+08	3.70873e+08	4.16838e+08	4.57394e+08	4.9333e+08	5.22135e+08	5.45402e+08	5.58732e+08	5.66785e+08	5.68915e+08	5.64322e+08
351	3.89066e+07	1.12861e+08	1.81123e+08	2.42821e+08	2.99079e+08	3.49109e+08	3.90938e+08	4.26697e+08	4.56319e+08	4.80966e+08	5.01239e+08	5.1407e+08	5.24029e+08	5.27096e+08	5.25399e+08
352	4.07836e+07	1.17476e+08	1.86719e+08	2.50434e+08	3.07852e+08	3.59634e+08	4.05436e+08	4.45981e+08	4.80165e+08	5.06739e+08	5.29125e+08	5.44877e+08	5.55865e+08	5.57808e+08	5.5512e+08
353	3.41877e+07	9.90743e+07	1.57738e+08	2.10588e+08	2.58792e+08	3.02119e+08	3.39267e+08	3.71493e+08	3.98964e+08	4.21961e+08	4.39933e+08	4.51404e+08	4.59809e+08	4.60662e+08	4.59458e+08
354	3.66305e+07	1.05917e+08	1.6852e+08	2.25021e+08	2.77261e+08	3.237e+08	3.63812e+08	3.99503e+08	4.29565e+08	4.52285e+08	4.70177e+08	4.82017e+08	4.89894e+08	4.91681e+08	4.90552e+08
355	3.81514e+07	1.10499e+08	1.76731e+08	2.37263e+08	2.93065e+08	3.4383e+08	3.88022e+08	4.2637e+08	4.58138e+08	4.83576e+08	5.04891e+08	5.17493e+08	5.23829e+08	5.25747e+08	5.21981e+08
356	3.7377e+07	1.07948e+08	1.72838e+08	2.32316e+08	2.86107e+08	3.34511e+08	3.75654e+08	4.11224e+08	4.4251e+08	4.67279e+08	4.89117e+08	5.03471e+08	5.10755e+08	5.11686e+08	5.0865e+08
357	3.75946e+07	1.08815e+08	1.73999e+08	2.33135e+08	2.87827e+08	3.3643e+08	3.78033e+08	4.13582e+08	4.43125e+08	4.68846e+08	4.91281e+08	5.06258e+08	5.14586e+08	5.16074e+08	5.13304e+08
358	3.88458e+07	1.12682e+08	1.80256e+08	2.40436e+08	2.95233e+08	3.44856e+08	3.88236e+08	4.26121e+08	4.5711e+08	4.81543e+08	5.02261e+08	5.15047e+08	5.24506e+08	5.26925e+08	5.2482e+08
359	3.67591e+07	1.06818e+08	1.70842e+08	2.29059e+08	2.81985e+08	3.29524e+08	3.70056e+08	4.06234e+08	4.36172e+08	4.59593e+08	4.78757e+08	4.90511e+08	4.99741e+08	5.04376e+08	5.01964e+08
360	3.70812e+07	1.07348e+08	1.7215e+08	2.31723e+08	2.85657e+08	3.3392e+08	3.75358e+08	4.12004e+08	4.4321e+08	4.6912e+08	4.89111e+08	4.99597e+08	5.07875e+08	5.08251e+08	5.052e+08
361	3.51154e+07	1.01375e+08	1.61685e+08	2.1598e+08	2.66492e+08	3.11845e+08	3.51339e+08	3.84801e+08	4.12468e+08	4.35515e+08	4.54176e+08	4.6775e+08	4.78126e+08	4.82145e+08	4.79803e+08
362	3.82562e+07	1.11207e+08	1.77753e+08	2.37887e+08	2.9292e+08	3.4244e+08	3.8491e+08	4.23376e+08	4.54259e+08	4.79859e+08	5.0231e+08	5.16361e+08	5.2464e+08	5.2519e+08	5.22513e+08
363	3.68162e+07	1.0653e+08	1.7002e+08	2.27354e+08	2.79212e+08	3.25255e+08	3.65613e+08	4.01244e+08	4.29458e+08	4.51409e+08	4.69273e+08	4.80696e+08	4.90689e+08	4.94349e+08	4.93714e+08
364	3.69468e+07	1.07367e+08	1.7135e+08	2.29988e+08	2.83533e+08	3.31333e+08	3.71865e+08	4.0819e+08	4.38116e+08	4.61006e+08	4.79009e+08	4.90362e+08	4.97289e+08	4.99177e+08	4.9734e+08
365	3.66704e+07	1.06262e+08	1.69337e+08	2.25587e+08	2.76814e+08	3.23597e+08	3.62713e+08	3.96813e+08	4.24204e+08	4.47329e+08	4.66005e+08	4.79003e+08	4.87389e+08	4.92782e+08	4.91527e+08
366	3.59138e+07	1.04927e+08	1.68012e+08	2.24953e+08	2.75316e+08	3.1971e+08	3.58046e+08	3.92643e+08	4.21154e+08	4.43437e+08	4.61771e+08	4.75293e+08	4.85075e+08	4.88796e+08	4.87066e+08
367	3.87376e+07	1.12033e+08	1.78762e+08	2.40014e+08	2.95846e+08	3.47048e+08	3.92157e+08	4.31507e+08	4.64373e+08	4.89805e+08	5.07963e+08	5.19714e+08	5.26289e+08	5.26742e+08	5.2459e+08
368	3.50286e+07	1.00752e+08	1.59331e+08	2.12951e+08	2.61914e+08	3.06373e+08	3.44769e+08	3.78477e+08	4.06648e+08	4.29097e+08	4.48139e+08	4.59861e+08	4.67616e+08	4.70116e+08	4.68713e+08
369	3.77603e+07	1.10111e+08	1.76065e+08	2.3587e+08	2.90749e+08	3.41196e+08	3.8364e+08	4.20241e+08	4.50082e+08	4.7393e+08	4.93287e+08	5.05408e+08	5.13593e+08	5.15863e+08	5.12896e+08
370	3.56365e+07	1.02885e+08	1.64827e+08	2.20916e+08	2.71334e+08	3.17091e+08	3.57376e+08	3.91272e+08	4.19668e+08	4.42656e+08	4.61025e+08	4.71931e+08	4.80491e+08	4.84461e+08	4.82554e+08
371	3.84662e+07	1.11909e+08	1.79567e+08	2.4138e+08	2.96486e+08	3.46526e+08	3.89916e+08	4.27394e+08	4.58248e+08	4.82905e+08	5.0257e+08	5.16829e+08	5.25244e+08	5.2547e+08	5.22611e+08
372	3.99236e+07	1.15888e+08	1.85813e+08	2.48292e+08	3.05264e+08	3.57724e+08	4.02774e+08	4.41581e+08	4.73908e+08	4.98047e+08	5.18528e+08	5.31638e+08	5.39905e+08	5.41617e+08	5.39429e+08
373	3.93872e+07	1.1404e+08	1.83231e+08	2.45868e+08	3.03452e+08	3.56597e+08	4.02339e+08	4.41366e+08	4.73132e+08	4.95919e+08	5.13657e+08	5.24732e+08	5.32844e+08	5.35892e+08	5.34502e+08
374	3.93723e+07	1.14245e+08	1.83063e+08	2.45365e+08	3.02074e+08	3.52818e+08	3.96372e+08	4.34368e+08	4.65399e+08	4.90665e+08	5.07335e+08	5.15918e+08	5.2381e+08	5.27545e+08	5.27973e+08
375	3.62724e+07	1.054e+08	1.69359e+08	2.27962e+08	2.81382e+08	3.2941e+08	3.69931e+08	4.06034e+08	4.35795e+08	4.57346e+08	4.74114e+08	4.86252e+08	4.95548e+08	4.98203e+08	4.95602e+08
376	3.82629e+07	1.11395e+08	1.78653e+08	2.39663e+08	2.94905e+08	3.44631e+08	3.86563e+08	4.22576e+08	4.51887e+08	4.75369e+08	4.96088e+08	5.09779e+08	5.19003e+08	5.21502e+08	5.19299e+08
377	3.94878e+07	1.13853e+08	1.81408e+08	2.43673e+08	3.00405e+08	3.51512e+08	3.96116e+08	4.34699e+08	4.66705e+08	4.90921e+08	5.09228e+08	5.20936e+08	5.29766e+08	5.31334e+08	5.30356e+08
378	3.81023e+07	1.107e+08	1.7716e+08	2.37778e+08	2.93971e+08	3.45131e+08	3.88883e+08	4.27491e+08	4.59785e+08	4.84284e+08	5.03272e+08	5.15898e+08	5.22824e+08	5.24701e+08	5.22442e+08
379	3.76411e+07	1.08976e+08	1.73224e+08	2.31541e+08	2.86442e+08	3.34249e+08	3.76824e+08	4.13683e+08	4.43758e+08	4.67678e+08	4.85689e+08	4.95718e+08	5.02274e+08	5.05437e+08	5.05395e+08
380	3.7679e+07	1.09025e+08	1.74161e+08	2.33123e+08	2.88228e+08	3.38417e+08	3.79587e+08	4.14989e+08	4.44667e+08	4.67939e+08	4.88175e+08	5.02504e+08	5.10645e+08	5.11646e+08	5.09895e+08
381	4.01576e+07	1.16162e+08	1.85381e+08	2.48031e+08	3.04984e+08	3.57222e+08	4.01897e+08	4.41239e+08	4.73542e+08	4.99033e+08	5.21127e+08	5.35785e+08	5.45775e+08	5.48643e+08	5.46007e+08
382	3.80298e+07	1.10094e+08	1.75581e+08	2.34398e+08	2.88206e+08	3.36569e+08	3.79193e+08	4.16531e+08	4.46982e+08	4.7265e+08	4.91397e+08	5.04225e+08	5.14064e+08	5.16988e+08	5.15238e+08
383	3.98886e+07	1.14988e+08	1.83303e+08	2.45111e+08	3.01634e+08	3.51959e+08	3.9368e+08	4.28853e+08	4.56896e+08	4.79493e+08	4.98756e+08	5.11467e+08	5.2122e+08	5.23846e+08	5.25451e+08
384	4.15089e+07	1.21295e+08	1.94968e+08	2.61579e+08	3.2269e+08	3.78006e+08	4.2488e+08	4.65198e+08	5.00404e+08	5.29568e+08	5.53338e+08	5.66078e+08	5.74648e+08	5.77252e+08	5.72756e+08
385	3.76559e+07	1.0891e+08	1.74302e+08	2.34442e+08	2.90083e+08	3.38782e+08	3.8062e+08	4.18346e+08	4.4882e+08	4.73528e+08	4.95002e+08	5.07209e+08	5.14374e+08	5.16048e+08	5.1414e+08
386	4.04553e+07	1.18069e+08	1.89951e+08	2.55459e+08	3.15166e+08	3.68741e+08	4.13271e+08	4.52652e+08	4.85212e+08	5.09392e+08	5.2932e+08	5.43752e+08	5.53592e+08	5.56519e+08	5.53258e+08
387	3.95824e+07	1.15126e+08	1.84515e+08	2.47479e+08	3.05075e+08	3.57673e+08	4.01649e+08	4.40087e+08	4.72849e+08	4.98115e+08	5.16346e+08	5.28798e+08	5.38238e+08	5.4105e+08	5.39877e+08
388	4.00823e+07	1.16682e+08	1.85937e+08	2.49324e+08	3.07717e+08	3.61505e+08	4.07101e+08	4.46135e+08	4.77442e+08	5.00453e+08	5.17854e+08	5.29421e+08	5.36326e+08	5.37509e+08	5.36701e+08
389	3.70634e+07	1.07248e+08	1.70821e+08	2.28256e+08	2.81127e+08	3.29245e+08	3.69413e+08	4.04119e+08	4.32438e+08	4.5627e+08	4.75385e+08	4.87482e+08	4.9641e+08	4.99558e+08	4.98448e+08
390	3.90883e+07	1.13261e+08	1.81766e+08	2.43632e+08	2.99587e+08	3.49159e+08	3.91838e+08	4.29662e+08	4.60061e+08	4.83376e+08	5.01767e+08	5.1413e+08	5.21955e+08	5.24683e+08	5.24499e+08
391	3.55165e+07	1.0323e+08	1.65513e+08	2.22842e+08	2.75232e+08	3.22032e+08	3.61113e+08	3.95939e+08	4.25056e+08	4.49147e+08	4.6905e+08	4.8068e+08	4.8706e+08	4.88273e+08	4.86127e+08
392	3.89093e+07	1.12684e+08	1.79779e+08	2.41022e+08	2.96359e+08	3.46001e+08	3.89795e+08	4.27414e+08	4.5875e+08	4.83243e+08	5.00575e+08	5.11973e+08	5.21176e+08	5.25523e+08	5.24759e+08
393	3.73688e+07	1.07373e+08	1.71091e+08	2.28988e+08	2.81807e+08	3.30452e+08	3.7225e+08	4.08154e+08	4.40425e+08	4.66302e+08	4.86041e+08	4.97516e+08	5.04964e+08	5.06391e+08	5.05294e+08
394	3.71094e+07	1.07274e+08	1.71122e+08	2.29312e+08	2.82639e+08	3.30827e+08	3.70724e+08	4.07094e+08	4.38496e+08	4.61933e+08	4.79e+08	4.91802e+08	5.01646e+08	5.04738e+08	5.02615e+08
395	3.78485e+07	1.103e+08	1.7729e+08	2.38346e+08	2.93128e+08	3.43605e+08	3.87678e+08	4.25076e+08	4.55237e+08	4.79448e+08	4.98027e+08	5.09166e+08	5.15341e+08	5.17579e+08	5.15599e+08
396	3.55813e+07	1.02312e+08	1.63641e+08	2.19835e+08	2.71205e+08	3.19112e+08	3.59946e+08	3.95878e+08	4.26325e+08	4.50093e+08	4.68159e+08	4.77086e+08	4.8158e+08	4.84894e+08	4.83281e+08
397	4.07499e+07	1.17685e+08	1.87085e+08	2.50912e+08	3.08787e+08	3.59567e+08	4.03535e+08	4.4141e+08	4.72938e+08	4.97929e+08	5.18484e+08	5.3347e+08	5.41765e+08	5.43637e+08	5.43065e+08
398	3.82335e+07	1.11771e+08	1.79872e+08	2.41835e+08	2.98161e+08	3.47501e+08	3.89233e+08	4.28523e+08	4.60844e+08	4.85474e+08	5.06721e+08	5.21628e+08	5.30753e+08	5.32153e+08	5.27612e+08
399	4.0119e+07	1.16725e+08	1.86952e+08	2.50987e+08	3.09158e+08	3.61278e+08	4.0629e+08	4.44128e+08	4.73678e+08	4.96951e+08	5.16637e+08	5.2961e+08	5.38714e+08	5.39723e+08	5.38255e+08
400	3.73671e+07	1.08156e+08	1.72206e+08	2.30195e+08	2.83848e+08	3.31776e+08	3.72871e+08	4.0874e+08	4.38416e+08	4.62842e+08	4.82654e+08	4.94696e+08	5.03222e+08	5.07138e+08	5.0422e+08
401	3.74115e+07	1.08847e+08	1.74742e+08	2.34763e+08	2.89182e+08	3.38799e+08	3.80707e+08	4.18604e+08	4.51426e+08	4.76663e+08	4.96685e+08	5.09729e+08	5.17396e+08	5.18624e+08	5.15499e+08
402	4.03821e+07	1.16571e+08	1.86714e+08	2.50401e+08	3.08557e+08	3.60915e+08	4.05492e+08	4.43674e+08	4.75288e+08	5.0091e+08	5.22457e+08	5.37962e+08	5.47905e+08	5.5206e+08	5.49671e+08
403	3.81183e+07	1.11142e+08	1.77964e+08	2.38169e+08	2.93641e+08	3.43121e+08	3.85762e+08	4.23114e+08	4.54154e+08	4.77735e+08	4.96427e+08	5.10035e+08	5.19946e+08	5.20475e+08	5.1737e+08
404	3.87023e+07	1.11867e+08	1.79064e+08	2.39638e+08	2.95023e+08	3.45576e+08	3.88342e+08	4.26027e+08	4.58314e+08	4.83236e+08	5.02149e+08	5.13402e+08	5.22698e+08	5.24942e+08	5.22513e+08
405	3.69269e+07	1.07684e+08	1.73234e+08	2.32245e+08	2.86145e+08	3.34733e+08	3.76184e+08	4.119e+08	4.4107e+08	4.64585e+08	4.84769e+08	4.96607e+08	5.0547e+08	5.08184e+08	5.0524e+08
406	3.73722e+07	1.08771e+08	1.74025e+08	2.33401e+08	2.87754e+08	3.36291e+08	3.78444e+08	4.14972e+08	4.44703e+08	4.67263e+08	4.86143e+08	4.9666e+08	5.03657e+08	5.05851e+08	5.0469e+08
407	3.66704e+07	1.05776e+08	1.68673e+08	2.26731e+08	2.79478e+08	3.26502e+08	3.65615e+08	3.99497e+08	4.28209e+08	4.5169e+08	4.72316e+08	4.86818e+08	4.97188e+08	5.01533e+08	4.98792e+08
408	3.73713e+07	1.08864e+08	1.75847e+08	2.37144e+08	2.92378e+08	3.41996e+08	3.83961e+08	4.20033e+08	4.49918e+08	4.71159e+08	4.89048e+08	5.01959e+08	5.11244e+08	5.13472e+08	5.11269e+08
409	3.74233e+07	1.06913e+08	1.70174e+08	2.27907e+08	2.80937e+08	3.29194e+08	3.71864e+08	4.0803e+08	4.38335e+08	4.61412e+08	4.79466e+08	4.91672e+08	4.98344e+08	5.00773e+08	5.00769e+08
410	3.96597e+07	1.14821e+08	1.82268e+08	2.43244e+08	2.99197e+08	3.49332e+08	3.92753e+08	4.31527e+08	4.63418e+08	4.87117e+08	5.06852e+08	5.20943e+08	5.29252e+08	5.33248e+08	5.32984e+08
411	3.91351e+07	1.14273e+08	1.82762e+08	2.45556e+08	3.03179e+08	3.53771e+08	3.9772e+08	4.36474e+08	4.68259e+08	4.93288e+08	5.12547e+08	5.2454e+08	5.32503e+08	5.3572e+08	5.33132e+08
412	3.73101e+07	1.08092e+08	1.72013e+08	2.28986e+08	2.80152e+08	3.26367e+08	3.66829e+08	4.0225e+08	4.32689e+08	4.57588e+08	4.76841e+08	4.88715e+08	4.9833e+08	5.03707e+08	5.01762e+08
413	3.70796e+07	1.06656e+08	1.68699e+08	2.25706e+08	2.79063e+08	3.28174e+08	3.70726e+08	4.0686e+08	4.36165e+08	4.61823e+08	4.83972e+08	4.9854e+08	5.07335e+08	5.09981e+08	5.07092e+08
414	3.6283e+07	1.04992e+08	1.67584e+08	2.24643e+08	2.78136e+08	3.26001e+08	3.66017e+08	3.99975e+08	4.28882e+08	4.52345e+08	4.70534e+08	4.81791e+08	4.89479e+08	4.92269e+08	4.90709e+08
415	3.90624e+07	1.1306e+08	1.81001e+08	2.43235e+08	2.99344e+08	3.49207e+08	3.92346e+08	4.31484e+08	4.64315e+08	4.91298e+08	5.12814e+08	5.27327e+08	5.37808e+08	5.40375e+08	5.37235e+08
416	3.8127e+07	1.10312e+08	1.75763e+08	2.34861e+08	2.88067e+08	3.35982e+08	3.77696e+08	4.14475e+08	4.45579e+08	4.69845e+08	4.89148e+08	5.02855e+08	5.11612e+08	5.13567e+08	5.12154e+08
417	3.74486e+07	1.08378e+08	1.72713e+08	2.31729e+08	2.85972e+08	3.36283e+08	3.79055e+08	4.16237e+08	4.46844e+08	4.69409e+08	4.88765e+08	5.0087e+08	5.08761e+08	5.117e+08	5.09787e+08
418	3.77076e+07	1.09067e+08	1.73324e+08	2.32706e+08	2.88442e+08	3.39131e+08	3.82257e+08	4.20037e+08	4.51002e+08	4.75117e+08	4.95061e+08	5.06736e+08	5.16106e+08	5.18246e+08	5.14682e+08
419	3.55181e+07	1.03036e+08	1.64932e+08	2.21689e+08	2.73032e+08	3.18999e+08	3.57445e+08	3.90377e+08	4.16871e+08	4.38269e+08	4.54999e+08	4.6416e+08	4.70725e+08	4.72457e+08	4.73211e+08
420	3.55923e+07	1.03224e+08	1.65985e+08	2.22163e+08	2.74261e+08	3.21133e+08	3.60392e+08	3.96114e+08	4.2728e+08	4.50397e+08	4.69881e+08	4.82466e+08	4.91385e+08	4.91523e+08	4.87221e+08
421	4.0883e+07	1.18797e+08	1.90478e+08	2.56122e+08	3.15429e+08	3.68887e+08	4.13878e+08	4.53415e+08	4.86543e+08	5.12925e+08	5.33529e+08	5.46188e+08	5.54067e+08	5.57085e+08	5.55566e+08
422	3.87791e+07	1.1229e+08	1.79312e+08	2.40151e+08	2.95132e+08	3.44578e+08	3.88298e+08	4.27027e+08	4.59174e+08	4.84212e+08	5.04522e+08	5.17091e+08	5.26397e+08	5.28403e+08	5.25617e+08
423	3.73769e+07	1.08406e+08	1.73882e+08	2.33594e+08	2.88313e+08	3.35759e+08	3.76872e+08	4.15308e+08	4.47433e+08	4.72907e+08	4.91531e+08	5.04229e+08	5.12897e+08	5.15133e+08	5.12588e+08
424	3.92175e+07	1.13629e+08	1.81605e+08	2.43976e+08	3.01382e+08	3.52413e+08	3.95286e+08	4.32848e+08	4.64347e+08	4.89694e+08	5.10328e+08	5.23342e+08	5.32016e+08	5.35135e+08	5.33794e+08
425	3.74316e+07	1.0886e+08	1.74243e+08	2.32419e+08	2.86277e+08	3.34766e+08	3.77063e+08	4.14221e+08	4.43396e+08	4.67125e+08	4.84929e+08	4.96374e+08	5.04445e+08	5.0551e+08	5.04212e+08
426	3.91179e+07	1.13633e+08	1.82663e+08	2.46233e+08	3.03793e+08	3.54713e+08	3.98307e+08	4.37626e+08	4.70795e+08	4.97301e+08	5.19303e+08	5.34933e+08	5.43546e+08	5.44987e+08	5.40556e+08
427	3.78342e+07	1.09431e+08	1.74531e+08	2.33295e+08	2.87707e+08	3.35551e+08	3.76622e+08	4.1179e+08	4.39785e+08	4.62321e+08	4.83169e+08	4.95917e+08	5.0415e+08	5.07677e+08	5.07263e+08
428	3.71261e+07	1.07301e+08	1.71267e+08	2.30261e+08	2.8446e+08	3.31619e+08	3.71556e+08	4.07395e+08	4.35879e+08	4.59989e+08	4.79024e+08	4.90386e+08	4.98714e+08	5.02152e+08	5.01107e+08
429	4.00086e+07	1.16657e+08	1.88028e+08	2.52647e+08	3.11551e+08	3.63778e+08	4.07437e+08	4.4544e+08	4.77095e+08	5.02316e+08	5.2334e+08	5.37519e+08	5.46885e+08	5.4887e+08	5.45464e+08
430	3.6662e+07	1.06125e+08	1.69805e+08	2.2821e+08	2.82262e+08	3.30306e+08	3.69849e+08	4.0263e+08	4.2998e+08	4.5249e+08	4.7131e+08	4.84588e+08	4.9476e+08	4.97657e+08	4.96207e+08
431	3.68938e+07	1.06818e+08	1.71043e+08	2.29591e+08	2.8355e+08	3.32071e+08	3.73459e+08	4.09723e+08	4.38597e+08	4.60565e+08	4.79556e+08	4.91378e+08	5.00011e+08	5.03753e+08	5.02891e+08
432	3.85522e+07	1.12562e+08	1.80548e+08	2.42326e+08	2.98305e+08	3.4605e+08	3.87254e+08	4.22688e+08	4.52553e+08	4.77058e+08	4.97203e+08	5.09109e+08	5.16089e+08	5.17562e+08	5.16538e+08
433	3.88308e+07	1.12049e+08	1.78334e+08	2.3805e+08	2.92338e+08	3.41524e+08	3.83512e+08	4.21062e+08	4.52736e+08	4.77893e+08	4.98898e+08	5.13278e+08	5.24677e+08	5.27837e+08	5.24944e+08
434	3.89528e+07	1.13213e+08	1.80505e+08	2.41763e+08	2.97576e+08	3.48133e+08	3.90456e+08	4.27218e+08	4.58878e+08	4.84231e+08	5.05585e+08	5.1994e+08	5.28984e+08	5.30298e+08	5.28801e+08
435	3.85176e+07	1.12189e+08	1.80424e+08	2.42496e+08	3.00163e+08	3.52952e+08	3.9716e+08	4.35917e+08	4.67961e+08	4.92255e+08	5.13555e+08	5.28594e+08	5.36821e+08	5.38476e+08	5.33277e+08
436	3.78536e+07	1.09914e+08	1.75507e+08	2.35801e+08	2.90346e+08	3.3973e+08	3.8246e+08	4.19435e+08	4.5105e+08	4.76945e+08	4.97547e+08	5.09026e+08	5.16194e+08	5.19312e+08	5.16816e+08
437	3.83115e+07	1.11265e+08	1.77745e+08	2.37403e+08	2.9183e+08	3.40633e+08	3.82245e+08	4.17718e+08	4.46759e+08	4.70872e+08	4.90035e+08	5.02311e+08	5.12245e+08	5.17345e+08	5.15821e+08
438	3.83671e+07	1.11742e+08	1.78666e+08	2.39787e+08	2.96046e+08	3.46717e+08	3.89311e+08	4.24716e+08	4.53763e+08	4.77203e+08	4.9612e+08	5.09567e+08	5.18923e+08	5.19847e+08	5.17879e+08
439	3.90112e+07	1.13057e+08	1.80948e+08	2.42471e+08	2.98778e+08	3.4923e+08	3.91541e+08	4.29474e+08	4.62538e+08	4.88288e+08	5.08144e+08	5.1901e+08	5.24357e+08	5.25164e+08	5.24723e+08
440	3.62406e+07	1.05364e+08	1.69457e+08	2.28039e+08	2.81857e+08	3.29123e+08	3.67468e+08	4.01197e+08	4.30248e+08	4.54958e+08	4.72177e+08	4.83148e+08	4.90712e+08	4.92823e+08	4.90503e+08
441	3.78685e+07	1.09924e+08	1.75959e+08	2.35805e+08	2.90297e+08	3.38699e+08	3.80894e+08	4.16365e+08	4.48134e+08	4.75401e+08	4.96752e+08	5.09514e+08	5.19853e+08	5.20464e+08	5.17239e+08
442	3.85355e+07	1.1177e+08	1.78425e+08	2.39315e+08	2.95046e+08	3.44097e+08	3.87109e+08	4.27051e+08	4.58026e+08	4.8247e+08	5.04037e+08	5.17435e+08	5.26235e+08	5.27545e+08	5.2454e+08
443	3.99749e+07	1.16297e+08	1.86185e+08	2.4951e+08	3.07037e+08	3.58481e+08	4.0176e+08	4.39436e+08	4.70229e+08	4.95443e+08	5.15231e+08	5.27685e+08	5.34333e+08	5.37124e+08	5.37219e+08
444	3.95531e+07	1.14555e+08	1.83922e+08	2.47701e+08	3.04397e+08	3.55578e+08	3.995e+08	4.3872e+08	4.71302e+08	4.9624e+08	5.15419e+08	5.27552e+08	5.37299e+08	5.41182e+08	5.3876e+08
445	3.67424e+07	1.06414e+08	1.69874e+08	2.27789e+08	2.80912e+08	3.27525e+08	3.67202e+08	4.02455e+08	4.30836e+08	4.53214e+08	4.70839e+08	4.84079e+08	4.94137e+08	4.97125e+08	4.95427e+08
446	3.69592e+07	1.07771e+08	1.72827e+08	2.30893e+08	2.83882e+08	3.30918e+08	3.68199e+08	4.00277e+08	4.28311e+08	4.51732e+08	4.71965e+08	4.86029e+08	4.94851e+08	4.97528e+08	4.96672e+08
447	3.52935e+07	1.01941e+08	1.63121e+08	2.189e+08	2.69757e+08	3.15723e+08	3.54194e+08	3.87157e+08	4.16386e+08	4.40842e+08	4.60991e+08	4.76455e+08	4.87602e+08	4.89418e+08	4.84542e+08
448	3.66425e+07	1.0702e+08	1.7229e+08	2.30408e+08	2.82636e+08	3.28927e+08	3.69372e+08	4.05175e+08	4.34701e+08	4.58658e+08	4.7874e+08	4.92849e+08	5.02476e+08	5.04463e+08	5.00938e+08
449	4.00137e+07	1.16076e+08	1.85527e+08	2.48799e+08	3.06516e+08	3.58536e+08	4.03863e+08	4.44357e+08	4.78953e+08	5.05181e+08	5.24471e+08	5.37449e+08	5.46885e+08	5.48375e+08	5.45451e+08
450	3.66203e+07	1.06426e+08	1.70001e+08	2.27638e+08	2.80679e+08	3.28558e+08	3.68579e+08	4.03002e+08	4.31541e+08	4.54024e+08	4.71078e+08	4.83162e+08	4.917e+08	4.94862e+08	4.94258e+08
451	3.97149e+07	1.14964e+08	1.84212e+08	2.48261e+08	3.05699e+08	3.57916e+08	4.02416e+08	4.40635e+08	4.72153e+08	4.96619e+08	5.17884e+08	5.31439e+08	5.39203e+08	5.4036e+08	5.39117e+08
452	3.59507e+07	1.03916e+08	1.66233e+08	2.24079e+08	2.77146e+08	3.25999e+08	3.67247e+08	4.03054e+08	4.32219e+08	4.57131e+08	4.77381e+08	4.89983e+08	4.95961e+08	4.9771e+08	4.94388e+08
453	3.47409e+07	1.00624e+08	1.60674e+08	2.14903e+08	2.64105e+08	3.0754e+08	3.43994e+08	3.76396e+08	4.02163e+08	4.2182e+08	4.38954e+08	4.50949e+08	4.59264e+08	4.61562e+08	4.60995e+08
454	3.86993e+07	1.11965e+08	1.79533e+08	2.4166e+08	2.9937e+08	3.51145e+08	3.94446e+08	4.32001e+08	4.63047e+08	4.87469e+08	5.07159e+08	5.19449e+08	5.28161e+08	5.29248e+08	5.26583e+08
455	3.88956e+07	1.1263e+08	1.79928e+08	2.40919e+08	2.95739e+08	3.46208e+08	3.89756e+08	4.26296e+08	4.57058e+08	4.80977e+08	4.98508e+08	5.08994e+08	5.18248e+08	5.23098e+08	5.2267e+08
456	3.90584e+07	1.12895e+08	1.80319e+08	2.42243e+08	3.00207e+08	3.53303e+08	3.97612e+08	4.34871e+08	4.65867e+08	4.89268e+08	5.07096e+08	5.17438e+08	5.24217e+08	5.27071e+08	5.25638e+08
457	3.96091e+07	1.14503e+08	1.82768e+08	2.45608e+08	3.02732e+08	3.53559e+08	3.9608e+08	4.33345e+08	4.64892e+08	4.89319e+08	5.08038e+08	5.19436e+08	5.26977e+08	5.29116e+08	5.29155e+08
458	3.97912e+07	1.16109e+08	1.8596e+08	2.48853e+08	3.06407e+08	3.5809e+08	4.00796e+08	4.39164e+08	4.71939e+08	4.97311e+08	5.18082e+08	5.30415e+08	5.37955e+08	5.38244e+08	5.36168e+08
459	3.75172e+07	1.08981e+08	1.74434e+08	2.34121e+08	2.88501e+08	3.39073e+08	3.81823e+08	4.18152e+08	4.47024e+08	4.7023e+08	4.88961e+08	5.01702e+08	5.1081e+08	5.13596e+08	5.11048e+08
460	3.8251e+07	1.11048e+08	1.77653e+08	2.38307e+08	2.92733e+08	3.41215e+08	3.80409e+08	4.15677e+08	4.45772e+08	4.70631e+08	4.90342e+08	5.03257e+08	5.11124e+08	5.13664e+08	5.12414e+08
461	3.88373e+07	1.12924e+08	1.80385e+08	2.4111e+08	2.96124e+08	3.4657e+08	3.89379e+08	4.28315e+08	4.61931e+08	4.89503e+08	5.09471e+08	5.2047e+08	5.26068e+08	5.26507e+08	5.24882e+08
462	3.54947e+07	1.03269e+08	1.65079e+08	2.20625e+08	2.7085e+08	3.15689e+08	3.53936e+08	3.87916e+08	4.1652e+08	4.40712e+08	4.60913e+08	4.7409e+08	4.8271e+08	4.83976e+08	4.8175e+08
463	3.75849e+07	1.09271e+08	1.75372e+08	2.36282e+08	2.9206e+08	3.41255e+08	3.85055e+08	4.2302e+08	4.54099e+08	4.80376e+08	5.01985e+08	5.16857e+08	5.26957e+08	5.28776e+08	5.22959e+08
464	3.8794e+07	1.12743e+08	1.81335e+08	2.43537e+08	2.98989e+08	3.47404e+08	3.87751e+08	4.23588e+08	4.54452e+08	4.79492e+08	5.014e+08	5.16145e+08	5.241e+08	5.25328e+08	5.24048e+08
465	3.70673e+07	1.07571e+08	1.72531e+08	2.31658e+08	2.85457e+08	3.33567e+08	3.75133e+08	4.1076e+08	4.40257e+08	4.62489e+08	4.78361e+08	4.87927e+08	4.94313e+08	4.97963e+08	4.97611e+08
466	3.84521e+07	1.10865e+08	1.76597e+08	2.35256e+08	2.88991e+08	3.38316e+08	3.8165e+08	4.19706e+08	4.49585e+08	4.71166e+08	4.90477e+08	5.05224e+08	5.1441e+08	5.18156e+08	5.16984e+08
467	3.84148e+07	1.11329e+08	1.78337e+08	2.38936e+08	2.94111e+08	3.43091e+08	3.84776e+08	4.21123e+08	4.52065e+08	4.7697e+08	4.95963e+08	5.0908e+08	5.1849e+08	5.21441e+08	5.19667e+08
468	3.94589e+07	1.13948e+08	1.8191e+08	2.42791e+08	2.99146e+08	3.49233e+08	3.91543e+08	4.3059e+08	4.63081e+08	4.88974e+08	5.08834e+08	5.20907e+08	5.29897e+08	5.32802e+08	5.31027e+08
469	4.03494e+07	1.17051e+08	1.87567e+08	2.52052e+08	3.10283e+08	3.63354e+08	4.08797e+08	4.48213e+08	4.82418e+08	5.08884e+08	5.3151e+08	5.44704e+08	5.52292e+08	5.54791e+08	5.52349e+08
470	3.57654e+07	1.03688e+08	1.6569e+08	2.20695e+08	2.70824e+08	3.15999e+08	3.55391e+08	3.89272e+08	4.16497e+08	4.38682e+08	4.5581e+08	4.67444e+08	4.75917e+08	4.79137e+08	4.78046e+08
471	3.70262e+07	1.06923e+08	1.70627e+08	2.28416e+08	2.80592e+08	3.26787e+08	3.66629e+08	4.01449e+08	4.31283e+08	4.54995e+08	4.74308e+08	4.8711e+08	4.96984e+08	5.00916e+08	5.00411e+08
472	3.91425e+07	1.14068e+08	1.83511e+08	2.45869e+08	3.02984e+08	3.55487e+08	3.99016e+08	4.3667e+08	4.67584e+08	4.92605e+08	5.12892e+08	5.26261e+08	5.34431e+08	5.34529e+08	5.32525e+08
473	3.87459e+07	1.13029e+08	1.80292e+08	2.41674e+08	2.9727e+08	3.45326e+08	3.86721e+08	4.2326e+08	4.54864e+08	4.80011e+08	5.00595e+08	5.13644e+08	5.2318e+08	5.2478e+08	5.22532e+08
474	3.85428e+07	1.12188e+08	1.80005e+08	2.41655e+08	2.98541e+08	3.48847e+08	3.91256e+08	4.26178e+08	4.55971e+08	4.79015e+08	4.96464e+08	5.08849e+08	5.17729e+08	5.20072e+08	5.1831e+08
475	3.94656e+07	1.14463e+08	1.83004e+08	2.45977e+08	3.03349e+08	3.54866e+08	3.97382e+08	4.3453e+08	4.65097e+08	4.88954e+08	5.08418e+08	5.20912e+08	5.30426e+08	5.3274e+08	5.31599e+08
476	3.62932e+07	1.05201e+08	1.67593e+08	2.22932e+08	2.73351e+08	3.18538e+08	3.57331e+08	3.91079e+08	4.18923e+08	4.40483e+08	4.58541e+08	4.71851e+08	4.80531e+08	4.83178e+08	4.8286e+08
477	3.90614e+07	1.13094e+08	1.80952e+08	2.42455e+08	2.9871e+08	3.48871e+08	3.91591e+08	4.28234e+08	4.5952e+08	4.858e+08	5.04927e+08	5.16433e+08	5.24765e+08	5.2728e+08	5.25445e+08
478	3.64019e+07	1.05932e+08	1.6911e+08	2.26578e+08	2.78693e+08	3.25346e+08	3.65003e+08	3.99423e+08	4.27689e+08	4.49889e+08	4.68366e+08	4.80679e+08	4.8808e+08	4.90762e+08	4.90316e+08
479	3.46958e+07	1.00501e+08	1.60752e+08	2.16313e+08	2.6746e+08	3.14406e+08	3.54624e+08	3.90091e+08	4.20386e+08	4.4404e+08	4.61949e+08	4.70859e+08	4.74793e+08	4.75485e+08	4.73518e+08
480	3.82232e+07	1.10302e+08	1.76183e+08	2.35873e+08	2.89809e+08	3.37758e+08	3.80527e+08	4.17916e+08	4.50489e+08	4.7711e+08	4.98015e+08	5.11607e+08	5.20439e+08	5.22005e+08	5.19435e+08
481	3.60062e+07	1.045e+08	1.68017e+08	2.24994e+08	2.7728e+08	3.23959e+08	3.64529e+08	4.00624e+08	4.30641e+08	4.53167e+08	4.72012e+08	4.84568e+08	4.9155e+08	4.93561e+08	4.91452e+08
482	3.86223e+07	1.1161e+08	1.7871e+08	2.40358e+08	2.98122e+08	3.50228e+08	3.94025e+08	4.31033e+08	4.63713e+08	4.86728e+08	5.05536e+08	5.17463e+08	5.24344e+08	5.23841e+08	5.22034e+08
483	3.99111e+07	1.15492e+08	1.8416e+08	2.45508e+08	3.0284e+08	3.53814e+08	3.96169e+08	4.34861e+08	4.67351e+08	4.93974e+08	5.16145e+08	5.30972e+08	5.39482e+08	5.40985e+08	5.38086e+08
484	3.87555e+07	1.12162e+08	1.79637e+08	2.40988e+08	2.9678e+08	3.47156e+08	3.90714e+08	4.27883e+08	4.60182e+08	4.87712e+08	5.11405e+08	5.25664e+08	5.35063e+08	5.36451e+08	5.32181e+08
485	3.68271e+07	1.07066e+08	1.72313e+08	2.31591e+08	2.85065e+08	3.32566e+08	3.74523e+08	4.12363e+08	4.43149e+08	4.68159e+08	4.88645e+08	5.01755e+08	5.10548e+08	5.12852e+08	5.08616e+08
486	3.71801e+07	1.07805e+08	1.73024e+08	2.31997e+08	2.86785e+08	3.36506e+08	3.78905e+08	4.15487e+08	4.44664e+08	4.67666e+08	4.86688e+08	4.99093e+08	5.07133e+08	5.08414e+08	5.05985e+08
487	3.6564e+07	1.0579e+08	1.6918e+08	2.27138e+08	2.79514e+08	3.26866e+08	3.6641e+08	4.00764e+08	4.27127e+08	4.47484e+08	4.65299e+08	4.77286e+08	4.84515e+08	4.88574e+08	4.88456e+08
488	3.97848e+07	1.14912e+08	1.82975e+08	2.44456e+08	3.01771e+08	3.52391e+08	3.9617e+08	4.35139e+08	4.67988e+08	4.94709e+08	5.16354e+08	5.30307e+08	5.39772e+08	5.42093e+08	5.39334e+08
489	3.91783e+07	1.14196e+08	1.84138e+08	2.47774e+08	3.05326e+08	3.56952e+08	4.01848e+08	4.41634e+08	4.72253e+08	4.95159e+08	5.14849e+08	5.26862e+08	5.34264e+08	5.36449e+08	5.34762e+08
490	3.74918e+07	1.08953e+08	1.74215e+08	2.32488e+08	2.86027e+08	3.34574e+08	3.76583e+08	4.12628e+08	4.42208e+08	4.66418e+08	4.86283e+08	5.00408e+08	5.08779e+08	5.11057e+08	5.08842e+08
491	3.80006e+07	1.10489e+08	1.76966e+08	2.37662e+08	2.93518e+08	3.43604e+08	3.87081e+08	4.26073e+08	4.60394e+08	4.85103e+08	5.02512e+08	5.16074e+08	5.23631e+08	5.247e+08	5.20694e+08
492	3.83704e+07	1.1136e+08	1.77418e+08	2.36515e+08	2.89298e+08	3.36365e+08	3.7722e+08	4.13216e+08	4.43107e+08	4.69007e+08	4.91556e+08	5.0708e+08	5.17916e+08	5.21166e+08	5.18357e+08
493	3.519e+07	1.02177e+08	1.64069e+08	2.19939e+08	2.71518e+08	3.1798e+08	3.58165e+08	3.93264e+08	4.2135e+08	4.43405e+08	4.61903e+08	4.7361e+08	4.81492e+08	4.83296e+08	4.80353e+08
494	3.79729e+07	1.0982e+08	1.74745e+08	2.33379e+08	2.85338e+08	3.32797e+08	3.73782e+08	4.09506e+08	4.39879e+08	4.64446e+08	4.85098e+08	4.99824e+08	5.07437e+08	5.10204e+08	5.09959e+08
495	4.03152e+07	1.1653e+08	1.862e+08	2.4948e+08	3.07979e+08	3.59643e+08	4.03223e+08	4.41393e+08	4.73061e+08	4.96578e+08	5.15828e+08	5.305e+08	5.42086e+08	5.45116e+08	5.43552e+08
496	3.65001e+07	1.05961e+08	1.69841e+08	2.27732e+08	2.80413e+08	3.27871e+08	3.69031e+08	4.03704e+08	4.30951e+08	4.55767e+08	4.76331e+08	4.88213e+08	4.95854e+08	4.97603e+08	4.96314e+08
497	3.55779e+07	1.03089e+08	1.64753e+08	2.19916e+08	2.70444e+08	3.15155e+08	3.54426e+08	3.90641e+08	4.21002e+08	4.45965e+08	4.653e+08	4.78175e+08	4.84564e+08	4.85871e+08	4.84039e+08
498	3.56223e+07	1.03201e+08	1.65007e+08	2.21386e+08	2.73206e+08	3.20214e+08	3.59314e+08	3.92707e+08	4.21219e+08	4.42183e+08	4.60169e+08	4.70542e+08	4.78047e+08	4.8096e+08	4.80314e+08
499	3.78159e+07	1.09966e+08	1.75245e+08	2.34611e+08	2.89217e+08	3.37675e+08	3.79529e+08	4.15806e+08	4.44986e+08	4.68325e+08	4.87008e+08	4.97895e+08	5.07643e+08	5.11002e+08	5.09301e+08
500	3.62317e+07	1.05592e+08	1.69704e+08	2.27212e+08	2.79598e+08	3.26989e+08	3.68391e+08	4.04683e+08	4.33265e+08	4.55597e+08	4.74016e+08	4.86879e+08	4.96174e+08	4.99575e+08	4.96091e+08
501	3.72675e+07	1.0788e+08	1.72943e+08	2.31631e+08	2.84834e+08	3.33466e+08	3.75118e+08	4.11544e+08	4.43699e+08	4.70142e+08	4.89075e+08	5.03507e+08	5.14561e+08	5.16238e+08	5.12211e+08
502	3.668e+07	1.05506e+08	1.67959e+08	2.24397e+08	2.76226e+08	3.22557e+08	3.62268e+08	3.96212e+08	4.23439e+08	4.45784e+08	4.65161e+08	4.78219e+08	4.86441e+08	4.90319e+08	4.8916e+08
503	4.11874e+07	1.1902e+08	1.90654e+08	2.56279e+08	3.15949e+08	3.70715e+08	4.17703e+08	4.57438e+08	4.9073e+08	5.16756e+08	5.36316e+08	5.49529e+08	5.59018e+08	5.61568e+08	5.60345e+08
504	3.8925e+07	1.13143e+08	1.81245e+08	2.43398e+08	3.00451e+08	3.51494e+08	3.9537e+08	4.34365e+08	4.64163e+08	4.88676e+08	5.1043e+08	5.24348e+08	5.31569e+08	5.32984e+08	5.30191e+08
505	3.7789e+07	1.09693e+08	1.76473e+08	2.37032e+08	2.9126e+08	3.39904e+08	3.80723e+08	4.15943e+08	4.45837e+08	4.74079e+08	4.96782e+08	5.12318e+08	5.23702e+08	5.25499e+08	5.19696e+08
506	3.78845e+07	1.09618e+08	1.75577e+08	2.35527e+08	2.89139e+08	3.38019e+08	3.79716e+08	4.16062e+08	4.45228e+08	4.70002e+08	4.90618e+08	5.02483e+08	5.09802e+08	5.09893e+08	5.08858e+08
507	3.731e+07	1.07936e+08	1.73614e+08	2.3336e+08	2.87634e+08	3.35482e+08	3.74663e+08	4.06772e+08	4.34978e+08	4.57869e+08	4.7544e+08	4.87195e+08	4.98242e+08	5.00843e+08	4.99194e+08
508	3.95801e+07	1.14101e+08	1.81955e+08	2.44026e+08	3.0155e+08	3.52914e+08	3.96456e+08	4.35702e+08	4.68928e+08	4.95496e+08	5.16469e+08	5.28665e+08	5.38339e+08	5.40648e+08	5.38565e+08
509	3.84584e+07	1.11561e+08	1.77647e+08	2.37473e+08	2.92633e+08	3.41801e+08	3.8408e+08	4.20941e+08	4.50398e+08	4.73946e+08	4.9317e+08	5.05149e+08	5.12481e+08	5.15407e+08	5.14639e+08
510	3.75415e+07	1.08735e+08	1.74e+08	2.33039e+08	2.86724e+08	3.35033e+08	3.76847e+08	4.14024e+08	4.46355e+08	4.7114e+08	4.91098e+08	5.03489e+08	5.10666e+08	5.11652e+08	5.09508e+08
511	3.62101e+07	1.04922e+08	1.68411e+08	2.26647e+08	2.79709e+08	3.27453e+08	3.67025e+08	4.00824e+08	4.28401e+08	4.5106e+08	4.69473e+08	4.79643e+08	4.86052e+08	4.88683e+08	4.87047e+08
512	3.64918e+07	1.05916e+08	1.69778e+08	2.27843e+08	2.80223e+08	3.27096e+08	3.67713e+08	4.03242e+08	4.34037e+08	4.57563e+08	4.73402e+08	4.82676e+08	4.88915e+08	4.91812e+08	4.90961e+08
513	3.67347e+07	1.06346e+08	1.70119e+08	2.28062e+08	2.81427e+08	3.29604e+08	3.70675e+08	4.05247e+08	4.34644e+08	4.58447e+08	4.77581e+08	4.90824e+08	5.00244e+08	5.01755e+08	4.99668e+08
514	3.69591e+07	1.07148e+08	1.71579e+08	2.30817e+08	2.85284e+08	3.33362e+08	3.7475e+08	4.10579e+08	4.39896e+08	4.6445e+08	4.85029e+08	4.96356e+08	5.04355e+08	5.06318e+08	5.04122e+08
515	4.00462e+07	1.16231e+08	1.85887e+08	2.50048e+08	3.08236e+08	3.61922e+08	4.08845e+08	4.50528e+08	4.84581e+08	5.12075e+08	5.33317e+08	5.48526e+08	5.5921e+08	5.61096e+08	5.54499e+08
516	3.81693e+07	1.10875e+08	1.77488e+08	2.36868e+08	2.89492e+08	3.37576e+08	3.79683e+08	4.15675e+08	4.43854e+08	4.66525e+08	4.83554e+08	4.96224e+08	5.04956e+08	5.07817e+08	5.08265e+08
517	3.75254e+07	1.08532e+08	1.73708e+08	2.32477e+08	2.85767e+08	3.33654e+08	3.74294e+08	4.09648e+08	4.39612e+08	4.6292e+08	4.81624e+08	4.93745e+08	5.01704e+08	5.0539e+08	5.04876e+08
518	4.25257e+07	1.23041e+08	1.97426e+08	2.65242e+08	3.26463e+08	3.81712e+08	4.29448e+08	4.71786e+08	5.06674e+08	5.34059e+08	5.57351e+08	5.72521e+08	5.82963e+08	5.85736e+08	5.82465e+08
519	3.56196e+07	1.02865e+08	1.64291e+08	2.19617e+08	2.70642e+08	3.17066e+08	3.55696e+08	3.89679e+08	4.18757e+08	4.43235e+08	4.61059e+08	4.7264e+08	4.81731e+08	4.84059e+08	4.81741e+08
520	3.90674e+07	1.12832e+08	1.79602e+08	2.40392e+08	2.96177e+08	3.46391e+08	3.89709e+08	4.28229e+08	4.59568e+08	4.84238e+08	5.04681e+08	5.17846e+08	5.2639e+08	5.29075e+08	5.27545e+08
521	3.69837e+07	1.07026e+08	1.72118e+08	2.31879e+08	2.85737e+08	3.33772e+08	3.72928e+08	4.08404e+08	4.39331e+08	4.64711e+08	4.85175e+08	4.97999e+08	5.05543e+08	5.0742e+08	5.05165e+08
522	3.70803e+07	1.07432e+08	1.71359e+08	2.30773e+08	2.8391e+08	3.30549e+08	3.71167e+08	4.0664e+08	4.36728e+08	4.62248e+08	4.81613e+08	4.94401e+08	5.03768e+08	5.06674e+08	5.03737e+08
523	3.78074e+07	1.09167e+08	1.74618e+08	2.33005e+08	2.8696e+08	3.35666e+08	3.76119e+08	4.12533e+08	4.41477e+08	4.64522e+08	4.83678e+08	4.95387e+08	5.02753e+08	5.04914e+08	5.04023e+08
524	3.78117e+07	1.09513e+08	1.74618e+08	2.32967e+08	2.85256e+08	3.32229e+08	3.71969e+08	4.07525e+08	4.36966e+08	4.59245e+08	4.77853e+08	4.90121e+08	4.98861e+08	5.02618e+08	5.02178e+08
525	3.67072e+07	1.06166e+08	1.70466e+08	2.30159e+08	2.85192e+08	3.33426e+08	3.75079e+08	4.0979e+08	4.38334e+08	4.60545e+08	4.79656e+08	4.91989e+08	4.99802e+08	5.00892e+08	4.99106e+08
526	3.67854e+07	1.07073e+08	1.71543e+08	2.30486e+08	2.84138e+08	3.32984e+08	3.74282e+08	4.09092e+08	4.38176e+08	4.61259e+08	4.78932e+08	4.89659e+08	4.97543e+08	4.98854e+08	4.97205e+08
527	4.05548e+07	1.17837e+08	1.88219e+08	2.5246e+08	3.10879e+08	3.62864e+08	4.07614e+08	4.47152e+08	4.80486e+08	5.06519e+08	5.28501e+08	5.42418e+08	5.4899e+08	5.50515e+08	5.4801e+08
528	3.8604e+07	1.1219e+08	1.7947e+08	2.40139e+08	2.95425e+08	3.45956e+08	3.89924e+08	4.28108e+08	4.60472e+08	4.84768e+08	5.05853e+08	5.20548e+08	5.29965e+08	5.3246e+08	5.30241e+08
529	3.60858e+07	1.04698e+08	1.67526e+08	2.24837e+08	2.76377e+08	3.21971e+08	3.6198e+08	3.98095e+08	4.29279e+08	4.52987e+08	4.73305e+08	4.87183e+08	4.9428e+08	4.94686e+08	4.91321e+08
530	3.88054e+07	1.12575e+08	1.79977e+08	2.41243e+08	2.98114e+08	3.49372e+08	3.92696e+08	4.30058e+08	4.59032e+08	4.8224e+08	5.00546e+08	5.12397e+08	5.22549e+08	5.25653e+08	5.23292e+08
531	3.75763e+07	1.08887e+08	1.74504e+08	2.34868e+08	2.8967e+08	3.3906e+08	3.81017e+08	4.18528e+08	4.49816e+08	4.72857e+08	4.90872e+08	5.00659e+08	5.07721e+08	5.0969e+08	5.0888e+08
532	3.92009e+07	1.13026e+08	1.80708e+08	2.4161e+08	2.97044e+08	3.4759e+08	3.90648e+08	4.28529e+08	4.59017e+08	4.83827e+08	5.0543e+08	5.19814e+08	5.29651e+08	5.31697e+08	5.28877e+08
533	4.04331e+07	1.17135e+08	1.87248e+08	2.50764e+08	3.09661e+08	3.62491e+08	4.0802e+08	4.48275e+08	4.80616e+08	5.05177e+08	5.25103e+08	5.36576e+08	5.44676e+08	5.45659e+08	5.45313e+08
534	3.78237e+07	1.09583e+08	1.75618e+08	2.35989e+08	2.89865e+08	3.391e+08	3.83071e+08	4.21413e+08	4.52818e+08	4.76536e+08	4.9483e+08	5.07882e+08	5.18623e+08	5.23631e+08	5.19798e+08
535	4.09732e+07	1.1878e+08	1.89428e+08	2.54212e+08	3.13476e+08	3.66685e+08	4.13639e+08	4.54442e+08	4.87692e+08	5.12683e+08	5.32342e+08	5.4381e+08	5.52537e+08	5.55698e+08	5.53983e+08
536	3.84279e+07	1.12016e+08	1.79197e+08	2.41296e+08	2.97439e+08	3.4815e+08	3.90915e+08	4.29687e+08	4.62178e+08	4.87385e+08	5.06011e+08	5.16973e+08	5.2554e+08	5.27577e+08	5.24977e+08
537	3.73654e+07	1.08861e+08	1.74838e+08	2.33626e+08	2.87952e+08	3.36776e+08	3.78263e+08	4.15802e+08	4.45501e+08	4.70244e+08	4.90453e+08	5.03625e+08	5.10528e+08	5.0966e+08	5.07472e+08
538	3.52192e+07	1.01913e+08	1.63108e+08	2.18507e+08	2.68909e+08	3.14848e+08	3.54247e+08	3.8908e+08	4.17566e+08	4.39663e+08	4.56946e+08	4.66654e+08	4.74203e+08	4.75839e+08	4.75002e+08
539	3.77201e+07	1.09034e+08	1.73622e+08	2.31765e+08	2.84377e+08	3.30909e+08	3.71465e+08	4.06436e+08	4.34961e+08	4.59272e+08	4.80452e+08	4.95881e+08	5.0592e+08	5.08398e+08	5.06948e+08
540	3.53094e+07	1.02407e+08	1.64305e+08	2.20007e+08	2.70383e+08	3.16466e+08	3.55946e+08	3.90567e+08	4.19133e+08	4.40349e+08	4.55328e+08	4.64252e+08	4.70246e+08	4.73781e+08	4.73131e+08
541	3.75634e+07	1.08978e+08	1.75078e+08	2.35917e+08	2.91082e+08	3.40909e+08	3.82434e+08	4.1954e+08	4.51858e+08	4.76229e+08	4.95837e+08	5.09371e+08	5.15544e+08	5.17244e+08	5.1454e+08
542	3.62796e+07	1.04571e+08	1.66122e+08	2.22968e+08	2.74758e+08	3.20883e+08	3.60921e+08	3.97821e+08	4.27596e+08	4.50492e+08	4.69127e+08	4.82138e+08	4.91231e+08	4.93915e+08	4.91009e+08
543	3.79968e+07	1.09936e+08	1.75435e+08	2.35056e+08	2.8932e+08	3.3688e+08	3.7748e+08	4.13768e+08	4.43675e+08	4.66953e+08	4.86071e+08	5.00108e+08	5.09932e+08	5.12006e+08	5.10062e+08
544	3.71493e+07	1.08223e+08	1.74046e+08	2.33484e+08	2.87264e+08	3.35737e+08	3.77287e+08	4.15287e+08	4.47009e+08	4.71861e+08	4.91006e+08	5.05085e+08	5.15423e+08	5.17558e+08	5.13586e+08
545	3.67322e+07	1.0692e+08	1.70941e+08	2.28537e+08	2.81868e+08	3.30451e+08	3.71549e+08	4.06961e+08	4.36446e+08	4.60135e+08	4.77827e+08	4.89349e+08	4.96918e+08	4.9769e+08	4.9672e+08
546	3.93512e+07	1.14148e+08	1.83244e+08	2.45902e+08	3.02039e+08	3.51905e+08	3.9511e+08	4.33825e+08	4.65061e+08	4.89941e+08	5.11014e+08	5.24992e+08	5.34434e+08	5.37537e+08	5.35261e+08
547	3.65644e+07	1.0622e+08	1.69831e+08	2.27395e+08	2.79828e+08	3.27995e+08	3.68651e+08	4.03438e+08	4.32962e+08	4.57893e+08	4.77764e+08	4.89464e+08	4.96086e+08	4.96485e+08	4.93866e+08
548	3.72799e+07	1.08347e+08	1.73705e+08	2.33215e+08	2.87975e+08	3.37767e+08	3.80552e+08	4.17233e+08	4.476e+08	4.71236e+08	4.89557e+08	5.00452e+08	5.07661e+08	5.0944e+08	5.07232e+08
549	4.0777e+07	1.1865e+08	1.90136e+08	2.55554e+08	3.15936e+08	3.69655e+08	4.1486e+08	4.54971e+08	4.88108e+08	5.14732e+08	5.37781e+08	5.52677e+08	5.63598e+08	5.66049e+08	5.60564e+08
550	4.02516e+07	1.15943e+08	1.85482e+08	2.48225e+08	3.06336e+08	3.59194e+08	4.04797e+08	4.45177e+08	4.76384e+08	5.01637e+08	5.21455e+08	5.33861e+08	5.4337e+08	5.45522e+08	5.43081e+08
551	3.87953e+07	1.12054e+08	1.79214e+08	2.40337e+08	2.95002e+08	3.43791e+08	3.86028e+08	4.2347e+08	4.54055e+08	4.7761e+08	4.94654e+08	5.06067e+08	5.14223e+08	5.1847e+08	5.19425e+08
552	3.88353e+07	1.12412e+08	1.79243e+08	2.39644e+08	2.9509e+08	3.45259e+08	3.86892e+08	4.23151e+08	4.53828e+08	4.78822e+08	4.9847e+08	5.12234e+08	5.23383e+08	5.27445e+08	5.24817e+08
553	3.62911e+07	1.05349e+08	1.68298e+08	2.26264e+08	2.79747e+08	3.28032e+08	3.69796e+08	4.04341e+08	4.34175e+08	4.56324e+08	4.73471e+08	4.85242e+08	4.91635e+08	4.93073e+08	4.91108e+08
554	3.91172e+07	1.13273e+08	1.80623e+08	2.40956e+08	2.95324e+08	3.44382e+08	3.86171e+08	4.21494e+08	4.50149e+08	4.74846e+08	4.93815e+08	5.07537e+08	5.19835e+08	5.24847e+08	5.2315e+08
555	3.98228e+07	1.15386e+08	1.84287e+08	2.47263e+08	3.04171e+08	3.56019e+08	4.01005e+08	4.39127e+08	4.70586e+08	4.96111e+08	5.16917e+08	5.30385e+08	5.38245e+08	5.41525e+08	5.39726e+08
556	3.84422e+07	1.11171e+08	1.77471e+08	2.38059e+08	2.93881e+08	3.44401e+08	3.88217e+08	4.27184e+08	4.60248e+08	4.85733e+08	5.04882e+08	5.17026e+08	5.25739e+08	5.3049e+08	5.28611e+08
557	3.67442e+07	1.0643e+08	1.70463e+08	2.29977e+08	2.8448e+08	3.33753e+08	3.75844e+08	4.12188e+08	4.42107e+08	4.66521e+08	4.84666e+08	4.9473e+08	5.03286e+08	5.06935e+08	5.03587e+08
558	3.64789e+07	1.056e+08	1.68561e+08	2.25922e+08	2.77851e+08	3.26125e+08	3.67179e+08	4.0269e+08	4.32236e+08	4.55446e+08	4.74438e+08	4.86204e+08	4.9366e+08	4.94108e+08	4.92513e+08
559	3.74833e+07	1.08752e+08	1.73391e+08	2.32134e+08	2.85921e+08	3.34396e+08	3.7575e+08	4.13772e+08	4.44545e+08	4.66136e+08	4.8392e+08	4.95958e+08	5.04448e+08	5.07347e+08	5.05894e+08
560	3.95686e+07	1.14786e+08	1.83698e+08	2.4661e+08	3.04607e+08	3.56108e+08	4.00384e+08	4.39687e+08	4.71311e+08	4.96155e+08	5.14166e+08	5.25274e+08	5.32109e+08	5.34437e+08	5.32799e+08
561	3.92743e+07	1.14035e+08	1.82965e+08	2.45475e+08	3.02061e+08	3.52309e+08	3.94756e+08	4.31898e+08	4.62583e+08	4.87444e+08	5.06637e+08	5.19731e+08	5.30164e+08	5.33919e+08	5.31645e+08
562	3.6266e+07	1.05525e+08	1.69321e+08	2.28161e+08	2.81673e+08	3.30807e+08	3.73384e+08	4.08638e+08	4.38253e+08	4.60576e+08	4.7726e+08	4.87833e+08	4.95476e+08	4.97483e+08	4.95635e+08
563	3.67585e+07	1.07072e+08	1.71234e+08	2.30242e+08	2.83967e+08	3.32008e+08	3.74248e+08	4.1195e+08	4.42073e+08	4.65582e+08	4.8489e+08	4.95234e+08	5.03908e+08	5.05435e+08	5.02328e+08
564	3.84009e+07	1.10867e+08	1.77805e+08	2.39129e+08	2.94535e+08	3.44574e+08	3.87395e+08	4.26262e+08	4.59101e+08	4.87125e+08	5.09821e+08	5.23139e+08	5.29409e+08	5.32202e+08	5.28598e+08
565	3.62729e+07	1.04656e+08	1.67663e+08	2.26383e+08	2.80259e+08	3.28777e+08	3.70625e+08	4.06802e+08	4.36045e+08	4.58104e+08	4.76193e+08	4.88112e+08	4.98354e+08	5.01773e+08	4.98372e+08
566	3.78751e+07	1.09501e+08	1.7533e+08	2.3574e+08	2.90278e+08	3.39311e+08	3.8159e+08	4.18408e+08	4.49721e+08	4.74519e+08	4.95282e+08	5.09668e+08	5.18911e+08	5.1966e+08	5.17366e+08
567	3.80982e+07	1.09889e+08	1.75455e+08	2.35611e+08	2.91337e+08	3.41462e+08	3.84671e+08	4.22592e+08	4.53223e+08	4.76964e+08	4.97806e+08	5.09697e+08	5.18758e+08	5.21383e+08	5.18815e+08
568	3.62332e+07	1.04817e+08	1.67344e+08	2.23827e+08	2.75402e+08	3.22855e+08	3.63044e+08	3.98948e+08	4.27662e+08	4.49845e+08	4.67175e+08	4.78019e+08	4.86879e+08	4.89328e+08	4.8826e+08
569	3.85029e+07	1.11382e+08	1.78809e+08	2.39815e+08	2.94021e+08	3.42533e+08	3.85111e+08	4.2411e+08	4.5494e+08	4.784e+08	4.9971e+08	5.14474e+08	5.2532e+08	5.27297e+08	5.24593e+08
570	3.90811e+07	1.13351e+08	1.81023e+08	2.42568e+08	2.98096e+08	3.49371e+08	3.93962e+08	4.33542e+08	4.66402e+08	4.91971e+08	5.11186e+08	5.22647e+08	5.30994e+08	5.32938e+08	5.30003e+08
571	4.00529e+07	1.1638e+08	1.86149e+08	2.49094e+08	3.06994e+08	3.59779e+08	4.04674e+08	4.44872e+08	4.76642e+08	5.01274e+08	5.20919e+08	5.32202e+08	5.39107e+08	5.41775e+08	5.40053e+08
572	3.65044e+07	1.06015e+08	1.69479e+08	2.27316e+08	2.80121e+08	3.2812e+08	3.69367e+08	4.05263e+08	4.3392e+08	4.55503e+08	4.72901e+08	4.84864e+08	4.93685e+08	4.96078e+08	4.94062e+08
573	3.76373e+07	1.08958e+08	1.74508e+08	2.33625e+08	2.86031e+08	3.34212e+08	3.75615e+08	4.11893e+08	4.42893e+08	4.66152e+08	4.85575e+08	4.98952e+08	5.08231e+08	5.1162e+08	5.09645e+08
574	3.73502e+07	1.07971e+08	1.72269e+08	2.31267e+08	2.8559e+08	3.35039e+08	3.77548e+08	4.15514e+08	4.47694e+08	4.73786e+08	4.92494e+08	5.02877e+08	5.11903e+08	5.16371e+08	5.13625e+08
575	3.7409e+07	1.08725e+08	1.74622e+08	2.3478e+08	2.90132e+08	3.39749e+08	3.83206e+08	4.22155e+08	4.53584e+08	4.77467e+08	4.96774e+08	5.08759e+08	5.1501e+08	5.1545e+08	5.13024e+08
576	3.82157e+07	1.10619e+08	1.76753e+08	2.36422e+08	2.90315e+08	3.37309e+08	3.78055e+08	4.14615e+08	4.43496e+08	4.65704e+08	4.84094e+08	4.96611e+08	5.06545e+08	5.09985e+08	5.09765e+08
577	3.74841e+07	1.08371e+08	1.73179e+08	2.30927e+08	2.8387e+08	3.32193e+08	3.73602e+08	4.08732e+08	4.37578e+08	4.62516e+08	4.83003e+08	4.95707e+08	5.05572e+08	5.08282e+08	5.07289e+08
578	3.65277e+07	1.0578e+08	1.68861e+08	2.2686e+08	2.80369e+08	3.29216e+08	3.71152e+08	4.08145e+08	4.3926e+08	4.62886e+08	4.82219e+08	4.95706e+08	5.02823e+08	5.03201e+08	5.00232e+08
579	3.7741e+07	1.09313e+08	1.74732e+08	2.34071e+08	2.87263e+08	3.34408e+08	3.7394e+08	4.08759e+08	4.3853e+08	4.6143e+08	4.7868e+08	4.89703e+08	4.98385e+08	5.02515e+08	5.02054e+08
580	3.99742e+07	1.15132e+08	1.83887e+08	2.46871e+08	3.02424e+08	3.51686e+08	3.94856e+08	4.337e+08	4.65853e+08	4.91879e+08	5.11438e+08	5.25134e+08	5.34313e+08	5.3731e+08	5.36892e+08
581	3.96782e+07	1.147e+08	1.84051e+08	2.46473e+08	3.0291e+08	3.53529e+08	3.96443e+08	4.35193e+08	4.67236e+08	4.91579e+08	5.09799e+08	5.21183e+08	5.30625e+08	5.32302e+08	5.31611e+08
582	3.67406e+07	1.06936e+08	1.71105e+08	2.28853e+08	2.81642e+08	3.2776e+08	3.66392e+08	4.00258e+08	4.28782e+08	4.50883e+08	4.67202e+08	4.7811e+08	4.87249e+08	4.90725e+08	4.90073e+08
583	3.79381e+07	1.09854e+08	1.75294e+08	2.34511e+08	2.88394e+08	3.36214e+08	3.77052e+08	4.13602e+08	4.4433e+08	4.70094e+08	4.9244e+08	5.06562e+08	5.14546e+08	5.16557e+08	5.1422e+08
584	3.82444e+07	1.10976e+08	1.78113e+08	2.39216e+08	2.94226e+08	3.44402e+08	3.88668e+08	4.28182e+08	4.61974e+08	4.88152e+08	5.08329e+08	5.20148e+08	5.28125e+08	5.2998e+08	5.26117e+08
585	3.76667e+07	1.09107e+08	1.75035e+08	2.35629e+08	2.90903e+08	3.40374e+08	3.827e+08	4.18378e+08	4.48231e+08	4.71804e+08	4.91431e+08	5.03914e+08	5.13231e+08	5.14633e+08	5.12403e+08
586	3.75579e+07	1.08889e+08	1.747e+08	2.34558e+08	2.89925e+08	3.39605e+08	3.82731e+08	4.19144e+08	4.49641e+08	4.73908e+08	4.94155e+08	5.0608e+08	5.14146e+08	5.16018e+08	5.13217e+08
587	4.04713e+07	1.17473e+08	1.88788e+08	2.53319e+08	3.11835e+08	3.65019e+08	4.1041e+08	4.50705e+08	4.85378e+08	5.11061e+08	5.31326e+08	5.45198e+08	5.5454e+08	5.57384e+08	5.54919e+08
588	3.88484e+07	1.12238e+08	1.79137e+08	2.394e+08	2.93083e+08	3.41232e+08	3.83599e+08	4.23046e+08	4.55975e+08	4.81267e+08	5.01297e+08	5.1369e+08	5.21254e+08	5.22625e+08	5.21651e+08
589	3.98607e+07	1.16023e+08	1.85286e+08	2.47709e+08	3.06203e+08	3.58293e+08	4.0297e+08	4.42384e+08	4.75735e+08	5.01545e+08	5.20941e+08	5.33631e+08	5.41488e+08	5.42043e+08	5.38953e+08
590	3.56694e+07	1.02895e+08	1.64424e+08	2.19566e+08	2.69168e+08	3.13059e+08	3.49618e+08	3.81239e+08	4.06541e+08	4.26463e+08	4.43896e+08	4.55596e+08	4.63509e+08	4.67157e+08	4.69352e+08
591	3.9365e+07	1.14e+08	1.81926e+08	2.44175e+08	3.02276e+08	3.54104e+08	3.98356e+08	4.37189e+08	4.70281e+08	4.97583e+08	5.17708e+08	5.29765e+08	5.38358e+08	5.39325e+08	5.3672e+08
592	3.814e+07	1.10568e+08	1.77391e+08	2.3886e+08	2.94452e+08	3.43696e+08	3.84981e+08	4.21136e+08	4.50062e+08	4.74023e+08	4.92824e+08	5.05198e+08	5.12857e+08	5.16677e+08	5.15446e+08
593	3.75407e+07	1.08885e+08	1.74003e+08	2.32538e+08	2.86777e+08	3.36166e+08	3.78292e+08	4.14473e+08	4.45173e+08	4.70323e+08	4.89945e+08	5.02804e+08	5.11785e+08	5.12646e+08	5.10129e+08
594	3.79644e+07	1.0985e+08	1.75581e+08	2.34505e+08	2.87219e+08	3.33672e+08	3.7411e+08	4.10695e+08	4.39709e+08	4.62384e+08	4.80998e+08	4.93298e+08	5.03242e+08	5.07471e+08	5.0579e+08
595	3.76012e+07	1.09386e+08	1.7479e+08	2.34195e+08	2.88498e+08	3.36502e+08	3.77294e+08	4.13494e+08	4.44278e+08	4.69541e+08	4.8985e+08	5.01641e+08	5.1166e+08	5.15383e+08	5.13033e+08
596	3.48703e+07	1.01133e+08	1.60826e+08	2.14794e+08	2.6459e+08	3.08869e+08	3.46924e+08	3.79478e+08	4.07e+08	4.28584e+08	4.46614e+08	4.59183e+08	4.6617e+08	4.68596e+08	4.68108e+08
597	3.87407e+07	1.1227e+08	1.79388e+08	2.40204e+08	2.96062e+08	3.46553e+08	3.88692e+08	4.26742e+08	4.59741e+08	4.87144e+08	5.08635e+08	5.22824e+08	5.33339e+08	5.35378e+08	5.32051e+08
598	4.09068e+07	1.19182e+08	1.91078e+08	2.56182e+08	3.15593e+08	3.69027e+08	4.15448e+08	4.55331e+08	4.89245e+08	5.15048e+08	5.36902e+08	5.51105e+08	5.60053e+08	5.61858e+08	5.58051e+08
599	3.68125e+07	1.07098e+08	1.71871e+08	2.30402e+08	2.8437e+08	3.3238e+08	3.74136e+08	4.11471e+08	4.42318e+08	4.65823e+08	4.84473e+08	4.96429e+08	5.02767e+08	5.02177e+08	5.00907e+08
600	3.75338e+07	1.08995e+08	1.74987e+08	2.36034e+08	2.91021e+08	3.40375e+08	3.82247e+08	4.17573e+08	4.45497e+08	4.69028e+08	4.88396e+08	4.99713e+08	5.06726e+08	5.07302e+08	5.05774e+08
601	3.8473e+07	1.11671e+08	1.78269e+08	2.39003e+08	2.93633e+08	3.42817e+08	3.8481e+08	4.21747e+08	4.53077e+08	4.76378e+08	4.93096e+08	5.03743e+08	5.10875e+08	5.1236e+08	5.1181e+08
602	3.505e+07	1.01658e+08	1.63314e+08	2.20078e+08	2.72266e+08	3.19929e+08	3.60178e+08	3.94811e+08	4.23299e+08	4.45599e+08	4.62109e+08	4.71951e+08	4.78383e+08	4.79086e+08	4.77354e+08
603	3.75298e+07	1.09082e+08	1.7404e+08	2.33087e+08	2.88034e+08	3.36125e+08	3.77812e+08	4.13368e+08	4.43207e+08	4.65203e+08	4.84117e+08	4.9714e+08	5.03875e+08	5.05412e+08	5.03909e+08
604	4.11158e+07	1.19189e+08	1.9125e+08	2.56777e+08	3.16311e+08	3.6962e+08	4.15418e+08	4.5593e+08	4.90669e+08	5.16519e+08	5.38526e+08	5.5422e+08	5.6566e+08	5.6818e+08	5.63575e+08
605	3.8189e+07	1.10616e+08	1.77074e+08	2.37337e+08	2.92415e+08	3.41496e+08	3.84136e+08	4.2087e+08	4.51828e+08	4.77428e+08	4.97786e+08	5.10587e+08	5.20233e+08	5.23731e+08	5.21027e+08
606	3.73019e+07	1.07483e+08	1.72031e+08	2.31712e+08	2.85963e+08	3.3515e+08	3.78518e+08	4.15065e+08	4.44336e+08	4.68467e+08	4.88297e+08	5.00486e+08	5.08243e+08	5.09701e+08	5.07482e+08
607	3.83457e+07	1.11384e+08	1.77763e+08	2.37454e+08	2.91233e+08	3.40754e+08	3.8375e+08	4.2088e+08	4.52101e+08	4.75871e+08	4.94602e+08	5.07513e+08	5.17819e+08	5.21982e+08	5.19197e+08
608	3.86186e+07	1.11913e+08	1.78706e+08	2.38599e+08	2.93699e+08	3.42772e+08	3.85302e+08	4.23792e+08	4.55816e+08	4.80839e+08	4.99432e+08	5.12517e+08	5.21007e+08	5.23839e+08	5.21962e+08
609	3.88949e+07	1.13034e+08	1.80869e+08	2.428e+08	2.99031e+08	3.49095e+08	3.91657e+08	4.29493e+08	4.60408e+08	4.86172e+08	5.07289e+08	5.18164e+08	5.27363e+08	5.31316e+08	5.29462e+08
610	3.69931e+07	1.06533e+08	1.6935e+08	2.27316e+08	2.80005e+08	3.27266e+08	3.67834e+08	4.03138e+08	4.32162e+08	4.55031e+08	4.7338e+08	4.86091e+08	4.95553e+08	4.98556e+08	4.97828e+08
611	3.80254e+07	1.09991e+08	1.75728e+08	2.35157e+08	2.89177e+08	3.38358e+08	3.80275e+08	4.17386e+08	4.46286e+08	4.69357e+08	4.89354e+08	5.04125e+08	5.13419e+08	5.15086e+08	5.13666e+08
612	3.65187e+07	1.05583e+08	1.68484e+08	2.25549e+08	2.76912e+08	3.23312e+08	3.63188e+08	3.98744e+08	4.27479e+08	4.48504e+08	4.66039e+08	4.78378e+08	4.87678e+08	4.91079e+08	4.90454e+08
613	3.80966e+07	1.09893e+08	1.7493e+08	2.34254e+08	2.88107e+08	3.37054e+08	3.78164e+08	4.14883e+08	4.46962e+08	4.74132e+08	4.95562e+08	5.10685e+08	5.21906e+08	5.24239e+08	5.21633e+08
614	3.75837e+07	1.08213e+08	1.7313e+08	2.31484e+08	2.84992e+08	3.34522e+08	3.7669e+08	4.14488e+08	4.46696e+08	4.73317e+08	4.95229e+08	5.07535e+08	5.14344e+08	5.15982e+08	5.13822e+08
615	3.83871e+07	1.10667e+08	1.76539e+08	2.37545e+08	2.94495e+08	3.4459e+08	3.87089e+08	4.24267e+08	4.5512e+08	4.80415e+08	5.0026e+08	5.13818e+08	5.22391e+08	5.24299e+08	5.22052e+08
616	3.78991e+07	1.0975e+08	1.76506e+08	2.37078e+08	2.91939e+08	3.41196e+08	3.82165e+08	4.17336e+08	4.49132e+08	4.74709e+08	4.94829e+08	5.08389e+08	5.17832e+08	5.18071e+08	5.15495e+08
617	3.81136e+07	1.10798e+08	1.77495e+08	2.37609e+08	2.92304e+08	3.4216e+08	3.85336e+08	4.22725e+08	4.53006e+08	4.77362e+08	4.95794e+08	5.08543e+08	5.16936e+08	5.19833e+08	5.18362e+08
618	3.51606e+07	1.0117e+08	1.61546e+08	2.17211e+08	2.67635e+08	3.12447e+08	3.50541e+08	3.8337e+08	4.11354e+08	4.3254e+08	4.49324e+08	4.60161e+08	4.68799e+08	4.73598e+08	4.7318e+08
619	3.7982e+07	1.1054e+08	1.77522e+08	2.38539e+08	2.94234e+08	3.45927e+08	3.9195e+08	4.30698e+08	4.62409e+08	4.87221e+08	5.05853e+08	5.17574e+08	5.25864e+08	5.28208e+08	5.24425e+08
620	3.70588e+07	1.07775e+08	1.73375e+08	2.33368e+08	2.87822e+08	3.35031e+08	3.76366e+08	4.12853e+08	4.43168e+08	4.68541e+08	4.88154e+08	4.9996e+08	5.07608e+08	5.10163e+08	5.07608e+08
621	3.71869e+07	1.081e+08	1.73039e+08	2.32934e+08	2.8766e+08	3.3595e+08	3.78239e+08	4.16105e+08	4.45996e+08	4.68921e+08	4.89121e+08	4.99656e+08	5.06113e+08	5.0709e+08	5.05924e+08
622	3.80101e+07	1.10458e+08	1.76952e+08	2.37531e+08	2.92903e+08	3.41917e+08	3.83096e+08	4.19982e+08	4.51669e+08	4.78346e+08	4.99742e+08	5.12272e+08	5.18902e+08	5.17826e+08	5.15555e+08
623	3.50185e+07	1.01822e+08	1.63235e+08	2.18507e+08	2.69021e+08	3.14974e+08	3.54192e+08	3.877e+08	4.15834e+08	4.38633e+08	4.56606e+08	4.67772e+08	4.74862e+08	4.77957e+08	4.76492e+08
624	3.81866e+07	1.10847e+08	1.7682e+08	2.37099e+08	2.92266e+08	3.41331e+08	3.83607e+08	4.20239e+08	4.51307e+08	4.75999e+08	4.95804e+08	5.08776e+08	5.17684e+08	5.18308e+08	5.16544e+08
625	3.73332e+07	1.08606e+08	1.73363e+08	2.31842e+08	2.85268e+08	3.32958e+08	3.74582e+08	4.12384e+08	4.42403e+08	4.66161e+08	4.86778e+08	5.0147e+08	5.07543e+08	5.04294e+08	5.02491e+08
626	3.82373e+07	1.10346e+08	1.75594e+08	2.34425e+08	2.86668e+08	3.33835e+08	3.7424e+08	4.11213e+08	4.41494e+08	4.66457e+08	4.87231e+08	5.00164e+08	5.09749e+08	5.125e+08	5.10753e+08
627	3.83149e+07	1.10823e+08	1.76294e+08	2.35931e+08	2.90128e+08	3.38519e+08	3.80106e+08	4.16603e+08	4.4698e+08	4.71376e+08	4.90145e+08	5.0247e+08	5.12539e+08	5.14464e+08	5.13723e+08
628	4.04557e+07	1.17186e+08	1.87815e+08	2.51854e+08	3.10108e+08	3.62433e+08	4.08066e+08	4.48852e+08	4.81953e+08	5.07652e+08	5.27967e+08	5.37946e+08	5.44582e+08	5.46799e+08	5.45284e+08
629	3.54355e+07	1.02833e+08	1.65238e+08	2.21809e+08	2.7308e+08	3.19279e+08	3.59526e+08	3.95012e+08	4.24247e+08	4.48384e+08	4.67906e+08	4.82004e+08	4.90129e+08	4.92573e+08	4.88313e+08
630	3.80894e+07	1.10562e+08	1.77077e+08	2.37537e+08	2.92495e+08	3.43089e+08	3.87254e+08	4.25611e+08	4.56995e+08	4.79918e+08	4.98352e+08	5.10514e+08	5.17886e+08	5.18875e+08	5.16332e+08
631	3.85293e+07	1.10779e+08	1.76411e+08	2.35677e+08	2.90683e+08	3.39419e+08	3.80202e+08	4.16121e+08	4.46371e+08	4.71383e+08	4.91688e+08	5.04398e+08	5.13536e+08	5.17029e+08	5.16345e+08
632	3.9081e+07	1.13524e+08	1.81675e+08	2.43321e+08	2.9953e+08	3.50366e+08	3.93452e+08	4.29623e+08	4.57971e+08	4.81979e+08	5.00213e+08	5.13512e+08	5.23323e+08	5.26158e+08	5.24774e+08
633	3.9067e+07	1.13568e+08	1.8142e+08	2.4248e+08	2.97489e+08	3.47417e+08	3.90291e+08	4.2926e+08	4.62606e+08	4.88312e+08	5.08303e+08	5.20449e+08	5.28189e+08	5.3279e+08	5.30677e+08
634	4.00759e+07	1.16321e+08	1.86252e+08	2.50176e+08	3.09191e+08	3.6215e+08	4.07635e+08	4.47648e+08	4.81267e+08	5.08737e+08	5.32095e+08	5.46476e+08	5.56221e+08	5.56819e+08	5.5247e+08
635	3.60929e+07	1.04728e+08	1.67669e+08	2.23602e+08	2.7407e+08	3.19618e+08	3.60594e+08	3.96522e+08	4.24868e+08	4.46934e+08	4.65635e+08	4.77456e+08	4.84812e+08	4.86652e+08	4.85726e+08
636	3.71926e+07	1.07707e+08	1.71366e+08	2.292e+08	2.81791e+08	3.28751e+08	3.69424e+08	4.06576e+08	4.36298e+08	4.59069e+08	4.77813e+08	4.90871e+08	5.01576e+08	5.05083e+08	5.03155e+08
637	3.64047e+07	1.05228e+08	1.67882e+08	2.25711e+08	2.78227e+08	3.2437e+08	3.63913e+08	3.99152e+08	4.27655e+08	4.50221e+08	4.69451e+08	4.82401e+08	4.90954e+08	4.93166e+08	4.92258e+08
638	3.58036e+07	1.03889e+08	1.66297e+08	2.236e+08	2.76038e+08	3.21158e+08	3.59333e+08	3.93093e+08	4.20335e+08	4.42057e+08	4.60455e+08	4.72371e+08	4.79534e+08	4.83056e+08	4.82127e+08
639	3.64441e+07	1.05984e+08	1.70123e+08	2.29561e+08	2.8319e+08	3.31004e+08	3.72408e+08	4.07229e+08	4.35115e+08	4.56975e+08	4.75919e+08	4.87293e+08	4.95271e+08	4.9748e+08	4.94769e+08
640	3.59307e+07	1.0432e+08	1.66935e+08	2.23847e+08	2.76607e+08	3.24581e+08	3.65768e+08	4.00634e+08	4.29622e+08	4.50948e+08	4.67901e+08	4.78666e+08	4.85491e+08	4.87727e+08	4.86073e+08
641	3.90836e+07	1.13293e+08	1.81583e+08	2.44191e+08	3.01627e+08	3.53353e+08	3.97451e+08	4.35699e+08	4.66868e+08	4.91676e+08	5.12898e+08	5.26075e+08	5.35792e+08	5.38795e+08	5.34746e+08
642	3.7775e+07	1.0885e+08	1.73913e+08	2.33142e+08	2.86772e+08	3.35213e+08	3.77301e+08	4.14586e+08	4.45022e+08	4.67767e+08	4.86482e+08	5.00925e+08	5.10302e+08	5.12795e+08	5.11212e+08
643	3.78437e+07	1.09381e+08	1.74537e+08	2.33742e+08	2.87401e+08	3.35324e+08	3.7628e+08	4.12002e+08	4.40866e+08	4.64173e+08	4.82644e+08	4.93645e+08	5.02904e+08	5.06901e+08	5.05995e+08
644	3.84542e+07	1.11623e+08	1.79044e+08	2.40128e+08	2.95544e+08	3.45448e+08	3.86595e+08	4.22232e+08	4.51567e+08	4.75876e+08	4.94801e+08	5.07057e+08	5.13364e+08	5.14925e+08	5.15238e+08
645	3.65936e+07	1.06288e+08	1.69858e+08	2.28036e+08	2.813e+08	3.29417e+08	3.715e+08	4.07074e+08	4.36658e+08	4.59994e+08	4.78133e+08	4.88432e+08	4.96009e+08	4.98522e+08	4.96248e+08
646	3.67888e+07	1.06436e+08	1.70163e+08	2.27839e+08	2.80196e+08	3.26896e+08	3.64669e+08	3.98475e+08	4.2672e+08	4.4926e+08	4.67785e+08	4.80204e+08	4.88828e+08	4.92614e+08	4.92498e+08
647	3.67282e+07	1.0583e+08	1.67667e+08	2.23202e+08	2.73834e+08	3.19689e+08	3.58218e+08	3.92413e+08	4.2144e+08	4.46376e+08	4.66914e+08	4.80801e+08	4.9196e+08	4.96426e+08	4.95249e+08
648	3.75413e+07	1.08559e+08	1.74733e+08	2.34949e+08	2.88396e+08	3.35705e+08	3.76258e+08	4.12684e+08	4.42392e+08	4.65741e+08	4.84171e+08	4.97378e+08	5.05105e+08	5.07199e+08	5.06052e+08
649	3.80473e+07	1.10026e+08	1.75625e+08	2.35512e+08	2.89073e+08	3.35194e+08	3.74348e+08	4.10989e+08	4.41347e+08	4.66633e+08	4.89105e+08	5.02594e+08	5.09834e+08	5.12426e+08	5.10986e+08
650	3.82682e+07	1.10937e+08	1.76249e+08	2.35347e+08	2.88783e+08	3.37623e+08	3.81468e+08	4.19541e+08	4.48885e+08	4.72854e+08	4.91203e+08	5.04074e+08	5.13684e+08	5.15905e+08	5.14125e+08
651	3.70722e+07	1.07267e+08	1.71984e+08	2.30958e+08	2.82704e+08	3.2975e+08	3.69575e+08	4.06463e+08	4.37369e+08	4.61602e+08	4.81321e+08	4.94585e+08	5.03517e+08	5.0665e+08	5.04424e+08
652	4.13205e+07	1.20165e+08	1.91499e+08	2.56032e+08	3.14816e+08	3.68853e+08	4.14376e+08	4.548e+08	4.87416e+08	5.14473e+08	5.37046e+08	5.52506e+08	5.62776e+08	5.66542e+08	5.63328e+08
653	3.73428e+07	1.07589e+08	1.71761e+08	2.29277e+08	2.82609e+08	3.3125e+08	3.71861e+08	4.06878e+08	4.35073e+08	4.57776e+08	4.77567e+08	4.917e+08	4.9957e+08	5.02947e+08	5.01929e+08
654	3.70526e+07	1.06869e+08	1.71698e+08	2.31478e+08	2.86607e+08	3.36748e+08	3.81492e+08	4.20933e+08	4.53839e+08	4.79245e+08	4.9847e+08	5.12009e+08	5.19766e+08	5.20392e+08	5.16121e+08
655	4.04008e+07	1.17548e+08	1.88949e+08	2.53712e+08	3.13444e+08	3.66878e+08	4.11893e+08	4.49179e+08	4.79308e+08	5.03948e+08	5.23933e+08	5.38128e+08	5.47782e+08	5.4984e+08	5.48226e+08
656	3.68785e+07	1.06672e+08	1.70192e+08	2.28529e+08	2.81578e+08	3.28372e+08	3.68004e+08	4.0352e+08	4.33467e+08	4.56549e+08	4.72959e+08	4.83208e+08	4.90845e+08	4.94288e+08	4.93611e+08
657	3.79541e+07	1.1038e+08	1.77011e+08	2.36851e+08	2.90347e+08	3.38653e+08	3.80461e+08	4.16395e+08	4.4673e+08	4.7162e+08	4.90657e+08	5.03869e+08	5.13672e+08	5.16474e+08	5.13793e+08
658	3.81383e+07	1.106e+08	1.76563e+08	2.37124e+08	2.93226e+08	3.43417e+08	3.85727e+08	4.22772e+08	4.53837e+08	4.80247e+08	5.01558e+08	5.14505e+08	5.23691e+08	5.24705e+08	5.21271e+08
659	3.82817e+07	1.10684e+08	1.77235e+08	2.37854e+08	2.93637e+08	3.43234e+08	3.84902e+08	4.21201e+08	4.52166e+08	4.77604e+08	4.97885e+08	5.0961e+08	5.17075e+08	5.20383e+08	5.1901e+08
660	3.70458e+07	1.06338e+08	1.69975e+08	2.28227e+08	2.82284e+08	3.32245e+08	3.74865e+08	4.11707e+08	4.41842e+08	4.65176e+08	4.85364e+08	4.97213e+08	5.04727e+08	5.06891e+08	5.05716e+08
661	3.64299e+07	1.05148e+08	1.68046e+08	2.26402e+08	2.80087e+08	3.27438e+08	3.67518e+08	4.02296e+08	4.31267e+08	4.5372e+08	4.71602e+08	4.84331e+08	4.93391e+08	4.97708e+08	4.96295e+08
662	3.41221e+07	9.8691e+07	1.5863e+08	2.13575e+08	2.6369e+08	3.09707e+08	3.49004e+08	3.83384e+08	4.11201e+08	4.33546e+08	4.51319e+08	4.61387e+08	4.67067e+08	4.67627e+08	4.65406e+08
663	3.64958e+07	1.05527e+08	1.68747e+08	2.26144e+08	2.77469e+08	3.24201e+08	3.6432e+08	3.99165e+08	4.29567e+08	4.5509e+08	4.75537e+08	4.9049e+08	5.01484e+08	5.03242e+08	4.99611e+08
664	3.92444e+07	1.13718e+08	1.81913e+08	2.44413e+08	3.01685e+08	3.54685e+08	4.00895e+08	4.40747e+08	4.72374e+08	4.96951e+08	5.18081e+08	5.31203e+08	5.39618e+08	5.4135e+08	5.37646e+08
665	3.66751e+07	1.0679e+08	1.71308e+08	2.30629e+08	2.84702e+08	3.32129e+08	3.73302e+08	4.09866e+08	4.40335e+08	4.64218e+08	4.8332e+08	4.95044e+08	5.01919e+08	5.05231e+08	5.0322e+08
666	3.86883e+07	1.12588e+08	1.80233e+08	2.42009e+08	2.99466e+08	3.51377e+08	3.95643e+08	4.34745e+08	4.66949e+08	4.93032e+08	5.1342e+08	5.24338e+08	5.32208e+08	5.31819e+08	5.29151e+08
667	3.87462e+07	1.12414e+08	1.79754e+08	2.40388e+08	2.95353e+08	3.44571e+08	3.873e+08	4.24148e+08	4.54634e+08	4.79405e+08	5.00862e+08	5.15726e+08	5.26132e+08	5.29081e+08	5.2625e+08
668	3.53342e+07	1.02354e+08	1.63293e+08	2.18129e+08	2.68854e+08	3.14415e+08	3.5303e+08	3.87265e+08	4.16644e+08	4.40333e+08	4.6069e+08	4.72272e+08	4.78675e+08	4.79012e+08	4.77679e+08
669	3.6608e+07	1.0582e+08	1.67485e+08	2.23387e+08	2.74882e+08	3.20327e+08	3.59755e+08	3.94196e+08	4.22833e+08	4.45104e+08	4.62633e+08	4.75289e+08	4.85024e+08	4.8917e+08	4.88615e+08
670	3.72604e+07	1.08555e+08	1.73101e+08	2.30922e+08	2.83883e+08	3.31233e+08	3.71861e+08	4.07588e+08	4.37302e+08	4.59898e+08	4.78107e+08	4.9226e+08	5.03208e+08	5.07712e+08	5.04655e+08
671	3.73471e+07	1.08227e+08	1.72838e+08	2.31917e+08	2.85792e+08	3.34053e+08	3.75361e+08	4.11295e+08	4.41461e+08	4.66259e+08	4.86757e+08	4.99477e+08	5.08782e+08	5.11734e+08	5.09941e+08
672	3.68745e+07	1.0731e+08	1.71146e+08	2.29121e+08	2.8199e+08	3.29185e+08	3.69263e+08	4.0545e+08	4.35333e+08	4.59809e+08	4.80181e+08	4.90678e+08	4.97936e+08	5.02054e+08	5.00081e+08
673	3.73376e+07	1.08071e+08	1.72585e+08	2.31467e+08	2.8523e+08	3.3292e+08	3.74686e+08	4.11206e+08	4.41484e+08	4.65808e+08	4.84629e+08	4.9472e+08	5.03076e+08	5.06408e+08	5.05406e+08
674	3.66708e+07	1.06007e+08	1.69751e+08	2.28285e+08	2.82729e+08	3.30454e+08	3.71735e+08	4.06874e+08	4.36042e+08	4.56885e+08	4.74167e+08	4.84342e+08	4.90187e+08	4.9227e+08	4.92553e+08
675	3.73151e+07	1.08492e+08	1.74859e+08	2.35277e+08	2.90114e+08	3.3979e+08	3.82628e+08	4.20543e+08	4.50857e+08	4.73907e+08	4.92185e+08	5.0381e+08	5.10878e+08	5.13325e+08	5.10995e+08
676	3.65456e+07	1.05172e+08	1.67009e+08	2.22837e+08	2.74573e+08	3.21489e+08	3.60657e+08	3.94367e+08	4.22763e+08	4.46095e+08	4.65013e+08	4.7636e+08	4.83256e+08	4.85498e+08	4.85969e+08
677	3.95708e+07	1.14732e+08	1.83387e+08	2.45716e+08	3.02042e+08	3.52638e+08	3.95868e+08	4.33545e+08	4.65574e+08	4.91406e+08	5.12053e+08	5.24307e+08	5.3201e+08	5.34671e+08	5.33562e+08
678	3.77393e+07	1.09487e+08	1.74897e+08	2.34334e+08	2.88274e+08	3.36705e+08	3.77858e+08	4.13939e+08	4.43524e+08	4.66755e+08	4.85042e+08	4.96583e+08	5.05852e+08	5.08345e+08	5.07118e+08
679	3.89526e+07	1.14007e+08	1.83667e+08	2.47337e+08	3.05434e+08	3.58061e+08	4.02885e+08	4.41741e+08	4.74613e+08	5.01052e+08	5.22023e+08	5.35143e+08	5.43762e+08	5.44246e+08	5.38436e+08
680	3.75145e+07	1.08879e+08	1.73822e+08	2.33272e+08	2.87597e+08	3.37382e+08	3.79895e+08	4.17109e+08	4.48748e+08	4.7483e+08	4.94384e+08	5.05979e+08	5.13564e+08	5.14903e+08	5.1159e+08
681	3.78781e+07	1.09877e+08	1.75191e+08	2.34625e+08	2.90201e+08	3.40629e+08	3.83343e+08	4.21775e+08	4.52999e+08	4.77318e+08	4.9822e+08	5.11383e+08	5.19531e+08	5.21585e+08	5.18513e+08
682	3.68016e+07	1.07181e+08	1.71538e+08	2.30659e+08	2.84793e+08	3.32751e+08	3.73504e+08	4.11531e+08	4.4317e+08	4.67781e+08	4.88538e+08	5.01466e+08	5.10654e+08	5.11467e+08	5.06547e+08
683	3.76308e+07	1.09058e+08	1.73898e+08	2.33072e+08	2.87215e+08	3.35668e+08	3.77785e+08	4.15822e+08	4.46645e+08	4.71771e+08	4.92427e+08	5.05535e+08	5.12711e+08	5.13823e+08	5.11612e+08
684	3.93353e+07	1.14072e+08	1.83327e+08	2.47105e+08	3.05831e+08	3.58599e+08	4.04694e+08	4.43752e+08	4.751e+08	5.01365e+08	5.22171e+08	5.36691e+08	5.458e+08	5.46804e+08	5.43267e+08
685	3.61807e+07	1.04439e+08	1.67291e+08	2.24193e+08	2.77381e+08	3.25239e+08	3.66408e+08	4.02546e+08	4.31684e+08	4.55065e+08	4.7301e+08	4.82463e+08	4.88499e+08	4.90228e+08	4.90034e+08
686	3.83889e+07	1.11264e+08	1.77944e+08	2.39588e+08	2.96572e+08	3.4855e+08	3.93171e+08	4.32093e+08	4.64714e+08	4.88414e+08	5.07435e+08	5.21652e+08	5.31729e+08	5.34133e+08	5.29745e+08
687	3.86008e+07	1.11754e+08	1.77927e+08	2.38194e+08	2.92914e+08	3.42058e+08	3.85707e+08	4.24741e+08	4.56707e+08	4.81968e+08	5.02236e+08	5.14931e+08	5.21981e+08	5.23859e+08	5.2202e+08
688	3.74166e+07	1.08519e+08	1.73595e+08	2.3247e+08	2.86621e+08	3.35086e+08	3.76299e+08	4.13172e+08	4.43262e+08	4.67253e+08	4.8628e+08	4.98525e+08	5.06657e+08	5.09434e+08	5.07707e+08
689	3.56793e+07	1.03305e+08	1.64914e+08	2.21443e+08	2.74131e+08	3.21541e+08	3.62156e+08	3.97454e+08	4.26154e+08	4.48786e+08	4.67185e+08	4.77966e+08	4.85799e+08	4.87883e+08	4.85563e+08
690	3.58823e+07	1.03518e+08	1.657e+08	2.22381e+08	2.74625e+08	3.21459e+08	3.62103e+08	3.97128e+08	4.2596e+08	4.48972e+08	4.67217e+08	4.75975e+08	4.83372e+08	4.86086e+08	4.85392e+08
691	4.1616e+07	1.2119e+08	1.94815e+08	2.61035e+08	3.20266e+08	3.72203e+08	4.16149e+08	4.54695e+08	4.88345e+08	5.15658e+08	5.38527e+08	5.53135e+08	5.6529e+08	5.67975e+08	5.65247e+08
692	3.88394e+07	1.13039e+08	1.8215e+08	2.44627e+08	3.02934e+08	3.56206e+08	4.0111e+08	4.39359e+08	4.72403e+08	4.99419e+08	5.20128e+08	5.32754e+08	5.4058e+08	5.41999e+08	5.37686e+08
693	3.75955e+07	1.08745e+08	1.72899e+08	2.31649e+08	2.85226e+08	3.33694e+08	3.75729e+08	4.1097e+08	4.39671e+08	4.62428e+08	4.79174e+08	4.89978e+08	4.97297e+08	5.01042e+08	5.01286e+08
694	3.67248e+07	1.06937e+08	1.7081e+08	2.2812e+08	2.7983e+08	3.26641e+08	3.67513e+08	4.02107e+08	4.31446e+08	4.54399e+08	4.72573e+08	4.84952e+08	4.93281e+08	4.9509e+08	4.94631e+08
695	3.84212e+07	1.11769e+08	1.79561e+08	2.40463e+08	2.95503e+08	3.44639e+08	3.86345e+08	4.24289e+08	4.56152e+08	4.81049e+08	5.00645e+08	5.13477e+08	5.22668e+08	5.25896e+08	5.23458e+08
696	3.93017e+07	1.13995e+08	1.82548e+08	2.44478e+08	3.00304e+08	3.50575e+08	3.93284e+08	4.30543e+08	4.60156e+08	4.83799e+08	5.0437e+08	5.17139e+08	5.26091e+08	5.28175e+08	5.27467e+08
697	3.89252e+07	1.12579e+08	1.80074e+08	2.41345e+08	2.96619e+08	3.46207e+08	3.8713e+08	4.23062e+08	4.53828e+08	4.7833e+08	4.97246e+08	5.10739e+08	5.18928e+08	5.224e+08	5.22053e+08
698	3.83273e+07	1.10754e+08	1.76183e+08	2.35448e+08	2.89594e+08	3.38613e+08	3.80755e+08	4.17401e+08	4.48146e+08	4.72284e+08	4.93247e+08	5.06709e+08	5.15952e+08	5.2078e+08	5.19246e+08
699	3.76032e+07	1.09004e+08	1.74508e+08	2.3389e+08	2.86843e+08	3.34221e+08	3.75464e+08	4.11644e+08	4.42477e+08	4.66779e+08	4.84943e+08	4.94849e+08	5.02421e+08	5.04836e+08	5.04675e+08
700	3.60659e+07	1.0478e+08	1.67481e+08	2.2398e+08	2.76864e+08	3.24355e+08	3.66101e+08	4.02935e+08	4.33633e+08	4.57378e+08	4.77895e+08	4.9062e+08	4.99145e+08	5.01108e+08	4.96495e+08
701	3.89399e+07	1.13367e+08	1.81637e+08	2.43652e+08	2.99684e+08	3.50021e+08	3.941e+08	4.32822e+08	4.65178e+08	4.91429e+08	5.11801e+08	5.2392e+08	5.31691e+08	5.34841e+08	5.32426e+08
702	3.76481e+07	1.0895e+08	1.74935e+08	2.35154e+08	2.90899e+08	3.41767e+08	3.85825e+08	4.22702e+08	4.5363e+08	4.77925e+08	4.96888e+08	5.09003e+08	5.17161e+08	5.19009e+08	5.16394e+08
703	3.83443e+07	1.11009e+08	1.7715e+08	2.38519e+08	2.95399e+08	3.47478e+08	3.91897e+08	4.30306e+08	4.61941e+08	4.86354e+08	5.04756e+08	5.18201e+08	5.27473e+08	5.28491e+08	5.26192e+08
704	3.92996e+07	1.14005e+08	1.83473e+08	2.46117e+08	3.02921e+08	3.54623e+08	3.99129e+08	4.39083e+08	4.72759e+08	4.99627e+08	5.20828e+08	5.34266e+08	5.42589e+08	5.43731e+08	5.40402e+08
705	3.79651e+07	1.1006e+08	1.75625e+08	2.35606e+08	2.88809e+08	3.37876e+08	3.81424e+08	4.19609e+08	4.50028e+08	4.7362e+08	4.92417e+08	5.04439e+08	5.1253e+08	5.15e+08	5.12819e+08
706	3.68282e+07	1.06788e+08	1.70926e+08	2.29074e+08	2.83116e+08	3.31866e+08	3.7263e+08	4.07305e+08	4.36487e+08	4.58796e+08	4.76916e+08	4.90614e+08	4.99948e+08	5.01604e+08	5.00009e+08
707	3.56363e+07	1.03927e+08	1.66694e+08	2.22929e+08	2.73817e+08	3.20045e+08	3.59668e+08	3.93104e+08	4.20664e+08	4.41982e+08	4.60902e+08	4.74635e+08	4.84675e+08	4.87445e+08	4.84854e+08
708	3.80476e+07	1.10593e+08	1.7692e+08	2.36597e+08	2.91875e+08	3.41174e+08	3.83001e+08	4.1855e+08	4.47129e+08	4.69194e+08	4.87185e+08	4.9795e+08	5.04375e+08	5.07029e+08	5.06554e+08
709	3.45059e+07	9.92557e+07	1.58382e+08	2.11236e+08	2.5878e+08	3.02249e+08	3.40425e+08	3.75075e+08	4.04252e+08	4.27293e+08	4.44433e+08	4.57348e+08	4.65289e+08	4.67605e+08	4.66066e+08
710	3.75027e+07	1.0885e+08	1.74058e+08	2.33372e+08	2.87368e+08	3.35035e+08	3.76077e+08	4.12062e+08	4.43025e+08	4.68687e+08	4.89768e+08	5.03514e+08	5.11908e+08	5.1314e+08	5.10244e+08
711	3.54542e+07	1.03294e+08	1.65765e+08	2.23188e+08	2.75641e+08	3.22609e+08	3.6233e+08	3.96225e+08	4.25406e+08	4.46997e+08	4.63934e+08	4.7502e+08	4.82152e+08	4.83109e+08	4.81712e+08
712	3.91051e+07	1.13465e+08	1.813e+08	2.43476e+08	2.99571e+08	3.49679e+08	3.93627e+08	4.32019e+08	4.63243e+08	4.88484e+08	5.08997e+08	5.23656e+08	5.33155e+08	5.35193e+08	5.31426e+08
713	3.87365e+07	1.12127e+08	1.78962e+08	2.38918e+08	2.94623e+08	3.45808e+08	3.89505e+08	4.26343e+08	4.56012e+08	4.79671e+08	4.98078e+08	5.09606e+08	5.18252e+08	5.20747e+08	5.20799e+08
714	3.73142e+07	1.07707e+08	1.71759e+08	2.29937e+08	2.82815e+08	3.29719e+08	3.69059e+08	4.03781e+08	4.33141e+08	4.57049e+08	4.77495e+08	4.92001e+08	5.01296e+08	5.04805e+08	5.03858e+08
715	3.87914e+07	1.1261e+08	1.80304e+08	2.42331e+08	2.98998e+08	3.48365e+08	3.90655e+08	4.27727e+08	4.588e+08	4.82066e+08	4.99271e+08	5.10558e+08	5.20333e+08	5.24059e+08	5.23761e+08
716	3.84055e+07	1.11246e+08	1.7836e+08	2.4012e+08	2.95659e+08	3.45923e+08	3.88448e+08	4.2564e+08	4.56801e+08	4.83051e+08	5.03355e+08	5.14655e+08	5.21193e+08	5.20695e+08	5.19658e+08
717	4.0305e+07	1.16506e+08	1.85471e+08	2.47735e+08	3.04087e+08	3.56e+08	4.00891e+08	4.40644e+08	4.74839e+08	5.02405e+08	5.22723e+08	5.3646e+08	5.43516e+08	5.4566e+08	5.44845e+08
718	3.80463e+07	1.1055e+08	1.77456e+08	2.38843e+08	2.9502e+08	3.45361e+08	3.87377e+08	4.25393e+08	4.56501e+08	4.80564e+08	4.98876e+08	5.10239e+08	5.18473e+08	5.21534e+08	5.19447e+08
719	3.75295e+07	1.08523e+08	1.73515e+08	2.33205e+08	2.87036e+08	3.34785e+08	3.77025e+08	4.13104e+08	4.44608e+08	4.69739e+08	4.88544e+08	5.02211e+08	5.12517e+08	5.16954e+08	5.13414e+08
720	3.90724e+07	1.13157e+08	1.80393e+08	2.41322e+08	2.96441e+08	3.45433e+08	3.88615e+08	4.26002e+08	4.57338e+08	4.83241e+08	5.04288e+08	5.1729e+08	5.24125e+08	5.26036e+08	5.24303e+08
721	3.83604e+07	1.10536e+08	1.75986e+08	2.34326e+08	2.87032e+08	3.34936e+08	3.7599e+08	4.11725e+08	4.4159e+08	4.66037e+08	4.86177e+08	4.98934e+08	5.07093e+08	5.09784e+08	5.10141e+08
722	3.81764e+07	1.10525e+08	1.75708e+08	2.3474e+08	2.87126e+08	3.33486e+08	3.7419e+08	4.09932e+08	4.38441e+08	4.60572e+08	4.79023e+08	4.92004e+08	5.00938e+08	5.04218e+08	5.04236e+08
723	4.00855e+07	1.16635e+08	1.85675e+08	2.48789e+08	3.06313e+08	3.58241e+08	4.02629e+08	4.41902e+08	4.7427e+08	5.00907e+08	5.23096e+08	5.36238e+08	5.45442e+08	5.47692e+08	5.45233e+08
724	3.5703e+07	1.03664e+08	1.65684e+08	2.22219e+08	2.73364e+08	3.18583e+08	3.57235e+08	3.90707e+08	4.19523e+08	4.43099e+08	4.62831e+08	4.75336e+08	4.84633e+08	4.86746e+08	4.83551e+08
725	3.67921e+07	1.06607e+08	1.70776e+08	2.27967e+08	2.80215e+08	3.29859e+08	3.73365e+08	4.11181e+08	4.42052e+08	4.65797e+08	4.84469e+08	4.96989e+08	5.05344e+08	5.07324e+08	5.05138e+08
726	3.83806e+07	1.1081e+08	1.77411e+08	2.38612e+08	2.94122e+08	3.42806e+08	3.83918e+08	4.195e+08	4.48745e+08	4.72502e+08	4.90809e+08	5.0215e+08	5.11303e+08	5.11541e+08	5.11412e+08
727	3.79423e+07	1.09256e+08	1.74818e+08	2.34103e+08	2.88064e+08	3.37019e+08	3.79327e+08	4.17072e+08	4.47809e+08	4.71531e+08	4.90791e+08	5.03864e+08	5.11235e+08	5.12635e+08	5.11563e+08
728	3.67593e+07	1.0573e+08	1.69264e+08	2.26741e+08	2.80202e+08	3.28405e+08	3.70052e+08	4.07289e+08	4.39308e+08	4.64996e+08	4.86282e+08	4.99382e+08	5.08756e+08	5.11909e+08	5.08051e+08
729	3.59011e+07	1.0424e+08	1.66644e+08	2.23341e+08	2.74229e+08	3.19675e+08	3.60334e+08	3.95882e+08	4.24778e+08	4.47903e+08	4.67884e+08	4.81407e+08	4.92004e+08	4.94484e+08	4.91328e+08
730	3.70651e+07	1.07481e+08	1.72257e+08	2.31332e+08	2.85326e+08	3.3384e+08	3.73162e+08	4.07542e+08	4.35568e+08	4.58908e+08	4.77988e+08	4.90668e+08	4.99148e+08	5.01254e+08	5.00356e+08
731	3.75193e+07	1.09313e+08	1.75127e+08	2.34559e+08	2.8934e+08	3.37823e+08	3.80326e+08	4.1713e+08	4.46191e+08	4.69466e+08	4.87428e+08	5.00186e+08	5.08942e+08	5.1065e+08	5.09565e+08
732	4.01465e+07	1.16658e+08	1.86487e+08	2.49795e+08	3.07907e+08	3.60337e+08	4.06019e+08	4.45229e+08	4.77966e+08	5.0301e+08	5.22134e+08	5.34263e+08	5.42798e+08	5.46509e+08	5.45416e+08
733	3.81016e+07	1.1067e+08	1.76558e+08	2.36598e+08	2.91738e+08	3.408e+08	3.83835e+08	4.2315e+08	4.55568e+08	4.81261e+08	5.01569e+08	5.14285e+08	5.22087e+08	5.24995e+08	5.21841e+08
734	3.68464e+07	1.06818e+08	1.70967e+08	2.29341e+08	2.82041e+08	3.2887e+08	3.68566e+08	4.03339e+08	4.31906e+08	4.55714e+08	4.7555e+08	4.88708e+08	4.9772e+08	4.99886e+08	4.97612e+08
735	3.81013e+07	1.10514e+08	1.77047e+08	2.38074e+08	2.93846e+08	3.4454e+08	3.87493e+08	4.24035e+08	4.53928e+08	4.77932e+08	4.97071e+08	5.1062e+08	5.19153e+08	5.19931e+08	5.16697e+08
736	3.70281e+07	1.06749e+08	1.71381e+08	2.29734e+08	2.82887e+08	3.31346e+08	3.70937e+08	4.05642e+08	4.35238e+08	4.57894e+08	4.74341e+08	4.85448e+08	4.93163e+08	4.95898e+08	4.95549e+08
737	3.66715e+07	1.06201e+08	1.69639e+08	2.27513e+08	2.80327e+08	3.2842e+08	3.69992e+08	4.07166e+08	4.38275e+08	4.62195e+08	4.80734e+08	4.93258e+08	5.03229e+08	5.03655e+08	4.99648e+08
738	3.61983e+07	1.04782e+08	1.67718e+08	2.24977e+08	2.77755e+08	3.25436e+08	3.65815e+08	4.00488e+08	4.29616e+08	4.51992e+08	4.68856e+08	4.79828e+08	4.86849e+08	4.90045e+08	4.8906e+08
739	3.93612e+07	1.14692e+08	1.83535e+08	2.45338e+08	3.01705e+08	3.52543e+08	3.95362e+08	4.31558e+08	4.61985e+08	4.86508e+08	5.05965e+08	5.1783e+08	5.25999e+08	5.284e+08	5.27128e+08
740	4.05713e+07	1.17902e+08	1.885e+08	2.52443e+08	3.10139e+08	3.62523e+08	4.08921e+08	4.48789e+08	4.83616e+08	5.11539e+08	5.35364e+08	5.48597e+08	5.57135e+08	5.59782e+08	5.56271e+08
741	3.74216e+07	1.08728e+08	1.74234e+08	2.33687e+08	2.87587e+08	3.35707e+08	3.77928e+08	4.13496e+08	4.42597e+08	4.64528e+08	4.81912e+08	4.93601e+08	5.01414e+08	5.04277e+08	5.02191e+08
742	3.63996e+07	1.05902e+08	1.68992e+08	2.26483e+08	2.78774e+08	3.25651e+08	3.64873e+08	3.9986e+08	4.28345e+08	4.50464e+08	4.691e+08	4.81088e+08	4.87811e+08	4.89834e+08	4.89119e+08
743	3.7182e+07	1.07609e+08	1.72661e+08	2.31793e+08	2.84688e+08	3.31606e+08	3.73148e+08	4.09032e+08	4.38088e+08	4.61161e+08	4.79904e+08	4.9243e+08	5.01014e+08	5.03554e+08	5.02e+08
744	3.6286e+07	1.05079e+08	1.68568e+08	2.26033e+08	2.78896e+08	3.25585e+08	3.65506e+08	4.02043e+08	4.32376e+08	4.56312e+08	4.7578e+08	4.87903e+08	4.95897e+08	4.98411e+08	4.95964e+08
745	3.71993e+07	1.08044e+08	1.72736e+08	2.31143e+08	2.84105e+08	3.31309e+08	3.7176e+08	4.07649e+08	4.38251e+08	4.63371e+08	4.84361e+08	4.98434e+08	5.07145e+08	5.08614e+08	5.06767e+08
746	3.88824e+07	1.12768e+08	1.79615e+08	2.40909e+08	2.96403e+08	3.4727e+08	3.92307e+08	4.31491e+08	4.64666e+08	4.89363e+08	5.07513e+08	5.2012e+08	5.29074e+08	5.31923e+08	5.28923e+08
747	3.68325e+07	1.06794e+08	1.70883e+08	2.27841e+08	2.80677e+08	3.27521e+08	3.67214e+08	4.02592e+08	4.32323e+08	4.56974e+08	4.76494e+08	4.88682e+08	4.97179e+08	4.98148e+08	4.95939e+08
748	3.95373e+07	1.14182e+08	1.81657e+08	2.42295e+08	2.97574e+08	3.48625e+08	3.92336e+08	4.29985e+08	4.62178e+08	4.87336e+08	5.05025e+08	5.17048e+08	5.25857e+08	5.30012e+08	5.2994e+08
749	3.95219e+07	1.1452e+08	1.83606e+08	2.47088e+08	3.06352e+08	3.59384e+08	4.05595e+08	4.45216e+08	4.77046e+08	5.04565e+08	5.27685e+08	5.43124e+08	5.51017e+08	5.52277e+08	5.47363e+08
750	3.64269e+07	1.04547e+08	1.66312e+08	2.22982e+08	2.73971e+08	3.20931e+08	3.61911e+08	3.9712e+08	4.25085e+08	4.49436e+08	4.67885e+08	4.80772e+08	4.90477e+08	4.93408e+08	4.91648e+08
751	3.71372e+07	1.07525e+08	1.72375e+08	2.31945e+08	2.85337e+08	3.33399e+08	3.75248e+08	4.11678e+08	4.43017e+08	4.6773e+08	4.86602e+08	4.97934e+08	5.05131e+08	5.05294e+08	5.0417e+08
752	3.92978e+07	1.13885e+08	1.83011e+08	2.46066e+08	3.02319e+08	3.53694e+08	3.977e+08	4.34919e+08	4.65872e+08	4.90472e+08	5.08875e+08	5.20367e+08	5.27493e+08	5.29845e+08	5.29318e+08
753	3.98367e+07	1.15514e+08	1.85544e+08	2.49308e+08	3.07133e+08	3.59792e+08	4.04835e+08	4.44513e+08	4.76643e+08	5.01244e+08	5.22842e+08	5.37789e+08	5.4742e+08	5.49836e+08	5.45982e+08
754	3.8946e+07	1.13356e+08	1.81553e+08	2.43432e+08	3.00266e+08	3.51985e+08	3.97471e+08	4.35128e+08	4.65531e+08	4.89959e+08	5.11129e+08	5.23135e+08	5.30886e+08	5.32199e+08	5.29743e+08
755	3.79e+07	1.09391e+08	1.74613e+08	2.34031e+08	2.88371e+08	3.36987e+08	3.78659e+08	4.14435e+08	4.43795e+08	4.68106e+08	4.882e+08	5.01703e+08	5.11676e+08	5.15493e+08	5.12947e+08
756	3.83632e+07	1.1096e+08	1.775e+08	2.36905e+08	2.91203e+08	3.39877e+08	3.81742e+08	4.18167e+08	4.49505e+08	4.74805e+08	4.95159e+08	5.08381e+08	5.15511e+08	5.17342e+08	5.1581e+08
757	3.6694e+07	1.06732e+08	1.70882e+08	2.29482e+08	2.8285e+08	3.31787e+08	3.7409e+08	4.1084e+08	4.41044e+08	4.63313e+08	4.78493e+08	4.85493e+08	4.93301e+08	4.95747e+08	4.9491e+08
758	3.74081e+07	1.08697e+08	1.74099e+08	2.34393e+08	2.90342e+08	3.41848e+08	3.8687e+08	4.26526e+08	4.59357e+08	4.86305e+08	5.0708e+08	5.19138e+08	5.26661e+08	5.26197e+08	5.22164e+08
759	3.87068e+07	1.12228e+08	1.80213e+08	2.41606e+08	2.97759e+08	3.49094e+08	3.92832e+08	4.30513e+08	4.61529e+08	4.87181e+08	5.07714e+08	5.20879e+08	5.29195e+08	5.31536e+08	5.28508e+08
760	3.91414e+07	1.12656e+08	1.78133e+08	2.38038e+08	2.93108e+08	3.41753e+08	3.83297e+08	4.20453e+08	4.52879e+08	4.79027e+08	4.98605e+08	5.10403e+08	5.20161e+08	5.23833e+08	5.22704e+08
761	3.94811e+07	1.14431e+08	1.82184e+08	2.43885e+08	2.99842e+08	3.48365e+08	3.91029e+08	4.29559e+08	4.62055e+08	4.87541e+08	5.08484e+08	5.22423e+08	5.322e+08	5.34884e+08	5.33344e+08
762	3.91261e+07	1.14002e+08	1.82175e+08	2.43595e+08	3.00433e+08	3.52341e+08	3.97037e+08	4.35657e+08	4.67949e+08	4.91465e+08	5.09139e+08	5.20957e+08	5.29001e+08	5.30826e+08	5.29158e+08
763	3.86782e+07	1.126e+08	1.80655e+08	2.4254e+08	2.99936e+08	3.51389e+08	3.9381e+08	4.30795e+08	4.60938e+08	4.83165e+08	5.02451e+08	5.15301e+08	5.24935e+08	5.28709e+08	5.26748e+08
764	3.77133e+07	1.08754e+08	1.72745e+08	2.30445e+08	2.82929e+08	3.30638e+08	3.7314e+08	4.10107e+08	4.41647e+08	4.65162e+08	4.83998e+08	4.96515e+08	5.0431e+08	5.07997e+08	5.07132e+08
765	3.76357e+07	1.08431e+08	1.73036e+08	2.3318e+08	2.89474e+08	3.39087e+08	3.80609e+08	4.17001e+08	4.47297e+08	4.71004e+08	4.89775e+08	4.99929e+08	5.05745e+08	5.07903e+08	5.07174e+08
766	3.81603e+07	1.10911e+08	1.77747e+08	2.39906e+08	2.95831e+08	3.45444e+08	3.88417e+08	4.26765e+08	4.59784e+08	4.85687e+08	5.05543e+08	5.17289e+08	5.24342e+08	5.24992e+08	5.21896e+08
767	3.80804e+07	1.09995e+08	1.7617e+08	2.36367e+08	2.91718e+08	3.4078e+08	3.83003e+08	4.20529e+08	4.53188e+08	4.79654e+08	5.01063e+08	5.13808e+08	5.22325e+08	5.2555e+08	5.22283e+08
768	3.81498e+07	1.10484e+08	1.76735e+08	2.35882e+08	2.89756e+08	3.37782e+08	3.80097e+08	4.17179e+08	4.47128e+08	4.69966e+08	4.90322e+08	5.03209e+08	5.11678e+08	5.1339e+08	5.11987e+08
769	3.61089e+07	1.04509e+08	1.66824e+08	2.22948e+08	2.7466e+08	3.21163e+08	3.60788e+08	3.95155e+08	4.23053e+08	4.4397e+08	4.60361e+08	4.72096e+08	4.80434e+08	4.83134e+08	4.82769e+08
770	3.78087e+07	1.09898e+08	1.76222e+08	2.36884e+08	2.90631e+08	3.37305e+08	3.77716e+08	4.1291e+08	4.41581e+08	4.63634e+08	4.81717e+08	4.94386e+08	5.03243e+08	5.07041e+08	5.0684e+08
771	3.71978e+07	1.07509e+08	1.724e+08	2.30793e+08	2.8428e+08	3.3378e+08	3.75798e+08	4.13171e+08	4.44667e+08	4.68246e+08	4.85789e+08	4.97077e+08	5.04785e+08	5.07425e+08	5.04338e+08
772	3.83234e+07	1.11034e+08	1.77741e+08	2.39246e+08	2.95737e+08	3.45416e+08	3.88054e+08	4.26574e+08	4.59033e+08	4.84565e+08	5.03489e+08	5.15558e+08	5.23719e+08	5.26419e+08	5.24174e+08
773	3.66742e+07	1.06823e+08	1.71849e+08	2.30904e+08	2.83591e+08	3.31944e+08	3.72328e+08	4.06573e+08	4.35142e+08	4.59523e+08	4.80115e+08	4.9097e+08	4.98466e+08	5.02438e+08	5.01052e+08
774	3.68222e+07	1.06672e+08	1.71297e+08	2.30726e+08	2.84688e+08	3.33973e+08	3.77173e+08	4.15839e+08	4.47863e+08	4.72214e+08	4.90358e+08	5.00687e+08	5.06586e+08	5.08322e+08	5.05308e+08
775	3.7807e+07	1.09272e+08	1.74953e+08	2.34745e+08	2.89495e+08	3.38761e+08	3.81212e+08	4.18296e+08	4.48152e+08	4.71755e+08	4.92227e+08	5.06582e+08	5.14836e+08	5.16127e+08	5.1415e+08
776	3.75902e+07	1.09079e+08	1.74857e+08	2.35081e+08	2.90295e+08	3.40297e+08	3.84282e+08	4.21431e+08	4.52685e+08	4.7565e+08	4.93908e+08	5.06135e+08	5.13809e+08	5.13022e+08	5.10574e+08
777	3.60308e+07	1.03822e+08	1.64872e+08	2.20158e+08	2.71851e+08	3.19072e+08	3.59601e+08	3.94651e+08	4.22491e+08	4.44742e+08	4.63854e+08	4.75369e+08	4.82581e+08	4.84248e+08	4.83246e+08
778	3.68677e+07	1.06824e+08	1.70371e+08	2.27992e+08	2.81382e+08	3.28773e+08	3.68788e+08	4.0452e+08	4.34852e+08	4.59528e+08	4.79198e+08	4.92265e+08	5.01127e+08	5.04399e+08	5.0232e+08
779	3.78323e+07	1.09643e+08	1.75667e+08	2.35475e+08	2.89573e+08	3.37985e+08	3.79148e+08	4.14005e+08	4.44326e+08	4.6881e+08	4.88928e+08	5.01197e+08	5.11674e+08	5.15e+08	5.12477e+08
780	3.89737e+07	1.12795e+08	1.79957e+08	2.40054e+08	2.94878e+08	3.43802e+08	3.85444e+08	4.22014e+08	4.51123e+08	4.74228e+08	4.92624e+08	5.05323e+08	5.1403e+08	5.1749e+08	5.18067e+08
781	3.70838e+07	1.07692e+08	1.72369e+08	2.3159e+08	2.85133e+08	3.3213e+08	3.7383e+08	4.11327e+08	4.42581e+08	4.67743e+08	4.87223e+08	4.9977e+08	5.09007e+08	5.10869e+08	5.07154e+08
782	3.5397e+07	1.02752e+08	1.64031e+08	2.19467e+08	2.69797e+08	3.16055e+08	3.55918e+08	3.90228e+08	4.17737e+08	4.39726e+08	4.57715e+08	4.70123e+08	4.80089e+08	4.83193e+08	4.81371e+08
783	3.55691e+07	1.0404e+08	1.66653e+08	2.23296e+08	2.74848e+08	3.21528e+08	3.61118e+08	3.95291e+08	4.23841e+08	4.46196e+08	4.63958e+08	4.72762e+08	4.78356e+08	4.79599e+08	4.79355e+08
784	3.62419e+07	1.04765e+08	1.66319e+08	2.22763e+08	2.75405e+08	3.22648e+08	3.6384e+08	4.00665e+08	4.31429e+08	4.5634e+08	4.77617e+08	4.9104e+08	4.99163e+08	5.00137e+08	4.97383e+08
785	3.49944e+07	1.00652e+08	1.59961e+08	2.13897e+08	2.61945e+08	3.05245e+08	3.42647e+08	3.76242e+08	4.0603e+08	4.31109e+08	4.50636e+08	4.64048e+08	4.72516e+08	4.75205e+08	4.7288e+08
786	3.77973e+07	1.10094e+08	1.7656e+08	2.37512e+08	2.92919e+08	3.42274e+08	3.83571e+08	4.19838e+08	4.51529e+08	4.76898e+08	4.97249e+08	5.11402e+08	5.20239e+08	5.21416e+08	5.18285e+08
787	3.67324e+07	1.062e+08	1.70639e+08	2.29085e+08	2.8249e+08	3.29916e+08	3.7043e+08	4.05206e+08	4.31878e+08	4.50712e+08	4.67142e+08	4.77694e+08	4.83961e+08	4.87972e+08	4.89116e+08
788	3.64193e+07	1.05756e+08	1.69125e+08	2.27596e+08	2.81896e+08	3.3108e+08	3.7251e+08	4.0922e+08	4.40237e+08	4.63766e+08	4.81242e+08	4.9218e+08	4.98292e+08	4.99064e+08	4.96799e+08
789	3.77308e+07	1.09991e+08	1.77085e+08	2.38103e+08	2.93801e+08	3.43471e+08	3.86266e+08	4.24089e+08	4.5524e+08	4.78908e+08	4.96752e+08	5.08469e+08	5.16385e+08	5.17732e+08	5.15239e+08
790	3.90452e+07	1.12543e+08	1.80304e+08	2.42027e+08	2.97837e+08	3.48227e+08	3.9064e+08	4.27082e+08	4.57415e+08	4.8138e+08	5.00459e+08	5.10854e+08	5.1773e+08	5.19896e+08	5.19932e+08
791	3.51094e+07	1.02373e+08	1.64634e+08	2.21613e+08	2.72638e+08	3.1963e+08	3.58762e+08	3.94211e+08	4.22683e+08	4.43404e+08	4.58049e+08	4.69759e+08	4.78787e+08	4.82736e+08	4.81234e+08
792	3.82098e+07	1.1111e+08	1.77773e+08	2.38034e+08	2.93061e+08	3.4317e+08	3.84315e+08	4.19629e+08	4.48053e+08	4.69163e+08	4.87344e+08	5.00307e+08	5.09291e+08	5.11833e+08	5.12215e+08
793	3.68411e+07	1.06837e+08	1.70768e+08	2.29386e+08	2.84012e+08	3.34063e+08	3.75038e+08	4.1004e+08	4.39452e+08	4.62783e+08	4.8213e+08	4.94284e+08	5.01118e+08	5.02988e+08	5.00976e+08
794	3.90723e+07	1.13236e+08	1.80842e+08	2.42788e+08	2.99687e+08	3.51004e+08	3.96028e+08	4.34518e+08	4.663e+08	4.93226e+08	5.14947e+08	5.29525e+08	5.37948e+08	5.39325e+08	5.36109e+08
795	4.00995e+07	1.1586e+08	1.85328e+08	2.47674e+08	3.04847e+08	3.57263e+08	4.01356e+08	4.38977e+08	4.69421e+08	4.93356e+08	5.13456e+08	5.27682e+08	5.37944e+08	5.40907e+08	5.38644e+08
796	3.91747e+07	1.13852e+08	1.832e+08	2.46103e+08	3.02695e+08	3.54884e+08	3.99878e+08	4.39987e+08	4.73101e+08	4.9963e+08	5.19933e+08	5.31318e+08	5.38029e+08	5.38338e+08	5.36026e+08
797	3.81296e+07	1.09851e+08	1.75229e+08	2.34941e+08	2.89861e+08	3.40048e+08	3.8343e+08	4.21659e+08	4.5372e+08	4.78492e+08	4.9661e+08	5.0886e+08	5.17022e+08	5.1966e+08	5.167e+08
798	3.72842e+07	1.08064e+08	1.73461e+08	2.32846e+08	2.87649e+08	3.36643e+08	3.78489e+08	4.15101e+08	4.46413e+08	4.72176e+08	4.94453e+08	5.06673e+08	5.1482e+08	5.16439e+08	5.13443e+08
799	3.73086e+07	1.08524e+08	1.7333e+08	2.31865e+08	2.85309e+08	3.3435e+08	3.76135e+08	4.12694e+08	4.43407e+08	4.68144e+08	4.87374e+08	4.99576e+08	5.08807e+08	5.09993e+08	5.07409e+08
800	3.53431e+07	1.01996e+08	1.63535e+08	2.19245e+08	2.70994e+08	3.17499e+08	3.55943e+08	3.90664e+08	4.199e+08	4.41678e+08	4.59709e+08	4.69686e+08	4.77443e+08	4.79019e+08	4.77485e+08
801	3.96799e+07	1.14532e+08	1.83229e+08	2.45439e+08	3.031e+08	3.53657e+08	3.96498e+08	4.33495e+08	4.65077e+08	4.91232e+08	5.11753e+08	5.255e+08	5.34266e+08	5.37276e+08	5.35642e+08
802	3.96815e+07	1.14725e+08	1.83203e+08	2.46053e+08	3.03085e+08	3.53568e+08	3.9494e+08	4.3119e+08	4.61604e+08	4.853e+08	5.05802e+08	5.18988e+08	5.28119e+08	5.31804e+08	5.31092e+08
803	4.10426e+07	1.18529e+08	1.89415e+08	2.54116e+08	3.12129e+08	3.63404e+08	4.09197e+08	4.50238e+08	4.84844e+08	5.12163e+08	5.33964e+08	5.47242e+08	5.55244e+08	5.57059e+08	5.55333e+08
804	3.56749e+07	1.03688e+08	1.6652e+08	2.24502e+08	2.76305e+08	3.22316e+08	3.60782e+08	3.9351e+08	4.20673e+08	4.42449e+08	4.58335e+08	4.684e+08	4.7578e+08	4.77929e+08	4.77324e+08
805	3.90678e+07	1.13414e+08	1.82235e+08	2.44933e+08	3.0266e+08	3.5455e+08	3.99142e+08	4.38709e+08	4.71506e+08	4.98488e+08	5.18687e+08	5.3028e+08	5.39405e+08	5.42416e+08	5.38867e+08
806	3.88229e+07	1.12997e+08	1.80566e+08	2.41375e+08	2.9746e+08	3.47541e+08	3.89037e+08	4.25967e+08	4.57169e+08	4.81444e+08	5.03022e+08	5.17309e+08	5.27603e+08	5.30246e+08	5.26404e+08
807	3.69087e+07	1.06739e+08	1.70296e+08	2.2903e+08	2.82214e+08	3.30683e+08	3.7241e+08	4.10911e+08	4.42373e+08	4.66615e+08	4.85086e+08	4.97091e+08	5.06105e+08	5.08099e+08	5.0491e+08
808	3.43852e+07	9.97778e+07	1.59888e+08	2.14801e+08	2.65527e+08	3.11686e+08	3.50774e+08	3.84129e+08	4.11896e+08	4.34358e+08	4.51521e+08	4.62841e+08	4.7144e+08	4.75234e+08	4.72523e+08
809	3.82104e+07	1.10529e+08	1.76876e+08	2.36835e+08	2.91721e+08	3.40109e+08	3.82547e+08	4.202e+08	4.51402e+08	4.76181e+08	4.93595e+08	5.03672e+08	5.11258e+08	5.13462e+08	5.12547e+08
810	3.92373e+07	1.14062e+08	1.82478e+08	2.44251e+08	3.00952e+08	3.50801e+08	3.93534e+08	4.32142e+08	4.63687e+08	4.89586e+08	5.12592e+08	5.27208e+08	5.35805e+08	5.38219e+08	5.35864e+08
811	4.03666e+07	1.16742e+08	1.87152e+08	2.51108e+08	3.10437e+08	3.63489e+08	4.09365e+08	4.48773e+08	4.81138e+08	5.05961e+08	5.26457e+08	5.38169e+08	5.45922e+08	5.47803e+08	5.46103e+08
812	3.9063e+07	1.13216e+08	1.81094e+08	2.42633e+08	2.9793e+08	3.47865e+08	3.90138e+08	4.27667e+08	4.59532e+08	4.8484e+08	5.04661e+08	5.18545e+08	5.28401e+08	5.31605e+08	5.28744e+08
813	3.76304e+07	1.08822e+08	1.73243e+08	2.32742e+08	2.87784e+08	3.37077e+08	3.77175e+08	4.12687e+08	4.42537e+08	4.6752e+08	4.8698e+08	4.98733e+08	5.05911e+08	5.09189e+08	5.08413e+08
814	3.72048e+07	1.08162e+08	1.72926e+08	2.31997e+08	2.8508e+08	3.31933e+08	3.72469e+08	4.07802e+08	4.36993e+08	4.60179e+08	4.79139e+08	4.92681e+08	5.01633e+08	5.02832e+08	5.01342e+08
815	3.81792e+07	1.10803e+08	1.78001e+08	2.39019e+08	2.93545e+08	3.42755e+08	3.85717e+08	4.22495e+08	4.54447e+08	4.8151e+08	5.01971e+08	5.1461e+08	5.23202e+08	5.25563e+08	5.22825e+08
816	3.38763e+07	9.8691e+07	1.58026e+08	2.11762e+08	2.59849e+08	3.02681e+08	3.39389e+08	3.71456e+08	3.98235e+08	4.18651e+08	4.34341e+08	4.45336e+08	4.5291e+08	4.53634e+08	4.52436e+08
817	3.67564e+07	1.06698e+08	1.69766e+08	2.26312e+08	2.78049e+08	3.23863e+08	3.61673e+08	3.94603e+08	4.22068e+08	4.43919e+08	4.61821e+08	4.74673e+08	4.83815e+08	4.86732e+08	4.87005e+08
818	3.73808e+07	1.08695e+08	1.73962e+08	2.31899e+08	2.84887e+08	3.3245e+08	3.72825e+08	4.07725e+08	4.37661e+08	4.61268e+08	4.78878e+08	4.90066e+08	4.9963e+08	5.01178e+08	5.00747e+08
819	3.606e+07	1.05015e+08	1.68354e+08	2.26417e+08	2.79184e+08	3.26838e+08	3.68293e+08	4.04577e+08	4.33771e+08	4.5514e+08	4.71378e+08	4.80528e+08	4.87089e+08	4.89751e+08	4.88097e+08
820	3.5442e+07	1.02501e+08	1.64757e+08	2.21671e+08	2.74013e+08	3.2162e+08	3.62799e+08	3.97613e+08	4.2563e+08	4.47171e+08	4.65126e+08	4.74727e+08	4.80694e+08	4.82384e+08	4.80917e+08
821	3.5688e+07	1.02763e+08	1.64494e+08	2.21107e+08	2.72371e+08	3.17822e+08	3.56576e+08	3.91701e+08	4.20344e+08	4.42326e+08	4.59522e+08	4.71229e+08	4.80506e+08	4.83909e+08	4.83398e+08
822	3.6561e+07	1.06238e+08	1.69199e+08	2.26619e+08	2.79234e+08	3.26233e+08	3.67253e+08	4.03674e+08	4.33897e+08	4.58254e+08	4.77421e+08	4.89328e+08	4.96855e+08	4.9758e+08	4.95657e+08
823	3.85338e+07	1.11339e+08	1.77533e+08	2.37191e+08	2.90823e+08	3.3926e+08	3.82242e+08	4.1902e+08	4.499e+08	4.76297e+08	4.98527e+08	5.12929e+08	5.22442e+08	5.2369e+08	5.21803e+08
824	3.47098e+07	1.00748e+08	1.60817e+08	2.15459e+08	2.66049e+08	3.11312e+08	3.49064e+08	3.82109e+08	4.10287e+08	4.32476e+08	4.49665e+08	4.59801e+08	4.66233e+08	4.69885e+08	4.68954e+08
825	4.02407e+07	1.16743e+08	1.87036e+08	2.50318e+08	3.07433e+08	3.5778e+08	4.01466e+08	4.40757e+08	4.74998e+08	5.02667e+08	5.24698e+08	5.38655e+08	5.4632e+08	5.47346e+08	5.45239e+08
826	3.50831e+07	1.01506e+08	1.62551e+08	2.1857e+08	2.70381e+08	3.15898e+08	3.55021e+08	3.89623e+08	4.18278e+08	4.40369e+08	4.59823e+08	4.71802e+08	4.7931e+08	4.82702e+08	4.79242e+08
827	3.56298e+07	1.02945e+08	1.64158e+08	2.19112e+08	2.68977e+08	3.14071e+08	3.52511e+08	3.85541e+08	4.13783e+08	4.36669e+08	4.54716e+08	4.66271e+08	4.75217e+08	4.79412e+08	4.77701e+08
828	3.77177e+07	1.0906e+08	1.7429e+08	2.33061e+08	2.86923e+08	3.35243e+08	3.77622e+08	4.14807e+08	4.46457e+08	4.72393e+08	4.93798e+08	5.08128e+08	5.16252e+08	5.16869e+08	5.14263e+08
829	3.86856e+07	1.1201e+08	1.79652e+08	2.41534e+08	2.9758e+08	3.47621e+08	3.89673e+08	4.26492e+08	4.56933e+08	4.82836e+08	5.04007e+08	5.17925e+08	5.26798e+08	5.28569e+08	5.26263e+08
830	3.91953e+07	1.13891e+08	1.83234e+08	2.46062e+08	3.02378e+08	3.52952e+08	3.97735e+08	4.36494e+08	4.67945e+08	4.9102e+08	5.10558e+08	5.22566e+08	5.32309e+08	5.35759e+08	5.33419e+08
831	3.88356e+07	1.12772e+08	1.8089e+08	2.4357e+08	3.00749e+08	3.52059e+08	3.94655e+08	4.32466e+08	4.64709e+08	4.89724e+08	5.08693e+08	5.20187e+08	5.28265e+08	5.30235e+08	5.28748e+08
832	3.63037e+07	1.0532e+08	1.68562e+08	2.26233e+08	2.78492e+08	3.25473e+08	3.65802e+08	4.00782e+08	4.27599e+08	4.50997e+08	4.69111e+08	4.79552e+08	4.88167e+08	4.90122e+08	4.89364e+08
833	4.09509e+07	1.18588e+08	1.89791e+08	2.54052e+08	3.1232e+08	3.64569e+08	4.1e+08	4.49599e+08	4.82207e+08	5.06645e+08	5.25047e+08	5.36241e+08	5.46405e+08	5.51687e+08	5.51734e+08
834	3.69196e+07	1.06666e+08	1.71084e+08	2.29233e+08	2.82225e+08	3.31314e+08	3.72796e+08	4.09238e+08	4.39643e+08	4.62485e+08	4.80915e+08	4.91423e+08	4.98946e+08	5.02365e+08	5.01162e+08
835	3.75378e+07	1.0903e+08	1.7513e+08	2.35952e+08	2.92923e+08	3.44212e+08	3.88522e+08	4.27083e+08	4.5927e+08	4.84907e+08	5.05838e+08	5.17362e+08	5.22133e+08	5.20539e+08	5.17608e+08
836	3.66559e+07	1.07121e+08	1.72341e+08	2.3061e+08	2.83406e+08	3.30117e+08	3.70474e+08	4.06842e+08	4.3613e+08	4.58214e+08	4.73925e+08	4.83586e+08	4.9245e+08	4.94608e+08	4.93175e+08
837	3.56498e+07	1.03406e+08	1.66055e+08	2.2238e+08	2.72557e+08	3.18542e+08	3.58042e+08	3.92465e+08	4.21601e+08	4.43843e+08	4.59121e+08	4.69042e+08	4.76016e+08	4.79726e+08	4.79439e+08
838	3.68512e+07	1.0681e+08	1.7128e+08	2.29278e+08	2.81616e+08	3.29192e+08	3.7064e+08	4.06621e+08	4.35474e+08	4.59873e+08	4.79469e+08	4.93454e+08	5.0293e+08	5.03278e+08	5.00052e+08
839	3.90025e+07	1.12539e+08	1.78987e+08	2.38436e+08	2.9318e+08	3.42265e+08	3.85609e+08	4.23376e+08	4.53615e+08	4.78969e+08	4.99033e+08	5.13229e+08	5.24872e+08	5.28947e+08	5.28209e+08
840	3.57426e+07	1.03799e+08	1.66612e+08	2.24232e+08	2.76578e+08	3.23027e+08	3.62376e+08	3.96822e+08	4.25331e+08	4.45841e+08	4.61307e+08	4.71095e+08	4.78247e+08	4.80318e+08	4.80208e+08
841	3.8806e+07	1.12826e+08	1.80763e+08	2.41936e+08	2.97635e+08	3.47197e+08	3.88861e+08	4.24695e+08	4.54233e+08	4.77742e+08	4.97051e+08	5.10007e+08	5.19092e+08	5.22356e+08	5.2071e+08
842	3.69234e+07	1.06107e+08	1.68909e+08	2.27107e+08	2.78908e+08	3.26712e+08	3.68611e+08	4.05681e+08	4.36525e+08	4.61351e+08	4.81732e+08	4.96092e+08	5.03938e+08	5.05949e+08	5.04397e+08
843	3.65895e+07	1.0589e+08	1.69144e+08	2.26742e+08	2.80323e+08	3.28554e+08	3.71203e+08	4.09861e+08	4.41911e+08	4.67129e+08	4.86081e+08	4.98436e+08	5.0425e+08	5.04508e+08	5.01738e+08
844	3.81211e+07	1.10012e+08	1.76481e+08	2.37016e+08	2.92127e+08	3.4231e+08	3.84366e+08	4.21127e+08	4.51919e+08	4.7549e+08	4.9524e+08	5.07269e+08	5.14915e+08	5.18954e+08	5.16968e+08
845	3.70497e+07	1.07276e+08	1.71961e+08	2.30507e+08	2.83446e+08	3.30573e+08	3.72823e+08	4.10221e+08	4.42087e+08	4.67873e+08	4.88434e+08	5.01613e+08	5.11273e+08	5.13266e+08	5.1022e+08
846	3.55877e+07	1.03208e+08	1.65783e+08	2.22976e+08	2.74592e+08	3.20355e+08	3.59611e+08	3.94493e+08	4.24599e+08	4.48894e+08	4.67982e+08	4.80595e+08	4.89629e+08	4.92669e+08	4.89043e+08
847	3.83903e+07	1.11647e+08	1.7789e+08	2.37804e+08	2.92855e+08	3.42198e+08	3.83832e+08	4.19742e+08	4.49853e+08	4.72423e+08	4.91773e+08	5.03865e+08	5.11388e+08	5.13989e+08	5.13035e+08
848	3.81933e+07	1.1065e+08	1.77358e+08	2.39121e+08	2.95571e+08	3.45332e+08	3.87251e+08	4.25532e+08	4.58604e+08	4.83898e+08	5.05141e+08	5.19844e+08	5.27189e+08	5.29358e+08	5.25169e+08
849	3.6763e+07	1.06687e+08	1.7017e+08	2.27523e+08	2.80274e+08	3.26305e+08	3.64056e+08	3.97048e+08	4.26044e+08	4.49456e+08	4.67387e+08	4.80466e+08	4.88606e+08	4.90191e+08	4.89007e+08
850	3.69436e+07	1.06752e+08	1.71064e+08	2.29054e+08	2.82121e+08	3.29801e+08	3.71207e+08	4.09188e+08	4.41311e+08	4.67284e+08	4.86957e+08	4.99598e+08	5.06771e+08	5.09434e+08	5.05838e+08
851	3.79036e+07	1.09598e+08	1.74829e+08	2.33971e+08	2.8768e+08	3.36342e+08	3.78516e+08	4.16384e+08	4.47997e+08	4.71336e+08	4.90406e+08	5.01859e+08	5.0877e+08	5.11292e+08	5.09689e+08
852	3.62705e+07	1.052e+08	1.67994e+08	2.25734e+08	2.77384e+08	3.24801e+08	3.6684e+08	4.03691e+08	4.34204e+08	4.57668e+08	4.75324e+08	4.86628e+08	4.94276e+08	4.95459e+08	4.93573e+08
853	4.06509e+07	1.18221e+08	1.89149e+08	2.53345e+08	3.11296e+08	3.62893e+08	4.07365e+08	4.46971e+08	4.79111e+08	5.04963e+08	5.25815e+08	5.38953e+08	5.47377e+08	5.48905e+08	5.47527e+08
854	3.80692e+07	1.10375e+08	1.76685e+08	2.36653e+08	2.92213e+08	3.41576e+08	3.84288e+08	4.20285e+08	4.52085e+08	4.76064e+08	4.95792e+08	5.09487e+08	5.18776e+08	5.19557e+08	5.16654e+08
855	3.78868e+07	1.09691e+08	1.74778e+08	2.34134e+08	2.88697e+08	3.38197e+08	3.80304e+08	4.16866e+08	4.46838e+08	4.70777e+08	4.90616e+08	5.06206e+08	5.17309e+08	5.21289e+08	5.17472e+08
856	3.65767e+07	1.06454e+08	1.70355e+08	2.28495e+08	2.81552e+08	3.27987e+08	3.68487e+08	4.0523e+08	4.3564e+08	4.59293e+08	4.76477e+08	4.88521e+08	4.97365e+08	5.01268e+08	4.98966e+08
857	3.70241e+07	1.07365e+08	1.71864e+08	2.30376e+08	2.83847e+08	3.32108e+08	3.72981e+08	4.09374e+08	4.39752e+08	4.63336e+08	4.81898e+08	4.9233e+08	4.98834e+08	5.01449e+08	4.98434e+08
858	3.81252e+07	1.10783e+08	1.77524e+08	2.39133e+08	2.95495e+08	3.46164e+08	3.89427e+08	4.27634e+08	4.60015e+08	4.85572e+08	5.06144e+08	5.17765e+08	5.25692e+08	5.26639e+08	5.22642e+08
859	3.67975e+07	1.06402e+08	1.70622e+08	2.29174e+08	2.8224e+08	3.29295e+08	3.69429e+08	4.05131e+08	4.35169e+08	4.59339e+08	4.79122e+08	4.92576e+08	5.00057e+08	5.00786e+08	4.99371e+08
860	4.10373e+07	1.19916e+08	1.92976e+08	2.58588e+08	3.17826e+08	3.71915e+08	4.19133e+08	4.62351e+08	4.98293e+08	5.24409e+08	5.44345e+08	5.54495e+08	5.61335e+08	5.59955e+08	5.57852e+08
861	3.92633e+07	1.13852e+08	1.81989e+08	2.44989e+08	3.0271e+08	3.55433e+08	3.99144e+08	4.3934e+08	4.71131e+08	4.95749e+08	5.15552e+08	5.29115e+08	5.37152e+08	5.37181e+08	5.34713e+08
862	3.74233e+07	1.08789e+08	1.73818e+08	2.3347e+08	2.88291e+08	3.37797e+08	3.80014e+08	4.14443e+08	4.42387e+08	4.64815e+08	4.82245e+08	4.93922e+08	5.02658e+08	5.05906e+08	5.03799e+08
863	3.82319e+07	1.11416e+08	1.78516e+08	2.38783e+08	2.93833e+08	3.44349e+08	3.87976e+08	4.25854e+08	4.59584e+08	4.87408e+08	5.10945e+08	5.25246e+08	5.32326e+08	5.32901e+08	5.28066e+08
864	3.84e+07	1.11273e+08	1.78549e+08	2.39412e+08	2.94808e+08	3.44733e+08	3.88835e+08	4.27302e+08	4.56591e+08	4.80397e+08	5.0099e+08	5.14548e+08	5.2301e+08	5.26786e+08	5.24355e+08
865	3.40594e+07	9.8177e+07	1.57009e+08	2.1068e+08	2.59446e+08	3.01878e+08	3.39959e+08	3.72834e+08	3.98507e+08	4.18992e+08	4.3529e+08	4.46709e+08	4.58214e+08	4.62648e+08	4.60866e+08
866	3.8093e+07	1.10374e+08	1.76895e+08	2.37089e+08	2.90072e+08	3.37449e+08	3.78106e+08	4.14022e+08	4.44669e+08	4.69e+08	4.87395e+08	5.00189e+08	5.09709e+08	5.1304e+08	5.11763e+08
867	3.87235e+07	1.12387e+08	1.79957e+08	2.4106e+08	2.97985e+08	3.4846e+08	3.91304e+08	4.28777e+08	4.60915e+08	4.88024e+08	5.09745e+08	5.25041e+08	5.34176e+08	5.36358e+08	5.32228e+08
868	3.62658e+07	1.04889e+08	1.67665e+08	2.23815e+08	2.74727e+08	3.20383e+08	3.60545e+08	3.95437e+08	4.24597e+08	4.45422e+08	4.62685e+08	4.73926e+08	4.80352e+08	4.83873e+08	4.83973e+08
869	3.65052e+07	1.05723e+08	1.69163e+08	2.27092e+08	2.79398e+08	3.25563e+08	3.64676e+08	3.98381e+08	4.27865e+08	4.4989e+08	4.68768e+08	4.8111e+08	4.90246e+08	4.92729e+08	4.91136e+08
870	3.85275e+07	1.1125e+08	1.77385e+08	2.36493e+08	2.9042e+08	3.3732e+08	3.7786e+08	4.13928e+08	4.44957e+08	4.69626e+08	4.87835e+08	4.99128e+08	5.07918e+08	5.1217e+08	5.12047e+08
871	3.92846e+07	1.1409e+08	1.82724e+08	2.4513e+08	3.01441e+08	3.51845e+08	3.95415e+08	4.3404e+08	4.65396e+08	4.89746e+08	5.09058e+08	5.20969e+08	5.30596e+08	5.32644e+08	5.30025e+08
872	3.64388e+07	1.05751e+08	1.69526e+08	2.28222e+08	2.81547e+08	3.29004e+08	3.68958e+08	4.0472e+08	4.35032e+08	4.58123e+08	4.76753e+08	4.89527e+08	4.99715e+08	5.01695e+08	4.98291e+08
873	3.6942e+07	1.07114e+08	1.71267e+08	2.29972e+08	2.83605e+08	3.30834e+08	3.71538e+08	4.0872e+08	4.39546e+08	4.6455e+08	4.82838e+08	4.93821e+08	5.02103e+08	5.05738e+08	5.0365e+08
874	3.79604e+07	1.10037e+08	1.76986e+08	2.38229e+08	2.94425e+08	3.45351e+08	3.88764e+08	4.24195e+08	4.52311e+08	4.76041e+08	4.96348e+08	5.11559e+08	5.2339e+08	5.25695e+08	5.21632e+08
875	3.51772e+07	1.01495e+08	1.62694e+08	2.18507e+08	2.6923e+08	3.14948e+08	3.54853e+08	3.90516e+08	4.19366e+08	4.42775e+08	4.61954e+08	4.74633e+08	4.82782e+08	4.84316e+08	4.81011e+08
876	3.6879e+07	1.06282e+08	1.70096e+08	2.27702e+08	2.80737e+08	3.27485e+08	3.66838e+08	4.0239e+08	4.31816e+08	4.56359e+08	4.75915e+08	4.88537e+08	4.96796e+08	4.99079e+08	4.97303e+08
877	3.77016e+07	1.09436e+08	1.7537e+08	2.35867e+08	2.90205e+08	3.39158e+08	3.81947e+08	4.19767e+08	4.51661e+08	4.7586e+08	4.94782e+08	5.06999e+08	5.14399e+08	5.1458e+08	5.12324e+08
878	3.73686e+07	1.08054e+08	1.72617e+08	2.31932e+08	2.85665e+08	3.34035e+08	3.75342e+08	4.11363e+08	4.40758e+08	4.6393e+08	4.83288e+08	4.97202e+08	5.0737e+08	5.09506e+08	5.07065e+08
879	3.89007e+07	1.12621e+08	1.80723e+08	2.43758e+08	3.01111e+08	3.52539e+08	3.95764e+08	4.336e+08	4.641e+08	4.90374e+08	5.11889e+08	5.26362e+08	5.36384e+08	5.38712e+08	5.35354e+08
880	3.92004e+07	1.13391e+08	1.80344e+08	2.39728e+08	2.94701e+08	3.43516e+08	3.85897e+08	4.2481e+08	4.58177e+08	4.84007e+08	5.02419e+08	5.14411e+08	5.24068e+08	5.27247e+08	5.27133e+08
881	3.88646e+07	1.12481e+08	1.79957e+08	2.40805e+08	2.96938e+08	3.46952e+08	3.90212e+08	4.26996e+08	4.58264e+08	4.81836e+08	4.9981e+08	5.12257e+08	5.20087e+08	5.23833e+08	5.23031e+08
882	3.80353e+07	1.10308e+08	1.76388e+08	2.36785e+08	2.91111e+08	3.3996e+08	3.82144e+08	4.19694e+08	4.50198e+08	4.73519e+08	4.91305e+08	5.03503e+08	5.09909e+08	5.11787e+08	5.09778e+08
883	3.71223e+07	1.08224e+08	1.72865e+08	2.32073e+08	2.87122e+08	3.37289e+08	3.79697e+08	4.16789e+08	4.45325e+08	4.68143e+08	4.8575e+08	4.97592e+08	5.05105e+08	5.07807e+08	5.06536e+08
884	3.90223e+07	1.12931e+08	1.80979e+08	2.43325e+08	3.00061e+08	3.50274e+08	3.94106e+08	4.30908e+08	4.59356e+08	4.83296e+08	5.03584e+08	5.16159e+08	5.25292e+08	5.28168e+08	5.26917e+08
885	3.6526e+07	1.05545e+08	1.69553e+08	2.27953e+08	2.80431e+08	3.27986e+08	3.6812e+08	4.01868e+08	4.30127e+08	4.52194e+08	4.68161e+08	4.79501e+08	4.88572e+08	4.93958e+08	4.9322e+08
886	3.80306e+07	1.10008e+08	1.75945e+08	2.36116e+08	2.90714e+08	3.39146e+08	3.80998e+08	4.17878e+08	4.48539e+08	4.7324e+08	4.93375e+08	5.05333e+08	5.14907e+08	5.1933e+08	5.17148e+08
887	3.81704e+07	1.09468e+08	1.74046e+08	2.33541e+08	2.88138e+08	3.37277e+08	3.78202e+08	4.15113e+08	4.47116e+08	4.74172e+08	4.95875e+08	5.11212e+08	5.19624e+08	5.20923e+08	5.1765e+08
888	4.00282e+07	1.16679e+08	1.86584e+08	2.49677e+08	3.0657e+08	3.57038e+08	4.00745e+08	4.38513e+08	4.68252e+08	4.91196e+08	5.10803e+08	5.23738e+08	5.32254e+08	5.35546e+08	5.35566e+08
889	3.81946e+07	1.10221e+08	1.76523e+08	2.37028e+08	2.91694e+08	3.41485e+08	3.84402e+08	4.23435e+08	4.57774e+08	4.8556e+08	5.06555e+08	5.19237e+08	5.25934e+08	5.24982e+08	5.21921e+08
890	3.77634e+07	1.0972e+08	1.76477e+08	2.36774e+08	2.92215e+08	3.42826e+08	3.84853e+08	4.2341e+08	4.54451e+08	4.76233e+08	4.93642e+08	5.0481e+08	5.11911e+08	5.14184e+08	5.12709e+08
891	3.82813e+07	1.11473e+08	1.79219e+08	2.40421e+08	2.95724e+08	3.4521e+08	3.86204e+08	4.21235e+08	4.50634e+08	4.74054e+08	4.9234e+08	5.04785e+08	5.15053e+08	5.18299e+08	5.1683e+08
892	3.663e+07	1.06404e+08	1.70734e+08	2.288e+08	2.82206e+08	3.2951e+08	3.69883e+08	4.05386e+08	4.35077e+08	4.57366e+08	4.75266e+08	4.8655e+08	4.93429e+08	4.97216e+08	4.9621e+08
893	3.76497e+07	1.09344e+08	1.7465e+08	2.33754e+08	2.87324e+08	3.36073e+08	3.77851e+08	4.1357e+08	4.42581e+08	4.65345e+08	4.83589e+08	4.96553e+08	5.05007e+08	5.08826e+08	5.07839e+08
894	3.95028e+07	1.1461e+08	1.8376e+08	2.47657e+08	3.05332e+08	3.57629e+08	4.03398e+08	4.4442e+08	4.78354e+08	5.04969e+08	5.26655e+08	5.40366e+08	5.47677e+08	5.46757e+08	5.42973e+08
895	4.11838e+07	1.1933e+08	1.90361e+08	2.54677e+08	3.13487e+08	3.66683e+08	4.11681e+08	4.5093e+08	4.84676e+08	5.12358e+08	5.33556e+08	5.46352e+08	5.56506e+08	5.60913e+08	5.59021e+08
896	3.6163e+07	1.0481e+08	1.67443e+08	2.24834e+08	2.76271e+08	3.22691e+08	3.62477e+08	3.96866e+08	4.25168e+08	4.4774e+08	4.6709e+08	4.79362e+08	4.874e+08	4.89484e+08	4.8789e+08
897	3.81711e+07	1.10845e+08	1.78034e+08	2.38656e+08	2.93806e+08	3.42827e+08	3.85395e+08	4.22888e+08	4.53878e+08	4.80363e+08	5.01401e+08	5.12991e+08	5.20459e+08	5.20439e+08	5.1866e+08
898	3.87885e+07	1.12076e+08	1.78421e+08	2.39228e+08	2.94469e+08	3.4447e+08	3.8829e+08	4.26306e+08	4.57431e+08	4.81093e+08	5.00823e+08	5.14349e+08	5.24454e+08	5.27311e+08	5.25546e+08
899	3.53274e+07	1.02638e+08	1.63811e+08	2.19437e+08	2.69872e+08	3.15003e+08	3.52586e+08	3.84912e+08	4.12344e+08	4.34455e+08	4.52119e+08	4.64607e+08	4.72885e+08	4.76165e+08	4.75542e+08
900	3.68087e+07	1.06668e+08	1.70744e+08	2.29298e+08	2.82791e+08	3.31814e+08	3.7263e+08	4.07054e+08	4.34392e+08	4.57994e+08	4.78838e+08	4.92078e+08	5.01476e+08	5.04189e+08	5.01862e+08
901	3.63406e+07	1.05258e+08	1.67528e+08	2.23806e+08	2.75048e+08	3.21969e+08	3.61984e+08	3.97065e+08	4.24677e+08	4.47088e+08	4.6625e+08	4.79014e+08	4.87849e+08	4.91744e+08	4.90464e+08
902	3.71824e+07	1.07735e+08	1.72148e+08	2.3014e+08	2.82644e+08	3.28214e+08	3.68413e+08	4.04125e+08	4.33594e+08	4.5671e+08	4.75817e+08	4.8844e+08	4.96265e+08	5.00107e+08	4.98885e+08
903	3.74554e+07	1.08646e+08	1.73472e+08	2.32887e+08	2.87883e+08	3.37205e+08	3.80009e+08	4.17845e+08	4.50633e+08	4.75106e+08	4.9382e+08	5.06716e+08	5.15479e+08	5.18931e+08	5.15616e+08
904	3.74112e+07	1.09063e+08	1.74682e+08	2.34226e+08	2.87873e+08	3.35895e+08	3.7827e+08	4.15493e+08	4.48634e+08	4.74951e+08	4.96284e+08	5.1142e+08	5.1997e+08	5.20377e+08	5.14781e+08
905	3.88035e+07	1.1256e+08	1.80843e+08	2.42764e+08	2.98406e+08	3.47801e+08	3.9107e+08	4.29383e+08	4.6131e+08	4.86501e+08	5.06367e+08	5.17679e+08	5.26066e+08	5.29098e+08	5.27026e+08
906	3.96579e+07	1.14883e+08	1.83316e+08	2.4551e+08	3.0264e+08	3.53963e+08	3.98986e+08	4.39322e+08	4.7177e+08	4.97376e+08	5.17445e+08	5.30127e+08	5.38296e+08	5.39145e+08	5.3697e+08
907	3.85009e+07	1.11693e+08	1.78156e+08	2.368e+08	2.89683e+08	3.38278e+08	3.80012e+08	4.16127e+08	4.44921e+08	4.66522e+08	4.84978e+08	4.97527e+08	5.07225e+08	5.11327e+08	5.11584e+08
908	3.80477e+07	1.09774e+08	1.75064e+08	2.34894e+08	2.90242e+08	3.39926e+08	3.81559e+08	4.16837e+08	4.45427e+08	4.69213e+08	4.88834e+08	5.02435e+08	5.11255e+08	5.13532e+08	5.12989e+08
909	3.80532e+07	1.1021e+08	1.75862e+08	2.35073e+08	2.89669e+08	3.39035e+08	3.81608e+08	4.18049e+08	4.47072e+08	4.69901e+08	4.89383e+08	5.03455e+08	5.12554e+08	5.14714e+08	5.12524e+08
910	3.9717e+07	1.15162e+08	1.84346e+08	2.47337e+08	3.04208e+08	3.54891e+08	3.97903e+08	4.3622e+08	4.67732e+08	4.9147e+08	5.1115e+08	5.24291e+08	5.31973e+08	5.34692e+08	5.3423e+08
911	4.08055e+07	1.18728e+08	1.89721e+08	2.53384e+08	3.11301e+08	3.63356e+08	4.06477e+08	4.43588e+08	4.75641e+08	5.02407e+08	5.25329e+08	5.41204e+08	5.51825e+08	5.54975e+08	5.51331e+08
912	3.68894e+07	1.06812e+08	1.71399e+08	2.29894e+08	2.83602e+08	3.3167e+08	3.72683e+08	4.09276e+08	4.38715e+08	4.64331e+08	4.87556e+08	5.029e+08	5.12716e+08	5.15501e+08	5.11107e+08
913	3.57425e+07	1.03143e+08	1.64784e+08	2.21769e+08	2.73483e+08	3.20378e+08	3.6088e+08	3.96069e+08	4.25013e+08	4.48902e+08	4.67666e+08	4.80195e+08	4.8788e+08	4.87808e+08	4.85923e+08
914	3.86827e+07	1.1225e+08	1.7999e+08	2.41376e+08	2.97086e+08	3.4702e+08	3.89674e+08	4.28015e+08	4.60563e+08	4.86166e+08	5.05322e+08	5.18183e+08	5.27837e+08	5.31977e+08	5.28757e+08
915	3.4649e+07	1.00205e+08	1.59935e+08	2.14446e+08	2.64877e+08	3.10289e+08	3.4949e+08	3.82523e+08	4.10411e+08	4.32746e+08	4.50481e+08	4.61981e+08	4.69259e+08	4.71326e+08	4.70307e+08
916	3.5262e+07	1.02338e+08	1.63918e+08	2.18997e+08	2.68388e+08	3.11741e+08	3.50133e+08	3.8266e+08	4.08404e+08	4.2948e+08	4.48104e+08	4.59802e+08	4.68432e+08	4.72706e+08	4.72399e+08
917	3.80419e+07	1.10536e+08	1.76977e+08	2.36669e+08	2.90158e+08	3.39423e+08	3.84237e+08	4.2277e+08	4.53421e+08	4.76664e+08	4.96703e+08	5.10407e+08	5.18978e+08	5.19791e+08	5.17379e+08
918	3.68798e+07	1.07053e+08	1.70416e+08	2.2729e+08	2.80205e+08	3.28383e+08	3.69726e+08	4.07314e+08	4.37472e+08	4.61013e+08	4.79366e+08	4.9076e+08	4.98218e+08	4.99657e+08	4.98017e+08
919	4.13036e+07	1.19295e+08	1.90767e+08	2.55221e+08	3.14335e+08	3.67283e+08	4.12741e+08	4.52621e+08	4.86412e+08	5.12029e+08	5.31079e+08	5.46261e+08	5.57566e+08	5.61729e+08	5.6012e+08
920	3.96365e+07	1.14347e+08	1.83197e+08	2.46727e+08	3.04171e+08	3.54942e+08	3.99056e+08	4.38143e+08	4.69991e+08	4.93696e+08	5.11371e+08	5.23957e+08	5.33461e+08	5.37691e+08	5.35928e+08
921	3.82983e+07	1.10381e+08	1.74955e+08	2.3303e+08	2.8546e+08	3.32321e+08	3.73982e+08	4.10233e+08	4.40444e+08	4.66091e+08	4.87089e+08	5.00542e+08	5.09654e+08	5.11153e+08	5.09082e+08
922	3.69968e+07	1.07196e+08	1.71741e+08	2.30937e+08	2.85103e+08	3.34373e+08	3.76484e+08	4.13422e+08	4.43512e+08	4.68497e+08	4.87948e+08	4.99483e+08	5.06428e+08	5.08164e+08	5.06091e+08
923	3.8234e+07	1.11023e+08	1.76803e+08	2.35427e+08	2.89679e+08	3.38662e+08	3.81668e+08	4.19113e+08	4.49943e+08	4.72869e+08	4.91709e+08	5.04759e+08	5.12559e+08	5.15618e+08	5.14415e+08
924	3.77578e+07	1.08853e+08	1.74525e+08	2.34508e+08	2.88415e+08	3.36486e+08	3.76704e+08	4.12227e+08	4.42839e+08	4.68064e+08	4.87113e+08	4.9862e+08	5.06971e+08	5.09782e+08	5.09109e+08
925	3.69057e+07	1.06331e+08	1.70104e+08	2.28635e+08	2.8227e+08	3.29484e+08	3.70102e+08	4.04018e+08	4.3293e+08	4.55944e+08	4.72394e+08	4.8188e+08	4.88682e+08	4.91861e+08	4.92241e+08
926	3.92805e+07	1.13883e+08	1.82765e+08	2.45294e+08	3.0075e+08	3.50596e+08	3.92352e+08	4.28372e+08	4.59972e+08	4.86063e+08	5.05324e+08	5.17789e+08	5.26246e+08	5.29657e+08	5.28626e+08
927	3.75823e+07	1.09439e+08	1.75397e+08	2.34985e+08	2.8953e+08	3.38153e+08	3.81234e+08	4.17934e+08	4.46657e+08	4.67176e+08	4.86527e+08	4.99319e+08	5.09758e+08	5.12354e+08	5.10184e+08
928	3.52129e+07	1.0191e+08	1.6364e+08	2.21111e+08	2.73725e+08	3.191e+08	3.55579e+08	3.87059e+08	4.11026e+08	4.3146e+08	4.49085e+08	4.61625e+08	4.71412e+08	4.74325e+08	4.72198e+08
929	3.72975e+07	1.08157e+08	1.73085e+08	2.32083e+08	2.8615e+08	3.34582e+08	3.75736e+08	4.10596e+08	4.38873e+08	4.61453e+08	4.79233e+08	4.8967e+08	4.95587e+08	4.97937e+08	4.98279e+08
930	3.92539e+07	1.13961e+08	1.8242e+08	2.44369e+08	3.0115e+08	3.52573e+08	3.97213e+08	4.36659e+08	4.69304e+08	4.94954e+08	5.15506e+08	5.29931e+08	5.37607e+08	5.38141e+08	5.35013e+08
931	4.03944e+07	1.1704e+08	1.8684e+08	2.50317e+08	3.08641e+08	3.60457e+08	4.03273e+08	4.40681e+08	4.73337e+08	4.98982e+08	5.2165e+08	5.34759e+08	5.45161e+08	5.47787e+08	5.45207e+08
932	3.91152e+07	1.13339e+08	1.81163e+08	2.43137e+08	3.00034e+08	3.51076e+08	3.95077e+08	4.32183e+08	4.63135e+08	4.86655e+08	5.04784e+08	5.18112e+08	5.25506e+08	5.27859e+08	5.26545e+08
933	3.76131e+07	1.09265e+08	1.75137e+08	2.35477e+08	2.90064e+08	3.38231e+08	3.79581e+08	4.15335e+08	4.46099e+08	4.71706e+08	4.92285e+08	5.05704e+08	5.1228e+08	5.14187e+08	5.1099e+08
934	3.96107e+07	1.1523e+08	1.84383e+08	2.46974e+08	3.04066e+08	3.54935e+08	3.98649e+08	4.37207e+08	4.69542e+08	4.95613e+08	5.14994e+08	5.26668e+08	5.34142e+08	5.35259e+08	5.34661e+08
935	3.87124e+07	1.11881e+08	1.78102e+08	2.37991e+08	2.91754e+08	3.39818e+08	3.81201e+08	4.17648e+08	4.49216e+08	4.75355e+08	4.96136e+08	5.09426e+08	5.19492e+08	5.2259e+08	5.21549e+08
936	3.70965e+07	1.07996e+08	1.73281e+08	2.32665e+08	2.86425e+08	3.35384e+08	3.77414e+08	4.13835e+08	4.42052e+08	4.6504e+08	4.83299e+08	4.95914e+08	5.05215e+08	5.07113e+08	5.04851e+08
937	4.02632e+07	1.16443e+08	1.86297e+08	2.49416e+08	3.06818e+08	3.58453e+08	4.01987e+08	4.40835e+08	4.72035e+08	4.96722e+08	5.16907e+08	5.30129e+08	5.40277e+08	5.43144e+08	5.41489e+08
938	3.65763e+07	1.06534e+08	1.71155e+08	2.30092e+08	2.83274e+08	3.30684e+08	3.70086e+08	4.04263e+08	4.31871e+08	4.53714e+08	4.70984e+08	4.79395e+08	4.85975e+08	4.87597e+08	4.87383e+08
939	3.94788e+07	1.1436e+08	1.82918e+08	2.45123e+08	3.02176e+08	3.53949e+08	4.00167e+08	4.41247e+08	4.74251e+08	5.0121e+08	5.20833e+08	5.32124e+08	5.40128e+08	5.40127e+08	5.37757e+08
940	3.87302e+07	1.11312e+08	1.77466e+08	2.37433e+08	2.93007e+08	3.42822e+08	3.85114e+08	4.22281e+08	4.53345e+08	4.77863e+08	4.96875e+08	5.09713e+08	5.19793e+08	5.23578e+08	5.22404e+08
941	3.7727e+07	1.09489e+08	1.74537e+08	2.34374e+08	2.89716e+08	3.39536e+08	3.81986e+08	4.18969e+08	4.50227e+08	4.73732e+08	4.92173e+08	5.05121e+08	5.14187e+08	5.16202e+08	5.13251e+08
942	3.55704e+07	1.03447e+08	1.6548e+08	2.22532e+08	2.74419e+08	3.20299e+08	3.59375e+08	3.9432e+08	4.23729e+08	4.4647e+08	4.64535e+08	4.75556e+08	4.83046e+08	4.85092e+08	4.82944e+08
943	3.75593e+07	1.09003e+08	1.74765e+08	2.33519e+08	2.87041e+08	3.35391e+08	3.7745e+08	4.13072e+08	4.42197e+08	4.63386e+08	4.78868e+08	4.88642e+08	4.94133e+08	4.9545e+08	4.97166e+08
944	3.78958e+07	1.09957e+08	1.75548e+08	2.34553e+08	2.88502e+08	3.36616e+08	3.77798e+08	4.14225e+08	4.45428e+08	4.70036e+08	4.9073e+08	5.05528e+08	5.15494e+08	5.17559e+08	5.15426e+08
945	3.93253e+07	1.14462e+08	1.83721e+08	2.45585e+08	3.00886e+08	3.51549e+08	3.95628e+08	4.35982e+08	4.70185e+08	4.96775e+08	5.19754e+08	5.34314e+08	5.44169e+08	5.46791e+08	5.41841e+08
946	3.87546e+07	1.12779e+08	1.80359e+08	2.42307e+08	2.98431e+08	3.4882e+08	3.90834e+08	4.27723e+08	4.58826e+08	4.81989e+08	5.00784e+08	5.13325e+08	5.20555e+08	5.21876e+08	5.21276e+08
947	3.92828e+07	1.13613e+08	1.81637e+08	2.43904e+08	3.00339e+08	3.52114e+08	3.95279e+08	4.32048e+08	4.63757e+08	4.88045e+08	5.08102e+08	5.20724e+08	5.29632e+08	5.3104e+08	5.28733e+08
948	3.75323e+07	1.08206e+08	1.712e+08	2.28315e+08	2.79127e+08	3.24895e+08	3.65178e+08	4.02848e+08	4.33847e+08	4.58457e+08	4.78233e+08	4.91959e+08	5.01768e+08	5.04811e+08	5.04334e+08
949	3.69582e+07	1.07149e+08	1.71142e+08	2.28694e+08	2.82354e+08	3.2938e+08	3.69734e+08	4.05264e+08	4.33397e+08	4.55476e+08	4.7315e+08	4.84618e+08	4.94618e+08	4.99498e+08	4.98143e+08
950	3.68159e+07	1.06517e+08	1.70709e+08	2.28483e+08	2.81188e+08	3.28639e+08	3.68453e+08	4.03187e+08	4.31966e+08	4.56432e+08	4.75843e+08	4.88563e+08	4.98013e+08	4.98384e+08	4.96444e+08
951	3.79235e+07	1.09879e+08	1.75214e+08	2.35196e+08	2.89741e+08	3.39007e+08	3.81558e+08	4.18057e+08	4.47844e+08	4.72596e+08	4.93325e+08	5.07135e+08	5.17308e+08	5.19568e+08	5.15429e+08
952	3.95989e+07	1.14336e+08	1.82329e+08	2.43276e+08	2.99465e+08	3.49699e+08	3.92516e+08	4.3124e+08	4.64087e+08	4.91066e+08	5.15225e+08	5.31608e+08	5.41256e+08	5.4322e+08	5.39402e+08
953	3.66949e+07	1.05567e+08	1.68336e+08	2.26273e+08	2.79203e+08	3.26377e+08	3.66504e+08	4.01876e+08	4.32033e+08	4.55458e+08	4.74646e+08	4.88279e+08	4.96296e+08	4.99095e+08	4.97767e+08
954	3.805e+07	1.09652e+08	1.74542e+08	2.33962e+08	2.8758e+08	3.34627e+08	3.73699e+08	4.08989e+08	4.39029e+08	4.63627e+08	4.8277e+08	4.96763e+08	5.05136e+08	5.09124e+08	5.09302e+08
955	3.82598e+07	1.11036e+08	1.78168e+08	2.38445e+08	2.9272e+08	3.41986e+08	3.85052e+08	4.21755e+08	4.52863e+08	4.7828e+08	4.98522e+08	5.11716e+08	5.21863e+08	5.26287e+08	5.2297e+08
956	3.65381e+07	1.05921e+08	1.69554e+08	2.27303e+08	2.80514e+08	3.28966e+08	3.68305e+08	4.01717e+08	4.29366e+08	4.51806e+08	4.71676e+08	4.8335e+08	4.90622e+08	4.919e+08	4.90977e+08
957	3.8086e+07	1.10391e+08	1.76411e+08	2.36762e+08	2.92728e+08	3.42662e+08	3.84533e+08	4.20829e+08	4.51863e+08	4.75606e+08	4.95109e+08	5.08699e+08	5.16959e+08	5.20006e+08	5.18177e+08
958	3.55305e+07	1.02979e+08	1.64728e+08	2.20483e+08	2.69967e+08	3.14995e+08	3.54679e+08	3.89183e+08	4.16279e+08	4.37997e+08	4.5474e+08	4.66774e+08	4.75334e+08	4.76709e+08	4.75962e+08
959	3.64511e+07	1.05776e+08	1.6918e+08	2.27168e+08	2.78904e+08	3.26291e+08	3.66986e+08	4.0285e+08	4.32035e+08	4.55561e+08	4.72874e+08	4.83978e+08	4.92218e+08	4.95194e+08	4.92943e+08
960	3.92101e+07	1.13149e+08	1.82224e+08	2.46013e+08	3.03852e+08	3.55306e+08	4.00655e+08	4.41259e+08	4.74498e+08	4.99649e+08	5.18078e+08	5.30647e+08	5.38292e+08	5.40134e+08	5.36709e+08
961	3.61834e+07	1.04718e+08	1.67572e+08	2.25282e+08	2.78586e+08	3.25882e+08	3.66332e+08	4.01045e+08	4.29703e+08	4.54674e+08	4.751e+08	4.89496e+08	4.97946e+08	5.00674e+08	4.98265e+08
962	3.94733e+07	1.14675e+08	1.83444e+08	2.45817e+08	3.01987e+08	3.51591e+08	3.93932e+08	4.3198e+08	4.628e+08	4.8739e+08	5.07566e+08	5.19429e+08	5.27085e+08	5.29173e+08	5.28638e+08
963	3.75119e+07	1.0831e+08	1.72384e+08	2.30265e+08	2.8373e+08	3.33351e+08	3.76878e+08	4.14658e+08	4.46141e+08	4.71714e+08	4.92576e+08	5.05538e+08	5.14943e+08	5.16733e+08	5.12767e+08
964	3.76483e+07	1.09446e+08	1.75926e+08	2.36694e+08	2.91618e+08	3.40518e+08	3.83274e+08	4.19861e+08	4.50404e+08	4.75334e+08	4.96055e+08	5.08257e+08	5.16149e+08	5.17968e+08	5.14691e+08
965	3.89067e+07	1.13072e+08	1.81106e+08	2.42472e+08	2.98759e+08	3.47606e+08	3.87957e+08	4.23223e+08	4.54035e+08	4.78673e+08	4.99163e+08	5.13249e+08	5.22853e+08	5.27293e+08	5.25126e+08
966	3.6795e+07	1.06434e+08	1.69408e+08	2.2694e+08	2.79484e+08	3.27187e+08	3.67986e+08	4.04875e+08	4.34407e+08	4.58274e+08	4.7889e+08	4.9013e+08	4.97531e+08	4.99162e+08	4.96812e+08
967	3.72498e+07	1.07938e+08	1.71805e+08	2.29655e+08	2.82778e+08	3.3002e+08	3.70381e+08	4.05714e+08	4.35122e+08	4.57756e+08	4.75752e+08	4.88153e+08	4.96581e+08	4.99496e+08	4.98749e+08
968	3.62593e+07	1.05004e+08	1.68369e+08	2.26439e+08	2.79308e+08	3.2635e+08	3.65773e+08	4.00392e+08	4.30595e+08	4.53955e+08	4.7399e+08	4.89614e+08	5.00162e+08	5.03086e+08	4.98674e+08
969	3.8557e+07	1.11027e+08	1.76334e+08	2.35347e+08	2.88268e+08	3.34601e+08	3.75047e+08	4.09709e+08	4.39203e+08	4.63525e+08	4.83882e+08	4.98353e+08	5.10924e+08	5.15729e+08	5.14811e+08
970	3.75458e+07	1.0917e+08	1.74857e+08	2.3403e+08	2.87998e+08	3.35018e+08	3.75093e+08	4.10764e+08	4.40412e+08	4.65107e+08	4.84699e+08	4.9631e+08	5.0486e+08	5.06547e+08	5.05338e+08
971	3.76484e+07	1.08718e+08	1.74114e+08	2.33911e+08	2.89035e+08	3.39144e+08	3.81388e+08	4.17562e+08	4.46909e+08	4.71032e+08	4.91144e+08	5.03783e+08	5.13601e+08	5.15841e+08	5.13368e+08
972	3.69671e+07	1.07415e+08	1.72281e+08	2.31055e+08	2.84321e+08	3.31527e+08	3.71718e+08	4.06332e+08	4.36698e+08	4.61494e+08	4.81511e+08	4.93808e+08	5.01155e+08	5.01227e+08	4.99253e+08
973	3.78709e+07	1.09635e+08	1.75167e+08	2.34841e+08	2.8928e+08	3.38042e+08	3.79524e+08	4.16186e+08	4.46179e+08	4.70746e+08	4.90112e+08	5.02946e+08	5.10659e+08	5.1353e+08	5.12239e+08
974	3.74081e+07	1.07802e+08	1.71735e+08	2.30688e+08	2.84381e+08	3.31991e+08	3.7251e+08	4.08173e+08	4.36599e+08	4.6105e+08	4.82837e+08	4.9633e+08	5.04585e+08	5.0647e+08	5.05861e+08
975	3.94565e+07	1.13822e+08	1.81848e+08	2.44487e+08	3.00961e+08	3.53116e+08	3.97731e+08	4.36844e+08	4.7029e+08	4.95279e+08	5.1532e+08	5.2824e+08	5.37361e+08	5.3954e+08	5.38465e+08
976	3.84324e+07	1.11406e+08	1.78771e+08	2.4154e+08	2.99301e+08	3.50692e+08	3.95275e+08	4.33157e+08	4.65715e+08	4.91876e+08	5.1055e+08	5.22165e+08	5.27491e+08	5.2854e+08	5.26506e+08
977	3.95751e+07	1.14569e+08	1.82425e+08	2.42964e+08	2.98458e+08	3.4636e+08	3.87773e+08	4.24078e+08	4.53473e+08	4.77024e+08	4.96493e+08	5.09651e+08	5.19366e+08	5.24006e+08	5.25203e+08
978	3.99687e+07	1.15742e+08	1.84997e+08	2.47724e+08	3.05546e+08	3.59142e+08	4.04661e+08	4.44432e+08	4.77478e+08	5.01848e+08	5.21228e+08	5.34332e+08	5.42189e+08	5.45655e+08	5.43665e+08
979	3.6954e+07	1.06936e+08	1.70943e+08	2.2897e+08	2.81247e+08	3.28252e+08	3.70001e+08	4.06469e+08	4.36081e+08	4.59106e+08	4.78217e+08	4.91575e+08	4.98793e+08	4.99198e+08	4.97256e+08
980	3.60449e+07	1.03993e+08	1.64908e+08	2.21012e+08	2.73069e+08	3.20035e+08	3.58312e+08	3.93313e+08	4.22527e+08	4.45944e+08	4.62757e+08	4.72574e+08	4.80673e+08	4.82801e+08	4.82255e+08
981	3.98192e+07	1.15109e+08	1.84672e+08	2.47e+08	3.03741e+08	3.54289e+08	3.9664e+08	4.34941e+08	4.68014e+08	4.94133e+08	5.14088e+08	5.26379e+08	5.37085e+08	5.42162e+08	5.39968e+08
982	3.8226e+07	1.1111e+08	1.77486e+08	2.37566e+08	2.92448e+08	3.4249e+08	3.85652e+08	4.23523e+08	4.55525e+08	4.78722e+08	4.96815e+08	5.09777e+08	5.15975e+08	5.15881e+08	5.13791e+08
983	3.76114e+07	1.08316e+08	1.72206e+08	2.30873e+08	2.84086e+08	3.32572e+08	3.74785e+08	4.11331e+08	4.43494e+08	4.68188e+08	4.8751e+08	4.99861e+08	5.08546e+08	5.12319e+08	5.10656e+08
984	3.82872e+07	1.10572e+08	1.77233e+08	2.38828e+08	2.95448e+08	3.45387e+08	3.88515e+08	4.26762e+08	4.57001e+08	4.77673e+08	4.93418e+08	5.05104e+08	5.13694e+08	5.16189e+08	5.14813e+08
985	3.89364e+07	1.13343e+08	1.81836e+08	2.4353e+08	2.98194e+08	3.46333e+08	3.87638e+08	4.2369e+08	4.55517e+08	4.80873e+08	5.00488e+08	5.12285e+08	5.20485e+08	5.23024e+08	5.21813e+08
986	3.50411e+07	1.01742e+08	1.62423e+08	2.16915e+08	2.67103e+08	3.11958e+08	3.50468e+08	3.83489e+08	4.12103e+08	4.35145e+08	4.52846e+08	4.6511e+08	4.73568e+08	4.7431e+08	4.7203e+08
987	3.67812e+07	1.07118e+08	1.7176e+08	2.318e+08	2.87465e+08	3.37394e+08	3.79382e+08	4.14987e+08	4.43995e+08	4.67828e+08	4.88727e+08	5.0153e+08	5.07578e+08	5.0834e+08	5.05572e+08
988	3.93365e+07	1.13679e+08	1.8158e+08	2.43797e+08	3.0077e+08	3.51223e+08	3.95057e+08	4.3371e+08	4.67358e+08	4.93929e+08	5.14738e+08	5.27854e+08	5.34933e+08	5.36265e+08	5.34505e+08
989	3.84633e+07	1.11395e+08	1.77836e+08	2.37948e+08	2.9344e+08	3.42781e+08	3.84249e+08	4.20465e+08	4.52169e+08	4.76679e+08	4.96935e+08	5.08989e+08	5.18033e+08	5.20942e+08	5.18585e+08
990	3.64425e+07	1.05449e+08	1.6832e+08	2.23719e+08	2.73878e+08	3.19436e+08	3.58449e+08	3.91295e+08	4.1946e+08	4.40809e+08	4.58763e+08	4.71914e+08	4.79775e+08	4.81777e+08	4.81234e+08
991	3.70791e+07	1.07944e+08	1.72157e+08	2.30314e+08	2.84952e+08	3.33447e+08	3.74693e+08	4.11017e+08	4.40576e+08	4.64158e+08	4.82379e+08	4.93105e+08	4.99476e+08	5.02872e+08	5.01894e+08
992	3.98692e+07	1.15542e+08	1.84349e+08	2.46435e+08	3.04162e+08	3.55769e+08	4.00426e+08	4.39568e+08	4.71075e+08	4.95947e+08	5.16245e+08	5.28095e+08	5.38489e+08	5.41649e+08	5.39456e+08
993	3.84556e+07	1.11922e+08	1.7916e+08	2.4107e+08	2.97986e+08	3.47924e+08	3.90135e+08	4.27196e+08	4.5958e+08	4.86929e+08	5.08795e+08	5.22816e+08	5.30864e+08	5.31476e+08	5.27107e+08
994	4.16614e+07	1.20667e+08	1.91351e+08	2.55586e+08	3.14052e+08	3.6716e+08	4.13258e+08	4.53475e+08	4.86527e+08	5.12454e+08	5.34133e+08	5.49057e+08	5.59664e+08	5.64088e+08	5.62064e+08
995	3.97269e+07	1.15541e+08	1.85568e+08	2.49802e+08	3.08042e+08	3.61074e+08	4.05937e+08	4.44228e+08	4.76443e+08	5.02469e+08	5.23559e+08	5.37191e+08	5.46532e+08	5.48411e+08	5.45262e+08
996	3.84749e+07	1.12022e+08	1.78696e+08	2.39684e+08	2.95289e+08	3.44871e+08	3.86792e+08	4.2288e+08	4.5207e+08	4.74456e+08	4.93003e+08	5.05138e+08	5.12356e+08	5.149e+08	5.14965e+08
997	3.83412e+07	1.11282e+08	1.78302e+08	2.40086e+08	2.96551e+08	3.46763e+08	3.88318e+08	4.23994e+08	4.52883e+08	4.76349e+08	4.96975e+08	5.0941e+08	5.17543e+08	5.20464e+08	5.18704e+08
998	3.82205e+07	1.10537e+08	1.7688e+08	2.36835e+08	2.92213e+08	3.42118e+08	3.83308e+08	4.18899e+08	4.48206e+08	4.72924e+08	4.91627e+08	5.04607e+08	5.14639e+08	5.15695e+08	5.14227e+08
[truncated: 2,009 more rows]
