# Supplementary material for: Response of spatially defined microglia states with distinct chromatin accessibility in a mouse model of Alzheimer’s disease
Source: Nat Neurosci. 2025 Jul 14;28(8):1688–703. doi: 10.1038/s41593-025-02006-0 (PMC12321583; doi:10.1038/s41593-025-02006-0)
Supplement: Supplementary file 7 — Data tested in MC simulations shown in Figs. 1f, 3c,e and 6b and Extended Data Fig. 5d. [file 41593_2025_2006_MOESM7_ESM.zip › Source Data Folder 1 - MonteCarlo/Fig3E_Measured_LatestageABX.xlsx]

## Sheet: measured_confetti_count_LS-Atbx
	10	30	50	70	90	110	130	150	170	190	210	230	250	270	290
A077NDL.h5	0	2	0	0	2	2	2	0	0	0	2	2	4	0	0
A078NDL.h5	2	0	4	0	0	0	0	0	0	0	0	0	0	0	0
A079NDL.h5	0	2	2	2	0	0	0	0	0	0	0	0	0	0	0
A080NDL.h5	8	0	0	2	0	0	0	0	4	0	0	0	0	0	2
A081NDL.h5	0	2	0	0	2	2	0	2	2	0	0	0	4	2	0
A082NDL.h5	0	2	0	0	0	0	2	0	0	0	0	0	2	0	0
A083NDL.h5	0	2	0	0	0	0	0	0	0	0	0	0	0	2	0
A084NDL.h5	2	2	2	0	2	2	0	0	0	4	0	0	0	0	0
A085NDL.h5	2	0	2	0	0	0	2	0	2	0	0	0	0	0	0
A086NDL.h5	22	10	10	6	8	8	12	10	0	4	10	12	18	6	8
A087NDL.h5	6	6	4	2	8	4	8	6	6	8	12	18	8	2	6
A088NDL.h5	4	2	2	6	2	0	8	0	2	0	4	6	4	6	4
A089NDL.h5	0	0	4	0	0	2	4	4	8	2	2	6	4	4	2
A090NDL.h5	18	0	0	2	22	12	20	4	2	6	8	4	6	10	10
A091NDL.h5	4	6	4	4	20	6	16	10	10	10	20	14	12	8	16
A263NDL.h5	0	0	0	0	2	0	2	0	2	0	0	0	0	0	0
A264NDL.h5	4	0	0	0	0	0	0	0	0	0	4	4	0	0	0
A265NDL.h5	4	0	0	0	0	0	0	0	0	0	2	6	0	2	2
A266NDL.h5	4	0	2	0	0	0	0	0	0	0	0	0	6	2	0
A267NDL.h5	2	0	0	0	2	2	0	0	0	0	0	0	0	0	0
A268NDL.h5	2	2	2	4	6	4	14	8	6	10	10	12	10	8	10
A269NDL.h5	6	20	4	2	0	8	10	14	4	6	6	4	8	22	16
A270NDL.h5	50	40	44	94	40	36	38	44	64	88	90	98	94	54	58
A271NDL.h5	18	10	28	10	20	16	38	26	42	32	18	12	24	16	22
A272NDL.h5	12	8	2	2	4	0	6	6	6	0	6	6	4	6	4
A273NDL.h5	8	0	0	2	6	6	6	12	6	4	10	8	4	6	6
A274NDL.h5	16	12	18	20	22	22	22	18	34	6	18	16	30	38	28
A275NDL.h5	26	14	16	14	4	4	4	2	4	4	18	20	6	14	26
A276NDL.h5	6	6	4	8	4	4	6	2	2	4	2	12	8	20	6
A277NDL.h5	16	18	6	18	18	14	22	18	6	38	18	10	18	14	8
	10	30	50	70	90	110	130	150	170	190	210	230	250	270	290
A077NDL.h5	673874	1.81252e+06	2.75195e+06	3.55472e+06	4.35319e+06	5.12079e+06	5.85543e+06	6.46972e+06	7.00067e+06	7.37666e+06	7.85268e+06	8.19771e+06	8.41531e+06	8.40228e+06	8.4481e+06
A078NDL.h5	482569	1.44882e+06	2.41173e+06	3.28191e+06	4.03736e+06	4.81813e+06	5.60286e+06	6.36145e+06	6.99617e+06	7.48275e+06	7.65918e+06	7.76998e+06	7.7995e+06	7.83812e+06	7.73153e+06
A079NDL.h5	459948	1.37374e+06	2.05413e+06	2.67634e+06	3.24408e+06	3.73013e+06	4.22545e+06	4.74857e+06	5.27633e+06	5.69794e+06	6.01381e+06	6.02598e+06	6.08602e+06	6.14558e+06	6.13312e+06
A080NDL.h5	554200	1.53897e+06	2.29486e+06	3.07951e+06	3.87189e+06	4.46584e+06	4.98767e+06	5.39064e+06	5.70462e+06	6.03529e+06	6.34175e+06	6.7069e+06	6.9683e+06	7.02741e+06	6.9979e+06
A081NDL.h5	583104	1.69243e+06	2.53683e+06	3.37447e+06	4.10805e+06	4.72798e+06	5.22773e+06	5.73411e+06	6.24161e+06	6.52463e+06	6.53238e+06	6.45648e+06	6.46644e+06	6.6192e+06	6.82374e+06
A082NDL.h5	511792	1.4604e+06	2.26721e+06	2.90453e+06	3.54625e+06	4.08357e+06	4.53497e+06	5.03473e+06	5.5528e+06	6.01569e+06	6.40416e+06	6.76141e+06	7.02689e+06	7.07014e+06	6.8959e+06
A083NDL.h5	395857	1.18849e+06	1.88566e+06	2.42627e+06	2.93392e+06	3.47787e+06	4.01948e+06	4.4796e+06	4.94229e+06	5.44158e+06	5.95907e+06	6.45944e+06	6.67377e+06	6.51388e+06	6.27148e+06
A084NDL.h5	644682	1.91601e+06	3.11776e+06	4.32697e+06	5.54908e+06	6.77557e+06	7.92614e+06	8.49292e+06	9.18297e+06	9.87246e+06	1.04861e+07	1.07473e+07	1.07195e+07	1.01211e+07	9.85529e+06
A085NDL.h5	623318	1.82756e+06	2.8431e+06	3.62056e+06	4.36849e+06	5.0059e+06	5.468e+06	6.04547e+06	6.50995e+06	6.88082e+06	7.22706e+06	7.01345e+06	6.97662e+06	7.10349e+06	7.311e+06
A086NDL.h5	1.99774e+06	5.64534e+06	8.68127e+06	1.15532e+07	1.39996e+07	1.63643e+07	1.83858e+07	1.99334e+07	2.11867e+07	2.17716e+07	2.28119e+07	2.38037e+07	2.42929e+07	2.45407e+07	2.46736e+07
A087NDL.h5	2.12177e+06	6.23497e+06	9.96182e+06	1.3159e+07	1.61518e+07	1.91218e+07	2.15017e+07	2.32985e+07	2.46644e+07	2.56411e+07	2.652e+07	2.71401e+07	2.68828e+07	2.69161e+07	2.72587e+07
A088NDL.h5	1.2606e+06	3.62493e+06	5.8557e+06	7.84285e+06	9.63856e+06	1.12505e+07	1.26293e+07	1.37817e+07	1.48754e+07	1.59933e+07	1.66492e+07	1.73263e+07	1.72452e+07	1.7023e+07	1.69721e+07
A089NDL.h5	946046	2.6942e+06	4.34578e+06	5.94645e+06	7.31181e+06	8.56246e+06	9.49998e+06	1.02189e+07	1.04085e+07	1.06666e+07	1.12688e+07	1.18411e+07	1.21485e+07	1.20027e+07	1.2045e+07
A090NDL.h5	1.94787e+06	5.82117e+06	9.61622e+06	1.33196e+07	1.64978e+07	1.87372e+07	2.08646e+07	2.28319e+07	2.44802e+07	2.58434e+07	2.68719e+07	2.72596e+07	2.71217e+07	2.72701e+07	2.7273e+07
A091NDL.h5	1.94829e+06	5.58999e+06	8.8498e+06	1.20168e+07	1.49896e+07	1.74826e+07	1.97855e+07	2.20562e+07	2.41238e+07	2.59593e+07	2.74538e+07	2.80405e+07	2.78168e+07	2.80536e+07	2.77394e+07
A263NDL.h5	158343	475395	791348	1.10665e+06	1.42472e+06	1.74376e+06	2.05744e+06	2.37502e+06	2.6913e+06	2.97735e+06	3.17377e+06	3.25749e+06	3.28183e+06	3.18997e+06	2.94543e+06
A264NDL.h5	369467	1.10925e+06	1.84648e+06	2.47006e+06	3.05719e+06	3.59839e+06	4.1135e+06	4.42774e+06	4.6494e+06	4.76986e+06	4.87502e+06	5.03988e+06	5.20415e+06	5.26027e+06	5.14831e+06
A265NDL.h5	316686	950789	1.5827e+06	2.2123e+06	2.7752e+06	3.27594e+06	3.64471e+06	3.98048e+06	4.18801e+06	4.41362e+06	4.66726e+06	4.84016e+06	4.83337e+06	4.6063e+06	4.48694e+06
A266NDL.h5	339306	1.0187e+06	1.69575e+06	2.3714e+06	3.05297e+06	3.73664e+06	4.4088e+06	5.0357e+06	5.49865e+06	5.6636e+06	5.52689e+06	5.24912e+06	4.9099e+06	4.79346e+06	4.80801e+06
A267NDL.h5	331766	996065	1.65028e+06	2.17081e+06	2.70597e+06	3.25641e+06	3.76636e+06	4.15845e+06	4.30489e+06	4.55019e+06	4.86334e+06	5.05512e+06	4.95845e+06	4.85817e+06	4.72239e+06
A268NDL.h5	1.46122e+06	4.13372e+06	6.68418e+06	8.96421e+06	1.11243e+07	1.29113e+07	1.44e+07	1.58677e+07	1.71768e+07	1.83255e+07	1.89951e+07	1.93404e+07	1.98495e+07	1.97151e+07	1.96221e+07
A269NDL.h5	1.6582e+06	4.81626e+06	7.72922e+06	1.06128e+07	1.33237e+07	1.57351e+07	1.81585e+07	2.02907e+07	2.21175e+07	2.3781e+07	2.46775e+07	2.53625e+07	2.56527e+07	2.55919e+07	2.48916e+07
A270NDL.h5	2.87531e+06	8.63256e+06	1.43136e+07	1.9812e+07	2.50969e+07	3.01031e+07	3.44371e+07	3.83246e+07	4.12907e+07	4.28875e+07	4.34431e+07	4.38376e+07	4.41262e+07	4.32897e+07	4.22015e+07
A271NDL.h5	2.23996e+06	6.60491e+06	1.07792e+07	1.48066e+07	1.87701e+07	2.25571e+07	2.57673e+07	2.84097e+07	3.10843e+07	3.35768e+07	3.53721e+07	3.63406e+07	3.67612e+07	3.65245e+07	3.53421e+07
A272NDL.h5	1.24035e+06	3.72393e+06	6.07059e+06	8.22561e+06	1.02895e+07	1.20315e+07	1.36613e+07	1.53143e+07	1.66464e+07	1.75167e+07	1.79912e+07	1.82241e+07	1.8215e+07	1.80488e+07	1.78028e+07
A273NDL.h5	1.14723e+06	3.3308e+06	5.39076e+06	7.38613e+06	9.2337e+06	1.09188e+07	1.23502e+07	1.36682e+07	1.47377e+07	1.56329e+07	1.63164e+07	1.67766e+07	1.69885e+07	1.66105e+07	1.61819e+07
A274NDL.h5	1.94626e+06	5.79233e+06	9.44756e+06	1.29053e+07	1.61875e+07	1.92883e+07	2.17051e+07	2.38642e+07	2.53106e+07	2.62415e+07	2.73347e+07	2.79738e+07	2.80961e+07	2.79301e+07	2.74842e+07
A275NDL.h5	1.8222e+06	5.35667e+06	8.59328e+06	1.15086e+07	1.39658e+07	1.62047e+07	1.83171e+07	2.02543e+07	2.23302e+07	2.41752e+07	2.597e+07	2.75127e+07	2.8345e+07	2.8727e+07	2.76252e+07
A276NDL.h5	1.38605e+06	4.01897e+06	6.49356e+06	8.83598e+06	1.10127e+07	1.29719e+07	1.48649e+07	1.67281e+07	1.83085e+07	1.90312e+07	1.95878e+07	2.03602e+07	2.10084e+07	2.10715e+07	2.06132e+07
A277NDL.h5	1.68099e+06	4.92906e+06	8.05286e+06	1.10669e+07	1.40386e+07	1.68945e+07	1.94409e+07	2.15363e+07	2.28262e+07	2.40079e+07	2.47406e+07	2.4862e+07	2.46701e+07	2.43781e+07	2.40089e+07
A077NDL.h5	0.673874	1.81252	2.75195	3.55472	4.35319	5.12079	5.85543	6.46972	7.00067	7.37666	7.85268	8.19771	8.41531	8.40228	8.4481
A078NDL.h5	0.482569	1.44882	2.41173	3.28191	4.03736	4.81813	5.60286	6.36145	6.99617	7.48275	7.65918	7.76998	7.7995	7.83812	7.73153
A079NDL.h5	0.459948	1.37374	2.05413	2.67634	3.24408	3.73013	4.22545	4.74857	5.27633	5.69794	6.01381	6.02598	6.08602	6.14558	6.13312
A080NDL.h5	0.5542	1.53897	2.29486	3.07951	3.87189	4.46584	4.98767	5.39064	5.70462	6.03529	6.34175	6.7069	6.9683	7.02741	6.9979
A081NDL.h5	0.583104	1.69243	2.53683	3.37447	4.10805	4.72798	5.22773	5.73411	6.24161	6.52463	6.53238	6.45648	6.46644	6.6192	6.82374
A082NDL.h5	0.511792	1.4604	2.26721	2.90453	3.54625	4.08357	4.53497	5.03473	5.5528	6.01569	6.40416	6.76141	7.02689	7.07014	6.8959
A083NDL.h5	0.395857	1.18849	1.88566	2.42627	2.93392	3.47787	4.01948	4.4796	4.94229	5.44158	5.95907	6.45944	6.67377	6.51388	6.27148
A084NDL.h5	0.644682	1.91601	3.11776	4.32697	5.54908	6.77557	7.92614	8.49292	9.18297	9.87246	10.4861	10.7473	10.7195	10.1211	9.85529
A085NDL.h5	0.623318	1.82756	2.8431	3.62056	4.36849	5.0059	5.468	6.04547	6.50995	6.88082	7.22706	7.01345	6.97662	7.10349	7.311
A086NDL.h5	1.99774	5.64534	8.68127	11.5532	13.9996	16.3643	18.3858	19.9334	21.1867	21.7716	22.8119	23.8037	24.2929	24.5407	24.6736
A087NDL.h5	2.12177	6.23497	9.96182	13.159	16.1518	19.1218	21.5017	23.2985	24.6644	25.6411	26.52	27.1401	26.8828	26.9161	27.2587
A088NDL.h5	1.2606	3.62493	5.8557	7.84285	9.63856	11.2505	12.6293	13.7817	14.8754	15.9933	16.6492	17.3263	17.2452	17.023	16.9721
A089NDL.h5	0.946046	2.6942	4.34578	5.94645	7.31181	8.56246	9.49998	10.2189	10.4085	10.6666	11.2688	11.8411	12.1485	12.0027	12.045
A090NDL.h5	1.94787	5.82117	9.61622	13.3196	16.4978	18.7372	20.8646	22.8319	24.4802	25.8434	26.8719	27.2596	27.1217	27.2701	27.273
A091NDL.h5	1.94829	5.58999	8.8498	12.0168	14.9896	17.4826	19.7855	22.0562	24.1238	25.9593	27.4538	28.0405	27.8168	28.0536	27.7394
A263NDL.h5	0.158343	0.475395	0.791348	1.10665	1.42472	1.74376	2.05744	2.37502	2.6913	2.97735	3.17377	3.25749	3.28183	3.18997	2.94543
A264NDL.h5	0.369467	1.10925	1.84648	2.47006	3.05719	3.59839	4.1135	4.42774	4.6494	4.76986	4.87502	5.03988	5.20415	5.26027	5.14831
A265NDL.h5	0.316686	0.950789	1.5827	2.2123	2.7752	3.27594	3.64471	3.98048	4.18801	4.41362	4.66726	4.84016	4.83337	4.6063	4.48694
A266NDL.h5	0.339306	1.0187	1.69575	2.3714	3.05297	3.73664	4.4088	5.0357	5.49865	5.6636	5.52689	5.24912	4.9099	4.79346	4.80801
A267NDL.h5	0.331766	0.996065	1.65028	2.17081	2.70597	3.25641	3.76636	4.15845	4.30489	4.55019	4.86334	5.05512	4.95845	4.85817	4.72239
A268NDL.h5	1.46122	4.13372	6.68418	8.96421	11.1243	12.9113	14.4	15.8677	17.1768	18.3255	18.9951	19.3404	19.8495	19.7151	19.6221
A269NDL.h5	1.6582	4.81626	7.72922	10.6128	13.3237	15.7351	18.1585	20.2907	22.1175	23.781	24.6775	25.3625	25.6527	25.5919	24.8916
A270NDL.h5	2.87531	8.63256	14.3136	19.812	25.0969	30.1031	34.4371	38.3246	41.2907	42.8875	43.4431	43.8376	44.1262	43.2897	42.2015
A271NDL.h5	2.23996	6.60491	10.7792	14.8066	18.7701	22.5571	25.7673	28.4097	31.0843	33.5768	35.3721	36.3406	36.7612	36.5245	35.3421
A272NDL.h5	1.24035	3.72393	6.07059	8.22561	10.2895	12.0315	13.6613	15.3143	16.6464	17.5167	17.9912	18.2241	18.215	18.0488	17.8028
A273NDL.h5	1.14723	3.3308	5.39076	7.38613	9.2337	10.9188	12.3502	13.6682	14.7377	15.6329	16.3164	16.7766	16.9885	16.6105	16.1819
A274NDL.h5	1.94626	5.79233	9.44756	12.9053	16.1875	19.2883	21.7051	23.8642	25.3106	26.2415	27.3347	27.9738	28.0961	27.9301	27.4842
A275NDL.h5	1.8222	5.35667	8.59328	11.5086	13.9658	16.2047	18.3171	20.2543	22.3302	24.1752	25.97	27.5127	28.345	28.727	27.6252
A276NDL.h5	1.38605	4.01897	6.49356	8.83598	11.0127	12.9719	14.8649	16.7281	18.3085	19.0312	19.5878	20.3602	21.0084	21.0715	20.6132
A277NDL.h5	1.68099	4.92906	8.05286	11.0669	14.0386	16.8945	19.4409	21.5363	22.8262	24.0079	24.7406	24.862	24.6701	24.3781	24.0089
	10	30	50	70	90	110	130	150	170	190	210	230	250	270	290
A077NDL.h5	0	1.10344	0	0	0.459434	0.390565	0.341563	0	0	0	0.25469	0.243971	0.475324	0	0
A078NDL.h5	4.14449	0	1.65856	0	0	0	0	0	0	0	0	0	0	0	0
A079NDL.h5	0	1.45588	0.973647	0.74729	0	0	0	0	0	0	0	0	0	0	0
A080NDL.h5	14.4352	0	0	0.649455	0	0	0	0	0.701186	0	0	0	0	0	0.2858
A081NDL.h5	0	1.18173	0	0	0.486849	0.423013	0	0.34879	0.32043	0	0	0	0.618579	0.302152	0
A082NDL.h5	0	1.36949	0	0	0	0	0.441018	0	0	0	0	0	0.284621	0	0
A083NDL.h5	0	1.68281	0	0	0	0	0	0	0	0	0	0	0	0.307037	0
A084NDL.h5	3.10231	1.04383	0.641487	0	0.36042	0.295178	0	0	0	0.405168	0	0	0	0	0
A085NDL.h5	3.20863	0	0.703458	0	0	0	0.365764	0	0.307222	0	0	0	0	0	0
A086NDL.h5	11.0124	1.77137	1.15191	0.519338	0.571444	0.488868	0.652678	0.501669	0	0.183725	0.438368	0.504122	0.740958	0.244492	0.324233
A087NDL.h5	2.82782	0.962314	0.401533	0.151987	0.495302	0.209185	0.372063	0.257528	0.243266	0.311999	0.452488	0.663226	0.297588	0.0743049	0.220114
A088NDL.h5	3.17309	0.551735	0.341548	0.765028	0.2075	0	0.633449	0	0.13445	0	0.240252	0.346293	0.231949	0.352463	0.23568
A089NDL.h5	0	0	0.920434	0	0	0.233578	0.421053	0.39143	0.768599	0.187502	0.177482	0.506709	0.32926	0.333259	0.166044
A090NDL.h5	9.24087	0	0	0.150154	1.33351	0.640436	0.958559	0.175194	0.0816985	0.232168	0.297708	0.146737	0.221225	0.366702	0.366662
A091NDL.h5	2.05308	1.07335	0.451987	0.332866	1.33426	0.343199	0.808671	0.453386	0.414528	0.385218	0.728496	0.499278	0.431393	0.285168	0.576796
A263NDL.h5	0	0	0	0	1.40378	0	0.972081	0	0.743135	0	0	0	0	0	0
A264NDL.h5	10.8264	0	0	0	0	0	0	0	0	0	0.82051	0.793669	0	0	0
A265NDL.h5	12.6308	0	0	0	0	0	0	0	0	0	0.428517	1.23963	0	0.434188	0.445738
A266NDL.h5	11.7888	0	1.17942	0	0	0	0	0	0	0	0	0	1.22202	0.417235	0
A267NDL.h5	6.02835	0	0	0	0.739106	0.614172	0	0	0	0	0	0	0	0	0
A268NDL.h5	1.36872	0.483826	0.299214	0.446219	0.539359	0.309805	0.972224	0.504169	0.349308	0.545689	0.526453	0.620463	0.503792	0.40578	0.50963
A269NDL.h5	3.61838	4.1526	0.517516	0.188452	0	0.508419	0.550708	0.68997	0.180852	0.252303	0.243137	0.157713	0.311858	0.859648	0.642787
A270NDL.h5	17.3895	4.63362	3.07401	4.7446	1.59382	1.19589	1.10346	1.14809	1.54999	2.05188	2.07168	2.23552	2.13025	1.24741	1.37436
A271NDL.h5	8.03584	1.51402	2.59759	0.675374	1.06553	0.709312	1.47474	0.915182	1.35116	0.953039	0.508876	0.330209	0.652862	0.438062	0.622487
A272NDL.h5	9.67467	2.14827	0.329457	0.243143	0.388745	0	0.439196	0.39179	0.360438	0	0.333496	0.329234	0.219599	0.332432	0.224684
A273NDL.h5	6.97332	0	0	0.270778	0.649794	0.549511	0.485821	0.877952	0.407118	0.25587	0.61288	0.476854	0.235454	0.361218	0.370784
A274NDL.h5	8.2209	2.0717	1.90525	1.54976	1.35908	1.14059	1.01358	0.754268	1.34331	0.228646	0.658503	0.571964	1.06776	1.36054	1.01877
A275NDL.h5	14.2685	2.61357	1.86192	1.21648	0.286413	0.246842	0.218376	0.0987446	0.17913	0.165459	0.693108	0.726936	0.211677	0.487347	0.941169
A276NDL.h5	4.32883	1.49292	0.615995	0.905389	0.363216	0.308359	0.403636	0.119559	0.109239	0.210181	0.102104	0.589385	0.380801	0.949151	0.291075
A277NDL.h5	9.51821	3.65181	0.745077	1.62646	1.28218	0.828674	1.13163	0.835798	0.262856	1.58281	0.72755	0.402221	0.729629	0.574285	0.333209

## Sheet: Average per mouse
Count/(Volume/1x10^6)
	10	30	50	70	90	110	130	150	170	190	210	230	250	270	290
A077NDL.h5	0	1.10344	0	0	0.459434	0.390565	0.341563	0	0	0	0.25469	0.243971	0.475324	0	0
A078NDL.h5	4.14449	0	1.65856	0	0	0	0	0	0	0	0	0	0	0	0
A079NDL.h5	0	1.45588	0.973647	0.74729	0	0	0	0	0	0	0	0	0	0	0
374	1.3815	0.853105	0.877403	0.249097	0.153145	0.130188	0.113854	0	0	0	0.0848967	0.0813236	0.158441	0	0
A080NDL.h5	14.4352	0	0	0.649455	0	0	0	0	0.701186	0	0	0	0	0	0.2858
A081NDL.h5	0	1.18173	0	0	0.486849	0.423013	0	0.34879	0.32043	0	0	0	0.618579	0.302152	0
A082NDL.h5	0	1.36949	0	0	0	0	0.441018	0	0	0	0	0	0.284621	0	0
387	4.81174	0.850406	0	0.216485	0.162283	0.141004	0.147006	0.116263	0.340539	0	0	0	0.301067	0.100717	0.0952667
A083NDL.h5	0	1.68281	0	0	0	0	0	0	0	0	0	0	0	0.307037	0
A084NDL.h5	3.10231	1.04383	0.641487	0	0.36042	0.295178	0	0	0	0.405168	0	0	0	0	0
A085NDL.h5	3.20863	0	0.703458	0	0	0	0.365764	0	0.307222	0	0	0	0	0	0
405	2.10365	0.908882	0.448315	0	0.12014	0.0983927	0.121921	0	0.102407	0.135056	0	0	0	0.102346	0
A086NDL.h5	11.0124	1.77137	1.15191	0.519338	0.571444	0.488868	0.652678	0.501669	0	0.183725	0.438368	0.504122	0.740958	0.244492	0.324233
A087NDL.h5	2.82782	0.962314	0.401533	0.151987	0.495302	0.209185	0.372063	0.257528	0.243266	0.311999	0.452488	0.663226	0.297588	0.0743049	0.220114
A088NDL.h5	3.17309	0.551735	0.341548	0.765028	0.2075	0	0.633449	0	0.13445	0	0.240252	0.346293	0.231949	0.352463	0.23568
386	5.67112	1.09514	0.631662	0.478784	0.424749	0.232684	0.55273	0.253066	0.125905	0.165242	0.377036	0.504547	0.423498	0.223753	0.260009
A089NDL.h5	0	0	0.920434	0	0	0.233578	0.421053	0.39143	0.768599	0.187502	0.177482	0.506709	0.32926	0.333259	0.166044
A090NDL.h5	9.24087	0	0	0.150154	1.33351	0.640436	0.958559	0.175194	0.0816985	0.232168	0.297708	0.146737	0.221225	0.366702	0.366662
A091NDL.h5	2.05308	1.07335	0.451987	0.332866	1.33426	0.343199	0.808671	0.453386	0.414528	0.385218	0.728496	0.499278	0.431393	0.285168	0.576796
403	3.76465	0.357782	0.457474	0.161007	0.889257	0.405738	0.729428	0.340003	0.421608	0.268296	0.401229	0.384242	0.327293	0.328376	0.369834
A263NDL.h5	0	0	0	0	1.40378	0	0.972081	0	0.743135	0	0	0	0	0	0
A264NDL.h5	10.8264	0	0	0	0	0	0	0	0	0	0.82051	0.793669	0	0	0
A265NDL.h5	12.6308	0	0	0	0	0	0	0	0	0	0.428517	1.23963	0	0.434188	0.445738
A266NDL.h5	11.7888	0	1.17942	0	0	0	0	0	0	0	0	0	1.22202	0.417235	0
A267NDL.h5	6.02835	0	0	0	0.739106	0.614172	0	0	0	0	0	0	0	0	0
473	8.25487	0	0.235884	0	0.428578	0.122834	0.194416	0	0.148627	0	0.249805	0.406659	0.244404	0.170285	0.0891477
A268NDL.h5	1.36872	0.483826	0.299214	0.446219	0.539359	0.309805	0.972224	0.504169	0.349308	0.545689	0.526453	0.620463	0.503792	0.40578	0.50963
A269NDL.h5	3.61838	4.1526	0.517516	0.188452	0	0.508419	0.550708	0.68997	0.180852	0.252303	0.243137	0.157713	0.311858	0.859648	0.642787
A270NDL.h5	17.3895	4.63362	3.07401	4.7446	1.59382	1.19589	1.10346	1.14809	1.54999	2.05188	2.07168	2.23552	2.13025	1.24741	1.37436
A271NDL.h5	8.03584	1.51402	2.59759	0.675374	1.06553	0.709312	1.47474	0.915182	1.35116	0.953039	0.508876	0.330209	0.652862	0.438062	0.622487
A272NDL.h5	9.67467	2.14827	0.329457	0.243143	0.388745	0	0.439196	0.39179	0.360438	0	0.333496	0.329234	0.219599	0.332432	0.224684
474	8.01741	2.58647	1.36356	1.25956	0.71749	0.544686	0.908065	0.72984	0.75835	0.760582	0.736728	0.734628	0.763673	0.656666	0.674789
A273NDL.h5	6.97332	0	0	0.270778	0.649794	0.549511	0.485821	0.877952	0.407118	0.25587	0.61288	0.476854	0.235454	0.361218	0.370784
A274NDL.h5	8.2209	2.0717	1.90525	1.54976	1.35908	1.14059	1.01358	0.754268	1.34331	0.228646	0.658503	0.571964	1.06776	1.36054	1.01877
A275NDL.h5	14.2685	2.61357	1.86192	1.21648	0.286413	0.246842	0.218376	0.0987446	0.17913	0.165459	0.693108	0.726936	0.211677	0.487347	0.941169
A276NDL.h5	4.32883	1.49292	0.615995	0.905389	0.363216	0.308359	0.403636	0.119559	0.109239	0.210181	0.102104	0.589385	0.380801	0.949151	0.291075
A277NDL.h5	9.51821	3.65181	0.745077	1.62646	1.28218	0.828674	1.13163	0.835798	0.262856	1.58281	0.72755	0.402221	0.729629	0.574285	0.333209
475	8.66195	1.966	1.02565	1.11377	0.788136	0.614795	0.65061	0.537264	0.460331	0.488594	0.558829	0.553472	0.525065	0.746508	0.591001

## Sheet: Results
Count/(Volume/1x10^6)
	10	30	50	70	90	110	130	150	170	190	210	230	250	270	290
374	1.3815	0.853105	0.877403	0.249097	0.153145	0.130188	0.113854	0	0	0	0.0848967	0.0813236	0.158441	0	0
387	4.81174	0.850406	0	0.216485	0.162283	0.141004	0.147006	0.116263	0.340539	0	0	0	0.301067	0.100717	0.0952667
405	2.10365	0.908882	0.448315	0	0.12014	0.0983927	0.121921	0	0.102407	0.135056	0	0	0	0.102346	0
386	5.67112	1.09514	0.631662	0.478784	0.424749	0.232684	0.55273	0.253066	0.125905	0.165242	0.377036	0.504547	0.423498	0.223753	0.260009
403	3.76465	0.357782	0.457474	0.161007	0.889257	0.405738	0.729428	0.340003	0.421608	0.268296	0.401229	0.384242	0.327293	0.328376	0.369834
473	8.25487	0	0.235884	0	0.428578	0.122834	0.194416	0	0.148627	0	0.249805	0.406659	0.244404	0.170285	0.0891477
474	8.01741	2.58647	1.36356	1.25956	0.71749	0.544686	0.908065	0.72984	0.75835	0.760582	0.736728	0.734628	0.763673	0.656666	0.674789
475	8.66195	1.966	1.02565	1.11377	0.788136	0.614795	0.65061	0.537264	0.460331	0.488594	0.558829	0.553472	0.525065	0.746508	0.591001
mean	5.33336	1.07722	0.629993	0.434838	0.460472	0.28629	0.427254	0.247055	0.294721	0.227221	0.301065	0.333109	0.34293	0.291081	0.260006
median	5.24143	0.880993	0.544568	0.232791	0.426663	0.186844	0.373573	0.184664	0.244583	0.150149	0.313421	0.39545	0.31418	0.197019	0.177638
Average	5.33336	1.07722	0.629993	0.434838	0.460472	0.28629	0.427254	0.247055	0.294721	0.227221	0.301065	0.333109	0.34293	0.291081	0.260006
Standard Dev.	2.8212	0.834616	0.442535	0.489661	0.306772	0.206786	0.318998	0.274172	0.249074	0.272999	0.267978	0.275814	0.233002	0.272074	0.263277
Sample Size	8	8	8	8	8	8	8	8	8	8	8	8	8	8	8
98% Confid. Coeff.	2.3263	3.3263	4.3263	5.3263	6.3263	7.3263	8.3263	9.3263	10.3263	11.3263	12.3263	13.3263	14.3263	15.3263	16.3263
Margin of Error	2.32036	0.981528	0.676891	0.922097	0.686153	0.535626	0.939065	0.904041	0.909344	1.09321	1.16785	1.29951	1.18018	1.47428	1.51969
Upper Bound	7.65372	2.05875	1.30688	1.35693	1.14663	0.821916	1.36632	1.1511	1.20406	1.32043	1.46891	1.63262	1.52311	1.76536	1.7797
Lower Bound	3.01301	0.0956945	-0.0468981	-0.487259	-0.225681	-0.249335	-0.511811	-0.656986	-0.614623	-0.865992	-0.866784	-0.966403	-0.837252	-1.1832	-1.25969
