# Supplementary material for: Response of spatially defined microglia states with distinct chromatin accessibility in a mouse model of Alzheimer’s disease
Source: Nat Neurosci. 2025 Jul 14;28(8):1688–703. doi: 10.1038/s41593-025-02006-0 (PMC12321583; doi:10.1038/s41593-025-02006-0)
Supplement: Supplementary file 7 — Data tested in MC simulations shown in Figs. 1f, 3c,e and 6b and Extended Data Fig. 5d. [file 41593_2025_2006_MOESM7_ESM.zip › Source Data Folder 1 - MonteCarlo/Fig3E_Measured_LatestageFADNeg.xlsx]

## Sheet: measured_confetti_count_LS-N_+_
	10	30	50	70	90	110	130	150	170	190	210	230	250	270	290
A056NDL.h5	0	0	0	0	0	0	0	2	0	0	0	2	2	0	0
A057NDL.h5	2	4	0	4	0	0	0	0	0	0	4	4	0	0	0
A058NDL.h5	2	0	0	0	0	0	0	0	0	0	2	0	0	0	0
A065NDL.h5	0	0	0	4	2	2	2	0	2	0	0	0	0	0	0
A066NDL.h5	0	0	0	0	0	0	0	0	4	0	2	2	0	0	2
A067NDL.h5	2	6	4	4	4	8	4	4	8	0	2	0	0	2	0
A071NDL.h5	0	2	0	0	0	0	2	2	0	0	0	0	0	0	0
A072NDL.h5	0	0	0	0	0	0	0	0	0	0	0	0	0	0	0
A073NDL.h5	0	2	0	0	0	0	0	0	0	0	0	2	0	0	0
A148NDL.h5	0	0	6	2	2	2	2	2	4	2	0	2	4	0	2
A149NDL.h5	0	0	0	0	0	0	0	0	2	0	0	0	0	0	2
A150NDL.h5	0	2	0	0	0	0	0	0	4	2	2	0	0	2	4
A151NDL.h5	0	0	0	0	0	0	0	2	0	0	0	2	0	0	0
A152NDL.h5	6	0	0	0	0	0	0	0	0	0	0	0	0	0	2
A153NDL.h5	0	0	0	0	2	0	0	0	0	0	0	0	0	0	0
A258NDL.h5	0	0	0	0	0	0	0	0	0	0	0	0	0	0	0
A259NDL.h5	0	0	0	0	0	2	0	0	2	2	0	0	0	0	0
A260NDL.h5	2	2	0	0	0	0	0	0	0	0	0	0	4	0	0
A261NDL.h5	0	0	0	0	0	0	0	0	0	0	0	0	0	0	0
A262NDL.h5	0	0	0	0	0	0	0	0	0	2	0	0	0	0	0
	10	30	50	70	90	110	130	150	170	190	210	230	250	270	290
A056NDL.h5	512458	1.53856e+06	2.48063e+06	3.3604e+06	4.103e+06	4.81671e+06	5.5209e+06	6.09461e+06	6.56681e+06	7.10421e+06	7.46011e+06	7.22567e+06	7.19572e+06	7.22459e+06	7.12635e+06
A057NDL.h5	673230	2.02125e+06	3.31582e+06	4.34197e+06	5.26292e+06	6.17162e+06	6.89088e+06	7.62995e+06	7.9702e+06	8.0852e+06	8.26954e+06	8.36377e+06	8.46559e+06	8.57038e+06	8.54903e+06
A058NDL.h5	326567	980455	1.63208e+06	2.28236e+06	2.93834e+06	3.54681e+06	4.04897e+06	4.55612e+06	4.95072e+06	5.40169e+06	5.88139e+06	6.04641e+06	5.86826e+06	5.3813e+06	5.21515e+06
A065NDL.h5	459948	1.38091e+06	2.29868e+06	3.18874e+06	3.94406e+06	4.65773e+06	5.39785e+06	6.14824e+06	6.61412e+06	6.95452e+06	7.42177e+06	7.68256e+06	7.69438e+06	7.67874e+06	7.3202e+06
A066NDL.h5	717001	2.13305e+06	3.38958e+06	4.54295e+06	5.61243e+06	6.57257e+06	7.48544e+06	8.10428e+06	8.48075e+06	8.79601e+06	9.01704e+06	9.14437e+06	9.38146e+06	9.34801e+06	9.45835e+06
A067NDL.h5	1.08897e+06	3.23484e+06	5.32034e+06	7.12572e+06	8.70634e+06	1.01097e+07	1.13177e+07	1.26489e+07	1.38857e+07	1.48966e+07	1.56326e+07	1.61189e+07	1.63273e+07	1.62639e+07	1.59019e+07
A071NDL.h5	424866	1.16445e+06	1.7335e+06	2.23518e+06	2.74552e+06	3.19173e+06	3.54596e+06	3.91585e+06	4.31279e+06	4.68602e+06	4.71318e+06	4.89526e+06	5.11618e+06	5.1043e+06	5.2626e+06
A072NDL.h5	326739	938337	1.40016e+06	1.87699e+06	2.23474e+06	2.45963e+06	2.73719e+06	3.04661e+06	3.3628e+06	3.66591e+06	3.81117e+06	3.81902e+06	3.67775e+06	3.71379e+06	3.7912e+06
A073NDL.h5	351873	1.05643e+06	1.75855e+06	2.45923e+06	3.16604e+06	3.81881e+06	4.37617e+06	4.74055e+06	4.97903e+06	5.20734e+06	5.52792e+06	5.74501e+06	6.04029e+06	6.22869e+06	6.02928e+06
A148NDL.h5	749769	2.11855e+06	3.22083e+06	4.22928e+06	5.11564e+06	5.87227e+06	6.5911e+06	7.29224e+06	7.89826e+06	8.39782e+06	8.68241e+06	8.93717e+06	9.17413e+06	9.39089e+06	9.41534e+06
A149NDL.h5	502676	1.37886e+06	2.14775e+06	2.79124e+06	3.44458e+06	4.04404e+06	4.62883e+06	5.01704e+06	5.41589e+06	5.87511e+06	6.36568e+06	6.70529e+06	6.95447e+06	7.18224e+06	7.03264e+06
A150NDL.h5	608280	1.66372e+06	2.43502e+06	3.18113e+06	3.78584e+06	4.25561e+06	4.57245e+06	4.98646e+06	5.40298e+06	5.52539e+06	5.56139e+06	5.80095e+06	5.99902e+06	6.25283e+06	6.5352e+06
A151NDL.h5	407167	1.22244e+06	1.96822e+06	2.70073e+06	3.44797e+06	4.14564e+06	4.6386e+06	5.14816e+06	5.59983e+06	5.96422e+06	6.2694e+06	6.4396e+06	6.44044e+06	6.25683e+06	6.0257e+06
A152NDL.h5	506677	1.31369e+06	2.02248e+06	2.73108e+06	3.21718e+06	3.69514e+06	4.21183e+06	4.63898e+06	4.93116e+06	5.16797e+06	5.52531e+06	5.8941e+06	6.282e+06	6.47743e+06	6.55309e+06
A153NDL.h5	389422	1.13736e+06	1.78941e+06	2.3281e+06	2.83154e+06	3.26712e+06	3.64694e+06	3.91254e+06	3.91604e+06	4.04981e+06	4.26768e+06	4.50731e+06	4.64129e+06	4.61402e+06	4.72379e+06
A258NDL.h5	115615	347114	577810	808031	1.04027e+06	1.26099e+06	1.37228e+06	1.41551e+06	1.49917e+06	1.50242e+06	1.41535e+06	1.34031e+06	1.36813e+06	1.41198e+06	1.46221e+06
A259NDL.h5	282755	848919	1.41312e+06	1.97616e+06	2.54414e+06	3.11387e+06	3.63048e+06	3.99968e+06	4.23706e+06	4.32612e+06	4.29121e+06	4.35258e+06	4.40717e+06	4.38459e+06	4.2898e+06
A260NDL.h5	384930	1.11082e+06	1.82633e+06	2.54162e+06	3.26352e+06	3.89598e+06	4.24559e+06	4.5847e+06	4.89598e+06	5.18754e+06	5.39738e+06	5.53019e+06	5.63099e+06	5.81397e+06	5.74857e+06
A261NDL.h5	52781	158465	263783	368884	474907	581255	685814	791674	897100	981146	967588	991450	931876	864344	835005
A262NDL.h5	221177	664043	1.10538e+06	1.51324e+06	1.83109e+06	2.12775e+06	2.44426e+06	2.71875e+06	2.80589e+06	2.84676e+06	2.97003e+06	2.89035e+06	2.88749e+06	2.96296e+06	3.00527e+06
A056NDL.h5	0.512458	1.53856	2.48063	3.3604	4.103	4.81671	5.5209	6.09461	6.56681	7.10421	7.46011	7.22567	7.19572	7.22459	7.12635
A057NDL.h5	0.67323	2.02125	3.31582	4.34197	5.26292	6.17162	6.89088	7.62995	7.9702	8.0852	8.26954	8.36377	8.46559	8.57038	8.54903
A058NDL.h5	0.326567	0.980455	1.63208	2.28236	2.93834	3.54681	4.04897	4.55612	4.95072	5.40169	5.88139	6.04641	5.86826	5.3813	5.21515
A065NDL.h5	0.459948	1.38091	2.29868	3.18874	3.94406	4.65773	5.39785	6.14824	6.61412	6.95452	7.42177	7.68256	7.69438	7.67874	7.3202
A066NDL.h5	0.717001	2.13305	3.38958	4.54295	5.61243	6.57257	7.48544	8.10428	8.48075	8.79601	9.01704	9.14437	9.38146	9.34801	9.45835
A067NDL.h5	1.08897	3.23484	5.32034	7.12572	8.70634	10.1097	11.3177	12.6489	13.8857	14.8966	15.6326	16.1189	16.3273	16.2639	15.9019
A071NDL.h5	0.424866	1.16445	1.7335	2.23518	2.74552	3.19173	3.54596	3.91585	4.31279	4.68602	4.71318	4.89526	5.11618	5.1043	5.2626
A072NDL.h5	0.326739	0.938337	1.40016	1.87699	2.23474	2.45963	2.73719	3.04661	3.3628	3.66591	3.81117	3.81902	3.67775	3.71379	3.7912
A073NDL.h5	0.351873	1.05643	1.75855	2.45923	3.16604	3.81881	4.37617	4.74055	4.97903	5.20734	5.52792	5.74501	6.04029	6.22869	6.02928
A148NDL.h5	0.749769	2.11855	3.22083	4.22928	5.11564	5.87227	6.5911	7.29224	7.89826	8.39782	8.68241	8.93717	9.17413	9.39089	9.41534
A149NDL.h5	0.502676	1.37886	2.14775	2.79124	3.44458	4.04404	4.62883	5.01704	5.41589	5.87511	6.36568	6.70529	6.95447	7.18224	7.03264
A150NDL.h5	0.60828	1.66372	2.43502	3.18113	3.78584	4.25561	4.57245	4.98646	5.40298	5.52539	5.56139	5.80095	5.99902	6.25283	6.5352
A151NDL.h5	0.407167	1.22244	1.96822	2.70073	3.44797	4.14564	4.6386	5.14816	5.59983	5.96422	6.2694	6.4396	6.44044	6.25683	6.0257
A152NDL.h5	0.506677	1.31369	2.02248	2.73108	3.21718	3.69514	4.21183	4.63898	4.93116	5.16797	5.52531	5.8941	6.282	6.47743	6.55309
A153NDL.h5	0.389422	1.13736	1.78941	2.3281	2.83154	3.26712	3.64694	3.91254	3.91604	4.04981	4.26768	4.50731	4.64129	4.61402	4.72379
A258NDL.h5	0.115615	0.347114	0.57781	0.808031	1.04027	1.26099	1.37228	1.41551	1.49917	1.50242	1.41535	1.34031	1.36813	1.41198	1.46221
A259NDL.h5	0.282755	0.848919	1.41312	1.97616	2.54414	3.11387	3.63048	3.99968	4.23706	4.32612	4.29121	4.35258	4.40717	4.38459	4.2898
A260NDL.h5	0.38493	1.11082	1.82633	2.54162	3.26352	3.89598	4.24559	4.5847	4.89598	5.18754	5.39738	5.53019	5.63099	5.81397	5.74857
A261NDL.h5	0.052781	0.158465	0.263783	0.368884	0.474907	0.581255	0.685814	0.791674	0.8971	0.981146	0.967588	0.99145	0.931876	0.864344	0.835005
A262NDL.h5	0.221177	0.664043	1.10538	1.51324	1.83109	2.12775	2.44426	2.71875	2.80589	2.84676	2.97003	2.89035	2.88749	2.96296	3.00527
	10	30	50	70	90	110	130	150	170	190	210	230	250	270	290
A056NDL.h5	0	0	0	0	0	0	0	0.328159	0	0	0	0.276791	0.277943	0	0
A057NDL.h5	2.97075	1.97898	0	0.921241	0	0	0	0	0	0	0.483703	0.478253	0	0	0
A058NDL.h5	6.12433	0	0	0	0	0	0	0	0	0	0.340056	0	0	0	0
A065NDL.h5	0	0	0	1.25441	0.507092	0.429394	0.370518	0	0.302384	0	0	0	0	0	0
A066NDL.h5	0	0	0	0	0	0	0	0	0.471657	0	0.221802	0.218714	0	0	0.211453
A067NDL.h5	1.8366	1.85481	0.751832	0.561347	0.459435	0.791322	0.353429	0.316232	0.576133	0	0.127938	0	0	0.122971	0
A071NDL.h5	0	1.71755	0	0	0	0	0.564023	0.510744	0	0	0	0	0	0	0
A072NDL.h5	0	0	0	0	0	0	0	0	0	0	0	0	0	0	0
A073NDL.h5	0	1.89316	0	0	0	0	0	0	0	0	0	0.348128	0	0	0
A148NDL.h5	0	0	1.86287	0.472894	0.390958	0.340584	0.303439	0.274264	0.506441	0.238157	0	0.223785	0.436009	0	0.212419
A149NDL.h5	0	0	0	0	0	0	0	0	0.369284	0	0	0	0	0	0.284388
A150NDL.h5	0	1.20212	0	0	0	0	0	0	0.740332	0.361965	0.359622	0	0	0.319855	0.61207
A151NDL.h5	0	0	0	0	0	0	0	0.388488	0	0	0	0.310578	0	0	0
A152NDL.h5	11.8419	0	0	0	0	0	0	0	0	0	0	0	0	0	0.3052
A153NDL.h5	0	0	0	0	0.70633	0	0	0	0	0	0	0	0	0	0
A258NDL.h5	0	0	0	0	0	0	0	0	0	0	0	0	0	0	0
A259NDL.h5	0	0	0	0	0	0.642289	0	0	0.472026	0.462308	0	0	0	0	0
A260NDL.h5	5.19575	1.80048	0	0	0	0	0	0	0	0	0	0	0.710355	0	0
A261NDL.h5	0	0	0	0	0	0	0	0	0	0	0	0	0	0	0
A262NDL.h5	0	0	0	0	0	0	0	0	0	0.702554	0	0	0	0	0

## Sheet: Average per mouse
Count/(Volume/1x10^6)
	10	30	50	70	90	110	130	150	170	190	210	230	250	270	290
A056NDL.h5	0	0	0	0	0	0	0	0.328159	0	0	0	0.276791	0.277943	0	0
A057NDL.h5	2.97075	1.97898	0	0.921241	0	0	0	0	0	0	0.483703	0.478253	0	0	0
A058NDL.h5	6.12433	0	0	0	0	0	0	0	0	0	0.340056	0	0	0	0
334	3.03169	0.659659	0	0.30708	0	0	0	0.109386	0	0	0.274586	0.251681	0.0926477	0	0
A065NDL.h5	0	0	0	1.25441	0.507092	0.429394	0.370518	0	0.302384	0	0	0	0	0	0
A066NDL.h5	0	0	0	0	0	0	0	0	0.471657	0	0.221802	0.218714	0	0	0.211453
A067NDL.h5	1.8366	1.85481	0.751832	0.561347	0.459435	0.791322	0.353429	0.316232	0.576133	0	0.127938	0	0	0.122971	0
346	0.612201	0.618269	0.250611	0.605253	0.322176	0.406905	0.241316	0.105411	0.450058	0	0.11658	0.0729046	0	0.0409905	0.0704845
A071NDL.h5	0	1.71755	0	0	0	0	0.564023	0.510744	0	0	0	0	0	0	0
A072NDL.h5	0	0	0	0	0	0	0	0	0	0	0	0	0	0	0
A073NDL.h5	0	1.89316	0	0	0	0	0	0	0	0	0	0.348128	0	0	0
340	0	1.20357	0	0	0	0	0.188008	0.170248	0	0	0	0.116043	0	0	0
A148NDL.h5	0	0	1.86287	0.472894	0.390958	0.340584	0.303439	0.274264	0.506441	0.238157	0	0.223785	0.436009	0	0.212419
A149NDL.h5	0	0	0	0	0	0	0	0	0.369284	0	0	0	0	0	0.284388
A150NDL.h5	0	1.20212	0	0	0	0	0	0	0.740332	0.361965	0.359622	0	0	0.319855	0.61207
350	0	0.400708	0.620958	0.157631	0.130319	0.113528	0.101146	0.0914214	0.538686	0.200041	0.119874	0.0745948	0.145336	0.106618	0.369626
A151NDL.h5	0	0	0	0	0	0	0	0.388488	0	0	0	0.310578	0	0	0
A152NDL.h5	11.8419	0	0	0	0	0	0	0	0	0	0	0	0	0	0.3052
A153NDL.h5	0	0	0	0	0.70633	0	0	0	0	0	0	0	0	0	0
351	3.94729	0	0	0	0.235443	0	0	0.129496	0	0	0	0.103526	0	0	0.101733
A258NDL.h5	0	0	0	0	0	0	0	0	0	0	0	0	0	0	0
A259NDL.h5	0	0	0	0	0	0.642289	0	0	0.472026	0.462308	0	0	0	0	0
A260NDL.h5	5.19575	1.80048	0	0	0	0	0	0	0	0	0	0	0.710355	0	0
A261NDL.h5	0	0	0	0	0	0	0	0	0	0	0	0	0	0	0
A262NDL.h5	0	0	0	0	0	0	0	0	0	0.702554	0	0	0	0	0
422	1.03915	0.360096	0	0	0	0.128458	0	0	0.0944052	0.232972	0	0	0.142071	0	0

## Sheet: Results
Count/(Volume/1x10^6)
	10	30	50	70	90	110	130	150	170	190	210	230	250	270	290
334	3.03169	0.659659	0	0.30708	0	0	0	0.109386	0	0	0.274586	0.251681	0.0926477	0	0
346	0.612201	0.618269	0.250611	0.605253	0.322176	0.406905	0.241316	0.105411	0.450058	0	0.11658	0.0729046	0	0.0409905	0.0704845
340	0	1.20357	0	0	0	0	0.188008	0.170248	0	0	0	0.116043	0	0	0
350	0	0.400708	0.620958	0.157631	0.130319	0.113528	0.101146	0.0914214	0.538686	0.200041	0.119874	0.0745948	0.145336	0.106618	0.369626
351	3.94729	0	0	0	0.235443	0	0	0.129496	0	0	0	0.103526	0	0	0.101733
422	1.03915	0.360096	0	0	0	0.128458	0	0	0.0944052	0.232972	0	0	0.142071	0	0
mean	1.43839	0.540384	0.145261	0.178328	0.114656	0.108148	0.0884117	0.100994	0.180525	0.0721689	0.0851734	0.103125	0.0633425	0.0246015	0.0903073
median	0.825676	0.509488	0	0.0788156	0.0651596	0.0567639	0.0505732	0.107399	0.0472026	0	0.05829	0.0890605	0.0463238	0	0.0352422
Average	1.43839	0.540384	0.145261	0.178328	0.114656	0.108148	0.0884117	0.100994	0.180525	0.0721689	0.0851734	0.103125	0.0633425	0.0246015	0.0903073
Standard Dev.	1.66211	0.401033	0.253689	0.242765	0.139526	0.157978	0.106687	0.0565506	0.247431	0.112287	0.10939	0.0831842	0.0718565	0.0433966	0.143533
Sample Size	6	6	6	6	6	6	6	6	6	6	6	6	6	6	6
98% Confid. Coeff.	2.3263	3.3263	4.3263	5.3263	6.3263	7.3263	8.3263	9.3263	10.3263	11.3263	12.3263	13.3263	14.3263	15.3263	16.3263
Margin of Error	1.57852	0.544585	0.448066	0.52788	0.360354	0.472504	0.362652	0.215313	1.04309	0.519211	0.550473	0.452558	0.420266	0.27153	0.956674
Upper Bound	3.01691	1.08497	0.593327	0.706208	0.47501	0.580653	0.451064	0.316307	1.22362	0.59138	0.635646	0.555683	0.483609	0.296131	1.04698
Lower Bound	-0.140133	-0.0042015	-0.302804	-0.349553	-0.245697	-0.364356	-0.27424	-0.11432	-0.86257	-0.447042	-0.4653	-0.349434	-0.356924	-0.246928	-0.866366
