# Supplementary material for: Response of spatially defined microglia states with distinct chromatin accessibility in a mouse model of Alzheimer’s disease
Source: Nat Neurosci. 2025 Jul 14;28(8):1688–703. doi: 10.1038/s41593-025-02006-0 (PMC12321583; doi:10.1038/s41593-025-02006-0)
Supplement: Supplementary file 7 — Data tested in MC simulations shown in Figs. 1f, 3c,e and 6b and Extended Data Fig. 5d. [file 41593_2025_2006_MOESM7_ESM.zip › Source Data Folder 1 - MonteCarlo/Fig3E_Measured_LatestageFADPos.xlsx]

## Sheet: measured_confetti_count_LS-N_FA
	10	30	50	70	90	110	130	150	170	190	210	230	250	270	290
A053NDL.h5	12	10	6	4	0	4	10	2	0	0	0	2	6	4	10
A054NDL.h5	0	0	2	2	0	2	4	4	2	2	4	0	2	8	4
A055NDL.h5	0	2	2	2	0	0	0	2	6	4	4	6	6	0	6
A059NDL.h5	4	4	4	0	0	0	0	0	0	0	2	0	2	0	2
A060NDL.h5	2	8	4	0	0	0	0	0	0	0	0	0	0	0	0
A061NDL.h5	12	2	8	12	8	14	12	10	28	14	32	6	8	16	8
A062NDL.h5	18	12	4	4	24	28	26	14	8	12	16	4	6	10	12
A063NDL.h5	22	22	18	10	4	4	14	24	28	20	24	36	6	8	4
A064NDL.h5	12	20	22	14	22	18	12	28	18	32	22	32	30	28	26
A068NDL.h5	0	0	0	0	0	0	0	0	2	0	0	0	0	0	0
A069NDL.h5	26	4	0	0	0	0	2	0	0	0	0	0	0	0	0
A070NDL.h5	2	10	0	0	0	0	0	0	0	0	2	0	0	0	2
A074NDL.h5	10	16	12	18	20	22	34	20	22	28	42	40	52	34	48
A075NDL.h5	18	44	28	10	10	32	26	30	24	38	30	42	34	60	46
A076NDL.h5	10	30	32	48	114	58	56	84	58	70	82	80	72	78	98
A145NDL.h5	12	2	8	0	0	2	10	0	0	0	0	0	0	0	0
A146NDL.h5	10	22	6	16	14	8	12	8	8	8	10	8	0	14	2
A147NDL.h5	22	26	6	4	16	6	14	10	8	4	12	4	18	20	4
A154NDL.h5	10	20	14	8	0	0	2	4	6	2	2	4	2	8	6
A155NDL.h5	14	18	16	14	2	0	6	0	0	16	8	4	0	6	0
A156NDL.h5	2	4	2	2	4	0	0	2	0	0	2	0	2	6	6
A238NDL.h5	46	44	20	4	4	8	10	62	68	34	14	8	40	0	4
A239NDL.h5	4	12	10	16	4	8	0	6	2	4	0	4	4	8	2
A240NDL.h5	22	20	6	0	0	4	6	16	6	18	10	0	12	6	8
A241NDL.h5	8	6	12	0	2	8	10	4	0	0	4	2	6	4	2
A242NDL.h5	0	0	2	0	0	0	0	2	2	2	0	0	0	0	2
A243NDL.h5	10	8	2	0	0	0	0	0	0	0	0	0	0	2	4
A244NDL.h5	2	0	0	2	0	0	0	0	0	0	4	2	0	0	0
A245NDL.h5	0	2	2	2	0	0	0	0	2	0	2	2	0	0	0
A246NDL.h5	6	18	6	4	8	0	0	6	2	4	0	2	0	0	0
A247NDL.h5	8	0	4	0	0	0	2	0	0	4	0	0	0	0	0
A248NDL.h5	6	6	10	4	4	4	8	6	6	2	0	4	6	8	6
A249NDL.h5	10	4	0	0	6	6	10	4	0	4	4	10	2	8	0
A250NDL.h5	14	2	4	14	14	4	6	20	6	4	12	18	10	22	10
A251NDL.h5	18	30	8	10	16	18	20	42	28	24	30	10	18	26	24
A252NDL.h5	22	16	6	10	16	14	12	8	6	10	8	22	10	24	22
A253NDL.h5	12	2	8	0	0	0	0	0	0	0	0	0	0	4	6
A254NDL.h5	12	2	8	12	8	16	14	10	14	2	4	12	0	8	12
A255NDL.h5	4	4	2	0	4	4	2	2	0	0	2	12	2	0	10
A256NDL.h5	24	10	4	22	12	2	4	2	0	2	8	12	20	16	16
A257NDL.h5	6	0	6	10	2	4	8	10	2	0	0	2	2	4	0
	10	30	50	70	90	110	130	150	170	190	210	230	250	270	290
A053NDL.h5	1.07171e+06	3.21761e+06	5.35558e+06	7.3913e+06	9.33662e+06	1.0953e+07	1.23634e+07	1.36158e+07	1.48299e+07	1.58027e+07	1.59185e+07	1.5554e+07	1.50221e+07	1.47214e+07	1.4659e+07
A054NDL.h5	1.29999e+06	3.87696e+06	6.26718e+06	8.49157e+06	1.0368e+07	1.19839e+07	1.3467e+07	1.49428e+07	1.58914e+07	1.65294e+07	1.69866e+07	1.70832e+07	1.71847e+07	1.73551e+07	1.73966e+07
A055NDL.h5	1.21332e+06	3.50345e+06	5.42886e+06	7.39201e+06	9.38773e+06	1.13528e+07	1.31108e+07	1.44475e+07	1.5267e+07	1.61438e+07	1.66811e+07	1.69354e+07	1.69722e+07	1.69347e+07	1.67451e+07
A059NDL.h5	833605	2.46295e+06	3.78998e+06	4.80418e+06	5.74196e+06	6.6395e+06	7.56252e+06	8.47106e+06	9.11647e+06	9.39948e+06	9.58435e+06	9.67489e+06	9.85206e+06	9.90621e+06	1.01935e+07
A060NDL.h5	580284	1.74219e+06	2.90008e+06	4.05558e+06	5.22121e+06	6.39042e+06	7.50031e+06	8.46193e+06	8.70717e+06	8.86451e+06	8.65892e+06	8.37256e+06	8.13181e+06	8.14375e+06	8.14343e+06
A061NDL.h5	1.52863e+06	4.5278e+06	7.507e+06	1.04489e+07	1.32198e+07	1.59364e+07	1.81603e+07	1.9928e+07	2.16119e+07	2.24898e+07	2.29808e+07	2.29374e+07	2.26833e+07	2.26051e+07	2.24052e+07
A062NDL.h5	2.2168e+06	6.63572e+06	1.07729e+07	1.44547e+07	1.80337e+07	2.15216e+07	2.4651e+07	2.72113e+07	2.92527e+07	3.04435e+07	3.09307e+07	3.11517e+07	3.11069e+07	3.07917e+07	3.05385e+07
A063NDL.h5	2.53349e+06	7.48076e+06	1.19456e+07	1.60099e+07	1.93405e+07	2.27932e+07	2.59352e+07	2.91611e+07	3.1269e+07	3.27945e+07	3.39772e+07	3.54125e+07	3.67144e+07	3.73154e+07	3.64299e+07
A064NDL.h5	3.64755e+06	1.05795e+07	1.65581e+07	2.16877e+07	2.60567e+07	2.97703e+07	3.35776e+07	3.69946e+07	3.97936e+07	4.19956e+07	4.45463e+07	4.61859e+07	4.68084e+07	4.71037e+07	4.70763e+07
A068NDL.h5	218664	656497	1.08298e+06	1.42067e+06	1.77665e+06	2.14008e+06	2.49903e+06	2.8633e+06	3.11833e+06	3.34813e+06	3.58078e+06	3.59746e+06	3.58583e+06	3.49052e+06	3.40993e+06
A069NDL.h5	644682	1.93554e+06	3.22192e+06	4.50565e+06	5.80064e+06	7.01569e+06	8.11859e+06	9.19692e+06	9.95568e+06	1.00522e+07	1.03775e+07	1.05719e+07	1.08935e+07	1.09388e+07	1.03908e+07
A070NDL.h5	787944	2.30898e+06	3.64753e+06	4.98576e+06	6.32078e+06	7.5979e+06	8.6711e+06	9.21819e+06	9.55791e+06	9.86584e+06	1.02276e+07	1.04347e+07	1.04526e+07	1.03649e+07	1.0503e+07
A074NDL.h5	3.0368e+06	8.68735e+06	1.38124e+07	1.86424e+07	2.26871e+07	2.59312e+07	2.8699e+07	3.1533e+07	3.40403e+07	3.60852e+07	3.74793e+07	3.84622e+07	3.90362e+07	3.94006e+07	3.93864e+07
A075NDL.h5	3.43248e+06	9.95755e+06	1.59901e+07	2.12319e+07	2.57394e+07	2.95879e+07	3.28393e+07	3.55869e+07	3.70239e+07	3.82302e+07	3.94501e+07	4.07343e+07	4.21272e+07	4.26539e+07	4.30162e+07
A076NDL.h5	4.45658e+06	1.32262e+07	2.1512e+07	2.86619e+07	3.528e+07	4.09606e+07	4.53718e+07	4.87243e+07	5.20785e+07	5.50368e+07	5.6989e+07	5.75507e+07	5.89123e+07	5.97422e+07	5.95798e+07
A145NDL.h5	809774	2.41405e+06	4.00785e+06	5.36509e+06	6.73537e+06	7.96164e+06	8.58096e+06	9.14492e+06	9.74824e+06	1.02899e+07	1.08254e+07	1.12754e+07	1.16687e+07	1.15533e+07	1.13376e+07
A146NDL.h5	1.9934e+06	5.82093e+06	9.18901e+06	1.19452e+07	1.45197e+07	1.69155e+07	1.88255e+07	2.0542e+07	2.23444e+07	2.39308e+07	2.53798e+07	2.59099e+07	2.61966e+07	2.64134e+07	2.62301e+07
A147NDL.h5	1.82258e+06	5.37987e+06	8.53103e+06	1.12476e+07	1.38992e+07	1.62351e+07	1.83872e+07	2.01774e+07	2.13342e+07	2.22738e+07	2.32715e+07	2.39677e+07	2.41279e+07	2.42123e+07	2.41864e+07
A154NDL.h5	1.53661e+06	4.52139e+06	7.2426e+06	9.75406e+06	1.21636e+07	1.39648e+07	1.51578e+07	1.60921e+07	1.6841e+07	1.76464e+07	1.84952e+07	1.88048e+07	1.90625e+07	1.93216e+07	1.94804e+07
A155NDL.h5	1.77947e+06	5.27275e+06	8.34449e+06	1.07715e+07	1.2652e+07	1.4303e+07	1.60857e+07	1.79602e+07	1.96953e+07	2.09755e+07	2.19232e+07	2.26026e+07	2.30237e+07	2.30475e+07	2.30764e+07
A156NDL.h5	980218	2.90775e+06	4.56644e+06	6.0366e+06	7.53303e+06	9.04437e+06	1.02533e+07	1.12665e+07	1.2162e+07	1.28778e+07	1.3385e+07	1.38298e+07	1.40867e+07	1.38968e+07	1.36068e+07
A238NDL.h5	1.70808e+06	5.08866e+06	8.1815e+06	1.12072e+07	1.4298e+07	1.72679e+07	2.00612e+07	2.28722e+07	2.53594e+07	2.64796e+07	2.63092e+07	2.58678e+07	2.50485e+07	2.45756e+07	2.44075e+07
A239NDL.h5	1.24171e+06	3.67516e+06	5.89417e+06	7.86459e+06	9.29785e+06	1.05314e+07	1.15893e+07	1.27919e+07	1.39362e+07	1.50087e+07	1.60648e+07	1.63472e+07	1.65717e+07	1.69561e+07	1.68718e+07
A240NDL.h5	1.00034e+06	2.96677e+06	4.76052e+06	6.44575e+06	8.09986e+06	9.69998e+06	1.12782e+07	1.28756e+07	1.43959e+07	1.55764e+07	1.63004e+07	1.65035e+07	1.66535e+07	1.59947e+07	1.53926e+07
A241NDL.h5	791714	2.37697e+06	3.92675e+06	5.43397e+06	6.89844e+06	8.21341e+06	9.44282e+06	1.05278e+07	1.15875e+07	1.23919e+07	1.28392e+07	1.29934e+07	1.30738e+07	1.26206e+07	1.22483e+07
A242NDL.h5	378264	1.13567e+06	1.87499e+06	2.55459e+06	3.23385e+06	3.84166e+06	4.26034e+06	4.66464e+06	4.98863e+06	5.27722e+06	5.54813e+06	5.70259e+06	5.61238e+06	5.5852e+06	5.45898e+06
A243NDL.h5	441098	1.32431e+06	2.20447e+06	3.08281e+06	3.96886e+06	4.84563e+06	5.56098e+06	6.10634e+06	6.62078e+06	7.11796e+06	7.25111e+06	7.43534e+06	7.50715e+06	7.26789e+06	6.98052e+06
A244NDL.h5	488311	1.43252e+06	2.25232e+06	2.92803e+06	3.52659e+06	4.13997e+06	4.64811e+06	5.02744e+06	5.5209e+06	5.93143e+06	6.2405e+06	6.22707e+06	6.37385e+06	6.45568e+06	6.39483e+06
A245NDL.h5	316686	950789	1.5827e+06	2.17802e+06	2.61858e+06	2.93746e+06	3.1543e+06	3.40552e+06	3.59087e+06	3.81525e+06	3.9753e+06	4.14221e+06	4.13615e+06	4.11266e+06	4.11923e+06
A246NDL.h5	462462	1.38845e+06	2.31124e+06	3.23212e+06	4.16109e+06	5.0929e+06	6.00903e+06	6.92375e+06	7.72932e+06	8.56472e+06	9.34517e+06	1.00739e+07	1.065e+07	1.06151e+07	9.90784e+06
A247NDL.h5	472515	1.41864e+06	2.36148e+06	3.30239e+06	4.25154e+06	5.20362e+06	6.11638e+06	6.78698e+06	7.16404e+06	7.38422e+06	7.6933e+06	7.93994e+06	8.02372e+06	7.85915e+06	7.54779e+06
A248NDL.h5	1.28334e+06	3.67791e+06	5.93245e+06	7.91025e+06	9.61776e+06	1.10159e+07	1.21691e+07	1.31221e+07	1.40236e+07	1.47568e+07	1.52707e+07	1.55537e+07	1.59298e+07	1.61613e+07	1.60657e+07
A249NDL.h5	1.09725e+06	3.24243e+06	5.25211e+06	7.24547e+06	8.95689e+06	1.03432e+07	1.15574e+07	1.2481e+07	1.2805e+07	1.34231e+07	1.43141e+07	1.49155e+07	1.50449e+07	1.50395e+07	1.48913e+07
A250NDL.h5	1.64384e+06	4.6512e+06	7.52932e+06	1.03181e+07	1.28568e+07	1.54008e+07	1.77834e+07	1.99347e+07	2.18921e+07	2.35686e+07	2.51539e+07	2.64265e+07	2.71038e+07	2.72061e+07	2.63328e+07
A251NDL.h5	2.01619e+06	5.84943e+06	9.12238e+06	1.19211e+07	1.47841e+07	1.73397e+07	1.9324e+07	2.09851e+07	2.24277e+07	2.36293e+07	2.48371e+07	2.56574e+07	2.59996e+07	2.57211e+07	2.56478e+07
A252NDL.h5	1.60335e+06	4.67199e+06	7.54204e+06	1.0251e+07	1.27344e+07	1.492e+07	1.68226e+07	1.86302e+07	1.97631e+07	2.03121e+07	2.05688e+07	2.08947e+07	2.13295e+07	2.19182e+07	2.19317e+07
A253NDL.h5	647051	1.6827e+06	2.62534e+06	3.59955e+06	4.58528e+06	5.57587e+06	6.38997e+06	7.07435e+06	7.83294e+06	8.62458e+06	9.46848e+06	1.02268e+07	1.10059e+07	1.13865e+07	1.07158e+07
A254NDL.h5	894364	2.63213e+06	4.2788e+06	5.78295e+06	7.3399e+06	8.84892e+06	1.01854e+07	1.14853e+07	1.26763e+07	1.39451e+07	1.49721e+07	1.53852e+07	1.57057e+07	1.56255e+07	1.48851e+07
A255NDL.h5	967651	2.90519e+06	4.83602e+06	6.61545e+06	8.22903e+06	9.60766e+06	1.07814e+07	1.17554e+07	1.25976e+07	1.30043e+07	1.35344e+07	1.41627e+07	1.4743e+07	1.51005e+07	1.46899e+07
A256NDL.h5	1.82091e+06	5.33536e+06	8.71993e+06	1.2008e+07	1.48261e+07	1.71148e+07	1.90384e+07	2.10008e+07	2.19074e+07	2.25987e+07	2.32628e+07	2.40035e+07	2.44017e+07	2.43178e+07	2.42622e+07
A257NDL.h5	1.12328e+06	3.29616e+06	5.22737e+06	6.90237e+06	8.41775e+06	1.00243e+07	1.15735e+07	1.3191e+07	1.46888e+07	1.62274e+07	1.75903e+07	1.76929e+07	1.71117e+07	1.64363e+07	1.61152e+07
A053NDL.h5	1.07171	3.21761	5.35558	7.3913	9.33662	10.953	12.3634	13.6158	14.8299	15.8027	15.9185	15.554	15.0221	14.7214	14.659
A054NDL.h5	1.29999	3.87696	6.26718	8.49157	10.368	11.9839	13.467	14.9428	15.8914	16.5294	16.9866	17.0832	17.1847	17.3551	17.3966
A055NDL.h5	1.21332	3.50345	5.42886	7.39201	9.38773	11.3528	13.1108	14.4475	15.267	16.1438	16.6811	16.9354	16.9722	16.9347	16.7451
A059NDL.h5	0.833605	2.46295	3.78998	4.80418	5.74196	6.6395	7.56252	8.47106	9.11647	9.39948	9.58435	9.67489	9.85206	9.90621	10.1935
A060NDL.h5	0.580284	1.74219	2.90008	4.05558	5.22121	6.39042	7.50031	8.46193	8.70717	8.86451	8.65892	8.37256	8.13181	8.14375	8.14343
A061NDL.h5	1.52863	4.5278	7.507	10.4489	13.2198	15.9364	18.1603	19.928	21.6119	22.4898	22.9808	22.9374	22.6833	22.6051	22.4052
A062NDL.h5	2.2168	6.63572	10.7729	14.4547	18.0337	21.5216	24.651	27.2113	29.2527	30.4435	30.9307	31.1517	31.1069	30.7917	30.5385
A063NDL.h5	2.53349	7.48076	11.9456	16.0099	19.3405	22.7932	25.9352	29.1611	31.269	32.7945	33.9772	35.4125	36.7144	37.3154	36.4299
A064NDL.h5	3.64755	10.5795	16.5581	21.6877	26.0567	29.7703	33.5776	36.9946	39.7936	41.9956	44.5463	46.1859	46.8084	47.1037	47.0763
A068NDL.h5	0.218664	0.656497	1.08298	1.42067	1.77665	2.14008	2.49903	2.8633	3.11833	3.34813	3.58078	3.59746	3.58583	3.49052	3.40993
A069NDL.h5	0.644682	1.93554	3.22192	4.50565	5.80064	7.01569	8.11859	9.19692	9.95568	10.0522	10.3775	10.5719	10.8935	10.9388	10.3908
A070NDL.h5	0.787944	2.30898	3.64753	4.98576	6.32078	7.5979	8.6711	9.21819	9.55791	9.86584	10.2276	10.4347	10.4526	10.3649	10.503
A074NDL.h5	3.0368	8.68735	13.8124	18.6424	22.6871	25.9312	28.699	31.533	34.0403	36.0852	37.4793	38.4622	39.0362	39.4006	39.3864
A075NDL.h5	3.43248	9.95755	15.9901	21.2319	25.7394	29.5879	32.8393	35.5869	37.0239	38.2302	39.4501	40.7343	42.1272	42.6539	43.0162
A076NDL.h5	4.45658	13.2262	21.512	28.6619	35.28	40.9606	45.3718	48.7243	52.0785	55.0368	56.989	57.5507	58.9123	59.7422	59.5798
A145NDL.h5	0.809774	2.41405	4.00785	5.36509	6.73537	7.96164	8.58096	9.14492	9.74824	10.2899	10.8254	11.2754	11.6687	11.5533	11.3376
A146NDL.h5	1.9934	5.82093	9.18901	11.9452	14.5197	16.9155	18.8255	20.542	22.3444	23.9308	25.3798	25.9099	26.1966	26.4134	26.2301
A147NDL.h5	1.82258	5.37987	8.53103	11.2476	13.8992	16.2351	18.3872	20.1774	21.3342	22.2738	23.2715	23.9677	24.1279	24.2123	24.1864
A154NDL.h5	1.53661	4.52139	7.2426	9.75406	12.1636	13.9648	15.1578	16.0921	16.841	17.6464	18.4952	18.8048	19.0625	19.3216	19.4804
A155NDL.h5	1.77947	5.27275	8.34449	10.7715	12.652	14.303	16.0857	17.9602	19.6953	20.9755	21.9232	22.6026	23.0237	23.0475	23.0764
A156NDL.h5	0.980218	2.90775	4.56644	6.0366	7.53303	9.04437	10.2533	11.2665	12.162	12.8778	13.385	13.8298	14.0867	13.8968	13.6068
A238NDL.h5	1.70808	5.08866	8.1815	11.2072	14.298	17.2679	20.0612	22.8722	25.3594	26.4796	26.3092	25.8678	25.0485	24.5756	24.4075
A239NDL.h5	1.24171	3.67516	5.89417	7.86459	9.29785	10.5314	11.5893	12.7919	13.9362	15.0087	16.0648	16.3472	16.5717	16.9561	16.8718
A240NDL.h5	1.00034	2.96677	4.76052	6.44575	8.09986	9.69998	11.2782	12.8756	14.3959	15.5764	16.3004	16.5035	16.6535	15.9947	15.3926
A241NDL.h5	0.791714	2.37697	3.92675	5.43397	6.89844	8.21341	9.44282	10.5278	11.5875	12.3919	12.8392	12.9934	13.0738	12.6206	12.2483
A242NDL.h5	0.378264	1.13567	1.87499	2.55459	3.23385	3.84166	4.26034	4.66464	4.98863	5.27722	5.54813	5.70259	5.61238	5.5852	5.45898
A243NDL.h5	0.441098	1.32431	2.20447	3.08281	3.96886	4.84563	5.56098	6.10634	6.62078	7.11796	7.25111	7.43534	7.50715	7.26789	6.98052
A244NDL.h5	0.488311	1.43252	2.25232	2.92803	3.52659	4.13997	4.64811	5.02744	5.5209	5.93143	6.2405	6.22707	6.37385	6.45568	6.39483
A245NDL.h5	0.316686	0.950789	1.5827	2.17802	2.61858	2.93746	3.1543	3.40552	3.59087	3.81525	3.9753	4.14221	4.13615	4.11266	4.11923
A246NDL.h5	0.462462	1.38845	2.31124	3.23212	4.16109	5.0929	6.00903	6.92375	7.72932	8.56472	9.34517	10.0739	10.65	10.6151	9.90784
A247NDL.h5	0.472515	1.41864	2.36148	3.30239	4.25154	5.20362	6.11638	6.78698	7.16404	7.38422	7.6933	7.93994	8.02372	7.85915	7.54779
A248NDL.h5	1.28334	3.67791	5.93245	7.91025	9.61776	11.0159	12.1691	13.1221	14.0236	14.7568	15.2707	15.5537	15.9298	16.1613	16.0657
A249NDL.h5	1.09725	3.24243	5.25211	7.24547	8.95689	10.3432	11.5574	12.481	12.805	13.4231	14.3141	14.9155	15.0449	15.0395	14.8913
A250NDL.h5	1.64384	4.6512	7.52932	10.3181	12.8568	15.4008	17.7834	19.9347	21.8921	23.5686	25.1539	26.4265	27.1038	27.2061	26.3328
A251NDL.h5	2.01619	5.84943	9.12238	11.9211	14.7841	17.3397	19.324	20.9851	22.4277	23.6293	24.8371	25.6574	25.9996	25.7211	25.6478
A252NDL.h5	1.60335	4.67199	7.54204	10.251	12.7344	14.92	16.8226	18.6302	19.7631	20.3121	20.5688	20.8947	21.3295	21.9182	21.9317
A253NDL.h5	0.647051	1.6827	2.62534	3.59955	4.58528	5.57587	6.38997	7.07435	7.83294	8.62458	9.46848	10.2268	11.0059	11.3865	10.7158
A254NDL.h5	0.894364	2.63213	4.2788	5.78295	7.3399	8.84892	10.1854	11.4853	12.6763	13.9451	14.9721	15.3852	15.7057	15.6255	14.8851
A255NDL.h5	0.967651	2.90519	4.83602	6.61545	8.22903	9.60766	10.7814	11.7554	12.5976	13.0043	13.5344	14.1627	14.743	15.1005	14.6899
A256NDL.h5	1.82091	5.33536	8.71993	12.008	14.8261	17.1148	19.0384	21.0008	21.9074	22.5987	23.2628	24.0035	24.4017	24.3178	24.2622
A257NDL.h5	1.12328	3.29616	5.22737	6.90237	8.41775	10.0243	11.5735	13.191	14.6888	16.2274	17.5903	17.6929	17.1117	16.4363	16.1152
A053NDL.h5	11.1971	3.1079	1.12033	0.541177	0	0.365197	0.808842	0.146888	0	0	0	0.128584	0.399411	0.271713	0.682173
A054NDL.h5	0	0	0.319123	0.235528	0	0.16689	0.297023	0.267688	0.125855	0.120996	0.235479	0	0.116383	0.460959	0.22993
A055NDL.h5	0	0.570866	0.368401	0.270562	0	0	0	0.138432	0.393005	0.247773	0.239792	0.354287	0.353519	0	0.358315
A059NDL.h5	4.79843	1.62407	1.05541	0	0	0	0	0	0	0	0.208674	0	0.203003	0	0.196204
A060NDL.h5	3.44659	4.59191	1.37927	0	0	0	0	0	0	0	0	0	0	0	0
A061NDL.h5	7.85016	0.441716	1.06567	1.14844	0.605154	0.878495	0.660781	0.501807	1.29559	0.622505	1.39246	0.261582	0.352683	0.707804	0.35706
A062NDL.h5	8.11981	1.8084	0.371302	0.276727	1.33084	1.30102	1.05472	0.514492	0.273479	0.394173	0.517286	0.128404	0.192883	0.324763	0.392947
A063NDL.h5	8.68369	2.94088	1.50683	0.624615	0.20682	0.175491	0.539806	0.823015	0.895456	0.609858	0.706357	1.01659	0.163424	0.214389	0.1098
A064NDL.h5	3.28988	1.89045	1.32865	0.645527	0.844314	0.60463	0.357381	0.756867	0.452334	0.761985	0.493868	0.692852	0.640911	0.594433	0.552295
A068NDL.h5	0	0	0	0	0	0	0	0	0.64137	0	0	0	0	0	0
A069NDL.h5	40.33	2.06661	0	0	0	0	0.246348	0	0	0	0	0	0	0	0
A070NDL.h5	2.53825	4.33091	0	0	0	0	0	0	0	0	0.195549	0	0	0	0.190422
A074NDL.h5	3.29294	1.84176	0.868784	0.965542	0.881559	0.848398	1.18471	0.634257	0.646293	0.775942	1.12062	1.03998	1.3321	0.862931	1.21869
A075NDL.h5	5.24403	4.41876	1.75108	0.470989	0.388509	1.08152	0.791734	0.843007	0.648231	0.993978	0.760454	1.03107	0.807079	1.40667	1.06937
A076NDL.h5	2.24387	2.26822	1.48754	1.6747	3.23129	1.41599	1.23425	1.72399	1.1137	1.27188	1.43887	1.39008	1.22216	1.30561	1.64485
A145NDL.h5	14.8189	0.828485	1.99608	0	0	0.251204	1.16537	0	0	0	0	0	0	0	0
A146NDL.h5	5.01656	3.77947	0.652954	1.33945	0.964205	0.47294	0.637432	0.389445	0.358031	0.334297	0.394014	0.308762	0	0.530035	0.0762484
A147NDL.h5	12.0708	4.83283	0.703315	0.355632	1.15115	0.369569	0.761398	0.495605	0.374985	0.179583	0.515653	0.166891	0.746023	0.826027	0.165382
A154NDL.h5	6.50782	4.42342	1.93301	0.820171	0	0	0.131946	0.248569	0.356273	0.113337	0.108136	0.212712	0.104918	0.414045	0.308001
A155NDL.h5	7.8675	3.41378	1.91743	1.29972	0.158078	0	0.373002	0	0	0.762795	0.364909	0.176971	0	0.260331	0
A156NDL.h5	2.04036	1.37564	0.437978	0.331312	0.530995	0	0	0.177517	0	0	0.149421	0	0.141978	0.431755	0.440956
A238NDL.h5	26.9308	8.64668	2.44454	0.356914	0.27976	0.463286	0.498475	2.71072	2.68145	1.28401	0.532134	0.309265	1.5969	0	0.163884
A239NDL.h5	3.22137	3.26517	1.69659	2.03444	0.430207	0.759635	0	0.469047	0.143511	0.266513	0	0.24469	0.241376	0.471807	0.118541
A240NDL.h5	21.9926	6.74134	1.26037	0	0	0.412372	0.532001	1.24267	0.416787	1.15559	0.613481	0	0.720569	0.375124	0.519732
A241NDL.h5	10.1047	2.52422	3.05596	0	0.28992	0.974017	1.05901	0.379948	0	0	0.311545	0.153924	0.458934	0.316942	0.163288
A242NDL.h5	0	0	1.06667	0	0	0	0	0.428757	0.400911	0.378988	0	0	0	0	0.366369
A243NDL.h5	22.6707	6.04086	0.907247	0	0	0	0	0	0	0	0	0	0	0.275183	0.573023
A244NDL.h5	4.09575	0	0	0.683054	0	0	0	0	0	0	0.640974	0.321178	0	0	0
A245NDL.h5	0	2.10352	1.26367	0.918263	0	0	0	0	0.556968	0	0.503106	0.482834	0	0	0
A246NDL.h5	12.974	12.9641	2.59601	1.23758	1.92257	0	0	0.866582	0.258755	0.467032	0	0.198532	0	0	0
A247NDL.h5	16.9307	0	1.69385	0	0	0	0.326991	0	0	0.541696	0	0	0	0	0
A248NDL.h5	4.67529	1.63136	1.68564	0.505673	0.415897	0.363112	0.657402	0.457245	0.427851	0.135531	0	0.257174	0.376652	0.495008	0.373466
A249NDL.h5	9.1137	1.23364	0	0	0.669876	0.580093	0.865247	0.320488	0	0.297994	0.279444	0.670442	0.132935	0.531933	0
A250NDL.h5	8.51665	0.429996	0.531256	1.35685	1.08892	0.259727	0.337394	1.00327	0.274072	0.169717	0.477062	0.681134	0.368952	0.808643	0.379755
A251NDL.h5	8.92774	5.1287	0.876964	0.838852	1.08224	1.03808	1.03498	2.00142	1.24845	1.01569	1.20787	0.389751	0.692318	1.01084	0.935755
A252NDL.h5	13.7213	3.42466	0.795541	0.97551	1.25644	0.938341	0.713326	0.42941	0.303596	0.492318	0.388938	1.0529	0.468835	1.09498	1.00312
A253NDL.h5	18.5457	1.18856	3.04722	0	0	0	0	0	0	0	0	0	0	0.351294	0.559922
A254NDL.h5	13.4174	0.759841	1.86969	2.07506	1.08993	1.80813	1.37452	0.870676	1.10442	0.14342	0.267163	0.77997	0	0.511985	0.806175
A255NDL.h5	4.13372	1.37685	0.413563	0	0.486084	0.416335	0.185504	0.170134	0	0	0.147771	0.847295	0.135658	0	0.68074
A256NDL.h5	13.1802	1.87429	0.458719	1.83212	0.809384	0.116858	0.210101	0.0952346	0	0.0885005	0.343897	0.499926	0.819615	0.657956	0.659461
A257NDL.h5	5.34149	0	1.1478	1.44878	0.237593	0.399032	0.691233	0.75809	0.136158	0	0	0.11304	0.116879	0.243364	0

## Sheet: Average per mouse
Count/(Volume/1x10^6)
	10	30	50	70	90	110	130	150	170	190	210	230	250	270	290
A053NDL.h5	11.1971	3.1079	1.12033	0.541177	0	0.365197	0.808842	0.146888	0	0	0	0.128584	0.399411	0.271713	0.682173
A054NDL.h5	0	0	0.319123	0.235528	0	0.16689	0.297023	0.267688	0.125855	0.120996	0.235479	0	0.116383	0.460959	0.22993
A055NDL.h5	0	0.570866	0.368401	0.270562	0	0	0	0.138432	0.393005	0.247773	0.239792	0.354287	0.353519	0	0.358315
333	3.73235	1.22626	0.602617	0.349089	0	0.177362	0.368621	0.184336	0.172953	0.122923	0.158424	0.160957	0.289771	0.244224	0.423473
A059NDL.h5	4.79843	1.62407	1.05541	0	0	0	0	0	0	0	0.208674	0	0.203003	0	0.196204
A060NDL.h5	3.44659	4.59191	1.37927	0	0	0	0	0	0	0	0	0	0	0	0
A061NDL.h5	7.85016	0.441716	1.06567	1.14844	0.605154	0.878495	0.660781	0.501807	1.29559	0.622505	1.39246	0.261582	0.352683	0.707804	0.35706
338	5.36506	2.21923	1.16679	0.382815	0.201718	0.292832	0.22026	0.167269	0.431862	0.207502	0.533713	0.0871938	0.185229	0.235935	0.184421
A062NDL.h5	8.11981	1.8084	0.371302	0.276727	1.33084	1.30102	1.05472	0.514492	0.273479	0.394173	0.517286	0.128404	0.192883	0.324763	0.392947
A063NDL.h5	8.68369	2.94088	1.50683	0.624615	0.20682	0.175491	0.539806	0.823015	0.895456	0.609858	0.706357	1.01659	0.163424	0.214389	0.1098
A064NDL.h5	3.28988	1.89045	1.32865	0.645527	0.844314	0.60463	0.357381	0.756867	0.452334	0.761985	0.493868	0.692852	0.640911	0.594433	0.552295
347	6.69779	2.21324	1.06893	0.515623	0.793991	0.693713	0.650637	0.698125	0.540423	0.588672	0.572503	0.612616	0.332406	0.377862	0.351681
A068NDL.h5	0	0	0	0	0	0	0	0	0.64137	0	0	0	0	0	0
A069NDL.h5	40.33	2.06661	0	0	0	0	0.246348	0	0	0	0	0	0	0	0
A070NDL.h5	2.53825	4.33091	0	0	0	0	0	0	0	0	0.195549	0	0	0	0.190422
339	14.2894	2.13251	0	0	0	0	0.0821161	0	0.21379	0	0.0651831	0	0	0	0.0634741
A074NDL.h5	3.29294	1.84176	0.868784	0.965542	0.881559	0.848398	1.18471	0.634257	0.646293	0.775942	1.12062	1.03998	1.3321	0.862931	1.21869
A075NDL.h5	5.24403	4.41876	1.75108	0.470989	0.388509	1.08152	0.791734	0.843007	0.648231	0.993978	0.760454	1.03107	0.807079	1.40667	1.06937
A076NDL.h5	2.24387	2.26822	1.48754	1.6747	3.23129	1.41599	1.23425	1.72399	1.1137	1.27188	1.43887	1.39008	1.22216	1.30561	1.64485
341	3.59361	2.84291	1.36914	1.03708	1.50045	1.11531	1.07023	1.06708	0.802743	1.01393	1.10665	1.15371	1.12044	1.19174	1.31097
A145NDL.h5	14.8189	0.828485	1.99608	0	0	0.251204	1.16537	0	0	0	0	0	0	0	0
A146NDL.h5	5.01656	3.77947	0.652954	1.33945	0.964205	0.47294	0.637432	0.389445	0.358031	0.334297	0.394014	0.308762	0	0.530035	0.0762484
A147NDL.h5	12.0708	4.83283	0.703315	0.355632	1.15115	0.369569	0.761398	0.495605	0.374985	0.179583	0.515653	0.166891	0.746023	0.826027	0.165382
348	10.6354	3.14693	1.11745	0.565026	0.705117	0.364571	0.854734	0.295017	0.244339	0.171293	0.303222	0.158551	0.248674	0.452021	0.0805435
A154NDL.h5	6.50782	4.42342	1.93301	0.820171	0	0	0.131946	0.248569	0.356273	0.113337	0.108136	0.212712	0.104918	0.414045	0.308001
A155NDL.h5	7.8675	3.41378	1.91743	1.29972	0.158078	0	0.373002	0	0	0.762795	0.364909	0.176971	0	0.260331	0
A156NDL.h5	2.04036	1.37564	0.437978	0.331312	0.530995	0	0	0.177517	0	0	0.149421	0	0.141978	0.431755	0.440956
349	5.47189	3.07094	1.42947	0.817069	0.229691	0	0.168316	0.142029	0.118758	0.292044	0.207489	0.129894	0.0822985	0.36871	0.249652
A238NDL.h5	26.9308	8.64668	2.44454	0.356914	0.27976	0.463286	0.498475	2.71072	2.68145	1.28401	0.532134	0.309265	1.5969	0	0.163884
A239NDL.h5	3.22137	3.26517	1.69659	2.03444	0.430207	0.759635	0	0.469047	0.143511	0.266513	0	0.24469	0.241376	0.471807	0.118541
A240NDL.h5	21.9926	6.74134	1.26037	0	0	0.412372	0.532001	1.24267	0.416787	1.15559	0.613481	0	0.720569	0.375124	0.519732
A241NDL.h5	10.1047	2.52422	3.05596	0	0.28992	0.974017	1.05901	0.379948	0	0	0.311545	0.153924	0.458934	0.316942	0.163288
A242NDL.h5	0	0	1.06667	0	0	0	0	0.428757	0.400911	0.378988	0	0	0	0	0.366369
423	12.4499	4.23548	1.90483	0.47827	0.199977	0.521862	0.417896	1.04623	0.728531	0.61702	0.291432	0.141576	0.603557	0.232775	0.266363
A243NDL.h5	22.6707	6.04086	0.907247	0	0	0	0	0	0	0	0	0	0	0.275183	0.573023
A244NDL.h5	4.09575	0	0	0.683054	0	0	0	0	0	0	0.640974	0.321178	0	0	0
A245NDL.h5	0	2.10352	1.26367	0.918263	0	0	0	0	0.556968	0	0.503106	0.482834	0	0	0
A246NDL.h5	12.974	12.9641	2.59601	1.23758	1.92257	0	0	0.866582	0.258755	0.467032	0	0.198532	0	0	0
A247NDL.h5	16.9307	0	1.69385	0	0	0	0.326991	0	0	0.541696	0	0	0	0	0
425	11.3342	4.22169	1.29215	0.567779	0.384515	0	0.0653982	0.173316	0.163145	0.201746	0.228816	0.200509	0	0.0550366	0.114605
A248NDL.h5	4.67529	1.63136	1.68564	0.505673	0.415897	0.363112	0.657402	0.457245	0.427851	0.135531	0	0.257174	0.376652	0.495008	0.373466
A249NDL.h5	9.1137	1.23364	0	0	0.669876	0.580093	0.865247	0.320488	0	0.297994	0.279444	0.670442	0.132935	0.531933	0
A250NDL.h5	8.51665	0.429996	0.531256	1.35685	1.08892	0.259727	0.337394	1.00327	0.274072	0.169717	0.477062	0.681134	0.368952	0.808643	0.379755
A251NDL.h5	8.92774	5.1287	0.876964	0.838852	1.08224	1.03808	1.03498	2.00142	1.24845	1.01569	1.20787	0.389751	0.692318	1.01084	0.935755
A252NDL.h5	13.7213	3.42466	0.795541	0.97551	1.25644	0.938341	0.713326	0.42941	0.303596	0.492318	0.388938	1.0529	0.468835	1.09498	1.00312
382	8.99094	2.36967	0.777881	0.735376	0.902676	0.635871	0.721671	0.842367	0.450794	0.42225	0.470663	0.61028	0.407938	0.788282	0.538418
A253NDL.h5	18.5457	1.18856	3.04722	0	0	0	0	0	0	0	0	0	0	0.351294	0.559922
A254NDL.h5	13.4174	0.759841	1.86969	2.07506	1.08993	1.80813	1.37452	0.870676	1.10442	0.14342	0.267163	0.77997	0	0.511985	0.806175
A255NDL.h5	4.13372	1.37685	0.413563	0	0.486084	0.416335	0.185504	0.170134	0	0	0.147771	0.847295	0.135658	0	0.68074
A256NDL.h5	13.1802	1.87429	0.458719	1.83212	0.809384	0.116858	0.210101	0.0952346	0	0.0885005	0.343897	0.499926	0.819615	0.657956	0.659461
A257NDL.h5	5.34149	0	1.1478	1.44878	0.237593	0.399032	0.691233	0.75809	0.136158	0	0	0.11304	0.116879	0.243364	0
383	10.9237	1.03991	1.3874	1.07119	0.524599	0.548071	0.492272	0.378827	0.248116	0.046384	0.151766	0.448046	0.21443	0.35292	0.54126

## Sheet: Results
Count/(Volume/1x10^6)
	10	30	50	70	90	110	130	150	170	190	210	230	250	270	290
333	3.73235	1.22626	0.602617	0.349089	0	0.177362	0.368621	0.184336	0.172953	0.122923	0.158424	0.160957	0.289771	0.244224	0.423473
338	5.36506	2.21923	1.16679	0.382815	0.201718	0.292832	0.22026	0.167269	0.431862	0.207502	0.533713	0.0871938	0.185229	0.235935	0.184421
347	6.69779	2.21324	1.06893	0.515623	0.793991	0.693713	0.650637	0.698125	0.540423	0.588672	0.572503	0.612616	0.332406	0.377862	0.351681
339	14.2894	2.13251	0	0	0	0	0.0821161	0	0.21379	0	0.0651831	0	0	0	0.0634741
341	3.59361	2.84291	1.36914	1.03708	1.50045	1.11531	1.07023	1.06708	0.802743	1.01393	1.10665	1.15371	1.12044	1.19174	1.31097
348	10.6354	3.14693	1.11745	0.565026	0.705117	0.364571	0.854734	0.295017	0.244339	0.171293	0.303222	0.158551	0.248674	0.452021	0.0805435
349	5.47189	3.07094	1.42947	0.817069	0.229691	0	0.168316	0.142029	0.118758	0.292044	0.207489	0.129894	0.0822985	0.36871	0.249652
423	12.4499	4.23548	1.90483	0.47827	0.199977	0.521862	0.417896	1.04623	0.728531	0.61702	0.291432	0.141576	0.603557	0.232775	0.266363
425	11.3342	4.22169	1.29215	0.567779	0.384515	0	0.0653982	0.173316	0.163145	0.201746	0.228816	0.200509	0	0.0550366	0.114605
382	8.99094	2.36967	0.777881	0.735376	0.902676	0.635871	0.721671	0.842367	0.450794	0.42225	0.470663	0.61028	0.407938	0.788282	0.538418
383	10.9237	1.03991	1.3874	1.07119	0.524599	0.548071	0.492272	0.378827	0.248116	0.046384	0.151766	0.448046	0.21443	0.35292	0.54126
mean	8.49857	2.6108	1.10151	0.592665	0.494794	0.395417	0.464741	0.454054	0.374132	0.334888	0.371806	0.336667	0.316795	0.390864	0.374987
median	8.99094	2.36967	1.16679	0.565026	0.384515	0.364571	0.417896	0.295017	0.248116	0.207502	0.291432	0.160957	0.248674	0.35292	0.266363
Average	8.49857	2.6108	1.10151	0.592665	0.494794	0.395417	0.464741	0.454054	0.374132	0.334888	0.371806	0.336667	0.316795	0.390864	0.374987
Standard Dev.	3.69967	1.03781	0.501508	0.311807	0.45357	0.351058	0.329392	0.387958	0.235544	0.30259	0.293741	0.341835	0.320234	0.337821	0.353366
Sample Size	11	11	11	11	11	11	11	11	11	11	11	11	11	11	11
98% Confid. Coeff.	2.3263	3.3263	4.3263	5.3263	6.3263	7.3263	8.3263	9.3263	10.3263	11.3263	12.3263	13.3263	14.3263	15.3263	16.3263
Margin of Error	2.59497	1.04084	0.654182	0.500743	0.865162	0.775474	0.826929	1.09093	0.733365	1.03335	1.09169	1.3735	1.38327	1.56109	1.73947
Upper Bound	11.0935	3.65164	1.7557	1.09341	1.35996	1.17089	1.29167	1.54499	1.1075	1.36823	1.4635	1.71017	1.70006	1.95195	2.11445
Lower Bound	5.90361	1.56996	0.447332	0.0919218	-0.370368	-0.380057	-0.362188	-0.636879	-0.359233	-0.698458	-0.719889	-1.03684	-1.06647	-1.17023	-1.36448
