# Supplementary material for: Response of spatially defined microglia states with distinct chromatin accessibility in a mouse model of Alzheimer’s disease
Source: Nat Neurosci. 2025 Jul 14;28(8):1688–703. doi: 10.1038/s41593-025-02006-0 (PMC12321583; doi:10.1038/s41593-025-02006-0)
Supplement: Supplementary file 7 — Data tested in MC simulations shown in Figs. 1f, 3c,e and 6b and Extended Data Fig. 5d. [file 41593_2025_2006_MOESM7_ESM.zip › Source Data Folder 1 - MonteCarlo/Fig3E_Measured_LatestageLPS.xlsx]

## Sheet: measured_confetti_count_LS-LPS_
	10	30	50	70	90	110	130	150	170	190	210	230	250	270	290
A123NDL.h5	0	0	0	0	0	0	0	0	2	2	2	4	2	0	0
A124NDL.h5	22	16	10	4	2	0	0	0	0	0	0	0	0	0	0
A125NDL.h5	14	0	0	0	0	0	0	0	0	0	2	0	0	0	0
A127NDL.h5	2	6	0	0	2	0	2	2	2	0	0	4	2	0	2
A128NDL.h5	10	14	8	4	0	4	0	4	10	2	6	6	12	4	2
A129NDL.h5	6	10	6	2	0	4	6	6	4	2	10	2	8	0	4
A131NDL.h5	2	0	0	2	0	0	0	4	2	4	4	0	0	0	4
A132NDL.h5	12	14	2	0	0	14	16	6	4	2	4	6	10	18	12
A133NDL.h5	10	10	12	6	10	10	0	8	4	6	2	8	4	2	2
A313NDL.h5	16	48	46	22	4	4	20	22	16	12	6	10	4	2	4
A314NDL.h5	2	2	0	2	2	4	0	0	0	0	0	0	0	0	0
A315NDL.h5	4	0	0	0	0	0	0	0	0	2	0	0	0	0	0
A316NDL.h5	2	0	2	2	0	0	2	0	4	0	0	0	0	0	0
A317NDL.h5	14	8	8	8	4	0	0	0	0	0	0	0	0	0	0
A318NDL.h5	0	10	2	4	4	0	0	0	0	0	0	0	0	0	0
A319NDL.h5	0	6	2	0	0	0	0	0	0	0	0	6	6	0	2
A320NDL.h5	10	24	22	10	6	0	0	0	0	0	0	0	0	0	0
A321NDL.h5	6	16	4	8	12	8	2	0	0	0	0	0	0	0	0
A322NDL.h5	4	8	2	6	4	6	4	0	4	0	2	4	0	0	4
A323NDL.h5	18	0	8	8	4	0	8	0	0	0	0	0	14	6	4
A324NDL.h5	18	12	0	0	0	0	0	0	0	0	0	0	0	0	0
A325NDL.h5	12	4	12	10	4	4	4	2	8	14	4	16	8	0	0
A326NDL.h5	14	32	6	12	24	22	0	4	2	0	2	0	2	4	8
A327NDL.h5	14	4	2	0	0	0	0	0	0	0	8	0	4	0	0
A328NDL.h5	8	8	4	2	10	6	8	4	0	2	22	0	2	4	2
A329NDL.h5	4	16	0	8	8	8	12	10	2	4	8	10	6	2	2
A330NDL.h5	4	0	16	14	6	10	4	14	16	6	6	4	6	12	12
A331NDL.h5	2	4	4	2	4	2	4	6	14	0	0	0	0	0	0
A332NDL.h5	14	20	16	2	16	8	0	0	2	4	4	2	8	4	4
A333NDL.h5	4	16	20	18	16	10	4	2	2	4	4	4	0	8	2
A334NDL.h5	2	4	0	0	2	6	2	2	8	2	2	2	0	0	0
A335NDL.h5	8	20	6	16	6	0	0	0	0	0	0	0	0	0	2
A336NDL.h5	6	2	10	2	6	4	6	4	2	4	0	2	6	6	2
A337NDL.h5	12	2	4	14	6	4	8	4	6	0	0	0	0	0	0
A338NDL.h5	4	8	14	10	16	14	12	12	28	16	22	18	14	22	20
A339NDL.h5	14	20	22	8	22	24	26	4	40	38	32	16	8	12	28
A340NDL.h5	0	12	2	10	4	2	0	2	6	4	2	6	2	4	4
A341NDL.h5	10	4	8	6	12	6	4	12	20	14	6	16	12	14	8
A342NDL.h5	6	8	6	4	4	4	12	0	2	6	2	0	0	0	0
	10	30	50	70	90	110	130	150	170	190	210	230	250	270	290
A123NDL.h5	665926	1.9311e+06	3.05532e+06	3.90007e+06	4.58476e+06	5.27148e+06	5.98343e+06	6.53683e+06	7.04704e+06	7.55798e+06	7.81181e+06	7.80762e+06	7.70029e+06	7.71648e+06	7.9487e+06
A124NDL.h5	1.1084e+06	3.32776e+06	5.53726e+06	7.574e+06	9.33796e+06	1.06807e+07	1.19555e+07	1.28975e+07	1.34089e+07	1.42915e+07	1.52228e+07	1.49475e+07	1.45046e+07	1.43549e+07	1.4474e+07
A125NDL.h5	633372	1.87725e+06	2.91873e+06	3.84779e+06	4.79229e+06	5.71086e+06	6.58128e+06	6.96488e+06	6.4884e+06	6.37464e+06	6.45595e+06	6.67102e+06	6.81923e+06	7.01893e+06	7.29994e+06
A127NDL.h5	930728	2.73636e+06	4.48359e+06	6.02776e+06	7.28987e+06	8.45632e+06	9.50952e+06	1.03189e+07	1.1209e+07	1.19345e+07	1.22388e+07	1.25383e+07	1.28479e+07	1.29131e+07	1.25982e+07
A128NDL.h5	1.34591e+06	4.01198e+06	6.60985e+06	8.98797e+06	1.1182e+07	1.28062e+07	1.43662e+07	1.62675e+07	1.80797e+07	1.91888e+07	1.9638e+07	1.95426e+07	1.92864e+07	1.90997e+07	1.89514e+07
A129NDL.h5	1.00535e+06	3.01838e+06	4.99222e+06	6.69422e+06	8.36754e+06	9.97735e+06	1.14127e+07	1.27075e+07	1.31304e+07	1.29843e+07	1.28715e+07	1.29649e+07	1.30847e+07	1.30347e+07	1.31811e+07
A131NDL.h5	1.13102e+06	3.39302e+06	5.4374e+06	7.19966e+06	8.6416e+06	9.83944e+06	1.09247e+07	1.18088e+07	1.2333e+07	1.30742e+07	1.34864e+07	1.38286e+07	1.40694e+07	1.42593e+07	1.42767e+07
A132NDL.h5	1.77947e+06	5.27938e+06	8.65777e+06	1.19064e+07	1.45107e+07	1.70784e+07	1.92264e+07	2.11758e+07	2.28347e+07	2.40463e+07	2.45942e+07	2.49769e+07	2.51945e+07	2.51527e+07	2.50552e+07
A133NDL.h5	1.60982e+06	4.72051e+06	7.23778e+06	9.4764e+06	1.12613e+07	1.25357e+07	1.37529e+07	1.48624e+07	1.60303e+07	1.68125e+07	1.73598e+07	1.78945e+07	1.83165e+07	1.87559e+07	1.89596e+07
A313NDL.h5	1.04557e+06	3.12429e+06	5.13347e+06	7.1438e+06	9.0834e+06	1.1041e+07	1.29757e+07	1.49381e+07	1.68938e+07	1.87892e+07	2.03809e+07	2.12809e+07	2.15162e+07	2.0582e+07	1.92188e+07
A314NDL.h5	276472	830054	1.38172e+06	1.93225e+06	2.48761e+06	3.04467e+06	3.59236e+06	4.14686e+06	4.6991e+06	5.24906e+06	5.77011e+06	5.96607e+06	5.90947e+06	5.65609e+06	5.25683e+06
A315NDL.h5	501419	1.47883e+06	2.39526e+06	3.30665e+06	4.13239e+06	4.98416e+06	5.71063e+06	6.33264e+06	6.91403e+06	7.10832e+06	7.22639e+06	7.47459e+06	7.51201e+06	7.40791e+06	7.18642e+06
A316NDL.h5	270188	811189	1.33635e+06	1.76244e+06	2.17823e+06	2.63638e+06	3.08927e+06	3.51531e+06	3.86364e+06	4.18808e+06	4.3053e+06	4.14795e+06	3.93792e+06	3.77689e+06	3.75346e+06
A317NDL.h5	542890	1.62992e+06	2.71319e+06	3.79423e+06	4.88475e+06	5.97862e+06	6.96298e+06	7.93162e+06	8.77146e+06	9.0971e+06	9.22149e+06	9.30555e+06	9.5365e+06	9.69152e+06	9.31963e+06
A318NDL.h5	370723	1.11303e+06	1.85276e+06	2.59097e+06	3.33565e+06	4.08262e+06	4.81702e+06	5.56057e+06	6.30106e+06	7.03851e+06	7.71131e+06	8.04484e+06	8.37961e+06	8.71468e+06	8.13323e+06
A319NDL.h5	701233	2.07438e+06	3.38124e+06	4.48483e+06	5.42005e+06	6.39628e+06	7.32973e+06	8.31568e+06	9.31515e+06	1.03034e+07	1.10884e+07	1.15962e+07	1.2189e+07	1.25685e+07	1.1945e+07
A320NDL.h5	689923	2.07136e+06	3.44802e+06	4.82184e+06	6.20771e+06	7.59783e+06	8.96456e+06	1.03483e+07	1.17264e+07	1.30988e+07	1.4501e+07	1.56369e+07	1.65848e+07	1.72207e+07	1.58706e+07
A321NDL.h5	613264	1.84121e+06	3.0649e+06	4.28608e+06	5.51796e+06	6.75363e+06	7.9685e+06	9.16228e+06	1.01228e+07	1.08872e+07	1.11987e+07	1.11152e+07	1.08751e+07	1.01382e+07	9.71752e+06
A322NDL.h5	774121	2.32415e+06	3.86881e+06	5.4103e+06	6.94794e+06	8.38966e+06	9.7472e+06	1.06902e+07	1.14885e+07	1.20898e+07	1.24276e+07	1.22826e+07	1.23486e+07	1.19895e+07	1.14721e+07
A323NDL.h5	769094	2.30906e+06	3.83854e+06	5.20278e+06	6.42698e+06	7.18094e+06	7.83616e+06	8.48786e+06	8.78398e+06	8.99497e+06	9.32102e+06	9.80982e+06	1.02021e+07	1.04317e+07	1.03298e+07
A324NDL.h5	502436	1.49821e+06	2.42727e+06	3.31681e+06	4.20389e+06	4.97725e+06	5.12324e+06	5.44418e+06	5.84808e+06	6.27689e+06	6.73346e+06	7.14165e+06	7.44928e+06	7.78563e+06	7.42836e+06
A325NDL.h5	739921	2.21822e+06	3.61605e+06	4.92844e+06	6.2235e+06	7.06629e+06	7.53328e+06	7.88819e+06	8.05512e+06	8.36952e+06	8.79984e+06	9.09298e+06	9.07812e+06	9.12628e+06	9.37082e+06
A326NDL.h5	923667	2.77314e+06	4.5932e+06	6.349e+06	7.99012e+06	9.15584e+06	9.8952e+06	1.00815e+07	1.02712e+07	1.03873e+07	1.05704e+07	1.0791e+07	1.10997e+07	1.13444e+07	1.15332e+07
A327NDL.h5	642566	1.86339e+06	2.91785e+06	3.68783e+06	4.44949e+06	5.24837e+06	5.85851e+06	6.49002e+06	7.19298e+06	7.90064e+06	8.45997e+06	8.5753e+06	8.44491e+06	8.35234e+06	8.28311e+06
A328NDL.h5	1.00535e+06	3.00571e+06	4.86745e+06	6.64017e+06	8.2406e+06	9.65059e+06	1.10392e+07	1.20946e+07	1.24032e+07	1.26516e+07	1.30807e+07	1.33151e+07	1.33952e+07	1.32556e+07	1.32533e+07
A329NDL.h5	1.02414e+06	3.01166e+06	4.78087e+06	6.54685e+06	8.31761e+06	9.80596e+06	1.08544e+07	1.1884e+07	1.3033e+07	1.37198e+07	1.43691e+07	1.48168e+07	1.48609e+07	1.46854e+07	1.44693e+07
A330NDL.h5	1.34495e+06	3.95439e+06	6.38491e+06	8.67088e+06	1.05016e+07	1.20702e+07	1.31572e+07	1.37285e+07	1.432e+07	1.47173e+07	1.52626e+07	1.5665e+07	1.60311e+07	1.63471e+07	1.66447e+07
A331NDL.h5	603211	1.77498e+06	2.89157e+06	4.01583e+06	5.15119e+06	6.29054e+06	7.37442e+06	8.41972e+06	9.49424e+06	1.02636e+07	1.0566e+07	1.01452e+07	9.71804e+06	9.57082e+06	9.33133e+06
A332NDL.h5	1.04669e+06	3.01391e+06	4.83087e+06	6.6312e+06	8.36776e+06	1.00494e+07	1.15728e+07	1.31047e+07	1.45154e+07	1.55599e+07	1.61621e+07	1.59396e+07	1.57376e+07	1.52991e+07	1.51285e+07
A333NDL.h5	725863	2.14209e+06	3.51331e+06	4.85297e+06	6.2161e+06	7.4318e+06	8.40789e+06	9.14878e+06	9.83482e+06	1.0122e+07	1.02148e+07	1.0436e+07	1.03069e+07	1.01524e+07	1.00569e+07
A334NDL.h5	538752	1.57505e+06	2.53345e+06	3.47052e+06	4.4277e+06	5.38964e+06	6.19485e+06	6.93644e+06	7.59668e+06	8.19378e+06	8.55816e+06	8.76558e+06	8.52264e+06	8.17923e+06	8.06648e+06
A335NDL.h5	601509	1.80592e+06	2.99804e+06	4.11515e+06	5.25471e+06	6.40302e+06	7.51696e+06	8.48635e+06	9.41125e+06	1.01071e+07	1.02686e+07	9.78624e+06	9.62754e+06	9.54891e+06	9.34851e+06
A336NDL.h5	870854	2.52003e+06	4.12213e+06	5.69211e+06	7.2252e+06	8.5865e+06	9.50557e+06	9.79689e+06	9.99166e+06	1.04324e+07	1.07818e+07	1.10567e+07	1.15056e+07	1.17384e+07	1.16983e+07
A337NDL.h5	672604	1.98374e+06	3.17082e+06	4.03197e+06	4.86162e+06	5.74337e+06	6.5002e+06	7.2534e+06	7.93152e+06	8.21829e+06	8.46107e+06	8.51261e+06	8.36562e+06	8.31375e+06	8.43092e+06
A338NDL.h5	1.41001e+06	4.18135e+06	6.7001e+06	9.15886e+06	1.16586e+07	1.39204e+07	1.5655e+07	1.70194e+07	1.81777e+07	1.9017e+07	1.94341e+07	1.968e+07	1.99728e+07	1.99872e+07	1.96305e+07
A339NDL.h5	1.68495e+06	5.01923e+06	8.17359e+06	1.13149e+07	1.40645e+07	1.62999e+07	1.82432e+07	2.01604e+07	2.2243e+07	2.37519e+07	2.50321e+07	2.59485e+07	2.67571e+07	2.69926e+07	2.61804e+07
A340NDL.h5	983181	2.83012e+06	4.60159e+06	6.24274e+06	7.56205e+06	8.77257e+06	1.0093e+07	1.13736e+07	1.26008e+07	1.35932e+07	1.45107e+07	1.50303e+07	1.5225e+07	1.5242e+07	1.47679e+07
A341NDL.h5	1.36721e+06	3.88262e+06	6.083e+06	8.28516e+06	1.04508e+07	1.24469e+07	1.41552e+07	1.55246e+07	1.66015e+07	1.78719e+07	1.87028e+07	1.86221e+07	1.86893e+07	1.88637e+07	1.8838e+07
A342NDL.h5	800511	2.38551e+06	3.83359e+06	5.0506e+06	6.19902e+06	7.21947e+06	7.68976e+06	8.09568e+06	8.45731e+06	8.80929e+06	9.33896e+06	9.89982e+06	1.02978e+07	1.05609e+07	1.04869e+07
A123NDL.h5	0.665926	1.9311	3.05532	3.90007	4.58476	5.27148	5.98343	6.53683	7.04704	7.55798	7.81181	7.80762	7.70029	7.71648	7.9487
A124NDL.h5	1.1084	3.32776	5.53726	7.574	9.33796	10.6807	11.9555	12.8975	13.4089	14.2915	15.2228	14.9475	14.5046	14.3549	14.474
A125NDL.h5	0.633372	1.87725	2.91873	3.84779	4.79229	5.71086	6.58128	6.96488	6.4884	6.37464	6.45595	6.67102	6.81923	7.01893	7.29994
A127NDL.h5	0.930728	2.73636	4.48359	6.02776	7.28987	8.45632	9.50952	10.3189	11.209	11.9345	12.2388	12.5383	12.8479	12.9131	12.5982
A128NDL.h5	1.34591	4.01198	6.60985	8.98797	11.182	12.8062	14.3662	16.2675	18.0797	19.1888	19.638	19.5426	19.2864	19.0997	18.9514
A129NDL.h5	1.00535	3.01838	4.99222	6.69422	8.36754	9.97735	11.4127	12.7075	13.1304	12.9843	12.8715	12.9649	13.0847	13.0347	13.1811
A131NDL.h5	1.13102	3.39302	5.4374	7.19966	8.6416	9.83944	10.9247	11.8088	12.333	13.0742	13.4864	13.8286	14.0694	14.2593	14.2767
A132NDL.h5	1.77947	5.27938	8.65777	11.9064	14.5107	17.0784	19.2264	21.1758	22.8347	24.0463	24.5942	24.9769	25.1945	25.1527	25.0552
A133NDL.h5	1.60982	4.72051	7.23778	9.4764	11.2613	12.5357	13.7529	14.8624	16.0303	16.8125	17.3598	17.8945	18.3165	18.7559	18.9596
A313NDL.h5	1.04557	3.12429	5.13347	7.1438	9.0834	11.041	12.9757	14.9381	16.8938	18.7892	20.3809	21.2809	21.5162	20.582	19.2188
A314NDL.h5	0.276472	0.830054	1.38172	1.93225	2.48761	3.04467	3.59236	4.14686	4.6991	5.24906	5.77011	5.96607	5.90947	5.65609	5.25683
A315NDL.h5	0.501419	1.47883	2.39526	3.30665	4.13239	4.98416	5.71063	6.33264	6.91403	7.10832	7.22639	7.47459	7.51201	7.40791	7.18642
A316NDL.h5	0.270188	0.811189	1.33635	1.76244	2.17823	2.63638	3.08927	3.51531	3.86364	4.18808	4.3053	4.14795	3.93792	3.77689	3.75346
A317NDL.h5	0.54289	1.62992	2.71319	3.79423	4.88475	5.97862	6.96298	7.93162	8.77146	9.0971	9.22149	9.30555	9.5365	9.69152	9.31963
A318NDL.h5	0.370723	1.11303	1.85276	2.59097	3.33565	4.08262	4.81702	5.56057	6.30106	7.03851	7.71131	8.04484	8.37961	8.71468	8.13323
A319NDL.h5	0.701233	2.07438	3.38124	4.48483	5.42005	6.39628	7.32973	8.31568	9.31515	10.3034	11.0884	11.5962	12.189	12.5685	11.945
A320NDL.h5	0.689923	2.07136	3.44802	4.82184	6.20771	7.59783	8.96456	10.3483	11.7264	13.0988	14.501	15.6369	16.5848	17.2207	15.8706
A321NDL.h5	0.613264	1.84121	3.0649	4.28608	5.51796	6.75363	7.9685	9.16228	10.1228	10.8872	11.1987	11.1152	10.8751	10.1382	9.71752
A322NDL.h5	0.774121	2.32415	3.86881	5.4103	6.94794	8.38966	9.7472	10.6902	11.4885	12.0898	12.4276	12.2826	12.3486	11.9895	11.4721
A323NDL.h5	0.769094	2.30906	3.83854	5.20278	6.42698	7.18094	7.83616	8.48786	8.78398	8.99497	9.32102	9.80982	10.2021	10.4317	10.3298
A324NDL.h5	0.502436	1.49821	2.42727	3.31681	4.20389	4.97725	5.12324	5.44418	5.84808	6.27689	6.73346	7.14165	7.44928	7.78563	7.42836
A325NDL.h5	0.739921	2.21822	3.61605	4.92844	6.2235	7.06629	7.53328	7.88819	8.05512	8.36952	8.79984	9.09298	9.07812	9.12628	9.37082
A326NDL.h5	0.923667	2.77314	4.5932	6.349	7.99012	9.15584	9.8952	10.0815	10.2712	10.3873	10.5704	10.791	11.0997	11.3444	11.5332
A327NDL.h5	0.642566	1.86339	2.91785	3.68783	4.44949	5.24837	5.85851	6.49002	7.19298	7.90064	8.45997	8.5753	8.44491	8.35234	8.28311
A328NDL.h5	1.00535	3.00571	4.86745	6.64017	8.2406	9.65059	11.0392	12.0946	12.4032	12.6516	13.0807	13.3151	13.3952	13.2556	13.2533
A329NDL.h5	1.02414	3.01166	4.78087	6.54685	8.31761	9.80596	10.8544	11.884	13.033	13.7198	14.3691	14.8168	14.8609	14.6854	14.4693
A330NDL.h5	1.34495	3.95439	6.38491	8.67088	10.5016	12.0702	13.1572	13.7285	14.32	14.7173	15.2626	15.665	16.0311	16.3471	16.6447
A331NDL.h5	0.603211	1.77498	2.89157	4.01583	5.15119	6.29054	7.37442	8.41972	9.49424	10.2636	10.566	10.1452	9.71804	9.57082	9.33133
A332NDL.h5	1.04669	3.01391	4.83087	6.6312	8.36776	10.0494	11.5728	13.1047	14.5154	15.5599	16.1621	15.9396	15.7376	15.2991	15.1285
A333NDL.h5	0.725863	2.14209	3.51331	4.85297	6.2161	7.4318	8.40789	9.14878	9.83482	10.122	10.2148	10.436	10.3069	10.1524	10.0569
A334NDL.h5	0.538752	1.57505	2.53345	3.47052	4.4277	5.38964	6.19485	6.93644	7.59668	8.19378	8.55816	8.76558	8.52264	8.17923	8.06648
A335NDL.h5	0.601509	1.80592	2.99804	4.11515	5.25471	6.40302	7.51696	8.48635	9.41125	10.1071	10.2686	9.78624	9.62754	9.54891	9.34851
A336NDL.h5	0.870854	2.52003	4.12213	5.69211	7.2252	8.5865	9.50557	9.79689	9.99166	10.4324	10.7818	11.0567	11.5056	11.7384	11.6983
A337NDL.h5	0.672604	1.98374	3.17082	4.03197	4.86162	5.74337	6.5002	7.2534	7.93152	8.21829	8.46107	8.51261	8.36562	8.31375	8.43092
A338NDL.h5	1.41001	4.18135	6.7001	9.15886	11.6586	13.9204	15.655	17.0194	18.1777	19.017	19.4341	19.68	19.9728	19.9872	19.6305
A339NDL.h5	1.68495	5.01923	8.17359	11.3149	14.0645	16.2999	18.2432	20.1604	22.243	23.7519	25.0321	25.9485	26.7571	26.9926	26.1804
A340NDL.h5	0.983181	2.83012	4.60159	6.24274	7.56205	8.77257	10.093	11.3736	12.6008	13.5932	14.5107	15.0303	15.225	15.242	14.7679
A341NDL.h5	1.36721	3.88262	6.083	8.28516	10.4508	12.4469	14.1552	15.5246	16.6015	17.8719	18.7028	18.6221	18.6893	18.8637	18.838
A342NDL.h5	0.800511	2.38551	3.83359	5.0506	6.19902	7.21947	7.68976	8.09568	8.45731	8.80929	9.33896	9.89982	10.2978	10.5609	10.4869
	10	30	50	70	90	110	130	150	170	190	210	230	250	270	290
A123NDL.h5	0	0	0	0	0	0	0	0	0.283807	0.264621	0.256023	0.51232	0.25973	0	0
A124NDL.h5	19.8484	4.80803	1.80595	0.528122	0.21418	0	0	0	0	0	0	0	0	0	0
A125NDL.h5	22.1039	0	0	0	0	0	0	0	0	0	0.309792	0	0	0	0
A127NDL.h5	2.14885	2.19269	0	0	0.274353	0	0.210316	0.193819	0.178429	0	0	0.319023	0.155667	0	0.158753
A128NDL.h5	7.42989	3.48955	1.21031	0.445039	0	0.312349	0	0.245888	0.553105	0.104228	0.305531	0.307022	0.622201	0.209427	0.105533
A129NDL.h5	5.96806	3.31304	1.20187	0.298765	0	0.400908	0.525729	0.472162	0.304636	0.154032	0.77691	0.154263	0.611403	0	0.303466
A131NDL.h5	1.76831	0	0	0.277791	0	0	0	0.33873	0.162166	0.305945	0.296595	0	0	0	0.280176
A132NDL.h5	6.74357	2.65183	0.231006	0	0	0.819747	0.83219	0.283342	0.175172	0.0831728	0.16264	0.240222	0.396912	0.715629	0.478942
A133NDL.h5	6.21188	2.11842	1.65797	0.633152	0.887996	0.79772	0	0.538269	0.249527	0.356877	0.115209	0.447064	0.218382	0.106633	0.105487
A313NDL.h5	15.3027	15.3635	8.96079	3.07959	0.440364	0.362285	1.54134	1.47275	0.947092	0.638666	0.294393	0.469906	0.185907	0.0971723	0.20813
A314NDL.h5	7.23401	2.40948	0	1.03506	0.803986	1.31377	0	0	0	0	0	0	0	0	0
A315NDL.h5	7.97736	0	0	0	0	0	0	0	0	0.281361	0	0	0	0	0
A316NDL.h5	7.40225	0	1.49661	1.13479	0	0	0.647403	0	1.03529	0	0	0	0	0	0
A317NDL.h5	25.7879	4.9082	2.94855	2.10846	0.818874	0	0	0	0	0	0	0	0	0	0
A318NDL.h5	0	8.98451	1.07947	1.54382	1.19917	0	0	0	0	0	0	0	0	0	0
A319NDL.h5	0	2.89243	0.5915	0	0	0	0	0	0	0	0	0.517412	0.492245	0	0.167435
A320NDL.h5	14.4944	11.5866	6.38048	2.0739	0.96654	0	0	0	0	0	0	0	0	0	0
A321NDL.h5	9.78371	8.68993	1.3051	1.86651	2.17472	1.18455	0.250988	0	0	0	0	0	0	0	0
A322NDL.h5	5.16715	3.44212	0.516954	1.109	0.57571	0.715166	0.410374	0	0.348174	0	0.160932	0.325663	0	0	0.348673
A323NDL.h5	23.4042	0	2.08413	1.53764	0.622376	0	1.02091	0	0	0	0	0	1.37227	0.575171	0.38723
A324NDL.h5	35.8255	8.00956	0	0	0	0	0	0	0	0	0	0	0	0	0
A325NDL.h5	16.2179	1.80325	3.31854	2.02904	0.642725	0.566068	0.530977	0.253544	0.993157	1.67274	0.454554	1.7596	0.88124	0	0
A326NDL.h5	15.157	11.5393	1.30628	1.89006	3.00371	2.40284	0	0.396768	0.19472	0	0.189208	0	0.180185	0.352596	0.693648
A327NDL.h5	21.7876	2.14663	0.685435	0	0	0	0	0	0	0	0.94563	0	0.473658	0	0
A328NDL.h5	7.95741	2.6616	0.821785	0.301197	1.2135	0.621724	0.724688	0.330725	0	0.158083	1.68187	0	0.149308	0.301758	0.150906
A329NDL.h5	3.90571	5.31269	0	1.22196	0.961815	0.81583	1.10555	0.841465	0.153456	0.291549	0.556748	0.67491	0.403745	0.13619	0.138223
A330NDL.h5	2.9741	0	2.50591	1.6146	0.571344	0.828486	0.304016	1.01977	1.11732	0.407682	0.393117	0.255346	0.374273	0.734074	0.72095
A331NDL.h5	3.31559	2.25354	1.38333	0.498028	0.776519	0.317938	0.542415	0.712613	1.47458	0	0	0	0	0	0
A332NDL.h5	13.3755	6.6359	3.31203	0.301604	1.9121	0.796067	0	0	0.137784	0.257071	0.247492	0.125474	0.508338	0.261454	0.264402
A333NDL.h5	5.51068	7.46933	5.69263	3.70907	2.57396	1.34557	0.475743	0.218608	0.203359	0.395179	0.391588	0.38329	0	0.787993	0.198869
A334NDL.h5	3.71228	2.5396	0	0	0.451702	1.11325	0.322849	0.288332	1.05309	0.244088	0.233695	0.228165	0	0	0
A335NDL.h5	13.2999	11.0747	2.00131	3.88807	1.14183	0	0	0	0	0	0	0	0	0	0.213938
A336NDL.h5	6.88979	0.793641	2.42593	0.351363	0.830427	0.465848	0.631209	0.408293	0.200167	0.383421	0	0.180885	0.521484	0.511142	0.170965
A337NDL.h5	17.8411	1.0082	1.2615	3.47224	1.23416	0.696455	1.23073	0.551466	0.756475	0	0	0	0	0	0
A338NDL.h5	2.83687	1.91326	2.08952	1.09184	1.37238	1.00572	0.766528	0.705079	1.54035	0.841353	1.13203	0.914635	0.700952	1.10071	1.01882
A339NDL.h5	8.30884	3.98467	2.6916	0.70703	1.56423	1.4724	1.42519	0.198409	1.79832	1.59987	1.27836	0.616607	0.298986	0.444566	1.0695
A340NDL.h5	0	4.2401	0.434632	1.60186	0.528957	0.227983	0	0.175846	0.476162	0.294264	0.137829	0.399193	0.131363	0.262433	0.270857
A341NDL.h5	7.31419	1.03023	1.31514	0.724186	1.14824	0.482046	0.282582	0.772966	1.20471	0.783352	0.320808	0.859194	0.642079	0.742164	0.424674
A342NDL.h5	7.49521	3.35358	1.56511	0.791986	0.645264	0.554057	1.56052	0	0.236482	0.681099	0.214157	0	0	0	0

## Sheet: Average per mouse
Count/(Volume/1x10^6)
	10	30	50	70	90	110	130	150	170	190	210	230	250	270	290
A123NDL.h5	0	0	0	0	0	0	0	0	0.283807	0.264621	0.256023	0.51232	0.25973	0	0
A124NDL.h5	19.8484	4.80803	1.80595	0.528122	0.21418	0	0	0	0	0	0	0	0	0	0
A125NDL.h5	22.1039	0	0	0	0	0	0	0	0	0	0.309792	0	0	0	0
364	13.9841	1.60268	0.601982	0.176041	0.0713932	0	0	0	0.0946023	0.088207	0.188605	0.170773	0.0865768	0	0
A127NDL.h5	2.14885	2.19269	0	0	0.274353	0	0.210316	0.193819	0.178429	0	0	0.319023	0.155667	0	0.158753
A128NDL.h5	7.42989	3.48955	1.21031	0.445039	0	0.312349	0	0.245888	0.553105	0.104228	0.305531	0.307022	0.622201	0.209427	0.105533
A129NDL.h5	5.96806	3.31304	1.20187	0.298765	0	0.400908	0.525729	0.472162	0.304636	0.154032	0.77691	0.154263	0.611403	0	0.303466
352	5.18227	2.99843	0.804062	0.247935	0.0914511	0.237752	0.245348	0.303956	0.34539	0.0860866	0.360814	0.260103	0.46309	0.0698091	0.189251
A131NDL.h5	1.76831	0	0	0.277791	0	0	0	0.33873	0.162166	0.305945	0.296595	0	0	0	0.280176
A132NDL.h5	6.74357	2.65183	0.231006	0	0	0.819747	0.83219	0.283342	0.175172	0.0831728	0.16264	0.240222	0.396912	0.715629	0.478942
A133NDL.h5	6.21188	2.11842	1.65797	0.633152	0.887996	0.79772	0	0.538269	0.249527	0.356877	0.115209	0.447064	0.218382	0.106633	0.105487
354	4.90792	1.59008	0.629658	0.303648	0.295999	0.539156	0.277397	0.386781	0.195622	0.248665	0.191481	0.229095	0.205098	0.274087	0.288202
A313NDL.h5	15.3027	15.3635	8.96079	3.07959	0.440364	0.362285	1.54134	1.47275	0.947092	0.638666	0.294393	0.469906	0.185907	0.0971723	0.20813
A314NDL.h5	7.23401	2.40948	0	1.03506	0.803986	1.31377	0	0	0	0	0	0	0	0	0
A315NDL.h5	7.97736	0	0	0	0	0	0	0	0	0.281361	0	0	0	0	0
A316NDL.h5	7.40225	0	1.49661	1.13479	0	0	0.647403	0	1.03529	0	0	0	0	0	0
A317NDL.h5	25.7879	4.9082	2.94855	2.10846	0.818874	0	0	0	0	0	0	0	0	0	0
414	12.7409	4.53623	2.68119	1.47158	0.412645	0.335211	0.437748	0.29455	0.396477	0.184005	0.0588786	0.0939812	0.0371814	0.0194345	0.0416259
A318NDL.h5	0	8.98451	1.07947	1.54382	1.19917	0	0	0	0	0	0	0	0	0	0
A319NDL.h5	0	2.89243	0.5915	0	0	0	0	0	0	0	0	0.517412	0.492245	0	0.167435
A320NDL.h5	14.4944	11.5866	6.38048	2.0739	0.96654	0	0	0	0	0	0	0	0	0	0
A321NDL.h5	9.78371	8.68993	1.3051	1.86651	2.17472	1.18455	0.250988	0	0	0	0	0	0	0	0
A322NDL.h5	5.16715	3.44212	0.516954	1.109	0.57571	0.715166	0.410374	0	0.348174	0	0.160932	0.325663	0	0	0.348673
426	5.88905	7.11911	1.9747	1.31865	0.983226	0.379943	0.132272	0	0.0696348	0	0.0321863	0.168615	0.0984491	0	0.103222
A323NDL.h5	23.4042	0	2.08413	1.53764	0.622376	0	1.02091	0	0	0	0	0	1.37227	0.575171	0.38723
A324NDL.h5	35.8255	8.00956	0	0	0	0	0	0	0	0	0	0	0	0	0
A325NDL.h5	16.2179	1.80325	3.31854	2.02904	0.642725	0.566068	0.530977	0.253544	0.993157	1.67274	0.454554	1.7596	0.88124	0	0
A326NDL.h5	15.157	11.5393	1.30628	1.89006	3.00371	2.40284	0	0.396768	0.19472	0	0.189208	0	0.180185	0.352596	0.693648
A327NDL.h5	21.7876	2.14663	0.685435	0	0	0	0	0	0	0	0.94563	0	0.473658	0	0
427	22.4784	4.69974	1.47888	1.09135	0.853762	0.593781	0.310377	0.130062	0.237575	0.334547	0.317878	0.35192	0.58147	0.185553	0.216176
A328NDL.h5	7.95741	2.6616	0.821785	0.301197	1.2135	0.621724	0.724688	0.330725	0	0.158083	1.68187	0	0.149308	0.301758	0.150906
A329NDL.h5	3.90571	5.31269	0	1.22196	0.961815	0.81583	1.10555	0.841465	0.153456	0.291549	0.556748	0.67491	0.403745	0.13619	0.138223
A330NDL.h5	2.9741	0	2.50591	1.6146	0.571344	0.828486	0.304016	1.01977	1.11732	0.407682	0.393117	0.255346	0.374273	0.734074	0.72095
A331NDL.h5	3.31559	2.25354	1.38333	0.498028	0.776519	0.317938	0.542415	0.712613	1.47458	0	0	0	0	0	0
A332NDL.h5	13.3755	6.6359	3.31203	0.301604	1.9121	0.796067	0	0	0.137784	0.257071	0.247492	0.125474	0.508338	0.261454	0.264402
462	6.30566	3.37275	1.60461	0.787478	1.08706	0.676009	0.535333	0.580916	0.576628	0.222877	0.575846	0.211146	0.287133	0.286695	0.254896
A333NDL.h5	5.51068	7.46933	5.69263	3.70907	2.57396	1.34557	0.475743	0.218608	0.203359	0.395179	0.391588	0.38329	0	0.787993	0.198869
A334NDL.h5	3.71228	2.5396	0	0	0.451702	1.11325	0.322849	0.288332	1.05309	0.244088	0.233695	0.228165	0	0	0
A335NDL.h5	13.2999	11.0747	2.00131	3.88807	1.14183	0	0	0	0	0	0	0	0	0	0.213938
A336NDL.h5	6.88979	0.793641	2.42593	0.351363	0.830427	0.465848	0.631209	0.408293	0.200167	0.383421	0	0.180885	0.521484	0.511142	0.170965
A337NDL.h5	17.8411	1.0082	1.2615	3.47224	1.23416	0.696455	1.23073	0.551466	0.756475	0	0	0	0	0	0
463	9.45075	4.57709	2.27627	2.28415	1.24642	0.724224	0.532107	0.29334	0.442619	0.204538	0.125057	0.158468	0.104297	0.259827	0.116754
A338NDL.h5	2.83687	1.91326	2.08952	1.09184	1.37238	1.00572	0.766528	0.705079	1.54035	0.841353	1.13203	0.914635	0.700952	1.10071	1.01882
A339NDL.h5	8.30884	3.98467	2.6916	0.70703	1.56423	1.4724	1.42519	0.198409	1.79832	1.59987	1.27836	0.616607	0.298986	0.444566	1.0695
A340NDL.h5	0	4.2401	0.434632	1.60186	0.528957	0.227983	0	0.175846	0.476162	0.294264	0.137829	0.399193	0.131363	0.262433	0.270857
A341NDL.h5	7.31419	1.03023	1.31514	0.724186	1.14824	0.482046	0.282582	0.772966	1.20471	0.783352	0.320808	0.859194	0.642079	0.742164	0.424674
A342NDL.h5	7.49521	3.35358	1.56511	0.791986	0.645264	0.554057	1.56052	0	0.236482	0.681099	0.214157	0	0	0	0
487	5.19102	2.90437	1.6192	0.98338	1.05181	0.748441	0.806963	0.37046	1.0512	0.839989	0.616637	0.557926	0.354676	0.509974	0.556771

## Sheet: Results
Count/(Volume/1x10^6)
	10	30	50	70	90	110	130	150	170	190	210	230	250	270	290
364	13.9841	1.60268	0.601982	0.176041	0.0713932	0	0	0	0.0946023	0.088207	0.188605	0.170773	0.0865768	0	0
352	5.18227	2.99843	0.804062	0.247935	0.0914511	0.237752	0.245348	0.303956	0.34539	0.0860866	0.360814	0.260103	0.46309	0.0698091	0.189251
354	4.90792	1.59008	0.629658	0.303648	0.295999	0.539156	0.277397	0.386781	0.195622	0.248665	0.191481	0.229095	0.205098	0.274087	0.288202
414	12.7409	4.53623	2.68119	1.47158	0.412645	0.335211	0.437748	0.29455	0.396477	0.184005	0.0588786	0.0939812	0.0371814	0.0194345	0.0416259
426	5.88905	7.11911	1.9747	1.31865	0.983226	0.379943	0.132272	0	0.0696348	0	0.0321863	0.168615	0.0984491	0	0.103222
427	22.4784	4.69974	1.47888	1.09135	0.853762	0.593781	0.310377	0.130062	0.237575	0.334547	0.317878	0.35192	0.58147	0.185553	0.216176
462	6.30566	3.37275	1.60461	0.787478	1.08706	0.676009	0.535333	0.580916	0.576628	0.222877	0.575846	0.211146	0.287133	0.286695	0.254896
463	9.45075	4.57709	2.27627	2.28415	1.24642	0.724224	0.532107	0.29334	0.442619	0.204538	0.125057	0.158468	0.104297	0.259827	0.116754
487	5.19102	2.90437	1.6192	0.98338	1.05181	0.748441	0.806963	0.37046	1.0512	0.839989	0.616637	0.557926	0.354676	0.509974	0.556771
mean	9.57001	3.71117	1.51895	0.96269	0.677085	0.470502	0.364172	0.262229	0.378861	0.245435	0.274154	0.24467	0.246441	0.178376	0.196322
median	6.30566	3.37275	1.60461	0.98338	0.853762	0.539156	0.310377	0.29455	0.34539	0.204538	0.191481	0.211146	0.205098	0.185553	0.189251
Average	9.57001	3.71117	1.51895	0.96269	0.677085	0.470502	0.364172	0.262229	0.378861	0.245435	0.274154	0.24467	0.246441	0.178376	0.196322
Standard Dev.	5.92187	1.74069	0.732614	0.684072	0.458606	0.25145	0.242363	0.189584	0.301375	0.244375	0.21184	0.138121	0.188982	0.172562	0.165723
Sample Size	9	9	9	9	9	9	9	9	9	9	9	9	9	9	9
98% Confid. Coeff.	2.3263	3.3263	4.3263	5.3263	6.3263	7.3263	8.3263	9.3263	10.3263	11.3263	12.3263	13.3263	14.3263	15.3263	16.3263
Margin of Error	4.59202	1.93002	1.0565	1.21452	0.967094	0.614067	0.672661	0.589374	1.03736	0.92262	0.870402	0.613547	0.902472	0.881581	0.90188
Upper Bound	14.162	5.64119	2.57545	2.17721	1.64418	1.08457	1.03683	0.851603	1.41622	1.16805	1.14456	0.858217	1.14891	1.05996	1.0982
Lower Bound	4.97799	1.78114	0.462448	-0.251835	-0.290009	-0.143565	-0.308489	-0.327144	-0.658502	-0.677185	-0.596248	-0.368877	-0.65603	-0.703205	-0.705558
