# Supplementary material for: Response of spatially defined microglia states with distinct chromatin accessibility in a mouse model of Alzheimer’s disease
Source: Nat Neurosci. 2025 Jul 14;28(8):1688–703. doi: 10.1038/s41593-025-02006-0 (PMC12321583; doi:10.1038/s41593-025-02006-0)
Supplement: Supplementary file 7 — Data tested in MC simulations shown in Figs. 1f, 3c,e and 6b and Extended Data Fig. 5d. [file 41593_2025_2006_MOESM7_ESM.zip › Source Data Folder 1 - MonteCarlo/Fig6B_MC_FAD+ Csf1.xlsx]

## Sheet: 2 MCsim_10000_confetti_count_mC
	10	30	50	70	90	110	130	150	170	190	210	230	250	270	290
1	18	30	102	138	126	204	204	210	250	250	232	228	236	248	278
2	24	78	96	150	128	214	226	254	228	298	272	296	258	302	242
3	12	56	74	132	140	174	160	236	194	274	238	206	242	248	282
4	12	38	82	96	168	164	168	176	240	208	248	260	264	232	220
5	24	50	78	142	184	234	208	264	300	304	262	278	314	236	308
6	26	42	90	128	140	154	212	218	244	230	256	248	282	272	266
7	30	66	126	160	152	198	208	294	316	330	308	326	308	282	294
8	18	56	74	120	162	196	190	190	196	232	232	238	270	222	264
9	16	42	78	128	138	148	132	178	242	240	256	208	220	208	242
10	20	32	96	96	120	124	166	212	222	240	236	260	228	272	196
11	30	88	80	154	156	188	200	194	222	254	264	260	310	230	260
12	24	56	98	162	158	192	230	204	224	250	274	288	258	300	256
13	24	62	60	132	150	188	164	176	200	228	192	210	252	224	206
14	22	42	112	126	172	156	188	240	256	230	254	180	270	228	294
15	28	34	86	110	124	158	174	154	164	188	208	214	226	212	204
16	34	60	78	92	116	176	184	164	210	174	186	174	194	190	194
17	16	78	102	160	154	166	204	182	248	284	266	272	256	252	274
18	22	58	70	114	136	172	168	208	206	214	252	266	260	246	272
19	24	60	108	156	152	160	226	262	258	270	268	320	282	296	308
20	34	74	124	158	206	230	252	304	342	342	334	348	350	328	292
21	16	48	108	106	164	166	216	204	250	238	208	304	282	292	272
22	22	46	110	136	108	138	202	180	250	248	250	258	270	250	252
23	24	58	98	130	154	210	184	200	244	278	244	246	272	290	276
24	14	48	72	118	132	144	212	226	190	274	280	274	268	236	292
25	26	48	88	104	160	190	166	228	272	256	254	312	256	268	270
26	10	40	78	132	188	186	208	224	242	324	268	268	330	334	242
27	16	44	84	170	176	174	228	228	216	268	246	282	290	272	234
28	34	52	86	114	164	172	202	192	224	218	250	266	258	258	280
29	20	38	78	104	136	146	182	184	226	196	244	218	274	206	238
30	14	32	90	100	122	152	184	166	212	266	208	252	248	262	240
31	20	46	124	142	182	196	238	258	270	298	274	318	328	308	270
32	44	64	108	148	166	206	202	258	242	274	268	306	274	254	304
33	22	50	100	90	168	178	242	210	254	200	228	260	238	254	266
34	20	32	86	130	164	172	212	272	212	252	276	238	286	276	282
35	12	38	74	100	92	148	182	190	222	182	222	220	214	236	202
36	10	68	106	178	186	206	248	222	242	252	256	230	242	254	288
37	38	40	92	150	186	160	216	210	244	298	316	324	270	292	266
38	14	52	94	128	136	192	196	230	262	240	268	304	298	208	254
39	22	50	90	102	156	168	182	222	210	280	216	276	272	224	306
40	22	54	92	112	116	178	198	200	214	296	230	268	238	264	248
41	26	64	106	104	144	172	194	204	282	274	266	290	274	272	294
42	26	50	104	136	202	172	234	234	228	268	312	284	276	256	256
43	14	46	78	132	140	142	182	208	214	242	202	226	252	210	238
44	28	74	106	152	180	174	244	194	230	316	254	266	302	248	264
45	24	58	108	128	158	186	218	248	298	280	240	298	274	310	308
46	24	48	76	138	174	186	236	218	210	250	254	306	280	286	286
47	22	64	108	96	132	188	164	234	208	234	226	252	254	264	310
48	18	46	100	160	146	162	198	174	224	274	278	252	248	234	286
49	18	50	96	152	148	196	190	254	244	274	250	256	308	254	310
50	18	48	68	130	158	158	204	220	218	198	246	218	216	220	212
51	26	70	94	144	156	168	212	198	232	292	276	276	294	238	302
52	24	70	68	148	158	168	198	240	264	290	276	262	276	230	246
53	34	30	76	94	124	170	182	200	196	226	184	222	218	184	248
54	24	36	82	104	150	170	188	218	268	250	244	290	272	230	294
55	14	50	68	128	162	134	162	178	244	198	182	218	244	174	234
56	26	58	90	120	134	198	178	188	226	248	256	264	264	212	276
57	24	70	106	140	182	162	196	228	266	278	250	282	244	288	280
58	32	60	84	138	156	174	192	244	266	292	300	274	210	264	302
59	28	42	102	136	180	194	218	224	252	242	276	268	308	286	250
60	20	66	104	160	184	202	216	214	254	280	318	328	352	328	250
61	12	52	88	108	146	170	234	228	216	236	246	276	314	218	234
62	26	34	102	140	142	174	216	240	238	278	282	318	302	248	276
63	24	48	78	128	138	198	140	212	208	240	190	274	232	238	236
64	20	46	92	84	156	170	208	186	204	252	248	268	244	264	220
65	16	40	88	122	178	200	204	234	256	254	278	280	254	256	282
66	22	40	72	96	174	164	158	188	214	208	292	258	252	240	206
67	14	36	116	134	154	168	214	204	296	252	272	296	296	250	260
68	24	42	64	150	150	164	188	168	226	226	228	248	204	240	282
69	28	60	92	116	128	178	182	202	226	266	248	216	254	246	260
70	22	40	108	138	140	196	188	210	246	254	246	272	264	278	238
71	20	46	100	136	142	130	184	172	200	212	230	254	228	216	186
72	38	78	86	140	158	218	196	216	250	262	302	268	296	222	254
73	16	44	80	114	132	156	214	182	196	224	258	212	236	210	210
74	26	36	84	124	152	158	246	244	232	212	288	290	296	328	268
75	20	46	84	118	160	170	200	188	200	236	296	246	268	230	216
76	24	74	104	112	164	180	198	250	214	274	282	266	234	274	302
77	30	64	118	128	188	166	212	246	280	288	314	298	324	312	326
78	20	46	90	120	120	148	190	204	182	202	214	220	300	290	230
79	14	46	116	102	122	176	176	176	182	222	226	246	228	226	244
80	18	42	84	118	126	156	200	190	190	224	258	240	262	240	260
81	32	46	100	86	134	166	174	170	200	218	230	234	266	226	250
82	28	52	94	140	176	174	230	238	254	254	254	324	318	254	266
83	22	72	102	142	182	242	198	264	284	318	298	350	322	314	248
84	36	46	122	138	204	204	270	288	282	320	288	316	288	330	294
85	12	50	104	162	142	174	162	226	286	260	292	278	286	274	332
86	28	40	102	174	172	202	232	202	284	302	280	260	266	262	274
87	32	54	110	104	148	202	234	242	244	310	248	286	276	314	288
88	32	18	94	106	182	170	190	200	238	242	232	260	246	252	230
89	22	62	108	146	180	194	228	264	274	272	290	268	310	282	288
90	40	46	100	120	150	182	204	214	226	212	284	290	290	236	252
91	28	30	90	134	142	188	212	204	258	264	286	242	232	236	270
92	16	56	76	124	154	188	210	200	276	256	278	272	288	260	270
93	14	60	100	114	142	144	192	170	252	196	262	240	254	234	192
94	28	46	106	128	182	228	222	222	254	286	284	306	344	252	270
95	18	38	86	124	160	176	190	198	250	256	260	286	212	246	268
96	18	56	96	122	148	162	226	220	246	308	214	278	250	266	230
97	24	64	118	114	162	178	172	200	244	254	226	276	254	212	296
98	22	42	80	134	150	184	216	256	252	212	244	260	254	240	252
99	18	50	108	136	136	194	200	222	194	284	236	234	240	242	310
100	16	36	126	122	114	178	206	220	244	252	262	250	256	228	250
101	16	58	114	148	200	214	234	234	294	264	286	246	294	260	284
102	18	46	128	160	166	172	198	224	296	294	246	280	268	270	304
103	14	46	106	126	158	194	216	176	244	294	270	276	254	278	258
104	28	52	100	126	112	188	242	218	268	314	256	294	302	292	286
105	30	44	86	124	166	202	208	186	216	194	236	270	242	210	214
106	26	40	132	164	182	202	262	268	302	286	298	268	312	248	316
107	14	38	72	108	132	138	174	172	208	232	226	230	216	216	218
108	22	50	86	126	154	172	238	280	238	260	242	288	272	280	278
109	16	72	74	110	148	148	236	204	214	258	260	234	244	240	234
110	18	56	90	158	166	186	214	204	212	210	280	254	290	260	268
111	18	40	76	126	128	162	212	194	218	214	274	254	242	208	238
112	8	56	106	152	164	184	208	238	276	274	264	284	320	298	300
113	20	46	114	128	168	180	244	256	260	328	254	230	296	268	314
114	18	62	100	110	190	226	196	264	284	290	326	286	324	278	304
115	34	54	124	128	168	184	230	188	206	254	250	306	272	276	250
116	22	40	84	112	166	194	196	200	260	258	310	282	322	280	272
117	40	42	82	110	160	176	202	248	212	294	252	294	276	254	298
118	20	54	80	118	166	176	218	234	240	252	290	296	302	268	256
119	20	38	128	120	158	172	180	220	298	250	288	304	276	266	280
120	20	48	72	130	156	212	216	216	234	210	248	206	248	260	226
121	38	58	130	118	208	204	218	268	272	256	294	296	308	278	302
122	30	64	126	122	166	202	250	286	280	288	324	342	276	292	316
123	10	40	138	130	184	208	184	260	212	230	254	252	274	246	246
124	34	62	112	174	126	206	196	216	230	262	238	288	318	262	236
125	18	48	106	146	178	192	238	270	248	276	276	310	258	282	310
126	18	46	96	132	144	188	218	202	240	274	282	260	250	286	234
127	40	44	68	118	138	184	182	200	234	230	240	254	312	248	302
128	28	52	84	126	168	126	186	190	210	246	220	270	214	208	260
129	26	48	74	110	122	180	198	234	218	216	232	260	264	226	254
130	8	48	88	102	154	188	210	234	234	246	256	252	264	280	282
131	18	48	128	100	160	150	214	256	200	226	244	264	268	240	212
132	22	38	80	118	126	172	166	194	182	190	242	220	246	220	234
133	14	42	72	134	138	174	194	216	224	250	256	264	282	250	270
134	20	64	118	166	148	180	228	178	244	282	264	260	274	248	232
135	24	28	112	126	150	170	194	226	228	224	246	260	264	206	220
136	34	52	122	150	164	214	226	270	274	266	266	292	288	302	310
137	34	62	80	124	162	222	212	242	240	254	266	246	242	254	292
138	20	34	82	136	146	178	164	166	200	218	244	206	242	256	196
139	24	52	112	168	174	192	184	274	252	294	280	290	342	290	272
140	26	42	72	108	128	164	176	168	198	204	204	230	224	194	226
141	36	40	88	126	166	184	222	260	240	254	304	266	292	288	310
142	12	78	84	164	150	166	198	196	218	240	250	222	284	280	256
143	22	44	112	118	168	186	176	238	224	298	256	288	248	276	246
144	20	64	96	122	156	160	188	198	196	210	212	238	232	302	258
145	24	70	94	142	144	178	194	234	274	302	254	264	276	268	262
146	12	56	92	114	158	170	196	218	236	264	250	286	278	258	256
147	26	46	122	134	176	152	222	240	250	294	310	308	292	290	282
148	20	52	104	156	188	194	198	258	222	278	274	268	324	278	290
149	14	58	94	122	130	194	222	230	218	252	238	288	268	258	288
150	32	56	96	148	176	226	272	246	350	290	298	276	302	276	292
151	12	58	80	120	130	164	178	218	196	252	226	234	228	212	238
152	36	42	130	156	230	226	248	264	304	264	272	340	372	312	318
153	20	44	122	150	186	200	252	286	292	302	306	288	306	282	248
154	38	52	94	150	186	196	226	234	246	286	240	252	246	236	240
155	16	30	100	124	150	196	200	206	236	262	252	242	282	248	296
156	38	52	72	138	128	212	180	250	236	288	248	266	266	268	290
157	12	42	88	106	128	164	168	216	220	264	256	292	214	232	248
158	22	64	92	138	166	206	224	230	228	240	256	318	288	226	280
159	12	60	98	146	168	202	218	210	222	294	292	294	328	268	302
160	24	50	102	102	134	150	180	222	246	208	260	250	236	206	218
161	28	68	122	136	154	190	216	240	292	262	290	280	248	278	292
162	28	42	96	120	154	176	180	220	262	274	284	268	256	286	262
163	26	74	128	172	160	206	244	266	304	300	244	292	248	290	284
164	20	44	104	136	186	204	210	224	226	306	266	302	310	266	272
165	14	44	110	138	146	186	184	216	224	258	228	296	260	224	242
166	14	42	88	138	160	132	186	252	278	284	262	250	290	274	288
167	26	54	68	110	122	124	142	166	178	238	192	196	218	198	214
168	30	52	88	108	162	174	174	180	246	256	204	246	254	260	242
169	22	46	76	92	132	134	134	172	196	236	184	198	212	230	186
170	16	62	70	94	114	134	174	202	220	206	198	248	256	244	186
171	10	48	82	106	106	180	204	178	210	158	252	212	256	238	222
172	30	42	106	128	154	190	202	210	252	310	280	290	242	292	252
173	14	48	72	106	116	226	200	198	256	240	268	216	244	230	250
174	34	56	128	146	158	226	252	252	214	324	292	302	312	268	286
175	22	34	82	104	164	168	200	202	208	194	218	188	256	244	282
176	34	46	92	116	164	162	144	198	236	182	226	276	256	244	246
177	22	56	102	144	170	212	228	210	230	220	266	258	326	338	282
178	20	26	88	110	136	138	192	190	212	200	250	224	264	216	242
179	26	44	94	134	152	164	184	176	220	224	248	204	238	244	204
180	38	48	74	124	162	192	184	224	240	248	310	260	268	230	252
181	12	42	96	116	144	196	198	216	226	246	308	276	236	256	272
182	26	60	84	128	158	196	230	228	222	288	260	264	254	220	206
183	18	40	104	110	132	158	166	148	186	216	212	232	240	196	236
184	40	34	98	142	198	180	212	218	266	300	292	332	280	262	258
185	22	50	76	98	108	120	194	184	182	208	206	226	206	232	248
186	22	22	88	102	118	148	182	212	196	244	202	236	250	252	222
187	22	42	102	122	172	182	206	226	222	284	240	254	266	314	216
188	24	50	110	140	174	214	188	250	276	284	290	304	328	328	290
189	16	48	72	98	134	184	164	172	198	208	208	210	240	256	220
190	32	50	90	108	164	160	202	226	190	296	276	274	280	290	252
191	16	48	84	94	128	152	176	216	218	250	240	276	258	242	234
192	16	28	74	126	146	178	202	212	208	198	238	246	242	250	240
193	30	50	108	128	194	202	220	256	250	230	252	298	324	302	262
194	24	48	110	108	126	124	136	212	208	182	204	204	220	226	224
195	12	54	84	106	166	176	182	198	228	230	226	242	264	228	238
196	6	34	86	122	140	132	202	196	242	208	218	250	258	248	232
197	30	28	110	134	152	172	178	220	236	274	272	262	256	268	226
198	22	70	96	170	152	220	218	224	272	256	288	268	270	302	268
199	24	50	88	114	124	154	204	226	244	250	200	268	290	282	260
200	16	56	96	122	176	196	216	184	262	272	278	278	292	250	254
201	26	42	90	132	130	164	198	190	212	238	226	284	238	264	272
202	32	80	108	138	182	202	244	242	282	300	332	302	314	336	346
203	38	62	86	142	196	192	254	246	252	244	308	302	334	366	310
204	42	60	132	150	176	196	202	300	258	308	300	356	304	324	320
205	14	24	50	86	122	158	138	188	202	206	242	196	234	214	254
206	24	56	74	144	140	182	196	164	264	224	242	232	258	276	230
207	24	38	106	116	158	158	228	210	214	236	262	270	266	308	262
208	26	72	98	126	186	190	216	236	298	322	308	326	360	260	268
209	16	62	118	102	154	172	210	244	248	236	262	186	242	278	266
210	20	34	102	152	162	196	200	220	232	250	314	242	240	244	286
211	36	42	70	128	142	152	216	232	218	208	240	262	266	266	238
212	26	44	104	116	132	210	182	210	230	234	238	236	220	236	258
213	22	42	90	130	160	156	140	168	234	256	276	286	260	246	222
214	20	52	94	158	190	210	214	202	242	284	274	278	280	288	296
215	18	62	96	148	174	206	204	244	274	218	278	274	308	274	248
216	24	68	86	116	164	170	220	202	270	258	298	270	268	208	264
217	20	64	110	116	146	180	196	206	226	226	318	268	274	262	278
218	18	48	124	136	168	176	230	220	244	302	268	300	290	328	282
219	32	50	86	114	158	134	168	198	246	268	252	286	292	212	246
220	30	32	112	98	134	180	196	266	232	242	244	244	274	248	292
221	18	38	118	126	200	186	210	212	262	282	262	274	332	318	300
222	14	38	108	136	190	154	184	218	258	234	266	280	294	272	270
223	14	40	98	118	106	174	146	200	190	246	238	238	256	216	250
224	18	72	94	96	142	184	206	226	250	246	296	252	282	286	224
225	20	46	100	148	158	214	208	202	220	276	296	330	334	276	306
226	32	50	88	150	142	172	228	232	274	248	278	270	308	322	306
227	18	56	98	152	146	168	206	252	220	272	244	258	280	258	230
228	20	54	84	118	132	150	208	204	238	230	254	304	274	220	232
229	30	58	88	110	156	138	204	240	224	268	270	262	246	308	260
230	34	80	128	160	210	192	218	262	282	268	310	260	304	290	320
231	16	58	80	150	158	220	210	202	240	242	294	268	264	266	280
232	14	50	86	134	140	136	168	192	220	264	264	256	258	240	276
233	24	42	116	134	152	164	236	214	254	310	292	270	272	316	292
234	30	46	76	136	138	152	168	196	216	240	226	282	230	220	218
235	24	54	92	126	146	164	200	202	220	248	242	222	260	224	218
236	8	36	102	140	118	156	190	218	190	212	226	230	238	216	238
237	32	60	100	136	204	202	232	216	250	246	242	304	288	282	272
238	36	36	90	122	130	142	224	222	252	250	252	252	262	282	230
239	28	70	96	138	140	164	190	198	270	226	242	242	266	232	228
240	18	56	90	112	150	148	178	206	220	234	230	202	232	220	252
241	22	66	150	154	140	214	222	276	240	316	302	286	354	274	276
242	12	58	102	134	142	178	202	230	188	292	226	298	252	222	262
243	28	44	114	136	162	166	218	262	252	276	304	232	258	276	296
244	12	46	96	112	194	178	202	218	236	234	268	316	284	250	254
245	32	64	92	118	132	148	200	192	228	250	248	254	254	224	286
246	28	32	86	126	158	190	200	234	248	232	270	292	290	262	272
247	26	26	72	100	148	144	140	198	230	234	214	230	252	246	204
248	28	56	106	112	168	200	206	214	244	240	276	264	268	238	284
249	12	32	92	124	146	170	190	212	218	228	226	216	266	242	252
250	22	54	108	154	152	182	230	220	270	258	278	284	302	292	282
251	26	52	98	112	148	148	180	204	230	182	250	240	284	232	232
252	32	52	98	122	158	172	220	192	216	254	236	248	288	288	254
253	42	44	74	114	94	174	142	186	174	236	224	214	240	236	218
254	38	54	100	122	178	190	230	218	296	316	280	324	312	282	274
255	26	66	90	126	132	178	194	212	236	250	228	298	304	270	266
256	16	44	100	124	166	216	210	204	286	270	262	294	290	298	242
257	16	56	96	112	152	152	196	170	222	188	220	242	244	246	218
258	14	66	98	102	200	172	200	190	266	268	278	264	278	278	272
259	16	58	96	154	154	204	184	232	274	266	250	232	306	278	298
260	24	52	82	92	128	128	174	186	228	212	242	254	232	224	222
261	22	60	102	140	164	202	174	190	288	280	282	286	278	296	246
262	18	40	104	120	136	180	238	204	260	258	278	266	292	292	286
263	16	34	96	114	152	184	200	230	224	244	268	270	280	248	256
264	24	30	72	114	144	140	170	178	202	206	242	244	244	206	218
265	12	38	94	104	172	214	210	200	242	254	230	242	280	264	256
266	44	48	112	132	184	238	240	212	288	284	322	272	274	310	296
267	24	48	88	110	150	200	194	228	206	244	236	332	264	302	252
268	26	40	84	140	164	182	188	204	224	284	288	266	266	234	236
269	24	42	84	142	160	178	198	208	228	256	262	284	242	210	214
270	22	40	116	100	158	186	230	212	256	276	272	324	300	260	276
271	26	44	108	108	142	144	162	220	222	250	228	246	236	232	222
272	24	60	88	130	170	124	182	172	214	218	224	246	230	266	228
273	32	46	106	152	170	158	196	262	264	240	320	298	268	300	206
274	16	44	104	110	136	154	168	188	168	208	242	208	252	294	252
275	18	40	110	140	126	164	190	248	246	192	178	252	262	280	268
276	26	34	110	128	122	194	210	226	262	250	274	264	282	226	298
277	22	58	128	140	172	192	208	192	248	292	258	232	326	306	262
278	26	34	96	124	134	150	184	186	188	224	226	212	236	218	228
279	22	50	96	104	142	158	176	222	244	272	290	262	262	286	278
280	30	56	114	144	180	190	222	244	242	318	228	324	310	318	310
281	20	50	82	114	178	160	228	220	238	242	232	266	270	280	306
282	24	66	128	176	188	230	254	290	298	340	332	354	312	310	288
283	32	40	94	118	166	152	206	224	202	232	228	268	228	252	252
284	30	48	76	146	162	180	166	238	226	302	264	288	304	294	282
285	26	52	84	132	162	180	186	234	216	248	286	294	244	270	248
286	30	44	84	132	148	148	200	212	258	272	294	276	268	266	306
287	32	50	92	126	146	182	180	232	262	288	286	272	258	262	240
288	30	56	94	134	130	184	186	220	244	256	300	266	280	310	310
289	20	56	122	134	164	204	286	212	224	262	308	268	296	276	280
290	28	62	80	118	130	180	198	192	230	254	248	208	264	258	222
291	20	42	116	120	166	172	192	242	264	278	212	298	286	290	244
292	10	26	90	100	124	168	196	208	224	242	242	248	250	238	254
293	24	54	96	132	150	154	176	202	198	208	260	272	250	224	234
294	26	58	92	132	136	208	190	228	218	288	264	268	268	266	278
295	18	46	60	98	146	140	214	154	176	220	232	208	174	266	192
296	24	44	76	152	160	176	172	222	204	274	256	256	258	250	244
297	22	70	86	120	156	198	196	188	208	230	258	258	280	300	298
298	20	56	100	146	172	192	236	198	270	236	242	294	306	238	284
299	24	64	68	156	134	160	166	236	242	206	266	240	282	274	218
300	34	36	74	150	170	176	162	250	236	236	236	222	270	272	240
301	14	48	96	138	200	212	234	228	246	268	268	290	270	328	248
302	20	58	88	72	134	152	212	174	184	242	220	242	230	210	192
303	28	56	118	114	188	202	250	220	274	242	262	286	288	284	278
304	32	60	86	130	148	186	174	224	232	260	228	250	288	304	278
305	24	54	84	150	164	192	180	250	284	196	258	260	286	268	262
306	20	58	94	140	200	208	230	270	260	292	290	316	360	324	276
307	34	56	136	150	194	214	194	252	328	334	286	364	296	346	288
308	20	52	90	112	170	134	194	228	244	240	282	296	280	248	260
309	22	48	80	118	130	162	190	196	230	240	214	246	234	238	268
310	14	48	90	172	160	174	208	252	264	290	276	232	302	286	280
311	14	70	112	128	174	184	238	220	276	284	302	302	272	272	270
312	34	50	98	98	180	158	226	216	220	274	274	256	208	252	302
313	24	54	94	152	152	178	176	236	212	254	280	256	242	208	288
314	10	48	124	108	136	188	226	222	252	230	262	284	250	254	282
315	16	40	80	104	152	128	200	206	212	238	264	262	262	272	234
316	24	48	110	176	184	200	214	240	294	278	314	348	302	284	300
317	28	56	86	126	178	182	198	192	220	296	248	262	276	224	274
318	28	66	100	140	168	220	190	236	226	296	246	250	294	288	264
319	32	48	76	120	154	132	176	190	224	238	210	234	258	260	230
320	26	80	114	118	158	194	240	232	252	278	298	284	304	334	280
321	38	52	96	90	144	168	174	242	170	234	238	270	246	170	266
322	18	66	90	134	132	142	186	202	222	188	290	278	210	234	228
323	24	50	102	114	140	184	206	210	208	224	224	224	244	264	236
324	22	46	102	168	206	264	214	286	272	280	314	304	304	284	260
325	24	42	96	116	156	178	178	174	198	234	236	264	238	242	284
326	20	46	104	100	190	166	160	224	234	216	290	278	276	240	246
327	18	42	74	110	134	138	164	192	246	276	254	284	236	270	220
328	12	44	116	140	128	188	198	172	182	236	258	220	240	236	264
329	26	48	88	144	160	174	264	236	266	268	248	278	266	250	238
330	18	48	88	134	144	196	214	226	262	236	274	270	248	298	186
331	18	48	78	86	132	172	172	194	270	260	212	214	260	266	222
332	26	60	92	146	206	222	242	310	284	316	332	344	276	290	286
333	12	52	66	124	114	124	178	186	204	234	222	250	214	208	218
334	30	52	132	110	166	200	208	270	292	276	318	290	310	274	300
335	18	44	80	114	184	204	214	238	250	280	290	286	288	226	280
336	14	72	78	104	154	178	198	214	230	260	286	280	314	286	302
337	26	48	88	114	176	156	188	202	224	260	296	280	234	266	264
338	20	66	116	126	170	224	210	236	218	232	250	292	244	234	266
339	26	40	84	122	120	178	194	186	258	230	290	262	244	262	256
340	12	42	62	156	142	124	160	200	220	240	222	256	234	274	228
341	20	52	92	90	132	156	172	176	182	172	210	212	208	172	228
342	34	54	116	130	168	182	200	224	268	276	256	262	254	314	294
343	18	50	122	130	172	214	228	218	276	266	292	316	332	294	252
344	18	52	78	128	140	162	226	220	230	272	278	272	292	262	296
345	16	40	70	120	128	170	214	202	196	250	212	272	258	236	268
346	32	44	94	136	154	206	196	238	260	274	260	292	302	274	250
347	26	60	88	148	142	186	198	250	238	248	286	204	258	296	258
348	24	48	118	152	174	172	182	214	270	274	260	276	298	226	286
349	14	64	102	140	200	166	234	226	312	310	252	336	304	288	334
350	12	42	100	126	166	218	182	208	244	232	258	276	240	268	208
351	28	58	108	126	172	182	186	234	248	276	292	278	278	290	250
352	26	64	116	158	172	246	244	236	272	304	334	306	322	312	348
353	10	54	120	90	168	150	176	244	236	252	260	250	290	312	290
354	12	62	74	116	158	214	200	240	204	246	202	234	214	250	204
355	20	52	100	150	166	236	248	228	240	240	298	264	260	264	234
356	28	66	82	106	148	160	204	198	198	194	230	238	290	252	254
357	28	60	106	158	180	212	246	238	236	290	322	324	322	294	320
358	20	70	106	142	176	224	194	252	270	258	312	292	298	324	322
359	28	60	102	156	162	170	234	208	210	234	226	330	326	278	264
360	24	48	90	140	124	152	162	194	224	248	238	246	288	246	272
361	22	48	92	158	194	136	180	192	224	212	264	226	236	290	250
362	38	48	100	98	148	120	190	162	208	214	244	232	194	192	256
363	40	80	124	142	142	154	206	216	236	260	284	282	288	320	274
364	32	54	112	168	144	174	198	232	216	244	266	294	272	256	288
365	18	44	98	122	156	196	200	224	280	242	262	266	262	220	248
366	28	46	82	112	132	140	230	226	214	230	256	238	266	222	252
367	20	30	76	116	126	154	186	184	234	212	238	264	276	252	274
368	30	44	142	192	200	258	268	290	282	336	344	326	352	334	328
369	30	44	84	106	170	140	228	214	210	270	258	254	238	234	204
370	8	44	84	116	136	214	172	220	240	276	276	268	244	232	262
371	22	52	74	110	134	190	186	168	186	264	234	294	294	266	240
372	14	48	84	124	134	142	190	202	260	272	276	278	272	260	282
373	24	62	94	138	164	202	202	216	264	252	246	246	318	208	228
374	16	64	82	124	174	156	214	220	256	238	254	234	268	260	254
375	14	48	92	116	154	146	182	200	186	220	222	246	254	268	224
376	22	38	96	134	190	206	238	220	302	290	302	298	334	290	276
377	20	42	108	124	148	190	210	248	216	252	242	256	266	280	280
378	24	44	92	132	156	192	230	226	202	226	284	276	238	274	252
379	16	28	86	114	124	144	138	174	224	196	218	270	264	236	206
380	26	42	102	138	150	192	164	222	270	200	270	350	254	270	278
381	28	54	92	126	166	210	230	224	320	300	302	340	286	280	304
382	24	54	130	150	184	266	238	278	318	272	314	290	344	304	318
383	34	68	130	148	174	212	212	266	252	294	314	328	252	304	284
384	22	42	108	130	138	146	174	160	282	222	250	252	246	248	238
385	16	36	66	88	100	140	142	192	182	166	188	224	214	202	174
386	18	60	102	114	144	154	168	196	208	214	244	188	268	222	250
387	38	44	90	154	116	176	182	236	270	254	262	268	222	308	302
388	32	84	66	102	130	128	176	186	204	218	220	210	284	224	240
389	20	36	82	118	150	166	170	202	232	240	246	254	232	320	268
390	18	46	92	124	138	176	206	218	258	254	278	264	266	250	248
391	18	30	104	92	146	182	186	206	250	268	268	244	284	248	216
392	10	60	70	136	162	162	184	242	218	274	240	306	266	286	264
393	16	56	104	98	174	180	172	226	260	296	270	298	292	268	226
394	14	56	102	122	132	176	158	144	198	222	220	248	270	230	230
395	40	62	122	178	196	220	254	340	278	332	348	356	324	364	296
396	24	48	92	110	156	200	192	228	228	218	300	236	258	246	212
397	18	66	112	124	102	188	186	230	240	264	296	234	214	264	250
398	26	40	88	138	138	186	240	236	216	218	288	272	254	288	246
399	18	50	74	156	138	152	200	204	252	240	242	260	264	246	232
400	18	60	82	104	168	172	188	192	220	240	174	250	252	226	220
401	30	44	74	140	152	210	184	236	274	266	240	280	264	264	302
402	20	54	98	128	148	208	196	224	230	264	228	296	260	270	274
403	34	68	118	130	180	176	230	202	266	324	288	270	268	276	310
404	26	66	88	122	144	168	176	216	222	224	238	302	264	252	284
405	20	40	74	114	140	164	170	176	248	198	254	170	226	230	240
406	24	68	98	114	188	174	196	224	250	270	266	294	284	292	282
407	16	50	78	126	122	154	154	192	210	208	214	272	276	196	228
408	14	46	98	100	140	188	190	226	236	230	198	290	298	228	292
409	24	40	98	130	148	156	150	226	212	230	222	232	260	250	228
410	18	56	96	124	118	166	176	200	260	206	246	228	260	274	230
411	22	70	108	112	166	164	214	232	298	284	302	310	258	288	282
412	18	42	88	144	128	192	240	220	238	246	258	208	312	296	262
413	24	28	100	116	134	146	196	198	204	212	274	246	220	218	228
414	12	52	94	118	140	192	156	188	212	260	286	258	252	222	302
415	12	24	58	120	142	160	242	224	216	248	230	242	272	266	202
416	24	68	104	140	170	194	196	196	244	304	258	314	286	270	292
417	28	50	98	140	188	188	162	250	264	296	272	258	286	290	252
418	26	36	102	144	152	190	228	204	264	294	252	334	256	284	330
419	12	38	80	106	162	176	180	180	238	238	256	220	218	228	250
420	26	56	134	128	150	170	192	214	236	266	306	270	288	218	262
421	24	44	94	152	164	190	194	264	234	280	270	262	326	314	268
422	34	74	126	166	164	228	228	236	294	264	256	310	336	258	276
423	18	62	86	146	124	212	232	214	256	240	288	276	292	224	264
424	20	40	116	146	124	150	156	184	162	234	262	228	224	192	244
425	20	46	88	82	124	154	140	168	224	220	212	200	238	244	242
426	22	56	102	160	150	200	230	244	254	288	298	272	274	268	254
427	26	50	86	146	184	206	228	214	298	278	268	320	254	300	258
428	24	44	78	94	116	164	172	168	216	248	166	214	222	208	218
429	26	44	70	114	148	174	206	204	220	196	294	276	212	256	220
430	18	38	82	128	136	188	180	204	238	240	242	264	262	226	238
431	18	42	80	120	172	168	198	214	194	284	232	206	228	226	296
432	14	44	98	152	212	228	266	236	258	280	286	318	368	318	300
433	12	30	84	126	154	142	216	208	262	226	284	230	238	244	230
434	10	58	92	108	166	148	206	194	244	264	262	268	240	276	240
435	18	46	80	122	158	174	214	220	230	226	280	284	272	268	262
436	20	66	90	136	134	164	168	230	234	260	238	228	304	326	268
437	14	30	86	88	140	162	188	150	198	184	200	192	192	222	198
438	24	58	124	148	220	212	240	242	242	266	264	298	280	236	260
439	26	64	98	126	192	204	230	214	238	238	268	268	280	294	282
440	20	48	94	106	138	170	154	210	202	218	214	218	260	248	220
441	16	46	110	106	136	180	184	218	228	208	208	270	274	278	256
442	24	36	76	108	134	150	168	168	188	210	230	228	236	248	208
443	38	56	102	172	224	204	218	242	244	340	320	296	338	328	322
444	32	68	86	102	168	176	172	276	256	290	304	272	324	276	280
445	36	64	78	122	168	190	202	244	250	266	296	296	266	326	222
446	24	44	84	134	150	170	202	200	230	282	286	264	302	274	242
447	22	68	84	118	148	190	200	210	234	270	308	242	282	238	262
448	18	46	72	122	168	146	178	194	224	266	234	260	258	224	224
449	20	64	90	158	194	194	218	248	250	266	266	266	338	268	336
450	20	32	76	114	138	172	196	218	206	218	236	248	256	232	268
451	16	38	100	140	150	136	216	174	234	224	228	210	262	240	228
452	30	60	76	116	156	162	180	210	248	220	258	232	272	262	264
453	24	30	122	116	154	138	216	230	224	258	252	276	262	310	280
454	24	62	106	116	162	194	198	238	278	258	244	276	312	252	248
455	16	38	120	156	178	214	196	226	194	248	260	272	260	314	244
456	14	28	86	68	96	148	156	172	166	170	208	188	170	176	180
457	20	54	72	104	140	148	204	240	254	230	236	246	272	244	242
458	34	96	122	144	176	214	242	270	346	266	296	326	304	302	306
459	24	52	72	120	128	166	178	182	222	210	270	262	222	306	244
460	16	44	104	114	172	174	194	230	216	278	260	256	274	252	300
461	18	48	92	118	140	146	184	236	266	300	266	258	242	240	276
462	22	70	84	116	174	146	162	224	260	260	300	232	260	306	274
463	12	48	80	102	144	210	196	192	218	262	316	304	326	242	268
464	24	64	108	116	136	148	166	210	204	276	254	276	298	262	262
465	24	56	96	160	184	222	220	224	320	314	292	286	284	224	290
466	26	42	118	114	136	126	218	206	254	252	264	250	204	254	266
467	22	68	90	144	180	190	204	240	264	252	248	298	246	250	260
468	26	42	92	114	120	186	196	212	230	204	206	252	250	228	264
469	18	64	114	144	138	196	224	250	244	296	288	272	316	306	256
470	22	54	112	112	118	168	222	252	246	240	282	270	294	288	258
471	26	64	84	122	172	194	206	228	222	210	280	264	242	280	280
472	18	56	94	130	182	184	226	184	228	296	260	260	236	248	262
473	18	58	110	148	150	166	224	234	264	310	310	250	324	266	300
474	18	26	78	92	138	134	162	206	242	206	228	230	248	232	218
475	16	34	106	108	170	184	184	242	248	258	240	272	286	246	260
476	34	48	112	132	170	154	216	258	220	198	260	210	286	238	202
477	12	54	90	128	152	174	230	252	288	248	302	276	244	294	256
478	30	60	118	124	178	154	246	252	252	256	256	272	282	238	250
479	16	38	94	142	134	180	202	222	274	236	254	258	262	278	248
480	24	30	72	106	138	160	150	180	172	188	192	178	214	242	178
481	22	50	112	146	140	148	194	224	262	304	248	266	278	220	218
482	24	58	106	170	210	202	270	242	292	284	310	292	306	314	316
483	34	36	102	134	116	180	196	200	242	222	256	278	242	240	216
484	34	44	114	134	158	152	196	212	272	262	212	264	266	278	338
485	24	48	114	134	136	168	178	212	262	226	232	272	298	318	268
486	14	46	92	152	144	200	148	208	190	254	236	230	262	230	270
487	12	48	84	104	160	156	192	206	236	226	264	272	268	256	206
488	16	68	120	154	162	156	226	238	238	262	288	300	278	312	282
489	18	34	90	128	142	170	170	258	252	228	268	304	228	288	266
490	24	38	98	126	132	156	194	150	216	220	246	286	228	272	224
491	22	44	76	138	172	180	224	194	218	250	252	230	242	254	276
492	20	54	94	114	142	160	188	234	194	244	302	330	242	274	288
493	24	54	80	76	146	176	198	196	254	252	258	244	244	202	226
494	30	46	104	94	152	166	184	200	234	256	254	320	290	318	282
495	24	40	88	106	136	128	166	176	182	214	202	222	210	250	216
496	28	32	76	102	122	160	150	162	198	242	212	228	252	254	224
497	34	48	126	114	174	198	246	240	294	288	256	266	264	256	298
498	14	44	86	122	118	182	182	230	260	252	258	232	288	242	300
499	22	56	94	126	148	132	182	204	224	212	212	230	250	288	240
500	24	46	100	130	178	158	206	248	240	250	266	280	276	230	274
501	20	62	100	136	182	140	210	234	216	262	276	304	310	298	248
502	26	38	94	138	142	178	184	192	230	244	238	282	274	224	252
503	38	50	136	142	186	222	240	294	306	326	312	328	310	356	304
504	28	64	112	118	174	210	232	238	250	258	280	242	270	288	276
505	14	48	74	98	128	178	188	156	206	246	206	236	232	254	234
506	16	36	74	154	202	174	208	234	252	268	264	240	312	240	252
507	8	62	72	134	184	168	222	236	262	294	266	282	310	308	268
508	26	52	74	98	190	198	208	198	260	258	248	250	256	274	238
509	18	62	128	118	166	158	262	236	266	300	320	270	302	294	286
510	26	46	76	98	148	144	178	202	196	224	214	252	230	230	220
511	22	54	68	122	134	150	166	178	196	194	198	252	256	210	248
512	22	64	90	112	172	188	188	256	218	268	282	304	288	290	284
513	32	82	108	110	144	242	248	248	260	262	250	296	300	288	270
514	20	48	102	136	172	178	216	254	260	284	296	268	286	300	302
515	18	48	90	102	142	156	184	240	240	316	258	264	302	254	260
516	30	42	90	138	144	210	190	232	264	304	310	300	282	286	300
517	32	68	112	124	188	220	256	244	348	272	280	310	326	272	318
518	30	52	96	118	152	166	174	220	236	242	284	286	316	276	272
519	12	52	104	140	160	240	228	210	274	298	292	288	272	280	276
520	28	58	98	122	138	186	186	222	254	264	246	264	238	234	240
521	28	62	110	138	192	198	234	278	300	272	294	302	274	296	308
522	14	44	76	96	146	114	166	202	182	192	248	220	254	226	186
523	16	62	82	120	160	162	186	190	228	280	252	222	260	236	252
524	26	54	68	134	180	156	196	222	246	278	236	258	226	214	232
525	22	62	100	112	124	160	192	188	236	294	250	284	234	232	260
526	20	58	90	128	144	184	192	202	222	234	256	218	232	246	222
527	20	48	108	118	152	144	164	184	226	214	270	292	244	238	214
528	42	42	88	116	154	174	186	224	210	278	262	236	268	184	222
529	16	48	114	142	208	204	218	222	258	278	302	310	312	306	280
530	6	54	78	110	126	130	188	172	192	216	272	214	222	234	236
531	32	54	70	124	152	164	154	214	214	288	292	298	272	322	216
532	8	42	96	158	168	214	220	240	244	242	310	280	280	344	272
533	24	58	108	174	180	202	198	244	272	276	314	286	296	290	260
534	24	52	82	88	128	168	194	218	236	218	254	236	232	252	198
535	22	40	84	118	126	176	192	214	220	204	222	288	272	260	216
536	10	54	76	98	114	180	160	182	180	250	236	230	234	240	232
537	22	44	96	142	146	158	202	212	270	236	252	258	278	216	310
538	34	66	78	148	146	236	186	246	250	278	292	302	262	290	278
539	14	36	102	98	174	152	162	170	202	182	242	206	234	222	262
540	18	46	86	138	154	184	168	170	220	210	226	234	244	216	186
541	26	44	112	148	154	190	176	242	260	274	268	248	268	262	258
542	24	54	112	150	198	142	204	260	254	258	258	336	324	226	232
543	22	42	90	126	156	174	168	260	214	270	254	274	308	266	310
544	32	40	88	122	198	168	242	204	282	318	292	326	270	276	258
545	10	46	70	88	136	140	162	192	204	184	192	184	204	180	208
546	20	56	104	140	126	220	200	198	226	280	242	250	298	314	282
547	26	32	76	128	162	190	198	230	230	276	250	322	316	286	294
548	32	64	118	140	168	168	224	186	290	280	232	242	292	292	246
549	20	68	102	120	150	216	210	220	252	262	270	270	298	274	266
550	22	56	108	130	158	196	200	248	300	290	316	270	260	252	344
551	22	46	78	122	152	176	178	176	200	228	218	226	270	248	254
552	16	50	92	130	144	164	192	192	214	242	248	278	286	272	234
553	20	58	88	116	152	156	194	254	224	278	244	268	230	260	252
554	24	48	116	114	152	222	206	234	266	226	256	290	306	280	274
555	32	62	116	144	184	174	218	242	272	314	318	282	320	274	320
556	26	38	88	116	150	218	192	190	254	318	292	262	294	282	276
557	28	68	102	126	172	202	160	252	206	242	260	292	292	252	272
558	18	40	100	126	144	204	214	222	220	234	278	250	324	250	258
559	38	66	74	106	160	194	238	208	212	246	266	272	288	242	250
560	40	98	106	144	168	192	214	242	262	274	282	338	334	234	268
561	20	56	90	144	144	180	204	238	250	298	224	282	282	276	224
562	18	54	130	150	204	206	194	252	264	262	246	274	290	320	270
563	18	42	82	122	142	170	160	178	200	206	216	208	250	220	184
564	18	58	76	132	154	176	174	232	212	182	242	268	244	278	230
565	22	58	102	104	146	188	172	186	218	230	274	264	246	300	256
566	14	54	104	116	142	210	224	210	256	222	270	280	262	264	224
567	30	44	82	124	132	194	218	196	236	250	284	266	284	234	290
568	24	58	92	140	148	164	200	248	288	270	254	302	290	268	256
569	18	48	92	134	170	186	220	236	222	256	230	270	260	232	234
570	24	44	80	104	158	202	184	202	166	226	250	180	258	280	308
571	28	38	110	158	162	170	200	226	270	272	290	300	286	256	256
572	36	66	130	130	156	216	254	284	256	284	332	318	356	298	310
573	26	54	100	134	142	172	216	214	224	220	272	258	286	252	244
574	8	52	82	128	172	184	206	220	250	258	280	250	256	280	284
575	26	60	80	138	182	168	240	260	260	320	278	282	306	264	296
576	20	36	66	96	126	148	168	168	186	192	200	186	186	236	234
577	28	50	110	142	184	218	214	216	272	276	246	266	304	280	308
578	14	62	94	132	120	192	184	216	212	238	270	302	228	282	290
579	14	46	98	114	154	152	190	204	196	194	252	232	290	224	268
580	24	64	106	144	168	212	242	244	252	268	240	260	272	320	300
581	16	58	110	106	154	110	214	180	238	238	244	216	212	240	270
582	28	66	100	96	178	162	212	202	274	252	256	298	260	260	254
583	30	46	64	108	132	156	180	160	184	228	230	222	248	214	232
584	20	64	80	122	152	156	182	212	252	234	236	238	242	228	222
585	22	48	104	144	142	148	218	266	278	282	334	326	302	284	280
586	32	70	96	146	158	176	238	242	282	298	260	288	330	292	300
587	30	54	120	136	158	190	230	222	276	230	268	328	288	308	288
588	26	58	80	148	162	172	204	200	222	286	248	312	284	260	280
589	26	68	126	138	160	172	204	230	276	290	252	262	272	284	288
590	20	76	92	118	132	194	192	194	244	254	274	254	280	244	236
591	26	52	96	98	152	188	226	212	224	254	302	276	254	266	262
592	28	74	104	126	132	200	212	224	264	222	248	264	290	280	272
593	24	38	84	134	176	154	154	224	180	230	268	256	278	298	290
594	30	48	98	148	142	172	182	234	260	222	276	282	274	258	242
595	26	50	88	126	146	126	188	172	244	236	216	216	262	276	214
596	12	72	112	126	134	152	204	236	262	260	224	236	294	276	238
597	22	52	90	128	140	176	170	186	244	270	218	272	266	286	302
598	18	60	92	120	164	190	194	224	262	270	246	320	266	238	270
599	26	56	104	132	156	194	194	258	228	286	248	260	292	286	294
600	16	54	92	118	140	176	174	230	226	256	232	250	248	236	262
601	16	44	68	134	148	196	196	176	226	270	220	236	300	242	260
602	20	48	90	114	150	174	204	196	166	192	240	224	234	232	214
603	10	48	72	120	138	196	180	202	244	288	262	260	290	250	256
604	20	26	88	146	184	192	204	224	274	202	290	316	282	260	240
605	24	48	104	148	146	178	232	234	254	264	286	294	264	254	248
606	22	56	62	140	148	150	184	196	238	214	228	242	252	224	264
607	26	64	86	122	154	204	214	248	288	264	270	264	324	254	280
608	30	66	84	128	164	140	162	182	198	274	246	250	268	226	226
609	24	46	106	152	168	174	202	220	236	276	268	258	290	272	220
610	20	68	78	88	100	166	174	202	212	224	252	212	244	286	244
611	18	60	104	176	160	260	264	272	276	304	310	334	308	386	282
612	20	54	108	124	164	184	216	216	216	292	250	252	266	284	266
613	22	62	86	156	158	180	248	234	240	240	252	296	298	240	252
614	10	42	104	130	150	168	198	182	228	258	250	288	268	252	248
615	18	54	104	136	154	172	212	214	222	262	284	266	266	248	228
616	24	38	116	106	152	158	194	216	200	236	218	234	208	230	268
617	26	58	92	114	148	198	154	200	206	252	194	224	206	260	236
618	20	78	98	114	152	226	216	210	282	212	242	280	290	260	282
619	26	40	76	76	112	128	174	178	190	210	228	214	218	212	220
620	24	42	62	102	154	164	172	178	212	244	230	216	252	256	216
621	26	50	78	134	142	140	200	190	196	200	214	246	254	230	194
622	18	68	86	98	120	114	162	218	228	228	284	232	218	278	234
623	22	68	100	152	166	146	182	230	284	288	270	224	258	210	278
624	26	42	88	144	116	154	222	204	234	222	246	206	252	240	212
625	26	58	98	132	142	152	204	228	252	230	282	262	276	232	234
626	24	38	92	124	152	180	188	176	220	178	262	234	256	250	278
627	30	68	86	130	200	196	198	198	260	228	278	304	294	246	268
628	20	50	86	114	138	178	144	244	260	234	262	268	252	216	254
629	26	44	76	132	128	176	190	208	192	226	234	222	236	236	254
630	16	26	76	136	140	150	182	180	240	214	198	212	224	260	190
631	36	70	122	120	162	172	172	178	222	240	250	252	268	276	256
632	28	62	96	112	136	172	194	238	272	276	282	280	254	228	270
633	34	50	84	124	120	176	182	192	280	250	232	224	248	290	232
634	32	42	82	130	122	202	190	216	260	276	288	278	298	280	250
635	22	54	98	166	180	234	230	238	282	294	288	290	262	326	280
636	24	42	92	146	204	192	222	280	272	268	298	288	296	302	298
637	18	54	124	124	130	124	194	226	238	246	240	208	268	216	256
638	14	48	80	102	142	184	210	244	218	246	250	284	302	274	252
639	26	58	100	128	138	164	198	222	252	272	232	230	260	236	238
640	12	46	78	132	208	156	194	186	244	268	260	202	242	276	230
641	28	50	108	136	190	226	208	228	268	258	272	312	308	264	248
642	28	66	98	110	186	158	170	206	256	248	242	274	278	276	222
643	20	44	102	134	140	164	184	198	222	254	240	270	278	204	266
644	24	50	108	110	166	156	166	232	200	240	228	212	270	210	226
645	22	52	96	122	162	178	166	234	234	208	240	276	266	226	248
646	30	56	86	112	126	140	216	218	216	192	214	202	250	266	220
647	18	48	62	158	202	210	198	244	270	282	268	242	286	298	278
648	16	54	94	100	140	182	178	200	296	212	264	224	262	250	262
649	16	44	88	156	146	188	180	240	264	296	272	246	308	252	258
650	20	64	100	130	136	162	202	186	240	278	252	266	270	294	280
651	14	48	84	96	160	190	196	224	254	280	280	256	264	262	256
652	46	56	96	160	166	226	252	314	320	348	300	312	300	250	314
653	12	38	92	142	128	184	168	212	274	246	280	272	304	266	290
654	18	66	70	90	162	176	182	238	242	238	286	294	228	248	290
655	28	54	124	128	156	190	172	230	298	274	264	314	318	292	248
656	22	52	126	116	132	202	198	260	256	230	294	270	344	260	248
657	22	52	80	128	138	152	158	176	224	180	190	260	262	250	240
658	20	50	118	114	182	216	240	218	258	256	290	288	314	284	230
659	36	52	118	130	158	220	216	230	256	274	276	302	290	264	288
660	46	48	116	162	154	210	176	218	268	280	256	304	292	280	322
661	12	62	98	126	142	124	186	180	236	212	236	222	260	246	224
662	16	50	70	100	168	192	228	218	244	240	238	284	272	254	272
663	38	40	110	148	184	218	224	222	230	246	278	296	242	242	240
664	14	32	102	114	130	142	156	182	244	248	292	248	228	266	244
665	18	42	102	122	168	176	218	190	286	264	286	292	296	326	250
666	16	50	92	106	174	140	156	186	252	252	264	304	262	264	254
667	46	44	122	160	174	198	232	204	260	320	294	302	328	286	284
668	32	48	88	140	154	206	232	248	262	278	278	266	342	282	274
669	18	50	84	144	142	162	212	192	244	254	286	214	256	216	252
670	20	42	74	114	148	184	150	192	242	248	226	218	214	254	228
671	32	52	74	126	150	156	192	202	190	238	256	226	276	254	254
672	32	28	98	110	136	182	236	252	250	246	260	260	314	268	268
673	26	58	108	122	192	184	216	252	278	262	302	304	316	264	284
674	26	36	96	110	158	184	162	208	252	240	260	232	280	278	236
675	38	62	102	126	158	190	214	218	236	304	266	272	308	264	262
676	22	66	90	106	160	162	186	234	258	284	278	294	250	308	238
677	22	64	86	140	164	174	216	212	244	266	264	232	274	244	290
678	18	38	80	118	160	190	160	220	254	252	252	222	304	294	238
679	28	46	86	118	176	212	174	264	238	274	292	258	308	278	314
680	10	64	80	110	174	176	228	196	220	228	216	264	256	236	246
681	24	30	94	126	146	150	138	202	192	212	214	256	258	250	218
682	14	58	108	148	162	192	206	254	250	248	290	290	248	222	264
683	24	60	98	160	178	252	228	242	278	310	264	304	328	294	306
684	24	62	112	132	140	186	204	222	242	312	248	252	272	282	276
685	42	68	106	150	170	196	230	204	280	272	256	280	252	278	268
686	22	64	92	122	146	188	190	202	222	214	306	258	258	214	244
687	34	28	74	104	144	142	174	178	202	194	192	220	242	228	242
688	20	42	80	110	152	146	146	182	202	238	244	226	224	222	284
689	16	44	124	144	184	182	234	258	274	284	330	264	258	330	304
690	22	40	104	112	150	150	160	230	218	234	286	228	200	204	198
691	30	58	98	118	184	186	212	220	268	284	332	304	316	248	304
692	12	38	102	138	132	160	170	200	246	204	252	266	254	248	246
693	28	36	90	110	132	140	160	174	192	246	200	212	246	210	212
694	24	52	70	152	168	166	236	248	234	286	316	366	312	306	272
695	20	40	92	94	124	152	130	228	208	242	184	266	230	240	210
696	14	52	94	146	156	192	184	218	252	270	296	238	264	306	258
697	20	62	100	136	186	178	208	250	252	270	232	264	294	302	262
698	26	42	96	128	142	162	160	194	184	212	266	240	240	262	308
699	10	42	86	102	154	164	220	196	268	274	272	246	214	270	242
700	28	50	110	124	166	168	202	256	290	254	266	276	274	282	246
701	26	48	108	156	178	186	210	218	270	228	282	302	248	242	296
702	16	54	80	136	136	236	210	226	254	260	250	252	282	262	292
703	20	50	104	148	164	172	214	230	224	256	268	314	330	278	274
704	18	44	94	156	172	176	246	268	310	268	336	312	296	280	314
705	38	50	82	104	176	162	220	214	238	232	224	260	298	226	208
706	10	38	114	152	162	180	222	224	244	252	234	234	276	286	274
707	30	56	110	142	180	196	214	242	206	266	242	320	278	236	256
708	18	44	96	144	138	154	256	258	260	276	264	268	294	264	262
709	20	68	98	140	120	200	196	242	280	230	258	268	280	232	230
710	26	38	62	140	156	130	190	214	208	230	256	226	244	236	222
711	28	54	92	128	192	210	176	220	242	256	292	270	280	254	250
712	42	46	116	144	166	202	238	214	258	296	286	316	354	296	282
713	20	54	104	106	140	174	170	184	200	232	238	220	232	202	226
714	16	34	72	100	144	116	178	176	204	242	222	228	208	254	210
715	10	40	88	128	114	162	220	178	198	224	218	242	256	282	256
716	14	30	110	118	152	156	190	214	266	238	264	246	278	284	222
717	38	64	96	116	140	188	198	210	280	244	242	256	282	246	272
718	24	46	80	116	170	162	198	240	234	278	288	272	288	280	270
719	18	44	112	156	152	186	226	244	262	276	286	286	276	292	258
720	20	58	80	106	142	172	218	190	188	170	200	236	220	250	262
721	18	52	86	134	162	216	188	222	230	254	294	274	310	270	260
722	34	60	106	112	128	154	234	220	280	254	272	248	290	274	240
723	22	46	86	140	146	214	200	258	192	278	280	294	272	310	306
724	12	44	80	124	148	152	184	238	232	246	266	252	270	256	212
725	26	56	94	106	126	180	180	198	200	216	220	186	186	210	224
726	26	82	112	146	202	212	206	282	262	330	328	344	302	298	350
727	32	40	118	142	190	162	206	240	280	300	210	270	328	314	302
728	18	30	66	106	136	164	200	178	228	260	254	232	244	196	230
729	18	40	92	138	152	194	178	200	266	296	238	230	240	276	230
730	22	54	62	96	162	168	166	162	182	216	242	234	236	252	252
731	16	48	72	114	142	196	190	162	244	234	240	250	268	252	258
732	22	60	82	146	182	216	214	238	266	272	308	254	264	346	326
733	34	58	84	126	138	208	236	222	246	260	298	278	306	236	248
734	30	46	98	110	144	160	202	204	204	282	244	292	292	252	236
735	42	36	94	138	202	184	240	236	258	246	250	328	280	318	284
736	24	52	112	126	172	194	224	242	264	282	290	316	286	270	322
737	28	54	70	84	140	182	186	198	234	206	224	276	198	252	224
738	14	38	110	120	142	152	166	216	264	212	262	230	228	202	244
739	22	28	82	110	108	166	190	166	234	242	220	250	204	266	200
740	36	82	82	92	128	168	228	212	218	290	286	272	310	286	256
741	28	42	100	164	202	226	254	248	308	348	326	352	348	356	360
742	8	64	90	134	136	178	208	246	226	252	276	230	256	284	264
743	38	50	92	140	156	166	206	262	268	228	270	294	262	240	234
744	28	74	102	122	166	200	242	302	256	274	324	312	306	300	274
745	30	56	140	128	142	198	256	240	266	248	278	350	318	266	258
746	16	42	102	138	154	178	244	230	246	232	264	270	270	316	276
747	34	70	76	124	184	192	252	218	224	242	278	278	292	310	322
748	26	72	74	132	158	168	214	220	238	242	250	288	296	238	252
749	22	32	106	148	170	200	246	236	282	272	308	288	314	284	294
750	22	40	94	148	164	186	212	242	244	314	284	272	306	276	248
751	12	48	102	148	164	198	228	244	244	302	318	268	284	290	264
752	26	64	96	124	140	192	230	216	232	190	254	264	236	232	264
753	18	54	116	142	220	192	198	238	288	270	276	272	282	268	300
754	28	56	126	154	148	232	246	258	254	252	278	242	302	288	270
755	14	42	114	160	192	206	258	258	208	302	270	264	282	284	280
756	20	44	108	102	130	146	224	212	216	178	206	232	208	236	238
757	20	78	102	128	186	224	216	240	262	300	280	350	324	310	304
758	24	52	100	128	144	202	206	202	272	262	234	276	294	242	238
759	14	68	106	126	148	146	204	222	206	230	270	280	272	242	250
760	12	62	114	118	140	174	210	182	256	204	288	242	262	244	240
761	18	34	78	98	174	132	176	184	228	266	232	256	274	204	218
762	32	72	124	148	154	180	240	230	306	280	244	234	276	286	256
763	30	54	98	140	166	158	176	222	214	238	256	286	278	308	218
764	12	34	78	116	120	164	166	168	208	184	214	230	240	222	188
765	16	50	120	150	172	212	224	246	278	246	250	328	290	302	290
766	30	52	78	152	126	180	172	192	242	188	206	256	224	228	200
767	30	28	84	134	154	180	190	232	234	250	202	276	250	250	252
768	24	64	122	122	146	190	220	204	244	252	256	310	290	252	278
769	26	56	128	128	148	202	222	198	240	248	310	272	314	320	286
770	10	42	74	84	128	166	178	174	192	196	254	240	262	226	266
771	22	48	90	122	160	138	236	246	276	210	268	296	284	270	270
772	10	48	100	114	182	194	204	214	222	202	204	270	230	224	232
773	22	46	78	104	178	178	152	180	232	272	222	238	232	272	238
774	20	40	94	112	152	200	162	230	228	300	234	284	256	220	254
775	10	54	92	128	174	206	260	220	260	280	226	224	260	260	274
776	14	50	68	114	132	180	178	206	228	222	202	254	260	256	218
777	24	56	80	132	172	174	206	194	266	240	252	284	298	274	280
778	20	48	100	110	150	168	170	222	172	226	222	256	210	256	222
779	32	56	88	148	180	164	178	238	248	240	250	250	304	296	286
780	22	82	72	140	190	170	212	238	222	248	278	304	274	286	274
781	30	56	84	148	194	218	174	218	232	308	264	250	276	268	276
782	24	48	116	146	176	200	218	222	242	272	328	298	286	308	266
783	20	52	108	134	192	214	248	218	298	284	246	310	294	278	274
784	22	50	86	116	152	202	212	192	272	248	272	294	284	308	294
785	26	48	86	96	128	194	182	188	226	228	184	212	226	234	206
786	30	64	114	124	118	128	220	208	246	218	230	252	230	236	206
787	16	38	112	124	156	166	210	208	242	260	210	288	250	234	254
788	24	62	110	132	160	200	186	226	228	234	282	284	282	284	234
789	14	58	74	124	144	162	174	170	176	250	194	242	222	264	240
790	22	64	106	130	192	208	234	214	226	266	252	240	246	288	264
791	24	46	110	108	152	198	216	174	268	288	284	266	272	276	290
792	40	80	96	132	184	164	192	230	290	234	242	348	274	282	314
793	28	60	98	146	184	176	246	244	308	324	284	306	318	284	270
794	10	34	82	116	136	158	172	174	218	228	242	298	222	230	192
795	36	82	104	128	190	190	180	216	244	232	274	286	300	276	246
796	14	38	102	92	158	198	198	224	230	264	248	272	240	302	256
797	30	50	110	150	176	170	204	222	254	306	254	282	268	272	310
798	16	40	92	116	138	130	148	190	198	194	196	210	240	200	192
799	12	50	90	82	122	152	190	180	200	200	258	264	212	200	256
800	22	58	102	108	128	156	166	232	216	218	258	296	252	234	248
801	14	50	94	170	194	162	196	234	276	238	278	300	286	274	242
802	30	58	114	150	144	200	196	232	238	266	306	272	252	286	270
803	18	46	82	110	154	142	174	168	206	218	224	224	264	274	274
804	18	48	98	96	150	146	158	208	176	204	274	248	262	252	236
805	18	32	104	112	136	160	214	164	218	260	242	260	258	258	248
806	20	52	96	146	148	198	214	242	264	278	276	268	278	286	236
807	24	64	84	138	170	216	278	254	274	320	270	266	316	304	308
808	14	46	88	128	172	182	248	214	228	256	294	250	274	254	290
809	44	58	106	122	186	188	208	244	264	316	316	322	264	306	282
810	30	46	92	138	146	174	186	194	238	292	324	270	278	242	282
811	18	46	96	160	196	182	204	212	264	234	274	284	264	240	254
812	22	68	92	130	190	212	208	234	246	258	322	264	314	292	288
813	30	60	130	152	174	172	208	220	268	258	288	286	278	332	256
814	14	44	90	118	200	156	204	168	216	256	234	248	206	226	224
815	32	56	100	144	166	184	210	260	300	284	326	264	298	306	300
816	24	58	78	120	126	168	178	206	202	246	270	262	262	248	240
817	24	26	66	144	190	150	186	212	204	230	260	282	292	250	228
818	22	46	94	120	144	162	184	202	200	174	238	294	280	234	264
819	14	60	96	156	164	170	210	252	280	302	294	312	310	320	248
820	54	54	102	166	146	172	188	258	256	300	260	306	342	276	260
821	22	56	108	154	172	208	234	262	248	308	322	294	260	310	282
822	22	68	96	128	166	156	228	212	264	272	310	302	292	274	316
823	24	62	102	136	122	170	174	166	248	236	268	242	294	246	272
824	20	32	92	142	166	208	196	200	250	240	302	256	232	264	300
825	18	52	82	106	110	146	146	184	238	266	182	234	306	272	230
826	22	48	106	114	120	190	246	194	284	244	270	256	272	234	308
827	14	52	84	144	170	228	204	238	242	282	280	274	260	252	280
828	28	84	106	124	192	150	170	216	210	240	284	280	248	226	250
829	20	58	116	136	148	168	228	220	256	260	256	280	306	264	276
830	34	40	84	138	126	182	222	228	274	284	246	274	278	262	258
831	24	58	52	130	96	146	150	180	210	232	206	230	220	256	240
832	18	46	94	132	140	192	154	214	198	202	210	226	212	280	254
833	18	52	112	116	166	218	208	268	258	286	302	340	296	294	252
834	16	52	92	122	152	158	184	198	246	264	276	216	252	220	254
835	16	74	122	172	158	190	192	238	298	264	268	278	270	306	312
836	20	52	74	122	136	184	222	216	262	250	238	240	256	246	236
837	20	46	110	120	172	192	254	240	256	264	310	348	356	290	292
838	16	56	86	138	144	180	188	182	218	214	230	256	278	258	246
839	28	52	112	126	134	174	210	196	222	228	294	278	254	270	264
840	22	46	118	138	170	192	182	230	242	238	326	306	262	316	260
841	28	54	116	178	200	200	222	238	252	284	304	348	322	352	274
842	20	52	98	132	148	154	198	240	238	296	290	264	286	270	264
843	30	60	92	154	160	200	220	208	244	240	236	324	260	266	282
844	18	48	92	132	120	166	194	192	214	244	246	258	296	230	248
845	22	62	82	152	142	152	194	236	274	268	270	366	288	278	302
846	30	48	86	114	162	196	214	216	238	252	248	246	274	244	246
847	24	56	124	156	160	180	232	240	266	290	264	272	312	292	312
848	40	72	118	142	200	232	260	266	286	256	300	328	332	338	288
849	38	64	94	124	124	164	158	182	186	220	230	210	250	310	244
850	34	34	62	98	128	158	138	148	228	232	214	278	276	240	264
851	10	58	94	120	156	186	202	174	248	264	278	278	304	254	274
852	6	40	96	124	156	154	204	170	240	250	210	212	274	222	262
853	18	34	88	106	148	154	162	172	194	204	242	260	234	248	264
854	24	54	102	82	126	198	200	200	188	246	226	262	252	262	244
855	38	64	84	132	162	172	166	192	226	260	284	246	260	234	262
856	18	48	82	110	160	158	232	178	206	222	242	282	250	254	232
857	32	54	70	114	142	158	174	180	238	226	206	242	266	226	272
858	14	46	62	114	140	164	176	212	268	232	258	236	262	256	264
859	16	60	86	152	166	192	206	224	248	276	274	272	298	318	270
860	30	58	116	116	162	166	180	202	232	268	260	254	278	228	214
861	16	44	102	106	158	158	220	220	238	258	254	254	262	286	264
862	32	52	122	108	134	198	192	250	190	250	260	284	282	288	266
863	8	54	62	124	158	168	190	226	204	228	200	276	250	252	270
864	14	46	84	108	144	130	194	178	240	276	296	242	252	222	268
865	18	58	122	154	164	224	242	300	312	274	360	300	340	328	370
866	24	54	88	106	186	174	240	228	212	280	260	296	246	252	256
867	28	44	96	120	140	196	200	198	240	274	292	284	318	298	216
868	22	44	100	130	160	176	186	258	260	260	280	288	286	290	242
869	22	42	110	118	124	166	190	172	202	228	252	240	256	230	224
870	14	42	90	106	124	162	186	194	212	248	234	250	262	270	222
871	14	48	86	120	128	142	182	238	186	216	254	242	266	244	242
872	26	54	124	152	160	180	158	216	260	318	330	290	282	290	272
873	18	44	98	98	134	130	156	166	216	200	198	212	270	224	234
874	28	56	98	130	156	178	216	232	272	242	236	282	282	290	292
875	22	68	120	192	206	230	282	274	370	322	316	306	336	304	302
876	18	58	82	160	174	176	212	218	200	216	256	248	284	240	266
877	16	44	106	126	158	152	188	214	252	240	264	260	288	258	276
878	20	56	124	106	184	182	236	238	226	302	268	260	286	248	254
879	18	46	86	128	104	168	190	270	224	226	274	248	250	266	240
880	22	88	102	144	156	168	224	260	220	254	268	292	294	272	270
881	22	50	90	128	138	154	188	198	216	236	260	228	214	228	252
882	24	56	80	114	142	208	154	212	210	220	252	220	240	198	234
883	28	42	90	148	122	202	180	208	230	304	260	262	238	242	230
884	24	54	92	152	184	182	214	244	268	258	232	294	252	232	266
885	36	36	106	122	146	196	216	262	292	302	288	326	270	274	252
886	10	48	92	134	140	190	168	190	166	252	208	222	240	210	224
887	16	46	84	124	126	190	162	206	258	232	256	224	258	212	220
888	38	58	80	106	182	196	216	252	266	258	280	312	304	320	246
889	30	40	90	92	152	150	188	196	226	248	232	226	264	196	254
890	12	28	96	130	132	164	176	204	218	250	246	226	264	260	276
891	14	50	80	116	158	152	216	226	236	266	248	278	332	304	292
892	20	64	74	128	146	158	186	254	238	240	216	212	256	282	302
893	28	54	92	122	156	180	228	268	264	292	256	274	304	282	238
894	16	68	84	148	168	210	216	238	242	232	282	244	296	276	258
895	22	78	108	138	170	204	246	268	262	236	306	274	294	240	282
896	32	40	96	138	182	180	170	252	242	282	252	250	338	254	270
897	24	66	138	160	180	170	236	204	216	268	286	306	256	238	250
898	10	62	62	166	156	204	192	264	236	272	224	260	290	254	246
899	20	54	112	146	178	196	278	218	266	288	286	310	338	324	272
900	22	50	76	114	144	122	172	236	206	280	274	218	248	240	202
901	16	40	106	158	146	216	182	238	234	246	312	258	328	300	282
902	28	44	96	128	132	154	196	220	246	220	246	242	270	234	216
903	28	66	104	112	178	174	206	230	230	238	264	270	244	220	250
904	20	50	92	162	170	204	240	256	274	308	306	270	316	328	286
905	32	50	96	148	140	160	196	210	266	264	282	238	244	266	204
906	20	46	94	138	158	182	176	192	230	258	224	266	276	248	248
907	24	52	116	158	148	208	226	248	266	230	250	302	312	268	294
908	24	56	72	110	144	152	182	184	206	236	188	242	260	228	212
909	14	66	106	144	168	210	200	228	266	252	292	286	288	284	262
910	24	58	108	104	128	142	170	180	236	244	264	254	250	258	266
911	16	46	108	122	154	180	164	194	264	238	228	288	242	270	246
912	24	60	114	92	134	176	224	222	230	262	248	274	272	234	214
913	18	46	112	136	124	160	226	254	242	258	276	240	252	252	210
914	34	52	112	116	168	210	224	236	266	252	294	284	294	234	274
915	22	52	98	134	178	236	234	236	252	358	316	320	256	286	244
916	16	44	92	146	126	142	186	200	194	250	248	196	266	258	258
917	12	44	94	100	104	142	204	200	216	220	212	228	238	228	228
918	22	62	90	146	142	188	216	192	202	230	264	256	266	250	270
919	30	40	106	140	152	150	188	198	226	236	220	292	286	240	246
920	28	56	76	142	120	192	178	210	242	230	220	270	254	232	238
921	26	52	70	124	186	174	210	222	226	258	214	278	284	316	278
922	22	46	108	138	128	166	188	228	242	236	226	290	258	250	258
923	28	50	110	138	130	186	194	234	282	244	272	260	290	294	266
924	14	48	58	104	144	144	160	144	152	226	224	218	208	222	218
925	16	66	96	144	136	180	232	214	256	244	268	314	296	246	292
926	22	32	108	108	136	156	238	202	192	234	248	264	242	234	270
927	20	42	88	138	128	174	192	202	248	208	270	252	274	266	290
928	12	50	118	154	158	192	212	264	252	280	276	272	298	270	308
929	28	52	78	100	138	204	208	220	228	260	240	264	228	236	240
930	22	58	86	84	124	190	224	212	232	240	250	232	250	250	274
931	14	44	102	122	196	186	214	192	220	254	268	282	252	252	276
932	22	70	112	176	196	224	240	268	290	306	328	382	286	348	316
933	20	30	82	110	154	146	192	192	238	206	206	234	258	262	234
934	22	40	84	106	144	220	218	192	298	288	244	286	250	278	248
935	24	60	112	140	162	192	218	234	252	312	256	306	292	298	278
936	34	60	74	136	136	222	202	176	206	254	304	280	232	274	252
937	18	56	112	148	180	188	242	230	308	280	280	294	278	334	304
938	26	44	102	126	188	192	214	224	236	278	236	278	290	260	254
939	14	54	62	112	154	178	168	248	212	262	246	266	290	238	252
940	18	20	102	88	130	166	178	188	212	208	242	206	250	246	190
941	24	36	110	96	160	194	178	210	238	304	266	298	282	300	222
942	14	46	86	90	140	188	210	192	250	254	294	262	292	318	268
943	28	70	90	160	204	260	220	258	294	326	316	316	324	354	334
944	30	68	116	138	170	186	226	246	304	254	266	310	334	332	296
945	20	36	98	124	156	170	214	224	258	260	320	272	262	232	280
946	24	54	110	132	156	142	218	216	170	282	246	278	260	260	246
947	24	54	94	106	138	172	210	222	258	270	270	262	256	260	262
948	22	42	108	114	164	166	206	216	310	286	280	238	234	300	304
949	28	72	104	128	160	206	222	214	252	280	240	268	300	248	254
950	42	48	98	110	138	202	224	196	246	250	266	278	210	292	222
951	28	58	108	118	162	166	198	218	248	228	248	258	268	232	264
952	16	68	92	126	184	212	214	220	278	300	272	280	340	340	282
953	38	52	108	150	154	162	210	268	276	288	282	236	262	234	306
954	28	74	88	102	156	170	224	222	230	234	282	270	266	232	246
955	8	44	90	144	166	210	210	250	244	256	272	330	338	236	322
956	22	54	88	116	172	184	172	188	224	234	248	210	248	250	240
957	22	56	108	140	138	198	188	186	290	274	302	302	242	242	270
958	32	78	98	130	184	226	244	228	232	274	314	384	282	264	266
959	44	62	96	138	232	242	226	228	256	250	318	310	332	316	350
960	36	62	80	128	150	232	220	244	222	258	260	324	294	270	278
961	14	40	76	126	162	162	148	202	216	260	232	246	248	230	300
962	28	38	58	132	136	152	180	206	200	216	234	210	274	212	264
963	26	62	72	132	140	186	230	206	250	238	266	300	262	242	262
964	18	48	66	104	122	166	214	198	212	232	242	240	210	218	222
965	20	46	98	140	144	212	188	250	216	234	286	266	322	262	284
966	20	58	92	124	160	172	216	194	248	244	262	300	254	260	284
967	24	44	92	128	184	168	206	260	264	290	244	314	306	248	300
968	20	78	122	148	168	226	190	228	172	266	252	266	312	320	280
969	26	68	104	156	158	238	212	224	246	306	252	260	304	270	292
970	16	40	92	144	154	196	186	232	248	258	256	254	258	270	272
971	22	32	96	134	150	158	200	224	234	258	230	270	252	234	264
972	26	56	112	118	174	148	186	188	220	270	240	256	238	234	260
973	24	48	106	124	130	154	184	188	210	204	266	232	252	222	218
974	18	34	126	134	122	168	220	212	240	258	262	210	282	232	210
975	24	72	80	128	156	212	208	168	234	260	252	284	296	276	264
976	16	62	78	100	140	156	164	228	254	224	226	260	186	256	268
977	30	64	62	112	160	178	214	232	180	262	238	226	206	254	248
978	18	54	98	122	126	192	196	214	236	218	290	284	298	290	206
979	24	56	78	156	170	202	244	198	264	224	266	270	302	266	254
980	18	50	78	140	154	228	248	252	274	294	250	314	308	298	240
981	34	96	110	156	186	208	210	248	282	266	348	302	300	304	282
982	26	46	58	98	154	162	150	190	204	234	228	248	250	226	244
983	20	64	122	144	188	218	196	238	216	286	298	336	284	290	310
984	34	58	86	140	136	214	198	212	274	258	248	298	280	256	252
985	28	42	78	146	152	192	186	214	264	258	294	306	266	264	282
986	18	54	86	142	154	188	192	208	260	276	258	278	288	286	258
987	26	56	96	170	160	190	152	218	216	272	260	258	208	246	284
988	22	34	102	86	142	152	194	194	194	252	214	214	234	228	248
989	28	54	108	156	140	140	190	184	208	252	262	254	292	272	206
990	28	54	84	148	176	162	180	258	268	248	306	270	296	252	292
991	30	58	92	128	168	152	174	198	230	262	212	256	300	244	224
992	22	54	94	152	156	176	214	222	208	264	238	234	226	254	214
993	26	36	92	120	134	156	248	206	252	260	266	262	276	266	226
994	22	46	88	122	152	122	198	212	244	240	250	254	268	246	220
995	20	52	92	90	160	140	146	182	176	210	184	262	240	224	230
996	26	46	94	86	152	156	174	242	222	266	244	306	224	236	262
997	38	48	80	96	122	136	192	178	192	216	216	256	210	224	196
998	18	66	106	136	134	186	216	256	234	236	254	248	260	240	270
999	24	34	118	114	136	160	138	198	222	234	236	252	242	268	234
1000	42	58	120	118	178	200	240	222	264	256	308	292	262	272	312
1001	10	34	82	108	106	144	140	150	244	216	224	252	214	246	220
1002	28	38	96	116	148	166	194	226	232	290	236	212	286	302	236
1003	24	34	88	120	154	172	160	226	220	192	234	266	270	256	240
1004	16	38	110	116	138	146	166	192	232	228	250	276	256	246	224
1005	6	30	104	106	122	152	212	224	236	220	264	288	258	262	256
1006	14	56	102	140	128	180	220	222	262	248	266	290	326	260	292
1007	20	50	86	118	150	180	230	212	242	282	270	306	318	294	274
1008	22	50	120	114	162	150	144	176	218	226	266	254	294	228	264
1009	26	52	90	96	140	146	180	190	208	202	226	226	248	268	198
1010	16	58	104	112	166	208	220	222	210	288	246	300	276	298	280
1011	28	44	120	112	166	160	202	248	220	226	204	252	250	250	254
1012	16	54	106	130	164	198	184	188	278	342	288	274	282	304	324
1013	32	54	84	118	174	194	188	222	250	274	328	242	280	282	262
1014	28	48	122	162	200	226	246	240	266	284	292	310	344	268	274
1015	16	74	104	132	166	156	202	184	230	228	252	192	254	258	264
1016	18	38	90	144	146	174	172	226	218	202	282	206	268	230	270
1017	24	84	106	168	184	194	246	292	272	256	306	336	308	352	314
1018	18	54	78	134	122	172	214	230	220	240	254	248	232	318	238
1019	14	48	124	134	172	182	218	238	242	272	318	258	310	298	312
1020	16	52	74	122	118	152	200	164	222	200	244	268	224	270	222
1021	20	48	70	90	116	136	172	166	200	174	202	246	242	190	218
1022	20	30	88	142	152	170	212	210	246	306	300	260	238	258	268
1023	30	58	92	116	150	170	186	224	230	232	216	266	246	260	236
1024	30	48	84	156	120	156	188	210	234	280	238	228	282	214	238
1025	20	76	94	134	166	186	210	208	260	320	304	290	314	298	302
1026	34	60	78	112	176	208	236	236	276	234	264	230	292	252	278
1027	28	42	90	116	162	136	244	220	208	224	178	226	272	234	268
1028	16	56	88	120	130	166	202	162	200	220	242	230	244	216	240
1029	28	62	98	130	130	150	200	230	218	258	254	248	270	236	286
1030	24	40	88	142	164	210	232	254	244	272	280	302	256	248	296
1031	34	78	102	138	194	166	234	278	286	312	270	254	294	326	324
1032	14	52	96	152	160	232	224	248	258	254	254	274	338	286	318
1033	26	48	96	146	154	210	210	260	266	274	264	300	276	288	294
1034	18	62	66	126	126	160	198	202	216	224	250	260	274	266	232
1035	28	58	106	130	176	206	204	262	298	274	284	318	312	306	306
1036	22	54	84	102	156	204	162	222	256	238	244	278	290	268	246
1037	18	56	94	128	170	148	182	208	230	232	214	274	260	222	230
1038	32	56	110	136	152	204	208	216	256	234	272	226	270	252	226
1039	28	52	92	136	108	156	210	212	218	232	220	218	270	244	286
1040	20	62	86	120	158	146	206	238	282	228	282	238	288	250	242
1041	22	54	114	164	136	176	204	244	278	264	270	264	248	236	268
1042	20	44	96	138	164	146	216	236	230	262	268	266	276	288	258
1043	28	52	78	90	112	116	144	210	174	178	218	206	228	218	214
1044	24	48	78	128	144	192	226	204	264	204	268	280	284	272	250
1045	14	48	88	128	154	170	200	206	250	270	238	222	250	266	262
1046	24	64	96	138	144	208	192	238	274	254	254	286	258	244	282
1047	24	40	112	174	196	202	216	266	284	292	312	296	320	370	300
1048	24	28	92	108	114	152	184	224	204	230	212	296	224	242	234
1049	24	88	124	170	144	226	176	202	234	214	266	298	258	292	296
1050	38	42	110	114	158	158	192	198	228	246	242	296	278	242	222
1051	10	40	72	110	150	158	198	154	248	230	228	250	250	238	262
1052	28	74	108	128	154	206	192	232	274	308	306	284	274	262	298
1053	22	44	74	114	136	138	194	182	202	268	258	236	238	226	262
1054	32	62	112	124	200	206	198	246	286	336	320	316	298	284	276
1055	20	46	70	130	132	148	230	226	226	236	246	302	254	284	270
1056	20	54	82	124	134	170	194	214	252	250	304	274	278	272	272
1057	30	36	118	116	158	126	170	170	160	188	186	230	200	216	230
1058	12	46	112	134	162	184	180	234	216	246	236	284	282	226	230
1059	42	52	96	142	172	176	168	256	262	282	258	286	284	272	326
1060	20	42	60	136	146	152	182	240	208	204	240	218	264	248	238
1061	20	40	98	162	182	164	216	232	280	322	282	310	260	348	326
1062	32	46	76	150	150	190	184	200	250	264	262	262	248	260	268
1063	18	70	134	186	174	192	196	212	310	290	252	250	302	280	294
1064	26	44	80	136	154	224	202	214	234	292	260	286	312	294	268
1065	28	62	104	166	160	220	200	220	290	280	274	260	282	308	330
1066	24	36	90	154	156	176	186	254	216	234	264	252	292	278	252
1067	24	42	92	110	110	132	172	176	204	210	232	242	246	234	234
1068	20	52	96	130	146	150	176	218	228	232	256	274	280	228	236
1069	22	30	72	122	168	166	206	164	256	230	270	246	288	234	228
1070	26	50	114	126	154	200	242	262	292	268	278	276	280	288	304
1071	18	60	118	124	128	160	192	216	266	224	204	232	288	220	256
1072	20	40	106	92	164	146	222	176	218	244	242	236	250	274	268
1073	28	62	114	108	160	184	192	244	258	272	262	248	284	268	290
1074	34	80	106	140	166	212	200	304	300	258	308	328	290	288	270
1075	14	74	86	154	156	202	230	266	208	284	280	320	294	240	254
1076	14	48	100	122	182	150	188	226	232	198	262	288	274	268	258
1077	10	54	94	112	126	154	220	214	240	266	238	252	236	244	262
1078	16	52	118	124	162	190	194	174	220	240	246	234	276	218	272
1079	20	46	114	128	200	228	226	252	250	284	312	318	356	272	260
1080	32	70	96	124	136	156	178	208	264	236	252	284	272	280	254
1081	30	30	78	120	132	148	158	160	228	216	214	216	242	240	186
1082	22	60	126	152	162	250	218	212	272	288	312	248	270	278	272
1083	20	52	92	130	146	176	212	206	288	254	270	268	282	244	262
1084	28	30	102	138	164	144	242	242	226	292	266	238	264	260	282
1085	30	50	80	156	182	192	206	246	244	260	284	306	268	246	304
1086	28	68	84	158	176	188	238	258	272	350	288	292	358	282	256
1087	40	58	94	120	140	178	210	178	236	230	274	218	270	254	264
1088	18	50	92	132	182	204	212	230	276	284	262	302	316	258	254
1089	18	52	104	126	150	176	234	260	262	256	262	266	282	286	278
1090	26	52	92	108	154	194	176	196	204	244	240	216	298	242	248
1091	20	56	82	104	164	176	218	196	240	244	210	232	266	276	296
1092	26	38	112	118	150	152	228	226	254	278	232	306	282	266	252
1093	10	54	94	116	136	168	182	224	204	224	222	230	242	236	242
1094	16	48	96	130	142	164	162	232	174	202	246	256	218	250	254
1095	30	52	90	148	156	196	164	226	250	300	270	290	284	240	288
1096	20	38	116	120	174	152	220	206	242	242	230	270	276	268	242
1097	12	40	64	114	164	126	218	164	194	228	248	232	224	200	244
1098	18	60	114	134	182	172	214	224	258	254	248	284	304	296	270
1099	14	52	78	118	156	184	172	208	222	232	286	204	240	220	252
1100	10	54	74	128	144	158	182	252	212	234	280	232	274	250	256
1101	12	58	98	134	164	150	180	186	236	222	224	288	272	256	306
1102	26	56	100	166	136	202	192	228	216	274	284	262	280	232	260
1103	24	42	102	142	118	160	156	204	240	282	220	342	246	278	258
1104	34	46	118	120	140	204	190	206	242	236	288	282	266	242	266
1105	16	64	112	142	170	196	220	228	266	306	296	328	270	274	250
1106	24	72	110	138	124	164	212	196	214	268	246	258	260	306	248
1107	26	48	122	124	178	208	220	250	284	274	258	330	300	302	312
1108	32	42	72	146	146	160	204	196	216	240	220	298	292	264	256
1109	34	46	98	130	156	182	190	194	236	192	248	260	228	218	252
1110	10	54	86	120	158	136	222	216	230	264	260	258	276	320	298
1111	32	52	110	140	182	204	272	212	226	252	256	306	298	276	306
1112	24	30	92	100	116	156	186	168	184	238	204	246	218	228	264
1113	16	40	78	134	122	168	190	188	248	236	204	248	210	248	248
1114	20	44	78	126	132	174	214	174	198	212	270	250	248	254	264
1115	40	62	70	82	130	168	174	168	250	264	200	266	238	240	250
1116	20	42	112	144	168	208	210	214	262	260	288	302	290	264	252
1117	20	48	100	124	120	154	186	214	206	256	242	242	276	272	226
1118	26	40	100	136	110	196	176	210	248	274	272	250	286	220	244
1119	24	56	114	152	172	182	226	202	242	212	266	258	238	256	254
1120	14	48	90	86	154	148	164	216	220	194	264	284	264	250	244
1121	28	32	102	126	178	188	206	226	280	264	300	296	306	276	270
1122	16	44	74	136	134	168	180	190	222	196	232	258	236	230	240
1123	28	60	104	142	204	214	258	246	232	260	274	318	306	314	274
1124	30	54	78	112	182	162	182	188	212	232	280	252	300	210	230
1125	18	36	80	158	154	182	192	222	224	222	254	290	274	238	270
1126	28	36	104	162	208	198	228	266	276	302	270	344	298	334	298
1127	30	78	100	158	194	180	214	240	224	320	282	284	308	300	322
1128	14	40	76	136	132	166	214	222	216	256	252	284	220	202	218
1129	22	38	84	108	186	158	194	236	236	210	254	234	252	274	230
1130	14	38	128	122	150	184	176	218	260	264	300	264	316	270	284
1131	18	62	86	120	172	152	188	214	230	324	266	210	260	248	254
1132	42	74	110	166	196	200	218	256	286	306	340	334	362	308	334
1133	4	56	72	116	144	202	202	208	204	196	198	252	286	244	226
1134	20	62	110	130	154	240	232	218	304	314	306	328	294	304	308
1135	28	40	92	118	176	190	256	226	234	286	318	276	316	334	296
1136	22	50	80	124	178	188	208	218	228	236	278	302	254	258	318
1137	30	58	114	160	170	200	228	244	288	292	294	308	316	292	344
1138	18	42	96	110	110	186	180	166	242	218	230	198	268	240	272
1139	14	46	64	124	180	176	190	218	220	268	212	278	222	286	250
1140	22	44	90	124	162	188	202	172	234	246	274	260	254	240	214
1141	34	50	80	142	176	210	196	182	210	274	244	282	272	238	240
1142	20	50	126	144	130	190	178	174	240	224	244	294	260	208	238
1143	22	58	80	112	172	158	226	214	222	264	284	256	276	308	288
1144	12	44	70	114	118	144	146	206	228	222	236	250	240	230	250
1145	16	30	120	154	134	170	188	216	230	264	254	254	274	220	274
1146	20	44	82	98	156	134	172	196	162	200	214	238	190	188	222
1147	20	44	112	138	162	188	202	220	254	278	292	290	280	314	266
1148	20	40	80	140	158	186	198	232	236	260	232	252	260	298	212
1149	24	42	98	114	192	178	232	228	266	256	290	288	260	254	258
1150	26	66	102	128	202	230	210	256	284	306	324	286	308	350	352
1151	14	34	96	158	160	192	214	198	262	246	262	242	226	254	206
1152	36	50	104	108	174	204	190	244	188	248	270	276	252	258	250
1153	18	56	88	120	142	196	146	228	238	262	256	250	278	276	242
1154	20	36	84	142	122	210	246	248	284	276	304	262	272	262	260
1155	34	50	114	150	164	204	210	252	268	256	284	336	256	288	282
1156	30	32	110	130	148	190	212	234	224	210	256	278	266	258	264
1157	14	52	108	146	174	160	204	274	250	222	282	256	272	244	244
1158	28	54	94	126	152	184	180	196	244	208	264	232	266	254	214
1159	28	54	108	112	164	174	214	218	260	258	268	306	256	274	292
1160	28	42	68	110	124	174	180	192	200	224	228	254	234	262	250
1161	22	72	90	138	182	188	232	226	242	264	280	234	276	270	234
1162	18	54	80	106	120	146	192	204	218	202	198	232	244	188	212
1163	26	56	72	122	120	158	138	166	212	272	254	250	236	266	232
1164	18	44	80	96	116	174	172	190	218	238	234	234	220	212	236
1165	28	50	116	128	160	156	210	252	232	238	274	274	258	268	282
1166	18	52	94	104	160	192	208	224	180	248	246	246	282	276	252
1167	18	52	90	128	114	216	176	206	262	228	240	266	262	278	266
1168	38	50	72	100	136	186	194	162	168	186	172	176	194	242	218
1169	32	58	104	116	184	214	208	262	234	296	296	306	288	296	282
1170	26	70	100	128	116	176	172	204	228	210	216	206	242	226	214
1171	34	48	110	130	180	174	242	246	250	230	288	240	240	290	294
1172	16	58	120	160	182	254	222	272	310	274	300	292	356	280	306
1173	22	66	96	134	148	174	210	208	252	244	234	298	278	254	270
1174	28	62	92	128	152	170	212	226	246	216	272	292	278	248	254
1175	22	48	104	132	118	150	202	192	234	206	220	228	226	232	268
1176	26	42	92	136	138	188	190	232	230	218	254	298	216	290	268
1177	28	48	84	130	148	224	212	204	234	236	240	244	280	240	248
1178	22	48	74	110	138	150	150	228	234	208	244	236	236	260	228
1179	26	56	86	118	146	180	198	218	218	260	260	266	236	252	234
1180	18	56	128	126	176	212	218	264	282	276	302	330	326	284	264
1181	26	54	100	170	182	188	216	240	258	294	282	274	248	288	236
1182	16	44	96	138	134	170	238	232	204	216	260	248	282	286	248
1183	42	72	110	130	180	220	232	244	270	290	278	302	292	302	270
1184	28	46	92	164	150	204	220	240	276	292	336	296	294	244	234
1185	22	66	112	144	176	196	210	208	240	302	292	294	342	288	254
1186	34	60	98	132	166	234	208	230	224	272	278	308	298	254	248
1187	18	58	94	106	170	164	188	190	222	212	240	222	228	238	256
1188	32	54	126	150	158	220	204	250	242	288	284	334	254	268	280
1189	18	44	80	146	164	166	170	188	244	234	236	264	248	250	238
1190	20	38	66	102	138	142	166	182	196	190	218	212	206	184	180
1191	18	76	118	132	130	152	168	210	266	286	294	266	256	264	236
1192	20	52	76	132	160	182	202	232	224	244	256	298	294	224	256
1193	26	58	102	122	178	184	232	272	252	292	282	296	298	296	294
1194	22	60	98	154	130	158	164	204	252	230	216	296	246	242	176
1195	18	68	98	106	156	202	202	218	258	216	286	292	306	292	274
1196	18	38	94	116	172	186	174	220	252	242	278	256	288	226	238
1197	24	40	80	122	166	160	210	224	266	242	234	248	236	276	252
1198	22	54	118	166	176	176	210	212	302	286	288	282	276	256	250
1199	16	46	112	172	220	196	246	278	266	314	364	302	340	328	320
1200	16	72	88	130	120	200	214	242	264	248	252	286	208	242	280
1201	24	66	80	128	140	172	198	224	240	274	252	306	284	276	272
1202	12	56	124	124	128	172	182	212	256	256	262	224	234	302	292
1203	30	70	126	150	168	202	262	212	268	306	320	296	368	294	288
1204	20	70	86	156	170	170	218	242	270	308	258	272	288	282	244
1205	20	58	86	106	136	176	178	170	242	240	262	300	238	232	262
1206	40	52	104	118	178	188	232	242	204	258	270	258	286	260	250
1207	34	50	92	128	166	200	206	244	246	288	266	296	286	304	268
1208	28	36	84	106	144	186	160	202	202	234	240	240	236	196	234
1209	20	48	84	156	142	142	174	182	230	238	250	256	274	272	190
1210	40	74	114	128	182	126	172	238	270	252	268	264	262	290	312
1211	10	54	102	138	176	190	196	226	250	242	248	262	272	280	294
1212	22	46	86	100	116	172	218	184	234	262	206	252	238	246	246
1213	18	46	56	116	134	168	138	174	210	202	232	206	274	208	206
1214	36	78	102	126	124	164	212	236	230	302	294	310	266	292	306
1215	26	40	110	158	142	176	232	260	262	304	278	298	290	272	310
1216	20	52	82	100	158	164	180	208	206	252	210	216	246	268	208
1217	18	40	110	146	152	196	230	224	240	308	284	254	282	308	290
1218	14	78	84	132	148	170	200	232	216	246	248	264	268	262	220
1219	24	56	114	144	196	170	222	272	236	300	284	350	322	296	328
1220	32	54	102	132	134	166	232	216	248	218	274	300	246	272	264
1221	30	48	80	130	168	210	250	202	262	268	260	284	306	312	232
1222	30	74	106	134	142	164	204	228	260	264	312	294	332	262	244
1223	18	82	100	158	154	198	186	218	266	260	290	266	280	270	308
1224	22	66	116	166	214	208	230	232	270	300	294	266	270	320	332
1225	24	80	112	108	148	204	226	216	244	240	264	308	304	268	262
1226	32	62	110	128	156	184	228	294	258	264	296	312	324	268	278
1227	34	52	68	114	164	172	154	204	228	234	248	234	262	246	196
1228	30	38	102	152	116	176	210	200	232	238	228	214	244	232	234
1229	10	50	110	124	172	136	214	238	240	260	252	282	256	260	276
1230	30	64	94	136	106	170	204	234	226	234	270	288	304	246	264
1231	18	60	88	146	130	206	190	218	204	244	276	248	254	266	298
1232	20	40	84	104	140	180	190	178	216	252	232	262	236	232	260
1233	14	22	104	106	130	122	148	190	200	228	204	220	228	204	232
1234	24	52	92	134	160	186	198	234	234	254	270	262	276	290	238
1235	24	54	100	122	178	208	206	188	218	228	244	270	228	280	252
1236	20	42	90	110	118	150	196	160	214	198	234	260	266	226	202
1237	22	74	64	128	196	228	200	190	258	268	268	244	290	298	264
1238	36	54	90	140	192	176	218	196	206	262	190	268	266	274	232
1239	28	52	100	114	170	190	204	260	302	302	298	288	288	280	286
1240	14	54	88	158	152	208	194	220	246	276	306	268	284	280	272
1241	18	38	88	130	184	194	204	226	248	260	250	318	274	242	324
1242	28	38	110	188	164	238	228	270	258	228	294	242	286	260	296
1243	24	46	106	136	172	164	216	212	230	262	292	286	246	250	318
1244	24	42	78	140	172	204	234	210	250	240	222	256	286	284	278
1245	22	48	76	94	144	148	150	214	228	198	220	256	258	202	240
1246	24	42	122	140	148	186	206	212	216	264	254	304	304	288	286
1247	18	42	74	118	152	132	188	214	210	204	262	244	254	256	260
1248	16	42	118	136	146	186	246	226	260	290	246	196	286	290	254
1249	22	56	74	104	118	156	162	172	172	226	192	214	214	208	192
1250	28	50	108	138	154	158	172	214	254	232	256	290	292	300	282
1251	16	70	158	178	194	202	242	278	282	316	262	302	302	284	276
1252	16	48	110	150	140	200	182	224	192	246	254	268	274	256	258
1253	22	32	90	116	136	182	170	194	212	248	228	226	250	276	238
1254	26	54	100	128	146	208	210	212	250	280	304	282	334	272	292
1255	32	56	88	144	168	192	262	260	242	274	262	304	278	280	320
1256	34	64	72	142	182	186	186	228	210	276	272	278	304	264	254
1257	20	50	118	134	144	212	184	244	272	240	326	288	300	294	290
1258	32	48	72	138	142	156	192	230	198	186	240	230	238	194	226
1259	18	48	84	160	162	184	216	294	246	286	310	256	268	300	258
1260	22	40	88	124	132	200	182	208	206	220	244	280	264	250	238
1261	24	44	92	120	154	174	170	176	214	238	254	246	256	246	248
1262	18	40	118	116	158	202	182	274	232	338	282	314	292	226	274
1263	16	34	108	124	160	180	196	240	236	282	266	266	306	270	244
1264	32	60	82	122	170	160	160	230	250	276	264	284	268	280	282
1265	16	50	80	142	156	174	204	242	264	258	314	292	324	294	306
1266	30	46	100	144	150	186	260	286	246	280	268	338	328	286	322
1267	20	46	98	122	136	182	208	236	226	240	246	252	258	250	288
1268	22	62	98	148	178	198	236	244	294	320	290	340	334	356	306
1269	12	50	98	116	160	192	218	256	236	302	256	254	296	262	314
1270	36	62	92	128	154	184	178	204	218	240	282	314	268	230	232
1271	26	40	74	128	134	164	192	238	266	266	208	238	314	218	254
1272	24	34	80	118	132	172	180	206	192	272	234	252	226	212	256
1273	12	32	92	128	152	146	222	228	230	234	234	248	258	266	270
1274	18	58	94	114	162	208	188	194	268	244	278	234	270	270	208
1275	14	64	92	142	136	180	202	196	242	230	226	256	270	248	250
1276	16	54	94	142	232	206	236	230	216	308	330	282	344	292	312
1277	36	42	88	148	136	190	212	200	228	252	286	288	286	270	266
1278	14	28	62	92	120	110	178	188	194	196	200	206	228	210	226
1279	18	48	108	160	146	206	192	194	234	250	272	264	288	232	276
1280	28	44	64	124	152	210	188	244	222	216	250	288	270	252	236
1281	22	66	112	126	216	204	224	246	290	300	306	282	324	292	310
1282	10	64	90	134	146	202	194	214	278	254	232	310	316	264	326
1283	32	62	76	128	156	198	194	224	260	222	274	236	240	238	268
1284	42	78	122	130	180	188	178	204	218	258	240	282	290	294	318
1285	18	34	68	96	146	142	184	152	232	210	278	286	206	242	210
1286	18	44	70	110	108	148	200	192	246	214	264	196	240	240	246
1287	26	36	96	112	140	158	216	236	246	274	288	264	272	296	218
1288	30	48	110	150	158	184	198	198	264	244	260	326	274	286	290
1289	40	58	120	112	164	234	208	240	316	288	310	310	344	262	294
1290	32	60	124	134	154	146	186	244	224	298	230	300	230	320	318
1291	30	50	88	140	136	182	220	200	278	228	244	286	280	260	242
1292	16	34	94	126	144	180	214	214	244	224	262	262	252	240	278
1293	24	32	90	146	182	162	192	246	272	266	270	222	282	268	284
1294	10	40	90	122	154	178	192	194	232	250	238	226	270	294	234
1295	18	64	102	166	156	188	174	176	252	276	338	290	246	300	264
1296	38	60	70	126	114	140	176	212	230	242	262	272	254	280	222
1297	30	56	120	150	170	196	202	246	264	318	302	312	344	292	342
1298	28	36	86	130	148	166	194	244	250	246	216	258	236	268	302
1299	22	18	90	96	102	126	176	154	174	262	180	176	200	212	242
1300	16	36	100	124	166	160	150	206	190	210	242	242	228	268	282
1301	18	52	90	110	176	208	168	242	240	292	260	308	324	284	238
1302	16	52	106	132	174	174	218	228	236	272	266	260	208	304	278
1303	24	40	78	120	152	120	164	152	204	256	218	224	222	184	232
1304	16	50	108	114	112	136	208	224	220	220	224	204	258	260	236
1305	22	48	114	146	182	180	228	234	288	288	272	274	328	328	232
1306	24	60	82	106	126	164	154	194	292	270	284	264	280	280	282
1307	16	44	80	130	184	172	224	216	270	260	270	260	282	256	216
1308	22	62	118	160	150	196	196	224	228	276	256	262	350	272	296
1309	18	62	158	150	168	230	240	280	230	268	290	260	302	302	264
1310	24	52	72	150	160	176	180	222	210	230	236	294	232	272	264
1311	14	56	100	132	176	166	176	170	200	196	216	234	256	254	208
1312	28	46	90	140	164	170	244	222	218	260	252	208	262	258	262
1313	20	58	124	118	178	196	218	222	298	244	282	318	304	302	274
1314	32	60	108	156	182	248	200	224	284	270	342	282	294	268	306
1315	24	66	108	150	180	152	244	226	238	310	268	270	278	284	258
1316	16	48	76	126	148	198	194	238	264	248	270	244	268	272	272
1317	18	24	88	130	146	178	190	194	230	224	254	274	224	260	270
1318	18	46	100	104	150	146	170	214	252	248	264	250	332	256	218
1319	28	48	74	130	134	188	200	190	240	228	234	296	298	250	254
1320	22	32	90	106	132	184	198	190	206	184	218	228	242	264	228
1321	22	52	90	144	166	158	200	190	228	268	262	268	268	256	288
1322	24	48	100	110	136	190	180	204	224	224	294	282	270	244	244
1323	30	50	48	124	186	168	208	218	204	260	254	264	260	266	292
1324	30	58	100	128	170	186	204	236	256	308	270	282	276	266	302
1325	22	54	82	124	148	178	222	254	302	318	252	274	252	246	330
1326	14	62	86	128	118	172	162	194	224	242	218	264	224	246	210
1327	18	32	98	126	200	200	246	250	236	266	300	274	294	278	244
1328	30	56	120	118	186	184	204	208	246	272	264	242	252	290	210
1329	18	52	82	142	162	160	234	216	232	260	242	266	262	270	226
1330	24	44	84	122	158	194	198	230	226	262	278	232	270	314	306
1331	26	88	98	118	132	204	212	196	252	244	280	264	330	304	288
1332	34	66	102	156	164	184	274	206	268	284	290	338	340	268	298
1333	20	46	74	96	106	152	130	150	212	182	210	162	216	174	222
1334	18	42	118	124	160	186	222	204	218	272	300	290	266	266	294
1335	22	62	76	132	106	180	236	224	236	256	288	268	242	180	278
1336	16	26	78	76	144	120	150	194	176	190	222	228	172	236	218
1337	28	40	86	116	152	178	140	170	234	238	238	228	254	230	254
1338	20	38	82	136	158	186	182	228	258	232	274	240	252	256	258
1339	24	72	110	154	182	220	198	268	270	278	368	304	264	274	258
1340	20	58	102	104	134	168	210	242	196	238	238	208	256	272	224
1341	30	44	90	110	130	184	186	232	234	254	230	236	270	294	302
1342	40	42	96	100	170	178	204	220	264	274	236	254	260	298	254
1343	16	42	66	96	138	138	174	162	234	238	216	210	226	206	206
1344	26	56	96	146	154	212	190	222	232	226	236	256	262	218	240
1345	18	40	64	124	138	164	194	220	236	242	276	266	216	316	262
1346	24	44	114	122	154	214	182	290	274	284	234	216	266	306	306
1347	22	64	106	150	178	202	176	270	276	296	322	314	316	342	316
1348	22	46	90	118	122	180	194	216	234	224	246	270	240	280	212
1349	32	54	128	128	166	228	212	280	278	228	260	274	330	284	274
1350	18	56	78	114	120	168	194	250	240	228	262	270	270	248	242
1351	36	56	70	122	140	168	162	182	166	196	190	204	228	172	222
1352	18	40	92	104	166	142	192	220	228	228	268	284	292	270	250
1353	22	34	92	144	132	172	214	222	252	268	262	254	278	308	274
1354	18	58	88	128	136	178	208	198	250	230	240	284	282	246	226
1355	26	36	108	136	146	162	178	190	272	278	266	224	246	266	294
1356	28	36	136	90	150	198	196	206	254	218	260	262	286	204	270
1357	14	42	76	112	140	160	200	172	244	196	226	226	248	248	236
1358	38	54	80	138	122	166	194	218	246	220	266	244	246	300	210
1359	38	44	120	130	142	210	218	226	274	264	246	212	260	258	252
1360	18	34	120	122	118	196	186	236	240	254	226	278	292	284	248
1361	22	52	82	122	162	172	220	172	226	292	218	310	286	236	274
1362	26	68	102	102	146	142	196	218	240	278	284	264	252	240	232
1363	16	22	72	100	132	144	196	196	226	226	190	204	226	192	206
1364	34	64	88	106	148	182	222	216	216	300	258	268	266	240	296
1365	38	52	104	108	156	188	182	190	236	278	176	270	236	264	216
1366	20	32	88	96	132	148	168	194	202	234	250	222	246	260	232
1367	20	44	86	140	156	184	202	258	220	218	228	292	302	256	270
1368	26	56	106	102	188	156	220	234	274	252	308	302	360	330	262
1369	22	48	122	140	188	188	274	296	264	288	324	328	342	334	292
1370	28	58	128	148	210	190	236	236	304	282	308	290	272	332	290
1371	32	46	78	158	220	200	184	250	242	270	286	236	248	244	242
1372	14	66	104	138	146	224	196	252	260	280	240	314	318	310	324
1373	18	66	98	130	174	226	220	262	234	242	230	284	282	288	270
1374	24	58	86	146	186	186	200	218	242	300	284	308	334	326	304
1375	20	46	114	142	168	208	230	234	256	304	284	270	284	270	258
1376	24	44	84	126	156	134	188	178	246	174	232	224	204	228	220
1377	30	60	148	148	242	224	238	258	356	344	362	346	374	294	358
1378	24	48	66	136	112	150	194	200	266	254	212	260	246	268	258
1379	16	66	110	138	158	174	226	194	248	300	280	298	296	292	284
1380	12	58	128	98	136	192	148	216	270	256	220	252	238	296	236
1381	12	46	88	130	140	186	168	198	226	202	232	228	232	266	192
1382	38	56	82	120	126	148	228	192	196	250	206	240	308	250	248
1383	22	68	106	136	144	184	218	240	258	212	246	282	296	256	290
1384	16	46	108	96	140	182	180	224	224	228	244	276	280	254	244
1385	24	34	112	122	154	162	170	224	216	232	258	246	286	274	252
1386	22	54	102	78	174	148	170	204	198	232	290	256	230	240	288
1387	22	70	80	126	142	196	154	210	224	236	250	276	282	288	250
1388	24	38	88	104	188	208	206	206	254	262	276	264	276	240	274
1389	12	52	92	130	136	184	176	192	230	222	224	280	242	230	264
1390	18	40	92	128	182	184	198	218	266	280	278	268	232	282	306
1391	18	54	102	128	154	154	206	260	260	300	254	294	242	310	248
1392	14	40	94	130	132	152	142	186	222	222	250	236	246	248	234
1393	14	74	102	130	130	174	174	238	240	272	260	244	242	258	262
1394	26	48	84	112	164	184	240	224	230	266	276	316	348	284	294
1395	20	52	104	154	156	190	226	246	310	238	250	238	302	292	256
1396	18	42	72	124	120	174	192	224	182	256	248	242	240	262	264
1397	20	58	86	104	156	174	140	226	194	220	232	224	230	242	258
1398	28	54	100	108	174	186	176	234	240	270	218	300	278	280	226
1399	20	44	94	120	136	188	214	192	208	240	262	214	260	278	276
1400	28	50	88	136	170	246	248	288	272	268	250	312	300	282	300
1401	26	56	116	150	192	196	184	216	232	266	270	288	294	250	246
1402	24	48	82	90	138	150	148	204	206	232	242	232	230	266	224
1403	20	38	88	146	134	124	174	248	214	190	256	224	212	228	234
1404	26	54	92	138	166	230	220	236	238	268	310	300	316	318	244
1405	18	62	88	122	172	190	200	222	240	256	190	248	286	238	232
1406	24	36	80	104	166	168	180	206	246	238	192	230	232	254	264
1407	22	64	126	154	174	190	192	274	272	280	292	282	282	282	306
1408	30	54	114	130	160	220	210	250	298	286	276	278	330	338	254
1409	24	38	76	120	128	172	158	170	226	212	264	238	242	250	248
1410	28	74	114	150	152	176	240	238	286	290	298	342	328	320	270
1411	22	60	80	118	140	186	212	206	204	252	254	276	268	250	254
1412	16	50	78	148	128	196	200	226	226	236	286	248	284	258	258
1413	18	46	70	114	142	196	202	154	222	216	254	216	228	180	226
1414	22	58	98	124	138	194	178	264	240	282	296	254	258	242	316
1415	18	52	82	122	154	216	166	186	208	226	248	218	242	248	252
1416	20	42	66	124	112	152	200	218	246	226	276	264	302	260	228
1417	20	68	86	130	186	208	192	192	208	254	276	272	282	258	256
1418	28	26	74	126	122	170	174	228	240	222	246	242	242	228	250
1419	24	36	74	106	142	142	166	156	208	250	236	238	272	276	224
1420	30	40	62	116	138	154	164	226	268	200	236	268	268	256	264
1421	32	46	114	120	170	214	158	214	268	236	262	264	282	262	266
1422	26	44	76	112	104	168	194	180	230	208	196	230	238	254	204
1423	26	46	90	116	152	166	182	188	192	228	248	230	238	226	276
1424	14	56	88	82	158	176	186	214	236	252	244	250	240	280	276
1425	20	42	102	108	146	160	180	226	204	240	236	240	214	226	264
1426	28	48	84	116	152	162	198	216	284	218	304	306	282	304	274
1427	22	48	96	114	134	144	194	238	262	236	246	280	262	268	272
1428	16	54	88	126	168	178	190	224	240	220	276	276	282	252	270
1429	14	50	98	140	180	194	240	236	246	326	328	268	324	290	234
1430	30	34	90	154	152	180	210	224	228	214	218	226	248	232	248
1431	30	56	104	150	166	224	252	330	290	308	336	344	372	340	320
1432	28	84	102	118	180	214	174	206	260	306	258	298	294	330	276
1433	34	64	122	142	184	224	232	242	264	312	300	320	276	260	278
1434	26	64	138	122	128	182	176	270	216	232	296	280	256	274	270
1435	22	44	92	150	214	228	232	246	286	290	314	312	348	312	306
1436	28	42	100	152	180	180	214	234	266	248	276	278	306	310	282
1437	34	42	104	166	168	174	246	238	324	260	294	248	286	286	334
1438	26	32	82	104	104	124	168	196	212	204	242	242	224	240	178
1439	24	60	88	118	198	190	228	260	290	266	308	304	320	258	314
1440	38	54	90	118	176	172	208	252	228	220	254	262	286	264	276
1441	20	58	104	132	142	170	184	202	250	242	240	240	282	294	288
1442	22	44	108	128	168	172	228	216	216	256	236	224	300	254	262
1443	24	60	116	114	170	164	226	242	266	278	272	268	302	334	282
1444	40	58	72	134	158	164	214	222	266	302	276	304	292	286	320
1445	24	30	106	174	178	208	260	248	270	288	354	320	340	322	294
1446	28	56	90	94	144	166	190	196	224	250	188	268	210	226	236
1447	18	42	106	110	162	144	174	198	250	262	270	228	242	264	246
1448	14	60	110	118	206	264	252	298	312	330	330	310	298	302	330
1449	28	50	116	98	164	182	214	214	196	262	254	266	298	252	258
1450	26	56	116	116	172	206	230	218	240	280	292	260	322	298	268
1451	22	70	82	138	198	152	198	256	220	246	264	324	314	312	302
1452	28	38	96	156	226	248	260	200	272	256	338	282	318	278	316
1453	26	64	96	138	174	188	242	242	258	306	320	320	292	296	326
1454	14	40	98	106	164	162	206	210	248	232	262	262	258	230	268
1455	24	44	70	116	134	192	194	210	234	224	196	276	280	208	216
1456	22	42	104	112	152	220	238	264	240	282	288	250	292	296	264
1457	12	42	64	108	142	146	162	204	198	222	178	238	198	276	178
1458	36	52	78	120	144	176	218	236	244	236	278	306	272	290	250
1459	24	56	130	108	154	180	216	200	252	270	240	256	278	202	296
1460	34	64	114	150	178	198	216	268	276	268	316	318	296	318	308
1461	30	64	86	112	134	188	194	200	262	260	246	242	278	292	246
1462	16	44	72	116	154	158	198	216	256	212	248	254	234	218	230
1463	16	30	98	106	158	196	202	206	236	236	288	312	256	276	270
1464	18	70	100	126	174	200	238	186	264	238	242	232	320	264	238
1465	20	68	112	114	164	154	206	230	258	260	294	280	308	280	242
1466	30	54	70	170	176	196	274	210	252	228	304	238	254	270	262
1467	34	40	74	132	126	146	186	196	220	222	222	254	258	288	282
1468	30	40	112	94	162	144	196	212	210	192	252	266	270	246	232
1469	30	26	112	118	132	174	166	232	218	262	266	224	260	256	270
1470	18	54	72	126	142	178	220	202	236	220	246	276	220	240	222
1471	30	54	108	164	146	212	240	200	282	278	276	278	318	300	258
1472	24	56	86	136	160	144	182	212	250	258	288	276	336	288	254
1473	30	54	100	132	144	188	188	234	280	246	280	258	316	294	312
1474	16	70	128	152	162	194	180	230	250	278	316	316	274	270	270
1475	20	56	114	126	146	164	194	248	256	270	238	252	320	284	252
1476	22	44	82	148	132	178	186	242	214	272	250	250	288	276	278
1477	20	48	112	110	154	200	200	208	282	250	308	282	280	288	306
1478	16	62	80	110	184	176	190	224	236	250	224	280	270	244	256
1479	22	66	90	134	190	196	176	238	294	258	236	314	292	266	240
1480	10	50	76	94	150	172	182	200	236	312	238	248	220	256	254
1481	22	34	96	98	150	162	172	218	214	268	246	276	270	268	280
1482	18	42	104	142	140	172	174	208	266	250	262	270	290	274	226
1483	18	38	88	130	196	158	200	212	188	258	284	254	264	258	278
1484	22	40	106	120	180	204	190	220	284	294	286	296	322	286	288
1485	28	52	92	144	136	162	198	242	264	220	250	282	242	262	246
1486	32	54	124	136	154	204	238	250	260	306	292	254	274	280	280
1487	16	76	100	170	152	200	242	248	290	282	276	322	302	278	266
1488	32	72	116	116	180	188	186	210	234	206	250	290	274	260	232
1489	14	82	110	156	166	204	214	232	264	318	300	310	302	278	318
1490	26	42	72	140	152	184	206	260	270	296	278	268	266	338	304
1491	18	46	92	76	116	174	158	174	178	198	240	258	220	202	230
1492	20	60	122	96	154	180	178	232	266	252	298	244	244	250	216
1493	14	42	70	118	110	132	162	184	184	256	232	238	216	256	236
1494	20	50	90	120	148	154	172	214	246	204	252	256	230	266	246
1495	18	46	100	104	132	180	232	176	230	196	230	198	258	236	200
1496	34	68	102	146	140	196	246	202	254	284	278	254	264	244	296
1497	20	52	84	108	118	204	192	196	206	272	220	242	286	278	224
1498	28	52	78	82	108	158	182	174	184	204	194	208	224	190	226
1499	26	58	84	162	156	200	172	228	242	286	242	274	284	264	276
1500	24	58	98	122	178	214	214	214	278	310	318	324	320	304	344
1501	18	50	98	108	120	134	154	166	198	248	258	230	230	236	224
1502	16	48	84	104	148	182	146	220	222	252	250	256	250	264	234
1503	22	52	104	112	178	174	218	234	278	310	284	242	362	306	262
1504	14	72	122	116	156	158	168	190	222	198	218	214	266	260	238
1505	18	52	90	142	200	196	252	286	276	306	322	336	286	336	286
1506	20	52	94	138	150	192	142	228	214	248	296	248	268	236	224
1507	22	66	126	140	148	180	208	238	246	252	296	334	262	302	302
1508	12	52	98	132	136	176	176	236	254	264	256	300	284	262	250
1509	20	60	108	118	180	208	212	264	252	278	254	274	312	278	248
1510	22	48	104	144	130	166	188	196	214	276	232	254	276	242	220
1511	24	32	92	114	142	176	184	232	242	276	244	234	228	246	274
1512	20	58	114	164	158	206	182	250	254	262	294	306	292	272	322
1513	26	48	94	142	160	166	174	202	214	256	244	240	268	276	260
1514	22	56	116	132	120	188	206	232	224	264	266	284	260	256	232
1515	22	64	90	130	212	180	232	222	228	252	300	300	306	292	310
1516	16	44	66	110	108	146	184	166	184	202	230	222	208	226	214
1517	20	68	80	134	184	198	242	252	316	318	276	314	282	318	346
1518	34	64	106	116	138	168	202	224	272	272	262	252	268	236	242
1519	28	40	108	124	128	182	194	170	228	234	276	314	262	248	282
1520	20	64	92	114	146	220	222	212	268	238	264	268	242	240	260
1521	26	50	84	132	136	178	190	184	224	202	216	262	240	224	212
1522	20	62	96	140	148	172	168	206	188	272	252	298	296	250	254
1523	26	40	80	80	144	168	186	208	216	264	226	242	206	232	222
1524	32	76	110	166	186	188	240	238	292	312	300	328	268	300	294
1525	22	54	76	124	110	136	200	190	242	236	206	208	210	254	252
1526	24	54	86	88	126	180	194	206	240	230	280	242	254	242	260
1527	28	62	116	158	164	182	242	248	276	278	304	262	290	282	270
1528	26	66	106	162	160	188	184	228	278	280	320	332	314	322	254
1529	26	48	110	140	180	202	198	224	270	282	322	326	310	298	316
1530	24	40	88	96	124	140	174	180	226	226	190	248	200	200	196
1531	18	48	92	144	158	144	228	256	254	252	258	264	248	272	272
1532	30	56	106	158	192	188	230	256	300	318	310	292	296	296	330
1533	22	56	90	108	150	130	206	200	214	216	248	266	324	252	248
1534	28	34	76	118	162	188	248	214	252	252	254	252	194	266	244
1535	20	40	86	138	178	178	174	264	240	230	262	312	334	296	226
1536	20	38	90	134	150	210	178	248	246	248	258	222	296	248	246
1537	18	44	96	94	156	170	204	232	264	240	294	222	254	262	244
1538	30	56	64	108	130	156	164	222	190	222	248	276	232	248	270
1539	18	54	78	124	114	158	198	254	174	196	182	202	262	250	240
1540	30	68	82	164	158	158	192	192	210	246	264	224	268	260	232
1541	18	54	108	126	162	142	170	206	252	254	230	264	210	278	204
1542	16	36	82	154	148	184	204	242	216	258	226	352	294	288	262
1543	8	54	72	122	112	140	178	186	206	222	246	282	256	268	208
1544	22	52	78	138	150	184	194	260	256	272	306	294	320	292	246
1545	32	44	96	136	164	190	262	266	240	266	240	328	282	312	288
1546	28	46	102	130	130	134	180	218	194	232	278	272	304	216	250
1547	16	46	84	112	150	156	206	176	208	222	228	246	208	218	210
1548	26	76	96	126	196	198	248	228	260	276	320	308	266	254	292
1549	18	38	102	116	184	176	190	188	262	224	212	266	238	248	250
1550	26	42	88	126	102	162	166	180	212	202	226	268	224	184	212
1551	18	42	64	140	124	204	166	206	180	264	250	224	260	212	202
1552	32	48	90	100	116	164	210	254	264	254	268	274	282	268	248
1553	26	62	80	112	140	194	168	212	220	248	240	332	294	238	310
1554	32	64	90	122	154	198	232	212	236	288	290	308	276	276	310
1555	14	62	82	114	112	156	174	204	234	218	228	246	200	208	266
1556	26	48	74	92	172	190	196	236	252	258	314	256	282	260	274
1557	16	40	90	112	156	170	188	206	236	268	250	238	286	306	264
1558	18	38	96	92	148	184	188	184	244	270	262	220	292	272	218
1559	20	54	88	162	192	182	218	240	274	260	276	266	316	298	294
1560	20	66	74	120	164	192	196	216	244	220	210	200	224	258	274
1561	18	52	106	98	160	190	142	188	218	252	274	230	232	252	224
1562	20	58	98	80	136	184	200	186	198	218	194	234	226	256	176
1563	38	58	72	132	120	172	172	218	230	214	212	260	266	234	266
1564	34	70	102	142	158	212	202	268	310	260	252	290	300	276	338
1565	20	42	98	126	178	208	210	274	254	226	214	270	248	244	264
1566	20	40	94	114	148	162	214	206	242	246	238	284	290	292	234
1567	30	72	112	156	238	214	238	244	310	310	310	346	342	316	274
1568	22	40	90	108	124	170	184	210	224	206	214	274	258	216	250
1569	32	32	102	152	164	164	228	214	258	310	318	246	312	268	238
1570	40	64	86	126	190	220	188	254	290	312	296	288	290	328	306
1571	10	30	90	126	144	162	196	200	226	228	230	216	286	198	296
1572	26	46	118	140	100	212	218	230	260	296	302	312	288	290	320
1573	24	36	100	88	116	116	156	170	176	200	196	240	242	212	262
1574	24	52	86	146	156	162	174	210	178	244	208	204	226	234	242
1575	20	52	124	116	202	216	266	276	252	358	326	296	296	332	304
1576	24	50	102	158	150	182	216	246	252	224	232	240	244	284	246
1577	22	56	74	102	170	164	218	186	268	196	278	266	246	228	274
1578	30	72	140	120	142	196	214	232	270	296	256	242	328	262	282
1579	28	40	134	148	182	192	254	226	274	302	268	322	274	304	246
1580	16	50	76	124	150	204	190	212	190	222	230	256	232	226	242
1581	30	70	72	138	166	140	206	200	254	242	246	234	250	276	262
1582	14	46	94	160	172	204	242	232	272	298	308	316	278	282	284
1583	28	52	96	134	142	178	236	200	272	272	318	344	298	318	310
1584	20	50	90	96	154	156	170	212	244	198	268	256	244	248	222
1585	8	60	90	116	154	196	180	202	224	194	244	220	258	282	250
1586	32	48	106	146	158	176	202	272	306	300	292	316	308	296	350
1587	28	66	92	144	140	136	190	252	274	308	282	252	324	260	300
1588	22	48	100	134	178	178	178	216	260	222	256	264	282	312	272
1589	8	66	96	108	180	186	218	220	250	260	282	256	292	338	284
1590	24	44	66	144	134	198	186	204	228	242	214	292	292	232	314
1591	22	46	78	116	104	152	172	170	184	208	208	222	226	228	238
1592	24	58	90	136	156	176	226	212	248	276	284	296	332	284	306
1593	22	54	88	138	128	168	226	218	250	268	288	280	234	258	280
1594	34	76	72	150	180	162	256	274	276	284	254	302	302	270	264
1595	20	64	94	138	178	126	184	194	252	240	244	238	268	274	266
1596	28	38	120	132	176	178	250	248	258	290	244	282	356	320	274
1597	18	58	96	148	184	186	240	254	256	290	324	244	302	244	278
1598	30	38	112	140	150	240	244	270	294	284	296	298	290	292	264
1599	22	44	72	168	174	226	186	254	244	276	276	336	250	286	280
1600	32	58	112	146	154	194	236	228	242	282	294	240	286	238	270
1601	18	70	104	142	176	206	248	232	296	300	342	274	274	338	248
1602	16	44	94	106	144	150	210	188	230	244	274	208	266	274	254
1603	22	58	100	124	148	166	178	218	230	234	228	272	246	232	276
1604	34	60	86	148	150	178	204	210	248	258	288	240	272	294	262
1605	22	34	102	134	124	188	182	206	256	270	300	276	250	272	278
1606	38	64	116	122	156	160	206	218	234	252	296	250	292	268	218
1607	20	44	90	100	148	170	190	226	230	240	274	214	240	268	238
1608	22	46	116	156	158	210	186	232	284	318	278	270	286	270	308
1609	14	46	84	124	148	186	178	212	226	250	244	222	260	248	254
1610	22	56	96	134	156	152	222	190	246	250	252	232	258	248	242
1611	26	62	78	102	140	164	204	212	234	214	246	224	230	260	270
1612	12	54	104	142	170	208	226	260	260	294	316	304	300	316	276
1613	12	64	120	120	130	188	194	184	240	246	284	304	286	282	282
1614	12	56	88	128	154	176	190	224	242	260	212	200	208	238	208
1615	26	72	94	126	180	202	240	286	276	250	294	324	280	322	280
1616	22	40	78	106	156	146	188	214	214	222	220	234	262	230	226
1617	24	34	100	106	146	226	204	240	188	282	254	280	308	250	250
1618	18	26	76	86	132	180	154	194	198	246	254	210	218	202	258
1619	20	50	72	128	154	190	206	210	214	222	270	250	310	252	218
1620	16	48	76	122	140	164	182	198	238	212	230	288	282	268	224
1621	32	38	90	116	172	172	166	198	218	286	232	274	252	278	274
1622	24	54	90	112	130	182	194	220	238	248	264	270	258	252	288
1623	28	52	68	136	150	152	214	184	244	284	250	268	278	254	286
1624	12	74	104	128	150	202	204	216	228	208	290	282	250	264	276
1625	26	60	94	130	170	162	176	232	252	282	254	308	304	244	282
1626	22	60	104	136	146	138	198	236	230	274	268	258	286	274	258
1627	18	54	130	158	166	206	252	270	354	318	306	330	310	304	356
1628	18	44	82	138	120	158	208	208	228	292	330	256	244	276	300
1629	18	36	116	102	150	186	186	198	226	226	246	262	272	268	280
1630	12	44	90	128	148	168	160	200	218	232	252	260	274	268	240
1631	28	50	96	140	154	200	180	230	240	276	276	216	266	230	296
1632	24	66	82	136	164	174	194	206	214	258	190	210	224	246	236
1633	20	50	102	130	140	106	140	214	214	184	214	258	232	220	224
1634	20	62	100	146	142	192	228	244	290	290	232	310	322	316	290
1635	20	40	118	126	168	214	190	234	290	252	262	266	278	282	302
1636	22	44	92	126	122	152	194	212	212	254	220	256	240	212	232
1637	16	66	86	114	134	172	172	190	268	258	258	260	212	232	250
1638	28	56	54	136	162	122	138	192	216	224	218	236	246	244	226
1639	12	48	126	120	190	182	184	218	260	266	292	280	284	310	296
1640	8	54	74	102	110	172	138	160	194	192	224	226	240	224	264
1641	22	44	74	124	162	180	198	198	222	198	208	250	244	252	268
1642	22	34	62	98	154	160	186	194	250	258	280	240	270	264	232
1643	18	54	96	110	156	190	182	192	230	248	220	252	252	236	244
1644	14	32	102	92	132	160	170	180	196	196	208	218	230	242	212
1645	28	52	112	112	206	170	198	240	246	274	254	320	310	302	286
1646	24	52	62	130	148	136	190	200	222	220	226	236	270	260	226
1647	18	50	78	126	130	194	250	210	274	286	248	278	276	268	264
1648	28	36	116	106	156	154	178	202	232	254	252	240	318	300	236
1649	36	54	72	112	156	192	222	178	198	262	252	222	192	240	242
1650	20	56	98	132	146	204	192	230	312	264	306	274	316	252	254
1651	18	54	116	132	158	176	186	208	256	280	308	280	270	254	300
1652	16	52	90	136	148	198	164	222	260	280	292	274	274	310	284
1653	16	50	112	110	144	150	210	214	202	234	252	280	272	282	244
1654	18	50	106	128	158	200	230	230	222	274	256	280	284	258	218
1655	36	44	42	132	132	168	180	210	180	200	232	254	250	236	242
1656	32	56	96	114	164	168	208	226	236	288	256	320	308	312	256
1657	22	42	114	112	124	174	184	198	182	210	254	258	246	264	278
1658	30	50	102	100	128	162	186	176	190	240	216	222	204	244	206
1659	16	56	90	84	98	156	202	206	202	214	236	208	242	274	244
1660	26	50	94	122	114	150	170	204	228	264	252	272	252	232	316
1661	44	38	102	120	118	178	214	200	248	240	304	260	238	260	278
1662	14	50	96	122	166	150	156	154	198	204	228	184	232	232	214
1663	16	56	102	126	188	218	188	242	284	252	298	244	262	286	296
1664	26	38	96	136	150	186	222	244	270	290	274	314	282	300	266
1665	22	60	112	118	170	182	228	242	256	288	278	266	302	282	316
1666	22	56	100	128	136	178	174	214	254	218	286	278	218	248	238
1667	24	60	92	130	150	196	206	188	224	260	226	292	250	282	296
1668	24	52	84	108	110	122	142	146	184	212	200	232	206	240	204
1669	12	50	86	132	152	168	242	218	274	284	272	320	284	286	290
1670	36	58	88	178	166	222	196	274	232	274	238	230	264	228	298
1671	32	44	86	106	126	168	200	216	226	278	256	240	246	208	232
1672	20	54	108	100	164	138	174	156	238	238	294	246	274	244	248
1673	6	50	76	116	122	204	190	218	238	206	228	266	246	264	230
1674	20	40	102	110	148	182	178	208	266	284	268	280	310	248	302
1675	20	46	114	132	144	178	218	238	214	200	226	230	272	252	236
1676	24	52	92	112	124	210	204	210	184	260	264	280	254	328	254
1677	34	60	90	124	158	158	192	210	226	214	268	276	276	280	232
1678	32	60	116	122	180	206	208	200	274	280	282	296	294	292	324
1679	22	50	102	92	148	198	174	200	224	254	246	242	256	236	284
1680	24	44	112	148	174	210	240	226	190	278	346	296	300	274	274
1681	28	56	80	124	184	182	242	232	242	260	292	304	272	274	288
1682	32	56	100	132	186	200	218	198	226	310	246	222	290	258	284
1683	22	44	102	138	162	198	192	254	228	254	254	214	262	270	246
1684	12	50	74	144	156	202	214	214	244	230	232	248	312	270	226
1685	10	50	62	134	150	166	186	256	230	234	258	310	260	250	260
1686	12	52	82	132	126	154	196	230	268	258	246	264	274	228	280
1687	20	54	90	118	162	192	210	204	268	216	254	260	224	270	246
1688	32	68	122	134	192	178	220	254	298	284	274	296	302	312	342
1689	18	54	92	112	166	194	212	252	236	232	270	302	272	250	276
1690	26	58	92	118	178	162	238	194	186	232	218	250	278	246	320
1691	16	46	78	98	128	158	146	166	220	164	228	228	244	222	214
1692	18	46	106	154	154	204	202	210	236	244	264	270	262	232	258
1693	24	56	104	152	172	216	198	226	256	252	280	284	304	244	290
1694	10	80	104	142	160	180	220	234	296	294	302	268	292	270	286
1695	20	44	124	116	162	160	226	242	214	264	272	270	204	262	292
1696	34	52	100	114	168	242	212	246	306	306	322	330	306	284	300
1697	32	42	84	122	108	150	196	234	250	226	226	250	242	226	254
1698	14	40	80	106	130	142	154	166	206	218	228	230	268	250	202
1699	26	48	106	98	154	164	200	206	252	222	222	254	280	298	226
1700	20	40	102	126	178	162	206	196	266	260	268	232	240	236	198
1701	24	38	88	112	170	168	208	266	264	272	270	252	302	240	280
1702	26	76	140	140	198	196	226	204	260	274	348	314	282	318	244
1703	24	54	86	116	152	174	182	228	242	222	274	294	248	294	250
1704	22	44	62	82	144	156	198	206	194	224	226	262	192	240	222
1705	22	28	110	136	136	180	182	220	222	270	252	272	242	234	248
1706	28	34	62	94	138	120	160	178	196	244	190	202	226	212	218
1707	28	68	102	122	152	182	230	202	246	264	288	294	292	206	240
1708	18	62	110	140	140	174	168	236	208	258	236	286	246	260	244
1709	16	70	82	148	142	162	214	196	246	224	260	262	226	244	238
1710	30	36	90	84	122	168	182	210	236	258	264	260	260	260	268
1711	18	50	122	122	154	194	202	226	296	260	278	272	270	306	324
1712	32	74	72	122	166	182	218	202	228	260	274	226	254	228	244
1713	22	60	114	102	156	178	184	218	254	258	258	292	288	266	240
1714	22	38	106	126	134	156	206	182	200	226	252	256	274	238	212
1715	36	52	98	142	122	146	162	210	260	218	264	256	258	260	290
1716	20	36	66	158	160	170	178	204	236	236	274	276	254	294	226
1717	24	36	90	160	156	152	188	214	258	296	256	270	306	266	278
1718	22	70	110	124	138	178	204	194	254	212	250	248	284	244	236
1719	26	32	66	114	142	140	192	210	240	254	248	246	236	234	254
1720	18	56	90	144	152	194	220	210	272	302	312	274	364	356	352
1721	34	50	82	110	158	210	162	196	254	252	246	242	260	284	256
1722	20	44	98	116	116	168	188	194	236	212	222	224	256	250	228
1723	16	58	112	140	132	140	214	182	238	252	258	262	238	276	256
1724	14	40	100	110	164	140	182	198	196	214	178	246	234	214	254
1725	18	52	104	122	154	206	144	202	226	292	222	260	270	244	328
1726	18	36	122	116	202	252	278	246	256	250	314	308	304	304	292
1727	24	62	98	114	146	200	208	218	274	308	274	250	290	270	244
1728	28	50	82	96	120	170	216	176	198	238	238	266	228	246	222
1729	34	58	80	104	180	196	186	256	246	232	256	264	286	282	266
1730	28	54	92	114	154	132	204	200	274	262	248	244	310	272	286
1731	48	46	102	166	170	216	182	266	248	294	284	314	300	298	330
1732	16	50	78	102	158	182	188	200	182	196	250	246	292	300	262
1733	18	48	72	124	150	212	178	260	258	264	274	268	312	302	254
1734	18	42	80	120	150	176	216	228	214	202	302	292	250	246	208
1735	14	44	98	128	148	156	178	190	234	218	262	256	266	216	244
1736	18	60	126	178	190	164	206	218	242	304	284	288	300	260	308
1737	30	50	78	154	172	220	228	238	232	318	258	294	314	322	266
1738	32	60	100	128	150	158	188	258	222	250	256	302	320	250	282
1739	34	44	88	124	154	160	196	198	232	230	260	286	268	256	256
1740	16	34	80	142	94	160	190	174	156	224	224	182	258	222	228
1741	24	44	76	96	144	164	186	196	226	216	222	240	174	254	212
1742	32	54	90	100	164	172	190	238	206	264	302	276	302	312	278
1743	18	34	68	116	146	146	172	220	254	224	254	184	260	238	264
1744	44	44	114	156	166	188	222	246	310	364	288	276	318	316	270
1745	20	42	106	144	160	188	236	208	200	244	264	274	286	304	266
1746	32	64	122	186	196	182	254	232	258	298	308	306	318	310	270
1747	28	30	86	134	110	170	188	154	198	244	240	218	220	232	242
1748	12	48	118	90	166	174	188	234	222	294	218	272	238	234	260
1749	34	78	128	192	192	266	262	288	302	310	342	350	342	286	356
1750	22	58	108	124	126	188	164	220	248	278	214	264	300	244	266
1751	14	54	88	102	138	178	216	238	230	214	258	266	254	254	232
1752	26	60	134	150	180	204	270	302	302	264	300	308	330	294	260
1753	18	70	114	192	202	204	234	242	262	346	286	326	378	308	294
1754	22	28	94	106	142	188	186	188	216	224	260	222	256	254	198
1755	32	42	112	108	192	180	232	228	248	310	300	268	310	292	256
1756	32	38	98	142	148	176	200	224	276	322	254	280	256	274	278
1757	12	46	92	148	154	156	180	214	252	252	244	232	256	274	256
1758	26	28	76	112	132	156	202	198	216	242	222	276	230	262	208
1759	16	52	104	126	156	166	202	230	254	220	248	256	314	232	240
1760	18	50	84	150	150	148	196	184	200	210	196	230	262	234	244
1761	24	40	124	166	142	234	252	324	276	328	318	314	322	346	264
1762	36	54	108	130	162	182	210	220	260	226	248	246	260	314	250
1763	28	42	78	152	138	204	196	226	184	258	252	258	282	262	250
1764	22	52	66	152	142	146	202	208	218	286	232	218	278	260	264
1765	22	24	76	130	136	152	172	214	232	220	216	240	232	242	234
1766	32	52	104	140	172	176	228	212	286	236	264	322	286	274	288
1767	16	62	74	82	136	186	232	262	214	296	224	260	252	284	290
1768	24	42	76	134	144	156	172	232	230	270	248	268	290	230	216
1769	26	36	86	88	164	172	192	208	270	278	264	282	326	292	268
1770	14	58	78	112	106	162	174	196	228	234	212	226	236	254	200
1771	18	46	68	122	138	166	152	210	218	208	204	246	240	196	244
1772	40	44	102	138	164	158	182	192	256	256	234	274	310	296	234
1773	26	50	64	124	148	186	226	214	278	304	262	240	286	274	272
1774	14	58	98	124	160	194	244	236	282	252	328	316	278	330	284
1775	38	46	94	126	144	172	206	230	220	230	250	244	248	258	268
1776	22	50	110	154	180	210	230	270	238	304	330	272	312	258	294
1777	26	44	92	146	156	176	240	198	264	284	252	276	268	294	274
1778	22	40	78	142	156	154	204	168	206	244	256	204	220	288	232
1779	16	48	104	124	156	210	214	262	266	318	260	304	274	288	294
1780	20	46	92	112	144	196	214	182	236	248	236	246	244	218	234
1781	14	38	66	132	174	152	190	220	252	256	254	278	264	318	280
1782	24	52	86	144	124	140	206	190	216	232	252	260	242	238	256
1783	38	74	98	128	174	214	228	242	266	262	304	312	308	258	298
1784	24	52	74	174	182	232	212	278	280	278	296	294	288	280	270
1785	24	38	80	132	158	190	188	180	256	250	230	234	238	238	264
1786	30	34	68	124	144	156	188	180	222	228	222	278	234	256	234
1787	18	42	88	120	114	166	174	166	184	196	168	202	270	228	214
1788	20	54	84	116	146	148	196	182	234	216	224	258	232	234	248
1789	26	64	100	136	198	218	250	228	306	300	304	316	322	300	320
1790	16	56	70	116	122	148	132	202	208	244	230	232	242	274	196
1791	20	52	94	88	180	158	198	218	252	240	222	282	264	280	278
1792	22	44	112	112	154	194	220	236	268	226	252	246	304	266	238
1793	18	30	72	120	130	152	146	168	162	212	238	260	198	214	190
1794	38	48	118	152	162	182	174	206	242	210	272	256	286	258	264
1795	16	58	86	122	172	214	178	212	274	248	244	224	276	286	254
1796	24	46	94	138	164	170	202	218	234	226	300	264	272	270	274
1797	16	68	98	128	132	196	182	184	238	236	250	232	266	250	214
1798	16	46	84	118	134	182	212	216	224	280	258	308	292	278	266
1799	6	58	106	124	186	200	244	272	298	296	314	322	314	310	272
1800	16	64	94	112	166	168	216	196	234	222	252	266	210	238	256
1801	16	44	90	124	132	180	130	204	192	248	232	216	230	238	240
1802	36	70	124	166	176	224	226	270	290	286	290	290	256	324	276
1803	20	38	76	136	160	192	176	228	224	262	282	246	262	244	268
1804	20	34	78	120	134	158	190	182	254	244	220	282	260	218	236
1805	24	60	92	128	150	154	210	210	242	278	256	260	244	294	276
1806	8	38	70	140	122	172	220	206	238	240	266	294	272	246	268
1807	14	74	88	118	160	192	212	238	258	244	288	268	308	304	308
1808	18	62	116	140	150	170	184	188	228	224	238	212	226	266	250
1809	16	50	96	158	156	204	224	206	262	260	256	288	316	298	266
1810	14	34	72	108	144	130	188	178	190	246	270	248	244	214	258
1811	18	48	80	126	134	146	180	180	214	198	246	190	226	220	216
1812	24	54	90	140	166	222	210	250	226	272	276	266	236	252	254
1813	18	52	106	120	164	226	200	264	230	322	268	282	288	286	270
1814	26	64	102	152	170	194	280	228	248	282	286	262	346	318	268
1815	26	48	124	130	178	168	196	228	310	290	284	296	282	324	234
1816	24	36	92	124	174	206	206	200	246	308	286	312	316	254	294
1817	18	30	76	116	150	148	180	156	206	220	230	232	242	236	254
1818	24	78	80	168	164	222	232	278	290	268	336	290	352	308	274
1819	18	60	84	124	136	156	200	206	214	214	214	256	266	224	206
1820	14	52	84	120	154	214	208	200	260	290	244	272	310	316	290
1821	14	50	92	122	136	186	188	226	166	234	182	200	246	232	230
1822	22	40	82	108	124	150	194	214	212	220	240	240	302	260	244
1823	16	38	78	114	154	168	196	148	212	252	210	242	254	250	210
1824	24	48	124	146	172	154	160	216	234	308	272	280	300	300	262
1825	34	60	96	116	154	180	196	194	248	308	250	262	276	256	304
1826	8	68	104	122	114	162	136	202	234	234	312	300	186	276	308
1827	22	58	80	154	162	234	220	242	250	268	282	304	336	300	316
1828	18	42	96	128	204	206	188	244	224	296	290	256	298	306	294
1829	30	44	102	130	146	172	238	222	252	300	240	290	238	288	268
1830	14	70	78	122	162	196	164	236	274	254	274	320	276	248	280
1831	30	54	104	172	146	164	200	252	274	242	236	292	304	272	268
1832	22	44	74	100	138	148	170	220	200	218	184	208	198	224	212
1833	28	48	78	128	142	144	142	232	230	224	278	182	294	244	260
1834	28	58	98	146	120	186	186	246	264	296	294	294	246	254	260
1835	20	64	94	108	148	202	176	226	208	282	270	296	294	294	270
1836	26	46	90	144	158	182	166	228	234	282	276	294	280	226	224
1837	28	34	94	128	148	158	212	218	208	250	266	246	256	288	258
1838	18	38	72	132	160	182	176	224	224	236	268	252	250	264	304
1839	22	48	84	122	132	158	176	196	200	248	234	218	212	200	244
1840	28	56	84	112	130	142	150	166	196	216	238	238	198	238	206
1841	12	36	106	116	142	192	212	196	222	238	240	264	318	272	278
1842	16	42	116	148	136	166	200	250	262	278	274	246	270	242	244
1843	12	56	78	122	154	210	174	202	218	266	248	310	262	272	234
1844	18	50	72	118	134	208	182	226	224	254	278	270	296	250	248
1845	20	38	84	108	128	182	182	212	188	194	234	274	258	248	212
1846	28	46	110	154	168	214	244	230	282	258	284	258	298	232	298
1847	40	54	82	144	136	176	186	204	250	238	216	198	238	248	202
1848	22	22	80	130	136	170	188	244	262	226	282	290	272	274	234
1849	18	30	102	112	126	124	180	188	232	210	222	228	242	206	232
1850	14	56	102	96	138	174	166	222	218	234	226	302	274	236	264
1851	24	50	88	156	184	216	218	240	246	298	282	250	280	276	274
1852	24	36	110	148	186	196	246	206	240	260	276	268	290	230	300
1853	24	54	74	78	124	180	184	164	198	218	188	242	254	272	212
1854	18	48	96	134	128	164	204	192	234	250	224	274	252	282	272
1855	14	60	94	110	140	150	178	150	202	236	246	258	222	190	186
1856	26	48	116	150	212	250	226	252	314	340	322	306	356	354	358
1857	36	80	102	130	174	166	200	250	284	276	298	314	284	278	256
1858	26	68	88	136	174	144	242	210	276	220	296	232	240	250	288
1859	22	74	102	122	198	162	166	220	198	294	262	248	256	264	246
1860	16	46	80	120	146	154	222	204	248	268	244	268	288	252	246
1861	24	42	108	132	168	176	186	230	264	258	288	246	266	272	316
1862	24	64	110	122	156	222	232	216	286	252	270	310	284	320	268
1863	30	44	148	172	174	196	230	218	276	306	296	266	364	298	304
1864	16	36	102	116	122	158	200	232	204	214	196	232	256	246	252
1865	12	62	80	160	186	204	202	242	262	298	280	290	322	260	308
1866	40	74	98	130	186	200	274	308	238	286	282	350	332	326	296
1867	24	28	68	120	152	170	192	200	224	228	202	298	258	262	256
1868	32	38	84	170	180	184	206	210	294	276	244	250	238	272	220
1869	28	58	82	156	156	188	192	238	256	260	282	276	250	258	276
1870	14	50	100	122	114	136	152	176	226	236	224	232	288	238	198
1871	26	48	98	118	158	200	198	226	258	238	208	288	268	296	276
1872	24	44	116	128	142	176	202	210	240	238	226	242	262	272	260
1873	18	36	86	104	156	154	188	162	226	250	226	210	278	236	242
1874	6	44	70	102	126	196	166	182	222	242	242	240	258	250	224
1875	12	68	84	100	122	152	190	184	166	198	224	208	260	252	218
1876	20	64	106	134	150	210	186	240	276	264	258	276	252	352	242
1877	12	54	100	136	160	226	218	228	270	294	236	286	286	318	264
1878	18	30	108	156	150	174	172	238	270	332	268	280	248	256	262
1879	16	70	116	198	184	206	204	280	328	284	304	312	288	328	340
1880	22	52	102	112	110	164	152	174	208	182	214	268	254	222	220
1881	18	30	92	150	132	158	188	186	236	188	254	248	252	278	250
1882	18	48	110	124	166	152	212	170	244	214	254	234	260	278	256
1883	18	44	82	86	154	130	170	160	208	202	230	216	254	240	192
1884	30	58	78	106	164	178	182	214	220	230	266	214	250	274	278
1885	22	58	108	128	158	166	216	274	286	286	314	262	306	278	274
1886	18	44	92	150	176	176	240	232	296	262	316	284	300	292	300
1887	16	34	106	124	162	158	172	204	208	262	244	220	246	264	260
1888	22	46	118	90	150	162	178	252	238	264	272	270	306	266	220
1889	20	52	82	126	168	176	148	170	206	206	202	240	200	232	236
1890	16	58	114	92	136	174	198	210	244	246	248	244	238	222	242
1891	28	48	92	124	124	156	208	192	180	248	234	228	298	214	252
1892	24	72	120	144	188	180	298	252	268	292	272	284	278	292	312
1893	14	38	96	102	120	142	164	170	172	196	226	198	244	196	204
1894	10	28	100	98	162	178	220	236	244	254	276	264	256	274	284
1895	40	54	122	142	152	194	220	212	272	252	268	298	284	278	316
1896	20	42	76	102	118	170	174	204	226	252	198	202	220	208	246
1897	22	52	86	118	152	212	178	180	230	206	242	242	236	282	234
1898	26	52	86	128	132	156	186	214	208	240	234	266	232	286	264
1899	24	56	110	140	154	178	218	242	292	268	264	300	286	344	306
1900	30	58	74	126	126	158	186	218	202	266	248	214	238	236	210
1901	14	38	86	128	164	198	216	258	270	262	278	280	270	286	286
1902	8	58	94	134	146	188	214	216	256	262	262	292	270	274	274
1903	26	20	70	122	128	134	168	218	212	234	246	210	244	236	226
1904	28	46	128	132	218	248	248	296	306	312	264	360	332	320	262
1905	16	40	78	92	124	126	200	202	208	224	200	232	230	222	244
1906	16	62	110	122	166	224	222	266	284	290	296	294	306	284	258
1907	24	48	96	152	160	172	214	210	252	318	284	262	340	288	258
1908	26	76	100	128	164	160	216	248	288	272	310	304	264	252	250
1909	36	50	80	130	142	158	226	262	294	290	282	330	294	270	274
1910	26	54	98	122	148	132	166	184	188	240	246	232	248	238	234
1911	36	84	124	138	144	222	228	280	292	300	306	312	308	274	248
1912	36	42	112	160	168	176	248	280	254	294	244	330	262	338	312
1913	34	56	90	118	138	176	134	226	178	244	282	238	258	280	262
1914	32	54	100	146	176	228	238	252	286	290	306	316	308	284	346
1915	26	52	76	138	154	158	206	220	252	274	238	308	294	248	264
1916	18	50	110	156	168	214	250	258	258	302	260	294	268	302	312
1917	20	56	82	110	130	134	194	232	254	258	254	250	226	236	216
1918	10	54	84	144	148	180	162	196	190	204	258	240	254	294	244
1919	20	42	80	100	150	146	150	168	234	234	256	258	234	256	236
1920	24	32	90	132	146	208	184	242	272	256	300	254	242	296	264
1921	20	78	96	126	150	194	232	200	254	276	260	230	244	280	282
1922	24	42	112	152	196	230	230	270	236	320	288	300	288	306	308
1923	18	42	112	140	144	180	206	236	190	262	238	294	242	274	298
1924	24	48	78	146	156	182	202	192	262	276	268	278	274	220	230
1925	14	50	66	136	166	158	222	222	264	254	252	276	314	312	276
1926	22	60	100	98	142	180	204	216	262	266	248	308	266	276	296
1927	26	54	102	124	172	220	238	224	304	274	302	300	310	332	270
1928	30	62	104	160	168	144	212	190	242	266	292	278	292	284	240
1929	24	72	82	150	214	212	252	242	242	262	252	254	262	232	310
1930	12	52	104	134	152	198	180	242	240	260	260	286	272	308	262
1931	28	80	126	130	158	230	262	210	228	244	244	240	236	262	240
1932	16	62	94	172	178	206	208	182	298	234	246	230	292	230	294
1933	18	60	76	146	146	126	166	182	192	224	262	252	216	250	248
1934	32	58	96	154	162	218	194	208	264	284	258	266	286	320	284
1935	16	46	68	116	150	166	184	234	244	192	266	264	238	258	232
1936	16	48	80	152	144	162	194	218	234	266	220	276	282	258	240
1937	16	68	90	126	174	188	178	260	228	254	252	266	264	258	276
1938	22	32	80	96	148	166	154	222	202	222	264	234	248	222	236
1939	16	68	84	122	200	202	220	210	220	294	268	260	248	258	266
1940	28	54	70	158	176	180	234	170	256	254	254	252	252	254	302
1941	26	52	146	138	184	218	208	186	222	242	226	286	282	272	280
1942	22	50	106	146	190	212	234	222	210	266	210	254	314	268	244
1943	24	46	104	146	136	146	232	238	210	248	250	218	292	264	236
1944	18	54	92	118	150	194	192	224	226	230	260	232	268	226	206
1945	20	54	90	86	102	158	180	196	248	218	240	198	240	228	246
1946	16	42	72	116	110	150	154	200	190	184	238	260	200	222	238
1947	18	38	92	118	128	146	182	194	222	174	200	220	188	204	252
1948	32	60	106	140	212	178	248	218	250	290	266	316	274	294	286
1949	20	52	94	114	196	180	198	266	302	294	308	286	306	294	280
1950	36	48	72	140	144	174	194	232	246	248	238	310	252	228	280
1951	30	42	74	120	128	130	152	194	214	198	216	224	266	226	244
1952	12	44	120	140	186	188	146	218	286	264	284	242	306	248	234
1953	14	42	72	110	144	128	166	168	160	234	198	218	262	222	194
1954	22	60	122	132	186	204	244	238	250	272	218	264	278	298	260
1955	24	34	98	126	132	196	202	190	212	206	234	260	276	246	250
1956	26	40	104	104	152	152	186	230	262	230	218	260	258	244	240
1957	34	50	94	136	130	208	216	208	244	282	248	266	198	264	246
1958	12	32	56	102	134	138	174	144	180	162	196	234	210	198	182
1959	14	28	104	106	160	210	160	206	260	264	230	290	232	228	238
1960	26	46	130	168	226	240	252	266	300	270	302	324	332	310	272
1961	18	44	92	132	170	168	242	188	234	226	272	246	248	290	258
1962	22	48	92	108	150	176	194	176	198	232	230	230	266	240	256
1963	34	50	106	110	132	188	230	270	300	258	270	294	286	298	304
1964	22	50	90	108	114	164	178	156	220	268	262	220	234	260	214
1965	36	38	94	122	154	180	216	250	272	288	308	290	286	310	256
1966	32	54	96	108	186	206	240	228	292	282	230	334	326	320	278
1967	24	86	124	116	156	206	222	242	250	294	286	292	270	298	258
1968	16	58	120	164	212	218	212	306	304	308	304	324	288	344	328
1969	26	52	92	118	130	162	212	224	222	270	256	244	228	292	272
1970	14	54	72	110	170	184	164	236	256	256	256	276	238	296	302
1971	20	64	98	134	188	170	186	216	256	240	290	292	306	228	260
1972	26	44	74	108	124	156	186	184	224	212	248	238	242	254	260
1973	26	60	120	150	176	264	196	208	252	292	260	244	300	274	310
1974	22	62	68	116	146	140	152	190	222	212	202	186	258	238	232
1975	28	50	94	140	138	160	186	204	236	208	228	250	204	232	276
1976	18	42	92	106	172	164	198	190	240	250	206	224	244	234	234
1977	20	50	88	112	138	172	204	186	222	220	242	234	230	254	248
1978	28	46	88	122	144	140	210	182	210	214	244	200	258	266	250
1979	16	58	106	134	160	164	214	208	290	250	254	288	230	268	282
1980	20	50	138	130	172	188	222	214	288	236	276	268	292	288	298
1981	24	50	72	146	98	184	198	246	172	236	212	216	278	232	228
1982	16	28	66	124	136	160	184	186	218	224	230	246	276	234	244
1983	26	42	88	82	144	176	174	198	204	242	252	210	276	260	286
1984	28	44	86	168	178	140	204	258	302	304	300	282	318	318	320
1985	20	54	114	112	162	174	196	208	200	254	308	270	292	268	264
1986	24	48	84	126	180	164	254	252	292	294	290	306	262	306	278
1987	34	46	94	158	152	158	230	232	246	248	284	280	244	296	290
1988	16	40	86	136	138	182	188	230	220	208	226	244	258	246	236
1989	26	56	76	130	174	164	168	202	208	226	228	224	262	216	202
1990	14	44	90	96	130	210	188	160	262	286	274	324	244	270	284
1991	20	46	90	114	176	242	228	226	254	280	266	268	274	286	282
1992	28	26	114	164	162	224	190	256	252	306	268	280	250	258	262
1993	38	46	82	134	162	180	224	204	216	244	254	266	252	276	246
1994	30	54	102	164	142	170	194	226	246	266	284	316	266	286	252
1995	14	72	96	150	184	188	178	228	230	242	242	270	266	254	212
1996	16	64	88	106	144	244	212	254	222	250	276	260	304	274	272
1997	26	62	78	148	182	190	152	212	250	260	248	292	302	284	254
1998	12	36	100	144	142	204	210	272	286	234	286	268	262	268	266
1999	12	42	98	118	156	190	232	208	244	272	268	324	276	280	264
[truncated: 38,035 more rows]
[truncated: 1 more columns]
