# Supplementary material for: Response of spatially defined microglia states with distinct chromatin accessibility in a mouse model of Alzheimer’s disease
Source: Nat Neurosci. 2025 Jul 14;28(8):1688–703. doi: 10.1038/s41593-025-02006-0 (PMC12321583; doi:10.1038/s41593-025-02006-0)
Supplement: Supplementary file 7 — Data tested in MC simulations shown in Figs. 1f, 3c,e and 6b and Extended Data Fig. 5d. [file 41593_2025_2006_MOESM7_ESM.zip › Source Data Folder 1 - MonteCarlo/Fig6B_MC_FAD+ PBS.xlsx]

## Sheet: 4 MCsim_10000_confetti_count_PB
	10	30	50	70	90	110	130	150	170	190	210	230	250	270	290
1	36	88	160	176	236	320	298	346	412	416	494	464	424	460	456
2	32	96	140	194	224	240	302	340	332	430	384	428	468	436	414
3	30	80	170	192	234	292	322	312	326	394	368	460	438	444	360
4	32	100	158	214	214	276	322	380	402	434	462	466	424	476	436
5	38	136	184	246	284	376	404	404	412	470	426	486	462	542	504
6	48	90	212	186	216	310	326	360	382	364	386	462	472	460	460
7	36	84	188	210	250	310	356	334	356	422	450	426	432	448	476
8	30	102	164	200	236	292	324	366	358	450	438	414	442	370	408
9	24	96	152	172	236	238	288	328	374	364	372	390	388	388	372
10	32	90	154	214	260	288	346	362	300	428	368	400	428	388	394
11	32	82	150	206	238	318	302	348	382	384	376	444	458	462	440
12	44	104	184	246	284	360	370	400	456	436	470	464	480	518	508
13	30	104	230	250	288	366	364	430	404	470	470	466	480	572	482
14	36	104	204	246	322	330	394	438	418	412	474	474	550	516	470
15	26	52	172	192	252	262	308	354	340	388	392	420	432	518	424
16	36	116	184	182	232	316	352	370	356	420	418	476	480	484	490
17	32	100	194	190	262	342	324	344	362	406	412	478	458	432	400
18	28	122	154	196	232	316	362	358	368	396	416	442	436	442	452
19	26	98	122	200	210	256	266	292	352	376	410	392	378	370	356
20	28	100	148	224	250	300	338	348	388	444	398	484	478	458	494
21	48	122	180	208	270	302	358	350	334	402	434	408	460	446	378
22	46	76	180	174	304	352	328	424	404	390	444	460	496	512	502
23	48	84	166	190	260	326	354	394	394	444	440	458	426	478	496
24	34	106	178	270	282	408	458	474	494	552	502	540	496	576	486
25	32	122	166	282	306	322	410	384	486	494	542	536	628	550	582
26	38	138	190	238	276	312	304	360	404	444	498	488	456	464	472
27	26	100	136	158	236	226	254	314	364	350	354	396	424	336	348
28	24	126	190	234	244	374	344	410	438	444	468	506	542	570	520
29	38	80	164	234	272	298	304	374	402	392	420	400	460	434	444
30	46	98	176	242	284	332	360	368	426	452	526	454	528	544	500
31	32	100	170	206	286	296	322	334	392	474	418	464	460	494	458
32	24	100	186	232	272	392	366	396	444	458	450	510	494	536	520
33	18	110	186	190	284	272	332	390	450	398	456	452	482	436	450
34	42	100	148	230	250	304	380	444	402	468	464	468	470	508	496
35	24	100	156	224	276	350	354	390	396	450	462	524	478	478	484
36	28	92	166	248	268	286	332	422	360	424	460	426	502	468	476
37	8	100	130	214	226	296	296	312	370	430	420	422	432	488	416
38	22	88	176	222	266	258	304	346	342	386	402	374	400	446	388
39	36	90	214	240	304	334	396	416	436	434	508	550	518	452	470
40	46	120	192	208	298	346	430	418	438	478	518	512	526	466	484
41	32	122	152	198	272	292	278	362	414	402	440	466	450	452	402
42	22	86	136	216	274	264	294	336	390	340	398	402	382	382	384
43	16	90	170	208	254	282	290	278	330	380	400	404	448	466	426
44	32	108	170	180	290	312	436	366	432	442	490	440	472	492	444
45	40	108	194	292	268	352	432	456	478	506	578	546	556	566	590
46	46	104	218	240	280	374	394	454	420	454	496	562	586	502	516
47	34	130	188	228	264	330	398	450	436	508	518	498	474	508	490
48	18	82	138	200	206	254	330	322	364	380	314	390	376	406	370
49	22	92	152	216	248	302	328	368	350	376	468	406	398	398	392
50	30	102	172	262	300	338	378	424	456	412	424	464	508	536	524
51	42	80	162	220	212	234	280	340	354	432	372	414	398	404	394
52	34	102	138	192	230	226	314	262	298	358	408	394	382	380	396
53	36	94	138	184	250	278	312	330	302	398	368	444	460	416	420
54	22	78	164	206	278	300	350	326	414	454	448	492	434	440	414
55	38	92	204	220	276	278	344	350	350	410	402	418	500	446	492
56	26	82	166	224	250	292	360	390	340	416	470	446	462	508	416
57	32	88	214	182	252	282	302	366	366	350	380	394	462	454	476
58	30	126	186	246	310	322	378	428	466	482	520	454	528	534	506
59	20	98	174	196	236	270	322	342	366	386	456	418	358	418	384
60	32	100	214	220	252	288	342	360	420	464	470	462	420	448	412
61	48	98	162	232	240	306	408	328	460	432	554	434	492	464	486
62	38	84	196	220	258	314	372	360	422	430	458	414	438	448	444
63	18	86	170	208	262	238	338	378	394	434	458	442	452	406	408
64	34	108	198	216	238	298	312	356	412	440	454	462	488	496	502
65	28	70	170	206	244	332	372	392	346	396	426	452	454	468	488
66	30	122	192	222	234	298	380	382	380	408	438	478	526	514	436
67	32	94	184	272	230	324	282	354	348	372	408	410	440	408	462
68	24	114	178	224	346	368	352	396	398	474	524	482	480	470	482
69	18	82	174	204	242	266	328	344	400	398	404	420	414	410	416
70	32	68	116	198	206	228	256	270	314	362	386	392	368	394	384
71	34	114	134	272	284	308	348	340	396	396	466	450	500	478	430
72	36	126	164	212	272	286	404	370	362	418	444	406	452	496	474
73	34	72	172	166	252	280	340	336	372	424	418	424	464	430	436
74	34	118	216	250	270	378	412	462	452	478	482	494	590	526	526
75	42	112	178	290	292	314	382	428	446	444	418	528	492	528	492
76	36	134	180	276	318	340	324	444	454	466	550	494	510	632	542
77	36	122	198	212	310	338	350	390	392	504	468	526	460	534	500
78	16	64	142	214	290	306	362	326	370	416	414	474	494	456	458
79	42	114	172	214	278	290	314	366	410	416	442	460	496	524	532
80	36	108	198	262	326	330	382	466	458	472	546	506	594	520	510
81	24	86	158	222	224	268	292	326	378	366	418	426	442	406	402
82	38	116	166	204	274	268	338	314	364	418	394	400	428	458	432
83	38	52	126	168	222	252	328	272	352	382	404	414	388	362	392
84	30	132	200	242	260	312	346	358	430	514	524	570	534	464	494
85	32	88	184	218	266	274	372	336	406	360	460	480	444	388	456
86	44	128	156	184	282	270	330	336	408	426	434	470	470	446	454
87	28	76	166	194	272	292	354	372	394	362	426	460	484	502	452
88	34	120	198	200	284	314	308	400	372	422	450	482	466	472	486
89	24	130	180	246	316	290	332	406	422	504	424	454	472	470	420
90	26	90	132	224	232	300	266	292	374	402	374	406	430	444	454
91	42	84	190	220	308	344	332	370	438	506	480	512	532	550	508
92	32	90	146	206	214	350	334	396	372	430	454	412	444	440	418
93	42	108	134	218	254	286	398	388	442	398	456	434	454	528	492
94	46	108	136	218	282	284	328	388	426	418	458	438	476	470	456
95	20	84	190	276	252	340	344	370	420	452	478	422	456	434	444
96	34	94	166	178	274	294	368	420	390	456	434	440	410	492	498
97	14	90	120	220	214	258	308	304	376	358	388	356	418	342	398
98	36	120	164	258	270	306	342	408	378	456	460	476	456	506	492
99	44	86	156	226	244	302	386	368	432	418	430	436	446	478	476
100	30	98	188	224	302	366	350	416	420	474	520	490	556	522	520
101	26	84	142	240	254	292	312	408	424	446	436	434	432	512	516
102	30	112	152	206	216	302	324	358	382	360	386	368	398	448	386
103	20	106	168	204	278	328	346	346	450	436	412	424	414	488	454
104	32	74	142	216	268	256	312	374	372	416	432	372	376	390	402
105	46	96	158	214	302	382	412	486	480	476	528	472	620	532	504
106	34	98	182	248	262	266	346	330	286	418	384	414	388	378	458
107	12	98	154	240	268	350	296	350	414	458	420	428	498	452	478
108	40	82	190	248	284	348	350	370	404	432	424	456	466	482	460
109	22	102	202	246	332	268	360	448	350	446	442	524	468	474	456
110	38	112	188	190	234	302	360	374	380	466	432	516	528	458	520
111	22	106	162	238	276	268	370	340	438	410	380	542	486	504	426
112	20	98	204	240	278	326	356	420	436	430	418	486	494	490	454
113	32	88	202	156	258	324	402	418	394	502	530	532	586	572	476
114	30	92	172	190	198	292	336	360	410	330	372	448	458	382	446
115	46	104	166	210	252	280	336	322	380	392	436	432	492	480	474
116	28	88	164	168	224	236	294	320	282	310	302	398	356	388	360
117	36	98	140	212	190	254	322	322	328	360	364	406	374	422	348
118	42	80	138	212	266	280	332	334	452	416	474	518	436	434	452
119	34	104	172	224	346	328	326	394	472	466	486	542	518	520	512
120	26	84	168	176	208	272	290	358	358	394	396	368	404	344	360
121	24	90	136	200	268	292	288	362	360	400	406	416	444	428	416
122	26	96	214	224	284	404	398	408	440	460	478	480	486	574	540
123	46	110	150	242	262	300	360	412	416	438	452	520	456	496	486
124	34	106	178	232	282	286	362	424	418	440	480	508	542	442	414
125	34	140	180	248	266	390	400	474	498	432	548	514	516	528	554
126	26	72	184	226	276	286	380	376	412	478	492	448	446	456	412
127	40	92	172	224	228	302	308	368	388	392	398	434	420	500	454
128	56	130	210	248	302	314	380	414	412	462	506	478	506	498	552
129	30	114	176	216	272	334	356	362	454	450	502	462	502	460	454
130	36	98	174	210	266	304	362	310	396	506	440	452	494	490	488
131	26	140	220	276	328	332	398	408	410	514	530	488	598	570	524
132	38	128	152	242	288	322	348	402	396	550	406	470	492	480	508
133	36	108	164	218	266	302	374	344	362	388	476	458	436	474	454
134	16	112	148	184	250	232	260	292	304	336	348	444	386	386	368
135	36	106	180	228	282	314	376	400	458	472	520	484	448	452	456
136	24	90	198	210	288	270	314	348	360	342	404	452	452	436	412
137	34	108	192	244	248	272	394	396	412	486	408	484	482	474	416
138	28	94	188	238	252	312	340	314	346	410	430	430	450	412	368
139	24	84	134	168	238	250	318	330	364	378	414	368	434	410	464
140	30	100	160	216	264	280	318	374	432	482	468	462	466	442	468
141	28	86	174	232	260	338	360	374	374	416	458	470	522	470	474
142	38	90	208	202	256	316	338	344	380	428	448	436	516	452	506
143	10	92	138	240	222	292	322	312	348	410	420	476	432	390	416
144	20	86	148	220	250	282	330	334	358	352	370	374	462	476	412
145	32	110	140	194	268	298	278	348	358	400	438	426	418	468	330
146	34	94	176	218	256	240	326	296	432	364	368	444	464	398	428
147	28	74	166	222	228	316	332	372	414	354	456	444	398	514	498
148	44	100	150	220	282	312	362	376	460	432	416	452	488	486	428
149	42	126	190	260	338	392	352	458	446	504	544	492	530	538	486
150	34	98	164	148	178	252	342	342	376	420	370	368	434	420	430
151	38	76	158	188	264	280	322	376	364	438	450	456	418	452	400
152	38	126	170	198	240	264	354	418	370	426	444	498	462	460	422
153	24	88	198	212	248	306	340	422	396	388	430	516	422	478	442
154	20	112	156	222	244	314	300	388	408	444	436	446	454	516	416
155	50	122	196	216	314	398	410	468	464	480	518	530	482	556	538
156	24	120	186	192	210	274	280	378	324	418	404	364	376	422	426
157	24	92	134	204	266	326	324	342	400	372	394	388	424	394	448
158	18	118	160	216	262	294	316	338	408	422	400	420	502	482	410
159	50	88	164	196	258	330	340	326	386	384	466	414	430	456	464
160	26	74	176	216	196	220	306	334	340	330	416	390	428	418	394
161	36	70	134	176	194	238	300	334	360	386	342	416	416	442	430
162	42	102	152	202	226	276	302	398	416	320	416	394	410	372	456
163	20	88	154	188	230	260	342	350	390	448	480	422	464	428	482
164	40	122	200	204	284	346	330	336	450	464	456	382	496	496	460
165	34	98	192	176	250	284	288	388	322	394	386	432	420	414	420
166	30	86	182	226	272	270	322	390	360	384	420	368	384	366	408
167	32	104	162	204	246	286	338	392	372	438	506	484	444	486	476
168	26	70	140	242	314	324	408	430	400	408	450	428	532	448	466
169	26	98	152	216	298	298	356	386	338	408	420	418	448	466	440
170	24	62	148	200	282	260	310	364	418	416	418	468	466	370	526
171	32	80	156	258	234	292	418	404	408	414	412	520	448	478	432
172	28	112	154	242	264	268	324	372	370	342	472	446	454	462	446
173	26	124	162	186	206	272	354	330	380	372	372	416	370	466	382
174	24	110	190	242	280	326	364	358	392	424	518	474	516	464	466
175	36	114	164	212	264	284	348	386	396	508	502	450	516	476	438
176	32	142	222	254	308	342	416	414	478	494	522	552	496	518	544
177	40	114	152	250	276	376	378	436	404	412	400	452	448	426	466
178	44	120	156	214	278	298	324	314	404	482	438	466	442	514	434
179	30	118	170	248	280	370	338	414	414	494	498	512	550	482	540
180	48	124	190	262	286	326	390	392	440	524	484	472	502	502	548
181	34	118	172	214	258	244	256	302	312	370	322	374	376	392	350
182	28	80	142	184	228	284	306	366	402	444	386	452	392	464	474
183	34	134	188	240	298	408	448	432	430	486	478	518	464	508	478
184	28	96	150	208	272	262	344	326	362	416	458	514	460	478	488
185	42	104	170	194	252	308	360	384	404	378	432	420	478	444	400
186	28	96	158	222	242	282	296	362	326	346	420	406	370	432	388
187	36	72	148	198	262	268	320	302	338	384	354	378	384	396	420
188	28	82	146	228	262	282	278	352	342	394	348	384	376	372	408
189	36	90	182	214	260	346	320	398	368	388	438	476	444	480	444
190	42	88	174	186	240	304	328	324	360	420	356	446	402	450	406
191	36	100	152	210	218	300	318	340	356	396	424	410	394	470	440
192	18	98	190	262	274	312	342	368	408	434	464	478	432	420	424
193	46	128	188	230	314	378	394	478	452	480	504	536	480	570	522
194	12	78	124	194	198	274	296	340	298	400	394	394	416	400	374
195	30	116	206	190	260	252	320	410	442	434	414	468	528	478	458
196	30	108	152	198	260	312	366	330	368	406	428	476	426	388	480
197	38	122	232	298	286	346	420	456	466	490	514	590	500	548	528
198	30	98	144	212	258	304	276	290	346	360	350	386	374	380	382
199	40	98	192	236	274	320	330	376	408	420	484	480	480	538	464
200	36	102	178	212	280	308	338	348	444	442	454	470	518	458	434
201	28	96	180	228	318	360	318	420	406	410	438	410	432	450	418
202	20	90	160	228	276	292	388	380	396	446	470	426	438	448	468
203	42	88	180	254	250	340	392	412	404	466	506	518	498	536	476
204	42	112	198	286	288	318	408	412	482	488	478	560	520	536	474
205	36	122	170	168	286	318	332	342	374	440	434	414	402	434	460
206	36	112	196	258	304	328	418	444	472	444	506	444	526	506	512
207	54	94	138	212	238	324	354	378	398	390	438	456	360	408	394
208	14	104	176	220	248	294	356	368	380	402	444	426	444	420	468
209	32	76	124	184	226	266	362	354	344	386	368	392	450	412	398
210	28	98	166	178	224	232	326	348	322	414	430	402	438	438	380
211	20	122	188	224	264	276	330	362	422	474	448	464	474	488	504
212	34	106	168	266	244	366	416	398	448	496	446	540	498	430	532
213	24	92	130	202	210	270	292	348	306	366	374	428	338	376	332
214	34	100	170	234	228	320	350	432	412	432	404	434	484	496	530
215	24	76	128	178	238	286	312	336	390	400	344	396	404	428	446
216	44	132	168	218	250	292	364	376	416	432	468	432	516	476	502
217	30	88	156	236	208	262	280	346	336	344	370	356	344	374	396
218	42	108	206	230	300	302	350	358	366	464	436	454	480	468	530
219	34	98	158	196	264	310	374	396	418	436	470	478	420	484	446
220	26	124	156	188	262	304	352	348	386	386	438	470	532	492	476
221	30	110	176	236	284	302	334	384	426	438	470	502	466	474	512
222	32	86	168	222	226	294	298	360	368	348	420	392	456	428	418
223	32	116	130	218	224	330	344	416	400	456	434	464	476	448	450
224	32	96	182	230	274	334	374	436	406	464	500	514	436	480	458
225	30	130	156	244	334	286	364	390	450	492	488	488	516	464	464
226	48	116	202	268	304	336	406	442	460	466	542	450	570	550	518
227	24	96	154	192	296	342	370	406	418	450	470	470	438	398	432
228	38	106	164	190	252	314	344	348	340	358	454	482	496	470	414
229	28	104	158	184	252	300	322	376	362	370	432	394	484	424	436
230	40	102	248	264	334	362	466	500	558	560	574	486	572	578	546
231	32	88	166	200	226	254	312	278	374	346	378	422	436	444	362
232	28	112	184	188	256	302	300	406	416	436	410	418	472	468	414
233	24	132	216	264	252	310	360	440	414	458	460	554	540	584	504
234	46	108	194	264	270	364	420	438	442	558	502	478	548	564	476
235	22	110	154	208	248	260	288	362	376	382	390	446	452	422	400
236	32	124	162	254	302	296	388	384	406	470	422	472	528	546	442
237	42	112	180	190	266	280	284	318	332	400	382	468	420	390	414
238	28	86	140	208	256	316	358	312	372	396	390	398	448	438	422
239	22	114	142	220	232	280	344	382	328	424	404	404	438	496	434
240	38	74	166	200	248	290	310	376	390	446	448	472	446	450	400
241	40	112	150	232	268	320	414	376	428	442	482	586	504	428	536
242	34	98	160	256	288	322	356	426	408	430	440	486	476	458	482
243	46	134	204	284	302	336	408	456	578	560	512	558	586	474	568
244	34	86	168	210	236	284	312	376	356	446	446	432	472	496	460
245	50	98	148	208	210	254	306	348	392	414	430	392	426	390	480
246	38	134	168	218	270	312	364	322	410	436	482	410	452	428	532
247	20	78	178	236	298	322	424	418	456	412	472	520	518	488	446
248	34	150	214	212	322	354	408	394	430	428	508	490	540	478	500
249	38	128	190	216	242	302	370	430	466	386	470	514	540	484	476
250	36	104	140	218	274	292	348	336	330	388	424	488	462	406	442
251	28	108	206	268	330	416	414	438	440	526	490	524	526	492	492
252	52	118	144	196	196	268	306	344	412	366	432	386	454	390	378
253	48	76	134	198	260	268	280	308	328	414	384	410	444	490	412
254	34	96	154	160	258	292	338	400	376	430	424	450	486	442	446
255	34	108	168	250	296	336	334	424	418	454	458	498	422	416	510
256	22	106	148	232	262	246	272	406	354	406	402	422	382	454	408
257	26	90	150	152	238	298	352	296	332	410	366	424	468	402	388
258	30	86	146	204	216	262	318	304	412	370	378	368	410	424	420
259	26	88	130	180	238	290	316	304	344	364	376	360	396	366	406
260	26	76	188	272	272	308	346	368	378	400	444	414	424	500	400
261	16	108	136	216	200	302	310	324	334	414	462	416	428	422	458
262	18	90	166	246	276	360	358	414	466	440	430	472	498	478	490
263	22	132	184	204	230	316	362	376	394	420	450	486	450	472	408
264	32	124	170	234	240	280	306	330	386	428	392	460	424	438	422
265	30	114	154	230	240	290	308	356	458	378	440	418	450	426	450
266	36	108	198	240	270	334	338	366	392	458	494	490	472	438	480
267	40	102	158	220	276	268	330	332	396	364	490	426	426	440	380
268	28	108	146	214	212	256	348	338	372	398	368	414	436	412	414
269	26	108	158	186	260	282	346	364	368	418	420	464	426	456	450
270	42	96	162	202	254	318	362	368	422	434	452	498	476	470	452
271	20	114	194	242	318	312	398	432	450	440	472	470	520	486	494
272	30	134	198	240	270	354	338	372	432	468	456	500	466	488	426
273	20	118	162	270	292	348	386	452	396	504	530	522	514	472	544
274	20	94	142	238	236	282	318	378	374	374	330	446	402	392	430
275	28	88	150	222	252	280	348	360	404	464	416	516	494	490	498
276	28	106	148	172	262	324	336	324	344	442	424	428	432	420	478
277	14	96	162	200	240	236	332	356	350	370	410	400	360	406	374
278	36	80	178	208	278	346	300	390	372	420	478	494	420	474	510
279	30	126	194	212	284	324	350	404	400	394	396	452	506	496	484
280	42	106	180	230	298	372	374	420	418	466	496	500	464	464	552
281	26	94	132	190	256	282	348	324	360	430	440	494	418	484	428
282	36	112	162	242	276	316	318	414	396	398	410	470	468	498	460
283	54	76	162	204	324	320	420	396	444	438	444	512	452	494	430
284	38	118	178	194	232	236	312	426	424	428	444	500	426	400	448
285	28	108	172	214	268	294	336	382	318	426	404	394	470	524	478
286	30	62	144	200	192	274	340	290	346	380	444	406	396	392	424
287	22	128	184	266	240	300	372	390	392	446	462	542	584	546	554
288	34	94	154	224	258	306	352	378	404	448	442	464	446	446	416
289	28	98	162	236	310	296	404	436	492	514	498	522	512	508	486
290	46	136	178	248	322	380	392	448	396	496	462	518	526	520	536
291	36	92	224	224	298	368	322	408	408	464	464	444	424	506	476
292	40	116	192	258	278	336	440	400	422	446	440	504	490	478	454
293	22	114	144	222	248	318	328	314	424	408	396	454	462	526	416
294	22	104	140	226	246	272	312	362	378	414	396	422	420	424	376
295	40	76	184	214	222	270	338	388	324	358	380	424	444	414	382
296	34	98	162	294	274	342	334	400	418	502	466	516	498	456	584
297	30	116	190	220	278	352	384	374	450	466	538	460	536	566	468
298	26	114	164	224	234	270	340	370	382	428	404	418	458	480	448
299	38	96	166	174	278	252	332	336	398	388	392	414	414	424	444
300	30	116	154	240	264	314	322	424	394	384	434	494	416	448	434
301	36	74	132	242	224	280	316	334	400	426	468	450	488	466	436
302	38	86	166	238	304	326	342	376	344	412	414	428	466	440	452
303	38	98	178	174	220	222	298	362	392	368	366	398	406	408	346
304	32	134	174	250	272	298	392	358	462	422	482	484	526	536	480
305	32	80	174	216	264	342	376	354	400	470	466	446	488	442	444
306	34	104	178	210	304	350	434	394	412	494	490	518	530	542	508
307	30	86	186	230	272	364	416	356	358	468	442	458	472	460	460
308	34	142	180	202	276	278	358	378	390	418	490	494	462	424	468
309	20	76	160	148	234	256	344	310	332	328	362	406	394	340	406
310	38	86	152	232	258	304	340	394	400	436	450	444	444	470	458
311	36	80	112	208	240	258	304	338	416	362	424	404	406	378	354
312	40	110	162	190	248	300	316	386	392	434	466	408	410	486	458
313	28	130	144	216	266	318	352	368	416	436	500	486	502	554	464
314	28	86	112	184	204	286	336	324	358	388	384	412	394	422	426
315	58	110	188	292	336	370	474	464	496	508	570	614	522	544	542
316	36	84	178	220	264	330	310	378	440	388	416	418	404	468	436
317	24	128	184	222	230	336	376	474	522	456	450	378	496	506	530
318	42	86	210	260	234	314	394	380	382	470	406	426	460	460	414
319	32	132	188	208	242	330	400	402	424	440	470	568	526	482	460
320	46	112	178	248	248	268	346	392	418	418	430	424	530	446	474
321	30	100	212	236	316	374	384	414	468	498	482	480	560	596	512
322	38	102	174	194	248	298	302	334	376	438	416	388	442	440	426
323	28	88	176	208	250	292	268	366	324	390	378	346	426	414	404
324	48	110	172	212	304	360	364	402	462	434	422	490	558	558	536
325	34	114	198	318	334	380	448	518	512	506	526	586	576	546	530
326	26	108	158	226	252	288	330	410	420	386	414	448	452	472	434
327	42	106	148	248	244	260	370	382	452	376	450	420	452	416	424
328	36	124	158	204	284	314	358	344	324	426	490	502	470	514	452
329	24	96	154	164	206	234	286	342	334	384	364	416	410	370	386
330	30	90	150	186	228	252	300	310	406	420	422	400	418	400	400
331	36	102	122	168	156	226	292	272	310	300	302	378	348	364	318
332	46	88	118	176	244	282	306	342	364	416	392	438	424	446	456
333	38	104	148	216	300	324	326	370	390	396	444	412	410	464	448
334	22	72	152	194	254	300	314	362	336	398	350	412	482	452	438
335	28	130	196	190	256	326	338	340	388	460	462	500	458	438	412
336	28	90	154	282	216	276	274	298	372	392	428	364	452	442	438
337	20	96	164	200	198	228	294	344	378	390	434	426	468	430	446
338	32	96	144	204	300	364	362	490	448	444	482	562	532	480	478
339	34	124	186	226	234	282	350	372	376	448	326	458	452	458	452
340	32	78	168	218	226	270	278	326	364	398	352	350	410	406	394
341	34	76	176	282	276	280	348	398	406	414	474	474	460	476	476
342	30	138	198	282	280	300	396	380	406	448	546	452	448	468	502
343	28	120	192	210	258	328	360	390	400	430	438	524	506	524	516
344	20	96	160	230	236	382	372	370	420	450	480	476	492	502	478
345	36	106	174	242	310	356	406	406	468	474	494	512	558	582	480
346	20	94	176	190	240	282	306	354	402	428	418	420	390	430	438
347	24	108	152	246	280	322	322	362	388	414	398	422	470	460	422
348	26	88	132	180	240	312	294	296	308	362	438	358	386	384	384
349	22	102	182	234	270	344	342	344	382	376	482	460	470	466	450
350	24	96	166	200	220	280	350	346	366	470	426	342	356	430	424
351	26	90	206	260	330	368	446	448	490	456	498	524	580	576	450
352	34	92	128	192	242	266	288	336	352	342	438	354	426	388	410
353	24	142	222	276	246	334	364	364	440	482	478	442	474	470	460
354	26	132	226	242	326	404	390	424	452	444	566	580	570	476	532
355	42	110	186	270	254	312	336	362	412	420	430	436	506	466	436
356	32	90	176	204	236	240	352	386	352	416	416	472	430	472	426
357	42	116	190	244	312	362	422	418	498	470	564	510	536	498	564
358	36	118	166	214	228	300	306	360	418	444	450	468	460	462	486
359	32	126	160	202	256	288	284	308	350	412	410	386	398	402	406
360	42	104	186	240	320	358	370	460	418	492	484	480	520	528	516
361	30	114	144	206	258	356	386	388	420	440	462	438	454	458	438
362	34	122	162	218	246	268	276	380	356	414	438	436	454	354	420
363	34	100	164	204	294	336	350	370	442	460	480	450	494	526	520
364	30	88	164	212	272	302	390	380	384	404	418	480	482	492	490
365	36	116	166	202	280	242	354	390	390	362	404	448	468	452	464
366	38	116	172	220	214	324	352	410	396	428	490	476	474	480	502
367	20	74	172	198	232	266	310	344	362	358	428	394	412	404	396
368	26	118	138	248	290	318	400	378	420	508	526	482	530	464	480
369	20	114	200	250	284	316	422	364	502	530	474	438	474	556	472
370	34	86	128	210	250	302	290	338	336	354	342	432	412	438	398
371	36	114	216	252	286	326	390	458	420	476	474	504	474	456	510
372	40	90	222	228	300	314	344	398	436	440	434	468	460	488	504
373	34	92	190	198	256	276	302	350	312	380	382	438	390	426	492
374	34	88	140	186	240	310	338	362	416	378	374	492	450	396	442
375	34	68	188	200	224	336	300	396	382	380	396	422	396	522	390
376	46	130	220	244	308	384	412	456	458	512	538	556	562	516	578
377	30	110	160	192	288	280	310	328	370	402	390	400	436	438	474
378	34	116	196	212	262	320	328	380	364	380	406	420	436	422	426
379	34	94	196	180	212	276	330	366	348	362	350	444	418	432	380
380	30	100	156	212	276	330	340	388	394	390	448	456	482	426	420
381	32	92	138	210	230	290	324	310	316	384	436	408	402	486	374
382	40	80	182	168	236	266	350	308	366	410	398	420	416	384	398
383	30	96	156	216	260	266	304	338	352	390	394	450	534	462	438
384	38	126	176	242	238	338	412	394	478	454	482	492	540	498	516
385	38	100	194	252	280	316	278	344	392	366	376	432	482	498	428
386	42	106	212	288	284	282	364	334	462	472	450	518	506	526	488
387	46	120	182	200	308	322	404	356	478	464	486	534	466	548	484
388	40	120	178	204	294	290	336	356	374	434	416	532	502	426	476
389	26	136	228	240	240	288	350	398	396	436	456	492	418	474	458
390	26	82	222	264	318	310	346	476	424	468	554	540	546	596	572
391	18	100	192	240	260	308	348	362	448	448	464	496	554	488	472
392	56	158	220	212	308	322	396	390	432	502	612	518	502	490	524
393	28	120	164	218	264	258	320	360	360	426	410	420	468	522	448
394	30	102	172	280	292	340	342	406	466	440	452	456	544	540	498
395	36	84	138	260	258	304	336	366	364	398	396	468	446	458	390
396	38	110	220	224	308	318	334	442	462	438	520	486	548	544	474
397	24	100	140	198	274	254	304	328	394	374	426	458	432	448	448
398	46	102	212	212	300	362	380	444	380	490	504	538	524	406	536
399	48	100	176	192	240	328	390	390	338	392	396	512	494	448	448
400	26	98	166	200	288	304	378	410	394	452	492	518	490	456	434
401	38	108	190	242	288	338	362	402	434	428	430	386	506	504	488
402	38	82	172	266	350	386	436	400	460	492	536	544	550	484	530
403	36	98	190	244	338	330	430	422	468	506	504	562	536	588	538
404	38	88	116	182	220	298	290	320	324	380	382	410	420	406	386
405	30	100	182	210	224	306	352	408	432	478	442	468	470	478	456
406	34	96	204	204	270	272	336	422	384	448	458	504	424	464	428
407	46	110	176	224	286	320	310	360	358	390	418	422	412	432	410
408	26	100	152	238	256	286	316	362	380	390	412	466	452	462	460
409	36	156	214	264	310	344	416	464	432	480	570	470	556	548	582
410	32	122	150	262	280	340	380	400	442	464	464	530	484	482	426
411	48	104	194	258	294	292	374	314	390	428	470	502	478	486	444
412	22	108	142	248	240	316	396	380	416	462	438	444	490	394	432
413	38	106	180	252	294	284	348	418	388	456	504	464	512	456	510
414	38	102	196	224	278	264	324	414	370	454	404	532	506	494	482
415	28	134	174	194	272	288	330	318	384	366	388	476	470	510	470
416	24	108	168	210	278	284	354	416	462	474	444	514	484	484	520
417	28	88	156	208	242	268	290	386	300	344	426	428	416	456	388
418	28	110	146	210	246	306	312	384	404	390	394	442	498	488	390
419	38	98	160	240	296	308	362	418	400	446	488	426	466	470	500
420	28	82	180	160	230	290	322	334	338	346	408	408	404	382	370
421	44	116	160	204	242	296	378	380	382	462	438	484	456	544	424
422	38	124	188	216	248	288	320	382	386	384	460	446	498	560	482
423	34	118	196	214	300	368	426	504	500	544	466	458	512	500	522
424	26	102	164	224	254	286	368	366	426	410	430	408	498	512	460
425	28	72	152	198	228	258	298	298	312	336	342	390	362	360	374
426	42	96	192	226	272	316	352	400	448	464	424	476	550	518	506
427	28	86	142	194	254	214	296	282	348	370	370	434	392	390	398
428	28	118	176	208	232	304	376	376	406	432	422	454	466	404	416
429	26	104	190	274	264	322	366	324	416	502	402	466	430	526	448
430	40	106	164	202	296	338	366	410	408	414	430	472	496	512	506
431	32	116	166	204	334	276	312	354	436	474	480	474	550	500	458
432	32	108	198	262	262	284	332	368	366	436	504	486	532	516	442
433	32	96	130	222	226	270	312	336	428	448	420	456	454	440	406
434	40	126	164	224	250	254	318	328	340	380	472	440	460	442	398
435	30	104	160	222	272	302	358	420	388	432	458	494	484	478	454
436	32	66	132	168	182	268	268	254	308	334	350	344	362	410	390
437	32	96	182	206	282	312	330	428	436	454	488	498	504	486	506
438	26	106	162	240	254	274	314	360	426	430	470	492	478	422	484
439	34	134	172	232	264	314	402	412	484	436	508	484	534	474	508
440	28	84	160	184	274	294	352	396	362	384	404	472	462	438	384
441	34	102	182	200	228	298	320	370	352	420	414	384	382	396	408
442	36	120	200	250	342	384	368	480	486	534	470	512	528	560	458
443	28	88	186	200	228	302	296	366	396	418	416	414	408	450	402
444	36	90	170	198	282	296	408	338	420	414	466	426	528	514	418
445	42	108	166	192	310	342	412	432	412	456	452	490	522	504	526
446	42	116	192	226	272	270	390	416	380	430	572	534	506	458	478
447	30	92	172	242	318	324	410	410	438	470	496	472	458	494	476
448	32	110	180	242	306	298	412	410	396	402	450	528	528	484	474
449	34	128	162	216	266	296	342	434	404	374	432	418	512	482	452
450	52	64	172	188	246	286	312	338	340	418	450	444	420	360	420
451	52	86	142	236	234	292	344	340	332	436	408	394	406	434	420
452	42	96	184	246	276	336	370	400	408	448	464	470	528	496	428
453	24	110	200	216	304	260	328	392	356	418	462	468	470	464	436
454	32	122	172	256	294	308	386	394	416	422	486	472	498	522	520
455	32	106	160	262	308	356	330	402	412	394	504	490	522	516	500
456	34	94	138	220	250	320	352	372	370	396	414	412	418	438	484
457	18	80	170	256	310	342	406	384	396	442	470	478	552	462	454
458	44	86	144	240	242	268	320	348	370	358	446	460	430	372	368
459	36	126	198	230	320	388	466	558	532	604	552	554	536	556	518
460	46	110	156	226	220	310	292	354	346	402	454	446	446	342	416
461	22	104	158	192	224	296	254	292	348	402	462	440	444	422	406
462	34	90	180	236	288	288	318	324	348	384	442	400	474	456	442
463	22	76	168	186	246	254	306	360	360	408	430	492	414	404	354
464	26	106	146	218	244	276	348	354	352	444	428	442	482	468	486
465	54	104	186	170	280	314	420	358	382	476	452	486	548	466	484
466	20	78	160	232	214	302	418	332	392	402	438	452	464	468	452
467	28	104	120	204	272	256	310	302	326	368	368	426	392	414	408
468	42	114	212	278	268	292	318	356	420	370	432	418	462	426	436
469	34	78	176	206	248	268	332	314	378	376	402	440	416	456	474
470	36	110	194	206	278	336	346	338	392	400	432	480	464	424	398
471	54	110	162	246	268	288	342	364	446	468	410	420	490	436	490
472	32	78	182	164	232	282	254	300	312	378	376	430	428	372	392
473	42	108	144	184	316	348	332	376	382	422	470	472	374	466	412
474	46	96	172	234	294	308	376	360	436	458	426	502	494	490	468
475	24	126	138	150	220	250	286	334	344	422	430	416	392	428	404
476	48	80	154	196	278	304	282	330	316	404	402	450	438	468	456
477	48	122	154	216	248	294	352	412	436	408	462	426	446	446	544
478	24	80	156	178	266	278	336	356	328	412	414	388	396	398	426
479	30	98	178	236	304	338	364	402	418	402	426	444	486	476	404
480	50	128	206	234	300	352	398	392	436	486	540	494	480	496	450
481	34	72	190	238	258	326	362	372	390	426	458	466	418	430	468
482	38	76	150	180	230	258	266	298	288	340	386	372	414	356	398
483	42	140	174	234	250	332	330	380	342	402	460	442	398	446	464
484	14	96	132	206	256	224	276	294	346	332	410	434	404	380	352
485	30	104	164	258	284	318	310	414	412	478	420	440	424	448	414
486	40	80	196	228	280	310	332	400	404	470	398	516	540	524	494
487	36	68	120	190	188	244	334	318	382	360	358	396	408	394	436
488	36	122	156	214	266	324	372	342	400	452	422	486	482	454	470
489	42	110	188	232	266	290	362	388	410	458	512	484	468	468	518
490	22	124	170	220	290	304	352	390	446	476	548	478	484	524	464
491	36	86	206	224	282	344	346	378	376	432	466	480	460	458	470
492	32	94	180	176	268	302	336	348	398	406	420	440	450	476	432
493	40	70	170	224	212	294	306	348	372	458	472	422	408	390	398
494	28	102	224	224	252	316	312	384	410	404	516	468	472	422	448
495	40	100	142	176	200	278	354	354	298	390	380	390	412	432	456
496	32	146	202	214	258	300	366	360	432	478	464	422	454	456	502
497	40	108	188	224	276	290	330	440	402	488	450	482	562	480	476
498	26	112	172	208	268	322	330	354	366	416	440	462	444	426	464
499	30	110	182	236	246	280	384	350	350	472	478	444	468	436	466
500	22	98	164	224	322	354	372	426	424	442	516	462	466	490	506
501	26	106	158	224	256	318	352	346	398	376	442	398	508	462	420
502	32	114	164	202	232	272	366	342	370	440	456	494	418	446	458
503	24	88	200	244	220	332	384	416	426	412	458	464	498	550	492
504	32	104	158	208	268	336	342	368	400	432	492	422	458	484	456
505	50	92	174	270	284	354	360	366	426	452	474	548	508	460	484
506	34	102	156	208	254	338	402	370	370	364	454	420	424	460	410
507	30	74	136	190	226	280	244	268	366	350	332	396	394	374	458
508	44	100	124	212	254	290	304	340	394	314	470	384	428	394	444
509	26	84	148	190	228	276	258	338	334	380	418	382	404	408	440
510	18	78	154	204	220	242	336	336	342	362	370	392	356	364	398
511	26	134	172	242	258	350	334	262	370	390	428	428	474	486	488
512	38	122	172	234	278	316	392	438	460	478	490	504	512	498	558
513	28	92	144	192	200	310	276	378	400	376	416	468	386	478	380
514	24	82	138	176	186	204	252	316	304	358	348	374	408	358	338
515	36	116	166	262	278	348	352	380	408	436	582	506	498	516	522
516	28	100	166	202	294	298	380	372	352	458	470	418	382	414	418
517	32	92	158	214	276	300	316	402	382	378	478	452	524	428	442
518	26	74	120	190	224	260	280	294	306	318	384	414	400	356	402
519	44	92	204	184	286	278	338	388	386	404	404	418	466	456	458
520	34	114	174	214	250	328	324	358	348	468	450	502	508	458	488
521	26	90	168	174	244	286	344	382	396	446	410	384	440	402	458
522	28	80	150	232	254	238	306	328	366	372	376	378	350	362	344
523	40	102	182	212	254	310	348	374	454	446	410	470	430	442	464
524	28	94	150	246	266	248	328	374	414	394	370	436	428	374	480
525	38	108	208	230	282	320	356	378	426	422	476	490	572	478	524
526	44	100	178	254	280	290	336	416	396	432	480	394	512	530	530
527	46	96	170	196	296	340	362	364	424	480	482	500	472	454	438
528	32	92	148	226	270	282	340	348	460	354	386	372	432	446	428
529	40	88	182	204	204	274	312	336	348	376	388	452	416	422	398
530	32	100	156	200	260	292	346	390	382	388	436	402	510	470	490
531	38	94	230	238	288	344	364	434	500	466	564	476	464	500	508
532	30	92	158	224	220	278	266	330	338	374	418	388	396	330	384
533	32	118	204	224	264	322	434	454	468	406	524	448	486	454	456
534	30	76	152	172	250	306	342	336	344	436	356	430	426	436	410
535	38	92	176	228	282	300	362	394	420	418	424	478	536	496	490
536	22	120	196	228	312	304	378	422	476	474	508	480	508	490	506
537	36	108	190	232	276	298	402	384	404	416	430	468	532	522	446
538	34	106	186	240	248	316	348	382	364	384	412	448	420	370	420
539	18	82	152	196	264	234	278	338	414	394	410	432	422	452	352
540	26	88	142	202	286	294	320	380	436	440	460	498	448	448	502
541	32	90	158	192	200	266	242	286	344	412	422	338	396	434	376
542	40	84	178	226	252	288	358	394	370	400	438	390	464	438	422
543	24	100	138	204	234	304	358	368	380	400	414	432	470	454	490
544	32	86	140	228	246	268	280	368	420	352	358	378	420	412	382
545	32	80	180	204	274	362	324	408	380	440	414	448	424	466	450
546	32	172	196	258	310	324	468	424	514	538	590	538	482	592	558
547	32	120	156	210	314	322	394	354	432	438	508	490	480	500	526
548	30	136	160	234	292	330	384	418	386	390	394	424	452	420	484
549	22	102	196	244	292	320	350	446	448	496	440	526	526	492	500
550	42	102	170	212	256	272	314	448	390	438	444	440	434	420	446
551	18	116	174	252	310	396	342	376	418	442	460	424	522	538	472
552	20	118	200	242	288	326	350	410	418	448	490	522	474	448	514
553	40	80	166	222	300	292	372	436	376	450	476	462	520	470	462
554	54	112	176	230	278	314	390	348	456	436	480	428	462	480	492
555	38	116	192	272	288	278	384	440	438	476	464	542	482	516	420
556	34	118	204	250	322	422	464	410	526	504	510	472	506	574	424
557	26	80	128	188	178	284	264	306	366	344	316	396	398	378	426
558	38	110	180	224	270	308	324	400	478	500	472	478	506	500	534
559	26	118	158	262	334	368	388	444	496	552	534	614	502	550	480
560	30	92	182	190	226	276	316	368	436	426	458	414	462	506	458
561	28	86	160	206	224	300	346	386	392	426	478	444	412	512	442
562	46	128	206	280	316	360	352	380	426	456	504	470	424	480	546
563	30	92	182	210	266	310	302	350	338	344	468	452	398	378	386
564	28	88	192	206	278	318	326	442	442	518	492	498	442	492	466
565	32	84	144	210	212	312	358	334	358	364	364	492	428	474	418
566	18	70	126	266	222	294	340	382	352	400	442	456	446	390	432
567	46	126	206	270	266	360	414	440	494	466	574	542	602	530	460
568	44	116	172	284	284	350	384	356	446	496	484	486	488	518	558
569	44	124	142	240	260	298	334	380	418	408	400	442	448	490	460
570	20	94	168	232	242	270	328	370	390	370	408	414	422	442	402
571	28	82	154	200	228	260	314	372	332	376	384	386	358	398	444
572	44	112	158	216	272	218	288	290	368	340	424	378	400	410	426
573	30	84	156	156	212	262	260	346	338	406	392	382	376	388	452
574	36	100	200	246	250	288	370	370	402	394	434	438	440	456	384
575	36	106	186	230	240	348	392	376	470	434	530	466	518	576	466
576	38	110	142	232	232	288	310	372	342	416	394	390	396	414	380
577	20	96	158	220	274	282	294	348	384	366	392	432	436	428	382
578	36	106	214	248	274	330	356	430	388	436	444	474	484	482	492
579	22	100	184	226	296	256	312	316	358	366	404	420	406	356	378
580	26	108	198	290	310	372	370	496	490	512	474	498	514	468	556
581	26	82	194	228	222	270	312	368	394	360	412	380	478	430	412
582	30	98	196	232	274	306	330	416	438	466	444	438	432	566	498
583	22	80	104	196	236	236	312	326	388	346	366	418	370	420	376
584	24	80	144	232	266	302	348	404	418	396	392	414	434	478	456
585	48	108	134	208	194	290	280	302	356	338	378	344	364	386	382
586	36	136	196	204	288	306	376	402	410	452	476	448	470	416	462
587	30	170	178	228	252	294	384	366	458	448	432	520	518	454	470
588	30	118	172	204	256	254	304	312	376	404	446	442	494	448	454
589	32	82	120	224	240	304	322	354	334	400	416	398	376	398	430
590	38	122	198	242	300	270	358	418	360	412	452	456	462	446	480
591	30	84	150	242	244	350	350	318	348	402	432	420	422	424	456
592	32	96	168	222	242	342	306	388	410	418	470	472	520	464	534
593	32	104	166	180	226	276	306	338	308	376	420	404	384	424	370
594	42	90	182	208	252	334	346	314	372	368	422	464	454	402	404
595	46	126	166	234	252	324	304	380	390	500	464	486	490	492	454
596	20	104	172	244	264	310	382	406	372	402	410	466	478	454	388
597	20	116	138	216	250	286	378	394	408	414	460	404	470	448	424
598	26	120	138	216	272	316	310	382	340	384	328	418	490	430	422
599	36	100	178	244	280	284	332	430	378	438	398	496	406	522	496
600	38	78	162	234	220	278	352	324	374	464	384	406	424	400	420
601	42	76	200	184	260	364	368	416	448	490	498	462	484	502	442
602	36	90	192	226	234	324	318	300	328	388	388	482	484	440	410
603	24	118	160	182	252	292	350	350	394	462	418	416	440	442	424
604	26	78	122	210	270	250	318	300	318	328	364	432	448	466	384
605	32	78	186	158	256	292	332	352	330	384	440	458	448	356	430
606	44	102	180	250	246	314	330	446	434	510	420	402	534	436	496
607	22	112	152	186	234	312	338	322	416	408	434	420	486	410	468
608	36	98	166	250	348	370	390	362	444	458	460	508	552	406	542
609	40	92	190	232	220	246	346	320	370	370	368	372	454	410	314
610	34	128	160	192	266	350	360	428	420	410	446	482	528	434	474
611	42	86	180	188	234	294	348	326	350	404	408	458	474	506	482
612	30	98	168	240	280	338	360	354	420	466	472	524	466	484	486
613	32	100	180	276	266	344	380	376	416	478	498	462	536	490	526
614	36	94	138	188	270	238	338	332	318	368	400	414	442	366	430
615	24	98	180	224	224	340	278	440	436	478	442	504	424	432	490
616	34	96	164	220	242	298	334	342	380	402	464	424	476	454	376
617	28	118	222	198	238	272	340	382	320	438	474	428	494	482	450
618	44	120	172	228	284	300	352	424	432	448	488	518	504	540	472
619	54	108	172	222	264	306	384	408	454	442	410	454	488	430	440
620	32	104	116	160	206	248	254	286	340	358	362	322	392	358	388
621	32	94	212	210	270	368	400	406	414	462	476	500	484	438	414
622	36	98	208	194	258	262	348	320	396	408	382	426	448	418	488
623	32	92	152	220	264	296	382	418	430	420	438	470	448	434	442
624	26	106	182	174	274	322	428	426	434	468	504	478	504	514	498
625	40	134	194	250	326	340	370	408	416	454	522	448	490	508	446
626	20	124	152	242	290	250	342	388	404	574	414	506	540	486	520
627	52	92	150	214	272	328	382	350	414	406	440	456	446	436	376
628	28	82	124	246	270	272	334	376	372	366	438	436	476	428	426
629	32	110	168	220	284	350	370	398	436	480	484	498	468	518	468
630	32	132	156	234	226	298	352	360	438	426	490	462	386	442	440
631	40	104	166	222	310	290	348	344	376	442	488	426	492	500	416
632	44	98	216	266	324	374	372	432	446	526	526	460	550	560	536
633	36	98	180	200	284	350	380	464	468	476	468	518	502	568	444
634	28	98	176	222	268	338	338	434	426	450	442	456	530	540	536
635	28	102	134	174	266	340	268	368	334	388	376	400	430	450	448
636	44	108	172	266	306	346	432	408	408	476	520	594	516	498	482
637	34	100	144	168	164	222	302	332	334	360	344	402	386	352	428
638	26	94	186	210	262	296	372	396	422	414	502	450	494	466	448
639	40	100	168	214	254	336	326	388	364	386	434	432	378	434	520
640	30	74	158	246	228	298	280	366	342	468	412	440	458	392	378
641	40	84	162	232	238	316	338	386	460	438	462	484	498	510	472
642	62	102	218	266	270	354	368	440	438	534	482	544	498	496	598
643	40	88	184	216	244	282	392	346	434	414	408	388	446	476	480
644	58	98	216	222	322	332	458	458	412	520	538	542	468	494	552
645	58	110	176	268	296	360	400	448	512	462	548	598	552	548	480
646	40	114	142	206	274	322	380	372	406	438	418	398	460	478	454
647	40	120	150	244	254	234	378	414	404	438	504	458	458	480	476
648	38	110	152	236	262	260	332	370	366	370	370	416	398	450	436
649	24	110	180	194	178	270	352	324	336	362	432	396	404	380	378
650	30	120	162	228	254	266	316	306	340	390	364	382	410	410	422
651	40	94	158	174	248	256	330	356	410	416	430	470	476	494	464
652	36	90	188	250	256	298	346	436	418	478	504	560	498	474	510
653	16	102	158	198	226	342	326	364	370	424	440	494	482	464	420
654	24	96	138	198	260	272	320	354	384	446	496	388	432	368	434
655	30	92	150	234	272	298	320	330	364	370	436	448	420	454	418
656	20	82	148	192	162	256	314	366	340	332	334	344	336	428	382
657	32	88	134	196	232	282	336	338	382	386	430	396	408	432	416
658	46	122	158	196	228	282	316	352	386	402	394	386	422	526	432
659	14	122	164	222	266	274	322	356	356	414	422	462	454	464	472
660	44	148	170	222	266	326	386	368	436	412	436	422	430	470	430
661	36	104	104	164	222	254	298	324	338	308	380	364	358	412	382
662	30	112	172	178	304	314	402	366	446	416	466	426	504	440	432
663	32	114	170	210	290	326	320	330	380	432	386	466	540	496	460
664	24	124	224	256	354	344	408	452	500	510	528	540	604	518	474
665	36	74	152	218	242	276	292	276	332	370	378	388	446	404	388
666	32	84	142	222	274	278	308	334	424	410	412	406	454	414	408
667	40	84	150	204	266	280	340	398	386	356	362	394	418	402	408
668	16	98	140	216	248	288	286	322	384	356	428	360	436	430	446
669	18	98	158	218	264	296	322	326	348	412	440	448	402	410	400
670	46	88	180	198	226	280	284	368	350	392	430	412	414	406	444
671	36	90	142	180	246	262	276	376	374	382	448	390	392	396	484
672	38	112	206	198	242	380	348	376	418	418	418	506	482	488	478
673	26	116	142	174	216	320	354	358	412	430	474	430	516	466	436
674	26	114	206	214	290	386	372	436	492	420	494	496	558	470	444
675	40	98	200	238	276	350	440	400	434	428	438	450	516	460	490
676	38	92	192	242	308	398	400	408	470	526	564	544	568	542	546
677	26	104	156	240	302	342	354	404	434	476	442	434	468	472	436
678	40	110	182	212	260	342	344	408	456	398	520	486	454	562	476
679	30	88	150	240	252	326	294	410	386	400	458	512	454	472	470
680	52	122	210	242	310	424	416	428	450	508	508	496	588	608	556
681	42	130	188	204	316	404	374	426	388	438	480	498	574	512	488
682	34	130	156	232	304	374	400	354	428	450	492	490	498	422	496
683	20	86	150	196	216	260	298	306	376	356	418	404	420	398	392
684	40	102	186	240	320	274	358	334	418	356	426	408	492	418	482
685	54	108	168	256	296	336	368	370	376	506	434	500	528	536	522
686	36	128	166	278	274	312	390	370	494	500	496	572	552	552	522
687	28	96	172	234	266	274	340	418	408	384	432	464	430	416	398
688	30	92	158	192	254	244	292	326	328	396	394	378	402	454	410
689	36	80	156	170	242	266	284	372	402	392	432	400	424	414	406
690	42	96	164	226	236	314	322	324	300	372	462	412	444	406	376
691	12	94	188	162	202	254	306	318	338	356	344	392	362	370	332
692	34	94	158	214	228	292	348	398	418	428	440	452	448	452	442
693	36	90	166	178	224	352	342	414	360	404	424	482	504	488	418
694	44	92	194	292	332	340	418	444	418	518	466	538	572	604	554
695	42	106	184	278	308	328	376	478	436	424	522	560	468	474	576
696	40	88	140	222	250	270	312	396	400	388	418	436	410	404	390
697	46	126	162	226	300	314	374	446	394	450	532	558	462	424	514
698	22	80	124	180	272	266	370	344	378	434	460	388	406	382	468
699	22	104	190	184	262	290	372	326	358	482	414	466	476	496	432
700	30	132	186	268	270	300	456	442	514	508	536	500	556	556	488
701	24	88	158	268	290	326	396	422	484	568	478	518	550	542	538
702	34	96	176	192	262	292	294	378	332	394	420	416	382	360	364
703	34	120	158	214	268	306	284	272	360	444	436	398	496	416	456
704	30	98	176	240	288	320	374	374	432	466	534	566	478	536	446
705	32	88	130	184	232	242	320	370	304	380	396	442	476	454	390
706	42	126	192	218	244	274	334	412	444	470	430	472	500	498	468
707	26	116	174	248	300	326	338	412	422	468	510	512	522	492	498
708	8	118	120	204	254	282	262	372	386	422	414	498	438	440	456
709	26	98	200	226	284	282	374	340	410	432	406	514	446	420	476
710	30	84	166	214	228	264	282	306	338	378	340	408	376	382	388
711	32	116	174	240	222	268	340	416	426	490	546	464	522	522	438
712	48	120	186	206	308	292	360	392	362	418	426	450	512	508	446
713	40	118	188	228	212	358	388	406	420	502	530	502	488	466	488
714	36	100	182	232	240	348	394	406	414	408	386	454	420	484	410
715	38	126	216	228	348	414	456	488	476	504	488	574	582	544	624
716	34	122	174	132	220	252	348	366	352	370	418	328	490	452	490
717	32	126	224	294	310	358	398	490	554	496	500	526	522	500	528
718	32	112	188	242	260	304	362	336	392	470	422	382	522	546	464
719	52	108	174	230	260	322	346	358	434	406	460	446	444	488	456
720	38	88	176	190	272	290	318	316	370	414	406	416	410	398	406
721	36	114	158	188	260	318	336	352	424	426	458	482	464	452	472
722	52	174	256	298	306	404	428	506	498	540	614	620	632	608	580
723	28	110	182	236	284	340	368	378	410	436	450	454	454	492	480
724	46	98	178	242	262	316	326	374	408	400	430	472	438	454	482
725	44	112	178	244	280	318	408	346	472	468	496	482	504	468	426
726	32	108	172	222	292	270	346	374	434	450	484	452	480	454	456
727	30	84	140	210	286	298	338	390	360	400	394	368	438	468	436
728	30	92	176	262	294	324	402	402	420	380	482	462	498	458	396
729	42	124	176	238	298	334	342	472	382	496	526	510	536	622	492
730	30	116	222	232	316	374	388	414	406	512	554	566	568	540	520
731	26	130	184	238	270	272	356	392	358	420	422	482	478	468	490
732	38	100	154	178	282	262	370	358	376	374	420	470	444	480	448
733	28	74	162	238	222	296	380	384	360	470	400	454	472	398	452
734	34	96	180	254	260	310	324	382	418	426	516	466	458	414	456
735	42	106	196	294	296	384	342	344	426	428	526	530	514	480	528
736	48	106	142	182	240	324	344	380	400	430	452	450	498	460	414
737	34	100	140	214	266	260	318	370	400	436	424	472	404	422	442
738	22	122	148	196	272	306	328	346	410	430	430	442	490	486	492
739	28	120	164	202	268	312	360	324	372	446	442	502	454	458	394
740	28	82	138	178	234	276	270	336	340	394	432	456	444	436	410
741	42	84	154	190	232	262	374	334	376	388	406	426	452	548	432
742	56	100	148	218	294	322	352	368	488	446	466	518	520	464	546
743	38	104	178	252	254	336	388	388	450	452	492	518	530	476	502
744	38	84	148	164	214	280	240	314	316	362	432	386	380	386	382
745	40	122	164	294	304	374	362	438	438	544	536	612	548	538	568
746	32	148	168	224	292	334	324	432	456	432	454	540	510	530	484
747	30	100	162	216	240	318	340	398	406	428	524	456	524	444	430
748	20	92	186	184	210	264	304	346	384	376	438	438	484	406	400
749	26	124	148	222	288	322	276	364	464	396	446	478	524	440	448
750	28	116	168	220	224	308	340	346	390	378	404	418	496	426	432
751	38	100	150	198	236	242	310	314	352	388	350	418	456	402	430
752	32	86	166	216	290	352	328	438	428	456	442	430	492	396	468
753	48	86	166	202	292	304	348	376	406	406	442	402	446	434	410
754	26	104	180	214	286	352	336	346	388	334	452	404	406	446	442
755	20	90	136	208	308	278	302	346	360	312	400	412	480	408	418
756	26	76	130	172	172	240	282	278	350	358	332	374	388	376	370
757	38	108	202	246	270	364	374	390	422	470	496	534	586	508	556
758	28	110	162	246	272	330	316	320	328	306	406	382	418	430	436
759	50	108	172	266	280	308	390	350	398	432	508	476	494	440	460
760	28	108	156	188	236	286	318	372	376	432	434	440	460	412	432
761	40	104	194	252	304	334	292	368	404	484	420	488	496	460	428
762	24	94	154	236	236	276	334	330	356	442	412	486	454	478	398
763	26	124	182	236	302	354	310	386	392	438	470	496	490	514	442
764	34	106	166	244	270	314	358	334	320	370	422	362	478	416	418
765	46	102	150	220	234	298	328	360	388	410	440	432	444	396	444
766	30	88	196	204	278	258	338	348	372	410	444	416	528	430	440
767	24	120	176	238	268	308	346	420	388	488	402	446	434	462	454
768	50	92	180	216	250	276	294	332	380	400	398	456	490	470	446
769	34	74	138	202	248	298	310	338	368	396	402	422	452	472	472
770	40	80	176	224	266	266	366	374	442	406	450	460	464	452	500
771	40	130	222	242	278	316	354	390	448	478	460	474	474	508	468
772	38	98	202	276	316	304	414	392	522	450	524	488	556	510	476
773	36	94	208	216	284	266	306	402	420	460	478	454	444	486	454
774	28	86	142	228	236	302	284	354	340	374	430	472	504	460	448
775	44	100	176	280	216	268	310	376	358	472	418	420	502	496	506
776	32	126	204	274	262	332	386	380	370	476	516	456	502	504	494
777	46	112	180	232	256	308	336	398	402	486	458	502	488	468	452
778	32	86	124	208	210	266	280	308	348	372	406	352	416	480	392
779	22	86	130	204	230	266	260	310	300	324	376	336	344	338	374
780	22	96	170	242	274	308	372	350	362	474	410	468	432	420	434
781	36	98	142	166	212	254	296	286	312	348	338	350	398	400	370
782	22	94	202	254	258	356	420	412	536	478	536	476	562	528	600
783	38	112	186	214	312	312	382	402	430	430	490	466	448	518	452
784	28	102	154	202	228	274	292	318	298	360	380	418	406	430	416
785	28	54	160	184	266	272	382	336	358	316	400	398	406	438	382
786	34	94	170	212	250	300	360	428	376	350	430	428	448	424	462
787	30	94	156	178	200	252	266	320	362	366	400	354	438	416	366
788	42	86	166	200	272	310	312	330	370	412	386	408	440	400	446
789	64	100	148	220	364	374	426	404	420	488	470	518	510	508	504
790	24	70	156	212	230	308	326	366	412	388	392	452	430	422	360
791	46	104	188	228	250	306	276	346	348	418	426	478	456	452	418
792	18	120	188	288	324	304	362	434	442	414	474	430	468	438	414
793	40	86	126	192	196	194	274	326	334	326	346	378	360	402	340
794	46	112	200	246	296	338	398	390	488	512	524	542	596	536	538
795	14	98	160	182	236	236	274	298	374	376	432	390	386	386	398
796	22	100	182	196	280	332	406	448	460	494	480	426	502	516	420
797	42	96	140	198	220	260	288	326	314	438	334	352	416	430	464
798	38	80	154	210	254	244	364	322	364	372	476	374	422	372	448
799	32	112	180	186	236	296	316	344	412	394	380	438	420	434	406
800	42	92	172	218	202	284	338	352	374	420	432	506	442	440	470
801	28	76	182	198	224	322	308	384	348	368	414	464	424	370	426
802	20	90	170	194	242	312	340	328	372	406	404	470	492	416	412
803	46	118	156	224	252	304	382	400	418	444	414	420	474	478	430
804	18	62	122	168	198	224	238	246	280	316	312	356	406	368	372
805	26	126	174	248	256	356	378	378	374	438	452	514	526	544	454
806	36	108	164	232	288	314	398	428	396	488	428	444	432	464	504
807	34	140	246	238	296	360	398	366	458	528	512	546	518	584	562
808	20	96	186	222	270	302	334	376	380	408	462	388	468	476	400
809	40	112	134	240	212	346	372	378	426	450	388	482	438	466	406
810	30	116	164	214	248	240	348	364	408	406	458	482	420	466	460
811	38	88	184	228	256	306	342	382	384	392	450	474	452	508	418
812	38	94	180	226	298	336	344	408	460	452	508	534	524	462	496
813	44	124	126	228	270	314	300	298	400	428	402	420	448	414	432
814	42	110	160	208	244	254	350	358	384	428	460	404	478	500	496
815	46	114	156	238	244	302	378	354	444	386	462	470	532	468	492
816	22	94	160	218	264	268	340	396	344	442	414	412	464	424	414
817	18	112	170	202	262	304	334	348	364	376	426	468	502	458	416
818	22	80	150	200	216	282	330	344	322	396	414	362	412	434	414
819	36	92	156	218	176	248	310	308	336	346	404	414	452	414	442
820	62	118	146	252	336	330	424	404	440	436	488	500	472	476	524
821	38	86	192	200	270	288	320	318	356	390	420	410	392	438	428
822	28	90	150	224	282	348	286	332	368	368	406	490	402	420	424
823	40	90	176	198	260	278	340	310	360	390	428	454	490	418	408
824	44	100	208	260	276	328	334	476	500	530	560	574	556	532	564
825	18	78	168	204	274	336	388	444	390	372	452	428	446	404	424
826	44	110	238	296	332	406	336	492	528	446	542	564	614	544	588
827	72	138	172	238	332	324	376	430	440	466	468	462	562	562	542
828	32	98	170	224	208	304	336	362	424	410	440	432	432	466	458
829	36	148	156	222	248	264	264	378	432	438	440	522	484	542	440
830	48	136	190	248	286	350	352	412	426	476	406	452	512	532	544
831	50	118	188	264	232	378	450	474	482	538	470	492	552	554	522
832	50	88	158	264	320	302	374	386	454	450	412	442	454	502	434
833	50	138	216	218	280	408	316	354	466	458	478	462	450	484	492
834	36	136	176	304	282	276	374	386	454	490	474	436	550	498	464
835	32	100	142	280	284	336	370	364	430	454	520	476	450	440	514
836	44	78	132	174	224	232	284	328	298	368	416	440	396	410	350
837	26	110	200	252	296	338	378	394	424	472	420	466	432	478	414
838	26	114	182	228	294	316	398	426	404	494	482	486	514	488	458
839	52	128	170	192	220	310	314	332	386	466	424	444	366	438	400
840	34	86	218	214	266	294	368	386	462	454	462	454	564	440	498
841	44	106	202	246	288	292	368	448	486	442	448	484	632	544	544
842	30	92	152	242	274	304	372	366	454	448	478	520	426	458	454
843	58	106	180	218	260	304	346	368	498	436	452	478	508	450	442
844	24	98	208	228	252	326	380	444	504	492	550	512	500	512	528
845	28	78	158	168	220	262	328	356	360	470	486	460	486	478	416
846	24	118	166	208	240	342	374	358	450	430	382	458	472	472	434
847	50	114	182	260	322	336	390	422	512	510	522	548	412	508	502
848	20	96	162	214	230	314	352	330	428	428	388	420	440	418	410
849	28	86	154	200	262	306	342	382	400	382	420	440	472	462	430
850	32	112	212	242	230	284	352	350	488	480	462	486	474	442	526
851	26	134	174	236	308	350	396	400	498	510	536	556	518	548	458
852	22	88	164	190	264	266	266	336	322	310	390	364	394	364	358
853	28	132	164	218	254	308	422	402	466	428	420	540	488	512	482
854	30	104	186	206	332	352	378	398	434	394	440	464	494	424	510
855	34	148	172	182	216	278	328	366	364	390	504	454	414	520	384
856	30	114	140	186	230	320	302	354	362	430	440	432	402	414	420
857	36	106	200	202	270	312	356	362	318	374	420	400	430	454	450
858	44	90	204	270	254	314	348	422	438	480	496	500	508	530	408
859	40	90	152	218	238	274	300	308	370	376	428	460	358	428	388
860	8	96	142	194	282	282	294	328	366	296	388	426	408	416	370
861	38	140	230	296	358	406	430	478	484	540	582	542	602	624	576
862	38	106	174	172	266	312	332	358	384	398	402	410	508	468	466
863	40	128	154	216	244	348	378	358	404	440	466	498	450	472	426
864	42	104	120	174	252	240	300	336	332	368	428	462	392	396	412
865	36	94	156	224	268	292	306	352	366	354	496	372	388	388	426
866	32	108	198	248	270	376	306	362	400	400	474	512	428	478	488
867	34	94	174	182	268	304	312	404	414	398	442	464	468	494	426
868	42	100	198	232	294	394	366	428	466	458	528	436	638	582	506
869	42	130	176	232	306	310	376	370	422	476	532	518	502	424	512
870	40	128	194	274	326	394	396	424	498	516	524	490	586	524	476
871	46	130	194	234	278	290	386	396	430	438	440	464	494	418	504
872	22	84	182	260	314	328	346	368	416	390	460	466	418	432	462
873	34	114	188	214	374	362	452	444	514	528	536	572	584	584	506
874	32	114	190	188	250	244	310	340	364	404	442	426	456	456	454
875	32	84	192	212	246	286	326	376	396	422	468	454	476	450	412
876	36	108	170	196	268	284	344	358	322	382	438	394	374	438	420
877	34	108	138	188	230	320	300	298	406	376	424	392	426	426	402
878	42	126	166	210	240	324	332	406	408	384	446	414	424	448	452
879	42	114	136	204	248	298	338	332	334	304	406	392	430	388	404
880	30	90	180	248	276	296	326	376	380	458	444	446	492	468	514
881	40	98	208	242	254	334	296	454	410	462	464	470	484	470	532
882	30	110	184	204	232	386	382	422	414	438	406	468	434	488	520
883	36	130	212	256	332	380	430	480	472	478	518	556	570	512	568
884	34	60	170	210	244	266	296	400	372	414	440	476	468	436	478
885	20	62	152	150	210	222	236	282	338	272	376	310	336	362	334
886	24	78	120	178	212	290	250	296	312	374	368	336	328	356	358
887	42	104	174	218	250	352	316	386	402	444	470	492	490	482	458
888	34	116	208	236	298	320	350	354	458	458	386	484	548	508	456
889	22	118	158	238	276	338	340	364	416	418	452	442	482	512	438
890	34	96	138	198	234	286	294	340	368	392	442	410	404	406	458
891	32	110	168	206	250	300	348	420	434	448	374	452	432	414	426
892	30	80	172	246	282	304	384	386	420	450	458	468	442	500	442
893	44	118	198	236	294	302	384	402	430	490	526	482	546	470	522
894	32	76	164	228	270	384	330	352	384	408	422	416	446	438	406
895	36	94	180	208	296	338	396	390	376	442	426	490	476	454	462
896	40	116	156	212	278	278	326	392	462	372	454	478	556	454	434
897	30	84	166	248	280	368	338	406	412	480	480	446	482	482	452
898	24	82	170	234	288	320	336	424	374	372	464	448	404	436	412
899	14	86	140	194	238	322	304	312	376	384	428	390	392	398	386
900	20	82	144	194	172	288	302	396	376	350	428	430	448	402	408
901	52	120	202	210	264	238	358	368	420	380	474	442	492	396	430
902	30	98	184	180	246	298	348	342	380	404	352	428	442	466	416
903	44	102	120	224	240	344	332	356	336	400	346	420	376	384	386
904	42	84	188	250	280	326	382	382	402	454	452	448	534	536	454
905	44	114	138	216	238	330	338	410	366	440	380	476	432	420	466
906	46	130	180	212	266	322	318	390	390	458	496	482	496	482	446
907	38	126	160	272	288	332	434	430	476	506	584	498	576	586	568
908	36	100	140	202	266	304	314	282	382	374	402	420	438	428	356
909	24	106	164	230	250	300	296	360	356	396	424	428	472	448	402
910	36	138	156	284	292	354	438	420	444	476	570	570	592	524	560
911	32	106	122	198	260	278	312	334	326	360	362	478	466	432	390
912	30	86	160	176	242	272	318	316	372	426	432	496	478	508	438
913	28	92	176	226	236	314	326	416	402	426	440	476	496	474	454
914	40	112	164	218	270	280	390	370	402	404	440	502	516	492	540
915	22	106	156	200	272	306	382	452	394	452	450	430	526	460	478
916	26	72	124	238	256	292	298	342	408	392	452	350	424	366	392
917	22	108	148	196	252	284	326	364	394	418	390	436	448	458	438
918	26	116	196	236	302	334	328	428	366	436	454	472	470	558	460
919	22	116	152	222	228	308	330	346	380	398	416	476	406	402	408
920	40	90	150	198	246	294	306	306	340	374	344	370	430	442	358
921	36	112	206	242	320	376	386	404	450	468	472	490	472	478	496
922	38	92	166	222	276	288	322	356	428	454	478	498	518	478	424
923	34	80	126	184	296	326	348	314	448	464	448	372	402	412	448
924	22	90	184	206	280	314	284	362	342	394	408	446	424	454	416
925	38	112	164	228	284	292	340	450	472	506	476	570	488	506	494
926	26	102	154	216	256	290	346	400	380	346	426	394	434	378	438
927	36	88	134	228	230	274	316	336	342	374	356	450	424	442	410
928	22	96	156	198	222	270	316	310	376	350	342	380	436	434	416
929	30	80	140	146	224	244	296	296	362	318	376	356	380	286	338
930	56	124	172	254	296	330	376	454	518	464	516	536	476	536	564
931	28	112	150	160	244	300	334	278	394	358	394	410	512	434	412
932	40	126	158	262	244	312	360	384	398	414	434	562	446	456	438
933	24	78	156	236	252	294	316	356	392	372	346	426	422	404	398
934	42	114	198	220	242	322	356	342	374	380	394	424	456	452	438
935	34	104	188	226	280	344	386	360	436	456	488	538	504	468	500
936	26	110	152	232	224	302	318	376	408	396	404	396	450	432	440
937	46	92	128	236	222	276	278	302	358	434	410	446	426	400	480
938	22	80	144	208	236	258	292	358	376	422	452	424	420	424	414
939	50	108	208	252	298	376	366	462	436	466	464	530	548	520	520
940	34	104	200	218	270	278	274	374	330	454	446	462	484	388	422
941	34	96	156	248	316	326	390	374	444	412	530	484	440	444	464
942	36	112	184	234	258	310	384	416	402	458	506	520	482	550	570
943	30	106	148	190	274	284	300	318	338	384	404	424	430	438	416
944	24	86	182	200	292	284	372	380	326	434	420	514	512	530	458
945	48	78	152	164	260	340	318	386	418	408	488	440	500	410	412
946	20	94	152	190	222	264	298	330	370	404	464	454	392	390	414
947	42	96	186	274	336	362	432	442	500	512	552	596	500	508	492
948	34	108	198	222	274	342	378	460	412	522	460	526	584	526	550
949	44	84	176	218	222	246	332	308	366	382	430	352	384	418	328
950	30	112	182	180	246	302	320	368	370	434	482	456	460	448	466
951	20	98	132	194	228	274	314	316	360	444	352	394	430	382	420
952	36	106	158	218	294	278	406	324	402	396	438	404	512	440	404
953	20	70	132	176	190	276	294	346	332	288	316	348	402	386	374
954	38	98	150	250	332	362	382	434	416	466	480	468	518	522	528
955	24	98	152	196	220	266	294	326	322	290	330	396	406	350	380
956	52	88	192	246	318	270	352	364	384	434	468	444	474	578	522
957	20	92	134	216	222	308	344	348	384	390	416	388	390	402	460
958	40	122	226	286	350	390	484	538	528	568	516	514	624	564	558
959	22	80	150	204	250	224	320	336	366	392	380	438	392	432	442
960	28	104	172	240	230	314	328	372	354	438	478	386	388	448	414
961	36	122	192	234	272	270	378	362	424	408	494	542	580	476	526
962	30	92	164	200	266	290	332	396	370	416	452	412	482	498	452
963	26	106	170	282	244	296	344	432	406	506	450	456	504	506	508
964	26	122	180	254	300	294	406	344	390	476	450	482	540	438	476
965	40	128	192	244	298	388	434	464	488	500	586	556	632	528	518
966	36	88	116	208	208	208	280	280	294	352	386	388	446	388	450
967	20	84	180	156	248	292	264	308	324	328	396	418	466	382	350
968	32	98	164	244	312	322	382	404	408	452	452	448	512	424	416
969	32	82	136	210	238	298	326	360	384	468	426	444	428	452	402
970	26	110	166	218	268	342	348	396	380	502	458	466	542	496	500
971	38	90	140	184	262	298	318	312	362	386	384	360	432	488	434
972	26	108	196	204	278	296	368	406	408	462	462	442	458	470	480
973	30	116	178	238	298	318	326	298	382	404	526	488	448	486	464
974	64	76	154	208	262	340	308	354	320	436	418	484	490	430	474
975	20	126	136	206	258	266	326	370	386	402	416	470	488	414	510
976	20	72	170	254	262	272	356	408	402	462	432	482	462	468	450
977	34	106	180	266	254	320	330	402	356	434	462	416	410	544	520
978	24	124	192	204	254	296	312	324	376	420	438	428	438	468	438
979	30	92	134	224	232	300	348	364	414	352	406	418	442	424	446
980	26	104	166	202	266	280	328	420	376	444	462	440	478	494	452
981	30	74	142	186	298	278	312	366	370	448	448	398	446	426	382
982	40	112	184	256	268	300	332	374	364	396	514	466	502	478	438
983	26	98	166	240	262	294	364	360	392	412	424	444	436	490	428
984	32	108	162	252	274	336	340	442	372	462	508	462	468	418	470
985	48	124	204	218	228	376	438	400	444	422	466	478	562	498	506
986	30	92	174	242	242	336	386	360	416	426	466	510	408	522	510
987	36	78	198	238	300	310	356	360	418	372	484	436	460	408	460
988	30	72	144	188	236	272	294	294	280	346	362	350	356	400	386
989	26	84	186	236	288	300	308	326	376	434	438	430	392	440	404
990	38	104	188	236	312	314	386	392	410	470	480	518	574	524	450
991	52	132	126	270	274	328	356	436	412	424	508	470	490	494	504
992	22	104	170	202	290	296	324	420	416	432	440	438	494	484	460
993	34	128	212	236	252	282	388	372	424	434	516	470	468	512	426
994	34	134	172	232	292	368	394	404	442	480	464	534	530	520	484
995	28	100	154	196	258	282	324	376	376	392	466	408	420	386	400
996	22	116	210	310	266	354	350	378	464	456	522	488	488	476	494
997	42	100	174	234	310	288	316	386	406	440	436	462	490	458	466
998	20	102	160	252	268	298	376	404	428	384	474	466	454	472	428
999	30	90	168	204	212	304	372	314	396	392	456	442	436	468	452
1000	26	100	176	242	256	330	396	374	394	476	506	546	472	450	474
1001	40	92	132	192	228	252	318	338	356	378	406	438	408	416	382
1002	26	114	136	236	212	268	320	346	386	444	466	436	426	398	430
1003	32	82	158	170	234	310	334	430	372	418	424	408	424	432	418
1004	34	108	156	244	284	292	324	414	458	466	448	458	472	488	522
1005	42	108	160	222	310	288	422	396	440	464	456	512	632	500	522
1006	20	114	186	252	272	334	416	404	468	494	544	506	524	510	510
1007	26	78	146	240	218	276	262	290	330	308	330	358	378	352	374
1008	30	78	148	186	268	252	330	336	400	366	374	434	402	452	434
1009	38	110	166	250	268	368	366	376	432	480	434	510	542	486	448
1010	48	122	188	244	254	344	350	442	462	452	488	550	504	570	504
1011	46	114	166	256	298	286	368	340	424	410	420	478	504	484	488
1012	18	86	146	228	220	252	310	430	348	434	408	368	490	432	422
1013	14	110	174	226	258	324	426	450	422	506	506	538	492	524	422
1014	40	100	160	226	216	282	334	406	378	354	332	388	420	384	432
1015	40	104	174	204	310	340	328	384	436	524	458	478	536	442	450
1016	40	100	174	246	320	346	346	420	430	496	446	494	522	496	478
1017	40	160	148	232	254	328	382	394	408	460	488	498	518	466	526
1018	38	100	192	218	314	318	458	432	462	464	528	466	482	548	492
1019	14	90	134	200	246	254	362	342	368	384	446	450	432	458	448
1020	48	88	158	198	244	320	368	414	342	420	434	518	498	496	462
1021	26	114	166	218	300	308	364	460	474	504	482	554	540	502	566
1022	42	94	180	224	318	306	342	348	344	384	446	442	440	434	492
1023	34	90	154	224	258	280	284	334	422	400	460	476	368	466	468
1024	30	92	152	184	232	308	300	364	412	438	444	462	466	422	418
1025	26	86	162	208	210	266	306	340	342	450	412	426	380	382	378
1026	24	134	158	232	264	286	328	440	364	390	416	450	414	500	428
1027	56	112	196	210	364	336	394	446	484	530	502	478	514	468	548
1028	58	122	198	238	268	284	420	404	380	392	388	452	418	450	422
1029	34	92	122	190	208	254	284	318	354	392	346	318	440	440	388
1030	34	94	182	210	258	330	334	320	388	390	448	398	432	454	392
1031	20	74	114	204	188	256	240	332	324	326	328	388	382	350	370
1032	34	134	196	250	286	354	356	402	376	454	458	432	448	438	516
1033	38	114	168	216	242	310	316	424	426	448	514	430	500	466	436
1034	36	106	162	182	300	328	360	362	454	492	482	512	478	442	504
1035	28	98	142	222	260	256	294	366	398	408	418	414	412	436	374
1036	34	122	190	222	294	274	356	346	376	382	504	536	456	538	482
1037	36	100	214	230	252	320	424	406	456	434	556	484	520	482	526
1038	44	124	206	216	354	370	446	410	476	488	516	540	546	700	534
1039	24	96	176	174	242	316	328	316	386	434	400	422	486	460	456
1040	40	118	166	212	274	356	372	446	494	480	492	568	550	554	508
1041	42	102	176	232	264	372	344	392	488	492	498	528	490	508	496
1042	38	108	184	210	240	334	386	352	438	430	390	414	414	456	508
1043	30	102	184	214	200	314	346	390	408	420	462	478	492	506	500
1044	50	122	192	236	244	336	384	456	480	442	454	572	534	524	512
1045	48	112	242	262	382	370	386	402	456	538	546	552	528	618	572
1046	24	140	182	200	278	366	392	336	406	436	464	454	432	496	464
1047	28	88	162	194	220	284	300	330	340	380	392	328	444	384	362
1048	26	110	180	262	282	326	380	406	470	520	486	580	444	476	538
1049	36	128	182	238	308	412	444	346	440	472	510	474	520	466	484
1050	38	98	174	238	218	280	354	376	388	396	430	400	492	446	474
1051	34	82	134	214	280	342	400	358	394	420	532	484	446	460	404
1052	36	118	180	198	232	280	392	432	434	408	436	436	478	490	462
1053	18	124	202	218	246	368	364	364	418	460	436	530	566	486	498
1054	32	122	210	242	316	362	450	402	466	480	468	544	508	506	522
1055	48	106	174	232	268	338	358	368	422	448	488	518	504	514	438
1056	34	72	146	188	238	240	240	306	324	354	334	320	408	372	368
1057	24	78	150	196	202	230	284	336	296	380	356	362	390	372	330
1058	18	88	162	238	284	296	316	376	430	484	424	434	412	486	446
1059	36	84	172	214	306	312	352	380	390	394	468	394	448	488	434
1060	32	100	196	202	258	376	354	452	442	496	516	526	526	478	416
1061	30	98	180	208	260	294	294	352	356	360	438	436	442	434	394
1062	28	128	140	228	278	254	358	384	392	414	396	446	450	402	480
1063	30	92	154	244	254	288	362	378	392	478	450	456	432	436	450
1064	32	134	180	228	246	310	320	394	404	458	400	464	444	502	394
1065	26	98	174	210	264	286	330	336	360	394	416	390	436	410	378
1066	34	102	172	240	276	324	342	382	382	374	432	438	450	444	480
1067	44	108	168	236	262	300	350	376	338	426	414	392	400	480	418
1068	28	88	136	180	216	266	310	334	350	398	384	396	402	454	440
1069	46	82	166	198	246	260	352	370	364	428	432	440	444	526	438
1070	26	100	170	220	280	326	386	420	434	508	512	568	532	484	468
1071	26	98	158	198	230	300	314	338	330	412	414	458	412	446	424
1072	38	130	196	244	286	354	364	442	430	488	484	470	490	518	568
1073	32	108	196	234	254	338	414	374	440	516	472	506	524	498	500
1074	38	92	170	174	224	304	276	348	392	384	402	446	432	420	372
1075	36	116	178	238	260	344	334	400	388	486	494	416	524	470	482
1076	32	96	142	190	240	288	310	300	324	358	392	400	390	404	384
1077	34	118	130	224	270	298	336	340	358	362	428	466	438	434	424
1078	42	134	186	222	258	368	364	320	430	352	400	462	502	492	484
1079	36	98	184	214	286	300	336	366	472	460	438	480	458	444	490
1080	32	106	182	238	254	348	336	372	388	410	448	436	490	432	454
1081	24	96	170	244	266	334	336	420	472	472	476	472	472	514	502
1082	34	112	194	210	270	270	320	332	426	524	420	512	454	466	478
1083	38	90	186	242	284	334	348	348	468	444	488	452	478	524	426
1084	28	76	132	172	204	258	288	312	260	380	330	354	386	386	390
1085	28	94	156	212	244	324	346	324	424	374	506	426	494	410	484
1086	16	90	152	180	226	296	330	322	342	388	362	348	444	352	402
1087	24	94	148	224	260	316	342	376	448	470	460	492	490	474	412
1088	34	76	164	202	278	274	336	360	376	412	420	412	464	416	428
1089	50	102	164	212	236	308	334	410	430	406	410	496	458	450	464
1090	42	106	190	208	290	312	336	330	404	454	506	418	502	458	464
1091	34	112	200	246	254	324	370	410	406	460	498	472	500	504	524
1092	30	88	168	222	284	312	350	324	398	428	432	438	434	522	426
1093	20	68	142	174	252	242	366	324	346	366	394	380	472	382	402
1094	26	82	142	262	272	316	342	356	404	412	424	406	394	420	434
1095	44	96	140	238	248	342	328	356	310	450	440	526	482	428	456
1096	30	100	182	184	324	320	378	452	406	432	470	440	474	542	468
1097	28	96	162	230	268	310	338	332	382	390	418	406	450	450	452
1098	40	78	156	242	274	276	350	390	378	416	466	448	498	412	382
1099	34	102	190	232	236	286	298	422	376	440	464	522	420	478	450
1100	26	102	138	210	232	204	308	314	354	290	310	346	368	346	352
1101	38	92	178	234	280	326	362	388	470	532	500	490	542	518	444
1102	32	80	176	208	302	282	330	408	456	476	480	464	502	504	474
1103	24	100	178	200	244	282	308	380	380	492	462	506	450	484	432
1104	50	158	234	286	362	392	484	530	554	580	598	608	696	592	596
1105	38	92	154	178	260	316	270	374	376	368	416	496	476	458	424
1106	20	98	180	250	252	318	332	368	346	410	472	462	444	492	438
1107	30	112	168	246	270	266	306	412	346	378	368	390	422	408	370
1108	16	102	178	204	266	310	298	382	366	378	430	446	434	448	418
1109	24	116	136	198	196	310	340	312	356	376	438	416	428	424	402
1110	40	86	158	200	286	268	320	356	370	370	474	430	472	450	416
1111	32	122	212	262	338	338	414	474	460	524	536	532	536	522	446
1112	42	84	166	184	282	286	326	336	398	380	420	422	396	480	376
1113	40	124	212	194	234	234	346	384	360	454	460	520	474	446	462
1114	24	104	194	206	304	300	356	394	450	450	508	490	432	500	474
1115	52	102	148	236	312	292	374	404	446	442	410	444	446	464	482
1116	22	110	164	168	276	304	350	336	372	410	472	438	494	510	456
1117	24	100	196	204	264	308	314	328	366	438	392	456	510	528	442
1118	20	86	174	240	272	330	288	382	432	490	486	466	506	568	502
1119	36	116	164	224	286	296	376	398	414	456	508	436	524	492	390
1120	28	120	174	264	308	322	360	378	444	494	492	562	554	530	542
1121	46	118	210	214	274	306	368	340	374	432	406	450	442	484	524
1122	26	66	134	186	232	274	368	354	376	414	374	396	384	390	338
1123	16	94	150	226	256	238	380	316	384	414	430	480	436	440	454
1124	38	100	158	188	262	294	356	416	440	424	420	412	392	442	392
1125	28	76	150	216	208	280	314	256	412	362	408	374	430	468	442
1126	16	114	188	258	264	278	370	424	448	480	532	474	560	544	450
1127	36	114	166	222	284	316	368	402	452	400	432	476	508	470	460
1128	38	130	190	210	252	348	386	366	418	406	438	468	468	442	402
1129	14	100	162	194	208	328	298	360	338	328	382	408	486	434	424
1130	34	104	140	180	214	284	282	336	332	380	404	384	360	432	354
1131	24	76	144	194	272	282	346	308	322	390	356	434	438	412	426
1132	22	80	160	238	190	280	310	316	352	360	406	402	402	424	408
1133	34	108	196	206	322	312	370	354	442	464	478	444	454	446	478
1134	30	104	148	200	280	296	312	348	358	342	412	420	414	442	380
1135	28	88	138	204	252	276	318	354	348	420	434	446	432	474	430
1136	36	86	168	192	216	278	270	318	322	296	388	406	390	412	386
1137	36	96	162	226	212	302	316	376	352	386	458	484	482	446	484
1138	26	120	226	242	312	346	418	390	476	484	440	496	568	530	512
1139	44	110	186	226	288	314	314	350	396	488	410	408	432	462	404
1140	32	100	132	214	268	316	328	348	392	428	480	468	426	396	422
1141	50	84	162	226	238	310	306	324	364	348	452	458	424	432	374
1142	20	74	170	166	250	254	302	356	354	360	388	404	354	398	374
1143	26	82	164	226	256	322	432	396	374	466	504	516	506	486	422
1144	24	118	136	256	260	298	338	320	382	430	430	408	464	460	432
1145	36	110	188	196	294	334	356	356	294	372	396	402	420	430	396
1146	20	70	112	188	226	222	198	280	336	332	320	376	400	370	356
1147	36	96	154	204	216	290	308	326	330	372	394	418	396	408	392
1148	44	150	174	182	244	264	420	366	464	430	464	480	448	492	512
1149	24	128	136	200	276	280	362	384	384	402	446	482	466	502	504
1150	32	114	178	226	298	364	428	414	412	470	488	504	444	464	476
1151	28	100	138	200	244	252	322	366	382	458	452	488	444	456	414
1152	38	84	186	224	298	342	386	394	426	454	466	440	480	508	502
1153	40	70	178	268	296	358	398	372	450	472	456	474	442	464	492
1154	26	90	172	212	274	308	316	342	416	454	448	422	460	472	422
1155	20	106	132	200	238	298	326	396	394	362	438	420	400	426	402
1156	36	84	156	222	278	324	332	434	416	442	444	460	568	424	476
1157	24	84	168	224	256	326	320	346	406	382	392	460	424	454	412
1158	34	118	170	270	280	374	452	420	480	520	540	608	474	526	552
1159	34	126	162	192	214	316	350	368	380	454	514	486	434	382	406
1160	24	70	152	188	212	278	264	290	336	324	334	324	378	394	402
1161	40	100	160	220	264	302	336	372	410	434	432	464	460	484	414
1162	30	102	194	186	242	240	284	328	366	488	450	412	390	406	376
1163	22	92	172	262	264	284	326	428	346	402	438	452	506	434	384
1164	14	86	142	166	228	248	302	312	384	340	386	368	418	438	420
1165	38	128	192	246	320	348	348	400	432	460	470	474	498	486	488
1166	28	100	202	214	230	348	362	412	414	390	486	444	478	508	516
1167	20	132	154	200	282	282	326	352	364	442	352	480	462	470	430
1168	48	94	148	194	262	304	296	352	366	446	434	454	434	480	514
1169	30	84	150	218	284	310	258	340	344	364	434	398	386	408	394
1170	46	92	194	208	274	334	378	352	408	462	464	506	492	444	424
1171	32	112	174	272	282	308	324	338	412	422	430	440	504	490	390
1172	32	98	196	204	220	302	330	346	394	414	428	456	466	486	426
1173	24	100	152	208	296	328	352	408	440	422	486	450	540	486	434
1174	32	116	204	250	258	298	280	364	410	364	450	486	456	432	424
1175	26	100	190	212	352	372	374	464	454	506	486	476	530	522	542
1176	42	90	176	218	270	244	336	294	288	384	338	426	372	364	412
1177	26	118	198	208	284	306	372	362	378	432	528	484	418	438	506
1178	40	142	196	290	330	400	390	386	434	468	448	526	502	514	516
1179	26	132	184	218	256	322	326	338	386	432	370	478	498	390	478
1180	44	118	184	216	248	322	364	274	414	400	410	420	410	404	408
1181	38	102	216	234	270	342	340	382	448	486	546	472	538	510	502
1182	34	98	126	164	218	270	312	374	360	364	378	368	328	372	386
1183	28	112	202	224	278	350	334	400	406	442	478	468	494	438	518
1184	38	86	178	230	254	328	420	446	398	400	456	490	498	490	522
1185	36	86	152	202	258	258	316	368	390	388	480	520	454	432	374
1186	34	94	138	198	250	374	274	400	382	440	462	418	420	460	462
1187	40	106	194	222	234	322	338	356	406	426	414	416	470	492	476
1188	38	110	142	276	268	342	362	368	400	440	436	496	586	558	490
1189	24	76	130	206	256	278	312	374	366	368	384	356	398	432	412
1190	28	100	176	196	254	258	310	402	380	460	428	414	464	506	488
1191	30	92	170	234	284	400	360	428	442	400	508	500	478	506	472
1192	42	130	174	234	284	278	412	378	370	462	456	414	466	472	460
1193	26	76	158	184	218	256	290	282	332	412	424	400	450	406	434
1194	28	122	166	192	252	274	340	376	372	412	506	460	518	442	554
1195	38	110	174	196	262	252	270	354	364	384	416	464	422	406	442
1196	46	104	190	232	232	278	350	388	362	408	418	450	430	490	438
1197	22	122	202	252	326	362	456	428	478	536	568	490	554	532	454
1198	22	88	146	246	260	292	358	382	366	528	450	446	458	468	434
1199	54	104	190	208	302	308	378	438	424	484	492	510	456	510	480
1200	34	80	162	194	252	284	346	374	374	426	342	392	432	422	452
1201	36	66	184	220	260	322	358	446	478	460	434	522	482	566	516
1202	30	78	128	216	190	294	266	348	326	398	386	354	420	376	350
1203	30	114	184	224	320	358	414	398	414	402	476	468	466	486	474
1204	30	106	204	220	262	308	358	342	440	450	454	406	428	442	436
1205	42	104	176	220	310	364	400	464	486	504	504	512	566	500	486
1206	52	124	170	212	306	388	422	434	474	522	460	506	540	582	566
1207	32	104	144	240	254	350	346	376	410	486	516	468	480	452	488
1208	56	114	206	210	258	324	310	468	436	454	428	474	404	438	516
1209	36	116	190	260	294	392	346	462	430	484	512	556	510	552	526
1210	22	148	206	194	250	260	348	354	340	372	368	452	516	450	474
1211	44	90	150	200	250	286	284	346	350	336	392	416	364	374	426
1212	30	92	136	166	260	310	350	352	316	366	424	400	392	454	410
1213	34	94	188	238	258	338	366	350	372	416	452	494	410	398	402
1214	34	104	138	226	280	332	316	354	436	430	430	404	474	500	428
1215	14	84	154	178	262	358	322	348	396	408	410	436	396	444	496
1216	36	114	154	220	270	266	314	334	314	362	428	326	366	388	372
1217	46	116	144	252	268	294	322	332	366	428	406	450	476	420	492
1218	34	128	188	246	244	384	412	406	410	404	404	394	486	498	576
1219	32	114	130	238	216	326	334	374	400	408	440	432	472	472	422
1220	44	108	204	248	276	296	390	396	460	404	428	478	510	482	470
1221	42	90	168	220	274	288	326	328	384	460	372	414	488	404	442
1222	24	96	138	208	244	252	288	288	312	354	400	458	422	404	416
1223	38	102	160	232	216	270	288	326	376	360	450	422	434	422	426
1224	38	138	234	234	250	320	284	364	494	516	458	540	526	586	472
1225	42	108	184	290	312	352	366	428	550	550	572	564	552	566	522
1226	42	142	236	242	340	358	406	494	458	492	574	556	550	546	532
1227	20	108	180	268	258	364	316	382	406	410	424	486	456	496	502
1228	42	140	188	186	218	276	342	386	396	378	396	394	408	390	386
1229	36	116	192	188	304	352	386	378	454	456	462	470	530	528	468
1230	30	108	190	198	250	300	352	350	374	386	394	404	446	388	450
1231	38	120	166	196	300	330	388	442	388	470	482	486	560	470	500
1232	32	106	176	210	240	342	324	400	370	448	418	430	438	436	482
1233	36	132	180	232	280	336	338	404	420	430	444	448	420	432	436
1234	42	96	144	204	304	272	350	316	398	450	486	468	486	484	498
1235	40	88	144	182	220	288	286	360	322	372	370	358	350	354	420
1236	38	110	204	206	280	380	366	402	404	402	502	520	508	468	496
1237	32	82	156	234	228	292	346	364	348	350	360	406	408	420	466
1238	16	102	214	286	318	332	392	504	454	480	494	538	530	532	528
1239	44	76	156	228	304	298	348	414	426	438	478	508	542	526	512
1240	30	108	174	216	214	232	346	376	396	370	494	424	442	424	464
1241	34	88	180	236	276	322	402	392	442	440	516	494	522	520	494
1242	52	132	176	204	250	310	338	368	404	360	362	452	436	414	392
1243	46	112	182	224	278	340	358	402	402	408	470	476	486	428	498
1244	34	98	168	244	288	330	350	400	466	512	450	486	472	454	446
1245	54	104	140	226	240	294	340	370	374	328	416	380	540	446	428
1246	28	130	176	180	268	288	340	368	420	386	426	470	476	480	490
1247	38	114	184	194	278	350	388	390	442	412	534	488	472	468	492
1248	48	130	200	232	324	420	420	498	534	508	588	602	602	574	628
1249	42	92	140	260	224	296	298	372	406	388	412	410	472	418	448
1250	26	128	182	220	244	252	350	338	328	400	362	418	388	358	442
1251	52	120	170	248	248	342	388	398	418	400	458	478	494	506	460
1252	42	124	190	250	284	348	386	386	420	452	520	410	482	510	486
1253	46	112	176	290	354	364	390	424	462	460	492	580	566	524	578
1254	28	102	168	230	342	352	344	430	442	464	588	470	568	462	434
1255	52	128	206	286	330	348	400	404	458	476	502	570	636	572	492
1256	34	98	182	176	256	350	330	322	374	392	464	442	368	422	412
1257	36	122	188	244	306	388	412	418	460	520	506	504	590	552	528
1258	26	100	136	200	230	288	346	378	390	382	450	504	412	462	452
1259	32	76	174	176	242	366	338	398	392	382	458	440	402	462	442
1260	26	104	178	250	276	362	380	394	434	478	496	480	494	444	444
1261	34	112	168	242	238	274	330	374	392	380	476	446	426	442	484
1262	28	84	228	212	240	338	354	376	372	424	498	488	518	520	510
1263	40	82	206	210	266	332	374	410	378	408	410	406	482	454	448
1264	24	100	176	238	258	308	326	322	404	398	364	384	404	444	448
1265	36	104	170	270	262	302	378	408	384	488	528	536	476	464	476
1266	34	90	208	250	280	316	324	406	472	422	430	460	488	500	484
1267	30	120	184	176	250	294	348	344	336	406	388	422	384	466	416
1268	22	98	198	200	294	290	336	398	360	422	394	524	406	504	420
1269	42	122	174	196	302	368	384	384	364	540	470	510	524	476	528
1270	44	110	142	230	282	266	266	316	338	370	408	422	422	460	384
1271	28	110	136	216	226	280	348	318	388	348	396	404	474	452	402
1272	16	112	198	274	320	326	344	406	442	450	506	526	516	408	478
1273	36	110	190	218	262	332	364	360	426	470	468	498	436	448	524
1274	14	82	162	236	240	332	300	346	374	308	432	428	424	424	364
1275	36	106	164	210	248	314	350	390	410	482	428	458	476	424	426
1276	30	118	198	202	320	354	384	412	420	518	492	446	480	500	552
1277	26	102	146	214	304	312	402	400	360	428	486	470	432	432	438
1278	38	90	126	222	232	242	320	296	312	332	334	398	442	460	420
1279	52	82	174	238	258	256	388	386	394	448	506	482	476	428	476
1280	20	102	142	210	256	288	292	338	358	392	382	436	468	412	420
1281	20	100	156	226	208	260	296	356	334	366	446	346	410	420	366
1282	48	108	156	208	220	312	326	368	398	348	460	464	472	392	364
1283	22	112	160	166	226	308	316	334	336	384	370	426	418	450	460
1284	32	82	196	240	262	326	354	402	416	458	442	472	512	494	482
1285	28	94	116	206	264	320	320	336	360	400	438	440	420	486	440
1286	20	124	202	274	370	404	490	506	554	608	562	592	636	598	568
1287	24	76	144	202	264	306	338	326	338	444	464	418	482	432	434
1288	48	94	160	212	226	296	286	322	304	420	374	386	416	350	414
1289	28	84	164	208	300	298	380	356	400	410	536	454	460	480	444
1290	22	98	168	206	264	262	340	364	472	458	424	436	430	464	430
1291	32	92	138	222	234	298	360	360	280	348	332	388	418	450	424
1292	36	110	186	220	268	330	362	400	370	440	438	448	492	432	480
1293	36	92	154	204	272	310	314	364	410	396	456	434	472	432	406
1294	40	142	152	184	226	262	338	428	434	392	406	402	450	466	454
1295	40	102	224	230	302	346	404	422	426	502	550	530	564	564	588
1296	24	98	178	186	256	276	332	380	334	448	424	412	426	400	472
1297	38	80	128	188	264	290	372	348	366	414	444	432	482	472	486
1298	22	88	166	242	242	236	354	344	380	354	384	436	406	462	400
1299	32	78	158	204	260	348	386	342	416	452	452	490	512	452	486
1300	44	136	160	198	302	306	312	370	332	398	386	474	404	438	468
1301	32	80	132	130	204	254	306	308	306	354	372	354	394	354	396
1302	16	98	176	188	270	288	288	332	408	436	450	470	420	408	420
1303	24	74	136	200	230	294	284	344	408	406	362	382	412	452	396
1304	30	104	202	216	214	284	324	358	402	476	418	428	480	430	474
1305	34	120	190	224	296	348	400	476	470	494	562	578	536	630	516
1306	58	112	186	218	278	294	352	436	434	426	486	534	422	454	494
1307	36	90	140	232	222	270	280	344	394	398	394	428	390	356	406
1308	28	82	112	186	250	282	312	332	366	336	394	390	418	344	386
1309	30	86	156	212	274	390	412	378	452	468	474	458	508	536	500
1310	36	106	194	230	240	292	388	346	422	410	488	504	492	478	432
1311	26	88	184	238	248	288	302	384	354	364	464	424	462	428	384
1312	20	70	144	202	222	230	286	332	334	374	364	362	382	338	402
1313	28	104	160	198	274	324	286	346	342	410	406	396	440	418	392
1314	38	106	162	262	300	340	408	442	480	540	554	536	528	426	560
1315	28	94	140	238	252	264	322	358	392	432	414	446	432	424	416
1316	28	98	186	216	242	302	348	342	308	362	382	430	440	438	394
1317	28	86	148	188	230	258	308	292	318	342	386	410	416	466	386
1318	28	108	160	240	252	314	334	380	386	432	488	486	500	454	462
1319	26	78	154	198	216	278	306	348	378	374	344	332	414	370	384
1320	30	112	182	254	300	394	450	396	388	504	490	526	456	476	490
1321	28	108	180	312	278	318	392	420	372	460	516	490	566	472	450
1322	28	126	174	226	284	308	344	370	410	418	384	446	492	468	448
1323	20	96	106	134	218	236	258	286	310	346	338	342	378	350	328
1324	16	84	212	256	304	382	388	410	442	424	488	442	518	540	514
1325	38	116	170	204	294	280	340	374	346	400	408	422	420	474	460
1326	32	78	136	188	262	284	368	342	366	410	418	434	420	456	472
1327	22	88	166	196	230	310	346	360	356	396	398	452	448	454	410
1328	30	92	156	186	270	266	336	336	374	446	452	392	470	468	406
1329	26	84	164	218	220	268	330	370	366	354	366	434	398	380	438
1330	34	116	166	234	292	288	354	386	404	438	478	466	430	504	414
1331	32	118	170	252	270	310	382	354	384	456	416	476	468	440	402
1332	42	114	186	172	288	260	314	340	314	330	464	448	426	402	442
1333	46	84	184	228	272	286	308	388	398	410	444	448	422	496	406
1334	32	82	120	192	214	294	288	290	374	352	346	384	330	422	386
1335	34	90	164	208	252	382	362	384	438	490	432	478	446	430	474
1336	36	94	154	198	238	280	306	330	338	426	372	424	450	418	414
1337	22	122	212	216	288	350	330	404	450	450	514	488	518	454	560
1338	48	106	160	244	266	328	360	390	384	422	444	402	472	472	446
1339	40	96	160	178	232	276	310	364	420	424	384	402	396	386	418
1340	38	84	164	216	266	282	366	378	416	406	422	398	432	438	472
1341	24	96	182	216	284	324	342	408	430	444	446	450	472	452	452
1342	34	102	206	224	212	362	374	378	440	404	486	438	426	440	446
1343	20	90	146	158	204	242	264	274	326	308	346	320	314	366	348
1344	28	110	164	212	282	346	294	350	428	396	372	448	422	444	390
1345	46	114	188	242	252	330	362	386	398	432	494	522	484	498	468
1346	28	94	132	198	232	286	352	350	334	378	422	464	482	400	442
1347	38	98	140	194	238	354	296	376	330	408	392	434	452	424	442
1348	50	120	162	240	246	296	304	330	366	420	456	426	416	444	464
1349	24	84	178	228	266	286	354	358	394	464	438	484	442	482	450
1350	32	138	140	264	316	324	364	388	438	546	512	528	490	506	552
1351	22	102	144	176	230	222	298	264	294	322	334	372	404	348	368
1352	30	108	150	240	246	308	322	370	394	340	382	442	466	402	396
1353	16	86	158	216	262	290	336	342	390	414	366	390	392	382	378
1354	20	118	112	186	252	302	360	354	348	346	400	474	418	454	434
1355	32	88	230	224	332	374	448	432	494	458	508	544	558	550	494
1356	38	92	154	206	258	282	278	318	344	398	380	356	416	438	428
1357	20	66	142	178	222	258	310	370	320	350	360	388	352	392	322
1358	30	82	184	242	236	316	366	336	392	400	428	470	462	492	474
1359	26	92	184	238	210	286	378	368	378	304	374	452	420	396	434
1360	26	92	182	240	310	328	450	442	442	462	494	496	570	540	576
1361	32	104	202	210	306	366	376	342	464	470	440	530	550	458	548
1362	38	124	172	246	192	274	364	366	424	470	444	544	492	496	484
1363	28	90	176	196	242	286	310	362	342	348	398	486	434	448	394
1364	22	118	184	212	282	372	400	378	412	446	476	474	446	466	504
1365	32	108	154	190	286	318	360	306	356	450	398	418	478	458	454
1366	22	92	134	158	192	242	232	282	274	346	326	376	342	348	320
1367	30	80	104	188	208	236	220	296	318	372	344	344	388	364	366
1368	32	92	212	256	318	290	348	344	346	418	500	470	586	538	418
1369	30	94	144	236	258	288	354	322	336	402	390	442	396	470	446
1370	36	106	196	278	294	326	318	412	420	470	470	564	478	550	472
1371	26	106	174	218	290	312	346	380	338	408	392	422	456	440	450
1372	24	92	126	214	242	252	308	352	406	378	408	396	386	390	406
1373	26	120	138	222	222	318	344	354	336	406	412	450	490	464	464
1374	24	98	182	234	232	274	386	382	378	372	444	438	468	470	442
1375	36	84	132	222	262	308	368	378	364	356	434	392	450	442	402
1376	22	98	134	164	214	240	246	320	380	366	350	348	368	384	360
1377	26	84	150	174	204	220	266	284	310	396	382	388	348	352	382
1378	42	78	148	194	274	318	338	446	376	464	510	462	498	468	516
1379	24	112	172	232	250	344	336	348	398	400	488	396	482	492	494
1380	14	144	176	236	274	308	340	384	394	438	422	426	478	454	440
1381	42	110	174	194	244	260	352	358	392	360	456	494	452	492	458
1382	36	108	180	226	272	280	328	358	426	466	434	416	512	460	472
1383	36	124	192	232	270	336	378	414	412	456	472	484	534	448	464
1384	28	86	156	224	240	300	282	326	416	394	502	462	406	436	442
1385	28	92	166	220	234	282	280	328	384	390	408	426	444	406	438
1386	30	68	158	176	194	282	288	326	392	332	390	386	370	360	402
1387	36	116	216	198	290	284	338	398	390	450	388	448	444	402	414
1388	32	98	166	238	270	370	390	436	432	422	500	446	414	496	484
1389	36	92	134	194	214	228	282	326	348	406	392	426	402	418	394
1390	36	84	162	230	266	310	362	366	346	438	400	448	436	420	468
1391	34	88	184	164	244	266	366	396	350	410	442	506	478	416	474
1392	30	68	110	184	160	226	190	296	298	330	306	392	352	326	368
1393	34	108	146	194	266	268	308	290	318	330	394	378	400	414	412
1394	32	98	192	232	216	350	374	492	442	500	484	458	468	520	464
1395	36	112	140	238	330	298	356	396	428	470	460	414	546	476	460
1396	18	82	146	178	256	290	308	294	290	366	344	414	408	390	384
1397	24	72	152	208	206	270	296	318	382	378	386	406	402	384	382
1398	40	114	164	240	280	306	360	434	496	482	514	520	526	552	448
1399	28	78	184	184	310	342	378	426	422	442	442	462	466	514	498
1400	46	98	166	250	244	298	342	372	422	424	460	542	498	522	460
1401	36	128	216	204	290	370	392	396	432	478	548	520	604	512	514
1402	42	102	144	226	244	252	280	344	374	402	370	388	396	394	348
1403	32	110	150	194	244	286	302	346	352	352	374	466	346	372	354
1404	42	150	198	248	298	326	354	390	458	480	492	506	508	498	452
1405	48	104	172	198	246	324	362	378	370	436	446	430	416	466	432
1406	28	94	168	214	282	338	394	338	400	388	436	412	472	450	456
1407	34	108	134	212	304	344	390	338	462	476	514	488	462	510	532
1408	44	106	188	244	270	348	366	442	428	498	442	502	554	484	498
1409	40	110	168	244	266	332	362	396	404	366	450	460	476	424	490
1410	22	78	176	178	242	308	328	378	322	398	406	458	432	484	456
1411	28	128	210	234	308	342	366	438	496	404	478	486	524	522	510
1412	32	130	174	228	324	400	358	412	368	404	486	498	462	542	490
1413	22	78	152	210	282	264	294	340	406	398	342	356	412	382	424
1414	30	104	168	218	292	298	302	392	400	484	414	410	444	434	478
1415	20	98	184	252	290	342	334	438	414	422	402	464	460	490	444
1416	38	128	184	290	308	380	374	430	420	496	480	532	552	584	532
1417	22	96	142	192	174	264	296	306	302	358	386	392	388	392	370
1418	16	70	148	242	250	264	334	334	428	430	396	392	438	494	440
1419	40	86	206	220	274	370	380	424	454	440	432	490	498	482	518
1420	28	110	144	226	226	274	288	312	306	342	362	394	408	462	410
1421	36	104	156	242	286	320	316	324	442	436	454	462	460	444	454
1422	18	90	180	224	258	302	320	354	402	422	430	516	454	440	446
1423	38	90	166	186	238	276	312	338	336	364	390	366	400	424	432
1424	22	90	104	206	244	288	334	336	360	406	420	438	406	334	352
1425	32	100	162	212	238	270	252	282	382	374	352	322	366	384	380
1426	40	124	168	266	296	352	424	380	454	424	476	500	522	496	446
1427	30	94	144	200	280	276	332	302	342	390	376	386	356	416	446
1428	48	96	196	232	280	272	338	326	384	390	482	434	458	428	462
1429	44	94	152	184	220	306	318	324	412	484	438	518	448	448	490
1430	50	84	198	220	256	316	360	412	462	402	446	488	480	492	492
1431	38	100	130	188	216	236	326	308	322	350	392	442	392	390	404
1432	36	124	152	224	256	268	328	344	370	456	400	408	488	420	466
1433	32	124	188	218	266	326	364	412	364	442	490	496	540	472	488
1434	28	106	156	226	310	278	442	408	464	464	452	542	498	538	468
1435	26	140	196	262	250	314	432	368	440	388	474	470	502	520	518
1436	30	106	168	188	224	270	358	348	408	362	400	458	398	416	442
1437	28	126	190	268	266	338	408	400	452	452	482	560	480	510	500
1438	30	108	210	246	292	318	400	320	374	496	472	516	528	516	478
1439	20	108	158	222	248	336	356	338	392	378	414	418	434	454	428
1440	54	100	120	172	204	220	262	320	322	432	374	380	426	392	412
1441	34	100	160	228	254	300	326	360	414	438	478	506	426	438	450
1442	28	108	160	224	278	330	312	358	388	468	374	434	462	428	452
1443	12	104	166	212	212	302	286	324	332	424	370	358	396	392	392
1444	26	104	226	244	314	338	404	424	462	492	554	542	550	560	580
1445	24	106	172	246	296	360	366	394	422	454	472	572	478	504	490
1446	38	98	158	214	270	288	344	402	376	430	410	482	458	488	452
1447	28	92	146	174	186	254	266	308	324	336	378	452	398	362	328
1448	30	102	164	238	254	284	338	344	454	412	470	516	488	472	468
1449	36	114	208	174	250	302	340	354	386	430	416	438	454	402	468
1450	34	94	144	224	296	354	370	358	394	442	476	504	434	496	434
1451	36	110	134	168	258	286	284	286	366	342	400	434	382	394	400
1452	30	94	138	198	230	322	264	364	388	388	386	462	472	474	430
1453	30	106	140	230	298	264	286	364	350	370	406	366	398	342	422
1454	22	98	166	244	284	326	354	358	418	402	454	414	460	450	440
1455	38	122	206	276	310	366	368	410	444	532	504	574	492	528	474
1456	30	98	186	234	306	364	378	404	482	468	478	432	542	478	436
1457	38	114	170	262	286	340	336	402	410	400	494	468	440	516	506
1458	48	136	192	286	314	390	430	398	458	528	500	558	578	560	512
1459	34	112	170	202	266	328	334	402	424	428	434	450	454	456	434
1460	32	86	118	188	240	258	368	400	396	354	396	432	388	446	446
1461	48	116	176	234	312	304	444	446	590	534	498	496	522	606	538
1462	18	104	164	246	258	306	310	306	390	444	384	466	454	454	448
1463	22	106	166	202	192	250	276	316	348	350	412	404	414	404	390
1464	40	110	174	218	294	352	414	448	366	464	432	492	478	460	464
1465	38	96	182	232	284	336	420	400	386	572	506	426	438	438	524
1466	24	116	160	190	216	302	306	322	358	424	460	470	434	478	458
1467	30	104	206	258	304	348	394	454	418	458	538	482	582	614	528
1468	40	102	162	230	340	352	416	438	454	500	520	482	572	558	482
1469	24	108	202	276	298	280	350	448	392	450	478	492	522	452	450
1470	48	96	182	218	238	296	382	382	402	492	490	464	484	450	434
1471	24	72	150	224	220	254	310	348	372	384	386	392	448	434	392
1472	30	96	150	186	246	292	322	298	358	350	432	380	438	400	362
1473	28	120	182	196	222	278	284	368	300	316	344	416	348	376	354
1474	42	108	120	228	242	320	356	372	344	422	444	402	452	390	394
1475	18	124	156	198	198	266	280	324	386	412	412	440	456	414	444
1476	26	102	138	264	316	414	424	436	476	558	484	554	570	600	494
1477	42	98	190	240	268	324	328	446	466	466	538	488	552	540	524
1478	40	84	170	210	234	320	312	354	362	454	398	422	490	490	438
1479	38	90	146	184	292	304	306	332	386	390	424	414	418	384	388
1480	42	108	154	216	256	294	364	326	368	386	516	420	488	438	438
1481	44	86	158	264	312	316	384	430	442	500	484	504	424	528	506
1482	22	124	192	222	278	316	358	402	440	470	482	470	484	552	478
1483	26	104	192	262	250	338	330	364	416	426	456	420	436	430	460
1484	38	120	142	182	276	290	324	410	322	368	386	426	436	396	480
1485	30	84	162	188	252	276	324	362	354	398	352	454	458	426	462
1486	28	108	162	242	292	306	348	372	368	448	434	516	540	538	468
1487	52	140	162	238	336	322	358	462	484	544	548	556	514	546	512
1488	48	76	154	172	212	252	300	324	366	372	388	406	392	374	352
1489	42	100	136	220	224	310	312	364	364	410	394	500	410	400	428
1490	32	76	112	200	258	250	296	332	368	312	382	416	390	388	410
1491	34	118	240	242	310	328	366	430	494	484	492	450	508	520	550
1492	22	106	150	204	252	282	390	338	354	420	434	400	488	406	458
1493	44	104	188	206	300	374	400	390	472	498	526	470	504	582	494
1494	40	102	202	228	294	318	372	394	412	492	512	452	540	472	492
1495	26	96	166	248	228	388	336	388	384	426	492	444	456	472	490
1496	32	118	180	212	254	318	434	420	400	482	442	450	504	446	468
1497	36	104	164	220	248	308	306	324	380	412	414	350	404	420	408
1498	34	104	166	244	242	286	350	360	414	460	494	422	464	472	480
1499	28	86	140	196	194	262	270	306	276	300	360	350	412	350	330
1500	38	92	162	230	280	294	352	336	318	438	430	426	442	430	456
1501	36	98	230	252	334	366	422	482	448	504	558	556	612	576	594
1502	32	100	166	222	266	300	398	370	452	426	472	446	524	468	486
1503	42	88	162	234	274	288	326	320	380	450	424	426	450	412	430
1504	22	80	108	178	196	238	264	344	388	378	398	364	348	388	418
1505	38	92	208	228	278	286	288	346	348	428	420	436	462	452	490
1506	38	114	182	214	280	310	382	390	434	456	432	472	572	510	516
1507	36	102	222	256	314	318	372	378	462	428	424	376	406	492	426
1508	28	82	180	204	298	314	378	420	414	432	460	478	510	472	466
1509	40	96	192	268	260	316	336	362	404	450	484	512	536	488	518
1510	48	94	176	258	318	334	358	406	398	440	422	436	518	496	396
1511	36	136	182	274	256	358	400	442	452	552	520	518	502	486	560
1512	26	100	132	210	296	308	374	386	392	504	406	462	490	492	456
1513	30	86	158	236	218	350	316	378	432	492	470	476	532	506	462
1514	42	102	208	214	278	310	364	406	500	444	476	514	458	502	438
1515	34	86	176	212	310	318	312	382	436	452	456	450	416	438	432
1516	24	112	134	210	218	244	312	338	356	362	368	414	378	402	412
1517	38	74	212	206	270	352	332	334	356	448	424	460	454	440	414
1518	32	110	184	218	250	322	324	332	452	428	440	418	400	460	378
1519	28	74	168	164	224	248	272	316	338	408	410	408	400	466	384
1520	22	78	180	184	270	314	348	376	456	454	482	518	470	462	400
1521	48	82	176	202	272	258	350	340	334	384	426	444	422	464	432
1522	36	108	166	182	236	270	326	338	382	362	424	434	428	446	400
1523	32	140	222	248	282	294	358	394	428	442	460	554	508	522	522
1524	30	94	186	214	306	308	364	324	378	446	480	486	492	440	480
1525	24	100	136	196	214	302	352	312	402	396	404	458	428	398	398
1526	26	82	212	232	330	362	378	412	464	474	538	524	540	478	542
1527	34	98	196	222	270	318	344	426	412	420	472	498	458	416	470
1528	38	104	170	192	280	298	308	342	372	372	384	404	402	370	400
1529	46	124	160	238	260	350	340	392	420	474	528	478	546	506	504
1530	32	116	204	226	272	348	368	442	498	488	536	518	556	530	530
1531	22	122	164	236	308	346	346	430	450	444	454	460	490	470	458
1532	50	108	198	228	292	322	406	410	406	462	450	504	474	468	482
1533	42	92	144	196	212	256	300	368	408	436	388	462	442	406	436
1534	32	90	164	216	312	342	384	388	376	418	512	456	486	478	418
1535	40	112	184	190	298	292	364	382	342	350	428	484	440	434	452
1536	48	112	144	226	256	284	372	356	424	384	478	478	466	424	446
1537	26	116	180	192	268	304	356	362	418	472	404	510	488	472	420
1538	34	124	230	268	312	340	396	484	472	530	530	522	532	542	534
1539	36	96	146	198	246	274	356	366	374	374	474	418	432	386	462
1540	20	118	164	232	236	276	324	314	356	428	404	418	402	446	452
1541	46	118	166	240	256	306	326	364	380	416	492	424	370	442	406
1542	28	86	110	158	206	260	266	264	314	406	360	340	398	386	358
1543	52	138	162	216	278	328	376	468	454	468	450	474	512	480	482
1544	34	106	158	228	288	354	342	374	378	414	450	472	476	488	474
1545	38	114	194	204	294	330	350	362	390	482	434	448	444	372	500
1546	44	98	164	222	268	304	346	306	356	390	460	422	470	466	412
1547	34	128	206	206	290	304	422	388	346	404	350	396	492	436	512
1548	24	62	154	176	258	264	340	378	446	404	416	430	476	430	388
1549	40	100	150	234	278	308	278	348	420	396	394	468	446	438	428
1550	28	94	156	220	244	290	326	366	392	410	368	478	444	480	356
1551	22	86	132	184	250	324	324	312	362	430	474	420	410	434	386
1552	42	84	154	180	234	286	290	364	350	390	392	384	432	438	330
1553	36	94	132	218	214	294	298	318	340	356	394	456	342	470	396
1554	24	102	196	232	318	310	356	420	468	494	476	496	518	554	516
1555	42	116	182	218	278	322	362	416	368	470	450	458	532	516	458
1556	30	126	194	236	260	300	380	388	404	454	408	424	490	476	444
1557	36	112	160	238	280	402	410	360	422	426	470	526	536	594	506
1558	34	86	134	174	232	262	320	304	392	358	366	402	404	428	416
1559	32	130	176	280	298	344	412	428	534	530	472	512	542	524	540
1560	60	142	206	266	270	324	386	408	410	462	508	512	560	532	524
1561	26	122	156	234	230	290	384	426	414	402	410	498	480	422	438
1562	22	136	168	208	266	326	360	408	368	414	378	380	392	448	456
1563	28	102	144	212	272	304	342	336	378	358	388	432	372	400	424
1564	34	98	178	248	226	300	380	354	422	406	428	464	446	422	476
1565	32	120	146	244	250	332	332	386	382	446	426	482	502	444	494
1566	22	62	130	138	260	254	312	332	360	346	384	398	414	348	374
1567	46	82	134	210	212	254	316	344	352	358	392	370	424	388	388
1568	24	70	156	178	264	274	322	328	366	414	414	458	450	450	442
1569	34	96	194	210	258	280	356	376	368	420	442	432	468	468	464
1570	30	122	178	250	290	318	358	326	376	380	442	454	452	442	466
1571	36	94	172	260	298	304	352	440	498	470	470	480	472	534	434
1572	50	120	138	236	268	300	378	444	408	502	454	488	482	528	508
1573	38	144	196	282	314	326	390	374	386	480	510	544	432	462	578
1574	42	94	226	208	284	270	350	388	368	428	488	420	474	492	516
1575	56	96	172	198	244	312	334	330	396	410	434	566	498	436	422
1576	34	96	126	188	244	296	302	292	358	406	368	394	424	400	362
1577	50	106	192	254	272	314	422	394	450	496	498	498	466	494	430
1578	34	86	170	196	242	214	294	304	346	326	370	490	434	390	450
1579	28	124	178	288	282	400	466	426	450	508	536	582	568	562	544
1580	36	100	170	238	258	312	370	330	360	422	444	388	484	500	452
1581	40	118	212	252	268	324	362	342	416	446	436	480	492	506	426
1582	28	88	162	198	270	288	368	440	434	450	432	472	576	476	474
1583	36	78	192	188	244	310	318	372	404	338	384	388	432	476	424
1584	28	68	150	222	218	256	256	346	326	292	348	384	452	356	364
1585	22	102	188	206	240	278	340	276	350	350	432	436	444	422	412
1586	28	68	184	218	262	260	310	336	348	358	396	342	408	448	410
1587	26	104	182	222	240	304	326	370	362	370	446	442	486	414	390
1588	28	80	140	192	218	280	282	302	368	364	398	374	392	404	356
1589	36	116	190	186	242	256	316	334	370	316	366	390	380	396	418
1590	36	102	198	202	258	282	370	344	366	430	392	388	416	482	478
1591	22	124	226	266	300	352	454	454	498	522	550	570	540	610	572
1592	32	108	174	202	284	342	366	398	432	464	474	500	508	516	502
1593	36	94	188	228	244	326	358	376	374	404	352	462	446	410	504
1594	32	76	152	174	204	264	284	300	364	358	328	382	366	378	358
1595	32	90	198	218	310	298	324	412	424	410	486	442	564	442	486
1596	16	108	184	158	240	326	280	398	378	370	400	396	428	450	424
1597	38	124	154	224	296	308	356	388	338	406	406	408	412	372	384
1598	42	112	180	202	272	318	320	390	396	402	468	414	430	518	534
1599	40	86	146	206	232	290	336	358	356	388	468	412	460	462	416
1600	36	120	200	258	314	282	344	384	436	510	506	524	486	540	534
1601	30	96	118	230	262	258	372	362	330	414	370	436	456	376	424
1602	56	74	228	226	268	328	330	352	360	432	496	498	406	420	506
1603	30	88	134	208	270	338	334	398	390	422	460	524	428	488	502
1604	28	78	162	198	240	230	312	326	378	358	376	354	408	390	388
1605	54	136	196	220	290	360	376	362	422	392	498	420	462	474	396
1606	34	136	176	254	250	376	388	400	458	524	526	510	542	512	492
1607	32	98	144	226	280	346	340	410	384	450	418	468	454	516	476
1608	40	88	126	208	278	296	246	306	372	436	442	380	468	438	418
1609	34	140	184	256	286	300	404	456	446	438	512	516	528	558	458
1610	44	134	176	214	264	344	364	414	378	418	454	478	522	476	442
1611	46	106	202	256	312	362	380	426	500	472	506	518	502	524	470
1612	46	104	158	226	272	284	336	418	374	442	422	458	492	426	432
1613	42	106	162	244	282	336	356	432	450	430	568	532	518	504	464
1614	28	84	166	204	286	294	348	346	414	438	436	440	454	458	440
1615	44	140	146	226	300	294	370	356	390	434	448	452	446	496	420
1616	36	110	196	200	262	300	352	394	354	406	434	472	418	532	398
1617	34	96	178	198	234	288	322	396	340	388	414	432	468	352	466
1618	20	122	142	224	264	300	376	350	380	384	432	422	498	484	482
1619	22	90	122	192	258	240	280	324	300	304	402	370	384	402	416
1620	44	104	166	232	264	340	332	354	388	384	434	426	496	524	438
1621	48	84	122	174	228	302	270	320	318	398	352	306	382	378	390
1622	30	66	148	144	230	252	262	298	360	356	388	430	390	366	364
1623	34	114	192	184	334	350	356	444	496	522	466	520	512	542	526
1624	42	106	166	194	278	286	366	380	376	438	374	494	496	482	478
1625	42	90	172	230	342	318	330	324	424	440	508	500	484	482	450
1626	18	106	126	176	252	276	322	290	346	322	396	430	398	468	392
1627	26	104	164	188	280	320	356	348	342	366	454	426	462	462	404
1628	24	88	184	180	226	250	268	274	316	382	446	372	366	394	374
1629	28	98	164	216	216	290	310	370	356	402	412	380	444	384	394
1630	32	118	178	236	280	378	362	412	412	470	522	458	476	502	484
1631	30	98	174	172	244	326	332	320	362	406	398	468	468	442	432
1632	36	98	186	240	218	316	350	348	396	444	510	388	484	372	344
1633	36	98	158	206	250	288	312	332	376	418	432	402	444	440	404
1634	38	122	142	226	270	304	384	374	396	398	440	450	450	452	418
1635	30	144	198	262	292	344	378	418	420	412	486	480	438	474	470
1636	32	100	164	186	230	324	342	358	364	384	426	464	448	390	478
1637	18	110	176	220	272	288	302	336	404	466	414	450	452	410	462
1638	32	94	116	220	242	302	332	350	396	400	406	428	428	398	406
1639	38	128	182	262	250	338	368	412	456	504	486	536	496	490	486
1640	34	62	178	208	284	286	368	394	438	522	412	408	496	518	452
1641	28	116	172	238	234	328	356	352	382	478	454	462	500	530	460
1642	42	112	178	222	244	310	310	332	356	328	402	428	412	428	398
1643	32	126	140	172	254	262	298	346	382	440	380	442	394	386	430
1644	44	94	114	236	280	258	348	348	390	364	484	430	422	428	420
1645	44	134	184	230	262	344	322	380	432	430	420	538	528	502	462
1646	24	82	174	220	282	274	304	382	394	398	420	446	408	470	428
1647	24	96	184	218	264	314	414	360	444	424	438	480	520	536	448
1648	24	124	190	276	294	328	380	366	406	462	480	500	506	490	470
1649	32	98	152	224	266	316	370	392	372	436	448	472	464	488	406
1650	30	144	194	258	296	322	380	410	422	470	554	588	570	592	566
1651	34	110	200	200	290	344	396	438	452	450	412	560	486	540	558
1652	20	90	182	158	232	260	274	306	350	382	370	366	440	388	422
1653	14	92	206	214	308	306	304	384	452	512	412	480	468	490	478
1654	22	108	172	280	296	312	336	364	454	474	484	448	492	486	496
1655	38	96	194	220	298	352	402	382	478	450	512	514	470	538	510
1656	32	122	204	208	246	258	344	344	326	394	456	504	416	434	430
1657	32	114	180	246	298	316	336	374	402	470	402	504	486	480	464
1658	24	72	156	212	250	268	344	424	346	408	436	418	436	462	454
1659	28	100	206	216	292	368	346	422	478	432	504	534	508	510	580
1660	32	104	148	180	214	268	304	356	338	434	414	410	434	446	442
1661	36	118	190	224	256	380	372	388	402	394	428	486	478	504	506
1662	38	98	186	200	302	306	358	366	418	468	462	508	448	536	480
1663	32	98	168	206	250	342	362	404	420	438	492	470	496	500	510
1664	20	76	156	188	212	244	288	326	358	364	408	398	422	398	386
1665	18	106	168	212	218	320	320	322	346	354	358	454	436	486	416
1666	40	74	120	150	198	256	242	328	392	312	306	370	396	312	334
1667	20	128	184	272	308	376	450	456	454	506	514	470	558	636	542
1668	38	146	184	272	266	386	450	392	456	510	534	544	594	564	576
1669	36	90	154	204	240	320	330	318	382	386	436	492	446	388	434
1670	40	122	206	254	308	354	358	404	466	528	500	522	488	524	484
1671	24	88	200	278	288	340	342	366	408	370	440	430	426	488	462
1672	48	82	156	278	298	330	416	422	536	462	560	522	510	516	498
1673	30	132	204	252	254	346	322	386	422	452	450	474	492	466	462
1674	34	98	148	204	238	308	318	356	376	410	426	402	406	392	418
1675	30	122	164	238	252	300	364	426	400	418	390	454	448	468	414
1676	40	122	188	232	300	346	372	376	404	478	482	512	524	452	486
1677	34	110	184	160	262	304	312	356	446	382	414	482	454	462	386
1678	38	90	160	214	226	312	334	366	348	348	434	454	444	446	432
1679	42	136	184	220	350	306	384	384	476	482	470	508	544	512	518
1680	36	98	178	182	218	270	322	362	364	372	420	392	420	460	368
1681	22	92	182	192	256	296	316	330	402	418	406	456	446	442	444
1682	30	80	164	176	288	312	328	384	422	418	464	444	512	444	490
1683	38	122	230	290	338	394	420	426	492	540	594	612	564	652	618
1684	34	76	208	284	266	356	348	390	424	434	450	482	526	498	512
1685	32	64	146	212	246	242	294	314	342	402	428	428	416	464	404
1686	24	94	180	190	240	296	280	362	416	382	412	448	462	394	404
1687	34	100	192	232	298	312	378	484	486	532	456	550	540	496	558
1688	18	88	150	214	272	290	296	364	326	370	366	394	412	394	402
1689	24	92	138	148	246	308	328	336	400	408	412	412	420	466	430
1690	24	78	122	166	212	276	288	276	320	316	370	338	392	364	360
1691	30	86	116	196	192	236	326	280	340	370	378	330	396	374	324
1692	22	96	188	236	298	300	334	410	410	438	464	522	438	396	446
1693	18	80	142	194	240	264	310	326	342	394	372	398	398	428	394
1694	28	126	168	230	258	314	322	430	450	448	468	488	500	496	506
1695	36	122	172	286	338	346	450	404	450	498	458	444	572	494	442
1696	20	134	172	236	232	310	366	402	380	506	466	474	486	502	474
1697	36	132	194	240	294	338	358	406	422	424	454	496	484	494	458
1698	32	102	160	210	242	278	338	402	372	410	400	466	444	422	430
1699	24	84	150	208	228	272	304	320	408	414	452	428	390	388	418
1700	26	98	158	172	222	216	294	292	312	322	362	374	356	340	396
1701	34	122	158	222	242	290	354	334	354	464	458	422	406	418	432
1702	36	120	190	198	280	282	336	356	404	424	490	464	474	484	540
1703	56	118	170	216	340	294	378	356	454	418	480	460	558	492	470
1704	44	86	206	222	242	290	348	344	396	474	486	454	468	514	520
1705	24	98	186	202	244	266	316	352	346	440	428	420	408	444	384
1706	42	150	156	234	294	336	360	416	372	454	488	466	498	482	476
1707	38	108	176	196	282	330	388	350	394	486	484	508	510	484	476
1708	40	80	134	194	196	234	288	280	364	336	396	390	358	392	326
1709	48	120	182	236	334	386	422	456	470	514	512	512	552	554	504
1710	12	90	180	204	230	258	334	326	386	396	424	448	418	394	406
1711	34	128	168	222	254	266	362	410	402	336	408	456	482	458	464
1712	32	90	156	240	300	298	342	332	420	448	502	454	526	464	454
1713	32	70	136	210	288	310	320	358	376	364	420	404	440	430	438
1714	26	92	144	246	212	312	336	364	328	424	392	398	444	436	440
1715	28	96	124	184	186	268	268	346	304	356	382	432	436	442	414
1716	34	104	150	196	218	308	300	368	366	388	426	430	410	420	416
1717	32	110	172	236	292	336	382	394	446	424	456	496	486	464	464
1718	40	128	166	264	336	370	436	438	494	502	506	470	568	520	536
1719	22	110	188	228	260	320	352	412	396	414	490	438	428	484	462
1720	32	104	194	168	300	288	360	430	434	466	480	494	498	430	442
1721	24	94	176	212	234	330	322	402	350	392	404	476	466	438	418
1722	24	106	190	264	274	316	300	404	358	394	478	442	496	536	458
1723	26	94	194	244	252	304	328	380	338	420	450	470	406	484	468
1724	36	102	132	206	210	248	328	372	342	380	440	418	448	448	394
1725	22	108	154	198	266	336	320	354	412	438	470	444	452	496	448
1726	42	122	200	198	294	362	328	392	442	422	450	462	486	484	476
1727	36	110	166	236	314	302	348	444	426	430	444	472	482	468	498
1728	38	90	176	194	254	274	282	330	378	418	444	478	490	454	390
1729	36	126	180	264	272	334	384	432	426	410	440	520	420	426	462
1730	30	104	200	204	250	304	368	406	422	448	470	500	430	482	394
1731	32	72	134	198	226	242	294	264	328	376	346	306	416	350	366
1732	40	96	214	240	286	328	352	414	398	480	550	450	520	548	488
1733	46	118	186	210	236	330	334	360	366	426	380	422	484	462	476
1734	38	96	158	216	278	274	350	356	382	382	470	402	492	514	418
1735	44	72	158	216	274	254	278	308	324	418	428	400	506	408	390
1736	30	86	160	206	228	248	320	288	372	360	436	444	448	450	394
1737	56	98	170	190	240	294	356	314	366	458	390	442	438	428	462
1738	40	112	180	234	284	310	366	444	392	400	486	492	460	510	466
1739	36	114	166	244	296	284	310	376	348	398	474	408	476	496	424
1740	22	94	186	276	278	296	372	418	428	450	462	466	488	454	464
1741	42	128	192	266	296	428	400	442	524	538	526	544	532	440	492
1742	28	118	208	238	234	332	344	396	426	476	484	486	492	508	484
1743	42	94	168	284	318	300	392	378	442	424	466	548	490	498	464
1744	18	88	196	248	290	348	344	410	418	438	510	546	494	456	478
1745	34	104	164	174	216	280	362	292	374	348	408	416	452	460	394
1746	26	112	124	194	206	320	348	326	382	422	380	466	460	468	444
1747	22	118	164	188	308	342	354	334	470	404	462	504	456	482	506
1748	26	108	204	278	304	366	360	394	446	434	520	480	560	530	590
1749	34	84	150	216	266	326	390	386	342	458	428	448	456	480	412
1750	42	112	140	188	258	266	332	342	388	412	382	458	420	424	430
1751	34	96	220	260	288	386	448	496	492	450	554	536	604	540	522
1752	38	96	120	172	210	254	330	312	330	362	390	482	398	380	368
1753	50	94	172	220	248	260	346	316	386	426	414	378	456	418	500
1754	46	122	164	198	294	396	376	382	420	456	492	476	490	398	442
1755	24	66	190	190	228	290	308	298	392	392	420	402	404	376	440
1756	26	116	156	224	242	342	348	412	374	442	422	410	442	456	432
1757	34	100	134	172	236	282	308	352	426	378	418	438	480	468	398
1758	24	96	154	192	218	256	258	304	368	436	478	430	396	446	428
1759	24	120	160	252	260	362	378	400	408	380	444	446	474	450	440
1760	26	116	148	234	226	282	274	338	350	390	450	440	462	444	428
1761	48	88	144	198	210	288	340	388	408	428	384	424	420	444	448
1762	38	106	218	260	262	344	388	414	490	534	550	520	536	552	548
1763	32	84	156	218	240	274	342	388	374	434	416	456	436	436	402
1764	20	104	168	226	226	304	304	340	362	458	428	436	370	472	464
1765	32	74	156	240	244	298	386	370	376	452	534	492	504	460	400
1766	32	102	170	230	264	318	354	438	420	500	506	542	524	534	488
1767	20	94	154	180	244	344	320	332	372	378	410	436	442	426	424
1768	42	126	176	216	286	280	374	424	458	448	436	490	476	484	434
1769	34	106	158	250	216	272	318	340	374	372	400	392	516	468	400
1770	30	78	136	158	196	232	236	330	304	318	358	356	372	378	338
1771	28	106	184	222	268	304	334	390	370	436	466	422	418	452	478
1772	20	112	166	236	286	372	324	354	344	418	424	440	490	454	442
1773	40	144	202	234	306	324	356	400	402	398	528	530	602	504	516
1774	50	132	178	230	336	352	396	402	418	516	494	530	526	524	482
1775	28	106	130	206	258	338	320	394	392	458	418	444	512	438	438
1776	40	120	200	234	288	342	360	376	470	488	538	504	534	530	412
1777	42	120	204	216	310	264	376	390	434	466	478	484	510	536	472
1778	28	140	146	224	266	302	352	348	452	458	486	464	418	470	418
1779	24	104	172	194	268	264	334	340	410	394	390	430	402	370	408
1780	16	96	216	222	280	314	318	372	382	420	470	464	502	524	468
1781	42	70	164	184	260	258	306	384	380	370	466	440	398	410	396
1782	30	118	164	208	276	288	378	386	402	408	428	460	444	538	492
1783	24	124	156	184	270	274	356	370	400	410	464	480	448	472	406
1784	36	108	144	228	276	290	340	400	422	390	444	466	486	462	506
1785	38	122	152	208	254	266	326	358	398	406	392	530	576	482	456
1786	34	78	154	194	232	238	306	310	348	402	396	404	410	382	390
1787	30	108	172	194	234	280	294	298	348	402	438	410	456	438	400
1788	28	126	188	258	298	276	366	432	454	440	520	556	482	454	510
1789	26	82	160	186	260	342	306	364	388	424	402	476	424	442	398
1790	46	122	174	212	322	336	372	410	374	492	494	500	510	484	446
1791	26	110	166	260	320	370	378	414	468	516	488	520	498	534	476
1792	20	110	174	210	296	336	408	394	466	444	452	536	544	520	484
1793	60	100	198	214	286	274	366	406	440	492	484	428	438	436	526
1794	36	92	150	160	178	218	254	284	304	302	362	332	368	366	350
1795	38	124	184	208	264	262	330	330	334	438	398	418	430	400	484
1796	32	114	158	266	268	300	408	380	410	450	488	506	442	506	490
1797	30	106	172	220	258	292	352	348	436	412	418	476	498	458	450
1798	30	82	172	216	274	316	344	344	446	406	458	460	448	466	468
1799	24	80	156	214	268	308	356	414	412	444	446	418	410	554	484
1800	34	100	184	206	322	348	428	490	464	436	536	562	604	518	482
1801	54	86	184	220	252	336	374	358	370	412	420	414	434	438	448
1802	48	118	162	320	314	322	358	476	412	452	454	492	532	516	508
1803	44	104	190	210	322	276	344	368	428	566	542	456	462	560	432
1804	42	102	198	268	334	366	382	478	476	574	526	516	542	524	494
1805	38	130	180	244	302	332	390	408	426	422	496	524	548	514	474
1806	40	92	168	224	294	250	294	318	342	400	408	464	442	470	394
1807	30	98	158	224	294	340	356	468	400	468	500	488	468	470	416
1808	40	116	224	250	312	308	382	342	384	436	448	438	490	468	530
1809	18	136	188	214	262	312	344	408	354	404	412	426	484	446	404
1810	40	102	132	180	184	234	278	322	386	374	314	410	382	416	438
1811	34	76	226	258	252	260	352	356	388	438	432	430	392	398	400
1812	22	84	152	252	266	292	354	348	420	402	428	394	426	480	462
1813	52	106	206	198	220	264	342	322	376	384	422	374	406	434	428
1814	26	98	120	148	192	286	272	292	324	348	348	328	370	326	318
1815	34	86	168	192	204	272	302	310	324	352	412	406	420	376	462
1816	24	94	140	232	256	264	324	346	414	444	428	442	404	458	450
1817	26	110	184	204	246	262	320	422	384	370	412	494	422	476	460
1818	40	128	160	202	268	314	334	344	352	380	420	494	498	516	480
1819	48	114	144	194	224	264	372	334	434	338	414	432	482	488	466
1820	24	70	148	178	264	314	312	332	344	376	446	432	398	372	420
1821	44	94	146	230	294	298	320	404	406	440	464	462	526	468	472
1822	28	92	168	276	326	304	344	358	388	414	528	484	466	470	460
1823	38	112	188	236	264	270	350	392	394	516	502	496	494	484	478
1824	24	108	176	186	276	354	322	336	358	434	430	484	408	410	458
1825	30	128	164	216	292	296	312	428	370	412	428	496	472	480	398
1826	30	112	164	232	270	288	312	418	392	456	450	492	554	482	484
1827	28	96	158	200	244	246	326	344	394	428	416	414	436	434	438
1828	46	90	228	222	250	324	386	412	428	400	496	494	448	482	464
1829	40	120	158	234	256	334	382	352	458	410	476	500	476	502	480
1830	34	114	198	198	298	328	416	406	426	388	488	448	494	484	534
1831	30	100	184	210	252	332	362	400	364	424	474	460	446	472	428
1832	38	100	168	208	250	380	368	378	360	468	466	470	428	486	432
1833	30	94	148	222	222	330	314	350	368	444	432	470	476	436	396
1834	42	128	210	292	304	380	410	446	506	500	520	508	566	564	510
1835	28	134	150	228	232	336	300	394	396	462	470	438	430	428	406
1836	40	112	170	236	298	340	342	384	394	408	456	434	406	452	460
1837	28	102	164	182	238	280	304	376	366	404	380	430	428	432	424
1838	26	94	182	212	264	310	332	340	372	434	414	428	464	410	388
1839	26	126	160	184	178	280	334	418	380	428	450	438	438	464	444
1840	44	96	188	264	336	286	344	350	396	460	514	468	558	548	510
1841	26	122	222	232	346	366	364	392	482	428	504	534	492	484	498
1842	32	130	178	190	254	272	310	366	398	452	416	404	414	386	434
1843	32	112	190	282	336	352	352	412	386	486	442	520	534	454	442
1844	22	70	118	190	212	268	270	278	358	294	372	348	412	410	324
1845	32	128	202	268	276	322	392	420	492	450	452	516	506	478	472
1846	32	126	176	262	274	308	342	406	432	462	440	452	478	434	502
1847	58	130	196	244	314	350	488	450	512	508	520	546	544	514	576
1848	32	78	174	236	236	328	314	310	350	382	386	430	454	500	438
1849	14	104	172	222	272	344	330	386	398	402	462	390	428	466	414
1850	26	100	156	202	264	340	350	364	420	418	412	464	434	480	462
1851	36	92	204	216	284	348	330	434	392	438	508	478	526	510	488
1852	32	126	172	218	246	292	276	344	374	404	424	458	514	458	434
1853	44	138	212	216	240	338	402	364	420	476	446	476	442	464	476
1854	42	96	160	236	244	376	338	360	348	410	470	434	434	456	444
1855	32	96	142	216	300	348	326	356	402	382	452	496	476	426	452
1856	34	94	156	174	264	330	324	362	440	376	390	418	396	416	398
1857	22	136	124	178	222	290	290	320	394	368	378	394	360	388	394
1858	26	116	172	216	274	280	340	360	316	360	418	402	448	482	432
1859	40	94	148	228	246	352	320	376	408	328	446	398	494	492	456
1860	46	142	196	254	342	354	394	410	468	506	466	522	562	546	596
1861	40	118	188	190	256	320	318	334	398	416	410	416	398	482	432
1862	26	122	154	234	286	270	330	372	378	402	426	388	494	474	374
1863	32	98	166	210	216	282	284	324	382	380	388	414	418	420	452
1864	34	110	182	232	234	332	380	386	414	452	420	432	488	530	492
1865	32	88	152	204	274	270	302	290	308	346	372	374	386	376	382
1866	24	104	142	264	262	318	364	404	414	412	442	540	454	436	460
1867	46	102	220	260	284	332	328	432	436	436	486	508	518	512	452
1868	24	78	178	230	270	324	332	294	374	358	404	416	416	440	432
1869	26	90	156	216	256	272	314	382	352	372	370	422	420	398	402
1870	30	120	180	160	232	244	312	270	302	378	388	370	392	380	430
1871	26	102	138	182	196	236	232	304	294	320	362	352	326	370	358
1872	28	120	188	212	202	240	328	368	332	318	378	384	402	426	436
1873	40	110	188	230	270	320	346	348	402	444	456	502	506	490	506
1874	20	72	152	166	276	274	290	334	354	380	366	376	446	396	422
1875	24	138	158	210	266	286	324	370	394	428	406	452	506	500	434
1876	28	104	162	212	234	274	378	326	380	364	456	452	472	502	482
1877	30	90	190	200	292	278	334	338	360	418	466	440	480	434	418
1878	34	110	140	172	218	256	316	364	370	414	418	452	490	392	422
1879	34	122	166	208	260	320	352	366	420	340	416	446	510	442	452
1880	32	94	136	210	248	272	344	354	382	444	488	428	394	504	378
1881	44	104	152	244	256	300	314	346	400	410	434	438	438	448	464
1882	24	118	190	224	306	292	392	374	436	438	496	468	556	490	466
1883	34	116	184	264	272	336	416	390	460	458	550	504	536	536	464
1884	46	132	194	260	316	352	422	362	452	510	500	538	544	516	602
1885	48	82	200	190	276	254	350	388	408	436	496	454	466	472	442
1886	44	138	200	258	332	394	452	412	528	598	492	538	528	568	576
1887	36	80	162	260	298	318	324	388	426	428	536	488	500	558	542
1888	28	70	146	194	198	282	312	330	320	346	330	332	390	350	340
1889	38	114	180	216	294	358	404	356	358	416	400	414	420	414	420
1890	36	116	212	268	276	330	446	438	450	430	498	508	488	514	510
1891	20	72	140	174	198	264	284	328	308	316	354	364	328	336	352
1892	26	78	184	174	250	264	292	304	396	420	438	352	480	422	430
1893	40	122	136	256	296	290	450	470	436	502	474	504	488	552	558
1894	28	96	172	254	282	356	340	392	418	466	522	516	472	484	446
1895	16	106	182	200	266	302	330	374	406	458	454	446	410	460	388
1896	38	100	164	240	252	326	398	350	402	446	448	474	496	486	454
1897	30	112	172	252	340	374	422	402	500	482	510	562	482	486	510
1898	30	84	132	188	268	252	266	374	382	382	384	442	396	402	406
1899	34	114	140	204	236	272	326	312	372	396	410	412	452	460	476
1900	28	108	166	210	258	278	342	346	412	458	440	470	480	452	452
1901	30	102	180	260	276	314	348	376	408	440	438	446	426	482	450
1902	32	128	192	232	296	350	354	342	320	418	350	398	462	416	402
1903	24	128	200	214	306	360	354	452	460	460	480	478	442	480	526
1904	20	72	194	208	264	330	366	342	422	434	448	436	474	448	498
1905	34	84	164	188	274	308	300	368	400	364	356	454	406	392	436
1906	50	116	188	194	300	350	404	398	436	426	492	554	546	462	546
1907	32	130	148	222	266	326	382	398	424	484	496	472	502	484	480
1908	38	86	152	210	284	316	316	372	386	380	440	400	382	416	400
1909	38	88	164	204	228	266	274	354	332	430	468	410	410	444	430
1910	38	100	208	256	274	284	390	438	382	420	464	510	514	464	502
1911	18	82	170	200	288	254	316	366	376	400	416	402	448	364	486
1912	26	118	162	186	282	264	288	350	330	368	416	462	456	416	360
1913	36	106	162	230	288	308	320	376	384	368	436	424	458	500	494
1914	26	82	146	196	222	286	262	346	338	340	368	378	436	410	380
1915	36	102	170	190	274	288	348	364	408	452	498	502	492	452	516
1916	24	138	162	250	292	364	346	416	424	472	508	544	462	496	514
1917	40	106	140	184	278	310	348	322	386	378	434	424	408	400	412
1918	30	120	136	198	258	318	358	380	410	426	438	448	432	394	432
1919	46	96	166	206	252	328	348	338	404	472	430	352	448	402	356
1920	30	98	150	240	236	278	354	322	386	468	410	458	522	512	460
1921	30	108	206	228	274	308	362	376	376	470	452	464	494	500	526
1922	28	82	150	270	224	326	404	362	386	500	492	518	474	462	492
1923	34	90	204	236	226	310	346	360	414	350	406	434	468	420	422
1924	14	88	172	208	232	260	290	332	414	384	396	434	456	488	448
1925	28	94	180	222	240	312	260	356	362	388	436	438	422	442	506
1926	24	118	166	174	220	280	380	304	434	430	396	462	494	448	416
1927	48	108	162	216	308	328	344	380	440	472	466	486	482	600	434
1928	38	112	164	204	268	350	402	360	424	478	470	488	486	482	480
1929	42	86	154	202	266	330	392	378	426	394	408	442	504	444	408
1930	32	102	182	210	234	286	348	396	398	376	368	372	416	426	436
1931	38	112	180	224	256	340	376	436	408	450	438	470	414	470	522
1932	54	120	202	234	322	304	376	442	412	482	460	478	522	520	542
1933	30	106	174	224	312	332	352	404	414	434	464	560	478	502	472
1934	14	104	204	286	274	364	370	444	444	454	516	596	476	592	522
1935	32	100	200	214	274	328	418	396	456	422	468	508	448	546	492
1936	26	114	180	236	306	356	440	420	396	452	492	454	580	560	494
1937	36	120	170	264	268	358	370	498	426	474	510	564	604	532	488
1938	22	68	156	186	212	284	280	320	344	392	342	370	368	374	386
1939	36	112	138	222	274	254	362	330	358	442	528	430	468	434	412
1940	28	84	178	214	306	344	354	370	454	462	456	442	488	518	520
1941	28	66	144	170	254	232	280	332	378	376	406	354	370	380	402
1942	32	124	156	204	230	322	380	360	366	436	404	468	430	428	462
1943	46	86	166	240	304	378	332	426	382	514	528	568	478	510	484
1944	30	104	200	214	246	332	408	390	422	388	478	480	484	578	490
1945	28	100	186	200	280	290	372	438	358	364	444	490	466	456	458
1946	38	84	166	220	256	284	324	328	320	354	342	430	424	398	418
1947	26	116	172	224	262	366	352	384	432	482	494	432	526	516	462
1948	54	92	168	244	308	340	364	422	416	474	436	476	464	492	466
1949	46	96	176	204	254	314	288	350	394	378	442	470	470	448	466
1950	56	112	172	214	282	354	350	350	468	436	452	436	564	584	542
1951	20	114	158	212	268	348	366	314	446	500	432	464	498	488	466
1952	40	80	164	198	230	294	336	356	362	430	426	400	460	480	460
1953	46	122	192	222	250	276	322	390	386	454	436	496	544	514	428
1954	22	82	174	198	224	300	288	296	398	406	430	432	422	456	436
1955	44	138	202	230	332	380	414	436	430	518	528	500	556	540	538
1956	30	86	138	218	236	234	322	316	378	358	372	406	392	402	368
1957	30	70	154	198	256	274	346	402	354	402	376	418	394	400	420
1958	28	102	180	204	208	282	314	354	366	392	484	440	442	510	444
1959	26	84	156	182	228	272	296	302	352	348	390	404	416	382	388
1960	28	80	146	196	252	320	292	368	382	402	468	396	412	420	404
1961	40	132	194	256	268	306	360	364	382	442	444	510	446	458	448
1962	30	102	184	210	286	316	316	420	424	376	428	456	486	484	448
1963	28	96	136	198	244	270	270	350	342	410	424	408	446	434	388
1964	28	88	150	210	248	292	340	354	350	460	396	488	442	540	458
1965	28	104	128	192	220	240	330	246	324	352	380	338	374	390	338
1966	54	122	196	254	248	396	412	448	454	444	546	550	540	480	514
1967	26	118	164	242	250	320	304	372	418	478	470	458	478	466	450
1968	36	110	212	214	262	326	356	418	408	456	484	430	494	446	420
1969	20	80	170	178	242	288	310	334	352	376	386	414	438	400	418
1970	16	92	166	204	236	286	314	350	328	390	376	376	406	412	428
1971	38	84	146	212	278	258	348	360	390	374	382	480	400	404	414
1972	38	116	168	270	268	354	368	408	430	468	440	452	504	468	476
1973	40	100	166	186	258	302	364	356	374	392	452	472	436	422	470
1974	36	96	132	212	336	246	312	350	418	352	436	472	474	436	440
1975	44	90	174	230	278	332	364	350	370	396	352	500	448	470	484
1976	22	80	132	192	250	252	304	296	348	374	364	426	402	362	396
1977	36	88	158	226	256	342	414	370	414	450	548	466	490	490	492
1978	28	108	188	238	264	270	300	316	326	446	344	410	440	406	450
1979	28	108	174	220	222	340	354	376	424	450	514	412	484	474	432
1980	24	90	104	192	194	272	308	316	340	356	374	360	394	412	452
1981	30	100	144	228	260	306	308	318	332	426	504	482	432	450	502
1982	34	80	158	204	250	258	262	310	312	340	320	346	422	438	412
1983	36	124	182	244	282	370	410	406	404	446	482	538	564	556	486
1984	28	114	166	172	240	238	280	310	378	396	418	416	404	360	378
1985	28	110	156	226	334	378	406	342	396	464	478	446	452	478	482
1986	36	104	158	236	278	312	356	398	414	388	440	448	442	468	480
1987	50	88	168	250	298	332	362	368	390	474	460	436	450	470	472
1988	10	90	122	194	238	290	296	378	352	392	502	398	476	434	392
1989	44	112	210	246	324	370	414	462	452	424	474	556	558	590	494
1990	44	120	204	252	274	310	360	424	412	472	486	442	534	502	478
1991	34	118	168	244	286	326	342	390	444	508	510	460	446	444	472
1992	14	64	156	168	246	308	338	334	334	340	358	434	388	442	466
1993	38	112	172	222	238	270	364	380	406	420	454	450	480	472	424
1994	28	78	136	186	242	236	338	348	302	384	384	408	396	390	384
1995	44	72	158	248	300	298	418	348	414	434	500	468	434	514	416
1996	22	72	106	130	224	260	230	284	270	288	350	352	324	338	342
1997	42	114	146	254	308	256	300	342	368	404	416	508	492	498	522
1998	34	84	156	200	218	270	356	412	436	406	476	472	464	466	476
1999	22	84	166	258	262	322	350	370	364	428	430	428	476	414	430
[truncated: 38,035 more rows]
[truncated: 2 more columns]
