# Supplementary material for: Response of spatially defined microglia states with distinct chromatin accessibility in a mouse model of Alzheimer’s disease
Source: Nat Neurosci. 2025 Jul 14;28(8):1688–703. doi: 10.1038/s41593-025-02006-0 (PMC12321583; doi:10.1038/s41593-025-02006-0)
Supplement: Supplementary file 7 — Data tested in MC simulations shown in Figs. 1f, 3c,e and 6b and Extended Data Fig. 5d. [file 41593_2025_2006_MOESM7_ESM.zip › Source Data Folder 1 - MonteCarlo/Fig6B_MC_FAD- Csf1.xlsx]

## Sheet: 1 MCsim_10000_confetti_count_mC
	10	30	50	70	90	110	130	150	170	190	210	230	250	270	290
1	0	10	28	24	14	18	32	36	36	40	50	40	48	58	30
2	2	4	18	24	16	32	24	20	34	40	46	28	30	44	30
3	0	4	24	16	32	30	42	32	38	32	32	42	40	50	56
4	0	12	4	30	32	24	18	34	40	36	26	28	36	46	40
5	0	4	16	18	14	12	20	26	30	46	28	38	34	34	28
6	0	8	12	18	8	16	28	20	50	44	38	40	38	52	28
7	0	2	16	16	18	30	18	22	16	28	30	32	26	34	30
8	0	4	16	24	32	24	18	24	14	32	20	42	36	36	40
9	0	8	6	14	12	20	24	22	30	34	34	32	22	24	22
10	0	2	14	10	20	42	16	24	14	14	22	24	26	30	30
11	0	4	24	20	40	28	42	40	44	30	40	40	46	32	38
12	0	10	12	18	24	24	28	16	14	20	32	40	32	28	34
13	0	2	18	24	14	24	20	42	36	34	36	34	42	18	36
14	0	0	20	18	30	38	22	40	54	58	58	70	50	34	60
15	0	10	4	26	22	34	32	24	38	26	34	34	42	34	36
16	0	0	12	16	34	18	40	28	28	24	24	38	38	38	46
17	0	6	10	10	18	36	16	18	40	36	48	38	30	38	34
18	0	2	14	16	14	34	14	26	48	26	38	32	42	38	36
19	0	6	10	18	40	32	24	50	50	30	40	22	44	30	40
20	0	0	16	16	22	14	32	18	24	28	28	32	44	42	42
21	2	10	18	26	20	16	32	28	24	52	42	40	46	36	44
22	0	0	18	26	14	24	30	32	44	40	36	46	22	50	62
23	0	4	8	10	14	34	34	34	40	34	38	28	36	50	30
24	0	4	10	16	22	24	18	34	46	46	36	58	34	40	40
25	0	8	20	10	26	20	36	36	34	38	40	42	56	58	64
26	0	2	14	8	18	22	38	20	18	34	36	22	36	22	36
27	0	2	10	8	20	30	30	42	34	32	38	36	36	26	28
28	0	2	22	14	14	20	28	26	34	36	38	42	38	38	28
29	0	0	10	24	14	14	26	32	30	46	56	40	38	52	50
30	0	4	12	22	18	16	32	18	28	16	34	38	26	26	28
31	0	4	20	22	24	30	28	32	28	32	32	34	50	26	24
32	0	12	8	18	18	40	24	24	22	24	24	38	34	32	28
33	2	2	20	10	16	12	30	18	30	44	30	26	36	18	28
34	0	10	8	16	28	12	30	20	30	22	28	24	24	28	26
35	0	10	30	20	24	36	34	38	38	40	56	40	54	70	42
36	0	10	16	18	20	18	18	10	32	18	38	40	28	42	36
37	0	0	18	14	26	26	26	26	52	30	32	42	48	38	26
38	0	6	22	22	18	26	24	34	22	32	30	26	40	34	42
39	0	2	10	20	30	22	26	30	30	36	24	36	32	36	52
40	0	2	14	10	16	18	36	28	20	44	12	38	42	32	26
41	2	2	10	18	14	30	30	30	42	40	46	32	44	46	54
42	0	4	8	14	12	32	26	40	34	24	40	28	44	42	30
43	0	12	16	24	20	32	40	50	46	42	38	46	36	60	52
44	0	8	12	20	16	22	28	20	20	22	34	44	38	30	34
45	0	6	18	8	22	24	16	26	28	60	26	50	32	44	44
46	0	4	16	20	22	18	30	30	26	34	28	46	40	44	44
47	0	2	10	16	20	18	18	16	14	28	22	32	24	36	20
48	0	10	14	12	24	22	20	28	34	34	42	22	34	48	46
49	0	6	18	20	12	36	28	36	52	28	44	40	42	56	40
50	0	2	8	18	16	16	22	36	20	24	34	46	32	28	32
51	0	6	12	28	24	26	24	38	42	36	40	50	40	64	32
52	0	0	8	32	22	18	34	26	44	26	36	26	56	34	38
53	2	2	24	12	18	30	42	18	22	34	24	26	50	46	24
54	0	0	12	20	16	32	36	36	30	42	40	38	46	50	36
55	0	2	20	20	28	40	24	28	28	32	40	40	26	40	22
56	0	2	20	26	18	24	28	34	34	34	24	26	22	42	28
57	0	8	18	16	30	18	36	48	50	44	52	58	54	52	62
58	2	8	10	10	20	26	20	28	34	28	44	30	36	42	56
59	0	0	20	30	8	38	36	34	40	50	48	52	44	28	62
60	0	4	14	0	18	18	22	28	38	34	30	26	34	38	36
61	0	6	12	12	14	28	28	24	30	46	36	30	36	36	42
62	2	2	14	12	24	30	34	36	34	38	36	40	36	40	44
63	0	0	10	12	14	26	30	24	36	32	34	34	24	28	30
64	0	4	14	18	24	22	22	18	38	44	36	38	24	30	44
65	0	2	18	20	20	34	20	24	38	26	34	40	34	24	40
66	0	4	10	18	10	26	36	44	28	22	28	40	42	54	50
67	0	8	6	10	16	14	22	12	20	24	30	34	40	22	12
68	0	8	8	16	28	24	20	26	40	22	42	44	28	54	34
69	2	4	12	22	22	22	26	20	30	32	34	44	44	24	36
70	0	4	8	32	26	26	34	36	42	36	46	44	28	46	32
71	0	6	12	22	18	26	28	26	18	28	22	40	34	30	46
72	0	4	14	14	20	12	30	26	22	50	38	30	24	42	34
73	2	4	6	12	16	18	22	28	22	22	28	22	50	20	36
74	0	4	10	22	32	24	32	46	44	70	58	46	42	36	38
75	0	4	10	24	28	22	14	32	48	26	36	36	26	40	20
76	0	2	12	14	16	26	34	28	46	36	44	22	38	38	34
77	0	4	12	8	24	16	26	18	20	32	42	36	24	48	32
78	4	6	16	22	14	28	20	32	44	40	38	58	24	40	52
79	2	10	8	16	20	24	20	34	14	32	24	38	36	34	48
80	0	4	10	30	20	10	30	22	30	26	34	20	50	32	22
81	0	2	22	14	22	24	30	32	32	34	34	28	36	26	62
82	0	4	12	18	12	20	28	28	36	30	44	20	30	34	42
83	0	6	10	20	30	32	26	22	30	38	28	36	32	36	26
84	0	2	16	26	20	16	38	38	24	46	42	42	38	36	40
85	2	10	4	8	14	22	38	28	30	40	18	42	28	34	32
86	0	4	10	20	14	24	24	22	46	40	42	38	42	60	32
87	0	4	14	8	20	20	18	18	36	32	22	30	30	40	24
88	0	8	12	16	14	18	26	34	24	40	42	40	42	30	48
89	0	4	12	10	18	18	24	12	38	22	24	26	32	32	42
90	0	4	10	16	30	22	18	52	50	34	54	32	54	48	56
91	0	4	12	18	10	32	32	20	30	40	28	40	26	40	46
92	0	2	16	28	18	20	24	34	40	36	38	26	38	32	32
93	0	0	8	14	20	16	16	16	26	18	22	22	22	28	36
94	0	4	10	12	14	24	32	28	20	32	36	42	42	38	26
95	0	12	12	18	16	28	18	24	42	34	26	34	32	36	34
96	0	12	14	10	20	16	38	24	30	42	44	46	42	44	26
97	0	6	10	18	24	24	14	24	22	16	36	22	38	30	24
98	0	10	16	22	8	28	42	42	22	28	50	38	40	36	50
99	2	6	8	14	14	28	32	42	38	28	28	30	46	36	48
100	0	8	4	6	12	28	32	26	28	36	20	30	28	26	24
101	0	6	14	8	14	24	22	18	26	52	26	36	38	32	34
102	0	2	12	8	18	20	32	22	24	44	52	24	46	32	42
103	2	6	6	18	10	24	42	36	40	38	48	44	30	58	36
104	0	8	12	16	26	16	20	26	22	30	38	26	48	26	36
105	0	6	22	22	16	20	34	22	42	36	42	46	36	44	40
106	0	0	14	14	26	28	30	18	54	58	44	44	42	58	44
107	0	6	4	18	24	28	36	36	32	42	36	38	42	32	30
108	0	4	12	20	18	12	20	34	22	32	40	28	28	30	46
109	2	6	20	18	18	34	38	30	28	30	28	38	36	24	28
110	0	6	12	18	16	24	18	22	26	32	40	28	26	30	30
111	0	14	16	14	18	18	28	46	30	50	38	46	46	18	34
112	0	6	12	14	18	14	24	34	32	40	50	36	30	32	40
113	2	6	14	18	14	26	16	24	30	14	30	26	26	16	22
114	0	2	4	24	16	28	22	28	36	20	26	24	28	24	36
115	2	4	6	10	24	20	18	36	24	26	18	24	22	30	16
116	0	2	18	10	16	24	24	26	20	24	24	36	32	24	28
117	0	4	14	26	14	24	32	26	30	34	34	32	36	48	26
118	0	2	16	22	28	32	26	28	32	38	42	40	36	26	42
119	0	8	12	20	32	8	20	32	32	28	28	46	32	26	38
120	0	4	24	14	24	18	32	34	46	26	36	56	48	58	42
121	0	8	14	30	12	22	28	30	52	22	32	30	36	46	38
122	0	4	6	8	18	20	24	24	22	24	14	22	36	32	26
123	0	0	6	10	26	12	22	22	34	32	24	28	38	44	26
124	0	6	8	14	18	30	38	30	46	34	52	48	42	50	24
125	0	4	4	16	16	28	18	22	38	36	48	40	20	38	26
126	0	0	16	28	34	28	28	14	28	30	32	34	44	34	36
127	0	4	8	10	28	18	18	22	36	30	36	32	32	18	36
128	0	4	6	14	16	14	8	22	24	30	24	34	20	30	30
129	0	6	18	20	16	32	42	28	42	36	48	36	70	42	52
130	0	6	24	18	24	18	32	24	36	50	40	50	36	44	44
131	0	4	12	20	12	20	20	12	22	38	22	28	34	30	28
132	0	0	18	26	20	20	22	32	30	38	40	44	56	34	46
133	0	10	16	32	36	46	30	26	50	52	32	42	48	36	48
134	0	4	18	10	22	30	24	20	8	32	28	28	10	40	14
135	2	0	12	14	20	20	22	28	38	32	36	24	36	48	42
136	2	4	16	20	20	12	28	24	16	22	32	24	42	36	18
137	0	6	12	18	12	18	24	34	20	42	24	28	32	28	36
138	0	4	18	26	14	38	26	22	32	34	46	32	44	52	34
139	0	4	18	4	22	12	18	14	16	26	22	20	28	18	36
140	0	4	10	22	26	30	28	28	46	38	30	30	26	30	44
141	0	2	12	20	20	28	32	28	34	26	24	50	34	28	38
142	0	2	16	12	22	30	28	36	32	22	30	38	20	38	24
143	0	8	22	18	26	34	28	28	26	40	38	28	40	44	34
144	0	6	18	22	20	22	22	50	50	38	46	54	32	44	82
145	0	6	12	22	22	16	22	18	22	24	12	28	48	28	38
146	0	6	10	22	10	20	32	38	34	28	38	32	32	28	38
147	0	0	18	20	18	24	20	42	30	52	58	34	46	40	42
148	0	2	16	20	24	28	24	28	26	38	24	36	38	36	24
149	2	4	16	18	10	24	18	22	24	30	34	40	36	34	26
150	0	4	18	26	14	32	20	40	26	50	46	30	40	48	36
151	0	6	16	18	16	28	26	28	32	30	44	40	26	28	36
152	0	2	14	10	18	14	30	26	34	32	26	30	44	34	24
153	0	4	12	16	30	22	26	28	32	8	28	36	28	38	30
154	0	4	10	8	28	18	14	28	24	20	34	52	32	24	52
155	0	4	10	28	20	38	42	26	36	48	50	46	36	42	42
156	0	0	20	26	8	30	20	20	34	26	32	32	34	30	32
157	2	2	8	8	16	22	18	16	16	28	20	34	26	24	34
158	0	8	8	20	22	30	26	26	34	34	30	32	42	32	50
159	0	2	20	24	32	22	40	50	48	56	34	30	50	48	48
160	0	6	24	30	22	40	42	24	42	54	42	50	36	34	50
161	0	2	10	6	16	20	10	14	24	16	34	34	28	28	28
162	0	2	28	18	20	28	26	26	20	30	26	24	42	32	42
163	0	4	10	4	10	30	16	24	24	34	24	24	26	28	28
164	0	4	14	16	12	16	22	24	24	42	40	52	38	38	24
165	0	6	20	22	24	22	22	26	38	40	32	34	28	36	32
166	0	2	12	12	22	30	20	26	20	36	34	22	48	38	24
167	0	4	22	26	24	32	26	20	40	28	48	26	34	44	36
168	0	4	14	26	20	36	28	16	38	46	42	40	30	32	38
169	0	6	6	8	20	16	28	26	28	38	30	34	26	36	24
170	0	4	22	18	30	30	20	36	36	34	52	36	48	44	36
171	2	0	10	16	26	30	20	48	34	40	44	52	32	38	48
172	2	2	16	4	26	18	28	26	36	30	28	34	44	38	50
173	0	10	24	8	16	40	36	38	30	42	34	40	48	38	46
174	0	2	10	8	24	40	28	34	32	38	38	28	44	42	52
175	2	4	14	22	10	46	32	26	34	36	44	36	32	40	40
176	0	2	8	14	14	28	28	24	34	32	38	68	24	44	22
177	0	2	20	16	24	28	24	32	24	42	54	46	30	40	36
178	0	10	6	22	22	40	24	26	22	30	54	54	38	42	30
179	0	2	6	22	14	12	22	28	32	22	32	36	30	38	30
180	0	4	14	18	26	8	38	42	34	40	26	46	22	48	30
181	0	6	16	20	28	30	38	30	38	44	30	34	56	36	38
182	0	4	14	20	20	20	28	34	24	40	26	40	28	22	44
183	0	0	20	18	26	30	32	38	32	30	42	30	46	40	36
184	0	6	8	20	20	22	22	26	28	40	10	28	36	22	56
185	0	4	8	22	22	20	20	22	40	32	44	38	18	26	50
186	2	6	8	18	28	22	36	40	22	28	28	58	36	54	52
187	0	2	8	22	20	14	26	36	38	44	48	38	44	48	50
188	0	8	12	8	12	26	24	16	18	30	24	42	26	30	40
189	0	6	36	32	26	24	22	54	38	36	58	38	76	62	54
190	0	0	10	14	14	20	22	12	20	22	18	34	34	36	40
191	0	6	12	22	14	26	26	18	42	28	22	42	26	46	28
192	0	4	6	18	24	44	26	40	32	40	34	48	34	52	36
193	0	8	14	24	22	22	38	22	48	48	26	38	38	50	38
194	2	2	14	24	22	28	38	26	40	30	40	56	46	36	30
195	0	4	16	18	20	46	50	32	40	60	32	50	36	58	52
196	2	4	24	30	16	36	32	34	26	46	28	58	40	58	46
197	0	2	14	16	12	30	32	28	38	26	30	34	32	48	42
198	0	10	26	22	26	28	34	38	28	42	48	44	40	36	36
199	0	8	12	20	18	22	32	38	40	48	42	26	40	46	42
200	0	0	12	12	18	20	26	24	30	44	24	38	44	32	28
201	0	6	10	10	22	28	34	20	34	54	56	38	50	34	38
202	2	0	14	16	8	22	30	34	46	28	40	32	28	26	26
203	0	0	16	24	24	34	26	40	46	36	42	50	30	42	34
204	0	2	18	26	16	20	18	28	40	48	38	38	40	44	46
205	0	2	10	16	16	22	22	30	42	42	32	50	28	36	44
206	0	2	22	16	20	18	28	42	50	28	40	60	38	46	32
207	0	6	10	10	20	26	22	20	32	40	38	32	18	36	38
208	0	6	20	18	24	32	22	44	18	58	54	34	52	40	40
209	0	4	12	20	18	20	36	28	26	34	34	22	38	42	34
210	0	6	12	20	16	28	36	32	44	30	28	52	42	48	50
211	0	8	8	20	28	26	30	28	22	28	26	50	36	38	38
212	0	2	6	8	18	22	14	18	24	24	24	20	18	22	22
213	0	2	8	12	18	22	24	20	24	26	24	52	26	38	30
214	2	2	18	16	30	22	26	22	28	30	26	62	30	42	46
215	0	4	18	22	12	26	26	26	32	38	32	34	28	22	24
216	0	2	20	16	30	18	24	26	44	56	22	26	32	52	46
217	0	6	26	18	22	26	32	40	36	46	40	54	32	46	50
218	0	6	10	14	22	26	18	36	28	40	50	44	48	40	36
219	0	6	14	20	12	6	26	32	20	48	28	34	42	44	32
220	0	2	20	16	22	34	16	40	40	36	44	58	34	18	44
221	0	0	14	18	26	18	18	30	20	32	26	22	30	36	20
222	0	6	10	14	26	22	16	26	34	28	52	38	30	40	38
223	0	2	16	18	30	30	38	46	36	58	56	54	62	72	40
224	0	0	8	12	12	16	24	32	32	22	20	32	34	26	30
225	2	2	10	12	14	22	20	22	22	46	34	38	34	26	34
226	0	8	12	18	16	36	22	36	30	48	48	44	48	54	38
227	0	2	14	12	26	10	26	24	46	46	24	20	28	28	24
228	0	2	12	20	20	16	18	28	18	26	16	30	18	34	16
229	0	0	10	18	18	30	20	28	36	28	38	22	36	38	30
230	0	4	12	18	22	28	18	38	18	36	14	40	28	52	38
231	0	8	12	18	14	28	28	18	28	24	26	34	36	32	38
232	0	2	10	12	22	14	24	40	18	30	32	34	38	36	34
233	2	2	6	0	12	24	32	34	16	22	20	42	34	14	26
234	2	6	24	20	28	20	32	36	44	52	36	56	26	52	44
235	0	2	20	20	30	22	20	28	28	32	38	26	56	34	34
236	0	4	12	8	10	28	32	32	24	28	34	42	38	38	40
237	0	10	10	14	22	24	36	34	50	38	38	46	50	26	34
238	0	0	14	6	12	22	26	12	22	40	32	44	48	32	20
239	2	4	10	22	20	20	32	34	34	58	28	42	36	24	60
240	0	12	4	14	18	28	36	30	42	32	24	32	30	38	36
241	0	4	22	18	22	22	28	40	26	42	30	44	36	38	38
242	0	4	10	18	28	10	22	40	30	22	34	40	26	36	42
243	0	6	8	16	12	20	24	28	34	26	38	46	46	50	40
244	0	2	10	26	22	32	28	22	28	36	32	36	36	34	30
245	0	0	18	18	26	22	32	30	30	40	30	28	44	54	32
246	0	2	24	20	22	28	38	30	34	38	42	48	46	24	42
247	2	12	20	22	28	34	34	50	36	30	60	50	20	44	46
248	2	8	24	20	24	28	20	32	42	34	32	42	50	48	24
249	2	6	24	20	26	36	36	30	56	30	20	54	48	32	40
250	0	6	10	24	26	38	32	32	34	46	34	46	32	48	48
251	0	2	14	24	8	26	26	50	32	28	44	38	46	40	28
252	0	2	8	10	16	30	26	26	40	32	30	34	32	44	26
253	0	4	16	14	16	28	32	42	36	30	36	24	38	32	32
254	0	2	10	28	16	12	38	46	24	30	40	34	40	28	50
255	0	4	8	18	20	24	10	40	34	26	42	28	28	36	30
256	0	2	14	6	12	34	22	30	36	42	44	40	30	34	22
257	0	0	12	8	16	16	24	20	24	34	22	20	40	38	18
258	0	10	20	18	12	26	20	26	44	26	26	34	40	32	42
259	2	6	20	30	18	34	32	44	22	40	30	50	22	74	40
260	4	10	14	14	16	26	40	18	12	20	36	36	34	24	44
261	0	10	10	8	14	22	36	30	44	46	56	20	32	36	62
262	0	6	18	24	24	24	18	32	24	34	30	44	42	42	52
263	0	6	10	28	14	22	30	28	32	28	38	20	34	50	30
264	0	2	12	20	30	18	22	24	32	38	20	28	24	34	26
265	0	2	12	20	18	16	22	20	38	40	26	34	46	44	58
266	2	8	14	16	24	28	22	36	32	30	38	60	32	42	60
267	0	6	10	24	28	34	50	20	28	44	28	56	40	46	54
268	0	6	4	10	18	18	26	24	34	32	18	30	24	34	20
269	0	0	6	26	16	40	44	36	48	30	52	52	50	44	54
270	0	4	12	10	10	18	24	22	44	28	36	28	34	36	28
271	0	4	14	18	14	12	28	22	40	42	36	36	40	32	38
272	0	10	14	14	40	46	28	30	32	42	50	34	64	56	36
273	0	0	12	10	16	18	28	24	30	32	42	40	48	40	36
274	0	2	20	18	24	32	38	40	44	42	38	48	42	38	34
275	0	4	14	18	26	24	20	34	32	48	34	48	22	22	32
276	0	0	12	10	30	24	36	36	44	34	42	50	50	54	58
277	0	4	2	16	12	24	30	18	14	28	32	10	28	16	24
278	0	6	12	12	32	34	44	18	30	32	42	32	36	42	32
279	0	2	8	8	24	26	18	18	44	30	26	40	44	42	34
280	0	4	16	14	16	40	30	42	18	28	38	46	32	38	38
281	2	4	12	22	16	16	24	24	22	32	26	38	36	30	38
282	0	10	20	24	14	22	28	56	50	34	48	32	58	44	50
283	0	6	8	14	38	38	22	44	52	30	40	34	34	40	36
284	0	2	14	22	14	30	18	22	24	34	26	32	28	36	40
285	0	10	8	12	18	12	30	18	26	40	34	30	30	18	40
286	2	4	16	14	14	22	26	18	22	38	28	18	34	32	42
287	0	0	6	16	18	32	30	26	36	36	30	42	24	38	42
288	0	2	14	12	22	34	36	28	38	22	32	48	46	60	34
289	2	6	20	32	14	24	26	14	12	26	30	38	18	44	40
290	0	2	18	20	18	24	10	28	32	34	22	38	38	48	28
291	0	6	10	12	18	18	20	28	44	30	46	48	22	32	30
292	0	0	16	20	22	18	28	18	36	30	28	34	30	32	30
293	2	2	8	20	32	26	32	30	18	42	26	30	36	42	30
294	0	4	16	36	24	18	34	30	22	42	24	36	36	42	38
295	0	4	24	14	28	22	28	32	12	30	20	30	24	48	38
296	0	6	20	12	20	28	16	34	36	26	30	26	36	44	36
297	2	12	10	14	24	12	18	32	28	34	54	36	30	40	36
298	0	2	6	20	36	22	38	22	26	40	36	34	40	38	40
299	0	2	14	12	18	20	24	24	30	28	24	36	36	34	36
300	0	4	16	28	16	26	52	26	38	50	40	32	48	36	44
301	2	6	8	28	20	24	28	36	46	50	30	40	40	52	34
302	0	6	14	12	24	20	32	34	28	48	40	36	24	34	34
303	0	12	28	22	26	28	50	40	38	42	46	50	36	56	42
304	0	8	14	14	16	10	22	24	26	32	30	30	18	38	22
305	2	2	14	16	26	18	22	18	32	16	34	26	32	34	30
306	2	8	32	30	12	34	24	34	32	28	38	32	42	48	46
307	0	0	8	24	24	24	32	32	38	38	44	58	46	40	36
308	0	2	12	10	26	30	26	40	20	34	32	32	44	26	24
309	0	2	20	14	8	26	30	40	30	36	30	50	32	32	18
310	0	6	12	20	18	32	26	30	42	26	46	42	34	38	42
311	0	4	14	14	24	26	42	28	60	36	50	54	56	56	36
312	2	0	30	12	20	28	28	34	30	24	40	44	46	30	28
313	0	6	6	20	28	26	18	30	40	28	26	48	28	30	44
314	0	2	8	16	30	22	26	36	34	32	30	38	44	46	34
315	0	2	12	24	22	24	32	32	32	32	34	26	32	18	50
316	0	4	12	16	16	28	12	28	38	32	14	32	26	24	34
317	0	2	18	22	22	14	28	26	28	40	34	34	38	36	26
318	0	6	14	14	34	22	28	48	22	24	26	42	42	38	40
319	0	0	10	14	14	22	26	30	30	44	30	30	36	38	26
320	0	2	24	20	22	30	32	32	24	40	40	40	50	50	38
321	0	2	20	38	30	20	28	26	40	34	38	54	40	22	40
322	0	2	24	14	24	24	22	30	26	38	36	34	28	40	54
323	0	6	10	12	18	20	20	24	32	34	30	36	36	26	32
324	0	6	10	10	26	16	20	22	20	50	18	42	26	36	16
325	0	2	12	18	12	24	26	28	28	34	12	20	20	24	20
326	0	2	14	10	14	18	24	30	30	34	30	38	32	46	32
327	2	14	18	18	30	34	22	38	60	38	52	42	56	54	32
328	0	4	18	22	20	32	28	30	44	46	30	32	34	44	36
329	0	4	12	20	12	18	28	26	24	14	32	34	26	36	44
330	0	4	14	28	8	22	24	24	52	34	30	28	32	52	42
331	2	4	12	14	14	30	20	18	38	54	22	40	26	32	42
332	2	4	12	18	24	16	26	22	24	38	18	36	28	34	30
333	0	10	22	16	18	28	22	36	32	30	34	34	40	20	50
334	0	0	14	20	34	24	18	30	54	28	28	28	28	34	48
335	0	8	14	14	12	24	26	26	16	34	34	32	68	34	46
336	0	4	16	16	28	22	22	42	46	42	36	38	42	32	36
337	0	2	14	10	8	12	20	24	36	42	40	42	30	28	34
338	0	12	20	16	28	24	34	34	26	36	46	34	34	26	42
339	0	2	18	14	26	40	36	38	28	42	32	28	42	48	34
340	0	0	8	22	18	18	22	34	30	22	26	46	30	32	26
341	0	2	12	20	20	32	32	38	28	34	32	42	56	58	34
342	2	6	12	8	36	24	34	36	44	34	54	50	38	36	44
343	0	4	4	24	20	22	26	30	22	30	28	38	46	40	16
344	0	0	18	18	24	22	10	24	20	34	30	40	26	46	36
345	0	4	12	18	18	30	38	42	50	50	34	36	30	64	26
346	0	2	16	16	18	16	24	24	20	32	44	36	40	26	56
347	2	6	12	24	14	16	28	38	30	38	30	42	42	24	20
348	2	6	16	36	30	28	22	28	20	30	34	42	20	16	38
349	0	4	16	22	20	40	34	30	32	30	50	54	38	40	58
350	0	2	8	14	22	24	14	22	44	28	42	40	40	36	38
351	0	4	18	24	26	22	32	48	32	30	34	34	46	54	36
352	0	8	22	32	26	14	28	26	36	40	32	40	54	48	36
353	2	2	12	30	22	20	22	26	30	28	28	12	36	32	30
354	0	8	8	12	18	14	24	38	32	38	38	32	44	16	42
355	0	2	8	14	16	18	22	30	32	26	42	32	40	42	24
356	0	6	2	20	22	20	32	32	28	34	52	30	30	48	46
357	0	4	8	8	14	18	20	52	32	38	48	52	40	54	48
358	0	6	18	18	12	28	18	38	36	34	42	42	28	38	36
359	0	2	22	14	16	26	22	30	24	22	32	34	36	38	38
360	0	4	10	14	24	14	28	18	32	32	20	40	24	32	28
361	0	2	22	18	18	44	26	38	34	28	52	24	48	42	38
362	2	4	18	18	10	22	14	40	42	42	26	16	48	36	48
363	0	0	12	14	10	24	26	22	34	30	28	30	38	22	42
364	0	2	12	10	18	20	26	24	24	26	22	42	36	22	16
365	0	6	6	16	16	22	10	26	32	32	50	34	24	42	20
366	0	4	10	14	22	22	28	34	26	36	32	40	44	42	48
367	0	8	8	10	16	14	24	20	40	40	40	30	32	32	26
368	0	2	14	16	26	24	22	38	36	32	24	48	48	26	34
369	2	6	6	24	26	24	36	34	36	42	36	32	42	38	50
370	0	4	12	18	14	18	22	26	36	22	42	54	32	36	48
371	2	2	16	18	18	28	22	16	22	20	42	38	30	30	34
372	2	12	14	26	16	26	28	34	34	36	52	30	36	36	46
373	0	6	12	18	22	40	42	34	30	34	34	38	36	38	40
374	2	10	16	24	30	34	30	30	38	40	44	38	38	42	44
375	0	2	12	26	12	22	28	18	18	14	26	32	30	24	32
376	0	4	14	24	24	30	28	38	38	14	50	42	54	48	32
377	0	8	8	12	14	28	20	18	24	24	20	22	42	22	40
378	0	10	22	24	22	24	32	44	42	36	46	44	36	52	26
379	0	4	8	16	10	10	32	38	36	34	24	26	32	34	34
380	0	2	14	20	26	32	38	28	40	24	46	42	42	50	40
381	0	0	10	18	6	30	20	24	24	20	24	32	26	28	18
382	0	6	10	12	36	24	28	34	36	34	38	52	52	42	28
383	0	2	4	20	24	22	20	20	26	38	24	22	40	34	20
384	0	6	8	8	28	16	28	22	16	32	30	40	42	40	44
385	0	2	10	18	24	20	24	34	24	22	36	36	36	38	26
386	0	2	2	14	16	14	24	32	26	38	18	28	26	38	32
387	0	4	6	8	34	44	40	26	30	40	42	40	36	32	32
388	0	0	6	24	20	14	16	18	28	30	32	20	24	24	24
389	2	2	36	24	12	28	38	32	24	44	34	54	32	38	42
390	0	2	16	12	10	28	36	30	28	26	50	26	42	48	42
391	0	8	18	6	14	22	34	32	36	30	36	38	30	40	24
392	0	6	12	14	16	26	32	34	28	24	38	42	24	24	30
393	0	8	14	16	16	20	34	36	24	46	48	40	28	26	26
394	0	4	10	22	26	40	30	30	36	48	20	50	40	44	48
395	0	2	16	14	16	28	28	20	38	38	38	32	34	42	50
396	0	8	18	10	22	38	20	26	42	36	32	46	42	32	34
397	0	0	8	20	28	26	18	22	22	52	44	38	28	30	44
398	2	6	12	18	22	30	24	30	46	32	54	20	42	38	52
399	0	4	12	4	24	20	28	28	30	26	40	48	40	44	42
400	0	4	20	24	18	32	18	44	22	40	46	26	46	26	30
401	0	6	20	22	24	20	34	26	26	44	24	56	40	22	42
402	0	4	26	18	12	30	30	44	40	20	34	28	50	40	36
403	0	8	10	26	24	28	22	32	32	38	40	36	20	32	38
404	0	8	22	18	32	24	18	34	30	32	20	40	38	40	48
405	2	0	4	16	12	26	28	38	34	30	38	42	38	46	50
406	2	2	14	12	14	28	26	24	32	40	38	52	38	40	24
407	0	2	24	14	16	28	20	48	32	34	48	56	26	50	40
408	0	4	14	12	26	28	30	46	48	30	42	40	38	48	30
409	0	2	4	16	18	40	32	34	34	10	22	42	58	26	38
410	0	4	10	18	16	28	34	14	24	24	32	56	30	36	26
411	0	0	6	16	16	20	24	18	24	28	24	30	34	32	34
412	2	2	18	24	26	32	46	26	34	36	50	32	36	34	38
413	2	2	10	26	30	20	22	22	30	44	40	40	36	36	32
414	0	6	10	18	26	36	28	32	42	40	42	48	46	44	36
415	0	0	24	26	14	40	14	36	26	42	36	38	28	32	36
416	0	6	12	12	24	22	32	32	28	28	28	32	52	40	26
417	0	4	6	10	14	26	24	30	50	28	26	26	26	20	40
418	0	2	18	12	12	22	38	28	46	38	42	28	38	48	24
419	0	4	12	22	26	18	28	34	34	26	18	42	28	52	32
420	0	6	6	26	24	36	30	34	34	34	38	26	38	48	34
421	0	10	6	8	20	18	24	18	36	28	38	22	28	28	14
422	0	0	22	22	20	18	34	32	28	28	48	36	44	64	30
423	0	10	18	26	16	26	26	34	32	26	14	46	52	44	34
424	0	4	18	16	18	18	32	24	28	26	26	34	22	40	38
425	0	4	10	10	12	14	24	22	10	24	42	46	42	28	32
426	0	2	12	18	32	24	18	38	38	24	42	44	46	32	34
427	0	0	16	22	24	42	14	34	44	30	50	42	36	54	60
428	0	0	12	12	32	28	24	20	38	42	32	24	24	38	44
429	0	2	18	22	18	24	24	32	48	30	38	32	32	44	46
430	0	0	12	14	20	20	32	16	26	22	36	38	40	36	36
431	0	2	20	24	24	20	20	26	26	36	44	28	24	26	30
432	0	6	20	14	10	28	32	38	34	40	54	50	52	46	56
433	0	4	6	12	22	20	32	28	24	34	46	52	34	26	36
434	2	6	10	14	20	12	26	20	28	38	28	36	32	32	40
435	0	4	10	14	34	36	26	26	18	38	50	24	40	32	44
436	0	12	20	16	40	34	28	54	38	38	52	70	50	40	64
437	0	8	8	10	26	22	22	30	38	34	36	28	28	24	30
438	0	2	12	16	16	34	18	26	46	30	36	26	26	42	48
439	0	4	20	14	20	16	28	30	38	36	62	40	30	48	34
440	0	8	12	18	28	24	22	20	28	32	38	34	26	30	32
441	0	4	10	24	38	20	20	30	24	28	24	16	38	50	42
442	2	2	12	14	24	26	22	32	36	42	44	36	50	48	44
443	0	6	14	20	26	26	28	24	38	32	32	48	34	24	40
444	0	6	36	16	32	42	32	40	38	36	36	36	42	32	46
445	0	0	16	20	34	24	22	44	46	20	42	38	28	36	42
446	0	4	8	18	26	40	24	28	38	30	36	40	26	52	44
447	0	8	20	8	18	16	36	24	38	30	50	42	36	36	26
448	0	4	0	10	20	12	18	26	22	30	32	32	38	28	30
449	2	10	6	12	6	20	22	14	26	28	28	28	24	14	20
450	0	6	16	14	14	38	28	28	32	36	40	36	40	22	46
451	0	2	10	14	16	34	24	26	28	38	36	30	56	40	44
452	2	4	14	26	16	52	34	26	28	42	30	44	44	44	30
453	0	8	16	28	14	32	40	40	48	50	60	52	40	46	54
454	0	0	14	24	20	16	18	38	24	50	38	38	54	34	46
455	0	6	8	32	26	22	10	36	50	34	42	48	50	64	44
456	0	2	16	24	34	24	24	46	48	44	52	52	60	62	40
457	0	2	18	12	12	36	18	18	46	44	24	44	34	22	40
458	2	6	10	16	14	18	38	34	20	22	46	20	20	26	30
459	0	4	10	18	30	24	24	28	40	34	48	24	32	54	38
460	0	4	10	20	30	24	30	18	24	26	36	32	40	44	36
461	2	4	2	16	14	30	28	36	14	32	30	28	34	24	32
462	0	2	14	6	16	32	28	22	24	26	38	44	28	40	38
463	0	4	20	10	30	42	46	34	48	42	66	72	50	58	38
464	0	2	16	16	24	28	36	48	44	42	44	46	68	46	42
465	2	2	6	16	16	28	44	18	32	50	62	38	36	46	38
466	0	0	28	18	20	24	36	40	48	48	32	40	34	42	46
467	0	2	10	24	14	16	36	28	34	40	32	34	38	22	54
468	0	6	8	20	18	26	26	20	26	24	24	32	38	50	42
469	4	2	12	22	16	22	26	26	56	34	36	32	44	62	48
470	0	4	24	24	34	30	28	28	30	48	30	40	46	28	34
471	0	8	20	18	28	24	44	32	46	54	36	48	36	42	44
472	0	4	18	16	18	16	18	16	28	24	30	44	42	42	26
473	0	2	10	14	16	30	24	32	14	30	30	22	38	44	28
474	0	4	10	16	18	18	30	30	32	22	16	18	32	34	50
475	0	8	20	22	10	34	28	38	48	38	28	48	48	44	38
476	0	4	6	18	18	12	28	22	38	18	44	38	36	36	32
477	0	2	16	22	22	22	30	18	28	42	34	28	22	30	40
478	0	2	18	16	20	24	44	16	54	26	20	58	44	22	42
479	2	6	10	18	18	22	18	18	16	36	28	22	34	36	24
480	0	4	14	12	18	28	36	50	30	54	34	44	46	44	44
481	0	4	4	20	16	16	26	18	28	14	24	12	34	26	30
482	0	2	6	24	14	28	38	48	36	18	30	44	44	42	36
483	0	0	20	14	28	24	28	26	28	30	28	34	36	38	32
484	0	2	14	12	26	14	24	24	34	32	46	28	24	38	32
485	0	6	12	16	12	18	34	18	42	32	44	38	36	28	50
486	0	6	2	10	14	28	30	32	30	28	40	40	46	26	24
487	0	8	18	22	22	24	20	26	44	32	38	28	30	44	36
488	2	2	4	18	18	16	18	18	24	28	30	28	22	24	34
489	0	4	16	18	16	30	28	34	40	38	18	42	58	40	48
490	0	0	8	12	8	28	28	34	18	22	24	38	36	28	44
491	0	12	16	10	12	14	24	18	42	50	34	36	26	24	48
492	0	6	18	28	10	30	40	28	22	34	34	34	42	40	42
493	2	2	16	14	30	22	26	28	32	36	44	36	36	60	22
494	0	2	8	18	14	18	16	38	36	20	38	34	48	36	34
495	0	6	14	20	16	28	8	46	22	34	48	30	38	36	30
496	0	4	8	12	22	26	22	48	34	44	34	38	18	56	40
497	0	2	20	14	22	20	26	28	34	38	30	38	38	46	36
498	0	4	18	18	26	30	36	32	32	42	32	30	46	30	44
499	0	4	20	12	26	24	22	50	34	34	58	38	40	42	60
500	0	2	10	18	24	24	24	36	38	42	42	36	38	36	44
501	0	6	24	14	28	38	32	28	26	30	42	56	44	38	22
502	0	6	14	18	32	34	24	26	32	36	46	40	40	34	34
503	0	6	8	10	10	16	18	40	22	24	30	24	40	40	28
504	0	2	20	26	22	14	36	26	24	34	34	36	30	38	40
505	0	6	16	14	14	26	32	42	28	20	40	24	44	44	24
506	0	6	16	12	22	24	32	30	38	32	38	24	40	30	38
507	2	6	16	2	24	26	18	4	38	32	26	40	34	40	34
508	0	8	12	14	16	28	20	36	30	34	44	42	44	40	36
509	0	10	14	8	30	22	26	44	26	50	34	28	46	44	38
510	2	4	10	8	10	16	28	14	18	34	20	22	26	26	42
511	0	6	20	28	24	26	14	22	42	30	38	32	42	30	52
512	0	6	18	24	20	18	30	28	38	42	38	32	38	58	42
513	0	8	22	28	14	26	16	28	34	24	40	38	26	22	48
514	0	2	12	22	4	22	22	20	18	20	28	18	32	22	36
515	0	10	14	14	20	28	14	36	40	26	38	36	22	24	32
516	0	4	8	14	24	16	26	36	30	16	40	26	30	38	40
517	0	2	4	22	16	10	20	22	36	24	16	32	36	38	30
518	0	0	8	14	24	22	24	10	34	18	20	34	28	34	18
519	2	2	12	6	20	20	18	38	24	26	22	30	20	20	30
520	0	0	14	20	20	34	28	36	16	32	56	48	38	32	42
521	0	10	20	18	22	22	22	44	40	36	38	52	48	42	52
522	0	4	18	12	14	26	24	26	42	18	40	58	30	52	34
523	0	12	12	14	22	30	26	34	26	26	38	34	26	34	32
524	0	6	18	20	6	28	16	24	18	28	36	34	44	20	20
525	0	4	12	18	14	32	28	22	28	24	18	36	26	32	34
526	0	2	16	24	8	36	14	28	30	38	36	32	36	30	42
527	2	6	4	26	26	30	22	36	36	28	34	48	36	40	46
528	0	6	14	24	40	32	20	38	34	46	48	32	42	38	60
529	0	0	8	24	14	18	18	28	44	22	14	28	30	28	30
530	0	6	14	30	24	34	20	20	26	38	34	46	48	36	54
531	0	2	22	14	28	40	40	46	42	34	30	40	50	42	34
532	0	0	14	20	14	32	30	34	44	48	34	30	26	38	42
533	0	10	16	16	22	22	28	18	20	36	32	28	16	36	30
534	0	8	14	24	16	26	34	28	30	26	42	40	50	44	36
535	0	8	12	22	46	22	32	46	38	48	38	68	38	46	42
536	0	6	20	12	14	24	22	32	22	22	30	22	38	30	46
537	2	4	4	14	8	26	28	30	30	30	34	26	30	38	28
538	0	2	12	14	22	20	14	34	44	24	52	38	38	34	50
539	0	6	32	20	30	42	22	44	48	46	48	62	52	46	46
540	0	0	18	12	18	22	38	34	42	30	32	36	42	30	42
541	0	6	32	24	32	38	58	24	34	46	42	54	54	46	46
542	0	4	22	16	22	26	26	34	32	38	34	60	50	46	56
543	0	8	18	10	20	22	40	44	40	32	44	46	40	46	46
544	0	4	18	30	18	22	36	38	36	42	34	42	34	42	44
545	0	8	22	30	26	16	26	26	40	38	36	34	36	30	38
546	0	6	10	10	18	20	22	16	28	40	42	34	22	36	26
547	0	4	18	12	18	10	20	18	34	38	24	28	20	22	20
548	0	2	4	20	16	18	26	32	38	30	42	30	40	40	38
549	0	8	16	26	32	24	16	42	30	30	50	36	40	22	40
550	0	4	20	18	16	38	42	28	26	24	38	26	26	36	40
551	0	2	18	32	14	22	24	36	46	44	28	64	44	42	36
552	0	2	10	24	30	32	32	30	34	46	50	50	46	40	40
553	0	2	26	16	20	30	40	60	28	56	36	48	46	40	48
554	0	4	22	34	16	34	28	32	44	44	58	46	40	36	50
555	0	8	12	22	32	28	24	48	26	34	40	38	34	44	42
556	2	4	18	16	16	24	28	36	22	30	50	44	30	32	36
557	0	4	24	18	16	28	32	38	24	38	44	74	22	36	54
558	0	0	12	14	10	34	24	24	24	42	44	24	34	46	32
559	0	6	14	20	20	36	18	34	28	26	26	28	32	36	40
560	0	10	16	20	22	32	24	40	46	52	44	36	50	30	40
561	0	0	8	18	20	20	24	30	32	16	30	26	16	34	36
562	0	6	24	14	34	32	38	48	38	42	38	52	48	56	40
563	0	6	8	14	18	30	22	18	32	28	24	18	32	40	40
564	0	6	12	24	28	26	28	42	32	44	30	36	48	48	50
565	0	4	16	16	26	24	22	26	42	36	42	32	40	44	50
566	0	4	24	28	14	20	32	24	26	26	40	30	36	26	36
567	0	4	8	22	10	24	26	32	50	42	34	34	42	42	42
568	0	2	6	8	28	22	16	34	20	26	36	28	52	32	36
569	0	4	12	12	22	32	10	24	28	36	32	30	32	26	30
570	0	4	16	16	40	26	38	42	44	54	42	46	54	58	36
571	0	2	22	8	20	20	24	26	44	30	50	36	42	38	28
572	0	10	16	10	18	22	28	18	44	24	50	44	26	26	42
573	0	2	8	18	20	32	14	16	26	28	26	22	24	34	28
574	0	4	18	16	22	16	26	22	22	34	30	40	34	34	26
575	0	0	14	22	24	26	24	32	26	30	48	40	22	34	44
576	0	14	16	6	24	26	34	26	24	42	38	44	30	48	44
577	0	6	20	22	26	20	28	34	26	40	38	42	50	20	50
578	0	4	6	22	20	24	28	20	16	30	36	34	30	30	40
579	0	6	12	24	20	26	32	40	30	38	40	36	44	36	46
580	0	0	16	12	16	44	26	20	30	36	26	50	30	48	40
581	0	4	16	18	16	18	22	24	30	24	20	44	30	28	28
582	0	2	22	30	28	34	32	56	44	58	40	44	36	54	48
583	0	2	0	24	18	28	24	34	32	34	38	26	36	46	28
584	0	6	10	26	20	30	22	48	32	28	42	30	34	44	50
585	2	4	8	14	18	44	28	38	54	28	50	36	28	46	38
586	0	4	22	30	34	36	36	50	40	30	70	38	40	56	42
587	0	8	12	32	28	30	36	20	56	50	42	50	62	48	52
588	0	4	26	36	36	34	34	34	34	38	38	52	42	38	66
589	0	6	14	26	28	32	34	36	38	32	40	24	26	28	40
590	0	4	10	26	30	22	14	26	26	28	28	32	32	44	32
591	0	2	6	24	24	30	20	18	32	42	24	24	24	40	28
592	0	2	10	8	16	14	30	24	36	24	46	42	32	48	36
593	0	0	22	12	22	34	38	42	38	50	48	54	70	42	58
594	0	10	16	28	28	34	34	58	24	50	62	62	50	54	38
595	0	0	20	12	22	32	36	26	32	30	48	42	56	46	32
596	0	12	18	10	12	26	24	38	20	34	30	36	22	38	26
597	0	8	18	14	18	24	40	18	32	32	40	44	42	30	32
598	0	0	4	14	12	20	12	22	18	28	24	30	38	32	34
599	2	6	6	22	16	46	18	20	38	32	38	38	52	42	22
600	2	10	12	22	24	18	36	28	32	30	32	32	34	56	38
601	0	4	12	18	24	28	32	48	24	42	38	36	28	36	38
602	0	10	4	16	10	26	28	18	40	22	32	60	36	22	32
603	0	2	14	16	24	22	22	32	30	34	30	44	38	38	36
604	0	4	32	12	30	22	38	34	38	28	46	36	26	50	46
605	0	6	14	20	26	32	34	24	34	28	62	32	44	54	48
606	0	2	14	18	22	42	30	40	30	22	38	34	24	36	48
607	0	2	12	14	30	32	50	28	38	44	48	44	50	62	44
608	0	4	4	10	10	18	18	26	30	20	22	18	30	14	38
609	0	6	14	16	22	32	14	26	22	34	28	26	32	36	38
610	0	8	16	16	12	22	28	32	26	58	20	54	42	32	32
611	0	6	20	8	28	48	30	38	44	50	48	42	50	42	46
612	0	2	22	12	18	30	28	42	28	46	32	48	52	38	38
613	2	4	14	16	26	36	26	40	20	32	40	32	36	60	36
614	2	0	16	26	22	36	40	32	46	48	42	38	40	34	46
615	0	10	26	18	8	30	26	36	46	36	44	28	34	34	32
616	0	2	14	12	18	12	18	16	22	18	18	24	14	18	12
617	0	2	20	14	26	44	30	28	28	34	20	44	38	44	32
618	0	6	12	16	28	24	44	38	66	26	42	40	56	44	30
619	0	14	16	6	30	24	28	30	36	36	42	36	34	32	32
620	0	6	14	20	28	28	36	44	36	46	52	32	58	56	42
621	0	4	12	16	24	34	26	30	28	24	38	54	24	36	56
622	0	6	14	16	20	10	28	40	32	34	30	46	28	42	36
623	0	4	24	28	14	38	22	22	34	24	30	38	46	38	18
624	0	4	18	16	18	28	28	32	20	14	24	24	42	30	44
625	0	8	14	26	26	28	42	26	46	38	46	46	26	52	32
626	0	2	18	28	14	24	26	30	22	40	22	26	28	44	30
627	0	2	8	14	28	22	14	16	16	38	38	42	22	30	28
628	0	2	12	16	12	30	22	24	40	40	38	34	30	42	30
629	0	2	20	28	34	28	42	40	36	24	38	38	42	62	48
630	2	10	22	16	18	26	14	46	36	34	32	30	40	32	34
631	0	6	10	14	16	26	28	34	48	58	34	48	56	30	46
632	0	6	12	14	24	12	16	18	38	52	38	46	42	66	28
633	0	2	14	14	22	16	30	20	18	36	28	42	46	44	34
634	0	6	22	18	24	18	18	30	48	36	28	40	34	36	32
635	0	8	16	20	22	18	34	32	32	44	40	48	36	58	42
636	0	6	12	24	28	22	26	30	22	42	36	50	50	46	48
637	2	8	10	14	18	20	20	26	26	28	44	28	32	36	30
638	0	8	12	22	30	32	24	28	28	42	34	28	28	38	34
639	0	6	16	16	16	14	36	32	30	44	48	28	46	56	36
640	0	6	14	14	24	28	24	32	28	32	28	26	28	30	30
641	0	0	8	14	10	16	18	20	16	36	24	44	40	20	36
642	0	12	22	22	20	30	22	34	46	40	36	48	44	46	46
643	4	8	16	22	16	26	36	36	36	44	40	28	42	42	52
644	0	2	20	28	22	34	30	34	40	42	52	24	56	22	34
645	0	4	10	24	18	34	42	26	32	34	34	40	42	28	40
646	2	6	14	20	14	46	38	34	28	48	46	52	54	46	32
647	0	2	12	14	12	18	22	30	34	30	32	32	24	50	26
648	2	4	16	16	20	28	22	32	36	48	52	52	70	38	52
649	0	6	16	16	26	30	24	20	26	26	20	30	30	24	22
650	0	2	8	18	14	8	26	36	20	14	36	36	24	14	30
651	0	2	16	12	12	20	24	24	36	48	30	44	36	26	38
652	0	4	20	28	30	24	36	26	40	48	28	44	52	42	34
653	0	12	16	8	18	20	28	30	26	30	38	26	34	26	30
654	0	0	12	16	16	26	16	20	28	28	42	38	36	32	30
655	0	12	8	26	16	26	20	26	34	26	26	38	32	28	32
656	0	2	8	10	8	22	20	22	22	32	12	18	36	32	30
657	0	0	10	16	24	36	24	28	30	26	44	28	38	30	40
658	0	6	10	22	10	26	26	16	24	24	32	42	26	24	40
659	0	12	16	16	30	40	32	52	32	46	44	36	38	38	46
660	0	4	12	24	28	38	22	34	30	40	48	28	28	46	26
661	0	10	12	16	14	20	26	38	34	26	58	40	42	40	50
662	0	2	24	32	38	24	18	30	28	40	36	44	48	22	48
663	0	6	18	22	14	28	22	26	34	36	46	42	38	54	28
664	0	8	12	10	12	34	30	28	44	30	22	46	36	40	46
665	2	2	10	12	20	34	22	46	20	38	32	40	42	22	30
666	0	2	4	14	10	16	30	28	18	12	30	30	40	36	20
667	0	10	18	22	32	34	22	36	24	32	32	56	36	38	36
668	2	2	30	16	28	42	28	40	26	42	34	34	42	34	26
669	0	2	16	16	30	32	36	40	34	34	54	38	40	44	40
670	0	4	18	10	20	22	34	42	34	30	30	40	50	34	42
671	0	2	18	4	18	36	12	28	28	30	48	42	42	26	36
672	0	0	14	16	16	28	34	32	32	42	46	46	38	30	24
673	0	2	10	24	22	22	34	26	26	52	38	38	44	26	22
674	0	2	20	18	24	20	22	26	22	42	44	26	26	42	24
675	0	0	16	20	26	32	24	18	36	38	40	48	46	36	40
676	0	2	16	12	14	34	14	24	30	30	44	28	28	24	34
677	0	2	10	12	14	32	16	28	40	34	32	30	38	48	30
678	0	0	16	16	10	16	16	18	40	28	32	22	46	28	38
679	0	8	16	10	18	14	18	30	48	36	30	34	40	38	26
680	0	6	10	10	22	22	26	24	38	28	44	40	40	48	36
681	0	4	22	18	20	28	40	28	42	34	36	38	36	40	36
682	0	10	6	32	16	34	24	18	32	26	34	30	24	30	50
683	0	0	10	14	20	18	22	34	28	32	12	32	44	18	34
684	0	6	14	10	16	34	30	48	24	48	56	38	50	64	50
685	0	2	18	24	18	12	30	28	30	32	32	30	38	48	50
686	2	0	16	18	18	36	24	18	46	36	20	30	36	38	44
687	0	4	14	24	24	40	36	34	60	40	36	48	50	46	54
688	0	0	6	10	10	26	28	16	34	34	32	46	38	24	26
689	0	6	12	16	8	34	28	22	28	20	42	22	38	32	34
690	0	0	18	14	14	20	30	20	40	20	24	34	44	44	34
691	0	4	10	10	22	24	38	44	42	30	34	42	38	36	32
692	0	4	4	12	22	28	20	30	30	40	26	42	46	44	52
693	0	6	8	14	12	24	28	38	14	20	16	36	36	44	40
694	0	4	16	22	26	22	20	22	20	32	34	44	36	58	38
695	0	6	10	16	16	16	40	36	26	32	26	38	38	42	22
696	0	6	10	14	18	20	24	34	26	24	38	46	42	46	36
697	0	12	22	24	16	34	24	38	38	14	42	46	44	30	32
698	0	0	12	12	16	18	20	26	44	36	30	30	40	34	38
699	0	4	16	24	26	28	38	36	50	58	30	44	30	42	32
700	0	6	16	26	16	24	40	28	24	34	46	38	46	34	48
701	0	6	8	18	28	28	42	26	32	38	34	18	54	44	34
702	0	4	26	20	16	18	20	16	24	34	40	38	32	20	28
703	0	6	6	14	28	28	26	34	40	18	38	26	28	36	40
704	2	0	12	26	28	22	24	32	16	18	28	34	20	40	38
705	0	12	20	24	32	28	20	40	46	36	38	64	68	44	60
706	2	2	14	34	24	32	8	26	46	34	36	34	38	44	30
707	0	0	8	8	12	16	14	20	22	20	36	22	24	24	16
708	0	6	8	30	22	28	34	38	46	36	26	22	50	28	44
709	0	2	14	10	22	24	22	28	44	44	42	50	28	36	36
710	0	8	24	18	20	32	30	26	28	36	64	44	40	36	38
711	0	0	12	18	28	26	12	34	18	30	28	28	36	42	28
712	0	0	26	24	14	30	20	24	34	30	24	24	28	12	28
713	0	8	8	22	30	22	28	18	34	20	40	20	40	26	32
714	0	2	6	20	20	32	42	26	28	26	52	54	48	34	56
715	0	6	14	16	26	34	34	22	32	28	34	32	20	30	32
716	0	8	18	12	18	24	24	22	18	22	26	26	40	24	22
717	0	10	8	20	18	20	28	30	20	44	36	28	38	30	40
718	0	6	18	16	28	32	28	28	46	36	56	40	60	48	54
719	0	2	10	16	26	28	20	34	48	40	40	36	40	30	48
720	2	2	10	16	16	32	42	42	28	52	48	46	48	44	54
721	0	4	16	20	22	32	44	28	30	42	46	42	56	40	40
722	0	2	8	20	16	24	30	18	40	20	26	44	34	42	38
723	0	4	8	30	24	28	42	32	24	32	34	34	26	44	30
724	0	0	12	30	28	26	34	38	34	38	58	36	50	50	40
725	0	6	14	28	28	16	18	32	34	54	66	50	28	46	50
726	0	4	14	14	20	28	34	32	26	30	32	38	30	32	26
727	0	2	12	24	20	20	42	26	18	40	36	62	40	32	44
728	0	2	10	18	18	10	20	28	26	24	32	24	28	26	22
729	0	2	16	10	28	46	26	40	46	38	26	22	44	38	30
730	0	6	22	12	26	20	22	32	40	58	38	54	34	26	38
731	2	6	12	22	14	28	24	32	16	28	40	30	26	28	28
732	2	2	10	36	20	14	36	22	38	44	32	38	24	54	36
733	0	6	10	10	32	22	24	34	22	28	34	28	46	30	36
734	0	8	18	26	28	30	42	46	36	34	52	38	40	50	54
735	2	6	10	22	18	12	34	18	54	32	30	42	42	44	42
736	6	4	20	14	18	28	28	38	38	44	60	46	36	50	38
737	0	6	10	12	22	36	22	24	30	20	32	24	34	46	28
738	0	6	18	24	22	22	20	36	50	42	44	56	38	44	46
739	0	6	14	22	24	20	30	30	24	38	32	26	38	38	46
740	0	4	10	32	30	24	26	26	30	36	52	32	40	30	30
741	0	12	32	20	26	36	24	18	44	36	40	36	44	36	38
742	0	4	14	18	14	22	18	42	38	36	38	24	46	24	28
743	0	2	12	10	12	22	14	34	22	34	18	34	28	28	42
744	0	2	12	28	16	16	22	16	40	30	42	38	28	42	36
745	0	2	22	22	14	26	32	38	34	28	40	40	46	42	26
746	0	2	6	26	26	30	30	62	32	62	50	36	58	52	56
747	0	2	12	12	24	16	16	30	12	14	42	10	24	36	34
748	0	6	16	16	24	24	16	18	38	26	34	28	56	36	38
749	0	6	22	12	24	30	46	36	32	44	26	38	48	38	52
750	0	0	14	24	12	18	32	18	26	42	46	20	38	40	28
751	0	2	8	16	20	26	28	30	22	24	32	18	32	36	24
752	0	4	14	22	14	24	14	24	20	24	28	40	28	54	38
753	0	0	18	10	20	28	26	52	30	32	32	30	18	42	52
754	0	12	22	20	24	44	38	38	40	58	42	50	36	50	50
755	0	6	22	26	12	30	30	26	34	34	26	36	30	52	42
756	0	2	18	20	20	30	30	30	32	42	26	50	36	36	36
757	0	2	24	28	20	38	28	32	32	30	26	32	28	40	34
758	0	6	20	18	38	26	28	48	34	60	34	46	34	56	38
759	0	4	20	18	26	32	38	34	36	34	36	34	30	52	40
760	0	2	16	10	6	22	36	32	18	24	32	28	28	24	34
761	0	6	6	24	30	18	24	30	44	22	44	28	30	26	32
762	0	10	6	24	28	32	34	36	32	30	64	42	44	56	40
763	0	4	6	12	10	22	30	22	32	26	28	50	32	34	42
764	0	0	16	8	24	22	44	32	44	40	42	24	36	36	40
765	0	2	10	20	16	22	20	22	26	14	26	32	34	22	30
766	0	8	10	14	26	14	44	34	28	34	32	32	42	40	40
767	0	10	18	28	22	10	24	18	32	36	32	34	30	26	30
768	2	4	14	24	28	26	24	26	42	52	42	34	30	44	34
769	0	6	16	20	28	30	26	36	44	48	32	50	52	56	34
770	0	6	8	18	16	28	16	28	24	34	38	42	26	38	50
771	0	6	14	18	24	26	38	34	28	22	48	28	34	46	16
772	0	2	14	20	28	26	46	42	36	34	34	40	50	26	38
773	0	10	14	24	18	28	18	32	32	42	34	44	34	46	38
774	0	8	16	16	14	36	30	26	40	38	44	24	30	48	42
775	2	0	16	14	28	30	20	20	24	48	28	40	24	22	26
776	0	4	8	10	16	16	20	34	20	22	20	18	30	40	22
777	0	12	20	24	20	32	56	54	26	44	36	34	44	44	62
778	0	0	10	14	16	26	28	18	20	44	28	34	44	44	28
779	0	2	12	22	12	20	16	28	26	20	28	54	44	28	36
780	0	0	8	20	18	26	18	14	34	26	20	44	18	32	20
781	0	6	16	14	18	22	38	38	42	36	44	54	46	56	56
782	2	4	12	14	6	14	26	28	24	22	28	36	38	22	26
783	0	4	16	10	16	26	16	34	34	28	38	30	30	34	28
784	0	0	18	14	14	24	28	24	28	38	28	22	26	36	34
785	0	2	10	18	24	20	30	28	30	24	36	42	14	26	46
786	0	6	26	22	30	14	24	36	38	36	26	32	34	34	38
787	0	10	12	14	10	20	18	38	36	20	22	42	46	42	36
788	0	6	14	20	8	18	24	22	28	30	34	40	36	24	34
789	2	8	20	14	14	16	24	26	18	20	18	22	26	18	32
790	0	6	10	20	10	22	20	36	30	40	28	40	22	32	32
791	0	0	22	8	28	36	40	38	16	46	40	40	42	30	26
792	0	2	16	20	18	22	30	24	40	20	28	26	44	32	34
793	0	0	14	16	24	28	26	28	28	30	48	52	38	34	38
794	0	2	14	28	18	26	36	36	36	40	28	42	42	34	54
795	0	0	26	30	26	32	26	24	18	40	32	42	30	36	48
796	0	0	10	14	18	26	22	30	34	32	30	28	54	34	42
797	0	0	18	20	24	22	24	42	28	28	42	20	44	36	22
798	0	8	20	18	18	30	18	44	36	40	52	40	48	50	52
799	0	6	10	12	34	26	24	18	40	28	36	48	38	42	30
800	0	4	10	22	14	22	38	34	36	52	42	24	28	42	30
801	0	0	14	18	22	22	38	32	34	36	38	40	50	38	48
802	0	4	12	14	22	30	34	30	22	32	22	36	28	36	34
803	0	0	6	16	38	26	46	26	28	26	42	34	48	38	46
804	0	8	30	26	30	38	50	42	50	60	56	68	64	46	52
805	0	8	12	12	26	26	26	32	36	28	32	34	26	28	48
806	0	4	14	20	16	18	16	22	24	22	26	26	34	28	20
807	0	4	10	20	12	24	22	26	20	24	44	54	16	38	26
808	0	10	12	26	16	30	28	32	30	30	48	42	22	36	32
809	0	2	10	16	20	36	36	26	48	28	28	22	68	46	22
810	0	8	10	10	12	18	18	30	44	26	28	32	40	32	28
811	0	6	8	14	26	20	26	28	26	24	26	30	38	28	38
812	0	4	14	18	6	18	28	34	36	34	26	38	50	36	32
813	0	8	14	18	22	38	42	30	32	56	32	52	36	46	38
814	0	2	16	24	32	24	26	36	36	34	26	50	36	46	40
815	0	2	12	10	14	30	24	22	22	26	30	40	36	24	34
816	0	4	6	32	18	18	34	20	48	42	26	38	26	24	48
817	0	6	8	16	14	24	28	16	20	32	16	44	36	20	30
818	0	12	18	10	26	30	24	32	40	46	62	48	40	40	48
819	0	0	4	8	10	18	24	24	26	22	38	28	24	36	36
820	0	6	16	12	18	16	30	30	34	40	38	28	32	16	44
821	0	6	16	12	28	34	44	34	36	42	34	42	38	58	70
822	0	4	16	22	24	24	24	32	30	32	26	42	36	50	40
823	0	2	10	20	34	26	36	40	36	38	28	32	34	36	38
824	0	0	18	16	10	28	20	24	32	26	30	46	28	48	24
825	0	8	24	12	20	18	22	32	36	30	34	32	22	40	40
826	0	4	6	20	22	26	22	28	28	40	42	46	30	58	56
827	0	4	10	8	14	32	26	28	46	18	34	22	48	20	26
828	2	2	16	22	16	18	38	26	38	30	50	44	34	36	50
829	0	0	18	14	18	28	16	30	20	28	38	26	34	46	22
830	4	8	10	10	18	28	34	32	12	36	34	32	42	26	28
831	0	2	28	26	20	36	26	34	26	30	30	32	34	44	32
832	0	8	24	28	28	32	30	34	48	36	20	40	52	36	38
833	0	16	18	28	24	38	28	40	40	38	34	32	28	50	40
834	0	10	8	22	20	30	30	24	44	42	48	26	34	38	32
835	0	2	10	12	12	38	40	20	42	46	26	34	30	54	42
836	0	6	10	24	22	38	30	18	34	18	24	22	28	36	24
837	0	2	20	20	18	32	38	40	38	20	48	50	46	30	42
838	0	6	12	10	32	28	46	40	40	42	58	40	54	52	44
839	0	0	20	18	30	32	30	22	38	48	36	44	30	42	62
840	0	2	16	14	14	22	26	26	50	24	26	32	30	36	40
841	0	2	8	26	18	26	24	30	46	32	46	54	34	36	42
842	2	16	22	30	20	18	32	34	22	42	34	28	22	44	34
843	0	2	8	16	10	20	22	14	24	18	40	22	16	8	24
844	0	4	12	16	14	10	24	10	12	26	22	28	22	32	28
845	0	4	20	6	16	26	18	30	34	26	20	24	22	28	20
846	0	4	12	30	20	18	26	32	38	38	30	36	36	38	28
847	0	6	20	18	22	32	16	38	38	56	20	44	48	42	48
848	0	6	24	24	16	28	36	22	32	48	42	34	56	40	44
849	0	8	10	20	30	22	34	34	36	24	44	36	34	46	38
850	0	6	20	16	14	14	18	16	22	34	40	24	44	44	22
851	2	2	28	12	14	12	18	24	34	26	30	30	34	56	22
852	0	2	10	16	30	24	24	38	30	42	28	42	24	32	30
853	0	6	10	16	22	28	18	42	26	44	24	32	40	44	42
854	0	2	16	14	12	18	16	38	30	38	26	40	34	38	26
855	0	8	24	16	12	34	24	44	36	30	40	46	54	56	20
856	0	2	12	4	22	26	34	22	32	20	26	22	36	26	28
857	0	4	22	16	32	18	16	24	28	28	32	52	36	32	38
858	2	4	8	20	20	40	24	42	26	30	36	36	34	38	30
859	0	4	12	8	24	24	20	32	48	42	54	52	36	30	54
860	0	4	16	16	14	12	22	28	22	20	40	28	32	28	26
861	0	4	18	18	32	32	28	26	42	28	30	46	48	36	32
862	0	4	12	14	16	36	30	28	28	36	46	28	20	38	30
863	0	2	16	18	20	18	34	40	38	36	34	36	36	40	46
864	0	2	20	16	14	12	28	16	22	28	30	26	14	26	34
865	4	0	18	20	18	22	20	32	46	20	38	28	42	26	30
866	0	0	8	6	16	28	12	18	26	32	28	30	22	32	30
867	2	10	14	16	16	20	34	44	36	52	52	44	56	50	50
868	0	4	16	8	16	30	26	32	36	38	36	22	24	26	28
869	0	4	10	18	30	44	36	30	32	34	38	26	50	48	34
870	0	2	14	20	16	34	22	30	46	26	32	40	28	40	34
871	2	2	8	14	28	34	36	26	18	28	40	32	44	24	46
872	2	6	6	24	20	26	26	28	32	32	34	26	30	54	42
873	0	6	16	14	16	22	30	26	26	48	30	32	36	34	38
874	2	2	10	22	20	30	32	30	28	42	32	58	34	48	40
875	0	4	14	14	16	34	32	26	16	26	42	50	24	32	28
876	0	4	24	10	14	18	38	50	38	48	48	46	56	48	36
877	0	8	22	22	26	40	20	36	48	44	44	44	30	44	54
878	0	4	16	14	36	20	22	38	26	24	34	42	44	36	48
879	0	2	12	18	22	16	16	14	28	24	42	38	32	38	38
880	0	2	18	10	18	28	38	22	26	22	30	16	44	32	38
881	2	6	14	20	18	32	44	30	28	56	50	36	50	50	38
882	0	6	8	8	24	18	22	24	28	30	22	44	24	36	34
883	0	8	10	22	18	26	20	28	52	46	34	62	22	40	46
884	0	8	10	20	18	16	32	20	20	22	14	32	24	32	28
885	0	2	12	18	14	28	8	36	20	18	38	26	26	30	28
886	0	0	6	18	18	26	34	32	50	24	22	26	38	30	24
887	0	6	32	18	26	26	30	30	30	54	40	58	38	38	38
888	2	4	8	16	26	30	36	30	38	38	44	56	38	46	50
889	0	12	12	30	28	34	56	50	42	50	58	46	42	46	54
890	0	4	12	20	22	26	16	18	32	22	36	34	24	32	34
891	0	14	16	30	34	52	22	46	44	50	44	58	42	62	70
892	0	4	8	24	22	22	28	24	24	16	28	28	22	30	26
893	2	4	4	8	16	24	22	16	34	30	24	48	36	30	26
894	0	4	8	18	18	26	24	36	24	26	46	32	34	36	38
895	0	2	10	6	20	20	30	36	32	26	36	44	40	22	34
896	0	12	10	10	22	18	28	32	16	38	32	46	44	50	32
897	0	2	18	14	28	20	28	44	62	28	40	36	44	32	34
898	2	8	18	24	14	24	34	22	30	38	32	34	32	30	38
899	0	4	12	20	28	30	30	42	58	38	40	46	46	58	64
900	0	6	6	20	40	30	30	42	40	38	44	36	26	32	36
901	0	6	24	20	38	34	26	36	54	38	28	30	34	34	38
902	0	6	14	14	14	6	28	34	26	20	54	36	52	30	38
903	0	8	18	34	34	48	36	28	50	42	34	36	28	32	48
904	0	10	18	32	20	22	26	30	28	34	44	34	24	30	26
905	0	8	16	26	38	34	30	24	40	40	44	34	50	56	36
906	2	8	16	36	18	32	36	22	34	24	52	38	52	42	42
907	2	6	6	18	20	16	38	32	38	22	28	38	20	22	32
908	2	0	2	12	14	16	30	24	38	36	30	34	50	34	34
909	0	6	12	14	14	28	24	44	24	56	38	34	42	34	26
910	0	4	14	18	18	28	36	36	40	48	56	32	38	32	54
911	0	4	6	22	40	16	28	26	28	36	50	36	46	48	42
912	0	2	10	14	30	26	40	26	38	36	44	58	36	46	48
913	2	2	16	22	14	38	18	32	30	44	32	32	28	34	36
914	0	2	14	8	18	30	22	22	36	30	44	34	36	34	56
915	0	8	24	18	26	28	40	32	34	46	32	42	40	52	58
916	0	4	12	20	24	16	30	30	38	38	28	34	38	38	38
917	0	4	14	28	18	36	42	50	38	52	40	42	38	46	28
918	0	10	4	12	16	26	26	26	46	32	36	44	38	38	38
919	2	6	8	14	14	12	22	32	48	38	34	28	42	28	38
920	0	0	12	16	24	26	30	20	30	20	34	32	30	40	44
921	0	0	6	24	12	18	26	14	32	24	24	26	14	20	38
922	0	4	18	20	24	18	28	28	14	20	36	22	24	42	34
923	0	8	10	18	20	26	30	22	16	26	28	38	34	34	18
924	0	10	16	18	16	20	20	30	20	26	42	20	28	32	30
925	0	2	24	8	16	8	22	22	36	42	40	30	44	38	18
926	2	4	18	16	24	36	40	30	36	36	46	44	48	48	58
927	0	8	18	26	14	24	34	24	18	36	42	44	38	54	38
928	0	6	16	12	16	14	18	16	18	32	52	30	32	40	40
929	0	0	20	16	16	24	16	26	26	34	24	44	28	22	38
930	0	2	12	12	22	16	22	42	26	26	40	12	32	36	32
931	0	6	12	22	28	26	30	22	26	28	28	38	42	42	48
932	0	6	18	14	26	20	24	38	34	52	46	54	30	56	52
933	0	4	20	20	30	28	26	46	40	38	38	38	54	52	42
934	0	8	22	18	28	16	38	24	38	40	34	54	36	46	38
935	2	8	16	16	18	38	16	36	28	38	40	44	22	42	32
936	2	8	8	16	22	28	20	38	30	26	34	26	34	34	58
937	0	2	20	12	16	28	24	26	30	14	42	48	54	44	36
938	0	8	8	10	14	16	30	18	34	28	48	24	44	32	46
939	0	0	12	20	8	20	14	22	14	20	30	36	40	28	38
940	0	4	12	18	10	26	20	32	20	30	48	46	32	38	24
941	0	4	2	14	16	18	14	18	20	18	20	34	24	32	26
942	0	0	24	22	20	22	30	40	22	32	26	32	44	40	44
943	0	2	10	8	10	10	16	28	42	32	22	46	44	38	26
944	0	4	22	16	12	30	18	22	32	30	30	44	38	40	34
945	0	6	6	14	22	16	26	20	24	12	30	30	26	28	32
946	0	4	12	12	26	18	22	20	36	22	28	26	56	46	30
947	0	0	8	22	18	30	24	36	44	26	40	36	34	44	32
948	0	6	10	22	28	32	32	22	18	34	40	42	36	56	42
949	0	10	26	22	32	38	28	32	42	44	34	46	42	44	32
950	0	4	14	8	24	14	22	26	36	46	40	26	26	42	40
951	0	6	20	30	12	16	28	20	38	16	20	38	26	18	40
952	0	8	8	8	18	18	20	38	18	22	38	28	18	14	16
953	0	12	8	24	26	20	24	30	28	36	48	52	52	38	36
954	0	4	18	12	12	26	18	20	38	38	50	26	30	48	40
955	0	2	18	24	14	24	32	22	14	30	28	32	26	30	46
956	0	6	20	14	18	36	26	32	44	52	38	56	60	40	28
957	0	4	16	16	26	54	42	22	52	40	42	40	62	56	44
958	2	8	24	28	26	40	28	42	50	40	40	62	54	54	52
959	0	2	8	26	22	30	28	46	42	30	52	46	46	36	52
960	2	8	18	24	32	30	42	34	54	54	40	20	50	44	66
961	0	2	10	22	10	20	34	30	24	34	34	54	56	56	34
962	2	8	10	20	18	52	34	50	58	56	42	40	24	60	56
963	0	4	4	18	14	12	22	30	18	22	10	38	28	16	16
964	0	4	12	24	12	32	32	28	28	40	32	44	28	38	32
965	0	0	24	18	22	36	38	36	28	46	50	40	56	34	48
966	0	0	26	8	16	48	24	32	52	26	40	46	30	42	20
967	2	4	14	24	20	24	32	32	22	28	38	36	50	48	30
968	0	4	8	18	22	28	28	32	30	46	36	30	30	20	42
969	0	6	16	38	16	36	42	46	36	56	42	42	48	48	36
970	2	6	14	28	16	34	48	24	28	40	32	38	38	36	38
971	0	10	16	20	20	26	20	28	18	32	50	36	58	48	48
972	0	4	14	14	14	8	24	6	24	22	44	32	38	30	24
973	0	8	26	26	26	32	28	50	40	34	52	44	48	54	54
974	0	10	4	16	10	8	16	22	34	28	30	24	28	18	14
975	0	6	16	16	26	22	30	22	32	32	32	36	38	28	24
976	0	6	16	14	14	20	30	28	20	36	36	32	24	36	36
977	0	6	8	8	22	20	38	34	46	40	24	46	38	24	42
978	0	6	14	18	28	12	28	24	18	34	62	52	32	48	54
979	0	0	16	16	10	24	22	16	32	34	42	22	42	34	24
980	0	2	20	16	14	22	14	38	30	36	30	36	48	46	42
981	0	4	18	44	24	18	26	44	38	26	44	32	58	56	36
982	0	8	20	30	10	22	26	40	26	44	30	32	40	48	36
983	0	4	18	14	16	26	34	22	26	36	58	42	34	48	40
984	0	8	8	26	20	14	28	36	38	40	34	52	40	48	50
985	0	8	34	28	20	36	28	42	32	38	48	38	44	32	38
986	0	6	26	22	18	14	34	26	42	36	40	34	34	38	24
987	0	2	16	14	26	22	24	30	42	30	46	40	34	44	28
988	0	4	12	20	26	14	16	28	34	26	30	44	40	32	38
989	0	0	10	16	20	22	26	20	40	40	42	38	34	36	28
990	2	6	16	6	36	16	24	34	36	30	52	44	44	48	36
991	0	2	20	36	20	28	20	30	44	34	26	46	18	56	32
992	0	4	4	18	28	30	28	26	20	36	26	38	40	24	46
993	2	0	16	22	16	12	24	18	26	22	30	28	40	38	24
994	0	8	10	14	20	26	14	20	32	28	20	34	28	42	28
995	0	6	14	22	20	26	18	30	48	38	46	36	60	50	46
996	0	8	12	12	20	18	26	32	42	16	44	40	32	34	38
997	0	6	10	22	14	26	36	26	38	30	34	22	28	22	26
998	0	6	10	30	30	28	32	36	34	40	42	54	54	40	50
999	0	6	16	18	24	22	40	20	26	58	38	44	44	66	52
1000	0	4	22	16	28	26	38	22	30	30	42	34	40	40	44
1001	0	0	8	20	28	14	34	28	38	40	46	32	44	24	28
1002	2	4	6	14	10	26	24	20	24	44	22	32	26	46	34
1003	0	2	8	20	16	22	26	18	32	32	20	42	44	48	52
1004	2	10	30	16	26	38	28	34	32	34	36	50	52	42	50
1005	2	4	8	16	18	22	32	32	26	38	38	20	38	34	44
1006	0	4	10	28	12	24	22	26	38	48	28	36	44	28	42
1007	0	2	10	24	28	36	36	30	36	34	42	22	32	44	28
1008	0	2	8	26	14	20	28	22	26	26	6	40	30	28	26
1009	2	4	20	16	22	28	28	26	30	42	40	44	44	52	30
1010	0	2	18	14	14	24	26	16	36	30	32	38	50	50	48
1011	0	4	6	16	14	8	18	26	16	36	20	30	42	36	38
1012	0	0	10	24	20	18	34	38	20	50	40	28	26	28	24
1013	0	2	8	12	14	30	32	22	32	26	26	22	32	32	38
1014	0	6	8	6	20	20	22	20	16	26	34	24	22	38	32
1015	0	2	18	12	28	20	32	30	38	28	38	44	44	32	32
1016	0	4	14	10	26	24	16	30	20	30	26	46	38	40	26
1017	0	6	18	18	18	20	26	14	44	36	18	26	34	36	52
1018	2	2	14	14	16	20	28	22	14	26	42	32	22	44	26
1019	0	6	8	14	28	18	14	32	16	24	14	26	32	30	24
1020	0	2	8	12	28	20	28	28	16	32	28	36	34	30	48
1021	0	4	8	10	12	14	30	34	22	24	32	38	26	28	34
1022	0	2	2	18	18	24	20	36	34	22	38	28	30	40	34
1023	0	4	12	18	18	20	22	36	40	18	34	36	28	30	54
1024	0	6	14	20	18	22	28	30	42	52	40	48	40	46	34
1025	0	0	14	10	24	10	28	24	26	40	34	34	32	42	48
1026	0	0	18	18	20	30	32	28	30	32	26	36	48	58	38
1027	0	2	10	22	28	20	24	28	32	24	36	42	16	34	36
1028	0	14	8	14	24	30	20	24	40	42	28	50	46	36	40
1029	0	2	4	18	14	22	18	24	36	42	30	36	34	32	42
1030	2	4	20	12	14	30	30	22	32	32	30	40	44	34	20
1031	0	4	20	16	28	26	26	38	46	44	54	40	58	68	48
1032	0	4	10	14	22	28	22	22	28	24	36	30	26	38	28
1033	0	4	6	32	10	32	26	24	32	30	34	20	30	42	38
1034	0	8	10	14	16	52	26	28	46	20	46	20	42	38	26
1035	0	0	12	24	26	24	26	46	44	24	52	34	40	42	40
1036	2	4	20	20	28	34	34	48	28	52	38	44	38	56	44
1037	0	2	6	12	8	24	30	22	46	38	42	46	30	26	30
1038	0	4	10	28	20	30	40	24	26	48	42	34	38	60	44
1039	0	0	8	8	34	28	32	32	34	18	38	46	28	28	48
1040	2	6	14	22	20	18	22	20	26	22	28	32	32	30	22
1041	0	6	10	12	28	26	20	32	22	30	30	32	44	34	38
1042	0	2	6	10	20	32	24	24	34	44	38	32	36	24	44
1043	0	2	8	20	18	34	36	26	24	38	38	52	38	40	38
1044	0	6	6	30	36	12	28	36	28	30	42	46	44	30	36
1045	2	0	10	18	18	40	24	12	46	26	22	18	52	40	32
1046	0	10	10	24	28	36	18	32	22	38	50	36	42	34	42
1047	0	2	16	8	18	24	34	34	44	36	28	26	34	34	28
1048	0	6	22	16	26	30	42	18	40	28	56	44	42	36	36
1049	2	2	10	14	28	36	24	20	42	46	38	48	30	38	24
1050	0	6	14	20	16	4	6	18	34	42	14	10	18	38	24
1051	2	0	14	24	26	32	46	36	40	32	38	48	48	38	34
1052	0	0	18	2	28	24	34	38	46	34	40	28	36	36	42
1053	0	2	10	24	28	16	24	54	34	28	36	36	52	26	36
1054	2	12	28	22	38	34	38	46	54	46	60	46	50	62	60
1055	0	4	14	10	18	26	28	28	36	30	44	52	34	24	30
1056	0	6	2	16	24	28	22	26	22	20	32	44	34	24	32
1057	0	2	16	14	24	10	34	24	26	28	22	28	36	32	28
1058	2	0	22	16	12	22	28	30	36	28	40	42	44	34	60
1059	0	0	14	10	8	14	18	22	16	20	18	24	16	16	26
1060	0	2	8	20	20	24	30	18	40	24	52	30	40	38	30
1061	0	6	18	24	14	24	14	20	30	28	26	22	40	22	28
1062	0	4	10	26	30	30	38	30	50	38	42	54	36	48	56
1063	0	0	16	24	30	48	54	30	36	58	38	56	52	52	70
1064	0	6	18	12	14	26	26	24	38	36	30	34	28	44	58
1065	0	2	22	28	22	28	40	34	32	48	32	48	54	16	40
1066	0	8	6	10	20	14	16	20	26	28	44	40	32	30	60
1067	0	0	12	12	24	18	20	42	42	16	36	46	40	38	34
1068	0	0	12	24	10	32	30	24	30	36	42	34	30	36	38
1069	0	2	22	20	26	16	34	26	40	36	40	38	30	42	38
1070	0	6	16	10	12	20	18	42	28	30	34	42	32	40	26
1071	0	10	10	16	40	42	16	32	48	50	40	46	44	64	50
1072	0	4	18	28	14	34	20	34	24	30	40	26	36	52	32
1073	0	8	24	34	34	24	20	30	42	18	40	28	40	24	42
1074	0	0	20	24	34	44	26	34	34	66	54	38	26	56	44
1075	0	2	20	20	14	34	36	38	56	28	30	36	44	54	32
1076	2	4	12	8	24	20	22	12	24	30	32	16	34	24	30
1077	0	2	16	18	26	34	32	38	36	44	38	38	54	54	42
1078	0	2	8	24	24	22	22	26	40	36	30	24	30	38	18
1079	0	4	16	22	14	22	26	18	30	24	30	38	42	32	38
1080	0	6	12	22	28	28	14	34	26	42	56	42	40	58	42
1081	0	2	14	24	20	22	44	20	36	42	32	44	24	32	36
1082	0	2	18	22	10	8	24	26	34	24	26	40	42	40	40
1083	0	6	18	20	22	18	50	48	34	36	28	42	26	40	38
1084	0	10	18	22	24	38	38	32	34	24	40	36	34	26	52
1085	0	2	6	28	16	24	22	46	22	36	18	40	22	34	34
1086	0	2	8	24	24	22	28	16	24	22	28	34	32	36	30
1087	0	8	6	16	18	30	26	30	48	22	38	28	36	30	32
1088	0	6	18	24	16	26	32	38	22	40	38	32	46	34	46
1089	0	2	18	10	12	24	32	32	32	22	44	32	16	32	30
1090	0	4	26	28	28	40	36	28	32	48	44	44	48	36	66
1091	0	4	6	20	18	18	26	32	28	32	36	32	22	34	38
1092	2	2	12	22	16	18	26	26	32	42	34	32	30	28	40
1093	0	2	4	16	14	16	34	22	10	18	26	28	42	44	28
1094	0	0	10	12	16	18	22	30	40	26	26	42	34	40	20
1095	2	6	6	18	16	16	32	44	34	38	28	40	34	38	44
1096	0	2	6	14	24	12	26	18	22	24	58	38	28	44	30
1097	2	10	12	18	38	14	26	20	34	28	32	26	26	40	48
1098	0	4	14	18	22	28	28	40	32	16	38	28	50	20	32
1099	0	10	12	24	18	28	36	30	40	34	30	54	42	38	48
1100	0	0	14	14	22	28	38	34	20	38	28	22	30	40	30
1101	0	8	16	14	28	20	34	24	52	28	34	44	42	34	20
1102	2	4	16	20	18	16	22	40	28	40	34	52	28	34	36
1103	0	4	12	18	28	18	26	30	24	42	36	44	34	26	36
1104	0	2	12	32	24	28	38	52	38	36	46	36	42	46	36
1105	2	4	8	18	12	40	24	16	36	32	34	38	28	42	44
1106	0	8	16	14	20	20	38	46	32	30	36	26	38	32	36
1107	0	2	4	8	24	32	14	26	34	28	36	28	36	32	28
1108	0	2	18	16	12	22	12	26	36	28	28	28	36	34	30
1109	0	6	10	14	24	36	20	20	34	40	46	32	24	42	54
1110	2	2	14	20	22	30	26	44	38	44	52	28	46	58	44
1111	0	2	12	20	18	24	20	22	44	40	32	48	32	48	40
1112	4	6	8	12	16	30	26	40	14	28	36	36	32	28	36
1113	0	6	8	16	12	28	20	34	28	42	32	36	38	34	38
1114	0	0	22	30	24	26	40	24	36	38	26	34	46	46	44
1115	0	0	30	24	28	20	28	36	26	50	56	48	46	38	46
1116	0	8	12	14	24	28	44	24	30	26	46	30	32	36	38
1117	0	2	14	10	14	28	28	34	32	32	44	26	40	24	34
1118	0	4	18	10	36	32	16	18	28	24	32	22	42	30	40
1119	0	2	14	14	18	22	14	24	20	32	18	28	38	22	28
1120	0	8	12	32	34	32	36	38	36	36	46	44	22	52	52
1121	2	2	8	20	22	18	26	22	32	34	34	30	28	30	32
1122	0	4	16	10	16	12	32	24	32	26	38	36	36	42	30
1123	0	2	16	16	30	16	28	34	18	40	44	38	36	36	28
1124	2	4	16	22	32	26	26	28	28	42	28	28	28	50	24
1125	0	2	10	22	38	20	42	32	30	50	30	46	42	36	30
1126	0	2	28	18	26	26	44	42	46	24	26	52	38	26	42
1127	2	2	18	18	30	16	26	28	28	32	40	40	40	36	40
1128	0	4	22	24	24	24	26	34	48	34	36	40	50	44	40
1129	0	8	14	8	16	8	16	12	32	16	24	22	32	20	28
1130	0	6	20	24	16	16	44	28	54	18	28	38	30	40	44
1131	4	4	16	22	36	32	32	34	34	56	38	46	36	42	46
1132	0	6	6	18	18	24	28	16	24	40	24	24	44	32	34
1133	0	4	22	28	24	22	26	38	30	36	48	38	50	40	32
1134	0	6	14	18	24	22	40	26	24	38	50	32	40	40	46
1135	0	12	18	20	24	24	28	30	44	50	40	34	30	36	48
1136	0	4	8	12	18	16	14	14	18	14	14	18	26	20	20
1137	0	2	12	6	16	10	22	28	32	22	36	20	32	30	18
1138	0	2	16	18	14	8	20	40	24	24	30	58	26	52	16
1139	0	6	8	22	24	22	22	18	24	24	38	38	28	26	26
1140	0	0	16	16	20	20	20	40	38	40	30	56	36	40	42
1141	0	6	12	16	20	20	32	30	22	28	32	28	32	28	44
1142	0	6	28	12	22	22	20	30	48	24	38	38	38	48	42
1143	0	0	34	18	22	38	52	44	40	46	70	72	40	58	36
1144	0	6	12	24	18	36	16	22	20	30	38	34	32	48	24
1145	0	8	14	8	22	26	24	30	42	38	26	20	22	18	38
1146	0	8	10	20	18	22	28	26	20	30	24	32	26	12	48
1147	0	4	16	20	22	18	20	38	46	54	18	34	50	56	36
1148	0	6	16	10	32	20	34	40	14	22	26	16	24	18	42
1149	0	8	8	24	18	36	14	28	28	40	32	26	26	24	24
1150	0	6	8	14	26	22	40	42	26	44	30	34	36	50	40
1151	0	6	18	24	20	44	34	30	66	42	42	52	56	42	46
1152	2	0	18	10	22	38	22	22	18	18	34	36	24	50	22
1153	0	0	22	14	16	20	22	28	30	36	34	34	40	32	68
1154	0	6	8	26	22	34	22	38	30	42	26	54	42	32	56
1155	0	4	14	20	24	24	40	24	32	40	42	28	58	50	36
1156	0	12	16	18	32	28	20	46	32	42	50	42	46	40	44
1157	0	6	10	26	20	36	34	42	34	58	38	46	52	56	52
1158	0	6	14	26	14	38	26	44	32	48	44	44	50	40	40
1159	0	4	6	20	14	32	42	32	42	52	50	26	58	40	62
1160	0	4	10	18	24	26	26	28	46	28	50	22	40	44	64
1161	0	6	14	12	24	22	24	26	28	28	44	44	42	64	22
1162	0	8	8	16	22	22	30	20	20	32	34	36	50	36	48
1163	0	4	14	20	18	24	30	28	30	30	38	42	40	48	22
1164	0	6	24	8	30	28	34	44	32	38	28	42	28	38	42
1165	0	2	16	20	20	36	38	38	28	46	46	56	34	34	40
1166	0	6	18	16	26	18	20	26	32	44	26	32	34	34	46
1167	2	8	6	4	12	34	44	38	44	28	34	34	38	34	42
1168	0	6	6	20	14	22	24	24	30	14	38	44	38	30	28
1169	0	8	4	16	6	32	16	28	24	30	28	24	20	48	30
1170	0	0	14	20	20	32	32	32	36	42	36	26	52	42	36
1171	0	2	10	14	18	24	20	24	32	42	24	42	36	24	40
1172	0	2	18	20	18	16	32	28	30	40	44	32	22	54	26
1173	0	10	18	26	22	36	36	38	28	38	50	40	60	40	56
1174	0	2	12	14	20	36	30	22	40	34	30	36	36	28	32
1175	0	4	18	10	14	26	28	32	32	22	44	38	32	28	42
1176	0	16	4	28	20	20	26	38	44	52	54	42	38	68	52
1177	0	2	12	10	30	28	36	20	16	38	46	50	38	36	32
1178	0	6	10	6	24	22	18	22	36	34	34	24	30	44	40
1179	0	6	6	14	24	26	26	34	32	32	26	30	38	22	34
1180	0	8	8	18	16	20	20	26	36	38	24	30	42	36	32
1181	0	10	22	20	22	38	46	52	48	36	62	52	32	52	52
1182	0	6	26	20	24	26	24	20	50	48	28	26	32	30	42
1183	0	6	8	18	14	24	14	16	28	24	30	24	32	28	32
1184	0	2	10	8	8	26	18	18	16	40	40	22	40	24	34
1185	2	4	14	10	8	12	14	14	26	22	22	40	26	30	28
1186	0	10	12	12	26	28	30	14	22	28	44	40	24	32	40
1187	0	4	12	18	24	4	28	34	42	26	48	44	28	44	36
1188	0	4	18	26	18	14	30	22	34	30	36	44	34	32	30
1189	0	6	16	40	20	32	50	40	52	40	46	50	34	52	56
1190	0	6	20	4	30	16	16	30	24	28	28	40	48	40	26
1191	0	6	6	18	28	16	26	46	44	42	28	42	44	32	44
1192	0	2	16	10	18	20	30	28	32	38	26	30	28	34	36
1193	0	0	14	10	10	14	26	34	24	22	42	18	54	26	18
1194	0	4	18	24	16	16	24	14	16	34	20	30	42	30	24
1195	0	6	16	26	28	10	40	22	32	40	42	32	26	36	38
1196	0	4	12	22	14	30	26	26	38	50	46	44	52	52	34
1197	0	6	8	20	22	28	44	30	36	48	12	42	52	32	32
1198	0	8	16	28	32	38	22	34	56	34	46	38	52	38	44
1199	0	10	26	14	22	20	26	42	42	36	30	34	44	40	32
1200	2	8	18	12	34	44	40	28	30	36	38	46	54	38	56
1201	0	6	10	22	24	30	24	30	42	30	40	44	52	32	22
1202	0	6	26	22	32	38	36	34	58	40	30	44	58	48	46
1203	0	0	16	30	22	28	38	30	46	30	40	44	52	36	46
1204	0	4	4	16	16	18	34	24	28	48	38	36	60	30	48
1205	0	14	4	14	12	28	34	20	38	30	30	20	26	34	38
1206	0	6	18	16	14	28	26	38	12	24	26	26	38	24	34
1207	0	4	12	8	14	6	30	28	24	30	48	34	34	22	42
1208	0	0	12	8	22	14	20	32	26	32	28	40	22	42	32
1209	2	6	12	18	10	30	36	38	52	28	38	34	26	22	28
1210	0	6	10	20	28	22	28	34	20	34	36	36	40	38	34
1211	4	0	20	22	24	12	32	38	40	42	34	48	38	48	60
1212	0	6	10	20	10	28	22	52	20	42	42	42	40	34	42
1213	0	2	16	18	20	18	26	42	30	22	36	36	48	40	48
1214	0	14	26	20	40	30	26	42	72	48	74	40	44	48	56
1215	0	4	10	12	18	16	26	26	14	28	32	26	22	26	36
1216	0	4	14	14	12	20	24	38	28	24	34	28	24	34	42
1217	0	2	14	8	26	34	20	26	38	26	44	36	24	40	36
1218	0	0	14	14	22	26	30	38	26	22	24	42	30	38	28
1219	0	8	10	14	10	26	42	28	36	26	36	50	52	36	38
1220	0	4	10	20	28	30	40	38	40	36	32	40	38	54	40
1221	0	2	18	14	20	30	38	22	40	44	54	38	32	36	42
1222	2	2	20	18	12	26	18	50	28	34	46	40	28	52	28
1223	0	0	18	14	30	28	46	22	48	38	30	58	26	50	44
1224	0	8	14	26	18	34	42	28	52	48	40	50	48	60	64
1225	0	4	16	8	22	26	20	22	38	22	34	38	36	28	36
1226	0	4	22	24	8	20	40	26	22	34	28	28	30	28	30
1227	0	4	14	16	18	24	22	16	28	36	24	22	34	36	20
1228	2	10	12	18	12	20	32	60	26	30	22	24	42	32	42
1229	0	4	20	18	32	26	22	30	44	36	32	34	34	40	28
1230	0	2	16	14	24	22	16	22	36	38	46	26	26	36	24
1231	2	0	10	10	20	16	30	18	28	32	34	40	40	46	44
1232	0	8	14	14	18	28	18	36	46	42	40	52	40	52	44
1233	0	8	6	14	24	20	26	20	24	38	36	40	22	30	52
1234	0	8	8	30	14	18	26	16	28	30	40	32	44	28	30
1235	0	16	16	24	14	18	28	26	30	26	42	42	44	50	58
1236	0	8	18	18	20	22	18	40	42	42	54	32	30	38	52
1237	0	6	12	22	26	24	34	38	26	32	32	34	34	30	36
1238	0	2	6	22	20	32	22	40	36	48	22	58	34	54	44
1239	0	10	24	20	4	36	30	28	38	44	52	34	52	42	48
1240	2	2	10	20	8	18	30	22	26	34	36	32	40	50	38
1241	0	4	6	18	20	18	20	16	26	30	22	30	12	16	24
1242	4	4	4	8	22	24	26	26	24	28	22	34	42	48	36
1243	2	6	20	26	28	32	22	46	34	18	28	38	40	30	26
1244	0	0	26	8	26	20	28	24	32	38	40	28	26	26	32
1245	0	2	18	28	20	24	28	26	32	44	32	50	28	50	34
1246	0	6	20	10	26	32	58	38	42	40	56	46	42	60	50
1247	0	10	6	16	18	26	30	28	42	26	44	54	52	44	40
1248	0	0	10	26	18	42	28	28	44	44	28	42	62	32	34
1249	2	2	12	24	20	16	26	26	42	48	32	40	46	30	36
1250	0	2	24	12	10	22	24	12	20	36	24	38	22	36	26
1251	0	10	16	20	20	16	22	30	32	38	24	36	36	36	34
1252	0	6	28	6	10	18	8	24	20	48	44	22	46	52	24
1253	2	4	24	26	44	16	38	42	44	52	32	38	44	54	50
1254	0	4	12	24	28	22	32	44	42	24	44	46	26	36	50
1255	0	2	14	14	28	18	28	30	14	26	28	26	24	36	22
1256	0	8	8	24	28	22	36	28	36	32	30	26	36	38	44
1257	0	6	10	18	14	22	16	14	32	16	34	30	30	40	22
1258	0	2	32	22	28	24	32	46	46	54	34	58	66	50	52
1259	0	4	14	18	12	30	30	48	46	46	66	58	54	50	54
1260	0	2	10	24	22	26	28	30	28	46	30	30	24	34	34
1261	0	2	8	22	16	20	26	30	38	38	24	42	44	30	38
1262	0	2	22	14	16	32	26	30	40	32	36	60	32	34	42
1263	0	6	20	30	16	42	30	30	38	36	30	34	38	52	40
1264	0	4	10	20	16	26	10	30	38	36	44	24	38	50	32
1265	2	8	28	22	32	24	36	40	38	20	34	24	30	24	48
1266	0	8	14	24	22	20	30	20	22	30	20	38	32	44	28
1267	0	6	22	6	6	12	26	24	26	26	36	20	38	24	36
1268	2	8	30	24	32	24	30	28	26	50	48	52	38	64	62
1269	0	6	12	16	32	30	20	30	44	44	46	48	44	52	34
1270	0	2	10	14	28	12	40	30	34	18	22	46	28	46	20
1271	2	2	20	16	30	26	44	42	40	44	36	48	42	42	30
1272	0	4	14	14	22	24	18	36	22	20	38	28	28	32	40
1273	0	8	22	40	36	30	24	40	58	58	34	52	42	36	38
1274	0	6	12	10	28	18	32	24	32	40	40	38	44	32	48
1275	0	8	10	26	14	30	22	28	18	28	36	24	52	28	46
1276	0	2	10	20	28	38	28	40	38	34	44	48	36	50	46
1277	0	4	8	16	22	22	32	38	24	26	42	42	30	44	44
1278	0	4	0	10	26	26	34	30	28	30	30	44	32	36	38
1279	0	10	8	12	24	20	26	42	34	28	42	36	26	28	46
1280	0	4	18	16	32	22	22	22	22	32	22	44	28	32	24
1281	0	4	16	30	12	22	24	28	24	40	28	38	32	38	32
1282	0	4	28	14	16	26	22	26	18	22	28	32	14	36	48
1283	2	4	10	36	22	22	24	40	38	38	54	44	32	36	28
1284	0	2	16	20	24	30	34	48	34	48	50	54	58	56	40
1285	0	2	14	12	30	36	28	26	36	34	38	58	26	52	54
1286	0	10	14	16	40	24	36	30	30	46	46	50	52	36	44
1287	0	10	16	34	8	36	32	44	50	28	48	36	50	54	32
1288	0	0	20	16	26	32	20	28	24	32	26	62	40	32	50
1289	0	4	12	12	24	28	34	20	24	42	32	34	22	30	28
1290	0	4	8	10	10	30	26	34	50	32	36	34	44	32	34
1291	0	2	20	28	18	24	22	36	20	38	48	44	18	42	34
1292	0	4	12	14	22	26	26	32	40	20	20	26	36	28	28
1293	0	4	26	16	20	26	26	38	46	48	44	54	40	30	58
1294	0	4	16	28	18	32	34	30	16	46	62	22	34	54	32
1295	0	4	18	4	14	16	30	28	20	26	38	42	14	18	26
1296	0	8	10	16	32	10	16	18	32	20	26	44	48	26	34
1297	4	10	14	26	24	36	46	46	38	44	36	48	32	40	44
1298	0	4	8	22	22	18	28	22	22	28	30	36	30	50	60
1299	0	8	8	14	20	18	26	28	28	36	38	34	48	24	24
1300	0	8	12	14	10	12	36	28	22	40	42	42	30	34	36
1301	0	6	20	20	30	26	34	38	46	30	48	38	58	42	38
1302	0	4	16	20	22	16	18	16	24	30	34	30	34	24	34
1303	0	2	16	28	12	20	12	24	22	38	38	40	22	24	30
1304	2	8	12	32	36	20	38	46	40	40	36	46	40	46	64
1305	0	10	10	20	14	20	40	22	32	32	32	42	42	26	54
1306	2	4	6	18	16	28	42	38	34	52	34	36	34	22	38
1307	0	0	8	12	16	26	10	28	18	34	38	36	24	22	30
1308	0	2	14	16	22	16	10	18	16	20	22	22	36	16	40
1309	0	8	24	16	16	20	26	44	40	48	44	36	44	46	38
1310	0	0	20	12	16	24	36	22	36	18	26	28	38	26	42
1311	0	4	4	16	24	24	16	32	32	30	28	24	28	38	38
1312	0	4	14	18	12	6	30	32	22	26	24	34	34	26	30
1313	0	4	12	18	24	24	18	34	24	32	42	24	28	32	28
1314	0	8	12	32	18	26	14	16	36	28	50	30	36	30	32
1315	2	8	4	18	24	18	18	38	32	36	32	50	46	44	24
1316	0	6	12	10	14	20	10	24	42	36	22	10	34	22	32
1317	0	2	12	18	20	22	38	24	22	48	28	44	32	42	36
1318	0	2	4	8	8	22	22	20	32	34	24	36	32	34	32
1319	0	2	20	18	12	24	22	24	34	40	48	40	50	32	34
1320	0	12	22	40	28	38	36	42	40	62	38	50	24	40	48
1321	0	8	8	16	22	24	30	22	40	18	30	46	36	24	26
1322	0	4	12	10	26	20	22	38	26	38	18	34	48	34	44
1323	2	8	16	18	24	34	32	52	34	52	44	26	52	32	50
1324	0	4	18	20	18	32	14	22	42	32	36	42	50	34	36
1325	0	6	12	24	30	26	28	24	28	30	40	38	32	38	34
1326	0	0	6	10	12	24	20	22	14	18	36	26	38	16	26
1327	0	6	10	14	14	10	24	24	26	36	22	32	34	34	48
1328	0	6	6	14	8	2	8	34	22	28	30	30	28	40	26
1329	0	4	10	10	10	28	22	26	42	36	28	50	32	40	42
1330	2	2	20	20	20	22	24	20	28	36	30	38	32	46	36
1331	4	6	10	8	32	30	20	22	44	28	38	30	38	34	28
1332	0	2	18	12	26	22	26	34	28	34	42	42	36	38	48
1333	0	4	18	22	24	32	22	22	28	38	26	32	50	38	40
1334	0	2	12	28	30	28	28	28	28	36	32	42	54	34	28
1335	0	2	16	22	20	14	18	40	46	30	50	40	48	28	54
1336	0	2	10	20	26	26	34	44	42	28	42	44	38	52	50
1337	0	8	18	18	16	20	34	34	52	70	82	48	48	42	54
1338	0	2	22	16	34	26	30	24	38	52	44	32	34	48	36
1339	0	4	16	10	12	16	32	38	20	30	26	16	34	24	24
1340	0	10	4	26	20	16	18	20	26	52	22	26	38	48	38
1341	0	4	22	22	24	42	28	34	36	38	38	46	34	44	38
1342	0	0	10	14	12	20	20	30	26	18	18	38	28	36	46
1343	2	4	6	24	18	30	32	38	42	24	40	48	56	28	38
1344	0	4	32	22	22	24	36	24	28	40	44	42	50	62	34
1345	0	2	24	12	18	22	34	22	26	24	48	32	34	40	26
1346	0	4	14	22	24	10	44	16	28	48	36	54	36	48	38
1347	0	4	14	12	20	12	36	38	28	34	48	36	44	34	38
1348	0	0	16	22	36	38	36	34	34	36	26	42	44	40	56
1349	0	8	6	28	28	28	34	32	32	48	32	30	36	48	46
1350	0	0	12	10	16	16	28	22	20	20	22	28	48	32	24
1351	0	2	10	22	22	24	20	28	18	20	40	20	36	32	54
1352	4	6	16	12	14	22	44	20	38	36	20	36	38	38	42
1353	0	4	20	22	30	32	30	36	30	38	36	14	28	22	36
1354	0	2	18	18	24	22	22	24	20	40	28	28	42	22	38
1355	0	6	20	16	24	8	14	36	32	38	30	48	28	48	36
1356	0	4	8	14	20	24	32	36	38	38	32	42	44	44	38
1357	0	6	12	16	6	16	10	18	20	14	24	18	18	50	20
1358	0	2	22	16	18	32	24	24	22	30	34	48	24	26	30
1359	0	10	16	18	22	30	14	30	28	10	18	32	32	26	20
1360	0	4	16	0	24	14	22	20	32	36	44	24	34	44	38
1361	0	10	12	24	16	22	22	42	46	38	34	44	36	32	26
1362	0	2	12	22	20	24	34	28	56	42	32	34	22	36	50
1363	0	4	16	20	10	16	40	38	22	36	36	32	16	32	40
1364	0	4	18	14	26	22	26	28	30	28	30	40	42	30	46
1365	0	4	6	14	18	16	36	20	22	22	26	22	22	24	28
1366	0	4	14	12	12	22	26	32	16	50	20	32	32	36	48
1367	0	6	10	22	22	20	16	24	30	30	20	26	36	42	34
1368	0	0	18	16	8	20	26	38	28	28	44	34	22	28	46
1369	4	4	12	16	14	22	24	20	36	34	40	36	40	30	36
1370	0	6	22	20	32	22	44	30	56	48	42	42	40	38	36
1371	0	4	20	14	28	18	32	24	24	30	30	48	44	44	38
1372	0	12	16	24	22	48	18	26	32	38	36	38	46	28	34
1373	0	4	26	18	28	18	42	32	32	34	50	42	34	58	50
1374	0	10	14	24	22	10	14	26	42	26	28	34	34	22	34
1375	0	6	22	16	20	38	36	26	38	38	40	44	42	30	44
1376	0	8	4	22	20	20	30	24	26	36	38	28	34	40	32
1377	0	2	12	16	12	28	32	20	34	32	46	32	34	40	32
1378	0	2	20	30	34	18	28	34	36	70	38	56	40	48	48
1379	2	8	12	16	18	8	10	22	22	32	38	38	28	56	38
1380	2	6	18	20	24	34	26	32	36	44	34	26	34	26	20
1381	0	2	22	14	10	32	26	34	46	24	20	40	28	36	44
1382	0	2	20	24	10	22	22	30	38	36	42	36	30	26	40
1383	0	6	12	14	16	12	24	24	30	28	34	36	34	42	30
1384	0	4	12	32	36	14	26	34	34	34	22	26	22	46	54
1385	2	6	16	24	24	18	36	30	40	40	56	42	40	24	40
1386	0	10	8	18	14	30	30	30	32	34	20	28	34	42	40
1387	0	6	8	16	26	16	22	22	42	28	38	32	42	24	38
1388	0	2	20	20	22	32	34	30	42	46	40	54	48	52	40
1389	0	10	6	20	14	14	18	24	38	46	32	50	32	62	56
1390	0	2	16	8	20	20	8	26	32	16	30	24	42	50	24
1391	2	12	16	26	32	40	24	36	36	22	44	40	46	50	40
1392	0	2	18	8	18	22	20	22	26	48	30	30	28	24	34
1393	0	4	14	16	16	40	36	34	30	40	48	50	50	34	62
1394	0	6	8	20	18	18	36	28	36	38	22	32	26	36	38
1395	0	4	6	10	20	26	24	38	20	24	32	20	18	30	34
1396	0	6	14	20	14	26	18	24	26	28	28	32	36	32	40
1397	0	2	12	14	16	24	26	42	24	32	36	36	38	36	36
1398	0	4	18	14	24	32	16	32	32	24	46	30	42	40	54
1399	0	2	20	16	30	20	36	18	30	22	48	24	32	48	28
1400	0	2	10	10	28	32	24	38	38	28	50	46	54	32	36
1401	2	6	22	14	28	16	18	38	44	36	34	34	50	40	28
1402	0	4	20	26	30	34	24	28	34	44	44	36	40	32	36
1403	0	2	14	22	20	34	28	42	58	52	36	28	64	34	48
1404	0	4	16	12	24	40	30	12	36	44	26	28	38	36	26
1405	0	10	6	18	14	24	26	22	24	30	24	46	34	46	34
1406	0	4	6	22	28	18	22	28	54	26	36	40	30	42	22
1407	0	6	16	16	14	8	20	26	18	28	24	38	24	30	34
1408	4	4	14	24	38	32	26	26	24	26	26	34	44	46	38
1409	0	8	14	10	22	26	46	32	44	36	46	36	44	56	48
1410	2	2	14	28	22	28	20	28	32	28	30	38	44	52	24
1411	0	2	12	28	32	28	38	34	24	46	34	28	34	46	36
1412	0	2	8	16	18	36	26	40	22	34	22	44	30	24	34
1413	0	10	14	16	30	24	44	32	52	64	32	54	56	54	48
1414	0	2	12	6	10	12	24	14	16	16	20	24	42	32	26
1415	2	2	20	18	12	20	18	38	32	56	28	42	40	54	32
1416	2	6	12	18	10	32	34	40	20	42	40	44	48	42	22
1417	0	4	16	20	30	26	24	24	16	38	34	24	34	34	30
1418	0	8	18	16	28	32	34	46	50	38	54	38	38	34	42
1419	0	10	14	20	26	30	12	30	34	30	28	30	36	38	42
1420	0	4	18	18	22	34	22	34	40	16	32	42	42	36	38
1421	0	4	8	14	14	10	32	34	34	32	28	32	34	24	36
1422	0	12	18	8	28	48	44	24	26	34	54	44	48	40	34
1423	0	4	10	22	16	42	32	22	46	30	36	36	30	58	32
1424	0	4	10	10	14	18	20	24	18	24	42	40	30	20	36
1425	0	4	4	10	24	22	14	26	22	10	22	24	30	28	32
1426	0	0	4	24	26	28	24	30	24	30	56	46	38	46	34
1427	0	2	10	12	24	20	36	26	36	46	48	32	52	36	40
1428	0	2	10	18	24	10	16	24	40	24	20	28	30	26	12
1429	0	6	14	22	26	26	20	30	36	36	44	32	36	42	24
1430	4	6	14	26	24	34	30	24	28	48	38	44	64	40	42
1431	0	4	14	14	20	28	24	32	32	38	46	34	28	32	30
1432	0	0	22	24	18	38	40	48	32	38	46	50	28	42	46
1433	0	4	6	22	14	12	32	26	26	24	30	38	38	10	22
1434	0	4	16	20	24	28	22	46	22	24	54	32	56	30	18
1435	0	4	10	10	12	22	26	22	60	32	42	48	36	36	52
1436	2	10	22	12	34	26	34	32	26	40	36	44	30	50	50
1437	0	4	14	22	12	36	10	20	30	32	36	40	44	34	26
1438	0	6	16	10	10	28	32	14	30	50	28	48	34	28	28
1439	0	8	16	32	28	24	34	40	40	42	56	38	44	54	36
1440	0	4	14	28	24	24	20	28	24	42	26	52	28	50	58
1441	0	2	20	6	16	10	12	22	8	14	24	18	26	30	20
1442	2	2	14	20	16	24	46	36	36	42	32	58	30	48	38
1443	0	6	10	32	24	34	28	38	38	34	22	42	44	30	48
1444	0	2	14	12	24	20	26	26	32	28	32	30	24	42	34
1445	0	6	14	30	24	18	36	48	56	36	44	52	50	52	32
1446	0	2	6	14	20	22	32	18	36	26	28	32	34	30	38
1447	0	0	8	12	18	22	26	14	38	22	42	38	42	28	42
1448	0	2	16	16	16	40	26	44	26	40	32	50	54	36	40
1449	0	10	10	26	30	24	30	24	32	36	36	40	36	40	36
1450	0	2	14	28	20	28	30	34	36	42	34	46	54	56	28
1451	0	0	8	16	26	14	26	26	22	40	48	54	44	42	44
1452	2	2	12	10	16	20	32	10	18	20	28	30	18	40	42
1453	0	8	10	10	22	22	30	26	28	38	36	28	44	34	42
1454	0	2	22	18	14	26	20	36	24	32	24	46	34	34	46
1455	0	4	10	8	8	18	28	28	18	20	30	30	30	22	22
1456	2	8	20	6	24	36	22	32	40	40	44	32	52	48	32
1457	0	2	6	14	16	32	32	20	24	26	22	26	12	40	26
1458	0	4	12	18	14	28	24	36	34	46	44	34	44	34	34
1459	0	8	16	16	24	14	20	26	32	40	36	44	38	42	48
1460	0	10	12	20	26	22	38	40	28	16	20	32	40	30	28
1461	0	4	8	8	20	24	34	20	24	32	32	28	52	6	32
1462	0	2	14	26	26	36	22	22	38	26	40	42	34	30	22
1463	0	4	14	10	24	14	28	28	32	26	22	28	42	50	38
1464	0	2	14	20	12	14	16	26	24	30	44	36	34	20	30
1465	0	4	6	18	30	30	28	30	28	20	38	44	38	34	36
1466	0	2	4	12	24	48	28	26	36	30	28	36	42	38	46
1467	0	2	20	26	16	28	34	22	40	38	32	36	32	36	46
1468	0	2	12	26	24	32	18	30	28	32	34	24	38	44	54
1469	0	4	18	14	12	38	32	36	24	42	38	46	42	40	44
1470	2	6	24	20	22	30	38	14	30	44	38	40	30	30	30
1471	0	2	12	14	20	30	28	16	32	36	42	24	40	44	52
1472	0	4	12	16	12	26	32	32	34	44	36	52	48	42	54
1473	0	2	20	14	28	16	18	38	22	32	42	40	20	36	62
1474	0	10	34	28	20	24	38	32	22	22	44	48	32	26	42
1475	0	6	24	18	28	30	40	26	50	56	28	38	52	40	24
1476	0	0	10	24	20	30	16	32	40	40	42	36	48	18	52
1477	0	4	16	18	12	24	28	28	20	40	40	40	34	50	34
1478	2	6	10	12	16	14	30	28	36	26	24	50	36	24	28
1479	0	8	16	24	16	34	24	36	38	44	38	30	24	48	46
1480	0	6	16	10	22	22	22	24	30	30	42	42	32	40	44
1481	0	2	20	32	28	30	34	36	34	44	40	48	48	42	34
1482	0	0	28	22	18	24	36	36	44	48	46	36	40	54	56
1483	0	4	12	20	24	28	48	32	32	28	52	50	42	28	34
1484	0	2	12	30	32	32	36	26	34	48	50	54	56	54	52
1485	0	6	12	14	28	32	30	28	26	54	50	34	66	32	54
1486	2	2	10	18	14	28	24	22	34	14	30	36	36	32	34
1487	0	6	18	24	24	40	38	18	46	42	24	48	34	32	24
1488	0	4	10	4	16	18	18	26	18	30	20	22	26	40	22
1489	0	0	16	6	18	12	26	32	42	34	34	22	38	36	48
1490	2	2	18	16	24	30	24	24	40	26	32	36	32	36	20
1491	0	0	16	18	18	26	22	14	34	18	24	28	28	34	24
1492	0	2	14	6	16	24	16	38	30	24	36	26	38	36	40
1493	0	6	12	20	26	32	36	34	38	38	38	52	32	38	44
1494	0	4	14	8	30	34	28	28	42	42	24	30	30	42	32
1495	0	2	18	16	24	48	36	44	36	46	28	40	42	42	52
1496	0	2	26	20	36	28	40	26	22	40	50	40	52	42	30
1497	0	2	10	12	22	24	12	38	24	36	38	40	28	28	32
1498	0	0	18	12	14	12	30	26	20	32	42	24	46	36	36
1499	0	2	14	16	26	12	20	46	38	40	20	48	34	44	44
1500	0	2	10	20	24	30	30	46	38	42	22	30	50	50	52
1501	2	4	12	20	34	34	30	36	40	32	52	50	34	24	50
1502	0	6	16	16	12	34	38	24	30	40	50	40	38	34	56
1503	0	2	10	8	20	18	34	20	44	32	50	50	54	48	36
1504	0	4	12	10	12	30	20	16	30	24	18	22	32	36	26
1505	0	12	16	20	20	26	24	30	40	56	36	30	52	46	38
1506	0	6	8	8	22	22	20	38	28	40	28	40	24	34	32
1507	0	4	8	16	20	18	24	26	28	34	28	26	22	50	40
1508	0	4	8	22	14	36	24	36	18	32	36	30	46	40	30
1509	0	0	18	14	28	38	20	38	38	34	46	34	54	44	40
1510	2	4	8	18	22	20	24	32	30	44	40	44	30	48	38
1511	0	6	6	16	22	32	20	36	30	36	38	34	44	38	42
1512	0	10	18	24	28	26	40	52	44	52	54	46	42	52	50
1513	0	8	14	24	24	28	32	36	24	38	36	40	38	52	34
1514	0	4	24	10	8	26	30	22	26	40	28	30	32	42	34
1515	0	0	6	16	30	14	16	26	24	40	26	30	34	14	34
1516	0	2	24	4	16	18	28	38	34	34	34	32	44	22	44
1517	0	0	10	16	16	34	32	26	22	36	36	46	30	34	36
1518	0	6	12	12	22	24	36	40	42	40	32	56	28	32	36
1519	0	4	12	22	22	22	28	46	38	32	34	30	44	32	26
1520	0	4	14	14	16	22	16	16	12	36	34	32	24	20	24
1521	0	6	10	12	18	22	24	36	30	34	18	26	42	24	34
1522	0	2	10	12	18	18	20	18	22	32	38	32	52	44	28
1523	0	0	12	28	16	26	22	30	22	34	42	28	20	24	44
1524	0	10	10	16	20	30	38	38	32	30	40	36	38	44	30
1525	0	8	16	10	16	20	26	18	30	24	30	36	40	36	40
1526	0	4	6	8	22	28	38	12	32	42	32	36	36	38	44
1527	2	4	24	18	20	30	32	42	32	32	48	44	52	42	56
1528	0	6	20	18	18	28	32	22	30	42	30	30	30	40	32
1529	0	2	2	26	16	24	14	44	30	14	30	26	24	26	36
1530	0	8	20	22	16	32	30	28	30	30	40	32	28	26	26
1531	0	4	16	16	26	30	30	26	22	36	26	36	48	50	22
1532	0	4	32	22	32	54	42	28	46	38	62	60	50	54	58
1533	0	0	12	14	14	20	22	10	28	24	36	20	34	46	42
1534	0	12	12	16	22	44	54	62	50	36	62	56	46	72	80
1535	0	2	10	12	26	24	28	36	28	20	38	32	28	34	30
1536	0	4	10	18	18	20	22	18	42	50	30	44	32	36	36
1537	2	6	10	20	20	34	34	22	32	34	40	50	42	46	30
1538	0	4	20	22	28	28	18	28	28	22	36	34	30	30	26
1539	0	12	6	12	24	28	38	32	36	28	24	46	50	46	26
1540	0	6	16	16	8	22	34	30	26	38	30	34	48	32	48
1541	0	0	14	16	26	20	28	26	20	20	36	32	28	42	42
1542	0	4	10	14	20	16	26	20	24	48	24	20	36	24	36
1543	0	6	16	34	14	22	26	34	24	32	38	32	50	38	42
1544	0	2	8	8	16	34	26	12	22	24	24	44	30	24	22
1545	0	8	8	24	22	20	18	28	20	18	24	38	36	26	40
1546	0	6	14	34	26	34	30	30	34	40	38	36	34	38	36
1547	0	6	28	24	28	20	34	26	34	32	26	34	42	48	40
1548	0	4	18	22	22	18	28	32	20	20	32	22	34	32	30
1549	0	4	4	12	16	24	20	24	14	28	24	26	22	18	22
1550	2	2	14	34	16	18	32	34	38	32	30	36	20	64	34
1551	2	2	10	10	16	24	26	48	18	46	42	22	44	32	32
1552	2	4	14	20	20	24	30	32	42	42	28	46	48	16	44
1553	0	2	24	20	20	32	22	32	30	34	24	50	28	28	42
1554	0	2	8	16	18	22	16	16	30	20	36	40	32	28	40
1555	0	6	18	8	30	26	40	40	38	30	44	32	48	38	54
1556	0	10	20	16	24	28	36	44	38	30	44	50	74	56	68
1557	0	4	16	20	4	38	34	48	46	36	36	60	54	36	50
1558	0	6	18	20	26	14	28	22	28	32	36	28	32	26	38
1559	0	8	18	10	26	28	42	18	32	44	42	36	38	34	36
1560	0	2	10	14	8	30	12	16	22	42	12	32	34	28	60
1561	0	0	8	16	6	20	16	12	20	26	20	20	26	22	24
1562	0	8	10	30	14	22	28	28	34	44	32	30	32	26	34
1563	0	0	4	8	18	18	24	28	14	32	24	44	28	20	32
1564	2	0	12	12	22	22	20	18	36	26	26	30	40	48	38
1565	2	6	12	12	18	16	30	26	28	30	28	26	34	28	38
1566	0	4	8	18	16	26	38	30	32	44	42	52	34	32	56
1567	4	2	14	12	26	26	16	28	20	34	28	42	28	30	28
1568	0	6	16	14	24	20	16	28	28	32	46	32	44	28	28
1569	0	8	14	24	22	36	38	32	20	56	44	44	38	38	28
1570	0	2	8	18	20	24	30	26	30	32	24	38	34	54	10
1571	0	2	6	12	20	6	24	10	22	38	36	52	40	28	30
1572	0	6	10	20	16	26	26	26	38	26	20	54	42	36	48
1573	0	0	8	14	20	26	32	20	34	24	18	12	32	34	30
1574	0	8	14	12	32	38	28	46	34	34	34	68	40	56	50
1575	0	6	20	8	24	32	32	32	46	32	38	36	46	46	34
1576	0	2	8	10	10	12	22	22	30	14	28	54	20	34	28
1577	0	6	14	14	32	28	40	32	40	30	22	32	46	48	40
1578	0	2	24	22	16	18	20	50	32	62	46	40	50	54	56
1579	0	8	12	14	20	22	26	24	40	32	18	26	42	32	32
1580	0	4	8	8	14	32	30	38	28	36	42	34	40	36	34
1581	0	4	30	18	42	20	38	38	28	50	36	50	34	38	50
1582	0	2	16	28	18	20	20	36	60	56	48	44	26	46	32
1583	0	2	18	4	24	20	20	22	44	36	28	50	44	34	24
1584	0	8	18	18	28	38	60	38	44	40	32	42	46	32	32
1585	0	0	36	22	34	28	20	38	44	50	48	60	60	38	32
1586	0	2	10	22	18	18	36	28	32	30	22	34	30	28	26
1587	0	4	16	22	26	32	34	38	40	36	40	44	42	44	46
1588	0	0	6	24	10	26	22	34	32	44	46	44	38	40	40
1589	0	4	12	20	20	24	28	16	20	34	18	32	36	24	46
1590	0	4	16	18	18	20	24	22	30	22	40	30	42	38	34
1591	0	4	10	18	22	16	18	20	18	32	40	36	26	44	26
1592	0	8	12	12	20	24	22	18	34	34	46	22	26	50	48
1593	2	8	10	14	16	10	36	30	38	24	36	46	34	30	40
1594	0	10	10	28	30	22	18	34	34	38	40	36	28	42	36
1595	2	4	28	16	20	18	38	44	32	36	34	50	42	38	52
1596	0	6	14	30	28	30	30	26	46	30	30	32	36	36	30
1597	0	4	12	8	6	18	16	24	38	22	20	40	24	30	18
1598	2	6	12	22	16	18	36	26	22	22	46	38	44	40	46
1599	0	6	12	24	14	30	30	36	40	32	40	36	32	46	28
1600	0	10	6	22	18	24	34	38	44	36	38	52	42	34	50
1601	0	2	8	38	20	12	34	24	32	38	32	26	40	44	32
1602	0	2	10	20	22	18	30	38	18	30	30	28	34	32	34
1603	0	6	16	14	30	26	30	42	22	32	32	48	32	32	44
1604	0	8	14	18	26	24	26	40	34	64	46	40	46	28	52
1605	0	4	10	14	24	28	28	20	36	32	42	42	38	42	12
1606	0	10	8	16	10	12	36	32	28	22	34	44	38	36	40
1607	2	4	20	22	12	18	24	40	26	24	40	26	22	40	30
1608	0	10	12	22	26	38	40	34	38	24	32	44	52	38	32
1609	0	2	18	20	12	22	28	32	16	28	26	38	18	34	40
1610	4	8	20	22	32	28	28	48	24	42	44	50	34	34	32
1611	0	4	22	12	36	30	18	34	20	30	36	18	30	44	42
1612	0	4	12	12	18	42	28	36	28	16	34	44	52	32	32
1613	0	0	8	16	32	12	32	34	30	42	58	36	28	42	28
1614	0	6	12	22	36	38	40	46	36	42	58	62	44	48	60
1615	0	4	22	18	38	32	44	28	28	30	32	36	30	38	30
1616	2	2	12	16	22	18	30	14	26	24	32	20	34	38	20
1617	0	4	20	14	32	28	28	22	22	32	34	60	46	40	44
1618	0	6	8	16	20	30	28	16	32	24	12	34	20	30	20
1619	0	2	30	8	28	34	20	18	34	32	28	42	34	34	36
1620	0	0	10	10	16	20	28	30	26	30	28	24	22	38	32
1621	0	2	24	10	30	24	40	26	24	40	68	26	26	36	46
1622	0	2	22	20	38	22	24	22	34	42	50	36	30	38	48
1623	0	4	6	18	30	36	28	30	24	38	28	50	30	16	50
1624	0	4	22	18	28	30	18	28	36	38	30	40	62	36	38
1625	0	4	14	14	14	32	22	38	22	24	22	26	40	36	18
1626	0	2	16	18	18	36	34	26	44	28	28	36	46	38	36
1627	2	4	14	12	24	34	26	42	30	32	28	36	62	38	48
1628	0	0	4	16	28	26	24	16	24	22	36	18	20	14	30
1629	2	0	6	14	14	40	22	34	46	32	38	54	38	40	26
1630	0	12	14	16	28	28	24	30	30	32	22	34	50	44	28
1631	0	12	8	12	18	20	36	10	30	30	30	30	18	22	24
1632	0	4	20	10	12	32	32	24	40	32	18	40	42	40	44
1633	0	4	12	18	22	18	20	32	30	40	38	34	28	28	30
1634	0	2	20	18	14	18	38	40	32	28	42	30	26	32	38
1635	0	4	12	20	38	28	34	44	38	32	38	54	44	50	44
1636	0	4	16	22	20	18	42	16	42	38	30	34	54	48	28
1637	0	4	10	12	12	26	16	34	36	28	32	44	24	20	28
1638	0	8	10	12	18	22	22	32	36	36	34	34	46	28	40
1639	0	4	20	22	18	24	36	22	26	28	22	28	32	22	32
1640	0	4	14	20	14	20	32	40	42	32	40	36	52	34	44
1641	0	6	12	20	28	28	28	24	34	36	34	24	38	38	38
1642	0	6	6	22	26	24	36	24	32	32	24	20	36	44	28
1643	0	10	14	20	16	26	22	38	32	40	28	30	36	34	32
1644	0	4	6	14	20	22	26	34	34	34	32	44	42	36	34
1645	0	2	20	18	16	24	18	18	22	24	38	26	26	34	44
1646	0	6	12	16	16	30	22	40	42	24	22	36	56	38	32
1647	0	2	10	10	26	32	24	34	22	44	56	34	30	28	40
1648	2	6	12	30	20	34	28	20	34	50	22	38	40	40	42
1649	0	4	10	20	34	18	30	26	30	22	52	34	30	28	46
1650	0	6	18	26	26	24	36	36	46	42	30	34	42	40	38
1651	0	2	6	26	14	16	18	24	34	38	28	46	36	58	40
1652	0	6	8	18	18	36	26	22	34	22	46	32	50	52	26
1653	0	2	0	10	10	20	36	26	18	18	36	26	26	28	20
1654	0	6	14	12	16	20	28	34	30	40	34	36	32	22	46
1655	0	6	6	32	32	44	22	34	34	54	26	48	44	46	68
1656	0	6	14	30	20	30	32	50	34	52	40	44	40	30	58
1657	4	10	18	20	38	22	44	36	34	44	42	50	44	42	68
1658	0	0	10	14	4	34	22	24	20	38	24	26	32	30	24
1659	0	0	16	20	16	14	30	44	48	42	36	42	34	32	56
1660	0	2	16	16	42	20	26	24	38	34	30	34	42	44	34
1661	0	2	12	18	24	28	22	44	44	42	58	60	46	68	52
1662	0	12	6	8	14	16	12	30	24	26	40	26	22	20	24
1663	0	4	8	18	30	20	20	28	26	24	54	48	34	54	48
1664	0	6	22	12	20	16	32	34	40	26	38	34	42	40	30
1665	0	4	16	22	30	36	40	44	42	38	40	28	46	48	30
1666	0	4	14	18	12	20	24	24	50	44	22	66	46	56	56
1667	0	8	16	16	14	14	30	26	38	26	38	46	34	40	30
1668	0	6	10	22	26	18	38	30	34	38	16	40	30	24	32
1669	0	4	28	18	22	14	40	30	38	50	36	48	38	44	44
1670	0	8	18	20	22	32	26	42	30	28	40	26	24	26	30
1671	0	8	26	12	22	22	42	20	26	22	24	28	38	16	32
1672	2	8	10	16	24	26	30	30	24	34	30	42	20	28	28
1673	0	8	20	32	24	26	20	18	50	26	38	48	56	24	34
1674	0	0	14	24	18	20	36	16	30	30	24	34	26	26	38
1675	0	4	4	26	28	16	16	16	20	16	24	16	32	30	10
1676	0	6	28	14	28	26	42	54	48	42	36	42	50	54	40
1677	0	0	12	18	38	24	32	36	42	30	38	52	26	28	44
1678	0	4	8	22	20	34	30	36	38	36	48	26	64	42	40
1679	0	2	12	26	12	18	30	22	30	30	20	32	30	26	36
1680	0	2	10	18	32	26	20	38	36	62	30	34	48	34	34
1681	0	8	6	18	14	34	24	28	30	32	46	52	26	40	50
1682	0	4	14	18	24	24	24	34	50	38	32	24	36	40	42
1683	0	0	18	22	26	20	20	28	42	40	18	40	26	34	38
1684	0	2	14	14	18	24	34	24	20	40	24	38	42	38	38
1685	0	0	14	20	26	30	22	32	36	34	32	38	30	34	38
1686	0	4	16	16	26	22	32	30	22	24	34	38	38	22	36
1687	2	4	10	14	18	24	14	20	32	22	30	28	34	30	22
1688	0	4	6	14	14	26	26	18	54	32	44	34	36	40	26
1689	0	6	6	14	14	32	44	14	30	40	30	46	54	28	24
1690	0	10	18	24	30	24	36	52	34	54	40	40	36	46	36
1691	0	6	10	24	20	12	34	32	42	24	34	20	24	28	48
1692	0	6	16	14	14	18	20	18	18	26	12	28	26	52	32
1693	0	2	8	30	24	24	30	40	30	38	40	38	44	30	46
1694	0	4	16	16	20	30	16	30	32	30	32	26	28	30	24
1695	0	4	14	18	44	16	22	32	32	44	22	26	34	42	38
1696	0	2	6	16	16	14	10	42	34	32	38	34	32	28	40
1697	0	4	20	12	24	26	34	28	30	32	36	26	34	36	32
1698	0	2	14	20	20	24	36	34	34	30	40	48	34	44	30
1699	0	2	22	6	14	32	32	36	54	26	44	20	48	30	32
1700	0	8	14	28	28	28	32	42	40	20	42	42	46	36	50
1701	0	2	6	24	16	26	24	30	26	22	22	20	36	32	34
1702	0	8	12	14	10	14	20	12	14	8	20	26	24	16	28
1703	0	6	6	8	34	22	28	28	18	26	38	30	46	40	42
1704	0	10	12	28	26	30	28	26	28	78	44	72	38	56	60
1705	2	2	16	16	16	6	22	28	34	26	28	24	24	38	28
1706	2	10	14	16	26	28	24	8	16	22	26	42	14	52	30
1707	0	10	12	18	14	34	40	36	34	38	54	34	38	42	46
1708	2	4	12	24	20	16	10	18	26	34	18	28	32	34	28
1709	0	6	6	20	8	28	32	20	32	24	38	28	28	36	32
1710	0	4	16	16	16	30	26	18	32	34	44	42	36	40	36
1711	2	2	12	36	18	20	26	36	44	38	22	42	40	30	30
1712	0	8	16	28	16	32	12	34	34	42	28	26	44	30	24
1713	0	2	10	18	26	26	34	26	22	22	26	42	30	30	30
1714	0	4	4	14	28	14	24	22	36	28	28	26	36	40	32
1715	0	6	12	10	12	20	40	42	36	38	22	20	34	38	20
1716	0	4	8	14	14	12	24	22	46	26	30	34	16	26	42
1717	2	6	14	16	18	22	24	42	52	38	58	56	26	40	36
1718	0	8	14	24	22	34	42	40	32	32	36	42	38	28	40
1719	2	4	10	18	20	22	24	46	24	30	32	34	28	24	38
1720	0	6	20	20	16	20	32	22	36	24	24	34	38	32	22
1721	0	6	14	18	20	30	32	34	36	40	32	42	30	44	36
1722	2	4	10	20	22	24	16	22	42	26	24	38	32	30	36
1723	0	2	0	8	20	16	24	14	24	24	22	36	32	28	34
1724	0	0	14	20	20	34	32	36	40	32	40	46	44	46	32
1725	0	10	12	16	36	30	40	54	38	58	34	46	46	34	48
1726	0	2	8	18	14	20	12	14	12	22	18	16	18	34	40
1727	0	8	8	6	14	24	10	20	26	28	26	18	28	30	34
1728	2	2	20	14	34	34	32	38	32	34	42	24	30	48	52
1729	0	4	8	18	34	26	18	24	38	40	44	32	54	44	34
1730	0	0	6	16	20	16	18	20	28	22	26	22	26	24	34
1731	0	2	14	14	16	12	26	30	24	34	30	34	28	50	44
1732	0	8	8	16	24	20	26	20	24	44	46	36	26	38	42
1733	0	6	14	10	28	34	24	54	36	62	34	38	40	50	36
1734	0	0	12	30	26	32	14	26	30	20	36	34	36	36	34
1735	0	6	14	16	24	30	12	36	20	46	42	50	38	38	38
1736	0	4	10	12	14	18	12	36	24	20	42	24	24	48	34
1737	0	6	12	10	12	28	18	20	30	18	28	30	24	30	36
1738	0	6	16	12	14	26	26	16	40	28	24	34	30	28	40
1739	0	2	14	16	18	18	16	18	14	26	20	38	36	28	48
1740	0	10	8	20	18	32	20	40	28	40	48	40	36	36	28
1741	0	8	6	14	26	18	38	38	20	36	34	26	32	30	24
1742	0	0	26	16	20	36	34	32	34	48	26	48	38	56	38
1743	0	2	22	22	22	20	28	36	34	32	44	42	54	26	56
1744	2	4	16	16	18	22	26	28	26	46	44	34	40	46	38
1745	0	6	14	20	16	32	34	30	24	24	38	38	38	30	24
1746	2	4	14	18	20	26	26	22	30	54	52	54	56	36	36
1747	0	8	14	10	24	32	22	38	32	42	28	48	38	44	44
1748	0	2	18	20	38	16	26	32	30	26	34	52	36	42	54
1749	0	2	6	14	16	36	14	26	22	28	34	24	30	36	30
1750	0	10	22	28	22	34	30	34	36	38	50	38	38	32	46
1751	0	6	4	20	16	32	34	38	32	40	38	52	28	32	28
1752	0	4	10	22	26	20	16	34	20	44	42	36	46	46	24
1753	0	4	6	10	14	28	24	40	34	32	32	40	30	30	38
1754	0	2	12	22	16	22	32	32	34	26	32	40	30	32	28
1755	0	4	22	16	14	22	32	20	40	32	34	42	30	28	36
1756	0	2	10	2	12	16	22	30	18	30	26	22	34	36	20
1757	0	6	18	20	10	24	28	36	32	20	24	12	34	40	36
1758	0	4	12	34	22	14	24	18	30	38	38	48	38	44	30
1759	0	4	8	18	22	20	34	36	28	24	38	42	36	40	34
1760	2	0	12	4	12	20	30	36	16	28	44	52	38	32	40
1761	0	2	10	26	28	30	16	22	34	34	38	30	40	50	54
1762	0	2	12	26	28	28	22	28	32	24	48	42	34	30	36
1763	0	8	16	18	20	24	26	30	28	32	20	26	50	36	36
1764	0	6	14	14	14	22	36	44	28	36	48	42	36	52	48
1765	0	8	8	8	14	28	32	30	22	20	30	36	28	24	36
1766	2	8	6	16	26	24	32	32	46	44	42	36	50	30	38
1767	0	0	10	20	10	22	28	20	20	26	42	38	28	30	26
1768	0	4	16	12	18	26	24	24	28	42	26	28	48	30	28
1769	2	6	20	14	20	20	26	34	32	30	40	28	34	32	46
1770	0	8	16	22	16	20	38	26	38	40	40	32	46	36	24
1771	0	2	14	16	26	28	36	38	46	44	28	48	52	38	50
1772	0	6	22	16	40	22	28	40	46	58	32	42	46	52	50
1773	0	4	10	14	24	12	26	18	20	18	22	20	28	22	40
1774	0	2	6	20	10	22	24	30	28	36	28	36	46	34	36
1775	0	8	14	22	36	32	20	34	48	42	38	40	32	54	32
1776	0	0	20	14	16	30	24	48	52	32	44	52	46	34	34
1777	0	2	12	18	32	24	22	32	20	24	36	40	44	36	32
1778	0	4	22	28	16	26	22	36	36	42	40	40	44	36	44
1779	0	6	12	12	8	16	38	30	26	34	50	28	42	28	20
1780	2	10	12	22	32	24	24	26	36	42	34	40	28	40	34
1781	0	4	12	26	26	24	34	28	42	50	46	40	56	44	72
1782	0	4	10	10	26	24	26	30	26	34	30	38	34	48	18
1783	0	6	8	14	26	32	22	22	36	50	32	36	46	44	32
1784	0	2	18	14	22	18	24	16	48	40	34	42	32	44	42
1785	0	4	18	16	18	32	26	30	30	18	38	36	34	32	28
1786	0	8	16	16	30	26	28	20	26	36	42	28	34	32	30
1787	0	0	12	8	36	30	40	20	42	34	52	38	48	48	58
1788	0	6	14	12	24	26	28	34	26	32	24	42	30	20	24
1789	0	2	8	20	20	22	28	36	36	36	36	28	32	26	38
1790	0	12	18	24	18	34	34	26	34	44	38	46	52	50	50
1791	0	6	10	10	14	20	16	14	20	36	24	24	32	34	34
1792	0	0	16	12	18	20	36	26	36	30	46	38	64	30	40
1793	0	2	14	12	14	20	24	30	24	42	26	34	34	46	32
1794	0	8	6	18	24	18	22	16	30	42	34	36	30	28	38
1795	0	6	14	18	12	22	42	28	32	50	38	38	42	46	34
1796	0	2	6	14	26	12	8	26	22	32	44	34	40	28	32
1797	0	6	18	16	14	24	22	18	34	36	38	36	26	42	32
1798	0	2	16	16	14	28	42	44	36	32	52	40	38	38	42
1799	0	6	12	22	16	14	24	16	34	16	24	24	32	44	44
1800	2	6	18	8	20	18	26	44	40	46	48	60	54	46	52
1801	0	2	12	18	24	16	24	34	36	32	46	48	36	50	34
1802	0	12	14	8	16	30	16	20	40	30	24	34	36	22	36
1803	0	14	8	14	22	22	22	22	26	12	22	20	20	44	38
1804	0	4	6	12	6	16	28	30	36	28	30	36	22	40	28
1805	0	8	20	18	36	12	46	36	54	30	34	30	40	42	36
1806	0	4	10	14	14	36	36	42	34	36	48	44	34	32	24
1807	0	6	6	10	6	18	20	16	24	26	22	26	32	22	18
1808	0	4	8	26	22	38	30	28	36	38	30	44	44	50	50
1809	4	0	18	24	20	20	22	32	34	50	52	46	26	48	30
1810	0	2	16	14	28	10	18	46	48	22	34	34	26	42	32
1811	2	8	8	30	28	22	42	30	38	30	28	26	28	36	48
1812	0	6	16	14	14	22	18	18	28	34	24	22	30	42	26
1813	0	2	16	22	20	30	40	18	44	30	46	44	30	40	52
1814	0	2	20	18	26	18	38	38	38	38	44	72	34	44	50
1815	0	4	16	14	16	22	22	18	24	20	28	42	34	42	36
1816	0	8	18	16	12	24	32	32	26	30	38	30	54	34	46
1817	0	4	8	16	24	18	28	24	18	18	26	20	46	26	28
1818	0	6	4	16	16	22	34	22	24	24	38	26	32	16	18
1819	0	10	12	14	26	50	34	38	40	32	30	32	50	44	52
1820	0	0	12	16	22	18	18	26	36	32	42	30	48	36	36
1821	0	10	4	14	18	30	38	36	62	36	34	34	36	48	48
1822	0	2	20	22	32	32	28	30	30	26	36	44	44	40	32
1823	0	4	10	22	10	22	16	14	30	34	26	32	28	22	26
1824	0	6	8	10	24	16	24	34	22	22	22	24	38	32	28
1825	2	10	12	28	32	22	64	42	44	46	30	40	56	48	54
1826	0	0	16	20	20	34	32	32	40	20	40	26	32	46	22
1827	0	0	14	14	18	12	26	28	28	44	22	34	26	20	38
1828	0	4	8	16	16	28	22	28	30	40	20	26	26	32	38
1829	0	6	24	24	22	30	40	28	38	40	38	42	40	42	54
1830	0	8	16	12	14	38	32	34	36	40	24	34	38	42	42
1831	2	2	22	18	44	38	28	32	30	16	42	44	42	46	52
1832	0	0	12	12	16	36	42	42	36	34	34	44	46	40	38
1833	0	8	22	24	28	16	16	26	30	36	38	44	40	42	38
1834	0	10	14	14	16	24	32	20	34	20	24	34	40	30	22
1835	0	8	16	20	24	28	30	30	40	42	28	40	30	32	36
1836	0	4	12	12	22	16	26	18	26	26	24	40	36	32	20
1837	0	2	8	22	26	34	20	34	40	32	40	40	24	28	56
1838	2	6	16	14	14	12	28	20	24	20	26	18	20	24	22
1839	0	8	18	32	20	26	16	42	44	38	34	26	32	50	34
1840	0	2	2	12	16	26	12	18	36	28	22	36	22	18	30
1841	0	6	14	10	26	22	22	24	18	32	46	42	28	42	34
1842	2	0	20	20	28	26	18	34	32	24	40	14	32	28	32
1843	0	6	10	18	16	26	28	18	20	24	12	34	28	34	24
1844	0	6	10	22	22	18	28	30	40	22	32	30	34	36	26
1845	0	4	22	26	14	18	30	26	26	30	38	52	36	42	34
1846	2	4	16	12	24	20	26	40	32	44	28	28	28	44	42
1847	0	8	16	12	22	28	22	40	38	24	36	50	38	44	42
1848	0	4	16	18	16	22	24	38	46	38	54	44	46	44	52
1849	0	4	6	8	14	20	24	18	28	28	30	24	38	36	42
1850	0	6	12	18	26	28	38	38	20	40	40	32	38	34	32
1851	0	6	10	24	16	24	22	22	26	28	34	38	22	32	34
1852	0	2	14	16	22	10	24	30	12	18	30	22	20	18	32
1853	0	4	10	18	26	30	30	40	56	36	60	38	48	34	56
1854	0	6	6	12	26	32	20	38	32	28	32	46	26	34	20
1855	0	12	26	20	14	24	32	30	22	34	30	48	28	48	38
1856	0	4	12	10	16	22	38	26	32	24	40	24	26	44	32
1857	0	12	34	20	30	38	30	24	44	38	46	48	46	34	40
1858	0	4	16	20	24	22	40	36	32	44	56	38	54	44	44
1859	0	2	24	20	14	22	26	34	22	34	40	56	38	42	46
1860	0	12	8	16	18	32	38	42	36	52	52	48	52	50	48
1861	0	6	24	22	20	28	38	34	30	36	52	54	34	36	42
1862	0	2	10	20	18	24	38	30	32	30	50	38	36	40	36
1863	0	4	22	14	34	24	18	32	50	56	38	48	48	54	34
1864	0	12	14	14	18	26	22	42	24	38	48	50	38	44	38
1865	0	2	14	14	14	8	14	30	14	22	36	22	28	16	34
1866	2	6	8	8	16	14	18	20	44	36	40	36	30	24	22
1867	0	4	16	10	18	32	16	22	36	40	26	24	28	34	32
1868	0	6	18	14	32	38	38	52	28	62	38	44	42	44	38
1869	0	6	6	2	36	26	32	22	30	54	50	26	30	42	26
1870	0	6	14	20	20	28	22	32	32	48	28	48	34	56	70
1871	0	0	8	16	8	20	22	28	36	30	34	36	48	34	44
1872	0	8	14	30	20	32	28	20	34	30	38	36	40	52	34
1873	0	2	16	20	24	14	42	22	44	40	36	52	32	32	40
1874	0	12	18	28	24	32	42	20	50	32	54	42	42	28	40
1875	0	4	8	8	12	6	20	32	20	24	26	24	26	36	24
1876	0	4	8	18	20	22	34	36	28	40	50	46	36	30	48
1877	0	2	18	24	24	30	24	34	26	34	30	42	42	36	38
1878	0	6	22	26	18	28	20	32	26	34	46	36	40	52	40
1879	2	2	22	22	38	26	44	58	56	44	50	62	68	64	72
1880	0	10	10	18	24	30	28	26	24	40	32	42	34	50	28
1881	0	4	22	20	16	22	30	28	20	32	22	32	24	44	34
1882	0	8	24	22	32	40	42	36	24	56	26	48	28	44	32
1883	0	6	16	12	22	26	42	26	24	24	24	38	44	32	38
1884	0	6	16	22	32	36	28	24	22	22	26	44	42	32	32
1885	0	8	12	14	22	28	14	16	30	38	32	36	24	30	24
1886	0	8	8	6	14	16	26	32	22	24	12	28	22	14	20
1887	0	4	8	6	14	16	16	10	24	18	14	32	26	36	12
1888	0	6	10	20	36	28	22	28	26	30	64	30	46	38	46
1889	0	4	16	18	26	20	18	28	38	26	30	38	32	32	26
1890	0	4	14	18	28	26	24	28	26	36	32	20	30	32	36
1891	2	6	12	20	28	36	30	32	26	30	28	42	36	50	46
1892	0	0	10	18	18	16	28	30	40	32	28	30	28	20	26
1893	0	2	16	14	16	18	24	16	28	24	36	36	26	34	32
1894	0	0	14	18	24	30	42	20	22	28	20	16	22	34	48
1895	2	0	22	24	14	28	36	26	42	30	36	36	38	36	38
1896	0	2	6	14	14	20	18	16	28	40	18	32	32	20	32
1897	0	2	10	10	18	36	22	42	34	42	46	46	46	38	32
1898	2	6	12	18	18	14	34	18	36	32	32	38	26	22	30
1899	0	8	10	14	18	22	32	38	12	38	22	36	46	40	38
1900	0	6	10	28	30	36	46	34	50	46	62	36	44	44	44
1901	0	0	18	24	20	32	40	26	26	36	42	48	54	42	48
1902	2	6	10	30	26	14	30	8	32	36	30	36	42	38	28
1903	0	8	20	26	20	24	38	34	38	36	38	50	44	54	32
1904	0	10	10	22	24	24	28	28	44	48	42	34	44	34	46
1905	0	2	12	20	16	18	20	34	24	38	32	30	40	28	16
1906	2	4	22	16	10	34	16	28	44	30	28	40	28	34	38
1907	0	6	20	12	20	18	28	44	30	44	58	44	56	58	42
1908	0	4	6	18	10	18	22	18	32	22	24	24	30	24	34
1909	0	8	16	24	20	28	28	18	40	30	36	48	28	46	36
1910	0	6	18	16	24	30	18	36	36	28	40	38	22	46	30
1911	0	4	12	30	26	32	50	42	34	32	40	74	46	46	36
1912	0	6	18	8	28	24	14	18	26	30	38	18	26	42	26
1913	0	0	12	12	14	26	30	24	46	32	34	32	28	38	26
1914	0	0	12	12	20	20	32	20	36	30	32	48	42	34	28
1915	0	4	20	18	14	24	22	32	46	36	40	44	28	36	32
1916	0	12	12	30	32	30	30	42	36	46	48	60	48	54	44
1917	0	2	14	12	26	8	16	14	28	32	42	18	38	38	36
1918	0	2	12	16	30	36	34	30	48	36	38	18	32	46	24
1919	0	2	10	24	18	28	26	30	30	44	32	38	44	36	34
1920	2	12	22	24	16	48	34	34	34	46	34	36	48	28	36
1921	0	4	18	22	22	28	34	52	34	36	26	46	38	32	30
1922	0	4	20	14	24	20	14	46	34	34	36	28	26	36	34
1923	0	4	14	24	18	40	34	32	32	40	38	30	36	42	44
1924	0	6	8	22	28	12	26	26	18	40	34	32	38	36	16
1925	2	4	16	14	14	22	32	38	24	32	30	38	34	40	32
1926	0	4	14	8	24	26	18	28	40	30	38	64	24	38	56
1927	0	6	10	20	12	36	32	28	38	34	26	36	26	38	48
1928	0	0	16	30	18	34	30	30	48	40	38	54	60	38	48
1929	2	8	14	18	20	20	28	32	40	38	28	38	48	44	42
1930	0	6	16	24	18	22	20	20	32	30	30	32	34	40	32
1931	0	2	14	12	26	32	20	32	26	22	38	24	22	38	42
1932	0	2	12	22	20	16	28	20	16	38	24	32	46	44	48
1933	0	2	6	16	10	20	22	16	22	40	20	26	22	20	24
1934	0	0	16	30	20	34	44	26	42	32	46	46	36	54	28
1935	0	2	14	14	10	28	24	20	18	24	32	34	46	38	24
1936	0	8	12	20	28	18	24	34	58	38	42	66	32	48	40
1937	2	10	20	18	22	16	34	30	38	52	24	34	34	32	26
1938	0	8	18	36	20	42	28	20	32	22	36	34	32	46	42
1939	0	4	8	8	24	18	24	26	34	42	34	26	38	26	42
1940	0	4	14	16	18	22	24	16	32	28	24	42	38	24	40
1941	0	0	16	18	8	10	26	18	30	18	24	42	28	32	14
1942	0	0	12	16	8	10	18	26	32	24	38	28	34	26	44
1943	0	6	20	22	22	30	40	32	38	32	44	58	44	46	46
1944	0	2	12	10	24	28	38	28	28	30	42	22	40	32	42
1945	0	4	22	14	26	36	32	14	36	44	32	52	42	38	40
1946	0	0	20	14	16	20	28	20	36	50	30	54	46	50	38
1947	0	4	6	12	14	18	18	34	8	40	32	26	26	30	26
1948	2	0	12	18	16	10	4	24	22	28	20	34	30	32	38
1949	2	2	12	22	14	52	30	34	34	38	34	46	68	64	46
1950	0	10	14	28	22	42	36	32	44	48	58	54	48	60	56
1951	0	8	20	22	32	24	38	18	22	36	26	40	42	66	42
1952	0	6	8	32	20	30	30	42	20	34	40	38	40	56	44
1953	0	6	16	26	14	32	28	48	28	38	28	46	26	46	30
1954	0	12	14	20	22	32	26	24	24	30	48	30	22	32	52
1955	0	4	12	28	20	20	36	24	36	36	34	36	44	32	28
1956	0	8	16	30	20	24	26	40	28	28	38	48	44	36	56
1957	0	4	12	18	18	14	54	32	36	32	30	48	62	60	48
1958	2	2	18	4	6	28	30	34	36	24	30	34	20	28	38
1959	0	2	24	28	32	42	20	42	38	44	42	52	50	46	50
1960	0	2	24	28	12	36	26	34	42	32	40	50	48	40	26
1961	0	8	24	28	14	26	34	28	40	40	32	34	50	36	38
1962	0	0	20	18	10	18	14	24	34	24	32	20	28	24	30
1963	0	4	10	10	18	22	20	26	18	24	32	12	32	38	26
1964	0	6	22	20	22	30	36	20	24	54	28	26	40	44	44
1965	0	6	16	18	18	22	26	38	40	56	36	40	46	32	54
1966	0	2	26	8	18	8	14	18	28	22	28	18	22	24	26
1967	0	4	18	10	16	24	22	36	32	24	26	24	36	28	38
1968	2	6	14	10	24	26	22	28	40	26	22	32	32	26	36
1969	0	6	10	16	18	28	32	26	32	36	26	28	32	40	42
1970	0	6	18	10	26	22	30	34	20	34	32	34	24	42	34
1971	2	10	18	14	36	28	42	30	44	36	46	46	40	38	42
1972	0	0	10	20	32	28	42	40	38	44	58	56	32	40	62
1973	2	6	16	24	34	22	30	40	50	32	28	36	32	32	30
1974	0	8	10	16	22	18	46	18	28	32	36	26	46	36	34
1975	0	4	20	26	18	26	20	26	20	54	34	44	38	52	40
1976	0	2	16	24	26	28	30	14	44	38	28	40	46	46	40
1977	0	8	12	20	16	22	28	22	24	38	44	38	38	30	32
1978	0	6	14	10	24	34	32	46	32	50	40	44	46	54	50
1979	0	4	12	16	10	18	20	24	32	24	28	24	34	18	46
1980	0	2	22	10	28	24	22	20	34	20	20	50	36	50	36
1981	0	0	8	16	22	28	32	20	30	20	18	30	26	36	18
1982	0	0	16	12	22	18	28	30	30	30	34	24	38	36	48
1983	2	4	18	12	24	20	30	28	36	42	42	32	38	44	44
1984	2	0	4	10	16	26	28	32	20	20	32	28	42	18	16
1985	0	8	14	22	24	32	32	36	30	42	42	26	46	28	44
1986	0	2	8	16	24	24	10	18	24	24	32	28	30	30	42
1987	0	12	20	18	20	32	22	36	46	36	58	40	54	56	40
1988	0	0	14	10	14	20	20	28	30	22	26	22	28	28	30
1989	2	4	22	10	22	24	30	30	36	44	48	50	50	32	44
1990	0	10	24	20	26	26	28	26	30	38	36	48	40	24	58
1991	0	6	10	8	28	30	30	36	26	32	24	36	38	30	44
1992	0	6	10	16	14	16	24	28	32	30	30	26	36	24	18
1993	0	4	16	20	22	18	18	20	20	34	36	26	44	26	46
1994	0	0	20	18	24	26	28	22	26	26	38	50	36	46	28
1995	0	4	6	14	28	16	24	22	40	48	34	38	38	46	50
1996	0	2	16	10	10	30	24	22	34	28	18	34	30	34	24
1997	0	2	10	16	26	12	18	36	26	26	36	26	42	30	42
1998	0	2	26	6	24	18	16	24	30	34	26	38	24	20	28
1999	0	6	12	14	28	28	20	18	36	24	36	38	36	40	42
[truncated: 38,039 more rows]
[truncated: 1 more columns]
