# Supplementary material for: Response of spatially defined microglia states with distinct chromatin accessibility in a mouse model of Alzheimer’s disease
Source: Nat Neurosci. 2025 Jul 14;28(8):1688–703. doi: 10.1038/s41593-025-02006-0 (PMC12321583; doi:10.1038/s41593-025-02006-0)
Supplement: Supplementary file 7 — Data tested in MC simulations shown in Figs. 1f, 3c,e and 6b and Extended Data Fig. 5d. [file 41593_2025_2006_MOESM7_ESM.zip › Source Data Folder 1 - MonteCarlo/Fig6B_MC_FAD- PBS.xlsx]

## Sheet: 3 MCsim_10000_confetti_count_PB
	10	30	50	70	90	110	130	150	170	190	210	230	250	270	290
1	0	0	12	8	12	18	30	26	8	20	26	20	30	26	24
2	0	2	10	16	10	14	16	40	26	36	24	20	28	28	30
3	0	2	10	12	14	14	8	8	10	16	18	22	12	20	24
4	0	4	16	4	22	26	14	34	12	30	30	20	24	26	24
5	0	4	10	8	6	12	24	16	10	24	28	22	24	32	30
6	0	2	8	6	14	12	20	24	22	18	14	10	8	14	16
7	0	2	4	16	8	24	24	26	16	26	38	24	18	16	22
8	0	8	16	16	20	12	6	18	12	20	16	26	24	22	24
9	0	2	14	12	12	18	6	24	12	24	26	18	22	28	26
10	2	4	18	16	14	20	16	24	24	16	32	22	20	14	16
11	0	2	12	16	24	12	16	24	22	32	12	22	20	24	26
12	0	0	8	14	12	16	18	26	16	18	32	12	34	22	18
13	0	2	12	8	12	12	8	20	10	22	24	18	20	24	28
14	0	2	4	10	8	14	8	16	14	12	22	28	6	22	24
15	0	2	16	16	18	16	12	16	24	12	12	22	22	34	32
16	0	8	16	16	16	16	14	26	24	4	22	26	12	14	14
17	0	6	10	16	22	24	18	42	32	40	40	28	30	34	28
18	0	6	20	26	14	14	18	20	28	18	32	26	28	38	22
19	0	0	18	8	10	6	14	30	22	20	20	26	22	24	14
20	0	0	10	10	16	6	18	30	22	14	32	26	44	24	22
21	0	8	4	12	6	22	10	6	24	14	20	12	20	32	16
22	0	2	10	12	10	16	22	10	12	10	14	10	22	12	12
23	4	4	12	8	12	10	28	24	26	24	24	16	44	8	14
24	0	2	14	12	18	4	26	18	20	10	24	16	24	22	20
25	0	2	2	12	18	10	8	20	22	26	24	32	34	16	34
26	0	4	12	12	18	28	30	20	32	22	32	48	34	38	32
27	0	4	10	10	10	14	18	18	14	30	12	12	40	22	18
28	0	2	6	10	16	20	16	12	16	20	28	38	18	16	32
29	0	4	4	6	8	12	14	8	22	12	18	22	20	18	14
30	0	2	8	10	14	12	6	16	16	20	24	16	24	12	18
31	0	2	10	14	12	22	20	32	28	18	24	22	26	20	14
32	0	2	12	22	10	6	18	16	16	34	28	20	34	24	20
33	2	0	8	6	14	10	18	14	26	24	32	16	28	16	26
34	0	2	14	14	22	18	18	30	18	30	14	24	32	22	42
35	0	2	12	10	8	14	16	16	16	18	16	22	20	16	16
36	0	2	6	6	2	6	16	18	18	18	28	18	32	16	38
37	0	10	4	10	24	26	12	12	30	22	26	22	24	20	26
38	2	6	12	22	10	16	16	32	30	14	14	24	20	12	26
39	0	6	12	18	16	36	16	18	20	26	18	16	20	22	44
40	0	0	8	10	26	14	18	14	30	14	18	26	22	28	24
41	2	0	4	8	8	16	20	26	18	24	16	16	32	20	14
42	0	0	4	10	14	10	18	12	20	20	24	14	14	20	18
43	0	0	10	20	22	14	14	30	26	30	32	26	20	24	42
44	0	2	12	8	26	28	22	34	38	30	20	40	24	40	42
45	0	8	8	24	10	14	14	22	12	26	12	22	18	30	14
46	0	2	6	4	10	22	16	18	16	10	26	16	22	28	18
47	0	6	10	12	8	22	22	24	14	22	34	36	24	14	24
48	0	4	2	4	12	16	16	14	16	30	14	18	24	16	14
49	0	4	12	6	4	8	24	8	12	20	10	24	22	28	30
50	0	8	8	10	10	22	20	16	32	20	28	34	32	28	30
51	0	0	8	12	12	20	12	26	24	18	16	22	28	32	36
52	0	2	2	6	10	10	26	16	18	14	16	14	20	24	20
53	0	4	8	2	22	14	26	24	30	24	32	34	24	30	26
54	0	6	10	16	14	18	14	20	16	18	36	38	30	32	14
55	2	2	6	14	32	24	20	10	32	32	24	26	32	18	34
56	2	2	2	10	16	32	12	12	18	28	14	18	22	18	16
57	0	6	10	14	6	24	20	20	24	28	20	22	14	22	22
58	0	6	12	14	26	18	20	38	20	36	24	34	32	30	24
59	0	2	0	4	10	18	24	20	26	26	32	28	24	24	24
60	0	0	6	16	8	24	8	18	14	16	18	18	18	22	12
61	0	2	12	10	34	18	26	36	18	30	46	24	10	46	26
62	2	0	14	8	22	24	20	28	28	20	44	30	22	50	42
63	0	6	12	2	20	2	20	18	8	20	26	28	20	16	28
64	0	0	10	6	10	10	10	18	20	16	34	24	16	26	10
65	0	2	10	10	14	18	24	14	30	22	32	24	26	26	32
66	0	2	8	14	10	12	12	18	12	16	28	28	16	20	28
67	0	2	4	8	4	8	8	14	18	24	20	24	26	34	28
68	0	2	8	18	26	18	22	20	36	30	14	18	28	18	26
69	0	8	10	12	6	20	32	18	24	20	20	34	22	24	26
70	0	2	6	8	14	16	12	10	12	20	20	24	24	12	18
71	0	8	16	12	14	14	16	32	14	32	12	30	24	20	26
72	0	0	4	2	18	16	10	22	22	12	18	14	10	22	14
73	0	0	10	10	14	18	10	26	30	8	14	24	18	26	24
74	0	2	12	18	12	20	18	10	12	10	12	20	22	28	20
75	0	4	6	8	14	14	10	24	22	16	20	18	14	12	20
76	0	2	10	8	10	12	12	16	22	34	22	18	20	14	16
77	0	6	8	12	12	22	16	16	22	16	30	24	14	26	22
78	0	14	6	14	20	26	22	24	16	26	26	36	14	34	22
79	0	2	8	6	6	16	20	24	8	18	26	28	34	12	28
80	0	6	10	18	16	24	16	22	30	12	18	20	40	26	24
81	0	2	2	14	10	18	16	20	20	34	32	26	24	20	28
82	0	4	10	12	14	20	30	24	34	34	26	32	14	32	36
83	0	2	16	16	30	8	16	22	18	42	30	24	24	30	34
84	0	0	6	12	22	14	24	12	22	28	16	22	22	16	20
85	0	4	10	14	10	10	14	40	26	24	28	40	24	30	20
86	0	4	4	12	16	28	24	18	22	20	32	28	22	26	34
87	0	4	16	12	8	12	22	28	24	28	24	20	22	28	16
88	0	2	6	12	10	12	8	22	16	14	30	24	22	30	16
89	2	0	6	12	8	8	18	26	28	22	20	20	22	18	24
90	0	0	8	12	4	14	12	16	10	20	20	12	18	28	18
91	0	2	14	8	18	18	24	38	24	34	34	20	32	28	24
92	0	0	4	10	12	10	14	10	14	14	24	20	18	26	22
93	0	2	6	10	14	6	10	12	14	22	14	16	14	22	14
94	0	2	8	8	20	12	24	20	22	28	24	14	16	22	24
95	2	2	10	6	16	16	20	26	20	14	18	26	22	18	20
96	0	0	10	10	12	12	12	22	22	4	16	20	18	26	22
97	2	4	6	10	16	12	20	16	24	12	20	30	20	26	28
98	0	2	10	10	22	14	10	26	20	26	24	24	26	22	42
99	0	0	2	4	20	20	20	16	16	16	16	22	26	16	22
100	0	2	4	8	4	16	16	26	14	18	28	22	30	20	24
101	4	2	10	20	22	10	14	26	26	22	26	22	36	28	20
102	0	4	8	32	4	16	18	24	28	26	32	22	30	20	32
103	0	0	6	14	26	36	20	24	34	24	16	20	32	26	32
104	0	8	2	10	6	10	12	22	14	26	26	12	20	22	24
105	0	0	8	16	16	10	38	18	18	24	16	24	16	16	14
106	0	0	2	4	8	16	8	4	12	12	4	14	18	20	20
107	0	4	8	10	16	34	26	22	22	18	26	26	32	28	14
108	0	0	12	4	8	8	16	14	18	4	38	14	16	14	24
109	0	2	4	2	16	6	28	26	26	22	28	14	46	14	12
110	2	0	12	10	24	16	10	20	20	20	12	18	14	22	18
111	0	6	10	8	22	16	20	16	14	16	20	22	24	26	24
112	2	2	14	8	14	26	22	38	24	20	32	32	32	22	44
113	0	4	8	8	10	6	14	12	22	24	14	12	12	26	18
114	0	2	12	14	20	18	16	16	24	26	6	8	14	24	24
115	0	0	8	10	12	16	18	18	28	32	18	20	20	24	16
116	0	2	4	8	16	14	18	26	26	32	14	32	28	26	34
117	0	6	14	16	10	8	22	12	18	26	18	20	40	20	30
118	0	0	10	4	4	10	12	4	14	12	16	4	28	14	12
119	0	0	2	18	14	16	24	14	22	30	28	28	36	20	50
120	0	2	8	12	10	14	14	18	30	20	30	22	24	16	18
121	0	0	6	8	12	2	20	22	20	18	22	18	10	14	20
122	0	4	4	4	4	16	22	8	18	12	14	14	20	20	10
123	0	4	2	14	14	12	20	20	18	16	16	18	14	26	24
124	0	2	4	10	14	18	26	8	16	20	36	18	8	18	18
125	2	2	14	10	6	16	30	8	22	20	14	18	34	36	36
126	0	2	14	10	10	4	18	14	22	16	16	24	14	26	26
127	0	0	6	4	16	22	32	12	20	24	16	32	34	26	38
128	0	2	6	8	16	20	24	30	26	22	24	32	28	22	18
129	0	4	2	8	14	14	8	22	36	12	16	42	16	18	16
130	0	4	2	8	16	18	12	16	18	16	14	18	20	24	30
131	0	6	14	18	24	20	18	18	22	22	22	24	26	24	26
132	2	8	6	24	28	24	22	34	24	26	22	24	28	30	40
133	2	4	4	12	8	30	10	18	18	32	26	18	34	24	22
134	0	0	10	12	12	24	16	16	20	18	24	16	14	20	14
135	0	4	10	22	14	32	30	26	32	30	34	24	38	30	36
136	0	0	16	18	28	20	18	36	22	28	36	42	44	26	30
137	0	2	12	16	16	24	18	26	24	32	14	18	20	16	24
138	0	6	0	6	12	38	4	10	28	26	26	24	18	16	38
139	0	0	6	4	14	16	18	20	14	32	16	18	24	16	34
140	0	2	16	8	10	20	20	20	14	24	28	30	34	24	16
141	0	0	4	12	10	22	20	12	16	18	20	32	40	24	14
142	0	6	8	16	20	34	16	14	28	30	22	24	16	34	24
143	0	4	12	10	14	6	18	16	24	26	20	24	22	20	26
144	0	2	14	6	18	22	12	18	30	30	10	28	22	22	18
145	0	2	8	16	20	22	30	30	24	30	56	32	54	36	36
146	0	4	6	14	10	22	26	18	26	20	26	22	30	40	54
147	0	2	10	4	14	16	6	8	18	16	16	16	20	12	30
148	0	6	12	16	18	20	26	14	22	30	32	20	52	26	28
149	0	2	18	12	24	18	12	24	22	16	20	26	24	32	30
150	0	4	6	8	8	18	12	22	16	10	10	10	12	20	16
151	0	2	6	6	6	18	22	22	22	22	26	26	24	24	20
152	0	2	8	8	22	12	20	10	20	30	20	14	26	18	28
153	0	0	8	12	6	16	8	12	22	28	18	18	30	20	22
154	0	2	12	8	20	10	20	12	14	20	16	14	24	14	18
155	0	0	6	14	20	14	10	22	12	10	28	22	10	26	20
156	0	0	4	20	10	14	14	16	16	16	20	30	20	34	36
157	0	4	14	6	30	20	16	22	28	30	22	32	26	36	22
158	0	2	10	14	16	20	10	30	20	38	26	16	20	30	30
159	0	6	8	8	8	28	18	18	22	18	14	20	24	36	18
160	0	2	12	14	20	26	22	34	30	32	20	24	22	28	28
161	0	0	8	8	10	16	28	26	32	28	28	22	30	22	28
162	0	2	16	16	14	26	10	42	24	28	36	28	24	24	38
163	0	2	8	12	14	8	18	14	10	12	12	26	20	32	20
164	0	2	8	4	20	26	26	16	22	18	22	20	20	26	20
165	0	0	14	6	18	12	6	16	16	10	26	18	30	28	24
166	0	2	18	12	20	8	12	22	24	18	28	28	32	26	28
167	0	2	12	12	10	24	22	32	28	22	24	18	30	20	36
168	0	4	10	2	12	16	10	18	28	20	24	18	20	22	18
169	0	4	4	14	22	18	14	18	26	18	30	24	22	20	26
170	0	0	14	10	10	20	30	48	32	32	30	46	20	36	32
171	2	2	8	4	0	14	8	26	16	14	20	22	18	18	20
172	0	2	4	8	4	14	12	16	12	10	8	24	8	16	6
173	0	6	14	8	14	26	26	12	32	26	18	28	32	36	18
174	0	0	12	10	8	16	28	12	20	36	36	12	24	24	26
175	0	0	8	8	18	12	14	14	18	18	28	16	24	16	28
176	0	6	4	12	22	18	8	20	22	12	30	24	26	22	20
177	0	2	10	14	16	8	10	14	8	26	16	20	26	24	22
178	0	2	6	12	12	14	8	12	26	26	12	24	18	26	16
179	0	4	8	20	10	10	16	26	28	20	30	18	20	32	30
180	0	2	4	22	28	18	18	12	34	18	12	30	28	22	30
181	0	4	2	8	12	24	8	12	26	30	16	28	26	20	10
182	0	10	10	14	26	8	10	18	12	30	22	22	36	28	20
183	0	0	14	12	20	18	16	18	26	30	20	26	24	26	24
184	2	2	18	6	14	16	18	20	10	28	22	20	14	24	30
185	0	2	6	6	12	10	18	18	16	18	22	14	30	16	30
186	0	0	2	12	10	16	8	12	18	18	18	28	16	26	22
187	0	4	2	12	10	14	8	30	10	10	22	16	26	16	24
188	0	2	10	16	20	14	16	20	26	14	22	12	30	38	32
189	0	0	2	8	14	8	8	20	26	18	26	24	18	20	10
190	0	2	10	2	8	14	12	14	20	14	14	22	20	16	18
191	0	0	8	14	10	8	8	14	26	14	12	16	18	30	24
192	0	2	12	12	24	22	14	18	24	18	12	20	20	14	14
193	0	0	4	8	12	16	14	14	4	8	24	24	30	28	20
194	0	2	6	12	10	8	6	12	16	8	14	4	16	14	10
195	0	0	16	18	10	22	16	18	28	12	30	18	34	30	26
196	0	0	4	10	8	10	16	22	24	14	30	20	26	20	36
197	0	4	8	6	14	14	26	22	28	22	28	14	24	44	14
198	0	2	4	12	10	20	22	16	26	22	12	26	30	18	20
199	0	4	20	12	12	16	16	22	16	18	16	16	26	20	8
200	0	2	6	10	12	14	2	20	14	22	18	26	24	8	20
201	0	2	12	12	10	6	10	20	12	12	14	20	12	12	20
202	0	4	6	14	12	18	18	20	20	14	24	14	26	42	14
203	0	2	10	10	14	24	18	22	28	22	24	40	32	26	14
204	0	0	10	16	6	12	16	22	20	30	12	14	22	18	18
205	0	4	6	8	14	20	12	28	20	16	18	38	20	20	26
206	0	0	4	14	22	12	24	14	22	18	12	14	26	14	22
207	0	4	14	18	10	14	12	22	20	8	22	10	22	36	20
208	0	2	10	6	8	10	10	24	8	18	12	18	26	8	20
209	0	2	16	8	6	8	12	20	20	20	20	20	20	44	22
210	0	0	8	18	14	12	22	12	34	28	24	18	34	26	34
211	0	2	14	16	8	20	16	16	26	24	28	30	32	36	42
212	0	2	8	10	8	16	18	28	18	18	22	24	16	14	22
213	0	2	6	16	18	34	24	30	34	24	20	34	40	34	28
214	0	0	10	14	10	22	16	14	16	18	12	24	28	26	40
215	0	2	14	14	18	18	24	20	32	22	20	26	16	24	38
216	0	0	6	12	20	22	26	22	20	26	34	16	32	26	26
217	0	2	8	12	12	14	12	16	22	26	28	22	22	36	26
218	0	6	12	14	18	28	28	22	18	30	28	42	26	46	36
219	0	4	4	12	22	20	8	22	6	16	24	28	6	14	18
220	0	4	10	4	14	28	20	18	10	18	30	20	32	16	20
221	2	4	8	12	10	18	24	28	18	20	14	32	36	22	28
222	0	2	10	12	18	24	20	18	16	18	22	30	34	30	20
223	0	4	14	16	16	14	16	28	26	32	42	32	26	46	26
224	0	4	4	6	2	12	8	18	6	24	20	12	12	20	24
225	0	6	20	6	22	18	34	30	36	18	22	46	38	26	14
226	0	6	10	10	20	26	16	22	18	22	30	26	22	16	24
227	0	4	10	16	16	8	14	20	8	30	26	4	28	16	32
228	0	2	2	8	4	4	8	18	4	4	10	14	12	24	16
229	0	0	8	2	26	22	24	16	32	22	34	34	18	28	30
230	2	4	12	10	18	26	6	24	20	26	30	28	46	20	42
231	0	4	8	6	22	6	22	14	20	24	12	22	26	14	20
232	0	2	8	16	8	14	6	18	8	24	28	24	14	26	12
233	0	4	10	14	10	18	10	20	20	18	22	12	24	14	28
234	0	4	8	6	14	12	12	16	20	20	12	12	24	24	20
235	0	2	12	10	14	18	10	14	30	16	28	10	26	34	26
236	0	2	10	8	10	14	12	30	24	22	22	34	28	36	24
237	0	6	8	12	16	22	32	40	26	36	38	34	36	36	28
238	2	4	20	20	24	24	22	26	30	22	32	32	24	44	44
239	0	0	10	8	8	18	24	18	20	32	18	24	18	20	40
240	0	4	8	4	4	16	12	16	12	14	18	28	12	34	22
241	0	2	4	16	16	22	14	24	32	42	24	24	22	20	28
242	0	0	20	18	22	22	18	10	30	30	16	16	44	34	32
243	0	4	8	14	16	18	18	24	20	18	16	26	18	20	20
244	0	10	2	12	16	32	18	18	20	30	26	28	22	26	18
245	0	2	18	10	18	20	12	12	24	30	24	32	28	30	36
246	0	2	2	4	20	18	30	18	22	16	30	14	26	28	24
247	0	4	4	6	16	14	30	18	30	30	16	24	28	24	24
248	0	4	6	12	22	12	24	30	24	22	20	16	24	30	22
249	0	4	8	12	20	30	18	24	18	28	32	34	24	36	30
250	0	2	10	22	14	12	16	16	20	20	18	24	30	24	18
251	0	4	2	18	10	12	6	12	10	20	18	28	16	14	30
252	0	2	14	14	16	16	12	22	18	24	22	32	26	26	24
253	0	4	10	14	14	20	20	18	12	22	32	24	32	38	16
254	2	6	12	8	10	18	14	18	20	12	10	14	50	44	28
255	0	0	18	6	12	10	14	12	12	16	24	18	20	8	22
256	0	4	10	28	20	16	26	42	32	36	38	36	36	32	42
257	4	0	6	4	6	8	12	24	14	28	16	16	14	24	20
258	0	0	12	6	28	10	6	22	22	16	26	24	16	32	12
259	0	8	10	12	8	12	20	16	12	28	24	30	40	20	36
260	0	4	14	14	6	32	22	22	18	16	22	18	38	20	16
261	0	0	8	12	8	12	18	18	26	16	18	16	26	36	26
262	0	6	10	18	28	26	30	36	18	50	28	40	24	36	44
263	0	2	10	12	14	18	12	18	26	10	16	34	12	28	22
264	0	4	10	16	10	14	18	34	24	24	20	26	30	26	20
265	0	0	10	18	12	8	14	22	16	26	20	18	18	20	20
266	0	4	6	10	18	6	22	10	22	14	8	40	32	30	20
267	0	8	10	6	10	16	30	36	26	34	24	34	40	28	24
268	0	0	12	16	8	16	22	16	14	22	18	26	18	18	22
269	0	6	12	14	14	6	14	16	24	30	32	28	22	20	34
270	0	4	8	8	12	14	14	2	20	20	16	28	18	18	18
271	0	0	10	14	14	16	26	18	22	28	30	40	34	28	36
272	0	10	2	12	4	8	16	14	18	22	20	38	22	26	30
273	0	0	8	10	10	10	10	16	18	20	20	10	8	10	22
274	2	2	14	6	12	20	18	8	14	14	28	22	22	16	20
275	0	4	8	14	32	12	14	14	30	32	32	24	32	30	26
276	0	4	4	12	20	20	10	18	18	22	12	28	22	24	32
277	0	2	6	6	12	16	18	18	18	30	22	26	32	30	32
278	0	4	4	10	10	12	32	26	28	28	28	36	26	24	28
279	0	0	4	4	8	16	18	12	16	28	20	20	10	22	12
280	2	4	6	12	18	12	18	40	40	32	28	26	22	28	26
281	0	4	8	6	14	12	16	12	18	24	28	18	26	26	30
282	0	0	12	14	18	30	14	28	18	34	44	32	42	24	40
283	0	2	4	2	18	10	6	20	14	24	22	26	18	14	18
284	0	6	12	8	8	8	18	16	24	34	26	20	26	18	12
285	0	2	4	18	22	14	22	22	28	32	30	28	28	24	32
286	0	2	14	10	16	32	18	34	14	40	30	26	40	46	42
287	0	0	4	18	18	14	18	22	8	22	26	36	24	22	14
288	0	2	10	8	16	24	14	30	22	24	20	16	30	32	20
289	2	4	4	12	16	20	16	18	18	28	36	22	28	30	44
290	0	0	8	12	22	14	28	18	6	22	26	24	18	26	24
291	0	4	10	18	14	14	28	12	18	24	16	18	24	14	24
292	0	4	10	18	18	12	26	28	22	32	46	28	24	24	26
293	0	0	8	16	12	14	12	22	16	18	18	16	24	14	22
294	0	2	12	20	14	24	26	20	30	28	26	18	26	16	18
295	0	0	12	12	10	18	22	16	14	18	20	28	28	20	18
296	0	8	10	4	12	20	14	22	16	24	26	18	24	30	14
297	0	2	8	12	16	20	22	16	18	14	20	32	28	20	14
298	0	2	4	22	6	18	10	22	10	14	14	18	20	26	24
299	0	4	10	14	12	14	18	16	18	16	14	18	22	8	14
300	0	0	10	4	16	8	16	10	12	14	18	30	18	18	22
301	0	4	6	10	12	20	16	10	14	30	18	18	20	12	22
302	0	2	8	14	12	10	16	12	24	36	30	20	24	32	18
303	0	2	4	20	12	28	14	16	22	12	18	30	24	36	30
304	0	2	6	6	6	12	14	14	10	10	30	16	20	12	20
305	0	4	12	4	14	24	28	20	18	14	24	26	12	8	18
306	0	0	8	16	24	16	22	22	28	22	20	26	26	34	26
307	0	4	6	14	14	24	14	16	38	14	28	36	26	32	36
308	0	4	12	14	14	14	6	14	26	20	28	20	18	24	16
309	0	0	6	12	6	18	18	18	16	16	20	18	22	26	18
310	0	0	4	6	18	10	4	18	18	18	16	16	36	16	12
311	0	0	12	14	14	14	16	22	10	28	24	18	24	14	20
312	0	2	10	8	22	6	12	16	24	16	24	22	12	40	22
313	0	6	8	6	22	24	34	26	34	28	38	36	38	32	18
314	0	2	16	4	16	22	24	18	18	30	20	22	30	16	10
315	0	2	10	8	16	18	18	30	16	22	28	12	14	32	20
316	0	0	6	12	10	20	14	12	24	26	24	20	20	18	22
317	0	2	14	12	14	24	6	20	20	18	28	18	20	22	24
318	0	2	0	10	16	6	18	22	8	26	14	28	22	14	18
319	2	2	8	8	14	18	8	24	18	10	20	26	28	20	20
320	0	6	10	10	8	14	8	16	18	22	20	18	16	22	16
321	0	0	8	8	4	14	16	16	16	4	32	20	18	26	32
322	0	10	6	8	22	18	24	16	18	10	20	12	16	28	12
323	0	6	6	10	10	22	18	32	24	22	20	24	32	26	24
324	0	6	12	8	28	28	24	22	36	34	32	38	36	50	34
325	0	0	6	8	12	14	6	10	28	10	16	18	14	20	20
326	0	2	8	6	14	18	16	12	12	22	12	22	26	20	30
327	0	0	10	10	26	28	26	18	32	26	24	26	26	38	36
328	0	2	4	8	10	16	10	20	20	30	22	22	16	18	26
329	0	4	12	16	14	20	18	14	26	44	12	14	14	32	8
330	0	2	12	10	14	14	18	8	18	24	18	22	14	16	18
331	2	0	2	16	10	12	10	6	4	16	26	16	14	22	28
332	0	2	12	10	12	24	18	22	18	8	24	18	16	28	14
333	0	0	6	8	20	24	18	28	14	18	26	14	32	32	28
334	0	4	8	10	26	16	14	8	14	24	12	10	32	20	22
335	0	4	8	18	12	20	26	32	28	36	28	32	30	24	24
336	0	4	6	12	20	24	16	26	14	26	26	12	24	26	22
337	0	8	18	8	8	24	12	12	16	42	32	22	26	26	36
338	0	0	12	14	18	14	22	40	16	24	14	18	28	22	40
339	0	2	10	10	12	16	14	18	32	12	20	26	32	24	22
340	0	0	16	16	12	18	28	22	28	26	16	30	30	18	24
341	0	2	4	4	12	12	12	18	4	26	18	28	16	26	32
342	0	2	14	12	18	12	10	12	6	26	24	10	20	42	14
343	0	0	10	10	16	14	22	26	16	18	22	28	16	18	14
344	0	0	18	22	20	22	10	18	14	22	10	42	38	44	42
345	0	4	4	16	16	8	24	24	20	34	26	22	16	22	24
346	0	4	16	18	20	20	18	22	16	16	20	18	36	18	30
347	0	8	4	14	20	24	16	16	16	28	20	14	28	38	32
348	0	2	6	6	14	20	12	26	10	18	18	18	12	24	14
349	0	0	6	8	16	16	16	20	24	4	20	26	20	22	8
350	0	6	4	20	32	20	12	10	18	26	18	20	20	26	34
351	2	0	4	16	12	20	16	38	16	34	42	34	16	38	36
352	0	2	8	12	12	6	20	22	28	22	20	16	28	26	30
353	0	0	6	10	10	6	8	20	14	6	26	24	20	18	20
354	0	8	16	20	6	20	6	40	28	26	28	28	22	36	36
355	0	0	6	14	22	12	32	10	18	22	12	18	14	14	22
356	0	6	6	26	24	8	30	40	24	38	34	58	38	34	30
357	0	4	10	10	8	18	10	22	22	30	22	22	22	30	16
358	0	0	8	8	8	20	26	8	12	18	30	14	14	24	34
359	0	2	12	14	14	20	24	10	20	24	26	38	24	18	46
360	0	0	10	4	20	6	28	32	16	22	26	20	18	28	24
361	0	0	12	12	16	30	32	22	20	30	28	30	36	28	34
362	2	6	14	20	20	34	18	16	26	22	26	32	26	24	42
363	0	6	18	12	10	12	10	16	28	20	26	16	38	28	32
364	0	0	14	8	10	16	12	26	8	24	18	16	20	20	36
365	0	4	2	8	8	18	18	24	12	26	24	20	24	28	18
366	2	4	8	10	10	24	8	18	12	12	20	24	24	28	36
367	0	4	10	2	14	18	10	26	22	18	12	22	10	8	30
368	0	0	4	14	8	10	10	18	10	12	24	20	18	30	10
369	0	6	2	8	12	14	22	24	34	14	26	36	26	28	24
370	0	4	0	8	10	20	24	24	18	30	28	32	26	22	22
371	0	8	14	12	14	20	26	32	20	18	42	32	22	40	30
372	0	8	8	18	6	12	18	24	18	24	32	26	20	18	26
373	0	2	16	10	18	16	16	12	16	20	20	18	28	44	26
374	0	2	12	4	16	24	8	18	20	22	20	28	20	18	22
375	0	4	18	14	14	24	26	34	28	34	52	34	32	32	44
376	0	2	8	14	16	22	16	22	16	34	28	16	24	30	22
377	2	2	8	18	14	8	18	18	16	12	20	10	20	14	22
378	0	2	10	16	8	16	26	16	10	20	14	26	20	26	20
379	0	0	14	4	12	16	12	32	12	8	16	18	12	24	20
380	0	4	10	10	12	24	24	24	22	24	32	30	26	22	30
381	0	0	10	6	20	16	14	20	22	18	24	22	32	14	20
382	0	8	12	10	18	18	18	24	22	30	20	30	30	14	28
383	0	8	12	10	14	24	28	30	36	20	22	28	36	32	26
384	0	4	8	8	10	6	10	20	6	10	14	26	18	22	20
385	0	0	12	26	14	24	24	26	16	22	34	22	44	14	28
386	2	2	8	6	14	18	24	10	16	10	14	20	18	20	6
387	0	2	2	4	6	4	10	22	10	12	28	14	22	30	24
388	0	6	8	4	20	14	30	22	22	18	42	20	28	18	26
389	0	0	6	6	16	22	20	14	30	26	28	26	28	28	18
390	0	2	10	4	18	2	20	20	26	14	16	36	16	20	20
391	0	0	6	18	18	16	20	26	12	22	18	20	28	16	26
392	0	8	26	14	12	14	14	26	24	30	28	32	22	36	36
393	0	4	16	24	18	32	24	16	24	22	48	44	42	32	26
394	2	2	4	12	6	4	20	12	18	30	18	24	18	10	32
395	0	0	12	2	14	12	22	18	16	10	18	18	26	24	10
396	0	8	14	10	16	12	30	12	20	18	16	12	30	26	24
397	0	0	6	8	8	10	26	16	16	10	30	22	36	22	26
398	0	6	6	8	20	14	10	22	18	22	20	22	36	22	6
399	2	2	10	6	14	28	22	26	14	24	28	28	24	22	28
400	0	0	12	14	10	18	26	20	28	26	26	20	24	28	32
401	0	2	6	2	6	10	14	26	26	10	18	16	24	8	36
402	0	8	16	14	24	28	22	26	26	28	32	36	28	28	34
403	0	4	10	18	12	20	10	24	16	26	34	26	32	24	22
404	0	6	2	10	14	16	8	28	10	18	26	28	26	28	14
405	0	4	6	10	20	12	18	10	22	20	22	36	22	34	18
406	0	4	8	6	8	12	12	20	30	14	12	20	14	18	16
407	0	4	6	12	16	20	8	18	14	22	8	36	16	14	24
408	0	0	14	16	8	12	20	20	30	26	26	26	32	22	20
409	0	4	8	14	14	12	30	16	20	16	28	26	20	32	18
410	0	4	12	18	16	16	18	26	20	22	28	10	20	20	32
411	0	0	12	14	6	10	8	8	20	34	22	28	12	22	34
412	2	4	18	12	12	32	16	14	20	32	20	22	14	42	18
413	0	2	8	8	12	12	18	22	20	20	18	28	22	18	26
414	0	0	6	8	22	30	26	20	18	14	14	26	18	14	16
415	0	0	12	10	16	16	14	36	24	36	18	16	36	20	30
416	0	0	10	8	8	20	12	14	12	18	22	14	24	16	16
417	0	2	6	8	6	14	10	12	12	10	10	18	22	16	18
418	0	2	8	10	18	28	16	8	16	24	34	32	26	24	14
419	0	4	10	14	6	16	22	16	22	18	24	30	24	24	14
420	2	6	4	10	8	20	18	12	26	24	18	24	14	22	16
421	0	2	6	12	16	16	12	22	30	24	26	30	22	26	40
422	0	2	8	8	20	16	22	18	26	30	30	22	28	42	34
423	0	2	12	10	14	6	10	26	28	28	24	18	32	14	18
424	0	0	4	12	14	12	22	6	16	14	10	26	12	12	18
425	0	2	16	18	14	24	26	32	26	28	34	28	28	26	36
426	0	0	10	14	12	16	20	10	4	20	10	12	16	10	18
427	2	2	6	8	4	22	16	10	16	16	20	18	30	24	16
428	0	0	6	10	10	10	6	22	14	32	28	12	24	24	24
429	0	2	6	2	12	16	12	14	16	16	20	20	26	32	22
430	0	2	6	8	12	10	20	22	10	14	18	16	22	22	16
431	0	2	12	8	18	22	20	12	16	18	10	16	14	26	12
432	0	0	8	24	14	10	18	10	14	30	18	24	30	24	14
433	0	0	4	6	18	10	16	22	10	14	24	14	26	14	8
434	0	0	12	2	4	22	16	22	22	22	16	28	16	28	20
435	0	2	8	16	16	16	18	30	30	28	32	36	32	24	48
436	0	2	12	8	6	2	10	6	20	18	26	16	10	26	18
437	2	4	6	22	22	22	28	44	28	32	28	32	30	36	36
438	0	4	6	12	14	14	10	24	20	18	18	20	18	34	22
439	0	0	10	10	16	16	12	14	24	14	20	16	8	42	26
440	0	2	8	12	10	12	16	12	12	26	20	18	32	20	14
441	0	2	0	14	8	20	10	24	24	18	24	20	20	20	24
442	0	2	4	10	20	20	14	20	24	14	44	24	22	20	28
443	0	0	12	8	10	12	12	30	18	18	28	20	12	20	22
444	0	0	8	18	18	28	16	24	12	18	14	20	22	14	28
445	0	2	2	10	20	26	12	14	32	16	14	16	36	34	24
446	0	0	14	8	24	6	12	30	6	18	34	22	22	24	20
447	0	4	12	16	10	14	18	26	18	14	18	20	26	16	28
448	0	2	10	12	14	18	14	30	18	30	20	20	22	38	28
449	0	0	6	12	18	22	12	14	12	38	32	24	36	32	26
450	0	2	6	4	20	12	22	30	24	20	18	36	28	24	26
451	0	0	12	6	18	12	28	14	20	28	24	34	26	30	26
452	0	2	4	8	12	14	10	8	16	26	32	28	22	34	26
453	0	2	6	10	10	8	16	16	10	22	26	14	22	22	26
454	0	0	10	4	2	18	14	20	16	22	16	22	22	18	18
455	0	0	10	10	18	10	10	36	28	28	24	32	28	26	44
456	0	6	10	10	6	12	8	14	14	16	10	18	36	16	20
457	0	2	8	10	16	14	12	20	16	18	26	20	10	14	30
458	0	0	6	8	26	8	14	26	22	38	30	16	30	24	34
459	0	4	8	20	16	16	24	20	14	22	18	20	26	6	20
460	0	2	8	24	30	26	22	16	30	26	22	18	26	20	26
461	0	4	8	10	18	14	12	18	12	28	36	22	24	30	10
462	0	0	4	10	6	22	8	14	16	12	22	18	22	24	12
463	0	2	10	14	22	16	28	20	38	24	26	40	26	30	24
464	0	2	6	14	10	12	22	10	12	24	20	22	30	14	26
465	0	2	8	20	18	12	20	16	16	16	26	28	20	22	24
466	0	0	12	14	4	22	16	20	26	28	28	22	28	28	34
467	0	2	10	16	10	10	28	24	26	26	18	24	26	22	22
468	0	4	28	12	16	14	52	30	30	24	14	38	16	24	42
469	0	0	4	12	10	10	24	30	12	18	22	18	10	28	16
470	0	6	12	20	16	16	30	30	28	16	36	38	26	28	20
471	2	2	4	8	8	0	16	10	14	22	12	8	12	12	26
472	0	8	2	4	16	14	6	24	12	14	12	20	18	10	14
473	0	6	10	12	6	20	16	20	24	24	24	30	22	26	34
474	0	2	14	6	18	24	26	22	18	34	22	24	22	36	34
475	0	4	14	16	10	20	26	20	24	32	24	32	10	26	44
476	0	0	8	22	10	16	14	22	18	24	20	16	16	22	28
477	0	8	12	8	22	8	26	18	18	30	28	24	26	32	46
478	0	0	10	10	14	14	12	16	16	22	28	26	26	42	26
479	2	0	2	18	8	16	14	14	12	16	16	12	22	22	22
480	0	6	10	18	18	20	8	34	44	18	32	24	26	38	32
481	0	4	2	16	16	12	12	18	16	22	24	28	20	28	28
482	0	4	12	10	12	16	18	30	22	22	32	28	20	32	38
483	2	0	10	12	18	12	10	22	20	22	36	26	26	18	34
484	0	0	12	6	16	12	22	10	14	22	20	32	14	20	30
485	0	6	16	20	26	18	30	34	24	28	36	30	42	38	44
486	0	4	6	8	10	12	20	12	18	26	16	22	20	26	18
487	2	0	8	8	2	14	20	22	22	24	14	18	16	18	22
488	0	0	10	14	10	14	16	18	20	12	36	26	32	22	20
489	0	0	4	12	14	12	20	20	22	10	20	12	16	16	16
490	0	2	8	14	8	20	30	14	24	28	28	24	16	28	30
491	0	6	8	10	14	16	26	26	20	16	16	26	14	24	18
492	0	0	14	4	14	12	28	24	22	28	34	30	32	28	34
493	0	0	16	10	22	18	20	28	12	28	18	16	24	18	16
494	0	2	12	2	0	22	14	18	16	20	12	18	14	20	22
495	0	4	12	6	18	20	24	14	16	20	6	16	32	24	28
496	0	0	10	8	6	16	10	26	20	24	22	14	32	24	22
497	0	0	4	10	14	12	20	16	20	20	8	30	18	18	14
498	0	4	8	16	4	4	12	12	8	8	16	20	24	20	22
499	0	6	12	6	14	4	16	22	24	22	20	22	20	24	8
500	0	0	4	6	6	4	22	20	6	22	14	26	16	18	22
501	0	2	2	10	18	10	10	22	6	8	8	14	24	30	14
502	0	0	4	14	16	22	18	20	20	26	28	24	20	24	14
503	0	4	16	10	8	4	20	12	8	22	28	22	22	20	12
504	0	4	2	8	10	10	30	18	16	22	16	30	22	20	26
505	0	2	10	4	8	10	18	20	14	20	18	24	38	20	20
506	0	2	2	8	16	10	18	14	18	16	16	26	20	30	18
507	0	4	12	8	16	22	14	10	30	22	28	22	32	22	14
508	0	2	8	12	12	22	22	16	26	30	32	28	26	26	26
509	0	4	18	8	16	26	20	22	18	18	20	32	18	26	18
510	0	2	2	10	26	8	12	8	12	30	16	16	38	16	22
511	0	2	24	8	6	14	20	20	24	30	22	36	40	34	36
512	0	2	4	4	14	14	14	16	4	20	10	28	14	14	14
513	0	2	14	4	12	10	16	10	24	20	26	24	22	34	24
514	0	2	10	16	18	28	8	26	22	20	20	30	36	40	34
515	0	2	16	6	18	20	12	26	16	14	12	26	30	14	16
516	0	6	10	12	12	8	20	26	26	12	32	20	36	40	24
517	0	2	8	8	18	16	14	24	28	24	20	28	24	34	32
518	0	6	14	14	8	10	10	22	24	22	32	12	20	22	20
519	0	2	12	10	18	26	24	10	22	14	24	30	18	14	30
520	0	0	6	8	10	20	16	34	8	10	30	16	20	6	20
521	0	2	12	14	12	16	8	26	26	24	28	36	36	28	26
522	0	0	8	4	8	16	16	20	14	28	26	18	22	18	22
523	0	8	8	6	12	16	18	16	16	18	24	20	10	20	24
524	0	6	8	18	18	28	18	30	38	28	48	30	38	38	38
525	0	4	14	12	14	26	12	24	24	22	24	28	36	28	26
526	0	0	6	6	8	18	10	8	18	10	8	24	30	20	22
527	0	8	14	8	28	22	10	18	28	28	22	50	32	26	36
528	2	2	12	10	14	10	16	20	16	20	28	12	24	26	26
529	0	2	18	16	16	8	18	20	30	26	26	18	22	30	20
530	0	2	8	8	16	16	38	30	24	20	42	30	20	16	42
531	0	4	4	10	18	6	6	22	18	20	28	18	16	16	18
532	0	6	10	20	14	28	12	28	24	28	28	30	22	32	20
533	0	6	12	6	20	26	28	18	28	24	26	30	30	16	30
534	0	2	14	4	8	8	20	14	10	14	12	36	20	30	18
535	0	4	14	12	12	12	24	20	14	30	16	22	8	22	34
536	0	2	14	16	22	16	10	14	16	18	10	18	20	16	18
537	2	2	8	18	20	14	16	32	22	28	26	20	14	16	18
538	2	2	12	8	12	12	24	34	28	32	22	30	38	24	44
539	0	0	6	10	6	6	22	12	12	22	24	16	14	30	20
540	0	4	4	18	8	14	16	20	22	28	28	30	18	14	30
541	0	2	6	8	12	16	14	8	14	16	16	12	14	6	24
542	0	6	8	0	28	6	8	12	14	20	6	14	24	4	24
543	0	2	16	12	12	16	24	14	12	20	22	16	10	28	22
544	0	0	8	12	8	12	12	22	18	18	16	24	22	28	12
545	0	8	16	10	20	16	16	22	32	30	24	44	30	18	30
546	0	0	8	10	10	20	26	22	18	34	20	24	32	28	26
547	0	0	2	12	6	14	4	20	4	12	22	12	14	24	18
548	0	4	24	8	16	14	22	22	18	22	20	20	16	20	20
549	2	0	6	12	8	6	18	10	14	16	12	18	22	24	16
550	0	2	14	10	20	12	26	22	18	22	20	24	14	20	10
551	0	4	0	10	10	14	20	30	26	22	22	22	22	18	26
552	0	2	10	2	18	20	28	24	12	30	28	18	22	28	36
553	0	6	6	6	6	18	14	12	24	28	28	16	14	28	32
554	0	4	6	14	18	16	24	18	18	22	22	34	22	30	28
555	0	2	2	8	10	16	12	16	20	12	22	30	22	22	26
556	0	0	4	4	20	20	18	30	24	26	40	26	14	28	26
557	0	2	2	6	8	20	8	12	14	20	16	16	24	12	12
558	0	4	4	4	6	6	8	20	8	10	24	34	16	14	16
559	0	2	10	10	20	26	26	20	32	20	22	32	40	32	24
560	0	6	8	6	20	16	10	18	8	18	22	14	28	6	22
561	0	6	10	14	10	18	14	18	26	12	26	28	36	28	32
562	0	2	16	12	4	12	14	12	10	10	18	24	24	24	24
563	0	2	8	8	20	14	30	18	16	16	26	18	28	26	22
564	0	2	10	16	28	14	6	20	12	16	28	22	22	26	16
565	0	6	20	16	8	12	14	28	16	18	30	18	18	20	24
566	0	2	4	8	12	20	22	24	22	20	20	16	28	24	20
567	0	4	20	16	20	26	8	26	18	18	24	14	24	32	22
568	0	4	14	12	18	4	16	22	18	28	30	18	30	14	10
569	0	2	8	16	8	24	14	24	30	34	22	34	20	40	34
570	0	0	8	12	12	24	16	30	26	26	28	28	22	28	38
571	0	4	20	14	6	12	20	30	28	16	28	18	20	30	22
572	0	4	4	10	14	18	32	22	12	20	12	30	12	18	28
573	0	4	10	12	30	32	24	24	28	26	30	30	22	40	32
574	0	0	4	14	20	16	16	26	16	20	16	24	24	24	18
575	2	0	12	18	16	18	16	22	18	24	28	34	30	28	32
576	0	2	8	10	16	20	20	26	10	30	34	36	28	32	16
577	0	6	8	18	14	14	22	32	18	16	26	20	18	26	26
578	0	6	10	10	10	18	12	12	18	38	48	26	30	22	32
579	0	6	6	16	12	22	16	26	20	26	28	30	36	20	24
580	0	6	18	12	18	14	28	26	14	28	28	22	34	32	26
581	0	0	16	8	22	12	18	28	16	12	16	6	24	24	36
582	0	4	6	8	16	10	12	12	16	18	14	22	26	30	22
583	0	6	10	20	32	28	36	42	24	48	30	34	28	44	46
584	0	2	8	6	8	12	14	24	12	20	14	20	16	26	24
585	2	2	16	18	10	20	10	12	24	26	16	36	24	28	26
586	0	0	8	16	20	10	32	12	26	32	20	46	24	32	32
587	0	0	4	10	6	20	10	20	14	10	18	14	22	14	8
588	0	4	8	10	14	18	18	20	12	24	28	36	20	8	24
589	2	4	12	14	22	16	24	18	24	26	18	22	20	26	32
590	0	0	10	16	8	26	14	34	18	40	30	24	28	32	24
591	0	4	10	10	16	14	18	18	16	10	16	20	28	36	14
592	0	0	10	12	8	18	18	26	12	14	20	20	22	8	18
593	0	2	6	10	14	16	18	20	20	22	22	24	20	24	26
594	0	6	6	6	24	12	18	42	26	38	36	28	38	34	26
595	0	0	2	4	10	8	12	12	6	16	14	16	18	20	18
596	0	0	6	10	8	20	22	22	28	18	32	24	30	24	28
597	0	6	8	2	16	24	24	22	24	38	36	18	38	34	20
598	0	2	18	4	16	18	22	34	20	22	30	32	36	26	14
599	0	2	10	20	24	22	20	26	22	32	32	32	26	26	40
600	0	6	8	4	10	22	20	32	10	26	16	16	20	22	30
601	0	6	14	10	16	14	22	16	28	20	22	18	20	12	24
602	0	4	6	10	8	18	18	24	34	24	18	28	10	22	14
603	2	6	14	10	12	6	14	28	20	12	22	22	16	16	22
604	0	2	8	4	2	8	14	10	6	18	12	10	6	10	12
605	0	4	6	6	12	12	26	18	32	22	20	22	24	18	30
606	0	2	10	6	18	26	6	22	24	32	14	30	22	20	22
607	0	2	8	4	4	10	12	12	10	24	14	16	10	4	8
608	0	2	10	8	10	12	18	16	24	20	18	24	22	20	36
609	0	2	10	10	8	12	16	16	8	24	16	24	24	20	16
610	0	2	12	14	20	16	28	14	24	30	28	34	20	26	24
611	0	2	12	10	14	6	14	10	6	12	28	26	20	12	22
612	0	2	18	10	16	14	24	18	12	14	20	18	14	18	20
613	0	2	14	4	16	20	16	20	24	28	28	20	20	34	30
614	0	2	12	12	18	28	12	14	22	14	20	46	8	28	16
615	0	4	24	12	20	14	12	10	22	20	22	20	16	32	24
616	0	4	8	12	10	18	12	18	22	22	14	10	28	22	30
617	0	4	12	10	8	24	6	18	22	26	26	24	30	22	22
618	0	0	6	6	14	20	26	22	18	22	18	30	18	24	34
619	0	2	6	12	22	10	18	32	24	20	28	26	30	30	32
620	0	0	10	22	20	28	18	12	36	22	36	36	44	38	38
621	0	4	18	14	20	22	26	26	26	34	28	32	30	36	34
622	0	4	4	4	14	18	14	24	14	22	24	24	30	18	24
623	0	4	2	8	4	8	18	20	18	16	14	20	12	24	30
624	0	0	4	10	8	18	10	4	14	18	16	26	30	16	22
625	0	2	8	8	16	26	18	16	10	22	26	34	28	28	30
626	2	0	10	10	14	14	14	10	22	12	16	6	16	40	16
627	0	2	10	8	14	8	16	14	22	22	24	16	28	22	22
628	0	4	2	8	14	16	12	18	26	18	18	14	18	14	24
629	0	2	20	6	12	18	6	14	20	10	24	22	20	24	22
630	0	4	6	8	12	10	14	20	22	16	32	20	18	22	14
631	0	2	12	8	10	18	16	20	30	8	24	30	16	32	22
632	0	4	4	10	18	24	12	32	12	14	28	12	14	30	28
633	0	0	12	20	14	4	14	28	30	18	10	8	22	24	30
634	0	2	14	4	24	24	10	16	22	16	20	26	20	22	26
635	0	0	8	8	16	16	20	18	26	20	34	26	28	36	32
636	0	6	6	6	20	16	8	14	18	10	8	8	22	22	30
637	2	6	18	14	10	22	22	12	22	24	24	36	20	12	24
638	0	2	16	12	12	20	14	30	8	20	20	22	16	16	30
639	0	2	8	8	14	22	18	26	28	32	40	20	30	30	36
640	0	2	6	4	10	12	6	12	12	10	20	16	14	26	30
641	0	6	12	14	12	12	8	14	16	14	20	20	34	20	34
642	0	8	18	16	26	14	30	34	30	30	34	34	44	18	34
643	0	0	10	12	24	34	8	26	48	22	26	20	40	32	28
644	0	4	18	8	14	10	10	20	20	16	20	30	8	16	20
645	2	4	8	12	8	16	24	12	16	26	28	32	30	28	24
646	0	6	8	8	6	28	40	30	32	28	30	44	36	32	24
647	0	2	12	18	10	6	34	10	16	18	16	18	12	14	18
648	0	4	4	10	8	10	14	12	16	18	24	20	24	20	22
649	0	0	12	12	16	6	22	22	10	28	20	18	20	20	28
650	0	2	12	14	16	18	20	28	28	22	36	24	28	30	30
651	0	2	10	10	10	18	20	38	22	16	12	28	32	40	30
652	0	0	6	4	10	12	20	24	12	22	18	20	18	26	34
653	0	4	4	10	12	26	16	16	22	28	26	28	30	20	28
654	0	0	12	22	14	14	22	30	26	24	22	38	26	28	28
655	0	0	6	4	14	14	26	20	22	26	18	24	30	10	16
656	0	2	4	8	26	16	14	4	14	28	24	16	12	20	24
657	0	8	12	4	18	12	14	30	20	12	40	34	32	20	30
658	0	2	10	8	22	18	10	24	22	36	32	32	28	20	24
659	0	2	6	2	14	34	10	16	16	24	20	28	16	24	24
660	0	2	10	6	16	12	18	14	14	20	14	18	18	18	14
661	0	10	4	6	10	22	30	18	24	16	26	26	26	28	28
662	0	0	2	4	16	10	8	12	24	16	18	18	10	16	22
663	0	4	22	14	12	24	12	14	14	22	20	26	30	22	26
664	0	4	4	16	10	20	18	20	34	14	32	16	16	30	26
665	0	0	4	10	8	20	14	10	28	26	20	22	20	26	24
666	0	0	8	8	18	18	10	10	20	24	14	32	20	26	24
667	0	2	10	8	14	16	16	8	12	12	18	22	22	28	12
668	0	4	4	12	16	10	24	20	16	34	26	8	34	30	26
669	0	4	4	2	14	12	14	18	16	22	20	14	16	34	28
670	2	8	6	14	8	18	18	20	12	20	32	20	28	28	16
671	0	6	10	10	14	16	22	20	22	18	32	24	34	36	14
672	0	4	6	6	14	10	28	16	14	22	22	18	20	20	22
673	0	0	10	12	10	18	10	16	12	16	20	20	12	22	20
674	0	0	6	4	14	18	16	4	22	4	12	12	22	16	18
675	0	2	8	12	8	10	10	8	20	22	14	12	20	16	14
676	0	0	4	14	10	18	24	24	18	30	30	18	26	18	26
677	0	2	8	6	10	12	8	22	20	30	36	32	22	10	34
678	0	2	12	2	8	8	20	28	20	20	16	16	14	22	28
679	0	6	4	14	18	20	12	26	12	32	16	30	30	18	28
680	0	4	2	8	10	16	22	8	24	16	16	16	26	20	26
681	0	0	8	10	16	24	18	34	10	24	30	24	36	12	28
682	0	0	4	12	8	24	20	12	20	2	16	14	16	12	18
683	0	2	6	4	10	10	8	18	10	18	22	12	12	20	14
684	0	0	8	12	6	16	2	16	22	4	26	14	12	26	16
685	0	4	6	12	10	14	14	20	26	14	6	20	20	28	26
686	0	0	8	6	8	16	12	16	16	14	12	26	16	12	16
687	2	0	10	14	14	12	26	22	38	30	30	26	30	32	30
688	0	0	10	8	10	18	14	16	16	16	20	20	18	20	20
689	0	4	10	12	14	18	20	14	22	20	26	22	20	22	22
690	2	0	4	20	20	10	14	28	34	16	26	20	18	26	26
691	0	0	4	6	6	30	18	12	20	14	18	20	16	20	12
692	0	4	8	10	14	18	10	22	40	26	24	20	28	32	26
693	0	4	10	12	12	18	12	12	16	26	22	30	18	22	20
694	0	2	18	14	14	20	16	30	14	26	12	24	26	12	30
695	0	6	6	6	12	16	22	12	16	30	22	26	10	18	18
696	0	6	6	18	16	8	36	12	18	20	20	22	22	28	28
697	0	4	8	20	12	10	28	26	12	20	22	26	28	22	22
698	0	4	14	10	14	10	4	6	0	8	18	16	18	18	24
699	0	4	10	10	4	22	12	14	26	24	32	22	28	32	32
700	0	0	8	14	10	14	36	24	18	12	30	18	32	18	30
701	0	4	10	4	14	8	16	14	14	32	10	12	18	24	20
702	2	2	6	2	6	12	10	10	8	20	24	14	14	14	26
703	0	2	10	12	12	14	8	24	16	20	22	14	30	14	30
704	0	4	0	4	16	16	10	22	20	22	8	16	22	20	12
705	0	0	12	8	10	24	18	14	14	28	16	22	12	34	34
706	0	2	8	8	8	22	12	24	4	22	16	18	16	20	14
707	2	4	22	10	18	28	16	16	22	34	20	44	14	28	32
708	0	0	8	6	14	12	16	24	34	28	20	24	8	30	18
709	0	4	10	10	14	14	22	10	14	14	18	18	28	26	20
710	0	12	8	14	6	16	12	18	26	30	22	16	18	34	16
711	0	0	6	18	6	8	12	8	18	24	30	16	24	22	16
712	0	4	4	8	6	6	20	16	30	20	20	18	16	8	20
713	0	6	6	10	12	14	16	24	24	36	24	44	38	28	30
714	0	2	10	12	20	14	14	18	36	24	20	26	26	30	32
715	0	2	8	10	18	6	16	30	24	20	22	32	26	20	22
716	0	4	12	12	12	14	10	24	32	24	24	30	18	30	16
717	0	4	16	4	14	16	14	16	22	20	26	30	16	26	28
718	0	0	4	6	6	12	20	16	24	28	10	22	30	26	14
719	0	6	14	8	10	22	14	22	24	20	52	46	26	46	36
720	0	4	6	18	14	30	24	20	26	18	38	30	18	30	14
721	0	4	12	24	16	18	26	36	28	30	28	38	22	38	28
722	0	2	8	10	14	12	16	30	18	10	20	20	26	26	14
723	2	2	14	8	6	8	12	22	26	14	8	30	18	20	16
724	2	6	8	8	4	8	12	12	16	16	24	18	18	20	22
725	0	4	14	6	6	16	10	30	26	18	18	18	22	18	26
726	0	2	6	18	12	28	20	22	12	22	26	26	28	28	28
727	0	4	8	2	6	6	12	18	14	20	12	16	12	8	16
728	0	8	10	4	14	16	30	36	14	24	14	32	18	20	20
729	0	2	2	8	14	10	14	16	14	16	22	14	14	22	18
730	0	6	2	8	18	22	18	20	18	18	16	22	26	16	32
731	0	2	18	8	12	16	22	22	30	18	26	28	16	34	36
732	0	4	12	18	10	18	16	12	28	20	22	20	32	26	22
733	0	8	14	16	8	6	16	20	26	22	30	30	22	20	42
734	0	2	8	10	18	22	12	32	24	20	14	18	32	6	20
735	0	6	8	12	18	10	10	38	16	16	32	30	28	42	30
736	0	2	2	6	10	18	18	18	16	20	4	18	24	20	20
737	0	6	8	12	14	10	20	18	20	20	28	18	24	42	20
738	0	2	6	12	16	16	26	20	28	20	28	32	28	20	26
739	0	8	12	6	16	10	16	22	26	36	24	20	22	16	28
740	0	4	22	6	12	8	18	16	22	20	20	26	38	28	30
741	0	4	2	10	10	14	8	18	16	24	20	16	22	32	16
742	0	4	10	12	14	12	32	26	28	30	32	34	48	36	22
743	0	2	6	10	6	22	20	14	14	22	18	18	26	28	16
744	0	2	8	6	6	16	28	24	16	16	40	18	30	26	24
745	0	4	6	10	14	18	20	26	18	20	18	28	36	36	22
746	0	2	8	4	18	12	18	20	16	20	26	16	22	28	8
747	0	0	8	12	12	18	4	18	16	16	24	22	22	28	36
748	0	2	12	6	10	14	12	8	22	26	16	20	8	20	12
749	0	0	10	8	16	12	30	14	26	22	30	18	26	24	34
750	0	2	12	12	4	16	18	22	18	14	18	22	26	28	20
751	0	0	2	10	10	12	8	6	20	12	6	22	20	12	22
752	0	2	4	8	8	18	8	16	14	14	10	20	16	12	24
753	0	0	10	0	6	12	12	12	14	20	12	24	26	16	16
754	0	2	10	14	14	6	16	22	10	6	10	30	24	26	38
755	0	2	6	18	12	10	24	16	14	18	18	30	16	18	28
756	0	2	2	14	16	24	16	28	26	34	26	30	34	40	38
757	0	2	12	14	16	18	18	36	30	28	40	28	28	34	20
758	0	2	10	12	12	12	14	20	26	22	24	14	10	32	24
759	2	4	8	6	4	6	14	12	10	16	12	24	20	18	26
760	2	4	6	12	16	26	26	22	36	18	24	34	42	30	26
761	0	0	12	22	22	14	20	28	18	8	22	20	32	22	36
762	0	0	4	10	10	14	8	20	16	26	16	18	10	30	20
763	0	2	4	6	8	20	4	20	20	10	20	16	30	26	26
764	0	2	6	10	12	14	14	16	26	14	18	18	26	20	16
765	0	6	6	6	12	18	22	10	22	30	22	30	30	24	24
766	0	4	6	10	18	26	14	26	14	20	10	26	18	14	10
767	0	2	6	6	16	8	12	22	18	28	32	10	14	18	28
768	0	2	22	8	18	14	24	24	16	18	20	38	30	28	8
769	0	8	8	20	18	18	20	20	20	20	12	28	32	26	32
770	0	0	6	8	12	20	18	18	6	18	14	16	10	16	8
771	0	0	0	10	12	24	14	18	16	18	18	24	28	30	20
772	0	2	12	6	8	20	18	24	8	10	18	30	28	10	24
773	0	6	12	10	18	6	16	14	16	26	36	16	32	28	20
774	0	0	4	14	10	10	16	8	16	16	24	16	24	22	22
775	0	0	6	10	8	20	10	16	10	18	14	14	18	26	16
776	0	2	6	2	10	16	22	16	16	24	18	20	28	20	28
777	0	2	6	4	10	10	16	8	10	32	12	18	22	24	18
778	0	0	6	10	16	14	12	22	16	18	16	22	12	28	20
779	0	6	16	14	10	12	20	28	20	30	22	30	28	20	30
780	0	2	6	6	14	16	26	8	20	14	20	20	18	20	16
781	0	2	8	20	14	34	8	12	20	18	32	30	36	40	40
782	0	10	4	12	16	24	16	16	18	22	30	26	28	24	20
783	0	0	10	14	28	10	18	16	24	26	24	24	32	26	36
784	2	8	6	12	16	18	22	28	14	42	30	44	20	26	18
785	0	0	14	8	16	36	28	26	42	24	26	32	40	26	32
786	0	2	12	12	10	6	20	18	28	24	28	28	20	26	22
787	0	4	8	4	16	22	18	16	30	16	18	26	28	22	36
788	0	6	4	8	12	36	14	34	32	30	48	20	44	36	18
789	0	2	6	28	14	10	12	26	24	22	32	32	30	18	24
790	2	2	4	10	12	14	24	20	18	12	14	30	30	28	12
791	0	0	14	8	16	32	26	28	20	20	28	22	24	46	20
792	0	4	18	4	10	22	24	18	24	24	36	30	30	20	28
793	0	2	12	4	12	14	28	38	14	28	18	30	22	30	36
794	0	2	4	4	18	22	30	24	8	20	28	28	26	32	24
795	0	4	4	4	4	10	26	12	14	16	14	24	16	16	10
796	0	2	6	16	10	8	18	24	18	18	36	26	18	42	32
797	0	2	12	10	6	22	6	28	20	34	38	36	24	28	24
798	0	4	12	6	20	14	14	24	22	18	20	20	24	28	22
799	0	2	12	18	10	14	18	12	22	20	22	16	36	32	44
800	0	4	4	18	24	14	8	26	18	20	10	22	26	30	26
801	0	2	10	6	20	14	24	18	14	22	16	22	16	26	22
802	0	6	8	12	22	10	22	26	30	26	18	18	22	18	26
803	0	0	4	8	8	6	14	18	14	6	8	12	8	16	28
804	0	2	2	16	8	16	10	14	16	20	12	16	22	18	14
805	0	0	10	12	16	18	24	26	32	28	28	28	28	22	28
806	0	0	8	4	6	8	16	10	14	14	20	10	24	14	14
807	0	2	2	2	16	18	8	22	12	26	28	20	20	30	28
808	0	4	4	4	18	8	10	26	6	22	10	18	10	6	18
809	0	6	10	14	12	22	14	18	30	26	24	30	34	30	38
810	0	4	10	6	14	8	16	24	14	8	22	20	24	20	16
811	0	4	8	8	2	16	8	10	18	8	14	18	28	20	16
812	0	2	4	14	10	10	18	18	14	14	18	10	24	28	12
813	0	6	14	22	16	18	12	24	16	22	24	26	24	38	18
814	0	6	20	8	14	26	32	24	14	46	16	16	22	22	38
815	0	6	6	14	6	18	18	14	24	22	16	18	20	26	22
816	0	10	2	2	16	22	16	20	16	18	12	8	20	36	24
817	0	6	8	6	10	2	12	14	18	20	18	20	16	10	24
818	0	0	10	8	26	18	34	30	36	20	28	36	22	36	34
819	0	4	6	12	10	14	18	14	18	16	14	16	12	12	22
820	0	2	12	10	18	18	16	22	14	24	22	18	24	30	24
821	0	4	8	12	10	20	14	30	18	10	18	10	38	22	20
822	0	4	14	14	20	14	28	28	18	28	42	36	24	20	26
823	0	0	14	6	16	10	22	16	24	24	16	26	26	18	38
824	0	4	8	12	8	14	10	16	24	14	16	36	28	28	32
825	0	6	6	10	16	20	4	8	8	30	16	16	26	20	14
826	2	2	12	12	6	14	12	18	26	16	24	24	30	20	20
827	0	2	6	10	8	6	18	14	20	8	14	8	12	14	18
828	0	4	10	14	12	22	10	24	36	26	24	22	26	20	38
829	0	4	6	12	10	10	18	16	18	28	30	16	16	18	16
830	0	2	8	14	20	20	16	16	22	34	14	42	30	28	44
831	0	10	6	18	20	18	24	22	26	26	18	32	34	22	26
832	0	2	10	14	20	8	18	22	24	22	16	14	18	20	28
833	0	2	18	24	20	30	28	20	22	16	24	24	28	16	42
834	0	0	6	6	26	14	18	28	10	32	24	20	18	20	36
835	0	4	8	14	20	18	12	22	14	22	16	18	22	16	14
836	0	0	12	14	6	22	10	36	30	20	30	20	22	30	26
837	0	0	12	16	14	8	8	16	30	30	24	16	34	34	28
838	0	4	12	6	14	8	22	10	34	20	16	26	20	28	18
839	0	2	6	12	12	24	28	32	24	22	36	20	26	34	26
840	2	6	12	16	34	24	16	22	18	38	32	34	30	18	38
841	0	6	10	6	10	18	20	16	26	28	16	26	24	28	30
842	0	0	4	10	14	10	20	22	22	24	20	12	24	16	32
843	0	4	6	16	14	36	16	20	26	14	22	30	30	30	30
844	0	2	10	8	10	2	14	14	18	16	30	14	24	18	28
845	0	2	6	4	20	18	18	28	26	28	22	28	32	22	26
846	0	0	6	8	16	20	10	16	16	16	32	14	10	22	18
847	0	4	10	14	10	16	12	16	36	14	34	20	28	30	28
848	2	4	10	12	14	12	28	38	18	14	20	50	36	40	50
849	0	6	12	10	10	14	26	14	24	14	22	18	30	24	20
850	0	0	6	14	14	28	16	22	20	32	20	28	36	14	16
851	2	0	14	8	10	16	24	30	26	10	28	28	20	18	28
852	0	4	2	6	16	16	18	16	20	30	30	26	32	22	18
853	0	2	14	4	12	24	20	22	20	16	12	28	42	34	26
854	0	2	10	6	16	20	8	14	16	12	22	24	22	22	16
855	0	0	6	14	12	22	18	24	18	24	24	10	18	16	26
856	0	4	4	10	14	6	20	26	18	30	36	38	20	16	26
857	0	2	4	14	14	22	24	32	22	30	30	34	16	10	32
858	0	0	10	4	8	12	22	18	12	18	22	24	18	16	20
859	0	4	4	6	16	6	20	18	10	14	24	30	36	16	24
860	0	2	10	2	16	26	14	14	16	18	28	32	26	14	20
861	0	2	10	12	14	6	22	24	16	24	18	26	24	20	36
862	0	0	6	8	12	24	18	20	16	8	16	28	28	10	14
863	0	4	20	22	8	24	22	26	28	26	12	40	14	28	34
864	0	2	2	8	16	8	6	24	10	14	16	6	20	28	20
865	2	4	16	12	8	20	34	32	18	26	20	26	24	40	18
866	0	2	2	10	20	12	14	10	16	8	16	16	18	18	14
867	0	0	6	8	4	12	12	12	16	12	12	18	12	14	22
868	0	6	8	6	22	32	28	16	30	32	28	36	32	28	26
869	0	6	2	20	18	8	20	24	20	30	42	28	36	32	30
870	2	0	14	18	12	22	20	24	40	34	34	32	24	46	24
871	0	2	8	14	10	8	10	6	10	20	18	22	18	18	22
872	0	6	10	18	14	26	26	22	30	20	24	20	22	28	40
873	0	2	18	10	16	22	22	18	24	20	26	32	16	16	28
874	0	2	10	12	12	18	20	20	28	14	28	28	16	24	36
875	0	0	2	4	6	14	16	4	22	14	22	20	10	20	22
876	0	2	12	12	10	12	10	4	16	30	18	18	26	16	18
877	0	0	6	6	8	12	24	22	30	18	24	22	24	26	22
878	0	0	14	14	12	26	28	28	16	28	28	18	28	32	20
879	0	2	4	18	12	8	18	22	22	24	16	22	12	28	16
880	0	2	6	8	12	12	14	16	20	16	14	18	18	18	22
881	0	6	6	10	12	12	28	22	22	14	8	18	16	22	16
882	0	6	10	14	14	18	12	30	14	24	34	16	30	20	32
883	0	2	8	10	8	8	12	12	24	26	16	32	26	20	16
884	0	4	2	6	4	16	16	16	18	14	22	28	16	24	22
885	2	2	8	8	8	22	12	24	14	14	28	18	22	32	18
886	0	0	6	6	12	4	18	24	22	14	18	20	18	14	24
887	0	2	14	14	16	18	10	18	20	22	14	24	38	22	16
888	0	10	12	12	16	20	16	18	22	16	22	26	20	32	24
889	0	2	4	8	20	16	20	20	18	24	26	10	26	30	18
890	0	2	8	12	8	14	22	20	18	16	22	30	20	20	16
891	0	2	8	8	10	10	10	10	14	28	24	18	6	18	8
892	0	2	6	8	10	10	12	16	8	22	12	20	22	24	30
893	0	6	10	12	14	12	32	28	34	16	38	40	50	32	34
894	0	0	8	10	6	22	16	10	16	16	32	18	16	22	18
895	0	2	4	12	16	12	16	14	22	14	20	24	28	16	20
896	0	2	4	12	6	18	10	14	12	18	26	26	26	20	16
897	0	4	10	8	12	10	14	16	16	14	20	20	22	28	16
898	0	0	8	12	14	2	10	22	8	22	26	22	18	20	16
899	4	0	16	12	14	20	6	28	18	24	22	22	28	36	34
900	0	6	8	16	16	18	22	20	24	38	32	26	36	38	24
901	2	2	6	14	16	12	14	18	12	28	12	28	22	18	24
902	0	2	18	12	6	16	24	18	14	30	12	16	20	20	16
903	0	2	10	8	16	26	12	14	30	28	20	34	28	32	18
904	0	0	8	20	20	16	14	16	24	28	8	4	14	20	28
905	0	0	14	6	18	18	24	20	14	30	14	28	14	28	38
906	0	4	0	6	8	12	4	20	26	12	12	26	30	20	18
907	2	4	10	22	18	16	34	14	12	26	12	26	24	28	34
908	0	2	4	6	10	10	10	18	12	10	22	22	6	28	4
909	0	0	4	10	4	20	8	12	26	14	26	22	18	12	16
910	0	0	16	8	12	30	8	24	20	10	22	34	28	18	22
911	0	8	8	12	16	10	14	26	18	14	22	40	36	24	34
912	0	0	12	14	2	10	18	20	12	12	12	34	26	40	22
913	0	4	20	16	10	8	14	18	24	30	18	40	30	30	28
914	0	2	12	16	12	20	14	20	30	22	12	30	20	20	28
915	0	0	12	10	12	16	14	18	34	20	22	22	22	22	16
916	0	2	14	8	18	20	18	26	20	24	26	24	14	34	20
917	0	6	12	24	30	26	24	42	38	40	28	32	38	34	58
918	0	2	10	10	18	28	22	18	6	12	24	28	18	18	22
919	0	6	14	14	28	6	30	42	30	42	36	18	24	18	28
920	0	8	12	6	16	18	18	14	14	16	28	16	16	18	28
921	0	2	6	14	14	8	16	18	26	14	22	14	22	24	32
922	0	2	10	16	22	12	6	14	20	26	24	30	12	18	26
923	0	2	2	4	8	8	24	24	20	16	10	10	26	34	18
924	0	2	10	6	16	24	18	24	16	30	38	8	28	48	22
925	0	0	12	16	30	26	28	22	20	36	20	22	22	24	28
926	0	0	4	6	16	8	14	22	6	20	26	32	30	16	18
927	0	6	8	12	16	22	20	18	42	24	38	24	40	22	30
928	0	2	6	8	10	8	4	22	24	14	22	22	20	22	26
929	0	2	12	12	16	12	12	20	12	28	16	20	8	20	26
930	0	2	4	14	22	18	20	20	14	38	28	14	14	32	28
931	0	2	6	10	12	4	24	32	12	30	18	24	12	18	32
932	0	0	6	6	4	16	22	26	6	10	40	20	8	32	24
933	0	2	8	8	20	22	16	22	34	34	40	18	16	26	32
934	0	4	14	32	26	20	18	20	16	32	34	22	20	24	26
935	0	6	6	18	16	12	6	20	12	36	30	24	26	32	26
936	0	10	12	10	12	12	16	18	18	22	18	22	20	20	24
937	0	4	12	10	18	20	24	26	36	24	20	24	28	28	40
938	0	2	6	2	18	26	10	24	26	22	34	12	18	26	32
939	0	6	6	14	16	22	20	20	30	24	16	24	26	24	28
940	0	4	14	16	12	26	22	30	46	30	40	30	28	38	30
941	2	0	4	6	18	12	10	20	20	18	12	18	16	16	20
942	0	2	6	22	24	8	24	32	20	26	26	28	36	20	20
943	0	2	8	4	12	10	26	24	24	14	20	24	16	32	32
944	0	4	18	4	16	20	22	18	26	18	26	28	20	26	22
945	0	0	4	8	10	6	14	6	18	18	14	14	22	24	18
946	0	0	4	16	4	16	24	18	22	20	16	30	20	28	12
947	0	4	12	6	14	20	22	20	34	20	32	36	24	36	30
948	0	6	12	4	14	12	14	28	20	16	10	22	30	32	26
949	2	4	6	10	6	6	10	4	4	14	14	12	26	16	20
950	0	0	8	20	22	30	28	22	34	26	32	22	30	46	40
951	0	2	6	8	8	6	12	24	20	18	30	10	14	14	14
952	0	0	6	8	26	8	26	18	18	26	28	14	30	14	44
953	0	4	8	14	14	18	16	20	28	20	28	18	28	14	24
954	0	0	8	0	8	20	10	18	10	22	20	22	28	28	20
955	0	6	2	6	4	8	6	14	8	16	6	18	10	18	8
956	0	2	6	8	6	16	22	14	22	18	10	26	8	20	18
957	0	0	12	6	18	16	12	22	10	26	38	28	30	16	34
958	0	2	6	8	6	8	14	16	14	16	16	10	8	18	10
959	0	0	12	12	16	26	12	32	14	18	18	18	16	18	36
960	2	6	12	14	20	18	24	14	32	20	18	28	24	30	36
961	0	6	4	6	8	16	10	16	12	28	16	28	36	24	22
962	0	2	6	10	12	20	18	24	18	34	22	22	12	16	22
963	2	6	2	12	20	20	18	16	28	12	22	26	26	28	24
964	0	4	0	12	2	18	26	24	22	22	18	26	18	28	28
965	0	6	10	26	18	24	30	20	24	14	32	34	30	40	26
966	0	0	8	2	16	12	18	20	16	20	30	30	20	14	18
967	0	2	8	6	6	20	14	18	16	18	24	28	32	10	12
968	0	6	10	8	16	18	4	16	28	32	18	30	30	14	22
969	0	4	6	14	22	12	8	14	18	20	34	14	28	12	24
970	0	4	6	8	18	12	14	14	18	22	12	20	26	30	14
971	0	4	4	4	10	10	14	10	10	20	32	20	30	32	28
972	0	2	12	14	16	28	8	22	16	16	26	12	20	28	14
973	0	4	2	10	16	16	12	4	20	26	18	28	20	26	18
974	0	6	14	30	22	20	28	8	30	40	22	30	18	28	30
975	0	2	10	8	16	12	20	14	30	38	28	26	30	32	22
976	0	4	8	20	16	18	18	24	26	36	34	28	20	22	26
977	0	6	4	10	14	20	12	20	14	18	16	18	10	18	22
978	0	2	14	12	20	22	18	26	16	20	26	16	24	24	38
979	0	2	10	18	10	10	30	26	12	16	20	26	20	32	22
980	0	2	2	6	12	10	18	14	22	18	8	20	14	20	10
981	0	2	12	6	8	20	18	22	22	22	22	34	22	26	32
982	0	2	14	12	18	14	16	22	24	22	18	22	22	38	14
983	0	4	4	12	4	18	10	22	16	20	16	28	14	16	10
984	0	0	10	6	8	12	20	16	8	22	16	18	16	14	26
985	0	2	8	14	14	14	26	18	22	18	12	32	20	30	32
986	0	2	12	12	18	18	18	26	16	26	24	34	26	40	46
987	0	2	8	8	8	20	16	8	14	8	34	18	20	26	14
988	2	0	20	16	16	4	12	10	14	14	14	20	26	26	28
989	0	4	12	6	10	20	18	24	26	12	16	22	24	18	14
990	0	2	6	12	14	12	12	18	24	30	20	22	22	18	14
991	0	2	8	14	10	22	26	24	30	20	26	28	32	26	38
992	0	10	6	8	16	32	8	18	22	16	24	22	18	26	20
993	0	0	6	4	16	12	16	12	18	20	30	16	16	34	28
994	0	0	8	2	14	12	16	14	18	20	32	26	26	40	20
995	0	0	10	12	6	8	8	6	20	16	18	8	22	14	22
996	0	0	28	8	10	8	16	16	16	16	22	14	24	12	24
997	0	6	14	4	12	16	20	14	14	24	22	26	20	22	20
998	0	8	6	8	10	14	16	20	8	26	8	22	16	20	14
999	0	4	8	6	8	4	20	24	28	24	16	22	18	30	14
1000	0	6	18	12	24	30	24	24	18	26	34	28	16	30	40
1001	0	8	2	10	12	22	18	26	20	32	28	26	28	28	18
1002	0	0	4	8	16	16	30	24	26	22	26	24	32	16	28
1003	0	2	12	12	8	22	20	26	36	28	40	20	24	42	36
1004	0	4	0	12	20	22	28	26	16	24	22	28	24	38	32
1005	0	4	4	8	16	16	12	20	12	16	28	22	22	34	12
1006	0	2	4	24	6	18	14	24	16	22	22	30	18	16	22
1007	0	0	4	2	16	22	14	22	32	18	14	34	18	28	34
1008	0	6	10	10	14	26	8	10	18	30	32	38	26	18	22
1009	0	6	6	4	8	8	24	18	16	16	24	16	18	20	22
1010	0	8	4	12	22	10	14	22	34	20	20	28	20	26	40
1011	0	4	10	4	20	6	10	22	20	20	14	20	12	6	26
1012	0	6	0	6	4	20	24	14	14	12	16	18	32	18	18
1013	0	6	6	16	14	14	22	20	18	24	26	26	24	30	14
1014	0	0	12	10	12	20	12	20	28	14	22	18	28	26	30
1015	0	2	6	14	10	14	20	12	22	6	24	28	18	24	26
1016	0	2	4	12	10	10	12	22	10	16	26	12	34	20	16
1017	0	6	2	10	16	10	22	22	22	16	18	28	24	24	30
1018	2	0	10	14	18	16	20	22	20	18	30	36	28	40	26
1019	0	2	10	16	4	12	12	22	20	10	22	20	18	28	16
1020	0	2	10	14	14	12	28	16	8	20	22	14	32	22	28
1021	0	2	6	8	14	20	28	18	14	28	22	24	38	26	26
1022	0	4	6	8	18	16	10	22	16	14	18	24	20	40	18
1023	0	0	6	14	12	16	8	24	14	18	14	14	18	32	22
1024	0	4	12	2	12	16	12	10	12	12	8	10	24	6	14
1025	0	2	4	6	30	14	12	22	28	20	24	26	28	26	18
1026	0	0	10	10	14	14	14	26	26	18	28	26	46	40	36
1027	0	0	12	20	20	16	16	36	22	28	32	28	18	26	24
1028	0	0	10	12	18	16	16	18	16	14	28	30	20	26	16
1029	2	4	10	8	10	14	14	26	26	26	34	26	28	22	20
1030	0	2	10	4	18	18	6	20	16	26	10	22	16	16	18
1031	2	2	4	8	16	6	24	28	12	26	26	34	14	14	30
1032	2	2	6	6	16	8	8	20	18	18	24	16	20	22	30
1033	0	4	12	16	8	22	20	20	24	28	24	10	16	20	30
1034	0	6	14	10	26	14	24	22	28	32	30	34	18	20	24
1035	0	4	8	22	18	18	22	20	36	48	26	28	18	34	28
1036	0	2	10	12	12	10	24	22	18	12	22	28	16	22	18
1037	0	6	10	14	26	20	14	32	20	38	24	32	38	38	40
1038	0	0	2	6	4	10	12	14	4	18	20	12	16	12	18
1039	0	4	4	20	20	24	18	16	12	20	28	12	20	24	24
1040	0	0	6	16	16	18	8	26	32	42	26	34	32	16	24
1041	0	4	10	6	6	4	16	8	18	16	18	8	20	22	16
1042	0	2	8	10	12	6	8	14	22	12	10	30	30	16	26
1043	0	2	16	6	20	14	22	28	22	28	14	20	26	22	22
1044	0	0	14	10	20	26	20	32	24	58	26	34	22	32	46
1045	0	4	0	18	12	14	8	22	18	24	12	22	16	14	16
1046	0	2	10	12	22	22	12	14	20	22	14	34	28	16	26
1047	0	4	8	4	20	28	20	16	14	28	28	42	36	30	32
1048	0	4	14	8	10	14	10	28	10	22	24	24	12	38	36
1049	0	2	8	16	18	10	10	14	26	10	20	24	20	16	10
1050	0	6	6	4	16	22	10	14	12	20	20	30	36	12	32
1051	2	0	16	12	10	10	12	14	12	20	20	16	16	12	22
1052	0	2	6	12	22	32	20	18	22	24	26	28	18	22	28
1053	0	0	16	14	10	18	14	28	24	26	32	20	36	16	26
1054	2	6	10	6	10	8	10	16	8	26	14	12	16	14	12
1055	0	0	12	12	14	24	18	28	30	32	22	28	36	22	24
1056	0	6	6	8	12	22	14	14	14	18	18	16	14	22	14
1057	0	2	2	20	22	20	36	28	36	32	20	28	26	32	20
1058	0	0	4	18	18	22	16	14	22	22	14	30	34	30	34
1059	0	10	22	10	28	26	24	28	26	32	30	32	30	30	28
1060	0	2	8	8	16	18	16	12	22	18	22	18	20	20	26
1061	0	4	6	20	10	14	26	24	22	22	26	16	30	30	30
1062	0	4	8	14	14	12	14	28	26	24	18	26	16	22	22
1063	0	6	2	16	16	18	14	26	22	20	18	22	34	16	38
1064	0	6	8	6	18	16	16	20	10	26	24	20	30	20	24
1065	0	2	10	8	10	12	20	28	22	20	28	14	16	20	22
1066	0	0	4	8	22	14	18	30	14	18	32	22	20	24	36
1067	0	2	14	12	12	22	20	22	14	20	28	16	20	24	22
1068	0	2	16	8	14	14	14	14	14	18	18	10	20	18	22
1069	0	8	8	16	6	14	8	10	12	24	18	16	32	20	26
1070	0	12	26	26	16	22	26	20	36	36	26	26	24	40	42
1071	0	0	18	14	18	18	6	18	32	26	22	10	28	24	16
1072	0	0	8	8	10	12	26	24	30	18	20	24	20	16	18
1073	0	4	6	6	18	24	20	10	16	34	16	22	36	18	18
1074	0	4	0	4	14	14	2	10	26	10	26	26	12	22	20
1075	0	2	10	6	12	16	26	18	14	26	28	16	22	22	22
1076	0	2	6	8	22	20	20	22	20	28	20	10	24	18	22
1077	0	2	2	4	10	6	14	20	22	18	24	10	18	30	26
1078	0	4	6	12	10	14	16	22	16	24	12	18	18	16	16
1079	0	8	10	4	14	20	8	20	16	26	30	22	34	28	26
1080	0	0	4	18	12	10	12	22	18	16	10	30	40	18	30
1081	0	4	6	8	12	14	10	12	14	20	16	26	12	16	26
1082	0	6	6	2	16	16	20	16	24	20	14	16	22	8	16
1083	0	4	14	10	12	26	24	30	28	38	28	36	32	24	22
1084	0	2	6	12	12	14	28	14	22	14	22	32	18	20	24
1085	0	4	20	16	18	8	22	32	24	30	38	22	50	28	34
1086	0	2	8	2	12	14	4	20	16	30	32	28	34	14	18
1087	0	2	6	12	26	18	20	26	38	8	20	28	24	36	24
1088	2	4	6	8	12	10	22	14	22	20	16	22	20	16	26
1089	2	6	10	6	18	16	22	18	14	14	10	22	26	20	26
1090	0	0	8	8	16	12	26	24	16	36	32	22	26	22	18
1091	0	4	6	16	6	14	16	28	14	16	12	26	14	20	18
1092	0	4	10	2	12	18	20	32	34	26	20	22	32	44	20
1093	0	4	12	6	4	4	24	18	8	16	16	24	20	14	18
1094	0	2	4	16	8	16	12	20	32	26	28	20	44	26	20
1095	0	0	10	14	20	18	16	18	14	18	18	32	26	22	16
1096	0	4	2	12	12	20	14	28	18	24	40	36	26	34	30
1097	2	2	10	16	14	24	14	24	20	20	20	16	22	16	26
1098	0	4	8	10	18	20	20	28	20	34	30	26	30	28	18
1099	0	4	20	12	14	22	22	32	28	36	36	42	24	18	30
1100	0	6	2	14	6	2	4	10	12	18	18	16	26	18	10
1101	0	0	6	20	14	22	20	24	24	38	26	36	26	34	32
1102	2	4	12	18	16	22	14	22	28	32	50	46	32	32	30
1103	0	2	8	2	24	18	18	22	26	26	14	20	18	32	22
1104	0	0	6	2	10	12	12	10	14	14	14	14	18	14	12
1105	0	6	4	12	14	8	4	20	20	24	24	18	10	12	24
1106	0	4	12	14	10	12	8	18	24	28	48	18	22	34	12
1107	0	8	10	2	6	20	16	16	16	18	26	28	30	10	16
1108	0	0	6	18	10	8	14	6	20	12	16	26	6	14	14
1109	0	2	6	8	10	4	12	16	20	30	20	20	24	14	24
1110	0	2	8	6	26	14	16	8	16	12	12	8	14	18	24
1111	0	0	10	12	16	16	16	16	14	18	18	10	30	32	18
1112	0	2	8	4	10	14	6	22	6	8	16	8	22	8	12
1113	0	0	12	10	10	26	14	10	8	20	18	24	24	26	18
1114	0	4	10	14	14	16	16	14	18	24	32	22	28	22	42
1115	0	0	4	10	8	16	22	12	30	20	14	18	12	22	24
1116	2	4	8	4	10	10	14	10	12	18	20	14	28	18	26
1117	0	2	12	18	8	10	18	28	24	20	32	26	22	28	18
1118	0	2	16	22	12	28	14	40	32	20	24	24	34	38	38
1119	0	0	2	26	14	18	10	24	14	38	22	14	32	8	24
1120	0	2	8	10	22	14	24	24	14	6	26	20	22	28	20
1121	0	2	4	12	14	16	14	16	24	32	22	10	28	22	16
1122	0	2	10	14	12	16	16	22	26	32	10	28	26	34	18
1123	0	4	8	8	8	20	20	26	32	32	38	26	26	24	32
1124	0	2	6	6	10	20	12	20	10	20	30	32	12	18	20
1125	0	0	4	18	24	28	12	20	22	36	22	18	16	14	24
1126	0	4	14	8	22	28	20	34	18	22	22	20	36	26	26
1127	0	4	6	6	12	14	16	20	28	22	22	28	8	24	16
1128	0	6	4	18	16	32	28	22	28	44	22	36	42	36	36
1129	0	2	4	18	12	20	10	18	20	16	16	28	26	24	24
1130	0	2	10	14	14	22	14	10	28	22	22	24	42	36	16
1131	0	0	2	14	10	10	6	12	18	18	12	10	20	16	10
1132	0	0	4	12	14	8	18	14	10	10	18	24	14	28	20
1133	2	2	12	6	22	20	18	30	30	28	32	16	26	38	22
1134	0	2	6	10	6	6	14	12	16	24	12	14	18	18	16
1135	0	8	6	22	14	30	18	48	36	28	26	32	36	42	28
1136	0	2	4	8	12	6	14	12	10	18	18	8	14	16	14
1137	0	0	8	12	8	6	12	14	12	18	12	26	28	6	18
1138	0	4	0	6	8	12	14	10	20	16	16	16	18	28	14
1139	0	8	10	16	26	18	14	16	22	16	16	30	32	28	18
1140	0	2	4	10	18	10	14	14	12	16	28	18	24	24	20
1141	0	0	14	14	14	22	16	12	22	40	24	32	38	22	30
1142	0	2	4	10	10	16	14	14	26	12	22	34	12	8	18
1143	2	4	12	14	12	10	28	24	30	26	20	20	32	36	18
1144	0	4	12	4	14	12	12	14	6	16	12	22	14	20	18
1145	0	0	6	16	16	10	14	12	20	28	24	20	34	22	12
1146	2	2	12	4	6	10	28	20	12	32	8	30	24	22	24
1147	0	4	6	4	12	18	16	30	26	16	18	22	26	24	20
1148	0	2	10	10	14	28	10	14	26	14	16	28	28	22	14
1149	0	0	12	18	12	16	10	6	30	10	26	20	26	20	22
1150	0	4	16	6	18	14	14	24	20	32	38	18	30	24	44
1151	0	0	6	6	14	8	20	22	12	12	26	18	24	16	16
1152	0	2	6	8	14	12	14	12	20	18	26	22	20	10	24
1153	0	4	8	6	20	16	22	22	16	38	22	32	18	20	24
1154	0	2	10	6	20	12	16	18	24	30	22	32	26	14	24
1155	0	2	6	8	8	4	18	24	18	22	8	14	26	16	22
1156	0	4	4	10	8	16	6	28	22	22	16	26	16	26	28
1157	0	0	8	6	8	20	20	6	18	24	32	8	36	26	14
1158	0	2	14	10	18	20	18	24	24	12	50	36	38	38	16
1159	0	4	4	10	14	18	10	28	22	30	24	36	28	54	30
1160	0	0	14	22	20	12	24	12	36	12	38	30	22	40	32
1161	0	0	6	12	6	16	10	12	16	24	22	18	26	20	26
1162	0	2	8	8	10	10	20	24	18	20	22	22	24	26	20
1163	0	4	8	8	16	22	20	28	26	28	24	26	30	34	14
1164	0	4	6	4	10	10	18	16	10	16	28	14	22	10	16
1165	0	2	18	6	10	14	16	14	14	18	4	16	18	14	14
1166	0	0	4	14	8	8	18	20	12	22	14	16	16	22	30
1167	0	2	16	12	10	14	8	12	32	26	18	16	20	28	40
1168	0	4	8	20	16	24	18	16	26	24	18	24	24	28	28
1169	0	2	4	14	24	12	20	30	22	26	30	32	20	22	28
1170	0	2	10	10	16	18	12	18	32	14	26	36	18	18	24
1171	0	2	12	16	16	18	12	20	28	14	20	46	20	22	26
1172	0	2	6	16	12	18	6	12	10	12	16	6	18	12	24
1173	0	6	8	12	12	14	12	26	26	32	28	26	24	20	30
1174	0	4	12	6	18	10	8	22	20	16	12	20	20	26	8
1175	2	6	6	10	18	6	26	34	20	10	24	14	20	34	36
1176	2	6	4	8	16	22	12	14	16	18	14	18	30	22	22
1177	0	0	14	14	14	14	10	16	18	20	10	18	16	20	26
1178	0	0	10	6	6	6	20	12	18	14	12	14	14	12	14
1179	0	2	10	8	10	12	10	20	28	10	26	32	22	22	32
1180	0	0	6	6	10	14	18	12	26	22	22	22	20	24	18
1181	0	4	16	2	14	10	18	14	32	20	24	18	22	18	22
1182	0	0	4	14	8	20	20	18	8	8	26	26	16	12	20
1183	0	6	16	12	14	18	26	30	34	32	22	32	22	34	30
1184	0	2	12	12	8	8	26	26	18	8	36	22	40	24	30
1185	0	6	12	10	6	14	14	20	10	22	14	18	12	26	20
1186	0	10	12	14	14	34	16	18	20	32	16	28	28	22	18
1187	0	4	12	4	8	16	26	16	22	28	28	26	40	14	30
1188	0	2	8	12	12	16	20	22	16	28	34	24	22	28	36
1189	0	4	16	4	12	24	12	18	14	14	22	18	20	26	14
1190	0	2	8	4	22	14	16	12	12	14	16	18	18	16	18
1191	2	2	6	10	20	4	20	6	10	26	24	26	30	18	34
1192	0	6	4	10	16	12	20	22	28	28	26	20	26	28	34
1193	2	0	16	14	16	24	26	18	32	24	20	36	38	28	30
1194	0	4	4	6	14	14	24	8	14	16	18	22	12	12	26
1195	0	6	12	12	6	20	26	16	10	20	26	24	10	28	28
1196	0	6	14	18	26	24	32	26	16	14	38	28	20	42	26
1197	0	4	6	4	12	24	18	26	20	22	18	22	28	26	28
1198	0	4	4	16	20	14	26	24	26	28	20	30	22	26	24
1199	0	4	0	4	24	14	6	20	24	10	28	20	12	38	22
1200	0	0	14	14	26	22	18	16	28	30	26	38	36	26	40
1201	0	0	10	18	16	18	22	30	28	42	40	26	32	24	28
1202	0	2	8	4	20	24	14	34	12	20	24	24	26	24	22
1203	0	6	16	18	6	8	10	30	16	36	26	24	36	20	20
1204	0	8	12	10	10	24	12	12	14	12	24	14	12	20	14
1205	0	4	4	12	8	10	14	22	12	30	18	20	26	26	30
1206	0	6	4	12	10	22	14	30	20	16	20	22	26	36	20
1207	2	6	8	8	14	20	26	16	22	22	16	30	24	18	28
1208	2	6	8	26	12	18	10	22	16	6	30	18	24	24	26
1209	0	0	16	10	18	12	12	34	16	24	20	18	32	24	20
1210	0	2	8	18	14	10	12	12	30	16	26	26	20	14	12
1211	0	2	10	8	16	12	18	28	22	14	28	20	28	22	34
1212	0	4	10	8	4	26	16	26	22	26	18	28	12	28	22
1213	0	4	16	16	14	16	14	20	16	26	28	16	24	26	36
1214	0	2	10	10	16	24	22	28	28	24	32	24	20	28	26
1215	0	4	10	14	18	14	18	22	30	26	36	16	24	36	48
1216	0	4	8	18	10	16	12	24	20	20	52	38	30	32	22
1217	0	4	12	2	6	16	4	12	8	22	16	14	14	28	16
1218	0	6	10	18	16	16	22	22	20	44	28	16	26	24	16
1219	0	2	4	16	22	20	20	30	20	28	18	26	28	30	30
1220	0	6	0	8	12	12	6	18	20	20	18	22	10	12	14
1221	0	0	12	14	10	20	10	14	18	12	8	22	24	26	18
1222	0	0	6	10	16	16	24	30	12	30	24	26	10	22	38
1223	0	2	8	4	12	12	16	16	12	12	16	18	16	16	18
1224	0	2	8	4	16	10	20	18	22	28	20	28	30	22	22
1225	0	6	8	10	16	14	14	24	30	8	20	26	18	24	28
1226	0	0	4	8	18	16	16	16	20	16	26	18	24	18	28
1227	0	4	12	12	16	4	30	28	18	34	20	18	20	28	26
1228	0	0	12	16	6	10	12	26	32	18	24	14	30	16	32
1229	0	4	20	8	16	24	30	16	30	28	32	26	28	20	20
1230	0	0	12	10	8	10	18	20	4	12	16	22	28	12	26
1231	0	2	4	8	18	14	8	18	16	16	26	8	8	30	12
1232	0	2	8	16	12	10	18	16	22	24	16	24	44	28	22
1233	0	0	6	10	20	10	2	14	14	28	22	20	22	6	14
1234	0	2	2	8	6	10	10	12	6	16	18	24	22	14	16
1235	0	2	10	8	16	22	18	30	18	32	28	42	26	34	24
1236	0	4	12	16	10	20	18	20	28	16	30	26	16	28	28
1237	0	0	4	14	12	12	12	18	12	14	12	20	12	16	32
1238	0	4	14	12	14	14	20	14	18	12	34	24	26	34	16
1239	2	2	18	10	14	10	30	24	12	18	18	24	20	26	38
1240	0	0	16	16	16	6	14	14	14	18	20	20	22	30	18
1241	0	8	10	10	2	10	12	22	22	16	6	24	22	10	32
1242	0	4	12	10	16	12	26	28	36	38	34	26	20	24	20
1243	0	0	10	10	16	14	22	38	20	24	18	28	28	30	16
1244	0	2	8	10	14	18	28	42	22	32	24	36	46	26	28
1245	0	0	6	0	8	12	20	18	26	26	26	18	18	14	14
1246	2	0	4	10	12	10	2	12	8	10	4	16	16	14	26
1247	0	0	12	14	12	14	14	18	22	32	12	16	28	18	18
1248	0	0	10	2	6	8	16	30	14	14	6	10	16	26	12
1249	0	6	8	8	8	18	22	32	24	30	24	12	22	30	24
1250	0	4	2	8	20	18	6	22	22	18	12	14	16	18	18
1251	0	4	16	12	18	20	18	26	22	24	34	30	30	20	42
1252	0	4	12	12	20	6	20	24	20	34	24	28	6	32	14
1253	0	2	8	16	12	18	22	12	18	18	20	18	16	22	14
1254	0	0	6	8	14	14	20	14	14	24	20	24	20	24	20
1255	0	0	0	8	8	16	14	16	18	10	24	22	12	12	8
1256	0	0	6	2	4	10	8	0	22	14	14	18	16	12	18
1257	2	6	4	16	8	18	4	16	20	32	16	20	6	24	20
1258	0	6	6	6	16	8	16	18	16	20	20	22	24	36	16
1259	2	0	8	20	4	10	10	18	10	20	10	12	10	14	8
1260	0	2	14	12	10	16	20	14	28	14	22	14	28	18	26
1261	0	0	6	12	14	6	16	22	22	6	22	20	14	28	22
1262	0	0	10	10	10	34	20	18	24	24	18	30	28	14	26
1263	0	2	12	4	10	12	22	18	28	24	32	34	24	44	14
1264	0	6	26	4	16	20	16	4	24	24	12	20	28	24	18
1265	2	0	10	10	14	14	32	24	24	18	26	20	30	34	22
1266	0	4	6	14	12	10	16	20	8	18	20	26	14	28	20
1267	0	4	4	12	14	18	10	10	14	14	16	14	24	22	18
1268	0	0	14	6	14	20	8	10	22	28	14	10	8	20	12
1269	0	4	6	14	22	8	14	18	24	26	22	30	22	20	20
1270	0	4	14	6	18	10	18	22	10	16	24	18	28	18	32
1271	0	4	6	8	20	22	26	20	32	36	24	26	40	34	30
1272	0	4	6	6	4	12	24	36	20	24	18	12	22	34	22
1273	0	2	8	14	8	16	8	16	10	16	18	34	12	14	14
1274	0	0	6	14	10	10	16	14	20	14	14	16	12	22	14
1275	0	2	14	16	10	28	20	14	20	16	28	26	36	30	32
1276	0	4	2	14	8	18	24	20	14	14	28	26	32	26	32
1277	0	0	10	10	16	10	16	12	24	12	24	16	32	24	10
1278	0	6	6	10	12	14	18	26	20	26	36	28	26	24	20
1279	0	2	10	8	12	14	16	12	12	16	38	14	20	20	26
1280	2	2	6	2	12	8	4	20	6	6	8	12	20	10	24
1281	2	4	18	14	32	32	24	40	34	40	40	40	34	36	40
1282	0	4	4	8	12	32	10	22	14	24	12	16	24	26	32
1283	0	2	8	10	20	4	22	20	24	18	24	30	18	12	14
1284	0	0	6	6	10	10	16	12	16	20	10	24	18	24	28
1285	0	2	8	4	14	16	20	20	18	22	28	26	12	30	24
1286	0	0	4	8	12	16	16	22	20	26	12	24	12	16	14
1287	0	2	10	10	14	10	18	10	18	14	22	36	32	26	10
1288	0	4	0	10	14	14	14	14	16	6	28	18	16	8	8
1289	0	4	20	14	18	4	14	8	18	26	34	26	38	20	36
1290	0	6	14	6	16	16	6	8	14	26	34	16	18	24	28
1291	2	4	12	8	16	16	10	10	16	32	24	18	30	26	16
1292	0	2	12	14	20	18	20	16	16	28	20	18	24	18	22
1293	0	4	8	10	10	12	28	16	32	12	30	20	28	16	28
1294	0	2	14	14	16	20	26	38	26	26	28	36	42	20	30
1295	0	4	4	6	6	12	10	12	20	18	26	22	8	22	24
1296	0	2	6	12	8	14	14	6	22	22	22	26	36	22	20
1297	2	2	2	6	18	10	16	30	22	22	40	24	30	22	32
1298	0	10	6	6	14	24	26	28	34	26	28	32	30	22	24
1299	0	2	12	4	8	18	26	20	38	18	22	20	28	16	18
1300	0	6	14	12	16	20	24	26	30	26	30	22	16	26	36
1301	2	0	12	20	18	18	16	16	20	24	6	18	12	22	10
1302	0	2	16	8	16	4	20	18	24	20	34	16	14	18	26
1303	0	0	12	14	18	20	20	22	36	32	24	24	16	18	40
1304	0	0	8	10	10	24	10	12	16	26	18	24	30	32	32
1305	0	8	12	4	14	10	26	24	32	36	34	30	36	30	22
1306	0	6	8	14	12	16	22	24	14	34	34	16	40	54	34
1307	2	0	4	12	16	10	24	26	16	26	40	18	22	26	26
1308	0	4	10	4	10	16	22	18	14	16	6	8	24	34	16
1309	0	2	10	10	8	20	12	14	24	20	26	16	18	16	18
1310	0	4	12	12	8	16	16	22	16	18	14	16	20	22	8
1311	0	0	10	16	14	10	20	4	18	10	14	20	24	18	30
1312	0	4	14	16	14	18	8	38	16	22	16	24	26	24	18
1313	0	0	10	12	4	12	16	20	22	14	18	30	22	16	16
1314	0	2	18	8	16	30	14	32	34	38	36	34	18	32	38
1315	0	6	14	28	14	12	14	30	24	24	36	20	24	24	40
1316	0	4	16	10	10	30	12	24	12	24	30	24	12	24	18
1317	0	2	12	10	18	8	10	16	16	20	24	20	16	20	24
1318	0	6	16	6	26	14	8	12	18	14	24	14	14	22	14
1319	0	2	12	4	22	14	14	22	24	24	22	26	42	22	10
1320	0	2	6	12	24	12	22	28	18	18	16	32	26	16	38
1321	6	6	8	14	16	16	14	14	24	12	14	24	24	20	24
1322	0	2	8	10	6	18	16	16	24	16	10	34	20	8	26
1323	0	2	14	8	10	14	16	16	18	14	24	12	22	26	22
1324	0	4	10	8	18	12	18	22	26	22	22	32	18	32	34
1325	0	4	10	14	12	20	10	12	6	22	24	18	22	16	28
1326	0	0	10	8	12	22	10	16	12	14	20	16	22	32	18
1327	0	0	6	8	12	18	14	24	12	16	30	22	26	20	18
1328	0	8	14	8	12	20	18	22	16	26	18	18	10	20	24
1329	2	4	8	10	24	18	16	20	24	42	26	22	20	30	8
1330	0	4	8	8	20	26	20	20	18	14	24	20	30	20	30
1331	0	4	8	12	12	16	28	30	36	8	22	24	14	18	22
1332	0	2	6	6	8	20	18	22	18	16	24	24	26	10	20
1333	0	2	12	14	10	14	22	14	22	22	24	44	20	26	20
1334	0	2	8	2	16	6	20	12	18	32	34	26	34	34	10
1335	0	2	12	6	18	4	6	22	10	28	14	28	20	22	16
1336	2	2	14	10	22	22	20	20	30	16	26	22	28	22	28
1337	0	2	6	20	22	24	16	18	18	30	22	34	34	34	30
1338	2	2	8	8	2	8	16	16	8	22	14	22	20	14	30
1339	0	2	4	12	10	16	12	22	28	18	34	20	24	24	26
1340	0	2	4	2	16	12	18	32	28	22	12	28	22	12	26
1341	0	0	16	0	10	20	18	26	6	16	12	22	18	30	18
1342	0	2	10	20	8	8	22	24	30	32	34	30	32	30	28
1343	0	0	12	6	8	4	18	14	14	16	14	6	16	18	30
1344	0	6	8	6	18	14	26	22	26	18	28	34	20	20	44
1345	0	2	0	12	12	6	4	20	12	16	12	16	24	12	10
1346	2	0	6	10	16	12	12	20	20	12	16	28	24	32	18
1347	0	4	10	24	16	20	20	22	28	36	48	40	28	26	36
1348	0	4	20	14	12	16	20	12	14	16	20	16	22	28	24
1349	0	6	6	16	14	18	24	30	32	18	16	20	18	26	36
1350	0	4	16	20	10	14	12	16	24	14	20	30	22	22	34
1351	0	12	6	20	10	20	20	24	16	12	22	20	14	26	18
1352	0	4	6	16	8	10	12	22	18	16	28	10	14	16	22
1353	0	0	14	4	8	16	10	12	20	16	16	24	16	14	26
1354	0	6	10	12	12	26	16	14	26	22	22	26	22	20	22
1355	0	2	16	8	8	8	10	12	16	18	26	14	24	22	16
1356	0	6	12	14	26	20	24	36	24	28	30	34	32	22	30
1357	0	0	6	20	10	8	20	12	14	6	18	12	4	28	18
1358	0	0	10	14	14	12	18	8	6	22	24	26	20	16	28
1359	0	4	8	8	12	12	12	14	16	32	32	18	18	18	24
1360	0	4	2	10	10	14	20	22	26	22	36	34	28	26	32
1361	0	0	4	16	24	22	18	14	22	16	22	14	20	26	20
1362	0	0	10	6	6	4	12	20	6	18	12	4	32	20	26
1363	0	6	14	14	4	22	24	20	14	14	28	16	24	14	22
1364	0	0	10	10	12	16	18	22	24	30	26	18	34	28	20
1365	0	4	6	14	16	10	18	12	18	14	18	22	22	46	28
1366	0	2	10	4	10	12	8	18	22	8	32	26	12	24	14
1367	0	2	18	10	12	8	14	24	14	18	10	22	10	22	22
1368	0	0	6	12	14	12	12	16	20	28	20	22	42	6	16
1369	0	2	2	4	18	14	6	18	22	26	20	26	18	22	24
1370	0	0	8	12	8	10	22	14	14	16	24	16	14	16	10
1371	0	8	6	4	18	26	22	18	36	24	20	16	24	26	14
1372	0	0	16	10	14	14	10	18	12	22	10	18	36	28	22
1373	0	0	12	16	30	32	28	26	28	36	34	32	22	32	40
1374	0	4	16	10	14	16	24	32	22	24	32	12	22	32	18
1375	0	4	6	6	22	10	22	22	24	36	26	26	28	34	32
1376	0	2	4	8	8	8	16	30	26	28	24	20	32	20	36
1377	0	2	18	12	20	10	18	18	16	20	16	26	18	30	4
1378	0	4	10	8	16	14	22	18	16	16	30	30	36	14	26
1379	0	2	12	12	20	12	14	16	28	16	28	14	32	24	20
1380	0	6	12	12	8	14	20	14	20	16	26	10	22	10	36
1381	0	0	4	6	12	18	6	24	22	18	12	22	24	20	32
1382	0	4	10	16	14	16	30	30	26	38	28	26	18	32	24
1383	0	0	0	10	10	18	18	24	14	30	38	22	28	28	36
1384	0	4	14	20	34	16	18	28	28	40	26	22	34	24	16
1385	0	2	10	16	14	22	6	18	14	20	26	34	26	18	20
1386	0	6	14	12	26	30	26	26	16	28	30	42	38	30	34
1387	0	4	4	12	18	14	16	10	16	14	24	18	34	20	24
1388	0	8	6	8	16	26	16	20	14	28	20	16	22	24	16
1389	0	2	14	28	14	24	18	34	12	36	28	44	26	38	50
1390	0	4	8	16	14	10	30	20	22	16	20	20	20	32	24
1391	0	2	0	6	10	8	10	18	12	12	10	14	20	16	12
1392	0	4	12	18	18	24	18	28	20	20	34	18	36	42	24
1393	0	2	16	6	2	12	6	8	20	24	36	30	20	34	14
1394	0	2	4	10	18	12	12	26	16	16	14	16	16	20	16
1395	0	0	4	14	12	22	16	24	26	10	18	12	18	22	24
1396	0	4	8	10	18	16	14	12	18	14	26	16	16	30	22
1397	0	6	10	4	12	12	10	12	18	14	14	24	28	24	24
1398	0	2	2	6	20	18	16	14	12	22	22	12	10	32	14
1399	2	0	6	10	16	12	12	20	12	24	16	28	24	26	32
1400	0	4	4	16	12	18	24	20	24	16	26	24	16	18	24
1401	0	4	8	14	16	10	24	16	18	16	24	24	24	32	32
1402	0	2	4	6	12	12	18	10	16	24	20	20	14	22	26
1403	0	10	8	8	8	16	16	18	34	12	18	20	34	14	30
1404	0	2	4	10	14	6	20	20	26	24	14	24	38	18	28
1405	0	10	10	2	12	22	26	18	14	30	12	18	26	16	18
1406	0	2	14	12	14	14	30	10	16	26	16	18	28	24	40
1407	2	2	6	14	4	24	20	24	38	20	26	30	30	24	32
1408	0	0	14	4	22	30	28	26	20	32	24	24	30	46	34
1409	0	2	2	4	2	16	10	8	16	16	12	16	12	14	10
1410	0	6	2	14	20	22	18	24	26	36	34	22	30	32	32
1411	0	6	14	8	12	8	6	12	18	22	18	18	24	18	12
1412	0	6	2	6	8	24	20	18	24	24	20	30	22	24	16
1413	0	0	6	6	8	14	12	20	22	8	26	32	22	18	20
1414	0	0	6	12	8	14	22	12	18	8	24	24	34	22	12
1415	0	4	10	20	18	18	18	16	22	12	20	28	16	30	26
1416	0	2	16	8	14	10	30	28	28	26	28	20	32	32	40
1417	0	4	6	12	10	34	36	22	28	24	22	32	34	36	34
1418	0	2	6	4	12	18	10	14	18	28	24	14	28	24	30
1419	0	2	8	18	12	12	16	18	18	20	12	26	36	32	32
1420	2	10	14	8	14	14	30	20	38	26	28	38	12	44	34
1421	0	4	10	2	10	16	14	14	16	24	20	24	18	26	22
1422	0	0	10	16	12	22	16	10	26	14	28	16	12	26	24
1423	0	2	4	8	20	12	22	18	26	16	20	40	30	32	30
1424	0	4	10	14	8	20	14	16	14	22	22	20	22	12	22
1425	0	4	10	6	20	16	8	20	12	16	20	32	10	26	12
1426	0	4	10	12	20	16	22	22	12	20	16	20	12	28	26
1427	0	0	12	12	14	20	8	10	18	22	16	16	20	20	20
1428	0	4	8	20	4	12	16	26	18	40	22	26	16	16	18
1429	0	4	10	14	12	20	14	14	10	28	24	18	32	24	28
1430	0	4	8	16	10	12	12	10	24	22	32	14	26	10	30
1431	0	2	8	10	18	14	10	12	22	18	22	14	26	22	16
1432	0	6	12	18	18	24	14	24	14	30	20	30	26	28	16
1433	0	0	10	6	8	12	14	16	14	12	20	16	16	16	8
1434	0	2	10	8	12	20	14	22	24	24	24	32	38	16	28
1435	0	0	8	4	18	16	10	8	22	20	18	18	20	18	16
1436	0	4	6	6	16	18	20	18	16	22	16	16	20	36	14
1437	0	2	18	18	20	14	38	8	18	20	30	32	48	20	28
1438	0	2	10	10	14	18	20	28	6	22	14	16	18	14	24
1439	0	0	14	12	14	10	22	16	16	18	26	30	18	26	28
1440	0	2	8	12	10	10	14	14	12	8	10	16	14	14	24
1441	0	4	10	12	8	10	28	22	12	20	14	22	24	24	18
1442	0	4	6	8	16	20	28	18	30	18	34	22	40	28	14
1443	0	2	6	20	10	16	20	24	30	28	20	30	36	24	26
1444	0	6	10	10	16	12	10	18	18	16	20	18	20	28	10
1445	0	10	4	4	6	8	16	20	18	22	10	20	22	14	44
1446	2	2	14	12	16	20	36	16	18	22	20	32	30	20	26
1447	0	4	10	16	8	26	26	34	30	30	32	26	36	30	32
1448	0	4	6	0	8	14	16	14	14	14	14	16	6	20	8
1449	0	2	10	16	12	10	6	22	16	24	22	20	26	32	20
1450	0	2	10	10	14	20	24	16	24	18	18	16	40	22	18
1451	0	2	8	6	18	2	18	16	20	8	14	24	24	20	30
1452	0	4	12	12	14	14	22	24	18	32	18	20	8	26	18
1453	0	2	8	6	16	6	12	6	20	18	18	16	28	52	16
1454	0	2	12	8	18	18	34	28	22	30	38	46	28	44	28
1455	2	2	8	22	22	22	30	18	20	18	20	34	38	36	24
1456	0	4	4	10	12	12	20	6	14	22	22	24	30	16	20
1457	0	2	2	6	14	6	4	24	14	18	32	14	30	26	22
1458	2	4	8	6	20	18	22	22	20	38	20	32	38	34	34
1459	2	6	18	24	10	14	8	24	18	44	28	32	24	34	28
1460	0	6	20	8	12	20	38	28	32	16	18	26	32	24	30
1461	0	2	8	0	10	14	6	18	24	24	14	14	22	38	18
1462	0	0	4	16	16	10	20	14	30	26	26	26	40	30	18
1463	0	6	8	16	20	24	20	16	18	14	18	28	22	24	20
1464	0	0	8	2	2	20	14	16	14	20	12	14	22	16	6
1465	0	4	2	2	20	16	14	20	16	14	14	36	22	14	20
1466	2	4	8	12	12	22	16	12	20	34	36	42	22	30	40
1467	0	2	6	8	8	0	10	16	20	8	12	8	24	16	16
1468	0	0	14	10	14	10	12	18	28	32	16	20	14	18	14
1469	2	2	8	12	18	12	18	22	28	22	30	30	24	48	26
1470	0	2	8	10	10	16	22	22	18	38	34	24	22	28	28
1471	0	2	6	4	10	6	6	8	16	22	22	14	16	10	12
1472	0	2	8	4	10	14	18	28	14	14	22	18	20	8	24
1473	0	2	16	6	6	8	20	28	14	24	22	16	18	14	30
1474	0	2	4	12	10	14	8	14	14	26	24	28	32	12	24
1475	2	2	6	6	10	10	6	22	20	22	32	10	20	6	24
1476	0	8	12	12	16	4	10	20	22	24	12	20	38	22	32
1477	0	2	10	14	10	4	36	10	24	18	22	20	22	18	30
1478	0	0	6	20	18	10	16	14	18	24	32	14	34	24	30
1479	0	0	0	16	16	22	18	16	12	18	16	16	26	22	14
1480	0	2	6	8	12	12	10	24	18	16	14	18	22	12	22
1481	0	2	6	14	18	6	14	8	26	16	12	12	16	16	20
1482	0	0	4	8	12	8	8	26	16	12	22	16	10	14	14
1483	0	2	6	12	20	10	26	22	36	40	28	36	20	30	28
1484	0	0	16	10	18	12	22	18	32	14	24	10	18	12	28
1485	0	0	10	10	4	6	18	30	24	30	16	16	22	32	18
1486	0	0	16	6	18	16	14	24	32	18	32	24	24	30	16
1487	0	0	10	4	10	18	16	24	28	20	24	14	18	20	16
1488	0	0	0	14	14	22	14	14	18	26	12	20	24	20	24
1489	0	0	12	16	6	10	16	14	18	14	30	12	26	18	32
1490	0	0	10	8	14	10	22	24	14	18	16	28	34	16	22
1491	0	0	6	10	20	12	28	30	14	40	30	20	36	36	22
1492	0	2	12	12	10	18	16	26	16	18	18	16	20	22	22
1493	0	0	14	8	10	20	10	20	18	34	20	22	24	46	22
1494	0	0	12	14	12	4	14	10	24	16	8	28	12	24	14
1495	0	2	16	12	18	20	16	28	28	26	28	24	28	24	36
1496	0	4	4	0	14	18	10	14	14	20	18	30	22	18	20
1497	0	0	6	8	10	4	20	12	16	4	8	18	14	20	16
1498	0	0	10	12	10	14	12	32	30	26	14	32	20	28	44
1499	0	0	6	12	6	12	8	16	14	20	10	16	14	18	12
1500	0	4	6	14	8	12	14	16	14	16	28	18	36	20	28
1501	0	6	10	12	12	20	20	20	18	30	26	30	30	38	22
1502	0	0	12	8	16	12	12	14	24	4	18	28	18	24	18
1503	0	6	10	8	10	12	14	18	26	12	22	16	26	38	12
1504	0	2	12	4	18	18	8	14	16	18	22	18	22	34	20
1505	0	2	6	6	14	10	10	8	12	24	20	8	20	10	20
1506	2	0	4	6	22	14	10	24	16	28	26	36	24	26	30
1507	0	0	6	4	12	10	30	22	30	26	26	18	18	18	26
1508	0	2	4	8	20	10	16	14	10	22	12	22	24	18	12
1509	0	2	4	6	10	12	12	12	6	16	14	28	26	14	14
1510	0	2	14	6	4	10	4	30	26	34	24	18	20	30	20
1511	0	4	12	12	20	20	22	34	24	20	28	28	34	22	44
1512	0	2	14	16	12	12	16	22	14	18	26	24	26	22	10
1513	2	0	6	12	10	14	14	20	36	20	38	18	34	32	22
1514	0	4	8	6	8	14	12	24	20	30	18	24	26	22	18
1515	0	0	2	0	8	24	10	4	20	12	14	14	24	6	18
1516	0	0	8	12	4	14	14	28	22	32	12	24	12	20	18
1517	0	2	10	14	16	32	28	34	26	32	36	34	32	24	20
1518	0	2	2	10	6	10	14	8	26	28	18	22	28	30	24
1519	0	2	2	8	8	12	22	24	26	24	22	24	26	24	28
1520	0	4	10	10	8	4	16	14	12	16	22	26	14	44	30
1521	0	0	8	10	8	10	10	14	20	16	16	22	20	18	26
1522	0	2	10	8	16	10	10	14	14	16	26	30	18	24	28
1523	0	0	6	14	14	22	20	18	12	40	28	28	20	30	26
1524	0	6	10	8	24	44	20	40	24	40	44	36	30	24	28
1525	0	0	8	14	6	14	18	10	26	18	12	20	20	24	14
1526	0	0	8	32	12	16	18	26	22	26	30	18	26	22	18
1527	0	4	4	10	10	10	16	10	10	6	14	14	24	14	18
1528	0	2	6	18	8	18	16	22	34	28	34	34	28	50	24
1529	0	2	24	2	32	24	24	22	26	32	26	34	32	28	28
1530	0	0	6	8	22	6	10	24	8	24	12	18	14	26	36
1531	0	0	10	14	14	12	20	22	22	20	26	26	38	22	32
1532	0	4	16	12	6	18	24	22	20	20	30	32	28	26	22
1533	0	0	10	6	12	24	14	20	22	14	32	14	18	24	32
1534	0	2	12	14	26	10	10	8	18	18	28	24	24	18	24
1535	0	4	14	14	10	12	24	28	24	26	18	34	28	14	24
1536	0	4	8	10	16	12	16	22	36	20	18	22	24	22	14
1537	0	10	20	18	26	18	26	36	46	36	42	32	38	28	42
1538	0	0	10	14	8	10	18	14	12	18	14	20	18	12	32
1539	0	2	12	12	8	20	10	22	6	24	22	22	26	20	12
1540	0	2	8	12	8	16	12	8	12	10	12	32	16	20	22
1541	0	2	4	6	6	20	12	4	32	18	34	18	12	20	22
1542	0	4	6	12	20	26	16	20	36	32	30	18	32	36	42
1543	0	8	8	18	6	22	22	14	10	14	20	22	14	18	26
1544	0	0	10	12	14	14	8	14	30	22	14	14	26	20	28
1545	0	6	6	14	16	18	18	18	16	26	30	28	26	26	16
1546	2	2	12	16	12	14	20	12	24	30	44	22	36	22	26
1547	2	2	10	10	6	22	18	34	36	26	28	26	14	20	24
1548	0	4	6	12	10	10	18	14	10	14	20	24	8	26	10
1549	0	0	4	18	8	8	14	16	34	24	24	22	30	18	30
1550	0	8	8	18	18	32	26	26	34	26	38	38	18	42	32
1551	0	0	10	10	12	14	18	34	14	32	30	26	16	20	32
1552	0	4	10	10	12	14	14	32	6	18	12	16	38	22	24
1553	0	2	6	8	8	12	14	30	12	12	20	18	20	18	16
1554	0	2	2	22	16	14	18	20	32	22	28	26	36	36	28
1555	0	6	12	18	16	16	18	22	18	10	12	14	24	28	16
1556	0	4	8	4	16	6	24	20	24	20	16	8	16	24	26
1557	0	4	6	0	16	18	20	18	4	16	14	32	36	28	20
1558	0	2	4	10	10	14	8	26	14	18	12	26	18	28	26
1559	0	2	12	24	20	12	16	16	28	32	30	34	14	30	40
1560	0	4	12	12	14	20	26	48	26	44	26	40	42	30	44
1561	0	6	20	12	26	22	28	32	18	14	22	30	40	28	38
1562	0	2	12	4	20	14	18	20	16	22	22	8	26	32	18
1563	2	0	2	6	8	14	14	24	20	20	24	14	18	20	24
1564	0	2	8	8	10	8	20	20	10	22	18	20	30	18	26
1565	0	2	8	16	8	10	14	24	26	20	18	22	28	30	24
1566	0	2	8	10	8	8	10	28	14	10	26	22	20	22	6
1567	0	2	10	10	18	14	26	12	16	20	24	16	22	26	24
1568	0	2	12	6	22	10	22	18	16	26	30	42	38	30	28
1569	0	0	6	6	14	12	0	20	14	12	22	20	24	8	18
1570	0	4	6	10	16	22	12	28	12	12	16	6	22	14	18
1571	0	4	12	12	16	12	10	12	8	22	34	26	24	22	18
1572	0	0	6	6	14	14	12	20	24	20	30	24	32	16	10
1573	0	2	2	16	10	10	12	18	16	12	16	16	14	20	8
1574	0	0	8	10	14	8	12	12	22	18	12	20	22	22	24
1575	0	4	8	4	16	20	24	18	20	24	32	18	22	6	10
1576	0	2	4	14	4	26	24	18	24	20	20	24	20	20	18
1577	0	2	8	16	14	24	10	12	8	22	42	24	22	40	18
1578	0	0	10	8	14	30	20	22	16	26	24	26	26	18	24
1579	0	0	14	12	34	16	24	20	24	16	20	30	30	16	22
1580	0	4	10	8	8	12	10	12	4	14	10	10	8	8	8
1581	0	0	8	10	12	8	16	18	18	38	12	10	20	20	10
1582	0	0	12	4	14	14	22	14	14	16	20	28	16	20	14
1583	0	2	4	8	16	20	8	20	20	10	14	14	20	22	34
1584	2	0	8	8	12	34	14	16	10	26	22	34	22	18	32
1585	0	2	6	18	12	20	16	28	24	24	26	16	30	34	26
1586	0	4	8	12	14	10	18	14	34	26	24	32	32	20	28
1587	0	4	6	10	22	26	24	16	28	26	46	22	40	30	44
1588	0	2	12	8	16	6	14	26	14	30	16	4	20	20	18
1589	0	6	14	24	18	16	22	32	10	14	26	22	40	22	36
1590	0	2	6	4	8	18	24	6	16	32	20	22	16	30	14
1591	0	2	16	10	16	18	8	20	16	28	16	14	20	28	34
1592	0	2	10	6	10	14	12	10	8	20	24	30	26	24	24
1593	0	6	12	18	24	6	8	10	20	26	18	24	30	26	32
1594	0	2	16	12	14	12	14	12	10	32	14	24	28	22	20
1595	0	4	8	6	16	16	20	18	16	20	16	36	14	26	18
1596	0	4	10	8	8	18	16	8	20	26	20	28	16	20	18
1597	0	2	10	16	16	16	38	18	20	20	22	24	24	20	22
1598	0	4	10	6	10	16	14	16	18	34	12	16	18	22	28
1599	0	2	2	6	10	10	14	14	12	24	24	28	20	14	16
1600	0	6	6	16	14	18	12	26	22	30	20	22	36	14	28
1601	0	2	4	12	18	20	20	22	18	14	14	10	8	18	26
1602	0	0	6	10	6	16	20	16	28	32	14	22	22	18	26
1603	0	4	12	20	14	26	10	32	18	36	22	30	28	34	42
1604	0	2	4	8	20	20	30	26	18	18	34	34	30	18	22
1605	0	4	2	6	12	10	18	10	20	16	14	18	22	16	20
1606	0	4	4	8	18	20	26	16	14	22	22	20	18	28	26
1607	0	2	4	16	16	14	26	16	14	36	22	16	30	28	32
1608	0	2	6	8	20	14	24	10	14	20	28	14	18	22	18
1609	0	0	8	4	10	22	18	26	28	38	26	30	24	26	26
1610	0	0	8	6	20	24	12	26	24	14	36	24	32	22	16
1611	0	4	10	14	18	10	12	24	10	30	20	24	22	36	20
1612	0	0	8	6	6	18	20	28	24	38	20	32	16	32	26
1613	0	4	6	10	10	24	10	26	12	16	16	26	14	36	26
1614	0	2	8	14	20	12	18	8	10	22	16	16	16	20	20
1615	0	2	2	12	8	24	24	14	14	24	22	26	18	20	22
1616	0	2	16	18	14	18	16	20	32	22	30	48	32	28	30
1617	0	2	8	12	6	14	16	12	28	20	16	26	24	30	28
1618	0	0	12	10	20	6	32	10	30	16	28	28	22	20	32
1619	0	4	18	20	18	36	16	18	30	24	36	20	36	38	28
1620	0	4	4	12	14	18	18	18	20	24	24	22	24	20	24
1621	2	0	6	14	18	12	18	14	18	20	20	12	14	28	24
1622	0	2	8	16	12	22	24	22	18	22	26	14	12	32	22
1623	0	4	10	16	12	24	24	36	28	28	34	26	26	32	26
1624	0	6	12	8	34	28	18	26	18	20	24	20	38	34	26
1625	0	6	14	6	20	2	14	20	26	18	26	42	30	22	38
1626	0	4	8	8	26	14	14	30	32	26	24	38	16	42	32
1627	0	2	12	10	6	20	24	30	18	18	22	22	26	18	22
1628	0	4	10	14	22	22	24	28	12	24	32	22	18	28	28
1629	0	0	6	12	22	8	20	16	18	28	26	18	12	14	28
1630	0	4	4	10	18	22	24	28	8	20	20	30	30	20	28
1631	0	4	4	6	6	12	6	12	14	10	16	10	10	26	20
1632	0	8	12	16	10	10	28	30	32	28	28	38	26	34	28
1633	0	2	10	6	24	28	16	26	14	24	18	14	22	22	18
1634	0	2	6	22	4	4	26	26	18	14	26	22	24	20	14
1635	0	2	8	12	6	4	18	16	14	28	12	16	24	18	18
1636	0	2	8	24	8	14	8	18	14	14	14	30	24	20	22
1637	0	0	2	8	10	14	14	18	10	14	16	18	28	14	16
1638	0	0	10	6	16	22	12	20	10	12	10	16	28	22	18
1639	0	4	12	10	24	16	18	20	34	38	32	32	40	22	22
1640	0	6	6	4	16	10	20	12	26	14	28	16	18	10	24
1641	0	4	12	10	20	18	22	26	26	14	26	12	28	28	30
1642	0	4	12	6	14	18	16	12	20	14	16	26	36	34	26
1643	2	4	10	8	10	16	22	12	14	24	24	16	32	28	32
1644	0	8	12	18	4	10	28	20	10	26	22	20	16	28	26
1645	2	0	8	6	10	10	10	18	28	18	18	26	16	24	34
1646	0	2	8	14	14	12	22	14	16	22	32	22	22	24	18
1647	0	2	10	10	4	16	18	10	18	18	30	20	10	26	28
1648	0	2	8	12	14	10	12	16	10	18	24	18	18	18	26
1649	0	2	2	4	6	8	14	14	8	10	30	24	26	20	22
1650	0	0	12	12	24	14	22	16	22	26	22	16	22	24	24
1651	0	2	6	4	14	10	14	20	22	26	14	24	18	22	32
1652	0	0	8	12	8	26	24	18	16	14	12	10	22	18	24
1653	0	6	10	14	20	12	16	12	10	18	16	22	18	18	26
1654	0	2	6	6	10	10	14	14	18	8	14	32	10	14	16
1655	0	0	8	12	14	8	14	8	18	24	28	14	26	12	22
1656	0	2	8	4	14	22	16	18	26	22	24	16	20	16	10
1657	0	2	4	16	16	16	14	32	24	20	28	16	18	16	22
1658	0	2	4	8	14	12	20	18	16	14	20	30	24	26	26
1659	2	0	12	12	18	14	24	20	24	18	32	28	56	20	32
1660	0	2	14	6	18	18	14	12	20	14	26	14	26	34	20
1661	0	4	8	22	6	16	32	30	24	24	26	34	36	28	36
1662	0	2	6	10	8	18	10	20	26	22	16	12	18	18	26
1663	0	0	10	16	8	10	14	10	16	24	26	16	20	14	16
1664	0	2	6	4	10	14	14	16	26	16	10	14	14	20	16
1665	2	2	4	8	10	22	18	12	20	28	20	14	24	16	22
1666	0	0	12	26	14	14	16	18	16	32	38	20	18	18	32
1667	0	0	6	10	14	14	6	10	26	26	20	32	22	16	20
1668	0	4	10	6	16	14	16	16	22	28	30	18	20	28	18
1669	2	4	8	4	12	30	18	22	20	16	18	14	8	26	12
1670	0	6	12	8	10	16	14	28	24	22	34	22	26	32	20
1671	0	2	2	12	20	8	12	14	20	18	18	10	14	24	16
1672	0	2	10	12	32	12	20	32	20	22	34	28	30	20	26
1673	2	6	16	0	10	6	6	20	22	18	16	30	18	24	24
1674	0	2	12	22	18	18	22	6	18	14	24	34	30	12	22
1675	0	2	4	10	10	6	20	14	28	18	30	20	16	22	22
1676	0	2	10	24	14	10	26	14	26	10	38	18	20	36	26
1677	0	4	8	10	14	18	18	22	12	44	32	26	20	20	20
1678	0	2	6	18	18	12	6	22	22	18	30	16	20	32	24
1679	0	6	4	10	12	12	16	10	22	26	22	8	26	32	20
1680	0	2	14	6	28	22	20	22	20	16	12	22	28	42	20
1681	0	6	8	8	10	12	24	26	30	20	20	28	22	26	36
1682	0	2	10	8	20	6	16	16	18	22	18	18	22	20	26
1683	0	2	2	14	16	8	20	18	16	18	18	20	34	28	28
1684	0	0	10	14	16	10	14	10	10	14	24	22	20	26	18
1685	0	2	2	16	22	14	16	16	12	24	4	28	4	26	16
1686	0	0	12	6	16	8	16	22	34	24	20	22	26	28	22
1687	0	4	8	4	12	12	16	4	22	12	14	12	8	12	24
1688	0	2	10	12	10	10	8	16	18	20	6	10	10	20	14
1689	2	2	8	12	20	10	18	26	24	28	28	16	24	60	34
1690	0	2	6	14	24	20	14	30	14	22	14	28	28	26	42
1691	0	2	14	24	20	10	24	16	18	24	14	28	20	26	28
1692	0	0	4	12	22	14	18	16	12	26	30	28	22	34	32
1693	0	4	10	6	12	10	8	24	22	18	22	16	46	30	22
1694	0	2	8	16	8	16	20	16	28	24	18	10	16	22	32
1695	0	4	6	14	16	20	14	14	14	26	16	18	28	28	16
1696	0	6	12	12	12	16	14	16	24	46	40	32	28	24	36
1697	0	2	6	6	14	14	24	26	14	10	26	28	26	24	38
1698	0	0	8	6	14	22	20	24	28	22	26	24	22	30	30
1699	0	2	10	10	26	24	6	20	24	24	42	30	26	36	36
1700	0	0	2	10	4	0	10	16	10	12	18	24	6	10	10
1701	0	2	6	12	10	24	20	20	20	18	26	28	42	20	26
1702	0	0	4	6	16	28	16	22	10	32	14	18	12	20	18
1703	0	2	4	12	18	18	28	18	16	24	26	18	42	26	38
1704	0	0	18	20	22	20	22	26	30	26	22	24	30	34	28
1705	0	0	12	8	14	12	14	14	20	28	26	22	18	28	26
1706	0	4	4	12	12	8	12	14	8	22	28	20	26	18	14
1707	0	6	18	20	26	20	22	22	22	28	22	38	26	36	24
1708	0	2	6	10	14	12	12	24	20	20	24	18	24	26	20
1709	0	0	6	6	6	22	14	14	14	22	16	10	24	16	12
1710	0	2	10	8	8	12	22	18	18	32	28	16	26	16	10
1711	0	2	6	4	8	10	16	12	12	18	18	22	20	22	22
1712	0	0	8	18	18	18	24	36	16	32	26	48	30	12	18
1713	2	4	0	16	8	8	10	20	12	22	20	22	24	22	22
1714	0	2	8	14	16	16	22	18	34	38	20	38	42	26	34
1715	0	0	2	4	14	8	8	28	14	16	18	10	12	10	34
1716	0	2	8	16	14	16	10	26	22	28	20	24	36	34	30
1717	0	2	10	16	8	14	22	16	30	38	30	26	26	24	26
1718	0	0	6	4	14	6	14	6	6	16	28	18	24	16	26
1719	0	2	8	24	20	18	30	20	28	18	24	24	22	34	20
1720	0	2	6	10	18	14	6	26	14	18	16	14	24	22	18
1721	0	0	14	4	4	14	18	20	10	14	10	12	12	12	30
1722	0	8	8	12	8	18	6	12	12	26	14	20	14	26	32
1723	0	0	8	12	20	16	20	24	22	32	28	18	24	28	18
1724	0	2	16	10	20	6	20	18	18	20	30	22	8	24	20
1725	0	2	6	12	8	16	14	10	18	20	22	20	34	24	16
1726	0	2	22	10	20	20	26	20	14	20	24	30	22	10	30
1727	0	0	8	10	8	14	14	12	18	22	12	8	10	18	10
1728	0	4	16	12	10	22	14	24	12	24	28	16	28	32	30
1729	0	0	4	16	14	14	14	26	18	28	20	14	26	10	22
1730	0	2	8	14	40	16	26	24	36	30	32	36	32	24	22
1731	0	6	8	18	18	16	18	32	24	28	26	24	30	36	38
1732	0	2	12	12	24	24	20	12	36	24	26	28	26	28	22
1733	0	2	12	12	10	18	10	32	26	24	16	12	26	14	38
1734	0	2	12	14	14	18	6	14	12	22	24	30	20	36	20
1735	0	2	10	10	14	18	10	20	10	14	16	20	24	24	8
1736	0	0	6	12	8	18	8	12	8	28	22	8	20	18	20
1737	0	2	12	4	22	18	20	18	24	36	32	22	26	28	20
1738	0	0	20	12	14	28	14	30	30	26	24	34	26	28	26
1739	0	4	18	20	12	28	28	34	18	50	44	52	26	20	36
1740	0	2	6	6	12	24	16	8	12	14	8	14	24	14	22
1741	0	6	4	10	16	18	16	18	18	20	36	30	38	28	32
1742	0	4	14	24	28	22	30	18	20	32	32	32	26	34	20
1743	0	0	4	6	8	18	10	2	12	20	22	22	8	20	22
1744	2	2	6	4	8	16	18	14	26	16	18	22	22	24	34
1745	0	6	12	6	20	10	14	20	18	14	24	28	20	20	24
1746	0	4	18	14	16	14	30	12	14	10	26	18	38	38	36
1747	0	2	6	12	18	22	16	16	30	30	18	26	28	28	44
1748	0	0	8	14	6	12	10	16	20	22	14	14	26	14	18
1749	0	0	14	14	8	14	16	14	18	20	28	32	22	40	26
1750	0	4	10	8	18	24	18	12	22	26	36	30	26	28	34
1751	0	2	4	10	16	14	14	30	14	24	20	28	36	24	20
1752	0	0	10	14	2	14	10	16	24	26	16	12	12	20	18
1753	0	0	4	16	16	12	10	20	16	8	16	24	24	22	16
1754	0	4	6	8	18	18	26	18	26	32	28	24	26	34	18
1755	0	2	8	14	10	6	8	16	24	20	16	18	24	14	16
1756	2	2	12	18	10	26	22	16	20	32	26	22	30	30	22
1757	0	0	4	8	14	16	10	26	6	20	16	14	24	6	16
1758	0	4	2	6	4	16	6	24	8	28	20	24	20	12	38
1759	0	4	14	14	16	12	12	14	22	8	16	16	16	10	16
1760	0	8	14	12	6	12	14	34	14	20	26	18	26	16	30
1761	0	6	6	14	10	18	18	20	28	24	28	26	30	18	28
1762	0	2	8	8	6	8	18	18	22	22	24	22	24	32	22
1763	0	0	12	6	20	26	22	20	22	42	38	26	28	22	22
1764	0	2	6	2	8	8	14	22	18	18	10	8	24	6	32
1765	0	0	14	10	12	20	10	14	20	16	14	14	16	14	12
1766	0	0	6	6	28	16	6	12	24	24	12	20	16	18	20
1767	0	4	8	8	8	14	16	24	16	16	14	24	24	28	20
1768	0	2	6	14	16	30	32	28	18	28	32	26	30	28	22
1769	0	0	10	16	14	26	24	12	10	16	16	26	28	30	26
1770	0	2	16	8	14	26	20	26	18	18	30	26	28	26	28
1771	0	8	6	4	18	24	22	18	24	28	36	34	26	30	22
1772	0	0	8	20	8	14	14	30	20	24	30	16	18	36	22
1773	0	6	4	10	12	14	36	20	20	22	26	22	32	28	24
1774	0	0	8	12	16	22	22	18	30	22	14	36	26	26	32
1775	0	0	10	20	10	20	22	28	20	20	40	20	26	32	26
1776	0	6	12	6	22	16	20	14	32	22	32	26	18	32	24
1777	0	0	6	20	16	28	14	22	14	26	26	28	22	24	30
1778	0	0	10	16	20	14	8	20	18	34	20	30	18	14	26
1779	0	0	6	12	10	18	16	12	16	24	18	24	18	16	14
1780	0	0	0	12	12	6	10	20	24	12	6	16	14	24	18
1781	0	2	20	10	10	14	22	22	12	20	22	26	30	12	22
1782	0	4	22	26	12	20	14	10	26	24	26	22	28	26	26
1783	0	4	6	4	16	20	22	24	20	26	30	26	22	28	40
1784	0	0	10	6	8	16	10	8	18	12	24	14	24	18	24
1785	0	0	8	10	20	20	20	14	12	12	16	14	28	4	18
1786	0	4	18	20	12	16	30	24	40	28	34	30	28	38	26
1787	0	6	6	6	14	6	26	14	14	26	22	12	28	22	30
1788	0	2	8	10	16	18	24	26	22	18	18	24	22	24	8
1789	0	2	10	6	16	6	14	18	16	10	24	38	20	48	18
1790	0	0	4	10	16	16	22	28	28	18	30	18	22	8	16
1791	0	4	14	10	22	16	18	26	26	24	22	24	22	30	20
1792	0	4	6	4	24	12	16	18	20	24	16	38	16	38	18
1793	0	4	12	10	16	30	16	28	48	34	34	40	40	34	30
1794	0	4	12	18	26	24	28	30	30	24	30	28	44	30	32
1795	0	2	8	10	18	16	12	22	6	14	22	16	10	14	10
1796	0	0	4	16	16	18	12	12	20	18	28	20	28	18	14
1797	0	4	12	8	24	14	26	24	34	32	18	28	34	22	26
1798	0	2	12	8	10	10	14	22	24	26	20	26	26	32	18
1799	0	8	10	12	12	10	22	16	26	26	24	32	38	40	40
1800	0	2	12	12	30	14	24	34	16	36	20	30	34	34	32
1801	0	2	6	14	6	6	14	14	6	18	20	12	16	18	14
1802	0	2	6	4	8	8	26	26	16	16	26	12	16	22	10
1803	0	0	6	8	10	18	12	16	26	34	24	16	14	28	16
1804	0	2	12	8	24	26	32	16	26	26	36	22	40	26	38
1805	0	4	6	2	2	16	16	14	6	14	16	6	28	6	18
1806	0	2	14	8	14	6	8	22	16	24	18	26	20	26	24
1807	0	4	4	12	10	22	24	10	34	32	32	30	26	28	14
1808	0	4	8	18	20	14	10	16	24	26	22	16	26	26	24
1809	0	6	2	4	22	22	10	14	20	20	16	18	18	14	20
1810	0	0	8	14	8	12	12	12	30	22	24	40	28	22	22
1811	0	2	10	16	20	30	34	30	30	28	32	28	30	28	40
1812	0	2	4	10	12	10	12	16	24	6	16	6	24	22	10
1813	0	4	8	10	14	24	18	30	18	18	22	32	40	34	24
1814	0	2	6	14	12	16	22	20	14	20	16	30	24	24	32
1815	0	4	6	20	24	16	18	30	30	28	26	30	34	20	30
1816	0	0	16	6	12	12	16	14	24	18	24	10	24	20	16
1817	0	8	12	10	12	6	10	20	20	26	28	22	32	44	30
1818	0	2	16	12	4	24	14	28	24	22	26	14	20	36	24
1819	0	6	12	14	8	8	10	30	22	18	16	10	24	20	30
1820	0	8	10	14	24	20	26	16	20	32	40	24	30	24	48
1821	0	8	10	10	26	8	24	20	12	26	14	8	30	22	28
1822	0	0	10	20	14	18	24	16	26	18	28	36	32	20	38
1823	0	6	10	8	8	20	20	20	24	22	12	18	34	18	16
1824	0	0	4	10	16	18	14	16	20	22	16	32	20	20	20
1825	0	2	4	4	8	20	16	12	10	12	14	24	22	26	14
1826	0	2	22	20	16	14	18	26	20	36	24	20	20	32	40
1827	0	2	6	6	16	10	26	20	26	18	32	28	22	36	26
1828	0	2	4	10	18	14	18	22	14	16	22	30	14	6	20
1829	0	2	12	16	16	12	20	16	12	14	14	18	28	28	36
1830	0	4	8	14	10	10	16	26	18	14	24	18	30	12	16
1831	2	8	12	20	12	10	18	26	24	16	30	26	20	24	24
1832	0	0	24	18	16	12	12	24	22	24	30	32	28	18	18
1833	0	4	10	14	18	12	22	28	36	22	38	38	30	30	50
1834	0	0	12	10	8	14	14	30	20	18	16	20	16	30	20
1835	0	2	12	12	8	10	10	14	12	16	18	26	20	28	28
1836	0	8	10	18	8	14	8	16	14	28	16	18	12	16	18
1837	0	2	16	10	14	16	16	22	20	34	14	32	30	24	26
1838	0	0	16	8	12	12	16	16	12	20	22	10	38	28	30
1839	0	2	10	14	12	10	14	14	10	22	24	30	28	16	24
1840	0	0	10	4	14	20	14	22	24	18	14	36	26	28	24
1841	0	4	8	12	14	18	8	10	20	26	20	16	14	20	28
1842	0	4	8	4	12	14	16	10	12	14	22	12	10	16	12
1843	2	2	10	16	12	18	16	20	26	20	26	24	26	24	20
1844	0	2	6	8	26	18	12	14	18	26	26	18	28	24	20
1845	2	0	10	14	18	36	36	24	26	18	42	22	40	38	32
1846	0	2	6	16	14	28	14	26	28	16	30	38	28	38	28
1847	0	0	16	8	12	8	28	12	16	34	14	30	12	16	26
1848	0	0	6	18	24	18	20	26	30	4	28	18	26	16	22
1849	2	2	8	16	12	22	16	36	24	26	32	28	24	34	22
1850	0	0	6	10	14	14	18	24	30	24	26	24	32	36	34
1851	0	6	12	10	14	10	18	20	20	22	24	24	24	28	24
1852	0	4	12	10	4	14	20	16	32	10	28	24	22	20	18
1853	0	6	12	10	18	22	18	30	34	24	28	20	24	30	28
1854	0	2	6	8	16	22	16	18	26	24	30	34	20	40	34
1855	0	4	10	12	22	22	8	28	10	10	18	20	20	14	28
1856	0	6	8	4	10	16	20	26	20	22	28	20	26	22	28
1857	0	6	18	10	32	26	26	32	32	20	36	34	36	28	24
1858	0	0	8	14	12	14	12	16	26	20	16	26	26	24	28
1859	0	0	6	16	18	16	16	24	14	24	30	30	22	28	30
1860	0	0	6	18	12	20	18	14	22	20	16	22	22	18	30
1861	0	2	12	6	8	10	12	16	12	18	4	34	22	20	18
1862	0	0	6	8	26	8	12	14	18	36	32	22	22	20	34
1863	0	2	12	22	22	12	30	14	22	28	24	32	28	22	36
1864	0	2	10	18	8	16	8	10	30	24	14	20	18	20	20
1865	0	0	8	6	6	10	12	14	16	24	18	18	16	12	16
1866	0	2	6	10	16	18	12	22	18	20	20	20	20	24	20
1867	2	8	8	6	12	8	18	18	20	18	16	30	20	34	26
1868	0	0	6	4	10	12	10	10	8	14	14	14	24	20	26
1869	0	2	6	14	18	2	18	22	12	4	20	24	30	18	26
1870	0	2	6	18	20	12	6	16	2	32	14	14	30	18	40
1871	0	4	12	2	10	20	22	16	18	26	18	20	22	12	30
1872	0	2	8	14	16	26	20	18	14	32	20	28	28	22	22
1873	0	6	8	10	10	8	14	18	16	22	10	8	16	14	10
1874	0	0	8	22	2	14	14	16	24	4	20	14	28	16	24
1875	0	2	16	20	14	6	12	30	20	10	22	10	24	28	28
1876	0	2	12	10	10	24	28	16	34	12	18	32	24	24	12
1877	0	2	4	6	12	8	16	14	14	20	14	14	26	20	22
1878	0	10	6	6	18	24	16	16	20	14	10	18	12	22	38
1879	0	0	10	8	6	14	26	14	12	14	22	14	46	14	22
1880	0	6	4	14	2	6	10	26	24	20	20	18	40	22	32
1881	0	0	8	4	12	16	10	12	20	24	34	18	24	22	26
1882	2	4	6	8	2	16	18	20	18	28	12	26	22	14	20
1883	0	0	4	10	12	24	16	12	32	20	12	12	24	10	20
1884	0	0	10	2	12	14	4	0	8	14	8	14	14	12	14
1885	0	0	8	2	12	6	20	16	22	4	20	14	20	30	14
1886	0	4	4	4	16	10	28	22	22	20	14	12	26	14	12
1887	0	2	16	12	20	20	14	22	22	14	24	34	18	22	28
1888	0	2	8	10	24	12	14	8	28	22	32	14	16	16	40
1889	0	0	12	8	10	14	6	18	12	10	16	16	10	20	12
1890	0	4	6	6	8	14	18	18	22	22	14	24	30	14	14
1891	0	6	12	12	8	24	16	20	22	16	24	26	30	24	22
1892	0	6	8	12	8	14	12	18	20	30	16	28	24	18	30
1893	0	4	6	14	6	18	14	18	10	14	26	40	22	20	22
1894	0	2	16	6	12	12	8	14	24	16	14	22	16	16	32
1895	0	2	14	16	10	16	10	20	24	30	16	18	32	26	26
1896	0	4	2	4	10	10	20	22	16	12	26	14	22	8	16
1897	0	8	14	6	10	12	18	22	36	10	20	18	22	44	22
1898	0	2	10	18	14	16	14	20	14	26	24	16	30	26	24
1899	0	4	10	14	14	24	12	18	26	18	26	22	34	34	30
1900	0	6	12	16	16	16	24	10	28	22	20	36	20	14	28
1901	0	4	4	14	10	12	12	14	10	22	18	22	20	22	12
1902	0	2	8	6	10	6	12	12	18	16	30	28	16	16	24
1903	0	0	8	20	6	20	16	20	22	20	32	24	20	28	24
1904	0	0	12	10	20	16	14	10	34	18	32	16	22	38	20
1905	0	0	10	6	14	10	12	16	14	16	20	18	24	30	14
1906	0	0	10	6	12	24	14	14	22	16	24	32	24	16	38
1907	0	4	14	8	14	8	22	16	18	18	16	18	14	20	20
1908	0	0	6	2	12	6	10	14	20	12	14	24	20	20	20
1909	0	0	14	18	14	10	20	18	14	18	24	22	24	22	22
1910	0	0	8	16	10	12	10	14	18	38	18	18	26	12	30
1911	0	0	4	10	12	14	10	18	20	12	14	16	20	18	20
1912	0	0	6	8	8	12	14	22	20	12	18	30	12	18	32
1913	0	4	8	14	10	14	20	36	20	16	18	26	18	34	16
1914	0	2	10	8	8	20	14	20	18	22	24	24	14	22	18
1915	0	2	4	6	22	14	16	26	34	24	14	14	20	18	36
1916	0	0	16	22	32	12	30	38	28	36	26	38	32	38	44
1917	0	2	4	12	8	16	10	22	20	16	32	28	26	24	26
1918	0	2	2	2	4	14	14	8	26	8	28	20	12	24	30
1919	0	2	8	10	8	24	16	12	24	14	24	20	26	20	30
1920	0	2	10	10	14	20	16	30	20	16	12	16	14	12	18
1921	0	2	8	14	22	20	30	26	24	20	30	34	46	36	28
1922	0	6	6	6	8	10	26	20	20	22	14	32	30	22	14
1923	2	4	10	18	14	16	20	16	16	20	18	32	22	24	34
1924	0	4	8	12	20	26	10	14	30	16	24	24	18	20	26
1925	0	2	6	8	12	10	16	24	6	14	14	16	16	18	18
1926	0	4	2	12	12	16	12	18	16	24	20	14	18	18	12
1927	0	4	8	12	10	26	14	26	24	26	30	30	18	18	26
1928	0	2	8	8	20	16	22	30	18	36	26	22	22	22	24
1929	0	4	8	28	14	18	18	18	44	24	28	26	38	42	52
1930	0	6	6	6	24	16	12	18	18	12	22	16	30	34	30
1931	0	0	4	12	16	18	16	24	16	26	20	24	28	32	32
1932	0	10	8	4	12	14	18	12	20	14	20	24	22	18	16
1933	0	4	0	10	6	2	8	18	18	18	16	12	10	12	18
1934	0	2	12	16	18	18	18	12	16	50	22	10	30	22	24
1935	0	10	6	2	24	8	14	18	18	16	16	24	20	14	16
1936	0	0	2	8	6	6	12	12	20	18	8	10	18	26	8
1937	0	0	8	10	16	18	12	20	6	22	14	10	24	20	30
1938	0	2	4	12	16	14	24	16	14	28	24	30	22	16	32
1939	0	0	4	14	16	16	14	14	20	20	18	26	10	28	26
1940	0	2	8	4	12	16	8	26	26	24	18	26	36	26	28
1941	0	4	20	26	16	14	34	26	22	32	36	30	20	28	36
1942	0	0	14	18	10	16	30	24	28	28	24	40	32	22	28
1943	0	2	4	8	8	6	12	26	18	16	22	10	10	18	24
1944	0	0	12	12	12	18	18	34	24	20	36	30	34	20	22
1945	0	6	4	6	22	18	20	16	18	26	18	12	26	24	22
1946	0	6	6	16	14	16	20	24	22	28	26	38	16	30	20
1947	0	8	14	8	16	14	14	14	22	20	28	28	14	16	18
1948	0	6	6	8	12	18	10	26	14	12	30	28	18	14	18
1949	0	2	12	8	16	14	16	20	18	18	18	20	26	42	24
1950	0	0	12	6	22	22	14	26	20	30	22	34	28	24	18
1951	0	0	6	14	16	12	12	22	14	46	32	40	24	12	24
1952	0	2	4	12	12	10	18	18	20	22	18	12	12	20	14
1953	0	6	8	18	12	12	16	26	28	34	28	32	34	18	34
1954	0	0	4	12	10	12	16	14	32	20	26	32	26	24	24
1955	0	0	12	16	28	10	20	10	20	24	30	28	18	18	30
1956	0	2	8	10	2	12	18	40	8	16	20	22	18	18	20
1957	0	2	6	12	12	8	26	44	18	30	20	32	18	24	22
1958	0	6	12	6	10	18	12	16	12	16	12	20	20	30	18
1959	0	6	8	12	4	22	12	18	20	12	22	14	32	28	26
1960	0	2	12	14	10	20	12	26	40	20	44	38	26	20	40
1961	0	12	6	14	8	8	18	12	18	20	24	16	26	28	32
1962	0	0	10	8	8	14	24	24	20	18	18	12	26	20	20
1963	0	2	8	6	16	20	22	30	16	36	24	20	26	16	44
1964	0	4	12	6	24	16	14	14	24	16	26	24	28	24	20
1965	0	4	6	16	8	14	10	18	20	16	12	18	18	20	24
1966	0	0	0	10	10	26	22	18	18	22	24	16	18	20	22
1967	0	4	16	10	12	18	18	20	12	22	30	38	38	22	26
1968	0	0	10	2	20	24	12	14	22	22	16	18	20	16	14
1969	0	2	6	8	6	14	12	18	18	26	16	20	14	22	34
1970	0	2	10	10	16	18	8	14	34	16	28	24	24	12	22
1971	0	6	12	10	6	24	18	12	12	18	24	14	18	22	12
1972	0	0	8	8	12	4	12	10	24	16	20	12	8	6	6
1973	0	2	8	12	8	20	16	30	22	18	22	20	40	30	36
1974	0	0	6	8	16	12	22	24	22	10	16	18	30	20	32
1975	2	2	10	8	8	10	16	26	28	30	46	20	30	24	30
1976	0	2	4	6	10	26	20	12	16	26	20	26	22	12	32
1977	2	2	6	10	10	18	10	18	12	20	26	20	16	10	12
1978	0	8	18	18	16	12	30	22	20	46	18	28	32	32	14
1979	0	6	2	16	10	6	16	8	18	28	22	24	24	18	24
1980	0	2	2	4	14	18	18	12	16	22	20	18	22	24	14
1981	0	4	30	10	22	18	22	34	28	22	28	34	24	30	38
1982	0	2	10	18	14	18	18	28	20	24	30	16	22	32	28
1983	0	2	18	10	10	10	20	18	30	16	10	22	46	18	16
1984	0	8	18	12	10	22	44	16	26	22	30	18	30	20	24
1985	0	6	10	14	24	18	30	34	40	26	30	30	32	32	34
1986	0	6	4	12	22	22	16	12	30	32	20	22	44	24	30
1987	0	6	8	6	16	22	12	16	22	16	28	20	16	34	28
1988	2	0	14	8	10	38	20	12	32	18	24	34	30	40	38
1989	0	2	14	8	10	12	20	24	16	12	26	32	16	16	12
1990	0	0	4	6	18	12	8	10	18	20	24	30	24	14	18
1991	0	2	6	8	12	14	24	20	16	16	24	24	28	22	24
1992	0	6	4	8	24	12	16	8	24	28	16	24	18	20	22
1993	0	6	8	12	6	16	10	10	20	18	26	22	24	20	24
1994	0	2	6	8	18	12	8	4	18	28	22	10	18	20	14
1995	0	0	4	6	10	8	12	18	6	10	12	20	14	18	18
1996	0	2	18	6	16	26	20	24	18	22	16	36	24	30	26
1997	0	0	10	8	16	12	16	8	14	16	16	14	14	18	24
1998	0	2	8	14	4	14	8	10	6	18	28	12	16	18	10
1999	0	6	8	20	6	12	22	10	18	20	22	8	30	10	14
[truncated: 38,032 more rows]
