# Supplementary material for: Response of spatially defined microglia states with distinct chromatin accessibility in a mouse model of Alzheimer’s disease
Source: Nat Neurosci. 2025 Jul 14;28(8):1688–703. doi: 10.1038/s41593-025-02006-0 (PMC12321583; doi:10.1038/s41593-025-02006-0)
Supplement: Supplementary file 7 — Data tested in MC simulations shown in Figs. 1f, 3c,e and 6b and Extended Data Fig. 5d. [file 41593_2025_2006_MOESM7_ESM.zip › Source Data Folder 1 - MonteCarlo/Fig6B_Measured_FAD+ Csf1.xlsx]

## Sheet: 2 measured_confetti_count_mCSF_
	10	30	50	70	90	110	130	150	170	190	210	230	250	270	290
mCSF071.h5	4	6	4	2	2	2	6	2	6	4	0	0	0	6	2
mCSF072.h5	0	0	0	0	0	0	0	0	0	0	0	0	0	0	0
mCSF073.h5	0	4	0	0	0	0	2	0	0	0	0	0	0	0	0
mCSF074.h5	8	6	2	2	0	0	0	0	0	4	12	14	4	2	10
mCSF075.h5	16	2	0	0	0	0	0	0	0	2	0	0	0	0	0
mCSF076.h5	14	14	2	0	2	0	0	0	2	0	6	4	12	0	4
mCSF077.h5	2	2	0	0	0	2	0	0	0	0	0	0	0	0	0
mCSF078.h5	6	2	10	0	2	2	2	4	6	4	6	0	0	2	0
mCSF079.h5	18	30	32	2	4	6	16	16	2	0	0	0	4	12	16
mCSF080.h5	4	10	8	0	0	0	0	2	12	0	2	2	0	2	0
mCSF081.h5	2	6	2	2	4	0	8	4	0	0	2	6	2	0	6
mCSF082.h5	4	8	4	6	8	4	16	16	8	4	6	6	12	22	10
mCSF083.h5	22	2	16	10	22	18	12	26	24	44	18	38	40	42	38
mCSF084.h5	0	0	8	2	4	8	6	2	12	10	6	14	12	4	8
mCSF085.h5	20	6	6	12	4	24	18	20	26	22	16	12	10	20	4
mCSF086.h5	4	8	4	6	8	8	14	14	16	6	8	10	4	6	12
mCSF087.h5	42	10	2	12	18	8	20	42	38	24	10	10	18	22	30
mCSF088.h5	0	2	8	4	4	4	0	2	6	2	10	4	10	6	2
mCSF089.h5	14	18	16	10	4	10	4	0	4	8	16	42	36	28	6
mCSF090.h5	8	0	2	6	6	6	0	8	10	0	4	2	0	4	8
mCSF091.h5	8	2	0	2	0	4	2	4	8	0	6	6	2	4	0
mCSF092.h5	0	2	0	2	4	2	4	2	4	4	8	2	2	4	2
mCSF093.h5	48	22	6	0	0	0	0	0	6	6	2	20	22	20	4
mCSF094.h5	6	6	4	4	6	0	4	8	0	6	10	2	4	6	6
mCSF095.h5	4	0	0	0	2	0	2	2	0	0	4	2	0	0	0
mCSF096.h5	8	2	0	0	2	4	6	0	2	0	8	14	22	10	2
mCSF097.h5	0	0	2	2	0	2	0	2	0	2	0	2	0	2	4
	10	30	50	70	90	110	130	150	170	190	210	230	250	270	290
mCSF071.h5	1.05562e+06	3.14695e+06	5.16427e+06	7.06026e+06	8.67313e+06	1.01571e+07	1.13722e+07	1.25633e+07	1.34081e+07	1.35198e+07	1.3665e+07	1.4007e+07	1.41814e+07	1.45255e+07	1.44076e+07
mCSF072.h5	286525	860238	1.43196e+06	2.00251e+06	2.45719e+06	2.72983e+06	3.07133e+06	3.43801e+06	3.80989e+06	4.1615e+06	3.98304e+06	3.94769e+06	4.0035e+06	3.90483e+06	3.91722e+06
mCSF073.h5	747730	2.24492e+06	3.67623e+06	4.90197e+06	5.55372e+06	5.89206e+06	6.33133e+06	6.90639e+06	7.29717e+06	7.5299e+06	8.00572e+06	8.49615e+06	9.01491e+06	9.35364e+06	9.2685e+06
mCSF074.h5	1.07368e+06	3.12184e+06	4.97391e+06	6.85342e+06	8.56679e+06	1.00518e+07	1.16101e+07	1.30654e+07	1.41329e+07	1.47697e+07	1.47324e+07	1.42983e+07	1.38882e+07	1.39784e+07	1.43421e+07
mCSF075.h5	980218	2.94292e+06	4.89462e+06	6.3798e+06	7.52862e+06	8.33301e+06	8.77938e+06	9.05038e+06	9.51589e+06	1.02035e+07	1.09575e+07	1.14162e+07	1.15218e+07	1.14465e+07	1.17452e+07
mCSF076.h5	1.1958e+06	3.50789e+06	5.51857e+06	7.24647e+06	8.89526e+06	1.03841e+07	1.16657e+07	1.25273e+07	1.31741e+07	1.39617e+07	1.47499e+07	1.52637e+07	1.51565e+07	1.50775e+07	1.51534e+07
mCSF077.h5	679414	1.97213e+06	3.17599e+06	4.29909e+06	5.18249e+06	5.95415e+06	6.5342e+06	7.2034e+06	7.67351e+06	8.14309e+06	8.7225e+06	8.88243e+06	8.84298e+06	8.92303e+06	8.99569e+06
mCSF078.h5	904816	2.71654e+06	4.52199e+06	6.30143e+06	7.75674e+06	8.97444e+06	1.00362e+07	1.09956e+07	1.17595e+07	1.25977e+07	1.28025e+07	1.28858e+07	1.31063e+07	1.35664e+07	1.34237e+07
mCSF079.h5	1.94931e+06	5.76337e+06	9.27055e+06	1.26145e+07	1.59721e+07	1.90437e+07	2.17735e+07	2.44851e+07	2.68461e+07	2.90702e+07	3.11551e+07	3.32133e+07	3.52319e+07	3.54411e+07	3.38241e+07
mCSF080.h5	1.83789e+06	5.43398e+06	8.78981e+06	1.1685e+07	1.42112e+07	1.61843e+07	1.81018e+07	1.98665e+07	2.11369e+07	2.14727e+07	2.1614e+07	2.1657e+07	2.19725e+07	2.23024e+07	2.27178e+07
mCSF081.h5	1.44516e+06	4.21433e+06	6.86093e+06	9.30888e+06	1.16244e+07	1.37748e+07	1.56637e+07	1.74359e+07	1.85602e+07	1.9744e+07	2.0812e+07	2.11639e+07	2.08212e+07	2.07399e+07	2.03814e+07
mCSF082.h5	1.7027e+06	5.01653e+06	7.98517e+06	1.06067e+07	1.30086e+07	1.51839e+07	1.71453e+07	1.87864e+07	2.01131e+07	2.13408e+07	2.22595e+07	2.29088e+07	2.35409e+07	2.37335e+07	2.3331e+07
mCSF083.h5	3.31232e+06	9.44904e+06	1.50547e+07	2.0475e+07	2.54651e+07	3.00887e+07	3.44319e+07	3.83528e+07	4.19663e+07	4.51077e+07	4.74741e+07	4.85551e+07	4.91819e+07	4.88468e+07	4.82497e+07
mCSF084.h5	1.74423e+06	5.07251e+06	8.11871e+06	1.09093e+07	1.32433e+07	1.54119e+07	1.73867e+07	1.92129e+07	2.0643e+07	2.1657e+07	2.26472e+07	2.34574e+07	2.41455e+07	2.3961e+07	2.37024e+07
mCSF085.h5	2.7652e+06	8.05454e+06	1.30778e+07	1.75053e+07	2.14738e+07	2.52301e+07	2.88092e+07	3.22241e+07	3.50962e+07	3.73622e+07	3.87037e+07	3.91284e+07	3.98523e+07	3.97936e+07	3.91327e+07
mCSF086.h5	2.14544e+06	6.08336e+06	9.65775e+06	1.30988e+07	1.64002e+07	1.90294e+07	2.1056e+07	2.29626e+07	2.4659e+07	2.57223e+07	2.63195e+07	2.71175e+07	2.79159e+07	2.77602e+07	2.78886e+07
mCSF087.h5	3.32237e+06	9.61584e+06	1.50567e+07	2.00094e+07	2.42688e+07	2.80325e+07	3.15656e+07	3.42306e+07	3.59546e+07	3.74458e+07	3.86559e+07	3.9359e+07	4.00103e+07	4.0641e+07	4.11781e+07
mCSF088.h5	1.13703e+06	3.13321e+06	5.02901e+06	6.86945e+06	8.74914e+06	1.05641e+07	1.23325e+07	1.38462e+07	1.50149e+07	1.61309e+07	1.71926e+07	1.78403e+07	1.80388e+07	1.75092e+07	1.69157e+07
mCSF089.h5	1.85735e+06	5.53542e+06	9.12933e+06	1.24977e+07	1.55282e+07	1.84187e+07	2.10837e+07	2.38609e+07	2.62197e+07	2.84131e+07	3.05523e+07	3.17671e+07	3.25297e+07	3.2345e+07	3.10895e+07
mCSF090.h5	1.54824e+06	4.6483e+06	7.64646e+06	1.04444e+07	1.27981e+07	1.45362e+07	1.62974e+07	1.79411e+07	1.95058e+07	2.09083e+07	2.2097e+07	2.30501e+07	2.37381e+07	2.33022e+07	2.25457e+07
mCSF091.h5	1.35277e+06	3.84e+06	6.07169e+06	7.97763e+06	9.72031e+06	1.11738e+07	1.26278e+07	1.38596e+07	1.47672e+07	1.56872e+07	1.64959e+07	1.71935e+07	1.76079e+07	1.79391e+07	1.78532e+07
mCSF092.h5	1.02492e+06	3.05107e+06	4.90404e+06	6.60527e+06	8.28747e+06	9.80434e+06	1.11801e+07	1.25409e+07	1.37278e+07	1.45205e+07	1.4953e+07	1.53702e+07	1.54809e+07	1.55625e+07	1.52765e+07
mCSF093.h5	1.24161e+06	3.71288e+06	6.05142e+06	8.00348e+06	9.7087e+06	1.13036e+07	1.27347e+07	1.38293e+07	1.50079e+07	1.61378e+07	1.70057e+07	1.69589e+07	1.64879e+07	1.6643e+07	1.6766e+07
mCSF094.h5	1.34799e+06	3.92538e+06	6.11851e+06	8.04054e+06	9.95159e+06	1.17687e+07	1.35454e+07	1.51239e+07	1.6419e+07	1.78117e+07	1.8826e+07	1.94435e+07	1.97686e+07	1.94761e+07	1.89417e+07
mCSF095.h5	892250	2.65142e+06	4.15335e+06	5.54886e+06	6.72813e+06	7.80614e+06	8.71084e+06	9.63432e+06	1.0306e+07	1.0979e+07	1.11923e+07	1.15652e+07	1.18467e+07	1.17197e+07	1.15286e+07
mCSF096.h5	1.47731e+06	4.38466e+06	7.13639e+06	9.70436e+06	1.2091e+07	1.45163e+07	1.66369e+07	1.86725e+07	2.02536e+07	2.10341e+07	2.17756e+07	2.20192e+07	2.16329e+07	2.10979e+07	2.09885e+07
mCSF097.h5	814335	2.43359e+06	3.95374e+06	5.41623e+06	6.58952e+06	7.59425e+06	8.54021e+06	9.34604e+06	9.77086e+06	1.01835e+07	1.04508e+07	1.02955e+07	1.03023e+07	1.0479e+07	1.06818e+07
mCSF071.h5	1.05562	3.14695	5.16427	7.06026	8.67313	10.1571	11.3722	12.5633	13.4081	13.5198	13.665	14.007	14.1814	14.5255	14.4076
mCSF072.h5	0.286525	0.860238	1.43196	2.00251	2.45719	2.72983	3.07133	3.43801	3.80989	4.1615	3.98304	3.94769	4.0035	3.90483	3.91722
mCSF073.h5	0.74773	2.24492	3.67623	4.90197	5.55372	5.89206	6.33133	6.90639	7.29717	7.5299	8.00572	8.49615	9.01491	9.35364	9.2685
mCSF074.h5	1.07368	3.12184	4.97391	6.85342	8.56679	10.0518	11.6101	13.0654	14.1329	14.7697	14.7324	14.2983	13.8882	13.9784	14.3421
mCSF075.h5	0.980218	2.94292	4.89462	6.3798	7.52862	8.33301	8.77938	9.05038	9.51589	10.2035	10.9575	11.4162	11.5218	11.4465	11.7452
mCSF076.h5	1.1958	3.50789	5.51857	7.24647	8.89526	10.3841	11.6657	12.5273	13.1741	13.9617	14.7499	15.2637	15.1565	15.0775	15.1534
mCSF077.h5	0.679414	1.97213	3.17599	4.29909	5.18249	5.95415	6.5342	7.2034	7.67351	8.14309	8.7225	8.88243	8.84298	8.92303	8.99569
mCSF078.h5	0.904816	2.71654	4.52199	6.30143	7.75674	8.97444	10.0362	10.9956	11.7595	12.5977	12.8025	12.8858	13.1063	13.5664	13.4237
mCSF079.h5	1.94931	5.76337	9.27055	12.6145	15.9721	19.0437	21.7735	24.4851	26.8461	29.0702	31.1551	33.2133	35.2319	35.4411	33.8241
mCSF080.h5	1.83789	5.43398	8.78981	11.685	14.2112	16.1843	18.1018	19.8665	21.1369	21.4727	21.614	21.657	21.9725	22.3024	22.7178
mCSF081.h5	1.44516	4.21433	6.86093	9.30888	11.6244	13.7748	15.6637	17.4359	18.5602	19.744	20.812	21.1639	20.8212	20.7399	20.3814
mCSF082.h5	1.7027	5.01653	7.98517	10.6067	13.0086	15.1839	17.1453	18.7864	20.1131	21.3408	22.2595	22.9088	23.5409	23.7335	23.331
mCSF083.h5	3.31232	9.44904	15.0547	20.475	25.4651	30.0887	34.4319	38.3528	41.9663	45.1077	47.4741	48.5551	49.1819	48.8468	48.2497
mCSF084.h5	1.74423	5.07251	8.11871	10.9093	13.2433	15.4119	17.3867	19.2129	20.643	21.657	22.6472	23.4574	24.1455	23.961	23.7024
mCSF085.h5	2.7652	8.05454	13.0778	17.5053	21.4738	25.2301	28.8092	32.2241	35.0962	37.3622	38.7037	39.1284	39.8523	39.7936	39.1327
mCSF086.h5	2.14544	6.08336	9.65775	13.0988	16.4002	19.0294	21.056	22.9626	24.659	25.7223	26.3195	27.1175	27.9159	27.7602	27.8886
mCSF087.h5	3.32237	9.61584	15.0567	20.0094	24.2688	28.0325	31.5656	34.2306	35.9546	37.4458	38.6559	39.359	40.0103	40.641	41.1781
mCSF088.h5	1.13703	3.13321	5.02901	6.86945	8.74914	10.5641	12.3325	13.8462	15.0149	16.1309	17.1926	17.8403	18.0388	17.5092	16.9157
mCSF089.h5	1.85735	5.53542	9.12933	12.4977	15.5282	18.4187	21.0837	23.8609	26.2197	28.4131	30.5523	31.7671	32.5297	32.345	31.0895
mCSF090.h5	1.54824	4.6483	7.64646	10.4444	12.7981	14.5362	16.2974	17.9411	19.5058	20.9083	22.097	23.0501	23.7381	23.3022	22.5457
mCSF091.h5	1.35277	3.84	6.07169	7.97763	9.72031	11.1738	12.6278	13.8596	14.7672	15.6872	16.4959	17.1935	17.6079	17.9391	17.8532
mCSF092.h5	1.02492	3.05107	4.90404	6.60527	8.28747	9.80434	11.1801	12.5409	13.7278	14.5205	14.953	15.3702	15.4809	15.5625	15.2765
mCSF093.h5	1.24161	3.71288	6.05142	8.00348	9.7087	11.3036	12.7347	13.8293	15.0079	16.1378	17.0057	16.9589	16.4879	16.643	16.766
mCSF094.h5	1.34799	3.92538	6.11851	8.04054	9.95159	11.7687	13.5454	15.1239	16.419	17.8117	18.826	19.4435	19.7686	19.4761	18.9417
mCSF095.h5	0.89225	2.65142	4.15335	5.54886	6.72813	7.80614	8.71084	9.63432	10.306	10.979	11.1923	11.5652	11.8467	11.7197	11.5286
mCSF096.h5	1.47731	4.38466	7.13639	9.70436	12.091	14.5163	16.6369	18.6725	20.2536	21.0341	21.7756	22.0192	21.6329	21.0979	20.9885
mCSF097.h5	0.814335	2.43359	3.95374	5.41623	6.58952	7.59425	8.54021	9.34604	9.77086	10.1835	10.4508	10.2955	10.3023	10.479	10.6818
mCSF071.h5	3.78925	1.90661	0.774553	0.283276	0.230597	0.196906	0.527601	0.159194	0.447491	0.295863	0	0	0	0.413066	0.138815
mCSF072.h5	0	0	0	0	0	0	0	0	0	0	0	0	0	0	0
mCSF073.h5	0	1.7818	0	0	0	0	0.315889	0	0	0	0	0	0	0	0
mCSF074.h5	7.45099	1.92194	0.402098	0.291825	0	0	0	0	0	0.270826	0.814532	0.979136	0.288013	0.143077	0.697249
mCSF075.h5	16.3229	0.679597	0	0	0	0	0	0	0	0.196011	0	0	0	0	0
mCSF076.h5	11.7077	3.991	0.362413	0	0.224839	0	0	0	0.151813	0	0.406782	0.262059	0.79174	0	0.263968
mCSF077.h5	2.94371	1.01413	0	0	0	0.3359	0	0	0	0	0	0	0	0	0
mCSF078.h5	6.63118	0.73623	2.21142	0	0.25784	0.222855	0.199278	0.363783	0.510227	0.317518	0.468659	0	0	0.147423	0
mCSF079.h5	9.23403	5.20528	3.45179	0.158547	0.250437	0.315065	0.734838	0.653459	0.0744987	0	0	0	0.113534	0.33859	0.473035
mCSF080.h5	2.17641	1.84027	0.910144	0	0	0	0	0.100672	0.567726	0	0.0925328	0.0923487	0	0.0896766	0
mCSF081.h5	1.38393	1.42371	0.291506	0.214849	0.344104	0	0.510734	0.229412	0	0	0.0960985	0.283502	0.0960561	0	0.294387
mCSF082.h5	2.34921	1.59473	0.500929	0.565678	0.614979	0.263437	0.933201	0.851678	0.397752	0.187435	0.269548	0.261908	0.509751	0.926959	0.428615
mCSF083.h5	6.64186	0.211662	1.06279	0.4884	0.863926	0.598232	0.348514	0.677916	0.571887	0.975443	0.379154	0.782616	0.813307	0.859832	0.787569
mCSF084.h5	0	0	0.985379	0.18333	0.302039	0.51908	0.345091	0.104097	0.58131	0.461744	0.264934	0.596827	0.496986	0.166938	0.337518
mCSF085.h5	7.23275	0.744922	0.458793	0.685506	0.186274	0.951245	0.624801	0.620653	0.740822	0.58883	0.413397	0.306683	0.250927	0.502594	0.102216
mCSF086.h5	1.86442	1.31506	0.414175	0.458059	0.487798	0.420403	0.664894	0.609688	0.64885	0.23326	0.303958	0.368765	0.143287	0.216136	0.430283
mCSF087.h5	12.6416	1.03995	0.132831	0.599718	0.741692	0.285383	0.6336	1.22697	1.05689	0.640927	0.258692	0.254072	0.449885	0.541325	0.728542
mCSF088.h5	0	0.638322	1.59077	0.582288	0.457188	0.378641	0	0.144444	0.399603	0.123985	0.581646	0.224211	0.554359	0.342678	0.118233
mCSF089.h5	7.53762	3.25179	1.75259	0.800149	0.257596	0.542927	0.18972	0	0.152557	0.28156	0.523692	1.32212	1.10668	0.865667	0.192991
mCSF090.h5	5.16715	0	0.261559	0.574468	0.468819	0.412762	0	0.445903	0.512667	0	0.18102	0.0867677	0	0.171657	0.354834
mCSF091.h5	5.91379	0.520834	0	0.250701	0	0.357981	0.158381	0.288609	0.541741	0	0.363727	0.34897	0.113586	0.222977	0
mCSF092.h5	0	0.655508	0	0.302789	0.482657	0.203991	0.357778	0.159478	0.29138	0.275473	0.535011	0.130122	0.129192	0.257029	0.13092
mCSF093.h5	38.6595	5.92533	0.991504	0	0	0	0	0	0.399788	0.371797	0.117608	1.17932	1.33431	1.2017	0.238578
mCSF094.h5	4.45109	1.52851	0.653754	0.497479	0.602919	0	0.295303	0.528966	0	0.336856	0.531179	0.102862	0.202341	0.30807	0.316761
mCSF095.h5	4.48305	0	0	0	0.297259	0	0.229599	0.207591	0	0	0.357387	0.172933	0	0	0
mCSF096.h5	5.41526	0.456135	0	0	0.165412	0.275553	0.360643	0	0.098748	0	0.367383	0.635809	1.01697	0.473981	0.0952901
mCSF097.h5	0	0	0.50585	0.36926	0	0.263357	0	0.213994	0	0.196395	0	0.194259	0	0.190857	0.374468

## Sheet: Average per group
	10	30	50	70	90	110	130	150	170	190	210	230	250	270	290
mCSF071.h5	3.78925	1.90661	0.774553	0.283276	0.230597	0.196906	0.527601	0.159194	0.447491	0.295863	0	0	0	0.413066	0.138815
mCSF072.h5	0	0	0	0	0	0	0	0	0	0	0	0	0	0	0
mCSF073.h5	0	1.7818	0	0	0	0	0.315889	0	0	0	0	0	0	0	0
mCSF074.h5	7.45099	1.92194	0.402098	0.291825	0	0	0	0	0	0.270826	0.814532	0.979136	0.288013	0.143077	0.697249
mCSF075.h5	16.3229	0.679597	0	0	0	0	0	0	0	0.196011	0	0	0	0	0
895-mCSF	5.51263	1.25799	0.23533	0.11502	0.0461194	0.0393811	0.168698	0.0318389	0.0894983	0.15254	0.162906	0.195827	0.0576027	0.111229	0.167213
mCSF076.h5	11.7077	3.991	0.362413	0	0.224839	0	0	0	0.151813	0	0.406782	0.262059	0.79174	0	0.263968
mCSF077.h5	2.94371	1.01413	0	0	0	0.3359	0	0	0	0	0	0	0	0	0
mCSF078.h5	6.63118	0.73623	2.21142	0	0.25784	0.222855	0.199278	0.363783	0.510227	0.317518	0.468659	0	0	0.147423	0
mCSF079.h5	9.23403	5.20528	3.45179	0.158547	0.250437	0.315065	0.734838	0.653459	0.0744987	0	0	0	0.113534	0.33859	0.473035
mCSF080.h5	2.17641	1.84027	0.910144	0	0	0	0	0.100672	0.567726	0	0.0925328	0.0923487	0	0.0896766	0			10	30	50
mCSF081.h5	1.38393	1.42371	0.291506	0.214849	0.344104	0	0.510734	0.229412	0	0	0.0960985	0.283502	0.0960561	0	0.294387			3.78925	1.90661	0.774553
896-mCSF	5.67949	2.36844	1.20454	0.0622327	0.179537	0.145637	0.240808	0.224554	0.217377	0.0529197	0.177345	0.106318	0.166888	0.0959483	0.171898			0	0	0
																		0	1.7818	0
mCSF082.h5	2.34921	1.59473	0.500929	0.565678	0.614979	0.263437	0.933201	0.851678	0.397752	0.187435	0.269548	0.261908	0.509751	0.926959	0.428615			7.45099	1.92194	0.402098
mCSF083.h5	6.64186	0.211662	1.06279	0.4884	0.863926	0.598232	0.348514	0.677916	0.571887	0.975443	0.379154	0.782616	0.813307	0.859832	0.787569			16.3229	0.679597	0
mCSF084.h5	0	0	0.985379	0.18333	0.302039	0.51908	0.345091	0.104097	0.58131	0.461744	0.264934	0.596827	0.496986	0.166938	0.337518			11.7077	3.991	0.362413
mCSF085.h5	7.23275	0.744922	0.458793	0.685506	0.186274	0.951245	0.624801	0.620653	0.740822	0.58883	0.413397	0.306683	0.250927	0.502594	0.102216			2.94371	1.01413	0
mCSF086.h5	1.86442	1.31506	0.414175	0.458059	0.487798	0.420403	0.664894	0.609688	0.64885	0.23326	0.303958	0.368765	0.143287	0.216136	0.430283			6.63118	0.73623	2.21142
mCSF087.h5	12.6416	1.03995	0.132831	0.599718	0.741692	0.285383	0.6336	1.22697	1.05689	0.640927	0.258692	0.254072	0.449885	0.541325	0.728542			9.23403	5.20528	3.45179
898-mCSF	5.12163	0.817721	0.592483	0.496782	0.532785	0.506296	0.591683	0.681834	0.666252	0.514607	0.314947	0.428478	0.444024	0.535631	0.469124			2.17641	1.84027	0.910144
																		1.38393	1.42371	0.291506
mCSF088.h5	0	0.638322	1.59077	0.582288	0.457188	0.378641	0	0.144444	0.399603	0.123985	0.581646	0.224211	0.554359	0.342678	0.118233			2.34921	1.59473	0.500929
mCSF089.h5	7.53762	3.25179	1.75259	0.800149	0.257596	0.542927	0.18972	0	0.152557	0.28156	0.523692	1.32212	1.10668	0.865667	0.192991			6.64186	0.211662	1.06279
mCSF090.h5	5.16715	0	0.261559	0.574468	0.468819	0.412762	0	0.445903	0.512667	0	0.18102	0.0867677	0	0.171657	0.354834			0	0	0.985379
mCSF091.h5	5.91379	0.520834	0	0.250701	0	0.357981	0.158381	0.288609	0.541741	0	0.363727	0.34897	0.113586	0.222977	0			7.23275	0.744922	0.458793
mCSF092.h5	0	0.655508	0	0.302789	0.482657	0.203991	0.357778	0.159478	0.29138	0.275473	0.535011	0.130122	0.129192	0.257029	0.13092			1.86442	1.31506	0.414175
899-mCSF	3.72371	1.01329	0.720985	0.502079	0.333252	0.379261	0.141176	0.207687	0.37959	0.136204	0.437019	0.422439	0.380764	0.372001	0.159396			12.6416	1.03995	0.132831
																		0	0.638322	1.59077
mCSF093.h5	38.6595	5.92533	0.991504	0	0	0	0	0	0.399788	0.371797	0.117608	1.17932	1.33431	1.2017	0.238578	Outlier		7.53762	3.25179	1.75259
mCSF094.h5	4.45109	1.52851	0.653754	0.497479	0.602919	0	0.295303	0.528966	0	0.336856	0.531179	0.102862	0.202341	0.30807	0.316761			5.16715	0	0.261559
mCSF095.h5	4.48305	0	0	0	0.297259	0	0.229599	0.207591	0	0	0.357387	0.172933	0	0	0			5.91379	0.520834	0
mCSF096.h5	5.41526	0.456135	0	0	0.165412	0.275553	0.360643	0	0.098748	0	0.367383	0.635809	1.01697	0.473981	0.0952901			0	0.655508	0
mCSF097.h5	0	0	0.50585	0.36926	0	0.263357	0	0.213994	0	0.196395	0	0.194259	0	0.190857	0.374468			38.6595	5.92533	0.991504
900-mCSF	10.6018	1.58199	0.430221	0.173348	0.213118	0.107782	0.177109	0.19011	0.0997072	0.18101	0.274712	0.457037	0.510725	0.434922	0.205019			4.45109	1.52851	0.653754
																		4.48305	0	0
																		5.41526	0.456135	0
																		0	0	0.50585
	10	30	50	70	90	110	130	150	170	190	210	230	250	270	290
mCSF093.h5
mCSF094.h5	4.45109	1.52851	0.653754	0.497479	0.602919	0	0.295303	0.528966	0	0.336856	0.531179	0.102862	0.202341	0.30807	0.316761
mCSF095.h5	4.48305	0	0	0	0.297259	0	0.229599	0.207591	0	0	0.357387	0.172933	0	0	0
mCSF096.h5	5.41526	0.456135	0	0	0.165412	0.275553	0.360643	0	0.098748	0	0.367383	0.635809	1.01697	0.473981	0.0952901
mCSF097.h5	0	0	0.50585	0.36926	0	0.263357	0	0.213994	0	0.196395	0	0.194259	0	0.190857	0.374468
900-mCSF	3.58735	0.496162	0.289901	0.216685	0.266398	0.134728	0.221386	0.237638	0.024687	0.133313	0.313987	0.276466	0.304828	0.243227	0.19663
mCSF076.h5	11.7077	3.991	0.362413	0	0.224839	0	0	0	0.151813	0	0.406782	0.262059	0.79174	0	0.263968
mCSF077.h5	2.94371	1.01413	0	0	0	0.3359	0	0	0	0	0	0	0	0	0
mCSF078.h5	6.63118	0.73623	2.21142	0	0.25784	0.222855	0.199278	0.363783	0.510227	0.317518	0.468659	0	0	0.147423	0
mCSF079.h5
mCSF080.h5	2.17641	1.84027	0.910144	0	0	0	0	0.100672	0.567726	0	0.0925328	0.0923487	0	0.0896766	0
mCSF081.h5	1.38393	1.42371	0.291506	0.214849	0.344104	0	0.510734	0.229412	0	0	0.0960985	0.283502	0.0960561	0	0.294387
896-mCSF	4.96858	1.80107	0.755096	0.0429697	0.165357	0.111751	0.142002	0.138773	0.245953	0.0635036	0.212814	0.127582	0.177559	0.04742	0.111671
mCSF071.h5	3.78925	1.90661	0.774553	0.283276	0.230597	0.196906	0.527601	0.159194	0.447491	0.295863	0	0	0	0.413066	0.138815
mCSF072.h5	0	0	0	0	0	0	0	0	0	0	0	0	0	0	0
mCSF073.h5	0	1.7818	0	0	0	0	0.315889	0	0	0	0	0	0	0	0
mCSF074.h5	7.45099	1.92194	0.402098	0.291825	0	0	0	0	0	0.270826	0.814532	0.979136	0.288013	0.143077	0.697249
mCSF075.h5	16.3229	0.679597	0	0	0	0	0	0	0	0.196011	0	0	0	0	0
895-mCSF	5.51263	1.25799	0.23533	0.11502	0.0461194	0.0393811	0.168698	0.0318389	0.0894983	0.15254	0.162906	0.195827	0.0576027	0.111229	0.167213
mCSF082.h5	2.34921	1.59473	0.500929	0.565678	0.614979	0.263437	0.933201	0.851678	0.397752	0.187435	0.269548	0.261908	0.509751	0.926959	0.428615
mCSF083.h5	6.64186	0.211662	1.06279	0.4884	0.863926	0.598232	0.348514	0.677916	0.571887	0.975443	0.379154	0.782616	0.813307	0.859832	0.787569
mCSF084.h5	0	0	0.985379	0.18333	0.302039	0.51908	0.345091	0.104097	0.58131	0.461744	0.264934	0.596827	0.496986	0.166938	0.337518
mCSF085.h5	7.23275	0.744922	0.458793	0.685506	0.186274	0.951245	0.624801	0.620653	0.740822	0.58883	0.413397	0.306683	0.250927	0.502594	0.102216
mCSF086.h5	1.86442	1.31506	0.414175	0.458059	0.487798	0.420403	0.664894	0.609688	0.64885	0.23326	0.303958	0.368765	0.143287	0.216136	0.430283
mCSF087.h5	12.6416	1.03995	0.132831	0.599718	0.741692	0.285383	0.6336	1.22697	1.05689	0.640927	0.258692	0.254072	0.449885	0.541325	0.728542
898-mCSF	5.12163	0.817721	0.592483	0.496782	0.532785	0.506296	0.591683	0.681834	0.666252	0.514607	0.314947	0.428478	0.444024	0.535631	0.469124
mCSF088.h5	0	0.638322	1.59077	0.582288	0.457188	0.378641	0	0.144444	0.399603	0.123985	0.581646	0.224211	0.554359	0.342678	0.118233
mCSF089.h5	7.53762	3.25179	1.75259	0.800149	0.257596	0.542927	0.18972	0	0.152557	0.28156	0.523692	1.32212	1.10668	0.865667	0.192991
mCSF090.h5	5.16715	0	0.261559	0.574468	0.468819	0.412762	0	0.445903	0.512667	0	0.18102	0.0867677	0	0.171657	0.354834
mCSF091.h5	5.91379	0.520834	0	0.250701	0	0.357981	0.158381	0.288609	0.541741	0	0.363727	0.34897	0.113586	0.222977	0
mCSF092.h5	0	0.655508	0	0.302789	0.482657	0.203991	0.357778	0.159478	0.29138	0.275473	0.535011	0.130122	0.129192	0.257029	0.13092
899-mCSF	3.72371	1.01329	0.720985	0.502079	0.333252	0.379261	0.141176	0.207687	0.37959	0.136204	0.437019	0.422439	0.380764	0.372001	0.159396

## Sheet: Results
	10	30	50	70	90	110	130	150	170	190	210	230	250	270	290
895-mCSF	5.51263	1.25799	0.23533	0.11502	0.0461194	0.0393811	0.168698	0.0318389	0.0894983	0.15254	0.162906	0.195827	0.0576027	0.111229	0.167213
896-mCSF	5.67949	2.36844	1.20454	0.0622327	0.179537	0.145637	0.240808	0.224554	0.217377	0.0529197	0.177345	0.106318	0.166888	0.0959483	0.171898
898-mCSF	5.12163	0.817721	0.592483	0.496782	0.532785	0.506296	0.591683	0.681834	0.666252	0.514607	0.314947	0.428478	0.444024	0.535631	0.469124
899-mCSF	3.72371	1.01329	0.720985	0.502079	0.333252	0.379261	0.141176	0.207687	0.37959	0.136204	0.437019	0.422439	0.380764	0.372001	0.159396
900-mCSF	10.6018	1.58199	0.430221	0.173348	0.213118	0.107782	0.177109	0.19011	0.0997072	0.18101	0.274712	0.457037	0.510725	0.434922	0.205019
mean	6.12785	1.40789	0.636713	0.269892	0.260962	0.235671	0.263895	0.267205	0.290485	0.207456	0.273386	0.32202	0.312001	0.309946	0.23453
median	5.51263	1.25799	0.592483	0.173348	0.213118	0.145637	0.177109	0.207687	0.217377	0.15254	0.274712	0.422439	0.380764	0.372001	0.171898
Average	6.12785	1.40789	0.636713	0.269892	0.260962	0.235671	0.263895	0.267205	0.290485	0.207456	0.273386	0.32202	0.312001	0.309946	0.23453
Standard Dev.	2.61667	0.608162	0.3658	0.213201	0.18316	0.19802	0.186837	0.244243	0.240456	0.178196	0.11173	0.159764	0.19198	0.197286	0.132292
Sample Size	5	5	5	5	5	5	5	5	5	5	5	5	5	5	5
98% Confid. Coeff. =Distr. T. Inv (error alfa;n-1)	3.74695	3.74695	3.74695	3.74695	3.74695	3.74695	3.74695	3.74695	3.74695	3.74695	3.74695	3.74695	3.74695	3.74695	3.74695
SEM	1.17021	0.271978	0.163591	0.0953463	0.0819115	0.0885572	0.0835561	0.109229	0.107535	0.0796916	0.0499672	0.0714488	0.0858562	0.088229	0.0591628
Upper Bound	10.5126	2.42698	1.24968	0.62715	0.56788	0.567491	0.576975	0.67648	0.693414	0.506056	0.46061	0.589735	0.633699	0.640536	0.45621
Lower Bound	1.74313	0.388798	0.0237474	-0.0873652	-0.045956	-0.0961478	-0.0491854	-0.14207	-0.112444	-0.0911443	0.0861614	0.0543049	-0.00969795	-0.0206432	0.0128502
Average	6.12785	1.40789	0.636713	0.269892	0.260962	0.235671	0.263895	0.267205	0.290485	0.207456	0.273386	0.32202	0.312001	0.309946	0.23453
Standard Dev.	2.61667	0.608162	0.3658	0.213201	0.18316	0.19802	0.186837	0.244243	0.240456	0.178196	0.11173	0.159764	0.19198	0.197286	0.132292
Sample Size	5	5	5	5	5	5	5	5	5	5	5	5	5	5	5
95% Confid. Coeff. =Distr. T. Inv (error alfa;n-1)	2.77645	2.77645	2.77645	2.77645	2.77645	2.77645	2.77645	2.77645	2.77645	2.77645	2.77645	2.77645	2.77645	2.77645	2.77645
SEM	1.17021	0.271978	0.163591	0.0953463	0.0819115	0.0885572	0.0835561	0.109229	0.107535	0.0796916	0.0499672	0.0714488	0.0858562	0.088229	0.0591628
Upper Bound	9.37688	2.16302	1.09091	0.534616	0.488385	0.481546	0.495884	0.570473	0.589051	0.428715	0.412117	0.520394	0.550376	0.554909	0.398792
Lower Bound	2.87882	0.652754	0.182512	0.00516857	0.0335393	-0.0102028	0.031906	-0.0360635	-0.008081	-0.0138034	0.134655	0.123646	0.0736257	0.0649833	0.0702678
	Upper Bound	9.37688	2.16302	1.09091	0.534616	0.488385	0.481546	0.495884	0.570473	0.589051	0.428715	0.412117	0.520394	0.550376	0.554909	0.398792
	Average	6.12785	1.40789	0.636713	0.269892	0.260962	0.235671	0.263895	0.267205	0.290485	0.207456	0.273386	0.32202	0.312001	0.309946	0.23453
	Lower Bound	2.87882	0.652754	0.182512	0.00516857	0.0335393	-0.0102028	0.031906	-0.0360635	-0.008081	-0.0138034	0.134655	0.123646	0.0736257	0.0649833	0.0702678
		Upper Bound	Average	Lower Bound
		9.37688	6.12785	2.87882
		2.16302	1.40789	0.652754
		1.09091	0.636713	0.182512
		0.534616	0.269892	0.00516857
		0.488385	0.260962	0.0335393
		0.481546	0.235671	-0.0102028
		0.495884	0.263895	0.031906
		0.570473	0.267205	-0.0360635
		0.589051	0.290485	-0.008081
		0.428715	0.207456	-0.0138034
		0.412117	0.273386	0.134655
		0.520394	0.32202	0.123646
		0.550376	0.312001	0.0736257
		0.554909	0.309946	0.0649833
		0.398792	0.23453	0.0702678

## Sheet: Results-Outliers
	10	30	50	70	90	110	130	150	170	190	210	230	250	270	290
900-mCSF	3.58735	0.496162	0.289901	0.216685	0.266398	0.134728	0.221386	0.237638	0.024687	0.133313	0.313987	0.276466	0.304828	0.243227	0.19663
896-mCSF	4.96858	1.80107	0.755096	0.0429697	0.165357	0.111751	0.142002	0.138773	0.245953	0.0635036	0.212814	0.127582	0.177559	0.04742	0.111671
895-mCSF	5.51263	1.25799	0.23533	0.11502	0.0461194	0.0393811	0.168698	0.0318389	0.0894983	0.15254	0.162906	0.195827	0.0576027	0.111229	0.167213
898-mCSF	5.12163	0.817721	0.592483	0.496782	0.532785	0.506296	0.591683	0.681834	0.666252	0.514607	0.314947	0.428478	0.444024	0.535631	0.469124
899-mCSF	3.72371	1.01329	0.720985	0.502079	0.333252	0.379261	0.141176	0.207687	0.37959	0.136204	0.437019	0.422439	0.380764	0.372001	0.159396
mean	4.58278	1.07725	0.518759	0.274707	0.268782	0.234283	0.252989	0.259554	0.281196	0.200033	0.288335	0.290158	0.272955	0.261902	0.220807
median	4.96858	1.01329	0.592483	0.216685	0.266398	0.134728	0.168698	0.207687	0.245953	0.136204	0.313987	0.276466	0.304828	0.243227	0.167213
Average	4.58278	1.07725	0.518759	0.274707	0.268782	0.234283	0.252989	0.259554	0.281196	0.200033	0.288335	0.290158	0.272955	0.261902	0.220807
Standard Dev.	0.870732	0.491348	0.242329	0.214233	0.183122	0.198697	0.192118	0.248964	0.255801	0.179149	0.105959	0.134301	0.156029	0.197549	0.142127
Sample Size	5	5	5	5	5	5	5	5	5	5	5	5	5	5	5
98% Confid. Coeff. =Distr. T. Inv (error alfa;n-1)	3.74695	3.74695	3.74695	3.74695	3.74695	3.74695	3.74695	3.74695	3.74695	3.74695	3.74695	3.74695	3.74695	3.74695	3.74695
SEM	0.389403	0.219738	0.108373	0.0958081	0.0818947	0.08886	0.0859179	0.11134	0.114398	0.0801181	0.0473862	0.0600614	0.0697782	0.0883468	0.0635611
Upper Bound	6.04185	1.90059	0.924826	0.633695	0.575637	0.567237	0.574919	0.67674	0.709838	0.500232	0.465888	0.515206	0.534411	0.592932	0.458967
Lower Bound	3.12371	0.253902	0.112692	-0.0842809	-0.0380732	-0.0986703	-0.0689407	-0.157632	-0.147446	-0.100165	0.110781	0.0651114	0.0115	-0.0691292	-0.0173534
Average	4.58278	1.07725	0.518759	0.274707	0.268782	0.234283	0.252989	0.259554	0.281196	0.200033	0.288335	0.290158	0.272955	0.261902	0.220807
Standard Dev.	0.870732	0.491348	0.242329	0.214233	0.183122	0.198697	0.192118	0.248964	0.255801	0.179149	0.105959	0.134301	0.156029	0.197549	0.142127
Sample Size	5	5	5	5	5	5	5	5	5	5	5	5	5	5	5
95% Confid. Coeff. =Distr. T. Inv (error alfa;n-1)	2.77645	2.77645	2.77645	2.77645	2.77645	2.77645	2.77645	2.77645	2.77645	2.77645	2.77645	2.77645	2.77645	2.77645	2.77645
SEM	0.389403	0.219738	0.108373	0.0958081	0.0818947	0.08886	0.0859179	0.11134	0.114398	0.0801181	0.0473862	0.0600614	0.0697782	0.0883468	0.0635611
Upper Bound	5.66394	1.68734	0.81965	0.540713	0.496158	0.480998	0.491536	0.568684	0.598815	0.422477	0.4199	0.456916	0.466691	0.507192	0.39728
Lower Bound	3.50162	0.467157	0.217868	0.00870113	0.0414058	-0.0124315	0.0144428	-0.049576	-0.0364227	-0.0224101	0.15677	0.123401	0.07922	0.0166116	0.0443328
	Upper Bound	5.66394	1.68734	0.81965	0.540713	0.496158	0.480998	0.491536	0.568684	0.598815	0.422477	0.4199	0.456916	0.466691	0.507192	0.39728
	Average	4.58278	1.07725	0.518759	0.274707	0.268782	0.234283	0.252989	0.259554	0.281196	0.200033	0.288335	0.290158	0.272955	0.261902	0.220807
	Lower Bound	3.50162	0.467157	0.217868	0.00870113	0.0414058	-0.0124315	0.0144428	-0.049576	-0.0364227	-0.0224101	0.15677	0.123401	0.07922	0.0166116	0.0443328
			Upper Bound	Average	Lower Bound
			5.66394	4.58278	3.50162
			1.68734	1.07725	0.467157
			0.81965	0.518759	0.217868
			0.540713	0.274707	0.00870113
			0.496158	0.268782	0.0414058
			0.480998	0.234283	-0.0124315
			0.491536	0.252989	0.0144428
			0.568684	0.259554	-0.049576
			0.598815	0.281196	-0.0364227
			0.422477	0.200033	-0.0224101
			0.4199	0.288335	0.15677
			0.456916	0.290158	0.123401
			0.466691	0.272955	0.07922
			0.507192	0.261902	0.0166116
			0.39728	0.220807	0.0443328
