# Supplementary material for: Response of spatially defined microglia states with distinct chromatin accessibility in a mouse model of Alzheimer’s disease
Source: Nat Neurosci. 2025 Jul 14;28(8):1688–703. doi: 10.1038/s41593-025-02006-0 (PMC12321583; doi:10.1038/s41593-025-02006-0)
Supplement: Supplementary file 7 — Data tested in MC simulations shown in Figs. 1f, 3c,e and 6b and Extended Data Fig. 5d. [file 41593_2025_2006_MOESM7_ESM.zip › Source Data Folder 1 - MonteCarlo/Fig6B_Measured_FAD+ PBS.xlsx]

## Sheet: 4 measured_confetti_count_PBS_F
	10	30	50	70	90	110	130	150	170	190	210	230	250	270	290
mCSF051.h5	8	4	0	0	0	0	0	0	0	4	14	0	0	0	0
mCSF052.h5	18	16	18	0	0	0	2	2	18	4	12	8	2	0	0
mCSF053.h5	2	6	0	4	6	2	0	0	0	0	0	0	0	0	0
mCSF054.h5	32	42	14	16	10	2	0	4	32	36	10	38	68	40	4
mCSF055.h5	6	2	22	6	4	2	0	0	0	0	0	0	0	0	0
mCSF056.h5	36	56	18	4	18	12	0	4	8	30	20	44	14	20	34
mCSF057.h5	34	34	20	12	12	30	40	46	30	38	18	50	46	62	44
mCSF058.h5	22	22	18	22	34	60	38	54	36	50	36	38	38	42	32
mCSF059.h5	22	30	16	20	2	4	2	4	8	10	12	12	18	22	24
mCSF060.h5	24	24	2	10	12	12	12	16	6	20	32	44	36	20	4
mCSF061.h5	22	14	6	6	10	2	0	2	2	4	10	18	32	38	18
mCSF062.h5	20	26	58	34	30	30	12	2	0	2	2	2	4	4	0
mCSF063.h5	14	6	8	4	0	0	6	2	14	10	6	2	4	14	14
mCSF064.h5	16	18	22	20	10	6	4	0	4	4	0	2	4	0	6
mCSF065.h5	10	10	4	4	0	0	0	0	0	0	0	0	0	0	0
mCSF066.h5	26	50	28	8	6	4	8	10	8	26	32	32	6	0	2
mCSF067.h5	112	212	118	42	22	38	28	6	22	2	16	110	162	62	26
mCSF068.h5	18	38	12	12	24	24	10	8	16	24	28	48	38	28	20
mCSF069.h5	36	76	48	18	2	8	6	24	14	52	48	26	10	0	8
mCSF070.h5	12	26	16	12	4	8	14	18	28	14	4	8	8	8	0
	10	30	50	70	90	110	130	150	170	190	210	230	250	270	290
mCSF051.h5	723655	2.11644e+06	3.50041e+06	4.88208e+06	6.27606e+06	7.67469e+06	9.00275e+06	1.03151e+07	1.15825e+07	1.23732e+07	1.27691e+07	1.28628e+07	1.24235e+07	1.188e+07	1.14852e+07
mCSF052.h5	1.63587e+06	4.89005e+06	7.84451e+06	1.06411e+07	1.3446e+07	1.60897e+07	1.85104e+07	2.04736e+07	2.23984e+07	2.43842e+07	2.6048e+07	2.73123e+07	2.79621e+07	2.77244e+07	2.69002e+07
mCSF053.h5	646873	1.88996e+06	2.98263e+06	3.99057e+06	5.05987e+06	6.14256e+06	7.20814e+06	8.28796e+06	9.36416e+06	1.02402e+07	1.08156e+07	1.10337e+07	1.12693e+07	1.10993e+07	1.04724e+07
mCSF054.h5	2.66919e+06	7.94664e+06	1.29044e+07	1.75659e+07	2.21722e+07	2.62052e+07	2.94442e+07	3.27851e+07	3.48627e+07	3.58852e+07	3.66461e+07	3.65576e+07	3.73195e+07	3.77779e+07	3.77633e+07
mCSF055.h5	927437	2.78445e+06	4.63504e+06	6.48181e+06	8.23134e+06	9.76227e+06	1.13547e+07	1.29899e+07	1.4626e+07	1.62584e+07	1.78809e+07	1.89581e+07	1.9576e+07	1.97645e+07	1.84853e+07
mCSF056.h5	2.94065e+06	8.66119e+06	1.38193e+07	1.82158e+07	2.25054e+07	2.67071e+07	3.01771e+07	3.33043e+07	3.5995e+07	3.81452e+07	4.02427e+07	4.13088e+07	4.05839e+07	3.93802e+07	3.90499e+07
mCSF057.h5	4.13721e+06	1.20053e+07	1.88202e+07	2.50225e+07	3.07899e+07	3.59805e+07	4.0208e+07	4.30742e+07	4.633e+07	4.88538e+07	5.04171e+07	5.17927e+07	5.21603e+07	5.25867e+07	5.3061e+07
mCSF058.h5	3.96432e+06	1.17754e+07	1.92565e+07	2.60877e+07	3.22302e+07	3.74745e+07	4.11554e+07	4.45302e+07	4.71698e+07	4.89207e+07	5.00313e+07	5.06804e+07	5.08664e+07	5.09178e+07	5.14836e+07
mCSF059.h5	3.03837e+06	8.41918e+06	1.32766e+07	1.75246e+07	2.13635e+07	2.5295e+07	2.92909e+07	3.2703e+07	3.52237e+07	3.71574e+07	3.88199e+07	3.94063e+07	3.94567e+07	3.96544e+07	4.00603e+07
mCSF060.h5	3.6704e+06	1.09316e+07	1.79718e+07	2.44521e+07	3.06128e+07	3.64204e+07	4.12616e+07	4.50859e+07	4.88088e+07	5.17876e+07	5.37612e+07	5.40102e+07	5.37866e+07	5.31723e+07	5.25055e+07
mCSF061.h5	1.6832e+06	4.75908e+06	7.44155e+06	9.9615e+06	1.24316e+07	1.49199e+07	1.70804e+07	1.85868e+07	1.98681e+07	2.06824e+07	2.13095e+07	2.19942e+07	2.27679e+07	2.26802e+07	2.25269e+07
mCSF062.h5	2.16394e+06	6.37389e+06	1.02672e+07	1.40068e+07	1.77099e+07	2.12927e+07	2.47366e+07	2.80709e+07	3.14482e+07	3.49105e+07	3.80908e+07	3.95134e+07	3.9307e+07	3.84152e+07	3.66993e+07
mCSF063.h5	1.46688e+06	4.21537e+06	6.41601e+06	7.95207e+06	9.58592e+06	1.14089e+07	1.29849e+07	1.43572e+07	1.54907e+07	1.63812e+07	1.69219e+07	1.72693e+07	1.74994e+07	1.76285e+07	1.78879e+07
mCSF064.h5	2.00568e+06	5.97601e+06	9.77829e+06	1.31838e+07	1.60397e+07	1.9026e+07	2.17623e+07	2.43347e+07	2.69575e+07	2.92829e+07	3.11666e+07	3.22706e+07	3.22921e+07	3.09044e+07	3.00594e+07
mCSF065.h5	1.1771e+06	3.52093e+06	5.85673e+06	8.10483e+06	1.0003e+07	1.19444e+07	1.3426e+07	1.47206e+07	1.59648e+07	1.66799e+07	1.69207e+07	1.74889e+07	1.75362e+07	1.73482e+07	1.73844e+07
mCSF066.h5	2.30926e+06	6.89014e+06	1.13809e+07	1.57792e+07	2.01712e+07	2.40897e+07	2.75158e+07	3.0861e+07	3.4056e+07	3.69232e+07	3.83703e+07	3.8295e+07	3.78201e+07	3.70463e+07	3.60432e+07
mCSF067.h5	4.61164e+06	1.37471e+07	2.27016e+07	3.14457e+07	3.98299e+07	4.70621e+07	5.39985e+07	6.10104e+07	6.71211e+07	7.27351e+07	7.85676e+07	8.41745e+07	8.88205e+07	8.96549e+07	8.46578e+07
mCSF068.h5	3.70635e+06	1.08821e+07	1.7707e+07	2.33946e+07	2.82256e+07	3.2598e+07	3.67875e+07	4.10897e+07	4.53067e+07	4.87475e+07	5.23463e+07	5.55486e+07	5.81378e+07	5.90871e+07	5.68006e+07
mCSF069.h5	3.24729e+06	9.70103e+06	1.59418e+07	2.15003e+07	2.62692e+07	3.05153e+07	3.45135e+07	3.85014e+07	4.22752e+07	4.57341e+07	4.86837e+07	5.12157e+07	5.09586e+07	4.93267e+07	4.79477e+07
mCSF070.h5	2.59108e+06	7.64075e+06	1.24292e+07	1.69499e+07	2.15851e+07	2.5951e+07	2.93588e+07	3.23417e+07	3.54102e+07	3.87382e+07	4.17944e+07	4.30554e+07	4.33844e+07	4.33018e+07	4.17955e+07
mCSF051.h5	0.723655	2.11644	3.50041	4.88208	6.27606	7.67469	9.00275	10.3151	11.5825	12.3732	12.7691	12.8628	12.4235	11.88	11.4852
mCSF052.h5	1.63587	4.89005	7.84451	10.6411	13.446	16.0897	18.5104	20.4736	22.3984	24.3842	26.048	27.3123	27.9621	27.7244	26.9002
mCSF053.h5	0.646873	1.88996	2.98263	3.99057	5.05987	6.14256	7.20814	8.28796	9.36416	10.2402	10.8156	11.0337	11.2693	11.0993	10.4724
mCSF054.h5	2.66919	7.94664	12.9044	17.5659	22.1722	26.2052	29.4442	32.7851	34.8627	35.8852	36.6461	36.5576	37.3195	37.7779	37.7633
mCSF055.h5	0.927437	2.78445	4.63504	6.48181	8.23134	9.76227	11.3547	12.9899	14.626	16.2584	17.8809	18.9581	19.576	19.7645	18.4853
mCSF056.h5	2.94065	8.66119	13.8193	18.2158	22.5054	26.7071	30.1771	33.3043	35.995	38.1452	40.2427	41.3088	40.5839	39.3802	39.0499
mCSF057.h5	4.13721	12.0053	18.8202	25.0225	30.7899	35.9805	40.208	43.0742	46.33	48.8538	50.4171	51.7927	52.1603	52.5867	53.061
mCSF058.h5	3.96432	11.7754	19.2565	26.0877	32.2302	37.4745	41.1554	44.5302	47.1698	48.9207	50.0313	50.6804	50.8664	50.9178	51.4836
mCSF059.h5	3.03837	8.41918	13.2766	17.5246	21.3635	25.295	29.2909	32.703	35.2237	37.1574	38.8199	39.4063	39.4567	39.6544	40.0603
mCSF060.h5	3.6704	10.9316	17.9718	24.4521	30.6128	36.4204	41.2616	45.0859	48.8088	51.7876	53.7612	54.0102	53.7866	53.1723	52.5055
mCSF061.h5	1.6832	4.75908	7.44155	9.9615	12.4316	14.9199	17.0804	18.5868	19.8681	20.6824	21.3095	21.9942	22.7679	22.6802	22.5269
mCSF062.h5	2.16394	6.37389	10.2672	14.0068	17.7099	21.2927	24.7366	28.0709	31.4482	34.9105	38.0908	39.5134	39.307	38.4152	36.6993
mCSF063.h5	1.46688	4.21537	6.41601	7.95207	9.58592	11.4089	12.9849	14.3572	15.4907	16.3812	16.9219	17.2693	17.4994	17.6285	17.8879
mCSF064.h5	2.00568	5.97601	9.77829	13.1838	16.0397	19.026	21.7623	24.3347	26.9575	29.2829	31.1666	32.2706	32.2921	30.9044	30.0594
mCSF065.h5	1.1771	3.52093	5.85673	8.10483	10.003	11.9444	13.426	14.7206	15.9648	16.6799	16.9207	17.4889	17.5362	17.3482	17.3844
mCSF066.h5	2.30926	6.89014	11.3809	15.7792	20.1712	24.0897	27.5158	30.861	34.056	36.9232	38.3703	38.295	37.8201	37.0463	36.0432
mCSF067.h5	4.61164	13.7471	22.7016	31.4457	39.8299	47.0621	53.9985	61.0104	67.1211	72.7351	78.5676	84.1745	88.8205	89.6549	84.6578
mCSF068.h5	3.70635	10.8821	17.707	23.3946	28.2256	32.598	36.7875	41.0897	45.3067	48.7475	52.3463	55.5486	58.1378	59.0871	56.8006
mCSF069.h5	3.24729	9.70103	15.9418	21.5003	26.2692	30.5153	34.5135	38.5014	42.2752	45.7341	48.6837	51.2157	50.9586	49.3267	47.9477
mCSF070.h5	2.59108	7.64075	12.4292	16.9499	21.5851	25.951	29.3588	32.3417	35.4102	38.7382	41.7944	43.0554	43.3844	43.3018	41.7955
mCSF051.h5	11.055	1.88997	0	0	0	0	0	0	0	0.323281	1.0964	0	0	0	0
mCSF052.h5	11.0034	3.27195	2.2946	0	0	0	0.108047	0.0976869	0.803629	0.16404	0.460689	0.292909	0.0715253	0	0
mCSF053.h5	3.0918	3.17467	0	1.00236	1.1858	0.325597	0	0	0	0	0	0	0	0	0
mCSF054.h5	11.9886	5.28526	1.0849	0.910857	0.451016	0.0763207	0	0.122007	0.917886	1.0032	0.27288	1.03946	1.82211	1.05882	0.105923
mCSF055.h5	6.46944	0.718273	4.74645	0.925667	0.485948	0.20487	0	0	0	0	0	0	0	0	0
mCSF056.h5	12.2422	6.46562	1.30252	0.219589	0.799808	0.44932	0	0.120105	0.222253	0.786468	0.496985	1.06515	0.344964	0.507869	0.870682
mCSF057.h5	8.2181	2.83207	1.06269	0.479569	0.389738	0.833784	0.994827	1.06792	0.647529	0.777831	0.357021	0.965387	0.881897	1.17901	0.829234
mCSF058.h5	5.5495	1.8683	0.934747	0.843309	1.05491	1.60109	0.92333	1.21266	0.7632	1.02206	0.719549	0.749796	0.747055	0.824859	0.621557
mCSF059.h5	7.24073	3.56329	1.20513	1.14125	0.0936178	0.158134	0.0682806	0.122313	0.22712	0.269126	0.30912	0.304519	0.456197	0.554793	0.599097
mCSF060.h5	6.5388	2.19548	0.111286	0.408962	0.391993	0.329485	0.290828	0.354878	0.122929	0.386193	0.595224	0.81466	0.669312	0.376136	0.0761825
mCSF061.h5	13.0704	2.94175	0.806283	0.602319	0.804402	0.134049	0	0.107603	0.100664	0.193401	0.469273	0.818399	1.40549	1.67547	0.799046
mCSF062.h5	9.24239	4.07914	5.64906	2.42739	1.69397	1.40893	0.485112	0.0712482	0	0.0572893	0.0525061	0.0506157	0.101763	0.104125	0
mCSF063.h5	9.54406	1.42336	1.24688	0.503013	0	0	0.462076	0.139303	0.903768	0.610455	0.354571	0.115812	0.228579	0.794169	0.782653
mCSF064.h5	7.97736	3.01204	2.24988	1.51701	0.623454	0.315357	0.183805	0	0.148382	0.136599	0	0.0619759	0.123869	0	0.199605
mCSF065.h5	8.49543	2.84016	0.682975	0.493533	0	0	0	0	0	0	0	0	0	0	0
mCSF066.h5	11.259	7.25675	2.46026	0.506997	0.297454	0.166046	0.290742	0.324034	0.234907	0.704164	0.833977	0.835618	0.158646	0	0.055489
mCSF067.h5	24.2864	15.4215	5.19787	1.33564	0.552349	0.807444	0.518533	0.0983438	0.327766	0.027497	0.203646	1.30681	1.8239	0.69154	0.307119
mCSF068.h5	4.85653	3.49198	0.677698	0.512939	0.850292	0.736242	0.271831	0.194696	0.353149	0.492333	0.5349	0.864109	0.65362	0.473876	0.352109
mCSF069.h5	11.0862	7.83422	3.01095	0.837196	0.0761348	0.262164	0.173845	0.623354	0.331164	1.13701	0.985957	0.507657	0.196238	0	0.166848
mCSF070.h5	4.63127	3.40281	1.28729	0.707967	0.185313	0.308273	0.476858	0.556558	0.790734	0.3614	0.0957065	0.185807	0.184398	0.18475	0

## Sheet: Average per mouse
	10	30	50	70	90	110	130	150	170	190	210	230	250	270	290
mCSF051.h5	11.055	1.88997	0	0	0	0	0	0	0	0.323281	1.0964	0	0	0	0
mCSF052.h5	11.0034	3.27195	2.2946	0	0	0	0.108047	0.0976869	0.803629	0.16404	0.460689	0.292909	0.0715253	0	0
mCSF053.h5	3.0918	3.17467	0	1.00236	1.1858	0.325597	0	0	0	0	0	0	0	0	0
mCSF054.h5	11.9886	5.28526	1.0849	0.910857	0.451016	0.0763207	0	0.122007	0.917886	1.0032	0.27288	1.03946	1.82211	1.05882	0.105923
mCSF055.h5	6.46944	0.718273	4.74645	0.925667	0.485948	0.20487	0	0	0	0	0	0	0	0	0
876-PBS	8.72164	2.86802	1.62519	0.567778	0.424553	0.121358	0.0216095	0.0439387	0.344303	0.298104	0.365994	0.266473	0.378726	0.211764	0.0211846
mCSF056.h5	12.2422	6.46562	1.30252	0.219589	0.799808	0.44932	0	0.120105	0.222253	0.786468	0.496985	1.06515	0.344964	0.507869	0.870682
mCSF057.h5	8.2181	2.83207	1.06269	0.479569	0.389738	0.833784	0.994827	1.06792	0.647529	0.777831	0.357021	0.965387	0.881897	1.17901	0.829234
mCSF058.h5	5.5495	1.8683	0.934747	0.843309	1.05491	1.60109	0.92333	1.21266	0.7632	1.02206	0.719549	0.749796	0.747055	0.824859	0.621557
mCSF059.h5	7.24073	3.56329	1.20513	1.14125	0.0936178	0.158134	0.0682806	0.122313	0.22712	0.269126	0.30912	0.304519	0.456197	0.554793	0.599097
mCSF060.h5	6.5388	2.19548	0.111286	0.408962	0.391993	0.329485	0.290828	0.354878	0.122929	0.386193	0.595224	0.81466	0.669312	0.376136	0.0761825
878-PBS	7.95786	3.38495	0.923275	0.618536	0.546014	0.674362	0.455453	0.575576	0.396606	0.648336	0.49558	0.779902	0.619885	0.688532	0.599351
mCSF061.h5	13.0704	2.94175	0.806283	0.602319	0.804402	0.134049	0	0.107603	0.100664	0.193401	0.469273	0.818399	1.40549	1.67547	0.799046
mCSF062.h5	9.24239	4.07914	5.64906	2.42739	1.69397	1.40893	0.485112	0.0712482	0	0.0572893	0.0525061	0.0506157	0.101763	0.104125	0
mCSF063.h5	9.54406	1.42336	1.24688	0.503013	0	0	0.462076	0.139303	0.903768	0.610455	0.354571	0.115812	0.228579	0.794169	0.782653
mCSF064.h5	7.97736	3.01204	2.24988	1.51701	0.623454	0.315357	0.183805	0	0.148382	0.136599	0	0.0619759	0.123869	0	0.199605
mCSF065.h5	8.49543	2.84016	0.682975	0.493533	0	0	0	0	0	0	0	0	0	0	0
884-PBS	9.66592	2.85929	2.12702	1.10865	0.624365	0.371668	0.226198	0.0636309	0.230563	0.199549	0.17527	0.20936	0.37194	0.514752	0.356261
mCSF066.h5	11.259	7.25675	2.46026	0.506997	0.297454	0.166046	0.290742	0.324034	0.234907	0.704164	0.833977	0.835618	0.158646	0	0.055489
mCSF067.h5	24.2864	15.4215	5.19787	1.33564	0.552349	0.807444	0.518533	0.0983438	0.327766	0.027497	0.203646	1.30681	1.8239	0.69154	0.307119
mCSF068.h5	4.85653	3.49198	0.677698	0.512939	0.850292	0.736242	0.271831	0.194696	0.353149	0.492333	0.5349	0.864109	0.65362	0.473876	0.352109
mCSF069.h5	11.0862	7.83422	3.01095	0.837196	0.0761348	0.262164	0.173845	0.623354	0.331164	1.13701	0.985957	0.507657	0.196238	0	0.166848
mCSF070.h5	4.63127	3.40281	1.28729	0.707967	0.185313	0.308273	0.476858	0.556558	0.790734	0.3614	0.0957065	0.185807	0.184398	0.18475	0
885-PBS	11.2239	7.48144	2.52681	0.780147	0.392309	0.456034	0.346362	0.359397	0.407544	0.54448	0.530837	0.74	0.603361	0.270033	0.176313

## Sheet: Tabelle2
	10	30	50	70	90	110	130	150	170	190	210	230	250	270	290
876-PBS	8.72164	2.86802	1.62519	0.567778	0.424553	0.121358	0.0216095	0.0439387	0.344303	0.298104	0.365994	0.266473	0.378726	0.211764	0.0211846
878-PBS	7.95786	3.38495	0.923275	0.618536	0.546014	0.674362	0.455453	0.575576	0.396606	0.648336	0.49558	0.779902	0.619885	0.688532	0.599351
884-PBS	9.66592	2.85929	2.12702	1.10865	0.624365	0.371668	0.226198	0.0636309	0.230563	0.199549	0.17527	0.20936	0.37194	0.514752	0.356261
885-PBS	11.2239	7.48144	2.52681	0.780147	0.392309	0.456034	0.346362	0.359397	0.407544	0.54448	0.530837	0.74	0.603361	0.270033	0.176313
mean	9.39233	4.14843	1.80057	0.768779	0.49681	0.405855	0.262406	0.260636	0.344754	0.422617	0.39192	0.498934	0.493478	0.421271	0.288277
median	9.19378	3.12649	1.8761	0.699342	0.485283	0.413851	0.28628	0.211514	0.370455	0.421292	0.430787	0.503236	0.491044	0.392393	0.266287
Average	9.39233	4.14843	1.80057	0.768779	0.49681	0.405855	0.262406	0.260636	0.344754	0.422617	0.39192	0.498934	0.493478	0.421271	0.288277
Standard Dev.	1.40676	2.23556	0.691471	0.244007	0.107754	0.228562	0.18584	0.254761	0.0809754	0.209016	0.160886	0.302736	0.136617	0.221309	0.248504
Sample Size	4	4	4	4	4	4	4	4	4	4	4	4	4	4	4
98% Confid. Coeff. =Distr. T. Inv (error alfa;n-1)	4.5407	4.5407	4.5407	4.5407	4.5407	4.5407	4.5407	4.5407	4.5407	4.5407	4.5407	4.5407	4.5407	4.5407	4.5407
SEM	0.703381	1.11778	0.345736	0.122004	0.053877	0.114281	0.0929201	0.127381	0.0404877	0.104508	0.0804429	0.151368	0.0683084	0.110655	0.124252
Upper Bound	12.5862	9.22393	3.37046	1.32276	0.74145	0.924771	0.684328	0.839033	0.528597	0.897156	0.757188	1.18625	0.803646	0.92372	0.852469
Lower Bound	6.19848	-0.927079	0.23069	0.214797	0.25217	-0.11306	-0.159517	-0.317761	0.160911	-0.0519218	0.0266528	-0.188383	0.18331	-0.0811794	-0.275914
Average	9.39233	4.14843	1.80057	0.768779	0.49681	0.405855	0.262406	0.260636	0.344754	0.422617	0.39192	0.498934	0.493478	0.421271	0.288277
Standard Dev.	1.40676	2.23556	0.691471	0.244007	0.107754	0.228562	0.18584	0.254761	0.0809754	0.209016	0.160886	0.302736	0.136617	0.221309	0.248504
Sample Size	4	4	4	4	4	4	4	4	4	4	4	4	4	4	4
95% Confid. Coeff. =Distr. T. Inv (error alfa;n-1)	3.18245	3.18245	3.18245	3.18245	3.18245	3.18245	3.18245	3.18245	3.18245	3.18245	3.18245	3.18245	3.18245	3.18245	3.18245
SEM	0.703381	1.11778	0.345736	0.122004	0.053877	0.114281	0.0929201	0.127381	0.0404877	0.104508	0.0804429	0.151368	0.0683084	0.110655	0.124252
Upper Bound	11.6308	7.7057	2.90086	1.15705	0.668271	0.769548	0.558119	0.666017	0.473604	0.755208	0.647926	0.980654	0.710866	0.773423	0.683703
Lower Bound	7.15386	0.591153	0.700288	0.380509	0.325349	0.0421625	-0.0333075	-0.144746	0.215904	0.0900266	0.135915	0.0172135	0.27609	0.069118	-0.107148
		Upper Bound	11.6308	7.7057	2.90086	1.15705	0.668271	0.769548	0.558119	0.666017	0.473604	0.755208	0.647926	0.980654	0.710866	0.773423	0.683703
		Average	9.39233	4.14843	1.80057	0.768779	0.49681	0.405855	0.262406	0.260636	0.344754	0.422617	0.39192	0.498934	0.493478	0.421271	0.288277
		Lower Bound	7.15386	0.591153	0.700288	0.380509	0.325349	0.0421625	-0.0333075	-0.144746	0.215904	0.0900266	0.135915	0.0172135	0.27609	0.069118	-0.107148
			Upper Bound	Average	Lower Bound
			11.6308	9.39233	7.15386
			7.7057	4.14843	0.591153
			2.90086	1.80057	0.700288
			1.15705	0.768779	0.380509
			0.668271	0.49681	0.325349
			0.769548	0.405855	0.0421625
			0.558119	0.262406	-0.0333075
			0.666017	0.260636	-0.144746
			0.473604	0.344754	0.215904
			0.755208	0.422617	0.0900266
			0.647926	0.39192	0.135915
			0.980654	0.498934	0.0172135
			0.710866	0.493478	0.27609
			0.773423	0.421271	0.069118
			0.683703	0.288277	-0.107148
