# Supplementary material for: Response of spatially defined microglia states with distinct chromatin accessibility in a mouse model of Alzheimer’s disease
Source: Nat Neurosci. 2025 Jul 14;28(8):1688–703. doi: 10.1038/s41593-025-02006-0 (PMC12321583; doi:10.1038/s41593-025-02006-0)
Supplement: Supplementary file 7 — Data tested in MC simulations shown in Figs. 1f, 3c,e and 6b and Extended Data Fig. 5d. [file 41593_2025_2006_MOESM7_ESM.zip › Source Data Folder 1 - MonteCarlo/Fig6B_Measured_FAD- Csf1.xlsx]

## Sheet: 1 measured_confetti_count_mCSF_
	10	30	50	70	90	110	130	150	170	190	210	230	250	270	290
mCSF133.h5	0	0	4	2	2	2	4	8	4	4	8	4	4	4	2
mCSF134.h5	0	0	4	0	4	2	4	4	6	4	4	2	4	4	2
mCSF135.h5	0	2	0	2	0	2	0	0	0	2	0	0	0	0	0
mCSF136.h5	0	0	0	4	2	0	2	0	0	2	0	4	4	0	2
mCSF137.h5	0	0	2	0	0	0	0	0	0	0	2	2	0	0	0
mCSF138.h5	0	0	0	0	2	0	0	0	0	2	0	0	4	4	0
mCSF139.h5	0	2	0	0	0	2	2	6	4	0	2	6	0	10	6
mCSF140.h5	0	0	0	0	0	2	2	2	4	2	2	0	6	4	0
mCSF141.h5	0	2	0	4	0	0	0	0	0	0	4	2	0	0	8
mCSF142.h5	2	2	4	8	0	2	6	2	2	0	2	4	6	2	6
mCSF143.h5	0	0	0	0	2	2	2	0	4	6	6	4	0	0	2
mCSF144.h5	0	0	0	0	0	0	0	2	2	0	4	0	0	0	2
mCSF145.h5	0	0	2	2	0	0	0	0	4	4	2	2	0	0	2
mCSF146.h5	0	0	0	0	2	2	0	2	6	0	2	0	0	2	2
mCSF147.h5	0	0	0	0	0	0	0	2	0	0	2	4	0	0	0
mCSF148.h5	0	0	0	2	0	0	2	0	0	0	2	6	0	6	4
mCSF149.h5	0	0	2	0	4	2	4	0	2	2	2	2	4	2	2
mCSF150.h5	0	0	0	0	0	0	0	0	0	2	4	0	2	0	2
mCSF151.h5	0	0	4	4	0	2	2	4	0	2	2	6	2	2	2
mCSF152.h5	0	0	0	0	2	0	0	0	0	2	2	6	0	0	0
	10	30	50	70	90	110	130	150	170	190	210	230	250	270	290
mCSF133.h5	1.20815e+06	3.47387e+06	5.49887e+06	7.1319e+06	8.64972e+06	1.00438e+07	1.13079e+07	1.24287e+07	1.33943e+07	1.4069e+07	1.46384e+07	1.51813e+07	1.55985e+07	1.57617e+07	1.57744e+07
mCSF134.h5	1.10086e+06	3.25086e+06	5.25343e+06	6.9806e+06	8.69978e+06	1.02884e+07	1.15287e+07	1.27572e+07	1.36297e+07	1.41991e+07	1.46965e+07	1.49775e+07	1.51217e+07	1.51773e+07	1.50834e+07
mCSF135.h5	693638	1.97251e+06	3.23354e+06	4.48941e+06	5.46079e+06	6.12946e+06	6.87965e+06	7.5497e+06	8.21233e+06	8.7456e+06	9.35003e+06	9.7703e+06	1.02648e+07	1.03451e+07	1.01949e+07
mCSF136.h5	798641	2.31888e+06	3.75043e+06	5.12646e+06	6.47855e+06	7.51269e+06	8.51104e+06	9.60458e+06	1.04796e+07	1.11619e+07	1.17176e+07	1.21406e+07	1.24066e+07	1.21431e+07	1.17827e+07
mCSF137.h5	241284	724411	1.20586e+06	1.66182e+06	1.92203e+06	2.20418e+06	2.50697e+06	2.69415e+06	2.90202e+06	3.14519e+06	3.25669e+06	3.46151e+06	3.67133e+06	3.69366e+06	3.66397e+06
mCSF138.h5	561377	1.55648e+06	2.45203e+06	3.24404e+06	3.88243e+06	4.55727e+06	5.06822e+06	5.50757e+06	5.7626e+06	5.93249e+06	6.14901e+06	6.42255e+06	6.7514e+06	6.81717e+06	6.88119e+06
mCSF139.h5	1.03928e+06	2.98521e+06	4.68335e+06	6.14458e+06	7.59155e+06	8.96409e+06	1.00962e+07	1.11922e+07	1.22953e+07	1.30526e+07	1.3817e+07	1.43262e+07	1.41478e+07	1.41606e+07	1.41192e+07
mCSF140.h5	860213	2.47533e+06	4.03149e+06	5.35143e+06	6.44696e+06	7.40893e+06	8.0951e+06	8.88408e+06	9.74812e+06	1.04154e+07	1.0798e+07	1.07618e+07	1.0846e+07	1.10473e+07	1.12052e+07
mCSF141.h5	964801	2.78563e+06	4.47028e+06	5.98441e+06	7.47634e+06	8.61083e+06	9.44158e+06	1.01101e+07	1.04706e+07	1.08038e+07	1.10395e+07	1.12879e+07	1.16447e+07	1.17719e+07	1.19189e+07
mCSF142.h5	1.01289e+06	3.03531e+06	4.88269e+06	6.61259e+06	8.30938e+06	9.79252e+06	1.10476e+07	1.23267e+07	1.35424e+07	1.37899e+07	1.41063e+07	1.42119e+07	1.41591e+07	1.37658e+07	1.37742e+07
mCSF143.h5	738933	2.21851e+06	3.64615e+06	4.90118e+06	6.06352e+06	7.077e+06	7.93226e+06	8.77097e+06	9.44377e+06	9.92374e+06	1.04379e+07	1.0681e+07	1.07971e+07	1.08022e+07	1.06247e+07
mCSF144.h5	673023	1.95248e+06	3.16207e+06	4.1899e+06	5.18689e+06	6.06651e+06	6.99658e+06	7.83145e+06	8.64763e+06	9.36538e+06	9.60642e+06	9.08953e+06	8.79522e+06	8.68952e+06	8.80804e+06
mCSF145.h5	744066	2.01158e+06	3.11111e+06	4.18692e+06	5.28932e+06	6.18684e+06	7.13214e+06	8.11365e+06	9.07848e+06	9.79281e+06	1.03014e+07	1.05733e+07	1.07437e+07	1.05934e+07	1.0427e+07
mCSF146.h5	769094	2.30906e+06	3.77325e+06	5.20028e+06	6.55077e+06	7.63185e+06	8.36218e+06	9.038e+06	9.70603e+06	1.02267e+07	1.07424e+07	1.13498e+07	1.16787e+07	1.1801e+07	1.12467e+07
mCSF147.h5	458692	1.37042e+06	2.18209e+06	2.94889e+06	3.63833e+06	4.36489e+06	5.065e+06	5.45411e+06	5.7559e+06	5.89385e+06	6.1143e+06	6.34201e+06	6.12429e+06	6.0023e+06	6.06517e+06
mCSF148.h5	687694	1.86334e+06	2.81748e+06	3.62055e+06	4.31826e+06	4.95421e+06	5.59906e+06	6.12085e+06	6.63809e+06	7.20552e+06	7.64003e+06	7.90104e+06	8.25216e+06	8.21508e+06	8.25324e+06
mCSF149.h5	980218	2.84918e+06	4.63379e+06	6.28382e+06	7.89733e+06	9.40234e+06	1.06222e+07	1.1835e+07	1.24596e+07	1.31377e+07	1.37724e+07	1.42297e+07	1.44429e+07	1.4366e+07	1.4114e+07
mCSF150.h5	678612	2.03741e+06	3.39149e+06	4.74279e+06	6.09618e+06	7.27812e+06	7.88796e+06	8.03568e+06	8.28685e+06	8.60275e+06	8.89566e+06	9.00836e+06	9.22881e+06	9.39856e+06	9.23005e+06
mCSF151.h5	623318	1.85372e+06	2.96392e+06	3.99927e+06	4.99949e+06	6.04063e+06	6.89609e+06	7.69199e+06	8.54865e+06	9.39312e+06	9.66881e+06	9.95165e+06	1.03002e+07	1.03746e+07	1.00747e+07
mCSF152.h5	829415	2.48984e+06	4.00936e+06	5.23471e+06	6.41456e+06	7.5007e+06	8.36324e+06	9.13946e+06	9.90002e+06	1.05142e+07	1.07007e+07	1.08509e+07	1.09228e+07	1.09556e+07	1.08768e+07
mCSF133.h5	1.20815	3.47387	5.49887	7.1319	8.64972	10.0438	11.3079	12.4287	13.3943	14.069	14.6384	15.1813	15.5985	15.7617	15.7744
mCSF134.h5	1.10086	3.25086	5.25343	6.9806	8.69978	10.2884	11.5287	12.7572	13.6297	14.1991	14.6965	14.9775	15.1217	15.1773	15.0834
mCSF135.h5	0.693638	1.97251	3.23354	4.48941	5.46079	6.12946	6.87965	7.5497	8.21233	8.7456	9.35003	9.7703	10.2648	10.3451	10.1949
mCSF136.h5	0.798641	2.31888	3.75043	5.12646	6.47855	7.51269	8.51104	9.60458	10.4796	11.1619	11.7176	12.1406	12.4066	12.1431	11.7827
mCSF137.h5	0.241284	0.724411	1.20586	1.66182	1.92203	2.20418	2.50697	2.69415	2.90202	3.14519	3.25669	3.46151	3.67133	3.69366	3.66397
mCSF138.h5	0.561377	1.55648	2.45203	3.24404	3.88243	4.55727	5.06822	5.50757	5.7626	5.93249	6.14901	6.42255	6.7514	6.81717	6.88119
mCSF139.h5	1.03928	2.98521	4.68335	6.14458	7.59155	8.96409	10.0962	11.1922	12.2953	13.0526	13.817	14.3262	14.1478	14.1606	14.1192
mCSF140.h5	0.860213	2.47533	4.03149	5.35143	6.44696	7.40893	8.0951	8.88408	9.74812	10.4154	10.798	10.7618	10.846	11.0473	11.2052
mCSF141.h5	0.964801	2.78563	4.47028	5.98441	7.47634	8.61083	9.44158	10.1101	10.4706	10.8038	11.0395	11.2879	11.6447	11.7719	11.9189
mCSF142.h5	1.01289	3.03531	4.88269	6.61259	8.30938	9.79252	11.0476	12.3267	13.5424	13.7899	14.1063	14.2119	14.1591	13.7658	13.7742
mCSF143.h5	0.738933	2.21851	3.64615	4.90118	6.06352	7.077	7.93226	8.77097	9.44377	9.92374	10.4379	10.681	10.7971	10.8022	10.6247
mCSF144.h5	0.673023	1.95248	3.16207	4.1899	5.18689	6.06651	6.99658	7.83145	8.64763	9.36538	9.60642	9.08953	8.79522	8.68952	8.80804
mCSF145.h5	0.744066	2.01158	3.11111	4.18692	5.28932	6.18684	7.13214	8.11365	9.07848	9.79281	10.3014	10.5733	10.7437	10.5934	10.427
mCSF146.h5	0.769094	2.30906	3.77325	5.20028	6.55077	7.63185	8.36218	9.038	9.70603	10.2267	10.7424	11.3498	11.6787	11.801	11.2467
mCSF147.h5	0.458692	1.37042	2.18209	2.94889	3.63833	4.36489	5.065	5.45411	5.7559	5.89385	6.1143	6.34201	6.12429	6.0023	6.06517
mCSF148.h5	0.687694	1.86334	2.81748	3.62055	4.31826	4.95421	5.59906	6.12085	6.63809	7.20552	7.64003	7.90104	8.25216	8.21508	8.25324
mCSF149.h5	0.980218	2.84918	4.63379	6.28382	7.89733	9.40234	10.6222	11.835	12.4596	13.1377	13.7724	14.2297	14.4429	14.366	14.114
mCSF150.h5	0.678612	2.03741	3.39149	4.74279	6.09618	7.27812	7.88796	8.03568	8.28685	8.60275	8.89566	9.00836	9.22881	9.39856	9.23005
mCSF151.h5	0.623318	1.85372	2.96392	3.99927	4.99949	6.04063	6.89609	7.69199	8.54865	9.39312	9.66881	9.95165	10.3002	10.3746	10.0747
mCSF152.h5	0.829415	2.48984	4.00936	5.23471	6.41456	7.5007	8.36324	9.13946	9.90002	10.5142	10.7007	10.8509	10.9228	10.9556	10.8768
mCSF133.h5	0	0	0.727422	0.28043	0.231221	0.199128	0.353735	0.643671	0.298635	0.284312	0.546509	0.263482	0.256436	0.25378	0.126788
mCSF134.h5	0	0	0.761408	0	0.459782	0.194394	0.346959	0.313549	0.440216	0.281707	0.272174	0.133533	0.26452	0.263552	0.132596
mCSF135.h5	0	1.01393	0	0.445493	0	0.326293	0	0	0	0.228686	0	0	0	0	0
mCSF136.h5	0	0	0	0.780266	0.308711	0	0.234989	0	0	0.179181	0	0.329473	0.32241	0	0.169741
mCSF137.h5	0	0	1.65856	0	0	0	0	0	0	0	0.614121	0.577783	0	0	0
mCSF138.h5	0	0	0	0	0.515142	0	0	0	0	0.337127	0	0	0.59247	0.586754	0
mCSF139.h5	0	0.669969	0	0	0	0.223112	0.198095	0.536088	0.325327	0	0.144749	0.418814	0	0.706186	0.424953
mCSF140.h5	0	0	0	0	0	0.269944	0.247063	0.225122	0.410336	0.192024	0.18522	0	0.5532	0.36208	0
mCSF141.h5	0	0.717971	0	0.668404	0	0	0	0	0	0	0.362334	0.177181	0	0	0.671203
mCSF142.h5	1.97454	0.658911	0.81922	1.20981	0	0.204237	0.543106	0.162249	0.147684	0	0.141781	0.281454	0.423757	0.145288	0.435596
mCSF143.h5	0	0	0	0	0.329841	0.282606	0.252135	0	0.42356	0.604611	0.574827	0.374497	0	0	0.188241
mCSF144.h5	0	0	0	0	0	0	0	0.255381	0.231277	0	0.416388	0	0	0	0.227065
mCSF145.h5	0	0	0.642858	0.477679	0	0	0	0	0.440602	0.408463	0.194149	0.189156	0	0	0.19181
mCSF146.h5	0	0	0	0	0.305308	0.26206	0	0.221288	0.618172	0	0.186179	0	0	0.169478	0.17783
mCSF147.h5	0	0	0	0	0	0	0	0.366696	0	0	0.327102	0.630715	0	0	0
mCSF148.h5	0	0	0	0.552403	0	0	0.357203	0	0	0	0.261779	0.759394	0	0.730364	0.484658
mCSF149.h5	0	0	0.431613	0	0.5065	0.212713	0.376571	0	0.160518	0.152233	0.145218	0.140551	0.276953	0.139218	0.141703
mCSF150.h5	0	0	0	0	0	0	0	0	0	0.232484	0.449658	0	0.216713	0	0.216683
mCSF151.h5	0	0	1.34956	1.00018	0	0.331092	0.29002	0.520022	0	0.212922	0.206851	0.602915	0.194172	0.192778	0.198517
mCSF152.h5	0	0	0	0	0.311791	0	0	0	0	0.190219	0.186904	0.552949	0	0	0

## Sheet: Average per mouse
	10	30	50	70	90	110	130	150	170	190	210	230	250	270	290
mCSF133.h5	0	0	0.727422	0.28043	0.231221	0.199128	0.353735	0.643671	0.298635	0.284312	0.546509	0.263482	0.256436	0.25378	0.126788
mCSF134.h5	0	0	0.761408	0	0.459782	0.194394	0.346959	0.313549	0.440216	0.281707	0.272174	0.133533	0.26452	0.263552	0.132596
mCSF135.h5	0	1.01393	0	0.445493	0	0.326293	0	0	0	0.228686	0	0	0	0	0
mCSF136.h5	0	0	0	0.780266	0.308711	0	0.234989	0	0	0.179181	0	0.329473	0.32241	0	0.169741
mCSF137.h5	0	0	1.65856	0	0	0	0	0	0	0	0.614121	0.577783	0	0	0
877-mCSF	0	0.202787	0.629478	0.301238	0.199943	0.143963	0.187137	0.191444	0.14777	0.194778	0.286561	0.260854	0.168673	0.103466	0.0858251
mCSF138.h5	0	0	0	0	0.515142	0	0	0	0	0.337127	0	0	0.59247	0.586754	0
mCSF139.h5	0	0.669969	0	0	0	0.223112	0.198095	0.536088	0.325327	0	0.144749	0.418814	0	0.706186	0.424953
mCSF140.h5	0	0	0	0	0	0.269944	0.247063	0.225122	0.410336	0.192024	0.18522	0	0.5532	0.36208	0
mCSF141.h5	0	0.717971	0	0.668404	0	0	0	0	0	0	0.362334	0.177181	0	0	0.671203
mCSF142.h5	1.97454	0.658911	0.81922	1.20981	0	0.204237	0.543106	0.162249	0.147684	0	0.141781	0.281454	0.423757	0.145288	0.435596
877-mCSF	0.394909	0.40937	0.163844	0.375644	0.103028	0.139459	0.197653	0.184692	0.176669	0.10583	0.166817	0.17549	0.313885	0.360062	0.30635
mCSF143.h5	0	0	0	0	0.329841	0.282606	0.252135	0	0.42356	0.604611	0.574827	0.374497	0	0	0.188241
mCSF144.h5	0	0	0	0	0	0	0	0.255381	0.231277	0	0.416388	0	0	0	0.227065
mCSF145.h5	0	0	0.642858	0.477679	0	0	0	0	0.440602	0.408463	0.194149	0.189156	0	0	0.19181
mCSF146.h5	0	0	0	0	0.305308	0.26206	0	0.221288	0.618172	0	0.186179	0	0	0.169478	0.17783
mCSF147.h5	0	0	0	0	0	0	0	0.366696	0	0	0.327102	0.630715	0	0	0
877-mCSF	0	0	0.128572	0.0955357	0.12703	0.108933	0.050427	0.168673	0.342722	0.202615	0.339729	0.238873	0	0.0338955	0.156989
mCSF148.h5	0	0	0	0.552403	0	0	0.357203	0	0	0	0.261779	0.759394	0	0.730364	0.484658
mCSF149.h5	0	0	0.431613	0	0.5065	0.212713	0.376571	0	0.160518	0.152233	0.145218	0.140551	0.276953	0.139218	0.141703
mCSF150.h5	0	0	0	0	0	0	0	0	0	0.232484	0.449658	0	0.216713	0	0.216683
mCSF151.h5	0	0	1.34956	1.00018	0	0.331092	0.29002	0.520022	0	0.212922	0.206851	0.602915	0.194172	0.192778	0.198517
mCSF152.h5	0	0	0	0	0.311791	0	0	0	0	0.190219	0.186904	0.552949	0	0	0
877-mCSF	0	0	0.356235	0.310517	0.163658	0.108761	0.204759	0.104004	0.0321036	0.157572	0.250082	0.411162	0.137567	0.212472	0.208312

## Sheet: Results
Count/(Volume/1x10^6)
	10	30	50	70	90	110	130	150	170	190	210	230	250	270	290
877-mCSF	0	0.202787	0.629478	0.301238	0.199943	0.143963	0.187137	0.191444	0.14777	0.194778	0.286561	0.260854	0.168673	0.103466	0.0858251
877-mCSF	0.394909	0.40937	0.163844	0.375644	0.103028	0.139459	0.197653	0.184692	0.176669	0.10583	0.166817	0.17549	0.313885	0.360062	0.30635
877-mCSF	0	0	0.128572	0.0955357	0.12703	0.108933	0.050427	0.168673	0.342722	0.202615	0.339729	0.238873	0	0.0338955	0.156989
877-mCSF	0	0	0.356235	0.310517	0.163658	0.108761	0.204759	0.104004	0.0321036	0.157572	0.250082	0.411162	0.137567	0.212472	0.208312
mean	0.0987272	0.153039	0.319532	0.270734	0.148415	0.125279	0.159994	0.162203	0.174816	0.165199	0.260797	0.271595	0.155031	0.177474	0.189369
median	0	0.101393	0.26004	0.305877	0.145344	0.124196	0.192395	0.176682	0.16222	0.176175	0.268321	0.249864	0.15312	0.157969	0.182651
Average	0.0987272	0.153039	0.319532	0.270734	0.148415	0.125279	0.159994	0.162203	0.174816	0.165199	0.260797	0.271595	0.155031	0.177474	0.189369
Standard Dev.	0.197454	0.195808	0.229578	0.1214	0.0424451	0.019063	0.0734023	0.0399571	0.128185	0.0441878	0.0726661	0.0998351	0.12879	0.142191	0.09276
Sample Size	4	4	4	4	4	4	4	4	4	4	4	4	4	4	4
98% Confid. Coeff. =Distr. T. Inv (error alfa;n-1)	4.5407	4.5407	4.5407	4.5407	4.5407	4.5407	4.5407	4.5407	4.5407	4.5407	4.5407	4.5407	4.5407	4.5407	4.5407
SEM	0.0987272	0.097904	0.114789	0.0606998	0.0212225	0.0095315	0.0367012	0.0199786	0.0640925	0.0220939	0.036333	0.0499176	0.0643949	0.0710956	0.04638
Upper Bound	0.547018	0.597592	0.840755	0.546353	0.24478	0.168559	0.326643	0.25292	0.465842	0.26552	0.425775	0.498256	0.447429	0.500298	0.399967
Lower Bound	-0.349564	-0.291514	-0.201691	-0.00488636	0.0520496	0.0819992	-0.00665531	0.0714865	-0.116209	0.0648768	0.0958195	0.044934	-0.137367	-0.14535	-0.0212286
Average	0.0987272	0.153039	0.319532	0.270734	0.148415	0.125279	0.159994	0.162203	0.174816	0.165199	0.260797	0.271595	0.155031	0.177474	0.189369
Standard Dev.	0.197454	0.195808	0.229578	0.1214	0.0424451	0.019063	0.0734023	0.0399571	0.128185	0.0441878	0.0726661	0.0998351	0.12879	0.142191	0.09276
Sample Size	4	4	4	4	4	4	4	4	4	4	4	4	4	4	4
95% Confid. Coeff. =Distr. T. Inv (error alfa;n-1)	3.18245	3.18245	3.18245	3.18245	3.18245	3.18245	3.18245	3.18245	3.18245	3.18245	3.18245	3.18245	3.18245	3.18245	3.18245
SEM	0.0987272	0.097904	0.114789	0.0606998	0.0212225	0.0095315	0.0367012	0.0199786	0.0640925	0.0220939	0.036333	0.0499176	0.0643949	0.0710956	0.04638
Upper Bound	0.412921	0.464613	0.684842	0.463907	0.215954	0.155612	0.276793	0.225784	0.378787	0.235511	0.376425	0.430455	0.359965	0.403732	0.336971
Lower Bound	-0.215467	-0.158535	-0.0457778	0.0775596	0.0808752	0.0949455	0.0431943	0.0986225	-0.0291547	0.0948859	0.145169	0.112735	-0.0499017	-0.0487839	0.0417674
			Lower Bound	-0.215467	-0.158535	-0.0457778	0.0775596	0.0808752	0.0949455	0.0431943	0.0986225	-0.0291547	0.0948859	0.145169	0.112735	-0.0499017	-0.0487839	0.0417674
			Average	0.0987272	0.153039	0.319532	0.270734	0.148415	0.125279	0.159994	0.162203	0.174816	0.165199	0.260797	0.271595	0.155031	0.177474	0.189369
			Upper Bound	0.412921	0.464613	0.684842	0.463907	0.215954	0.155612	0.276793	0.225784	0.378787	0.235511	0.376425	0.430455	0.359965	0.403732	0.336971
			Sample Upper Bound	SAverage	SLower Bound
			0.412921	0.0987272	-0.215467
			0.464613	0.153039	-0.158535
			0.684842	0.319532	-0.0457778
			0.463907	0.270734	0.0775596
			0.215954	0.148415	0.0808752
			0.155612	0.125279	0.0949455
			0.276793	0.159994	0.0431943
			0.225784	0.162203	0.0986225
			0.378787	0.174816	-0.0291547
			0.235511	0.165199	0.0948859
			0.376425	0.260797	0.145169
			0.430455	0.271595	0.112735
			0.359965	0.155031	-0.0499017
			0.403732	0.177474	-0.0487839
			0.336971	0.189369	0.0417674
