# Supplementary material for: Response of spatially defined microglia states with distinct chromatin accessibility in a mouse model of Alzheimer’s disease
Source: Nat Neurosci. 2025 Jul 14;28(8):1688–703. doi: 10.1038/s41593-025-02006-0 (PMC12321583; doi:10.1038/s41593-025-02006-0)
Supplement: Supplementary file 7 — Data tested in MC simulations shown in Figs. 1f, 3c,e and 6b and Extended Data Fig. 5d. [file 41593_2025_2006_MOESM7_ESM.zip › Source Data Folder 1 - MonteCarlo/Fig6B_Measured_FAD- PBS.xlsx]

## Sheet: 3 measured_confetti_count_PBS_+
	10	30	50	70	90	110	130	150	170	190	210	230	250	270	290
mCSF118.h5	0	0	2	0	4	2	2	0	2	2	6	8	2	4	2
mCSF119.h5	0	0	0	2	0	0	2	0	0	2	4	0	0	2	0
mCSF120.h5	0	0	0	0	2	0	0	0	0	0	2	2	2	6	0
mCSF121.h5	0	0	2	2	2	0	0	0	2	0	4	0	4	2	0
mCSF122.h5	0	2	0	0	0	0	0	2	0	0	0	0	2	2	0
mCSF123.h5	0	2	0	0	0	0	0	0	0	2	2	6	0	0	0
mCSF124.h5	0	0	0	0	0	0	2	0	2	0	0	0	0	0	2
mCSF125.h5	0	0	0	0	2	0	0	0	0	0	0	0	2	0	0
mCSF126.h5	0	0	2	0	4	2	0	0	2	0	0	0	2	0	0
mCSF127.h5	0	0	0	2	0	6	0	0	2	0	0	2	4	4	0
mCSF128.h5	0	2	4	0	0	0	0	0	6	2	2	4	2	12	10
mCSF129.h5	0	0	0	0	0	0	2	4	2	0	0	0	0	2	2
mCSF130.h5	0	0	0	0	0	0	2	0	0	0	4	0	6	0	2
mCSF131.h5	0	0	2	4	0	0	2	0	0	0	2	2	0	2	4
mCSF132.h5	0	0	0	0	0	0	0	2	4	2	0	0	0	0	2
	10	30	50	70	90	110	130	150	170	190	210	230	250	270	290
mCSF118.h5	1.01142e+06	2.94756e+06	4.76641e+06	6.5509e+06	8.14734e+06	9.50985e+06	1.07003e+07	1.17068e+07	1.25465e+07	1.33308e+07	1.40672e+07	1.43173e+07	1.43574e+07	1.45342e+07	1.43225e+07
mCSF119.h5	756105	2.21729e+06	3.66968e+06	4.98171e+06	6.02753e+06	7.1482e+06	8.1723e+06	8.92488e+06	9.56077e+06	1.01316e+07	1.04991e+07	1.05602e+07	1.07496e+07	1.06048e+07	1.04686e+07
mCSF120.h5	574686	1.6468e+06	2.53628e+06	3.37107e+06	4.06206e+06	4.66341e+06	5.32513e+06	5.78637e+06	6.1691e+06	6.55753e+06	6.8947e+06	7.17768e+06	7.45904e+06	7.54664e+06	7.4517e+06
mCSF121.h5	617247	1.83649e+06	3.05129e+06	4.25035e+06	5.3646e+06	6.45524e+06	7.44936e+06	8.43564e+06	9.22872e+06	9.82994e+06	1.0288e+07	1.03264e+07	1.04054e+07	1.01893e+07	9.826e+06
mCSF122.h5	816544	2.39586e+06	3.96685e+06	5.52491e+06	6.95295e+06	8.26593e+06	9.56603e+06	1.05928e+07	1.11095e+07	1.14096e+07	1.15462e+07	1.18467e+07	1.19633e+07	1.15234e+07	1.143e+07
mCSF123.h5	395668	1.18792e+06	1.89009e+06	2.53811e+06	3.10246e+06	3.44785e+06	3.83517e+06	4.293e+06	4.64027e+06	4.83515e+06	5.10521e+06	5.3991e+06	5.49831e+06	5.27865e+06	5.20238e+06
mCSF124.h5	550168	1.63062e+06	2.52708e+06	3.40255e+06	4.21098e+06	4.93163e+06	5.50219e+06	5.99461e+06	6.50763e+06	6.9792e+06	7.31303e+06	7.5776e+06	7.84459e+06	7.86873e+06	7.57259e+06
mCSF125.h5	505189	1.51674e+06	2.50525e+06	3.252e+06	3.88099e+06	4.33918e+06	4.76995e+06	5.09742e+06	5.24144e+06	5.46371e+06	5.73902e+06	5.92608e+06	6.2266e+06	6.51897e+06	6.42612e+06
mCSF126.h5	813947	2.43975e+06	3.88967e+06	5.25075e+06	6.45967e+06	7.62655e+06	8.64267e+06	9.53526e+06	1.01735e+07	1.04647e+07	1.053e+07	1.06821e+07	1.08655e+07	1.10591e+07	1.10291e+07
mCSF127.h5	940004	2.76911e+06	4.54307e+06	6.09201e+06	7.5179e+06	8.85467e+06	1.00604e+07	1.10869e+07	1.16652e+07	1.21804e+07	1.26853e+07	1.27962e+07	1.30204e+07	1.31957e+07	1.30877e+07
mCSF128.h5	1.14359e+06	3.38828e+06	5.46732e+06	7.37257e+06	9.1285e+06	1.05156e+07	1.18464e+07	1.33266e+07	1.48284e+07	1.57472e+07	1.62427e+07	1.62168e+07	1.56709e+07	1.55221e+07	1.56158e+07
mCSF129.h5	754014	2.26378e+06	3.76687e+06	5.1531e+06	6.55302e+06	7.9223e+06	8.95021e+06	9.84532e+06	1.03175e+07	1.07025e+07	1.08191e+07	1.12491e+07	1.17433e+07	1.17274e+07	1.13788e+07
mCSF130.h5	634893	1.8479e+06	2.97918e+06	4.05181e+06	5.05158e+06	5.90882e+06	6.54717e+06	7.16913e+06	7.76299e+06	8.29206e+06	8.70597e+06	9.03745e+06	9.36225e+06	9.63243e+06	9.39255e+06
mCSF131.h5	957236	2.69085e+06	4.25313e+06	5.54147e+06	6.5234e+06	7.56495e+06	8.5921e+06	9.39145e+06	1.01611e+07	1.08961e+07	1.14965e+07	1.21183e+07	1.26736e+07	1.27837e+07	1.26655e+07
mCSF132.h5	633372	1.84192e+06	2.94174e+06	3.95803e+06	4.73674e+06	5.37712e+06	5.99717e+06	6.48931e+06	7.06911e+06	7.63349e+06	7.78365e+06	7.66769e+06	7.65579e+06	7.70068e+06	7.88384e+06
mCSF118.h5	1.01142	2.94756	4.76641	6.5509	8.14734	9.50985	10.7003	11.7068	12.5465	13.3308	14.0672	14.3173	14.3574	14.5342	14.3225
mCSF119.h5	0.756105	2.21729	3.66968	4.98171	6.02753	7.1482	8.1723	8.92488	9.56077	10.1316	10.4991	10.5602	10.7496	10.6048	10.4686
mCSF120.h5	0.574686	1.6468	2.53628	3.37107	4.06206	4.66341	5.32513	5.78637	6.1691	6.55753	6.8947	7.17768	7.45904	7.54664	7.4517
mCSF121.h5	0.617247	1.83649	3.05129	4.25035	5.3646	6.45524	7.44936	8.43564	9.22872	9.82994	10.288	10.3264	10.4054	10.1893	9.826
mCSF122.h5	0.816544	2.39586	3.96685	5.52491	6.95295	8.26593	9.56603	10.5928	11.1095	11.4096	11.5462	11.8467	11.9633	11.5234	11.43
mCSF123.h5	0.395668	1.18792	1.89009	2.53811	3.10246	3.44785	3.83517	4.293	4.64027	4.83515	5.10521	5.3991	5.49831	5.27865	5.20238
mCSF124.h5	0.550168	1.63062	2.52708	3.40255	4.21098	4.93163	5.50219	5.99461	6.50763	6.9792	7.31303	7.5776	7.84459	7.86873	7.57259
mCSF125.h5	0.505189	1.51674	2.50525	3.252	3.88099	4.33918	4.76995	5.09742	5.24144	5.46371	5.73902	5.92608	6.2266	6.51897	6.42612
mCSF126.h5	0.813947	2.43975	3.88967	5.25075	6.45967	7.62655	8.64267	9.53526	10.1735	10.4647	10.53	10.6821	10.8655	11.0591	11.0291
mCSF127.h5	0.940004	2.76911	4.54307	6.09201	7.5179	8.85467	10.0604	11.0869	11.6652	12.1804	12.6853	12.7962	13.0204	13.1957	13.0877
mCSF128.h5	1.14359	3.38828	5.46732	7.37257	9.1285	10.5156	11.8464	13.3266	14.8284	15.7472	16.2427	16.2168	15.6709	15.5221	15.6158
mCSF129.h5	0.754014	2.26378	3.76687	5.1531	6.55302	7.9223	8.95021	9.84532	10.3175	10.7025	10.8191	11.2491	11.7433	11.7274	11.3788
mCSF130.h5	0.634893	1.8479	2.97918	4.05181	5.05158	5.90882	6.54717	7.16913	7.76299	8.29206	8.70597	9.03745	9.36225	9.63243	9.39255
mCSF131.h5	0.957236	2.69085	4.25313	5.54147	6.5234	7.56495	8.5921	9.39145	10.1611	10.8961	11.4965	12.1183	12.6736	12.7837	12.6655
mCSF132.h5	0.633372	1.84192	2.94174	3.95803	4.73674	5.37712	5.99717	6.48931	7.06911	7.63349	7.78365	7.66769	7.65579	7.70068	7.88384
mCSF118.h5	0	0	0.419603	0	0.490958	0.210308	0.186911	0	0.159407	0.150028	0.426524	0.558766	0.139301	0.275214	0.139641
mCSF119.h5	0	0	0	0.401469	0	0	0.244729	0	0	0.197402	0.380986	0	0	0.188593	0
mCSF120.h5	0	0	0	0	0.492361	0	0	0	0	0	0.290078	0.278641	0.268131	0.795055	0
mCSF121.h5	0	0	0.655459	0.470549	0.372814	0	0	0	0.216715	0	0.388803	0	0.384415	0.196285	0
mCSF122.h5	0	0.834775	0	0	0	0	0	0.188807	0	0	0	0	0.167178	0.17356	0
mCSF123.h5	0	1.68362	0	0	0	0	0	0	0	0.413637	0.391756	1.1113	0	0	0
mCSF124.h5	0	0	0	0	0	0	0.363491	0	0.307332	0	0	0	0	0	0.26411
mCSF125.h5	0	0	0	0	0.515332	0	0	0	0	0	0	0	0.321203	0	0
mCSF126.h5	0	0	0.514183	0	0.619226	0.262242	0	0	0.196589	0	0	0	0.184069	0	0
mCSF127.h5	0	0	0	0.328299	0	0.677609	0	0	0.171451	0	0	0.156297	0.307211	0.303129	0
mCSF128.h5	0	0.59027	0.73162	0	0	0	0	0	0.404629	0.127007	0.123132	0.246658	0.127625	0.773089	0.640379
mCSF129.h5	0	0	0	0	0	0	0.223458	0.406284	0.193846	0	0	0	0	0.170541	0.175765
mCSF130.h5	0	0	0	0	0	0	0.305475	0	0	0	0.459455	0	0.640872	0	0.212935
mCSF131.h5	0	0	0.470242	0.72183	0	0	0.232772	0	0	0	0.173966	0.16504	0	0.156449	0.315819
mCSF132.h5	0	0	0	0	0	0	0	0.308199	0.565842	0.262004	0	0	0	0	0.253684

## Sheet: Average per mouse
	10	30	50	70	90	110	130	150	170	190	210	230	250	270	290
mCSF118.h5	0	0	0.419603	0	0.490958	0.210308	0.186911	0	0.159407	0.150028	0.426524	0.558766	0.139301	0.275214	0.139641
mCSF119.h5	0	0	0	0.401469	0	0	0.244729	0	0	0.197402	0.380986	0	0	0.188593	0
mCSF120.h5	0	0	0	0	0.492361	0	0	0	0	0	0.290078	0.278641	0.268131	0.795055	0
mCSF121.h5	0	0	0.655459	0.470549	0.372814	0	0	0	0.216715	0	0.388803	0	0.384415	0.196285	0
mCSF122.h5	0	0.834775	0	0	0	0	0	0.188807	0	0	0	0	0.167178	0.17356	0
870-PBS	0	0.166955	0.215012	0.174404	0.271227	0.0420617	0.0863279	0.0377614	0.0752243	0.069486	0.297278	0.167481	0.191805	0.325742	0.0279281
mCSF123.h5	0	1.68362	0	0	0	0	0	0	0	0.413637	0.391756	1.1113	0	0	0
mCSF124.h5	0	0	0	0	0	0	0.363491	0	0.307332	0	0	0	0	0	0.26411
mCSF125.h5	0	0	0	0	0.515332	0	0	0	0	0	0	0	0.321203	0	0
mCSF126.h5	0	0	0.514183	0	0.619226	0.262242	0	0	0.196589	0	0	0	0.184069	0	0
mCSF127.h5	0	0	0	0.328299	0	0.677609	0	0	0.171451	0	0	0.156297	0.307211	0.303129	0
871-PBS	0	0.336723	0.102837	0.0656597	0.226912	0.18797	0.0726983	0	0.135074	0.0827275	0.0783513	0.253519	0.162497	0.0606257	0.0528221
mCSF128.h5	0	0.59027	0.73162	0	0	0	0	0	0.404629	0.127007	0.123132	0.246658	0.127625	0.773089	0.640379
mCSF129.h5	0	0	0	0	0	0	0.223458	0.406284	0.193846	0	0	0	0	0.170541	0.175765
mCSF130.h5	0	0	0	0	0	0	0.305475	0	0	0	0.459455	0	0.640872	0	0.212935
mCSF131.h5	0	0	0.470242	0.72183	0	0	0.232772	0	0	0	0.173966	0.16504	0	0.156449	0.315819
mCSF132.h5	0	0	0	0	0	0	0	0.308199	0.565842	0.262004	0	0	0	0	0.253684
872-PBS	0	0.118054	0.240372	0.144366	0	0	0.152341	0.142897	0.232863	0.077802	0.151311	0.0823395	0.153699	0.220016	0.319716

## Sheet: Results
	10	30	50	70	90	110	130	150	170	190	210	230	250	270	290
870-PBS	0	0.166955	0.215012	0.174404	0.271227	0.0420617	0.0863279	0.0377614	0.0752243	0.069486	0.297278	0.167481	0.191805	0.325742	0.0279281
871-PBS	0	0.336723	0.102837	0.0656597	0.226912	0.18797	0.0726983	0	0.135074	0.0827275	0.0783513	0.253519	0.162497	0.0606257	0.0528221
872-PBS	0	0.118054	0.240372	0.144366	0	0	0.152341	0.142897	0.232863	0.077802	0.151311	0.0823395	0.153699	0.220016	0.319716
mean	0	0.207244	0.186074	0.128143	0.166046	0.0766773	0.103789	0.0602194	0.147721	0.0766718	0.175647	0.16778	0.169334	0.202128	0.133489
median	0	0.166955	0.215012	0.144366	0.226912	0.0420617	0.0863279	0.0377614	0.135074	0.077802	0.151311	0.167481	0.162497	0.220016	0.0528221
Average	0	0.207244	0.186074	0.128143	0.166046	0.0766773	0.103789	0.0602194	0.147721	0.0766718	0.175647	0.16778	0.169334	0.202128	0.133489
Standard Dev.	0	0.114767	0.0731923	0.0561577	0.145497	0.0986502	0.042596	0.0740482	0.0795768	0.00669273	0.111474	0.08559	0.0199517	0.13346	0.161757
Sample Size	3	3	3	3	3	3	3	3	3	3	3	3	3	3	3
98% Confid. Coeff. =Distr. T. Inv (error alfa;n-1)	6.96456	6.96456	6.96456	6.96456	6.96456	6.96456	6.96456	6.96456	6.96456	6.96456	6.96456	6.96456	6.96456	6.96456	6.96456
SEM	0	0.0662607	0.0422576	0.0324227	0.0840028	0.0569557	0.0245928	0.0427518	0.0459437	0.00386405	0.0643595	0.0494154	0.0115191	0.0770532	0.0933906
Upper Bound	0	0.66872	0.480379	0.353953	0.751089	0.473349	0.275067	0.357966	0.467698	0.103583	0.623882	0.511936	0.249559	0.738769	0.783913
Lower Bound	0	-0.254232	-0.108232	-0.0976666	-0.418996	-0.319994	-0.0674888	-0.237528	-0.172257	0.0497605	-0.272589	-0.176376	0.0891081	-0.334514	-0.516935
Average	0	0.207244	0.186074	0.128143	0.166046	0.0766773	0.103789	0.0602194	0.147721	0.0766718	0.175647	0.16778	0.169334	0.202128	0.133489
Standard Dev.	0	0.114767	0.0731923	0.0561577	0.145497	0.0986502	0.042596	0.0740482	0.0795768	0.00669273	0.111474	0.08559	0.0199517	0.13346	0.161757
Sample Size	3	3	3	3	3	3	3	3	3	3	3	3	3	3	3
95% Confid. Coeff. =Distr. T. Inv (error alfa;n-1)	4.30265	4.30265	4.30265	4.30265	4.30265	4.30265	4.30265	4.30265	4.30265	4.30265	4.30265	4.30265	4.30265	4.30265	4.30265
SEM	0	0.0662607	0.0422576	0.0324227	0.0840028	0.0569557	0.0245928	0.0427518	0.0459437	0.00386405	0.0643595	0.0494154	0.0115191	0.0770532	0.0933906
Upper Bound	0	0.492341	0.367894	0.267647	0.527481	0.321738	0.209603	0.244165	0.3454	0.0932975	0.452563	0.380397	0.218896	0.533661	0.535316
Lower Bound	0	-0.0778528	0.00425404	-0.0113605	-0.195389	-0.168384	-0.00202514	-0.123727	-0.049959	0.0600462	-0.10127	-0.0448374	0.119771	-0.129405	-0.268338
				SUB	Savg	SLB
				0	0	0
				0.492341	0.207244	-0.0778528
				0.367894	0.186074	0.00425404
				0.267647	0.128143	-0.0113605
				0.527481	0.166046	-0.195389
				0.321738	0.0766773	-0.168384
				0.209603	0.103789	-0.00202514
				0.244165	0.0602194	-0.123727
				0.3454	0.147721	-0.049959
				0.0932975	0.0766718	0.0600462
				0.452563	0.175647	-0.10127
				0.380397	0.16778	-0.0448374
				0.218896	0.169334	0.119771
				0.533661	0.202128	-0.129405
				0.535316	0.133489	-0.268338
